# Supplementary material for: Image Generation for 2D-CNN Using Time-Series Signal Features from Foot Gesture Applied to Select Cobot Operating Mode
Source: Sensors (Basel). 2021 Aug 26;21(17):5743. doi: 10.3390/s21175743 (PMC8434500; doi:10.3390/s21175743)
Supplement: Supplementary file 1 [file sensors-21-05743-s001.zip]

Archive with 507 entries (501 files):
- data_fadwa/
- data_fadwa/Cigarette crush with the forefoot/
- data_fadwa/Cigarette crush with the forefoot/ccf1.xlsx
- data_fadwa/Cigarette crush with the forefoot/ccf10.xlsx
- data_fadwa/Cigarette crush with the forefoot/ccf100.xlsx
- data_fadwa/Cigarette crush with the forefoot/ccf11.xlsx
- data_fadwa/Cigarette crush with the forefoot/ccf12.xlsx
- data_fadwa/Cigarette crush with the forefoot/ccf13.xlsx
- data_fadwa/Cigarette crush with the forefoot/ccf14.xlsx
- data_fadwa/Cigarette crush with the forefoot/ccf15.xlsx
- data_fadwa/Cigarette crush with the forefoot/ccf16.xlsx
- data_fadwa/Cigarette crush with the forefoot/ccf17.xlsx
- data_fadwa/Cigarette crush with the forefoot/ccf18.xlsx
- data_fadwa/Cigarette crush with the forefoot/ccf19.xlsx
- data_fadwa/Cigarette crush with the forefoot/ccf2.xlsx
- data_fadwa/Cigarette crush with the forefoot/ccf20.xlsx
- data_fadwa/Cigarette crush with the forefoot/ccf21.xlsx
- data_fadwa/Cigarette crush with the forefoot/ccf22.xlsx
- data_fadwa/Cigarette crush with the forefoot/ccf23.xlsx
- data_fadwa/Cigarette crush with the forefoot/ccf24.xlsx
- data_fadwa/Cigarette crush with the forefoot/ccf25.xlsx
- data_fadwa/Cigarette crush with the forefoot/ccf26.xlsx
- data_fadwa/Cigarette crush with the forefoot/ccf27.xlsx
- data_fadwa/Cigarette crush with the forefoot/ccf28.xlsx
- data_fadwa/Cigarette crush with the forefoot/ccf29.xlsx
- data_fadwa/Cigarette crush with the forefoot/ccf3.xlsx
- data_fadwa/Cigarette crush with the forefoot/ccf30.xlsx
- data_fadwa/Cigarette crush with the forefoot/ccf31.xlsx
- data_fadwa/Cigarette crush with the forefoot/ccf32.xlsx
- data_fadwa/Cigarette crush with the forefoot/ccf33.xlsx
- data_fadwa/Cigarette crush with the forefoot/ccf34.xlsx
- data_fadwa/Cigarette crush with the forefoot/ccf35.xlsx
- data_fadwa/Cigarette crush with the forefoot/ccf36.xlsx
- data_fadwa/Cigarette crush with the forefoot/ccf37.xlsx
- data_fadwa/Cigarette crush with the forefoot/ccf38.xlsx
- data_fadwa/Cigarette crush with the forefoot/ccf39.xlsx
- data_fadwa/Cigarette crush with the forefoot/ccf4.xlsx
- data_fadwa/Cigarette crush with the forefoot/ccf40.xlsx
- data_fadwa/Cigarette crush with the forefoot/ccf41.xlsx
- data_fadwa/Cigarette crush with the forefoot/ccf42.xlsx
- data_fadwa/Cigarette crush with the forefoot/ccf43.xlsx
- data_fadwa/Cigarette crush with the forefoot/ccf44.xlsx
- data_fadwa/Cigarette crush with the forefoot/ccf45.xlsx
- data_fadwa/Cigarette crush with the forefoot/ccf46.xlsx
- data_fadwa/Cigarette crush with the forefoot/ccf47.xlsx
- data_fadwa/Cigarette crush with the forefoot/ccf48.xlsx
- data_fadwa/Cigarette crush with the forefoot/ccf49.xlsx
- data_fadwa/Cigarette crush with the forefoot/ccf5.xlsx
- data_fadwa/Cigarette crush with the forefoot/ccf50.xlsx
- data_fadwa/Cigarette crush with the forefoot/ccf51.xlsx
- data_fadwa/Cigarette crush with the forefoot/ccf52.xlsx
- data_fadwa/Cigarette crush with the forefoot/ccf53.xlsx
- data_fadwa/Cigarette crush with the forefoot/ccf54.xlsx
- data_fadwa/Cigarette crush with the forefoot/ccf55.xlsx
- data_fadwa/Cigarette crush with the forefoot/ccf56.xlsx
- data_fadwa/Cigarette crush with the forefoot/ccf57.xlsx
- data_fadwa/Cigarette crush with the forefoot/ccf58.xlsx
- data_fadwa/Cigarette crush with the forefoot/ccf59.xlsx
- data_fadwa/Cigarette crush with the forefoot/ccf6.xlsx
- data_fadwa/Cigarette crush with the forefoot/ccf60.xlsx
- data_fadwa/Cigarette crush with the forefoot/ccf61.xlsx
- data_fadwa/Cigarette crush with the forefoot/ccf62.xlsx
- data_fadwa/Cigarette crush with the forefoot/ccf63.xlsx
- data_fadwa/Cigarette crush with the forefoot/ccf64.xlsx
- data_fadwa/Cigarette crush with the forefoot/ccf65.xlsx
- data_fadwa/Cigarette crush with the forefoot/ccf66.xlsx
- data_fadwa/Cigarette crush with the forefoot/ccf67.xlsx
- data_fadwa/Cigarette crush with the forefoot/ccf68.xlsx
- data_fadwa/Cigarette crush with the forefoot/ccf69.xlsx
- data_fadwa/Cigarette crush with the forefoot/ccf7.xlsx
- data_fadwa/Cigarette crush with the forefoot/ccf70.xlsx
- data_fadwa/Cigarette crush with the forefoot/ccf71.xlsx
- data_fadwa/Cigarette crush with the forefoot/ccf72.xlsx
- data_fadwa/Cigarette crush with the forefoot/ccf73.xlsx
- data_fadwa/Cigarette crush with the forefoot/ccf74.xlsx
- data_fadwa/Cigarette crush with the forefoot/ccf75.xlsx
- data_fadwa/Cigarette crush with the forefoot/ccf76.xlsx
- data_fadwa/Cigarette crush with the forefoot/ccf77.xlsx
- data_fadwa/Cigarette crush with the forefoot/ccf78.xlsx
- data_fadwa/Cigarette crush with the forefoot/ccf79.xlsx
- data_fadwa/Cigarette crush with the forefoot/ccf8.xlsx
- data_fadwa/Cigarette crush with the forefoot/ccf80.xlsx
- data_fadwa/Cigarette crush with the forefoot/ccf81.xlsx
- data_fadwa/Cigarette crush with the forefoot/ccf82.xlsx
- data_fadwa/Cigarette crush with the forefoot/ccf83.xlsx
- data_fadwa/Cigarette crush with the forefoot/ccf84.xlsx
- data_fadwa/Cigarette crush with the forefoot/ccf85.xlsx
- data_fadwa/Cigarette crush with the forefoot/ccf86.xlsx
- data_fadwa/Cigarette crush with the forefoot/ccf87.xlsx
- data_fadwa/Cigarette crush with the forefoot/ccf88.xlsx
- data_fadwa/Cigarette crush with the forefoot/ccf89.xlsx
- data_fadwa/Cigarette crush with the forefoot/ccf9.xlsx
- data_fadwa/Cigarette crush with the forefoot/ccf90.xlsx
- data_fadwa/Cigarette crush with the forefoot/ccf91.xlsx
- data_fadwa/Cigarette crush with the forefoot/ccf92.xlsx
- data_fadwa/Cigarette crush with the forefoot/ccf93.xlsx
- data_fadwa/Cigarette crush with the forefoot/ccf94.xlsx
- data_fadwa/Cigarette crush with the forefoot/ccf95.xlsx
- data_fadwa/Cigarette crush with the forefoot/ccf96.xlsx
- data_fadwa/Cigarette crush with the forefoot/ccf97.xlsx
- data_fadwa/Cigarette crush with the forefoot/ccf98.xlsx
- data_fadwa/Cigarette crush with the forefoot/ccf99.xlsx
- data_fadwa/Cigarette crush with the forefoot/~$ccf1.xlsx
- data_fadwa/Cigarette crush with the heel/
- data_fadwa/Cigarette crush with the heel/cch1.xlsx
- data_fadwa/Cigarette crush with the heel/cch10.xlsx
- data_fadwa/Cigarette crush with the heel/cch100.xlsx
- data_fadwa/Cigarette crush with the heel/cch11.xlsx
- data_fadwa/Cigarette crush with the heel/cch12.xlsx
- data_fadwa/Cigarette crush with the heel/cch13.xlsx
- data_fadwa/Cigarette crush with the heel/cch14.xlsx
- data_fadwa/Cigarette crush with the heel/cch15.xlsx
- data_fadwa/Cigarette crush with the heel/cch16.xlsx
- data_fadwa/Cigarette crush with the heel/cch17.xlsx
- data_fadwa/Cigarette crush with the heel/cch18.xlsx
- data_fadwa/Cigarette crush with the heel/cch19.xlsx
- data_fadwa/Cigarette crush with the heel/cch2.xlsx
- data_fadwa/Cigarette crush with the heel/cch20.xlsx
- data_fadwa/Cigarette crush with the heel/cch21.xlsx
- data_fadwa/Cigarette crush with the heel/cch22.xlsx
- data_fadwa/Cigarette crush with the heel/cch23.xlsx
- data_fadwa/Cigarette crush with the heel/cch24.xlsx
- data_fadwa/Cigarette crush with the heel/cch25.xlsx
- data_fadwa/Cigarette crush with the heel/cch26.xlsx
- data_fadwa/Cigarette crush with the heel/cch27.xlsx
- data_fadwa/Cigarette crush with the heel/cch28.xlsx
- data_fadwa/Cigarette crush with the heel/cch29.xlsx
- data_fadwa/Cigarette crush with the heel/cch3.xlsx
- data_fadwa/Cigarette crush with the heel/cch30.xlsx
- data_fadwa/Cigarette crush with the heel/cch31.xlsx
- data_fadwa/Cigarette crush with the heel/cch32.xlsx
- data_fadwa/Cigarette crush with the heel/cch33.xlsx
- data_fadwa/Cigarette crush with the heel/cch34.xlsx
- data_fadwa/Cigarette crush with the heel/cch35.xlsx
- data_fadwa/Cigarette crush with the heel/cch36.xlsx
- data_fadwa/Cigarette crush with the heel/cch37.xlsx
- data_fadwa/Cigarette crush with the heel/cch38.xlsx
- data_fadwa/Cigarette crush with the heel/cch39.xlsx
- data_fadwa/Cigarette crush with the heel/cch4.xlsx
- data_fadwa/Cigarette crush with the heel/cch40.xlsx
- data_fadwa/Cigarette crush with the heel/cch41.xlsx
- data_fadwa/Cigarette crush with the heel/cch42.xlsx
- data_fadwa/Cigarette crush with the heel/cch43.xlsx
- data_fadwa/Cigarette crush with the heel/cch44.xlsx
- data_fadwa/Cigarette crush with the heel/cch45.xlsx
- data_fadwa/Cigarette crush with the heel/cch46.xlsx
- data_fadwa/Cigarette crush with the heel/cch47.xlsx
- data_fadwa/Cigarette crush with the heel/cch48.xlsx
- data_fadwa/Cigarette crush with the heel/cch49.xlsx
- data_fadwa/Cigarette crush with the heel/cch5.xlsx
- data_fadwa/Cigarette crush with the heel/cch50.xlsx
- data_fadwa/Cigarette crush with the heel/cch51.xlsx
- data_fadwa/Cigarette crush with the heel/cch52.xlsx
- data_fadwa/Cigarette crush with the heel/cch53.xlsx
- data_fadwa/Cigarette crush with the heel/cch54.xlsx
- data_fadwa/Cigarette crush with the heel/cch55.xlsx
- data_fadwa/Cigarette crush with the heel/cch56.xlsx
- data_fadwa/Cigarette crush with the heel/cch57.xlsx
- data_fadwa/Cigarette crush with the heel/cch58.xlsx
- data_fadwa/Cigarette crush with the heel/cch59.xlsx
- data_fadwa/Cigarette crush with the heel/cch6.xlsx
- data_fadwa/Cigarette crush with the heel/cch60.xlsx
- data_fadwa/Cigarette crush with the heel/cch61.xlsx
- data_fadwa/Cigarette crush with the heel/cch62.xlsx
- data_fadwa/Cigarette crush with the heel/cch63.xlsx
- data_fadwa/Cigarette crush with the heel/cch64.xlsx
- data_fadwa/Cigarette crush with the heel/cch65.xlsx
- data_fadwa/Cigarette crush with the heel/cch66.xlsx
- data_fadwa/Cigarette crush with the heel/cch67.xlsx
- data_fadwa/Cigarette crush with the heel/cch68.xlsx
- data_fadwa/Cigarette crush with the heel/cch69.xlsx
- data_fadwa/Cigarette crush with the heel/cch7.xlsx
- data_fadwa/Cigarette crush with the heel/cch70.xlsx
- data_fadwa/Cigarette crush with the heel/cch71.xlsx
- data_fadwa/Cigarette crush with the heel/cch72.xlsx
- data_fadwa/Cigarette crush with the heel/cch73.xlsx
- data_fadwa/Cigarette crush with the heel/cch74.xlsx
- data_fadwa/Cigarette crush with the heel/cch75.xlsx
- data_fadwa/Cigarette crush with the heel/cch76.xlsx
- data_fadwa/Cigarette crush with the heel/cch77.xlsx
- data_fadwa/Cigarette crush with the heel/cch78.xlsx
- data_fadwa/Cigarette crush with the heel/cch79.xlsx
- data_fadwa/Cigarette crush with the heel/cch8.xlsx
- data_fadwa/Cigarette crush with the heel/cch80.xlsx
- data_fadwa/Cigarette crush with the heel/cch81.xlsx
- data_fadwa/Cigarette crush with the heel/cch82.xlsx
- data_fadwa/Cigarette crush with the heel/cch83.xlsx
- data_fadwa/Cigarette crush with the heel/cch84.xlsx
- data_fadwa/Cigarette crush with the heel/cch85.xlsx
- data_fadwa/Cigarette crush with the heel/cch86.xlsx
- data_fadwa/Cigarette crush with the heel/cch87.xlsx
- data_fadwa/Cigarette crush with the heel/cch88.xlsx
- data_fadwa/Cigarette crush with the heel/cch89.xlsx
- data_fadwa/Cigarette crush with the heel/cch9.xlsx
- data_fadwa/Cigarette crush with the heel/cch90.xlsx
- data_fadwa/Cigarette crush with the heel/cch91.xlsx
- data_fadwa/Cigarette crush with the heel/cch92.xlsx
- data_fadwa/Cigarette crush with the heel/cch93.xlsx
- data_fadwa/Cigarette crush with the heel/cch94.xlsx
- data_fadwa/Cigarette crush with the heel/cch95.xlsx
- data_fadwa/Cigarette crush with the heel/cch96.xlsx
- data_fadwa/Cigarette crush with the heel/cch97.xlsx
- data_fadwa/Cigarette crush with the heel/cch98.xlsx
- data_fadwa/Cigarette crush with the heel/cch99.xlsx
- data_fadwa/Kick/
- data_fadwa/Kick/kick1.xlsx
- data_fadwa/Kick/kick10.xlsx
- data_fadwa/Kick/kick100.xlsx
- data_fadwa/Kick/kick11.xlsx
- data_fadwa/Kick/kick12.xlsx
- data_fadwa/Kick/kick13.xlsx
- data_fadwa/Kick/kick14.xlsx
- data_fadwa/Kick/kick15.xlsx
- data_fadwa/Kick/kick16.xlsx
- data_fadwa/Kick/kick17.xlsx
- data_fadwa/Kick/kick18.xlsx
- data_fadwa/Kick/kick19.xlsx
- data_fadwa/Kick/kick2.xlsx
- data_fadwa/Kick/kick20.xlsx
- data_fadwa/Kick/kick21.xlsx
- data_fadwa/Kick/kick22.xlsx
- data_fadwa/Kick/kick23.xlsx
- data_fadwa/Kick/kick24.xlsx
- data_fadwa/Kick/kick25.xlsx
- data_fadwa/Kick/kick26.xlsx
- data_fadwa/Kick/kick27.xlsx
- data_fadwa/Kick/kick28.xlsx
- data_fadwa/Kick/kick29.xlsx
- data_fadwa/Kick/kick3.xlsx
- data_fadwa/Kick/kick30.xlsx
- data_fadwa/Kick/kick31.xlsx
- data_fadwa/Kick/kick32.xlsx
- data_fadwa/Kick/kick33.xlsx
- data_fadwa/Kick/kick34.xlsx
- data_fadwa/Kick/kick35.xlsx
- data_fadwa/Kick/kick36.xlsx
- data_fadwa/Kick/kick37.xlsx
- data_fadwa/Kick/kick38.xlsx
- data_fadwa/Kick/kick39.xlsx
- data_fadwa/Kick/kick4.xlsx
- data_fadwa/Kick/kick40.xlsx
- data_fadwa/Kick/kick41.xlsx
- data_fadwa/Kick/kick42.xlsx
- data_fadwa/Kick/kick43.xlsx
- data_fadwa/Kick/kick44.xlsx
- data_fadwa/Kick/kick45.xlsx
- data_fadwa/Kick/kick46.xlsx
- data_fadwa/Kick/kick47.xlsx
- data_fadwa/Kick/kick48.xlsx
- data_fadwa/Kick/kick49.xlsx
- data_fadwa/Kick/kick5.xlsx
- data_fadwa/Kick/kick50.xlsx
- data_fadwa/Kick/kick51.xlsx
- data_fadwa/Kick/kick52.xlsx
- data_fadwa/Kick/kick53.xlsx
- data_fadwa/Kick/kick54.xlsx
- data_fadwa/Kick/kick55.xlsx
- data_fadwa/Kick/kick56.xlsx
- data_fadwa/Kick/kick57.xlsx
- data_fadwa/Kick/kick58.xlsx
- data_fadwa/Kick/kick59.xlsx
- data_fadwa/Kick/kick6.xlsx
- data_fadwa/Kick/kick60.xlsx
- data_fadwa/Kick/kick61.xlsx
- data_fadwa/Kick/kick62.xlsx
- data_fadwa/Kick/kick63.xlsx
- data_fadwa/Kick/kick64.xlsx
- data_fadwa/Kick/kick65.xlsx
- data_fadwa/Kick/kick66.xlsx
- data_fadwa/Kick/kick67.xlsx
- data_fadwa/Kick/kick68.xlsx
- data_fadwa/Kick/kick69.xlsx
- data_fadwa/Kick/kick7.xlsx
- data_fadwa/Kick/kick70.xlsx
- data_fadwa/Kick/kick71.xlsx
- data_fadwa/Kick/kick72.xlsx
- data_fadwa/Kick/kick73.xlsx
- data_fadwa/Kick/kick74.xlsx
- data_fadwa/Kick/kick75.xlsx
- data_fadwa/Kick/kick76.xlsx
- data_fadwa/Kick/kick77.xlsx
- data_fadwa/Kick/kick78.xlsx
- data_fadwa/Kick/kick79.xlsx
- data_fadwa/Kick/kick8.xlsx
- data_fadwa/Kick/kick80.xlsx
- data_fadwa/Kick/kick81.xlsx
- data_fadwa/Kick/kick82.xlsx
- data_fadwa/Kick/kick83.xlsx
- data_fadwa/Kick/kick84.xlsx
- data_fadwa/Kick/kick85.xlsx
- data_fadwa/Kick/kick86.xlsx
- data_fadwa/Kick/kick87.xlsx
- data_fadwa/Kick/kick88.xlsx
- data_fadwa/Kick/kick89.xlsx
- data_fadwa/Kick/kick9.xlsx
- data_fadwa/Kick/kick90.xlsx
- data_fadwa/Kick/kick91.xlsx
- data_fadwa/Kick/kick92.xlsx
- data_fadwa/Kick/kick93.xlsx
- data_fadwa/Kick/kick94.xlsx
[truncated: 207 more entries]
