# Supplementary material for: Image Generation for 2D-CNN Using Time-Series Signal Features from Foot Gesture Applied to Select Cobot Operating Mode
Source: Sensors (Basel). 2021 Aug 26;21(17):5743. doi: 10.3390/s21175743 (PMC8434500; doi:10.3390/s21175743)
Supplement: Supplementary file 1 [file sensors-21-05743-s001.zip › data_fadwa/Cigarette crush with the forefoot/ccf1.xlsx]

## Sheet: Sheet1
8	7	8	0	0	0	0.3	0.18	-0.01	-0.94	3.08	3.11	3.13	3.06	-5.02	20.42	143.73
3	-11	-2	0	1	0	0.3	0.18	-0.01	-0.94	3.1	3.1	3.12	3.08	-5.01	20.43	143.74
0	12	-17	-1	0	0	0.3	0.18	-0.01	-0.94	3.11	3.08	3.11	3.09	-5.02	20.43	143.74
-5	-8	-1	0	0	0	0.3	0.18	-0.01	-0.94	3.12	3.08	3.1	3.09	-5.03	20.44	143.74
-6	2	26	0	-1	0	0.3	0.18	-0.01	-0.94	3.12	3.08	3.1	3.09	-5.04	20.43	143.75
9	0	3	0	1	0	0.3	0.18	-0.01	-0.94	3.12	3.09	3.08	3.08	-5.05	20.43	143.75
22634	-8527	20152	-41	26153	-5763	0	0	0	0	3.11	3.09	3.1	3.08	180	0	180
-22600	8513	-20151	42	-26154	5764	0.3	0.18	-0.01	-0.94	3.11	3.1	3.1	3.08	-4.89	20.14	143.82
2	-7	-1	0	0	-1	0.3	0.18	-0.01	-0.94	3.1	3.11	3.11	3.08	-4.89	20.13	143.83
-1	12	-6	0	0	0	0.3	0.18	-0.01	-0.94	3.1	3.11	3.11	3.1	-4.88	20.13	143.83
7	-3	7	0	0	0	0.3	0.18	-0.01	-0.94	3.1	3.11	3.11	3.08	-4.87	20.11	143.83
7	-10	15	-1	0	0	0.3	0.18	-0.01	-0.94	3.1	3.11	3.11	3.08	-4.87	20.1	143.85
-5	-1	-15	0	0	0	0.3	0.18	-0.01	-0.94	3.1	3.11	3.1	3.08	-4.86	20.09	143.85
7	4	7	0	0	0	0.3	0.18	-0.01	-0.94	3.11	3.11	3.1	3.09	-4.86	20.07	143.85
5	-1	12	0	1	0	0.3	0.18	-0.01	-0.94	3.11	3.1	3.1	3.09	-4.82	19.97	143.89
3	5	-17	0	0	0	0.3	0.18	-0.01	-0.94	3.12	3.1	3.1	3.1	-4.83	19.97	143.89
-3	-12	-4	0	0	0	0.3	0.18	-0.01	-0.94	3.12	3.09	3.1	3.1	-4.84	19.97	143.88
5	1	-9	1	0	0	0.3	0.18	-0.01	-0.94	3.12	3.09	3.09	3.1	-4.84	19.98	143.89
4	-4	14	0	-1	0	0.3	0.18	-0.01	-0.94	3.13	3.09	3.09	3.13	-4.85	19.98	143.89
3	4	1	0	1	0	0.3	0.18	-0.01	-0.94	3.13	3.08	3.09	3.11	-4.85	19.98	143.89
-1	1	-3	0	0	0	0.3	0.18	-0.01	-0.94	3.13	3.08	3.08	3.11	-4.85	19.98	143.9
-30	-2	3	0	0	0	0.3	0.18	-0.01	-0.94	3.14	3.07	3.07	3.11	-4.91	20.11	143.9
-4	7	-11	0	0	0	0.3	0.18	-0.01	-0.94	3.14	3.06	3.07	3.11	-4.92	20.13	143.91
-6	-4	-6	0	0	0	0.3	0.18	-0.01	-0.94	3.14	3.06	3.07	3.11	-4.92	20.14	143.91
6	-8	8	0	0	0	0.3	0.18	-0.01	-0.94	3.14	3.06	3.07	3.14	-4.93	20.15	143.91
5	-5	-12	0	0	0	0.3	0.18	-0.01	-0.94	3.14	3.06	3.07	3.11	-4.94	20.16	143.91
-3	3	2	0	0	0	0.3	0.18	-0.01	-0.94	3.14	3.06	3.07	3.11	-4.95	20.17	143.91
3	-3	11	0	0	0	0.3	0.18	-0.01	-0.94	3.14	3.06	3.07	3.11	-4.95	20.18	143.91
2	21	20	0	-1	1	0.3	0.18	-0.01	-0.94	3.14	3.06	3.07	3.11	-4.92	20.14	143.93
-6	1	-4	0	1	-1	0.3	0.18	-0.01	-0.94	3.14	3.06	3.07	3.11	-4.92	20.14	143.94
4	-7	2	0	-1	0	0.3	0.18	-0.01	-0.94	3.14	3.06	3.11	3.11	-4.92	20.14	143.94
-1	-2	-15	0	1	1	0.3	0.18	-0.01	-0.94	3.14	3.06	3.07	3.11	-4.92	20.14	143.94
-12	-4	-5	0	-1	-1	0.3	0.18	-0.01	-0.94	3.14	3.06	3.07	3.14	-4.92	20.15	143.94
10	0	5	0	0	0	0.3	0.18	-0.01	-0.94	3.14	3.05	3.06	3.11	-4.92	20.15	143.95
2	-3	8	0	0	0	0.3	0.18	-0.01	-0.94	3.04	3.04	3.06	3.11	-4.93	20.14	143.95
-4	-2	8	-1	0	0	0.3	0.18	-0.01	-0.94	3.15	3.04	3.05	3.11	-4.93	20.14	143.95
-3	6	-9	1	1	0	0.3	0.18	-0.01	-0.94	3.15	3.03	3.05	3.15	-4.95	20.16	143.97
-4	-1	-7	0	0	1	0.3	0.18	-0.01	-0.94	3.15	3.03	3.05	3.11	-4.96	20.17	143.96
1	8	-11	0	0	-1	0.3	0.18	-0.01	-0.94	3.15	3.02	3.12	3.12	-4.96	20.18	143.97
-5	-7	3	0	0	0	0.3	0.18	-0.01	-0.94	3.15	2.98	3.04	3.12	-4.96	20.19	143.97
5	3	1	0	0	0	0.3	0.18	-0.01	-0.94	3.15	2.96	3.02	3.12	-4.97	20.19	143.96
0	-1	0	-1	0	0	0.3	0.18	-0.01	-0.94	3.15	2.94	3.01	3.15	-4.98	20.2	143.97
-1	0	-6	1	0	0	0.3	0.18	-0.01	-0.94	3.15	2.9	2.98	3.12	-4.99	20.21	143.97
-25	6	-26	0	-1	1	0.3	0.18	-0.01	-0.94	3.15	2.97	3.02	3.11	-5.03	20.35	143.98
8	-2	23	1	1	0	0.3	0.18	-0.01	-0.94	3.11	3.05	2.81	2.81	-5.01	20.37	143.98
-4	-11	12	0	0	0	0.3	0.18	-0.01	-0.94	2.94	3.11	3.12	0	-4.99	20.41	143.99
-4	-3	4	1	0	0	0.3	0.18	-0.01	-0.94	0.47	3.12	3.14	0	-4.93	20.46	144
0	25	40	2	0	0	0.3	0.18	-0.02	-0.94	0.01	3.07	3.11	0.01	-4.84	20.53	144.02
-26	-32	136	5	1	0	0.3	0.18	-0.02	-0.94	0.01	2.97	3.08	0	-4.68	20.66	144.06
28	46	194	10	5	-2	0.3	0.18	-0.02	-0.94	0	2.91	3.1	0	-4.37	20.94	144.18
-764	2318	-1917	-28	-19	4	0.28	0.28	-0.15	-0.91	0	2.99	0	0	7.58	35.87	148.04
14	11	237	-3	-1	-1	0.28	0.27	-0.14	-0.91	0.01	3.02	3.12	0	7.53	35.4	147.95
1	-20	218	0	1	1	0.28	0.27	-0.14	-0.91	0	3.04	3.13	0	7.41	34.92	147.82
81	28	209	1	3	0	0.28	0.27	-0.14	-0.91	0	3.04	3.13	0	7.29	34.48	147.66
65	2	187	2	4	-2	0.28	0.26	-0.14	-0.91	0	3.03	3.11	0	7.17	34.15	147.55
-6	-41	64	3	4	-1	0.28	0.26	-0.14	-0.91	0	3.07	3.1	0	7.04	33.96	147.48
-10	-31	18	3	2	0	0.28	0.26	-0.14	-0.91	0	3.08	3.06	0.01	6.96	33.89	147.44
3284	401	232	-36	40	103	0.47	0.28	-0.12	-0.83	0.01	3.1	3.04	0	-3.73	35	119.57
2277	873	590	17	-27	-64	0.49	0.27	-0.12	-0.82	0	3.09	3.1	0.01	-4.19	34.35	117.11
-625	224	250	11	2	-70	0.49	0.27	-0.12	-0.82	0.01	3.13	3.13	0	-4.01	33.95	117.09
-1291	-230	111	9	4	-30	0.48	0.27	-0.12	-0.83	0.01	2.95	3.14	0	-4.49	33.99	118.18
-695	-322	80	22	-2	-17	0.47	0.28	-0.11	-0.83	0.01	2.88	3.15	0	-4.64	34.38	120.05
270	43	-100	31	-19	-16	0.45	0.28	-0.12	-0.84	0	2.89	0	0	-3.86	35.25	122.78
466	123	-55	27	-24	-35	0.42	0.29	-0.13	-0.85	0	2.95	3.12	0	-1.59	36.35	127.11
-6320	-1736	-1781	-115	58	220	0.24	0.28	-0.17	-0.91	0	3	3.09	0	13.07	35.98	155.02
-145	-300	6	-13	27	30	0.27	0.28	-0.16	-0.91	0	3.05	3.05	0	10.61	36.83	150.71
338	-158	78	-12	11	25	0.3	0.29	-0.15	-0.89	0	2.93	2.99	0	7.39	37.67	145.12
945	93	130	-8	3	14	0.34	0.29	-0.14	-0.88	0	2.96	3	0	3.74	38.1	138.65
1497	423	312	-4	-8	-4	0.38	0.3	-0.13	-0.86	0	2.85	3.02	0	0.2	37.91	132.03
1746	563	325	8	-17	-23	0.42	0.29	-0.12	-0.85	0	2.77	3.06	0	-2.62	37.16	126.2
1508	564	373	15	-18	-38	0.45	0.29	-0.12	-0.84	0	2.65	3.1	0	-4.37	36.18	121.83
1026	472	371	21	-20	-46	0.47	0.28	-0.12	-0.83	0.01	2.65	3.12	0.01	-5.01	35.28	119.32
-9673	-3363	-3937	32	-31	-30	0.19	0.32	-0.16	-0.91	0.01	2.66	3.1	0	13.54	40.06	161.31
2001	1135	817	0	-17	19	0.2	0.31	-0.17	-0.91	0	2.83	3.07	0	13.99	39.24	160.74
830	571	641	-5	4	9	0.2	0.3	-0.17	-0.92	0.01	2.85	3.03	0	14.32	38.36	159.82
454	325	368	-12	10	10	0.22	0.29	-0.18	-0.92	0.01	2.72	2.97	0	14.28	37.64	158.37
-24	102	219	-11	20	13	0.23	0.29	-0.18	-0.91	0	2.79	2.85	0	13.63	37.23	156.29
-512	-283	222	-16	29	22	0.25	0.29	-0.17	-0.91	0	2.84	2.8	0	12.09	37.33	153.23
-437	-369	40	-13	28	32	0.28	0.29	-0.16	-0.9	0	2.85	2.85	0	9.47	37.9	148.76
5393	677	1748	128	-100	-285	0.38	0.27	-0.12	-0.87	2.8	2.8	3.03	0	0.36	35.04	132.91
-1030	-391	-329	8	-3	-8	0.34	0.28	-0.13	-0.89	0	2.79	3.1	0	3.47	35.4	139.4
-1781	-685	-740	-4	2	12	0.3	0.28	-0.14	-0.9	0	2.68	3.1	0	6.45	35.67	145.84
-2905	-639	-1224	-23	18	43	0.26	0.28	-0.15	-0.91	0	3.06	3.06	0	8.55	36.09	151.16
-2402	-593	-1119	-37	23	69	0.24	0.29	-0.14	-0.92	0	2.92	3.03	0	9.19	36.78	154.03
1269	523	71	-17	-4	63	0.23	0.29	-0.14	-0.92	0	3.01	2.98	0	8.89	37.2	154.24
1630	812	838	2	-6	16	0.24	0.29	-0.15	-0.91	0	3.06	2.95	0	9.07	36.89	153.6
3557	200	1897	-55	4	-44	0.34	0.21	-0.07	-0.92	0.01	3.1	3.02	0	-1.11	25.61	139.34
-97	-261	-32	5	-4	2	0.34	0.2	-0.06	-0.92	0.01	3.11	3.04	0	-2.03	24.4	139.21
-54	-208	76	0	3	0	0.34	0.2	-0.05	-0.92	3.1	3	3	2.78	-2.88	23.21	139.1
15	-195	198	-1	-8	2	0.34	0.19	-0.04	-0.92	2.42	3.05	2.96	2.93	-3.63	21.94	139.02
71	-257	-7	-1	0	1	0.34	0.18	-0.03	-0.92	2.97	2.97	2.9	2.96	-4.41	20.65	138.91
195	-12	-223	20	41	-2	0.34	0.18	-0.02	-0.92	3.02	2.92	2.92	3.02	-5.41	20.21	138.73
-85	-166	403	18	-12	3	0.34	0.18	-0.01	-0.92	3.07	2.93	2.94	3.05	-6.05	20.14	138.66
-133	-220	-252	11	-8	5	0.34	0.19	-0.01	-0.92	3.09	2.96	3.05	3.05	-6.84	20.36	138.65
7	2	2	0	0	0	0.34	0.19	-0.01	-0.92	2.96	2.96	2.94	3.07	-6.83	20.34	138.65
-2	-7	-11	0	0	0	0.34	0.19	-0.01	-0.92	3.11	2.93	2.94	3.08	-6.84	20.32	138.64
2	0	7	0	1	-1	0.34	0.19	-0.01	-0.92	3.12	2.92	2.93	3.09	-6.85	20.31	138.64
-3	0	12	0	0	0	0.34	0.19	-0.01	-0.92	3.13	2.93	2.93	3.09	-6.86	20.31	138.64
-1	2	-3	0	0	0	0.34	0.19	-0.01	-0.92	3.13	2.89	2.95	3.09	-6.89	20.31	138.64
-1	-5	-8	0	1	0	0.34	0.19	-0.01	-0.92	3.13	2.89	2.96	3.1	-6.92	20.32	138.64
-11	-10	-17	0	-1	0	0.34	0.19	-0.01	-0.92	3.14	2.9	2.98	3.1	-6.96	20.33	138.64
