# Supplementary material for: Image Generation for 2D-CNN Using Time-Series Signal Features from Foot Gesture Applied to Select Cobot Operating Mode
Source: Sensors (Basel). 2021 Aug 26;21(17):5743. doi: 10.3390/s21175743 (PMC8434500; doi:10.3390/s21175743)
Supplement: Supplementary file 1 [file sensors-21-05743-s001.zip › data_fadwa/Cigarette crush with the forefoot/ccf10.xlsx]

## Sheet: Sheet1
-14	4	-3	0	0	0	0.25	0.18	-0.02	-0.95	3.15	3.05	3.07	3.12	-2.78	20.21	150.57
-5	6	-4	0	0	0	0.25	0.18	-0.02	-0.95	3.15	3.05	3.07	3.12	-2.78	20.23	150.58
-7	-7	11	0	0	0	0.25	0.18	-0.02	-0.95	3.15	3.04	3.12	3.12	-2.78	20.24	150.59
2	3	-8	0	0	0	0.25	0.18	-0.02	-0.95	3.15	3.03	3.06	3.12	-2.78	20.25	150.59
1	-4	4	0	0	0	0.25	0.18	-0.02	-0.95	3.15	3.01	3.06	3.12	-2.78	20.26	150.6
4	-5	-5	0	0	0	0.25	0.18	-0.02	-0.95	3.16	3	3.06	3.12	-2.79	20.27	150.6
-6	6	-1	0	0	0	0.25	0.18	-0.02	-0.95	3.16	2.99	3.05	3.12	-2.79	20.29	150.6
-41	8	-11	0	0	0	0.24	0.18	-0.02	-0.95	3.16	2.99	3.05	3.13	-2.86	20.48	150.65
0	-1	-3	0	-1	0	0.24	0.18	-0.02	-0.95	3.16	2.99	3.12	3.12	-2.85	20.48	150.66
10	-7	-3	0	0	0	0.24	0.18	-0.02	-0.95	3.16	3	3.06	3.12	-2.85	20.49	150.66
3	-2	-4	0	0	1	0.24	0.18	-0.02	-0.95	3.16	3	3.06	3.12	-2.84	20.48	150.66
4	8	-2	0	0	0	0.24	0.18	-0.02	-0.95	3.16	3.01	3.06	3.12	-2.83	20.47	150.67
-1	14	9	0	0	0	0.24	0.18	-0.02	-0.95	3.16	3.02	3.06	3.12	-2.81	20.45	150.67
3	3	-1	-1	0	0	0.24	0.18	-0.02	-0.95	3.16	3.02	3.05	3.12	-2.81	20.44	150.67
27	-9	19	1	0	-1	0.24	0.18	-0.02	-0.95	3.16	3.02	3.02	3.12	-2.66	20.23	150.73
7	2	-7	0	0	0	0.24	0.18	-0.02	-0.95	3.15	2.98	2.99	3.12	-2.65	20.23	150.74
-2	-3	-4	0	0	0	0.24	0.18	-0.02	-0.95	3.15	2.98	2.99	3.12	-2.64	20.22	150.75
-1	-2	12	0	1	0	0.24	0.18	-0.02	-0.95	3.15	2.96	2.98	3.12	-2.64	20.23	150.76
7	1	-1	0	0	0	0.24	0.18	-0.02	-0.95	3.15	2.94	2.97	3.12	-2.64	20.24	150.77
-5	0	-6	0	0	0	0.24	0.18	-0.02	-0.95	3.15	2.92	2.97	3.12	-2.63	20.25	150.77
2	6	0	0	0	0	0.24	0.18	-0.02	-0.95	3.15	2.89	2.96	3.15	-2.63	20.27	150.78
3689	6600	-27498	0	-1	-4	0.24	0.18	-0.02	0	3.15	2.89	2.97	3.12	-174.42	0.63	-179.44
-3713	-6599	27494	0	0	5	0.24	0.18	-0.02	-0.95	3.15	2.94	2.99	3.11	-2.64	20.45	150.81
5	-8	-9	0	0	0	0.24	0.18	-0.02	-0.95	3.14	2.99	3.02	3.1	-2.64	20.44	150.81
2	5	9	0	0	0	0.24	0.18	-0.02	-0.95	3.14	3.02	3.04	3.09	-2.63	20.44	150.81
-11	4	6	0	0	0	0.24	0.18	-0.02	-0.95	3.13	3.04	3.08	3.08	-2.62	20.43	150.81
5	1	4	0	0	0	0.24	0.18	-0.02	-0.95	3.13	3.05	3.06	3.08	-2.6	20.41	150.81
3	-9	-8	0	0	0	0.24	0.18	-0.02	-0.95	3.12	3.07	3.07	3.07	-2.59	20.39	150.82
0	3	-3	0	0	0	0.24	0.18	-0.02	-0.95	3.11	3.09	3.08	3.11	-2.57	20.38	150.82
2	19	14	-1	0	0	0.24	0.18	-0.02	-0.95	3.11	3.1	3.09	3.02	-2.56	20.46	150.82
2	-4	1	1	0	0	0.24	0.18	-0.02	-0.95	3.09	3.1	3.09	2.97	-2.55	20.45	150.82
-9	-5	3	0	0	0	0.24	0.18	-0.02	-0.95	3.07	3.1	2.83	2.83	-2.54	20.44	150.82
9	8	-3	0	0	-1	0.24	0.18	-0.02	-0.95	2.95	3.1	3.09	2	-2.52	20.43	150.83
2	-4	2	1	1	1	0.24	0.18	-0.02	-0.95	2.35	3.11	3.1	0	-2.5	20.45	150.84
1	-9	-30	0	0	0	0.24	0.18	-0.02	-0.95	0	3.12	3.1	0.01	-2.47	20.47	150.85
15	81	-2	0	-1	0	0.24	0.18	-0.02	-0.95	0.01	3.07	3	0	-2.41	20.5	150.86
-131	1714	-451	87	26	2	0.23	0.24	-0.16	-0.93	0.01	2.95	2.77	0.01	12.52	30.78	155.55
-203	227	-757	-15	1	0	0.23	0.25	-0.18	-0.93	0.01	2.69	2.69	0	14.59	32.39	156.55
-110	241	-668	-17	-1	1	0.23	0.26	-0.19	-0.92	0.01	2.74	2.66	0	16.18	33.83	157.36
-156	159	-530	-13	3	2	0.23	0.27	-0.2	-0.92	0.01	2.75	2.74	0	17.4	35.11	157.95
-59	213	-66	-12	-4	1	0.23	0.27	-0.21	-0.91	0.01	2.78	2.76	0	18.25	36.23	158.29
-69	208	42	-12	-3	2	0.23	0.28	-0.21	-0.91	0	2.9	2.9	0	18.8	37.12	158.41
-21	172	371	-7	-10	0	0.23	0.28	-0.21	-0.91	0	2.98	3	0	19.05	37.72	158.33
30550	11839	-19907	-2316	-18456	14088	0.23	-0.05	0.13	0.11	0	3	3.03	0	176.6	-2.93	-175.96
-31063	-12365	21370	2262	18483	-14014	0.33	0.28	-0.15	-0.89	0	2.96	3.03	0	5.93	36.72	140.62
957	220	120	7	-5	-7	0.36	0.28	-0.15	-0.88	0.01	2.86	3	0	4.2	36.69	137.32
1304	335	164	9	-11	-19	0.37	0.28	-0.14	-0.87	0.01	2.79	3.04	0	3.02	36.5	134.66
1586	392	261	16	-18	-37	0.38	0.28	-0.14	-0.87	0	2.61	3.07	0	2.73	36.15	133.26
-27	192	-80	3	10	-46	0.38	0.27	-0.14	-0.87	0	2.37	3.08	0	2.86	35.96	133.4
-544	-155	198	4	12	-29	0.38	0.28	-0.14	-0.87	0	2.56	3.1	0	2.32	36.13	134.24
36	-139	412	22	-7	-20	0.36	0.28	-0.14	-0.88	0	2.57	3.08	0	2.29	36.59	135.99
507	47	339	26	-19	-30	0.34	0.29	-0.14	-0.88	0	2.74	3.04	0	3.26	37.15	138.98
-6407	-2025	-2175	-96	53	216	0.14	0.26	-0.18	-0.94	0	2.22	3.03	0	18.85	33.01	168.95
-581	-694	-54	-22	28	45	0.17	0.28	-0.17	-0.93	0	1.36	2.95	0	15.87	34.88	163.73
379	-542	29	-21	15	40	0.22	0.29	-0.16	-0.92	0	2.01	2.87	0	11.64	36.67	156.46
1631	-11	372	-7	-5	19	0.28	0.29	-0.14	-0.9	0	2.29	2.84	0	6.73	37.66	147.78
2264	720	686	3	-17	-14	0.34	0.3	-0.13	-0.89	0	2.03	2.96	0	2.2	37.53	139.15
2501	1080	746	18	-27	-41	0.38	0.29	-0.12	-0.87	0.01	1.58	3.02	0	-0.97	36.53	132.08
2012	902	724	31	-31	-60	0.42	0.28	-0.12	-0.86	0.01	2.11	0	0	-2.4	35.25	127.43
-9852	-2893	-3898	62	-44	-148	0.12	0.27	-0.17	-0.94	0	2.58	3.07	0	17.84	33.52	170.88
280	278	-271	-28	12	52	0.11	0.27	-0.17	-0.94	0	2.76	3.02	0	17.57	33.51	171.47
1636	759	799	-7	-12	23	0.12	0.27	-0.16	-0.94	0.01	2.93	3.02	0	16.98	32.95	170.67
1076	552	654	1	-1	3	0.13	0.26	-0.16	-0.94	0	2.99	3	0	16.47	32.07	169.59
-287	-54	122	1	7	12	0.13	0.25	-0.16	-0.94	0	3.06	3	0	15.94	31.35	168.39
-967	-219	-5	-11	17	37	0.15	0.25	-0.16	-0.94	0	3.1	3	0	15.1	31.15	166.37
-640	-517	-10	-29	41	47	0.18	0.25	-0.15	-0.94	0	3.02	3.02	0	13.12	31.68	162.59
5377	1164	1806	79	-26	-157	0.39	0.24	-0.08	-0.89	0	2.93	3	0	-3.19	29.19	132
1471	236	211	17	-10	-33	0.38	0.24	-0.08	-0.89	0	2.92	0	0	-2.37	29.65	133.67
941	295	65	24	-32	-53	0.35	0.24	-0.09	-0.9	0	2.95	3.07	0	-0.26	29.95	137.22
-110	-329	-54	17	-16	-46	0.31	0.24	-0.1	-0.91	0	2.99	3.09	0	2.69	30	142.66
-1125	-459	-124	10	-8	-27	0.27	0.23	-0.12	-0.93	0	3.03	3.08	0	6	29.87	149.35
-1622	-950	-312	1	-3	2	0.22	0.23	-0.13	-0.94	0	3.08	3.07	0	9.23	29.49	156.37
-2342	-874	-734	-12	9	30	0.17	0.23	-0.14	-0.95	0	3.11	3.07	0	11.94	29.09	162.72
2285	914	684	-151	86	336	0.37	0.24	-0.08	-0.89	0	3.13	3.04	0	-1.99	29.67	134.65
1857	485	601	23	-9	-47	0.41	0.24	-0.08	-0.88	0	3.13	3.02	0	-3.67	28.54	129.48
1605	518	747	25	-18	-60	0.43	0.23	-0.08	-0.87	0	3.09	0	0	-4.28	27.65	126.37
392	343	213	30	-7	-67	0.44	0.22	-0.08	-0.87	0	3.03	3.02	0	-3.96	27.14	125.47
-1848	-150	-673	0	17	-31	0.43	0.23	-0.08	-0.87	0	2.98	3.06	0	-4.09	27.42	125.89
-1181	-74	-216	12	2	-5	0.43	0.23	-0.07	-0.87	0	2.92	3.1	0	-4.41	27.92	126.62
-368	-89	-190	16	3	-5	0.42	0.24	-0.08	-0.87	0	2.88	3.12	0	-4.45	28.83	127.56
4513	5089	-28039	-15	-72	27	0.41	0.25	-0.08	0	0	2.91	3.07	0	-163.12	3.67	-175.65
-6374	-4893	26920	-22	44	33	0.17	0.24	-0.14	-0.94	0	3.04	3.1	0	12.65	30.71	162.78
76	13	189	1	10	-1	0.18	0.24	-0.14	-0.94	0	3.02	3.11	0	12.46	30.73	162.07
160	72	40	2	7	0	0.18	0.25	-0.14	-0.94	0	3.03	3.09	0	12.23	30.96	161.34
-140	-84	-325	-2	1	-1	0.19	0.25	-0.14	-0.94	0	3.06	0	0	12	31.31	160.65
-420	-162	-300	-4	1	7	0.2	0.25	-0.14	-0.94	0	3.11	3.03	0	11.58	31.72	159.8
-731	-247	-197	-10	3	20	0.2	0.25	-0.14	-0.93	0	3.13	3.02	0	10.8	32.19	158.39
-345	-61	-247	-11	3	23	0.22	0.26	-0.14	-0.93	0	3.12	3.05	0	9.65	32.62	156.14
1704	-441	859	1	-28	-82	0.31	0.22	-0.07	-0.92	0	3.13	3.08	0	-0.91	26.18	142.45
7	-103	234	2	-5	6	0.31	0.21	-0.06	-0.92	0	3.14	3.1	0	-1.43	25.5	142.44
193	-34	67	0	-1	2	0.31	0.21	-0.05	-0.93	3.13	3.11	3.11	0	-1.84	24.78	142.38
101	-86	-1	-2	2	-2	0.31	0.2	-0.05	-0.93	0	3.11	3.09	2.8	-2.3	24.07	142.34
-6	-117	76	-2	-1	0	0.31	0.2	-0.04	-0.93	2.9	3.06	3.05	2.99	-2.83	23.35	142.29
22	-89	74	-3	-3	1	0.31	0.19	-0.04	-0.93	3	3	3.05	3.05	-3.38	22.51	142.23
42	-172	50	-1	-4	1	0.31	0.19	-0.03	-0.93	3.1	2.95	2.96	3.08	-3.89	21.54	142.16
221	-422	34	34	18	4	0.31	0.18	-0.01	-0.93	3.12	2.93	2.95	3.09	-5.46	19.87	141.83
-5	-1	10	0	0	0	0.31	0.18	-0.01	-0.93	2.94	2.95	2.95	3.09	-5.47	19.85	141.82
-4	2	-11	0	0	0	0.31	0.18	-0.01	-0.93	3.13	2.96	2.96	3.09	-5.47	19.85	141.82
