# Supplementary material for: Image Generation for 2D-CNN Using Time-Series Signal Features from Foot Gesture Applied to Select Cobot Operating Mode
Source: Sensors (Basel). 2021 Aug 26;21(17):5743. doi: 10.3390/s21175743 (PMC8434500; doi:10.3390/s21175743)
Supplement: Supplementary file 1 [file sensors-21-05743-s001.zip › data_fadwa/Cigarette crush with the forefoot/ccf100.xlsx]

## Sheet: ccf100
5	-1	3	0	0	0	-0.88	-0.11	-0.15	0.44	3.14	2.86	2.89	3.15	-18.48	-9.44	54.1
-4	-2	-20	1	-1	0	-0.88	-0.11	-0.14	0.44	3.14	2.91	3.16	3.15	-18.46	-9.43	54.09
6	-3	-19	-1	0	0	-0.88	-0.11	-0.14	0.44	3.15	2.93	2.96	3.16	-18.43	-9.41	54.07
13	-3	15	0	0	0	-0.88	-0.11	-0.14	0.44	3.15	2.93	3.16	3.16	-18.38	-9.39	54.06
9	9	7	0	0	0	-0.88	-0.1	-0.14	0.44	3.16	2.93	3	3.17	-18.33	-9.36	54.04
13	-33	3	0	1	-1	-0.88	-0.1	-0.14	0.44	3.16	2.94	3.01	3.17	-18.16	-9.47	54.07
-9	6	14	0	0	0	-0.88	-0.1	-0.14	0.44	3.16	2.94	3.02	3.17	-18.14	-9.47	54.07
-1	-10	-2	0	0	0	-0.88	-0.1	-0.14	0.44	3.16	3.03	3.03	3.17	-18.13	-9.47	54.07
1	-4	4	0	0	0	-0.88	-0.1	-0.14	0.44	3.16	2.95	3.03	3.17	-18.12	-9.47	54.07
1	0	-10	0	0	0	-0.88	-0.1	-0.14	0.44	3.16	2.96	3.04	3.17	-18.11	-9.48	54.07
10	3	-2	0	0	1	-0.88	-0.1	-0.14	0.44	3.16	2.97	3.05	3.16	-18.11	-9.48	54.06
0	1	1	0	1	-1	-0.88	-0.1	-0.14	0.44	3.15	3.01	3.07	3.16	-18.11	-9.48	54.06
7	-10	-5	1	-2	1	-0.88	-0.1	-0.14	0.44	3.15	3.06	3.11	3.14	-18.06	-9.44	54.06
4	10	10	0	0	0	-0.88	-0.1	-0.14	0.44	3.12	3.09	3.12	3.12	-18.03	-9.42	54.05
6	-2	-7	0	0	0	-0.88	-0.1	-0.14	0.44	3.1	3.11	3.13	3.09	-18	-9.39	54.04
2	2	15	0	0	0	-0.88	-0.1	-0.14	0.44	3.08	3.12	3.08	3.08	-17.97	-9.36	54.03
5	0	2	0	0	0	-0.88	-0.1	-0.14	0.44	3.07	3.13	3.14	3.08	-17.95	-9.33	54.02
7	9	-2	0	1	0	-0.88	-0.1	-0.14	0.44	3.07	3.13	3.14	3.08	-17.93	-9.31	54.02
-2	2	4	0	0	0	-0.88	-0.1	-0.14	0.44	3.07	3.14	3.14	3.08	-17.92	-9.29	54.01
10414	-20320	-32763	0	23	-24	-0.88	-0.1	0	0	3.07	3.14	3.14	3.08	-17.85	0	-0.01
-10385	20315	32753	-1	-22	23	-0.88	-0.1	-0.14	0.44	3.08	3.13	3.14	3.1	-17.81	-9.22	54.01
2	2	15	0	0	0	-0.88	-0.1	-0.14	0.44	3.1	3.13	3.11	3.11	-17.82	-9.23	54.02
-12	-6	-3	0	0	0	-0.88	-0.1	-0.14	0.44	3.11	3.12	3.13	3.12	-17.83	-9.24	54.02
7	3	-7	0	0	0	-0.88	-0.1	-0.14	0.44	3.11	3.12	3.13	3.13	-17.83	-9.25	54.03
-5	-4	-10	0	0	0	-0.88	-0.1	-0.14	0.44	3.12	3.11	3.13	3.13	-17.84	-9.26	54.03
9	4	10	0	0	0	-0.88	-0.1	-0.14	0.44	3.12	3.11	3.12	3.13	-17.84	-9.27	54.03
-11	1	-4	0	0	0	-0.88	-0.1	-0.14	0.44	3.13	3.1	3.12	3.14	-17.85	-9.27	54.04
-12	-7	-15	1	0	0	-0.88	-0.1	-0.14	0.44	3.13	3.11	3.11	3.14	-17.96	-9.37	54.09
-7	2	1	0	0	0	-0.88	-0.1	-0.14	0.44	3.13	3.09	3.11	3.14	-17.98	-9.38	54.09
-6	-8	14	0	0	0	-0.88	-0.1	-0.14	0.44	3.13	3.09	3.11	3.14	-18	-9.39	54.1
-4	2	-8	0	0	0	-0.88	-0.1	-0.14	0.44	3.14	3.09	3.11	3.14	-18.01	-9.4	54.1
1	9	4	0	0	0	-0.88	-0.1	-0.14	0.44	3.14	3.09	3.11	3.14	-18.02	-9.4	54.1
-10	-6	-17	-1	-1	0	-0.88	-0.1	-0.14	0.44	3.14	3.09	3.11	3.14	-18.02	-9.4	54.11
3	6	11	1	0	1	-0.88	-0.1	-0.14	0.44	3.14	3.09	3.11	3.15	-18.02	-9.4	54.1
10	-18	14	0	0	-1	-0.88	-0.1	-0.14	0.44	3.14	3.09	3.11	3.15	-17.97	-9.4	54.12
2	6	-9	0	0	1	-0.88	-0.1	-0.14	0.44	3.14	3.08	3.15	3.15	-17.97	-9.4	54.12
-1	-1	-4	0	0	0	-0.88	-0.1	-0.14	0.44	3.14	3.08	3.11	3.15	-17.97	-9.4	54.12
11	8	7	0	1	-1	-0.88	-0.1	-0.14	0.44	3.14	3.08	3.11	3.15	-17.97	-9.4	54.12
-5	-9	-2	0	0	0	-0.88	-0.1	-0.14	0.44	3.15	3.08	3.11	3.15	-17.97	-9.4	54.12
-12	4	7	0	0	0	-0.88	-0.1	-0.14	0.44	3.15	3.08	3.11	3.15	-17.97	-9.4	54.12
3	5	-5	0	0	1	-0.88	-0.1	-0.14	0.44	3.15	3.08	3.11	3.15	-17.98	-9.4	54.12
8	-8	-5	-1	-1	0	-0.88	-0.1	-0.14	0.44	3.15	3.08	3.11	3.15	-17.99	-9.41	54.14
-4	-6	1	1	1	-1	-0.88	-0.1	-0.14	0.44	3.15	3.08	3.11	3.15	-17.98	-9.42	54.14
-3	0	-4	0	-1	0	-0.88	-0.1	-0.14	0.44	3.15	3.08	3.15	3.15	-17.98	-9.41	54.14
8	0	11	0	0	0	-0.88	-0.1	-0.14	0.44	3.15	3.08	3.11	3.15	-17.98	-9.41	54.14
-3	4	-7	-1	0	0	-0.88	-0.1	-0.14	0.44	3.14	3.08	3.11	3.15	-17.97	-9.41	54.14
2	-6	2	1	0	0	-0.88	-0.1	-0.14	0.44	3.14	3.08	3.11	3.15	-17.96	-9.41	54.14
2	4	7	-1	0	1	-0.88	-0.1	-0.14	0.44	3.14	3.09	3.11	3.15	-17.96	-9.4	54.13
4	2	-8	1	0	-1	-0.88	-0.1	-0.14	0.44	3.14	3.09	3.11	3.15	-17.96	-9.4	54.13
6	-4	11	0	0	0	-0.88	-0.1	-0.14	0.44	3.14	3.09	3.11	3.15	-17.9	-9.35	54.14
1	3	-21	0	0	1	-0.88	-0.1	-0.14	0.44	3.14	3.09	3.11	3.15	-17.9	-9.34	54.14
-3	3	11	0	0	-1	-0.88	-0.1	-0.14	0.44	3.14	3.09	3.11	3.14	-17.9	-9.34	54.14
6	9	7	0	0	0	-0.88	-0.1	-0.14	0.44	3.14	3.09	3.11	3.15	-17.9	-9.34	54.14
-5	1	-1	0	0	0	-0.88	-0.1	-0.14	0.44	3.14	3.05	3.1	3.15	-17.9	-9.33	54.14
-4	-11	-1	0	0	0	-0.88	-0.1	-0.14	0.44	3.14	3.05	3.11	3.14	-17.9	-9.33	54.14
0	8	-8	0	0	0	-0.88	-0.1	-0.14	0.44	3.07	3.07	3.11	3.1	-17.9	-9.31	54.15
-40	-2	7	3	1	1	-0.88	-0.1	-0.14	0.44	3.08	3.12	3.14	2.68	-18.31	-9.35	54.23
-5	19	67	2	1	0	-0.88	-0.11	-0.14	0.44	1.93	3.16	3.16	0	-18.42	-9.26	54.23
-4	112	46	4	2	1	-0.88	-0.11	-0.14	0.44	0	3.16	3.15	0	-18.61	-9.11	54.22
-35	-51	220	8	3	1	-0.88	-0.11	-0.14	0.44	0	3.15	3.07	0	-18.94	-8.88	54.21
-147	32	381	17	12	7	-0.88	-0.12	-0.14	0.44	0	3.13	2.99	0	-19.71	-8.53	54.14
-38	63	729	29	-9	2	-0.88	-0.13	-0.14	0.43	0	3.11	2.94	0	-20.86	-7.61	53.98
-323	164	78	26	-5	5	-0.88	-0.15	-0.13	0.43	0	3.11	2.86	0	-22.28	-5.89	53.77
-138	2707	-2250	-94	-12	-18	-0.85	-0.29	-0.11	0.42	0	3.13	0	0	-36.02	3.9	51.47
-68	-94	-144	0	5	2	-0.85	-0.29	-0.1	0.42	0	3.13	2.92	0	-35.86	3.86	51.49
43	-14	-35	-1	4	1	-0.85	-0.29	-0.11	0.42	0	3.13	2.99	0	-35.77	3.75	51.46
-1	-51	-151	-3	1	0	-0.85	-0.29	-0.11	0.42	0	3.12	3.05	0	-35.7	3.55	51.44
-346	-232	-610	-6	0	2	-0.85	-0.29	-0.11	0.42	0	3.1	3.07	3.27	-35.6	3.23	51.4
118	48	355	-8	1	4	-0.86	-0.28	-0.11	0.42	0	3.08	3.04	3.27	-35.35	2.71	51.28
74	-16	116	-5	4	1	-0.86	-0.28	-0.11	0.42	0	3.06	2.99	0.01	-35.08	2.03	51.06
5497	1178	3772	97	-1	-86	-0.93	-0.23	-0.16	0.24	0	3	2.96	0	-30.44	-10.86	31.63
1410	561	18	30	-13	-74	-0.92	-0.24	-0.15	0.27	0	2.93	3	0	-32.1	-8.84	34.97
117	-625	-203	40	-42	-67	-0.9	-0.26	-0.14	0.32	0	2.63	3.05	3.24	-33.75	-5.16	40.28
-1097	-1299	-228	22	-12	-46	-0.87	-0.27	-0.13	0.38	0	2.23	3.08	0	-35.14	-0.68	47.16
-3273	-1901	-896	6	1	-11	-0.84	-0.29	-0.11	0.45	0	2.87	3.03	0	-36.38	3.93	54.9
-2847	-1580	-1608	-23	13	32	-0.8	-0.31	-0.11	0.51	0	2.97	2.92	3.12	-37.42	7.89	62.39
-5253	-2458	-2132	-48	16	79	-0.76	-0.32	-0.11	0.55	0	2.97	2.85	3.21	-38.33	10.58	68.54
-22190	-22778	991	-134	-23219	-946	0	0	0	0	0	2.94	2.83	0	-180	0	-180
36372	28146	4677	192	23176	802	-0.91	-0.25	-0.14	0.29	0	2.73	2.95	0	-32.78	-6.52	37.66
-3776	-2622	-1270	8	-10	-20	-0.88	-0.26	-0.13	0.38	0	2.56	3.01	3.24	-33.85	-1.8	47
-5760	-1828	-2111	-21	17	47	-0.84	-0.27	-0.13	0.45	0	2.55	2.99	0	-34.79	2.1	56.05
-4232	-1175	-1887	-42	20	91	-0.8	-0.28	-0.13	0.51	0	2.89	2.97	3.05	-35.73	4.72	63
-3291	-227	-1581	-56	24	105	-0.78	-0.29	-0.13	0.54	0	2.93	2.96	3.26	-36.54	5.86	67.15
814	1366	-742	-58	18	101	-0.78	-0.29	-0.14	0.54	0	2.87	2.91	3.26	-37.28	5.44	68.18
2598	1953	1172	-16	-31	30	-0.78	-0.28	-0.14	0.54	0	2.73	2.87	0	-36.58	4.86	67.3
10757	3960	4645	64	37	-105	-0.95	-0.21	-0.18	0.17	0	2.85	2.85	0	-28.29	-15.11	24.75
609	-137	600	27	-12	-61	-0.94	-0.21	-0.17	0.2	0	2.89	2.89	0	-29.06	-13.85	27.37
-231	-517	49	32	-41	-65	-0.93	-0.22	-0.16	0.24	0	2.86	2.96	0	-30.09	-11.23	31.87
-1692	-1066	-198	18	-11	-41	-0.91	-0.23	-0.15	0.3	0	2.75	2.99	1.99	-31.12	-7.96	37.98
-1928	-990	-657	5	-2	-8	-0.89	-0.24	-0.14	0.35	0	2.73	2.97	0	-32.05	-4.56	44.67
-2583	-781	-1202	-11	12	21	-0.87	-0.25	-0.13	0.41	0	2.89	2.99	1.58	-32.87	-1.54	51.17
-2275	-536	-954	-19	12	40	-0.84	-0.26	-0.13	0.46	0	2.97	3	3.26	-33.55	0.89	56.77
2920	2098	716	-131	42	208	-0.88	-0.19	-0.16	0.41	0	3.01	3.03	0	-27.73	-6.91	51.4
-157	-194	-64	2	-2	-1	-0.88	-0.18	-0.16	0.4	0	3.06	3.07	0	-26.93	-7.89	50.35
-4	-121	127	6	-4	-4	-0.89	-0.17	-0.16	0.39	0	3.09	3.05	0	-26.09	-8.67	49.35
-230	-86	90	3	1	0	-0.89	-0.17	-0.16	0.38	0	3.09	3.05	0	-25.33	-9.35	48.43
-306	-127	45	4	1	6	-0.9	-0.16	-0.16	0.37	0	3.08	3.08	0	-24.69	-10	47.41
190	-65	-8	2	-2	4	-0.9	-0.16	-0.16	0.36	0	3.09	3.08	0	-24.05	-10.54	46.23
771	389	-20	4	-4	-9	-0.91	-0.15	-0.16	0.36	0	3.11	3.08	2.15	-23.35	-10.84	45.09
-256	-1057	241	20	5	-31	-0.9	-0.11	-0.16	0.38	2.55	2.99	3.06	3.07	-18.47	-11.72	47.83
