# Supplementary material for: Image Generation for 2D-CNN Using Time-Series Signal Features from Foot Gesture Applied to Select Cobot Operating Mode
Source: Sensors (Basel). 2021 Aug 26;21(17):5743. doi: 10.3390/s21175743 (PMC8434500; doi:10.3390/s21175743)
Supplement: Supplementary file 1 [file sensors-21-05743-s001.zip › data_fadwa/Cigarette crush with the forefoot/ccf11.xlsx]

## Sheet: Sheet1
0	-1	-2	0	0	0	0.46	0.18	0.02	-0.87	3.14	3.09	3.1	3.08	-12.18	16.61	122.47
-1	2	-10	-1	-1	0	0.46	0.18	0.02	-0.87	3.13	3.08	3.1	3.07	-12.18	16.61	122.48
-5	1	1	0	0	0	0.46	0.18	0.02	-0.87	3.13	3.08	3.1	3.06	-12.17	16.6	122.48
-28	-2	-7	1	1	1	0.46	0.18	0.02	-0.87	3.13	3.07	3.1	3.13	-12.35	16.81	122.44
-10	8	-1	0	0	0	0.46	0.18	0.02	-0.87	3.13	3.06	3.1	3.07	-12.36	16.83	122.44
6	-1	-3	0	0	0	0.46	0.18	0.02	-0.87	3.13	3.06	3.1	3.07	-12.35	16.84	122.44
-2	5	-9	0	0	0	0.46	0.18	0.02	-0.87	3.13	3.09	3.09	3.07	-12.35	16.84	122.44
-2	4	-3	0	-1	0	0.46	0.18	0.02	-0.87	3.13	3.06	3.09	3.07	-12.34	16.85	122.43
-2	-6	8	0	0	0	0.46	0.18	0.02	-0.87	3.07	3.07	3.08	3.07	-12.33	16.85	122.44
3	4	-2	0	0	0	0.46	0.18	0.02	-0.87	3.13	3.07	3.08	3.07	-12.32	16.84	122.44
25	9	13	-1	1	-1	0.46	0.18	0.02	-0.87	3.13	3.07	3.08	3.08	-12.19	16.72	122.45
-4	-11	-13	0	0	0	0.46	0.18	0.02	-0.87	3.13	3.06	3.08	3.08	-12.22	16.73	122.45
0	-1	-1	0	0	0	0.46	0.18	0.02	-0.87	3.14	3.05	3.08	3.08	-12.24	16.74	122.44
-4	-6	-13	0	0	0	0.46	0.18	0.02	-0.87	3.14	3.05	3.08	3.08	-12.27	16.75	122.44
-2	-6	23	0	0	0	0.46	0.18	0.02	-0.87	3.14	3.05	3.08	3.08	-12.28	16.75	122.44
3	-6	6	0	0	0	0.46	0.18	0.02	-0.87	3.14	3.05	3.08	3.08	-12.31	16.76	122.44
-4	2	-11	0	0	1	0.46	0.18	0.02	-0.87	3.14	3.08	3.08	3.09	-12.32	16.76	122.43
10295	-20857	17095	1	-17	-33	0.46	0.18	0	0	3.14	3.05	3.08	3.09	-164.15	0	180
-10289	20858	-17097	-1	16	33	0.46	0.18	0.02	-0.87	3.14	3.05	3.08	3.14	-12.25	16.66	122.45
-3	-2	3	0	1	-1	0.46	0.18	0.02	-0.87	3.14	3.05	3.08	3.09	-12.26	16.67	122.45
3	5	7	1	0	0	0.46	0.18	0.02	-0.87	3.14	3.05	3.08	3.09	-12.26	16.67	122.45
0	-5	-8	-1	0	1	0.46	0.18	0.02	-0.87	3.14	3.05	3.08	3.09	-12.26	16.67	122.45
8	10	8	0	0	-1	0.46	0.18	0.02	-0.87	3.14	3.05	3.08	3.09	-12.27	16.67	122.44
0	-3	-11	0	0	0	0.46	0.18	0.02	-0.87	3.15	3.04	3.08	3.1	-12.27	16.67	122.44
-1	-2	5	0	0	0	0.46	0.18	0.02	-0.87	3.15	3.04	3.08	3.1	-12.27	16.67	122.44
-15	0	14	0	-1	0	0.46	0.18	0.02	-0.87	3.15	3.04	3.08	3.1	-12.3	16.66	122.44
7	0	-17	0	0	0	0.46	0.18	0.02	-0.87	3.15	3.04	3.08	3.1	-12.31	16.65	122.44
4	-4	-4	1	0	0	0.46	0.18	0.02	-0.87	3.15	3.04	3.08	3.1	-12.3	16.65	122.44
-5	3	6	0	0	0	0.46	0.18	0.02	-0.87	3.15	3.04	3.08	3.1	-12.3	16.66	122.44
1	1	5	0	0	1	0.46	0.18	0.02	-0.87	3.15	3.04	3.08	3.09	-12.3	16.66	122.44
0	1	-9	0	0	-1	0.46	0.18	0.02	-0.87	3.14	3.05	3.08	3.09	-12.29	16.65	122.44
7	-7	4	0	1	1	0.46	0.18	0.02	-0.87	3.14	3.05	3.08	3.09	-12.29	16.65	122.44
-9	1	11	0	0	-1	0.46	0.18	0.02	-0.87	3.14	3.05	3.08	3.09	-12.28	16.66	122.43
1	12	-14	0	-1	0	0.46	0.18	0.02	-0.87	3.14	3.05	3.08	3.14	-12.27	16.66	122.43
-4	-1	1	0	0	0	0.46	0.18	0.02	-0.87	3.14	3.05	3.08	3.08	-12.27	16.66	122.43
-2	3	8	0	0	1	0.46	0.18	0.02	-0.87	3.14	3.05	3.08	3.08	-12.27	16.66	122.43
4	-7	0	0	0	0	0.46	0.18	0.02	-0.87	3.14	3.08	3.08	3.08	-12.26	16.67	122.42
-2	1	2	0	0	0	0.46	0.18	0.02	-0.87	3.14	3.05	3.08	3.08	-12.27	16.66	122.42
2	3	8	-1	0	0	0.46	0.18	0.02	-0.87	3.14	3.05	3.08	3.08	-12.27	16.66	122.42
3	-1	-15	0	1	-1	0.46	0.18	0.02	-0.87	3.14	3.05	3.08	3.08	-12.28	16.68	122.41
-3	-11	12	1	0	0	0.46	0.18	0.02	-0.87	3.14	3.05	3.08	3.08	-12.28	16.68	122.41
-4	4	-1	-1	0	1	0.46	0.18	0.02	-0.87	3.14	3.05	3.07	3.14	-12.28	16.68	122.41
0	4	-13	0	0	0	0.46	0.18	0.02	-0.87	3.14	3.04	3.07	3.09	-12.28	16.67	122.4
1	7	-1	1	0	0	0.46	0.18	0.02	-0.87	3.14	3.04	3.07	3.09	-12.28	16.68	122.4
6	2	-8	-1	0	-1	0.46	0.18	0.02	-0.87	3.04	3.04	3.07	3.09	-12.28	16.68	122.4
1	-2	-1	0	0	0	0.46	0.18	0.02	-0.87	3.14	3.04	3.07	3.09	-12.28	16.68	122.4
-1	-3	1	0	0	1	0.46	0.18	0.02	-0.87	3.14	3.04	3.07	3.09	-12.28	16.68	122.4
5	-1	-5	1	0	-1	0.46	0.18	0.02	-0.87	3.14	3.04	3.06	3.14	-12.29	16.68	122.39
0	1	12	0	0	1	0.46	0.18	0.02	-0.87	3.14	3.04	3.06	3.09	-12.29	16.68	122.39
-2	-3	-7	0	0	0	0.46	0.18	0.02	-0.87	3.14	3.04	3.06	3.09	-12.29	16.69	122.39
-5	2	1	0	0	0	0.46	0.18	0.02	-0.87	3.14	3.03	3.06	3.09	-12.3	16.69	122.39
-4	-10	5	0	0	0	0.46	0.18	0.02	-0.87	3.14	3.03	3.06	3.09	-12.3	16.7	122.38
4	6	12	0	0	-1	0.46	0.18	0.02	-0.87	3.14	3.03	3.06	3.09	-12.31	16.7	122.38
7	8	3	-1	0	1	0.46	0.18	0.02	-0.87	3.14	3.03	3.06	3.09	-12.31	16.7	122.38
-4	-11	-6	0	-1	0	0.46	0.18	0.02	-0.87	3.14	3.04	3.06	3.09	-12.33	16.7	122.36
-2	2	5	1	1	-1	0.46	0.18	0.02	-0.87	3.14	3.04	3.06	3.09	-12.32	16.69	122.37
-1	-4	-3	-1	0	1	0.46	0.18	0.02	-0.87	3.14	3.04	3.07	3.09	-12.32	16.69	122.37
-6	4	-11	0	0	0	0.46	0.18	0.02	-0.87	3.14	3.04	3.07	3.09	-12.33	16.69	122.36
11	9	-11	0	0	-1	0.46	0.18	0.02	-0.87	3.14	3.04	3.07	3.09	-12.33	16.69	122.36
-4	1	3	0	0	0	0.46	0.18	0.02	-0.87	3.14	3.04	3.07	3.09	-12.33	16.69	122.36
-2	-1	8	1	0	1	0.46	0.18	0.02	-0.87	3.14	3.04	3.07	3.09	-12.33	16.69	122.35
8	-5	18	-1	0	0	0.46	0.18	0.02	-0.87	3.14	3.05	3.07	3.09	-12.31	16.69	122.35
-3	3	-2	0	0	0	0.46	0.18	0.02	-0.87	3.14	3.04	3.09	3.09	-12.32	16.68	122.35
-7	5	3	0	0	-1	0.46	0.18	0.02	-0.87	3.14	3.04	3.07	3.09	-12.32	16.68	122.35
5	-8	-6	0	0	1	0.46	0.18	0.02	-0.87	3.14	3.04	3.09	3.09	-12.32	16.68	122.35
-7	-1	0	1	0	-1	0.46	0.18	0.02	-0.87	3.14	3.04	3.07	3.14	-12.32	16.68	122.35
0	0	-17	-1	-1	1	0.46	0.18	0.02	-0.87	3.14	3.04	3.07	3.09	-12.32	16.68	122.35
-2	-1	12	0	0	0	0.46	0.18	0.02	-0.87	3.14	3.04	3.07	3.09	-12.32	16.68	122.34
1	-4	-10	0	1	0	0.46	0.18	0.02	-0.87	3.04	3.04	3.07	3.09	-12.31	16.68	122.35
-4	9	16	1	0	-1	0.46	0.18	0.02	-0.87	3.14	3.03	3.06	3.09	-12.34	16.73	122.35
-6	4	-14	0	0	0	0.46	0.18	0.02	-0.87	3.14	3.02	3.04	3.09	-12.34	16.76	122.34
6	5	-10	0	0	1	0.46	0.18	0.02	-0.87	3.14	3.01	3.03	3.09	-12.36	16.78	122.34
-4	0	1	0	0	-1	0.46	0.18	0.02	-0.87	3.14	3.01	3.02	3.09	-12.37	16.8	122.34
-1	-2	-7	0	0	0	0.46	0.18	0.02	-0.87	3.14	3.03	3.04	3.07	-12.38	16.82	122.33
-2	-5	13	0	0	0	0.46	0.18	0.02	-0.87	3.12	3.07	3.07	2.85	-12.39	16.82	122.34
3	0	7	0	0	1	0.46	0.18	0.02	-0.87	3.01	3.13	3.11	0	-12.4	16.84	122.33
-240	383	1166	63	14	12	0.46	0.19	0	-0.87	1.44	3.13	3.12	0	-10.69	19.82	122.23
-87	85	-28	12	-1	3	0.46	0.21	-0.02	-0.86	0	3.1	3.01	0	-9.91	21.7	122.12
-134	162	46	28	-29	3	0.46	0.21	-0.04	-0.86	0	3.04	2.93	0	-8.42	23.72	122.26
208	421	-90	11	25	1	0.46	0.23	-0.06	-0.86	0	3	2.95	0	-6.63	26.33	122.47
280	357	-640	-4	14	-3	0.45	0.24	-0.08	-0.85	0	3.02	2.99	0	-5.2	29.25	122.63
146	311	-793	-13	3	-6	0.45	0.26	-0.1	-0.85	0.01	3.05	3.01	0	-4.03	32.05	122.84
65	360	-994	-22	-4	-5	0.45	0.27	-0.12	-0.84	0.01	3.07	3	0	-3.18	34.4	123.08
-1667	373	710	-80	-19	23	0.46	0.27	-0.12	-0.84	0.01	3.05	2.99	0	-3.33	34.27	122.06
-306	-48	85	3	14	19	0.46	0.27	-0.12	-0.83	0.01	3.03	3.01	0	-3.94	34.45	120.7
-453	-188	-155	0	20	19	0.48	0.28	-0.12	-0.83	0.01	3.01	0	0	-5.07	34.87	118.55
4	-38	-189	-4	18	24	0.49	0.29	-0.11	-0.81	0.01	3.02	2.99	0	-6.9	35.46	115.34
499	99	-56	-5	7	15	0.51	0.3	-0.11	-0.8	0	3.04	3.03	0	-9.1	35.92	111.33
1020	199	63	-3	-6	3	0.54	0.3	-0.11	-0.78	0	3.04	3.07	0	-11.19	36.08	107.07
1280	324	28	0	-11	-12	0.56	0.31	-0.11	-0.76	0	3.04	3.09	0	-12.82	36.01	103.17
-6263	-1707	-2918	15	-66	-72	0.43	0.34	-0.15	-0.82	0	3.07	3.07	0	-3.56	42.98	122.9
1289	980	1023	-4	-20	42	0.44	0.33	-0.16	-0.82	0	3	3	0	-2.59	42.52	122.21
549	504	558	-20	21	20	0.46	0.32	-0.16	-0.81	0	3.09	2.93	0	-2.22	41.84	120.42
-139	-45	215	-23	39	26	0.48	0.31	-0.16	-0.8	0	3.08	2.9	0	-3.42	41.09	117.04
178	-128	-71	-23	38	33	0.51	0.31	-0.15	-0.79	0	3.09	0	0	-6.27	40.15	111.75
922	-467	37	-13	14	26	0.55	0.31	-0.14	-0.76	0.01	3.05	0	0	-9.8	38.62	105.16
2218	66	612	-5	8	1	0.59	0.31	-0.12	-0.74	0.01	3.02	2.96	0	-13.12	36.61	98.29
-16530	-11223	-5386	51	-145	7709	0.63	-0.01	0	0.01	3.02	3.02	3.05	0	178.3	-0.27	-177.08
9549	8202	4002	52	63	-7934	0.32	0.3	-0.15	-0.89	0.01	2.98	3.09	0	6.04	38.99	142.82
1643	982	-265	-16	-4	81	0.32	0.31	-0.15	-0.89	0.01	2.97	3.04	0	5.38	39.5	142.75
1894	1249	590	-12	-15	22	0.32	0.3	-0.15	-0.88	0.01	3	3	0	5.49	39.15	141.68
520	491	493	-16	11	15	0.34	0.29	-0.15	-0.88	0.01	3	2.96	0	5.23	38.47	139.97
56	0	167	-23	36	22	0.36	0.29	-0.15	-0.88	0	2.93	2.9	0	3.5	38.1	136.9
152	-83	105	-9	20	29	0.38	0.29	-0.14	-0.86	0	2.86	0	0	0.81	37.84	132.49
501	33	182	-10	7	24	0.42	0.3	-0.13	-0.85	0	2.84	2.87	0	-2.29	37.38	127.04
3325	602	1233	111	-71	-230	0.51	0.27	-0.08	-0.81	0	2.91	3	0	-10.23	31.54	113.06
157	88	31	7	-3	-10	0.49	0.28	-0.08	-0.83	0	3.06	3.06	0	-8.87	32.4	116.4
-218	-144	-154	5	-2	-7	0.46	0.28	-0.09	-0.84	0	3.03	3.09	0	-7.31	33.32	120.13
-925	-410	-392	-1	-3	7	0.44	0.28	-0.1	-0.85	0	3.08	3.03	0	-5.7	34.17	123.98
-1530	-509	-841	-12	-2	23	0.41	0.28	-0.1	-0.86	0	3.11	2.97	0	-4.34	34.83	127.33
-1854	-490	-719	-27	10	46	0.4	0.29	-0.1	-0.87	0	3.14	2.91	0	-3.72	35.21	129.37
733	353	174	-20	-1	45	0.4	0.29	-0.1	-0.87	0.01	3.14	2.87	0	-3.77	35.11	129.5
7039	1354	2698	-16	45	-44	0.63	0.23	-0.06	-0.74	3.14	2.78	2.78	0	-12.55	24.03	96.2
-1151	-240	41	10	3	-20	0.63	0.23	-0.05	-0.74	0.01	3.12	2.85	0	-13.43	23.57	96.99
-425	-250	-91	22	-17	-14	0.62	0.23	-0.04	-0.75	0.01	3.11	2.9	0	-13.79	23.65	98.43
-140	-176	-149	12	-19	-13	0.6	0.23	-0.04	-0.76	0	2.98	2.98	0	-13.49	24.06	100.48
-188	-14	-245	6	-13	-21	0.58	0.23	-0.05	-0.78	0	3.11	3.05	0	-12.7	24.62	103.23
-42	-103	-108	2	-10	-22	0.56	0.23	-0.05	-0.79	0	3.12	3.04	0	-11.52	25.13	106.76
-440	-148	-129	1	-9	-20	0.53	0.23	-0.05	-0.81	0	3.14	0	0	-10.07	25.54	111.05
-1487	-815	5	-60	28	141	0.44	0.19	-0.02	-0.88	0	3.15	3.04	0	-8.58	20.19	125.08
159	-76	138	-1	2	-3	0.44	0.18	-0.01	-0.88	3.13	3.13	3.03	0	-8.84	19.32	124.98
29	-127	54	0	2	-3	0.44	0.18	0	-0.88	0	3	3	2.81	-9.14	18.48	124.98
-88	-115	-325	3	5	0	0.44	0.17	0	-0.88	2.73	3.05	2.95	2.94	-9.48	17.69	125.01
153	-44	589	10	18	0	0.44	0.17	0.01	-0.88	2.99	2.98	2.93	2.99	-10.06	17.43	124.93
-258	-171	-166	6	-7	1	0.44	0.18	0.01	-0.88	3.06	2.91	2.91	3.04	-10.62	17.3	124.89
-59	-45	72	6	-5	1	0.44	0.18	0.01	-0.88	3.1	2.9	2.93	3.07	-10.88	17.19	124.89
37	-156	-236	6	-5	3	0.44	0.18	0.02	-0.88	2.96	2.96	2.93	3.07	-11.58	17.25	124.85
9	9	12	0	0	0	0.44	0.18	0.02	-0.88	3.12	2.98	2.94	3.07	-11.53	17.22	124.86
9	7	21	0	0	0	0.44	0.18	0.02	-0.88	3.12	2.97	3.07	3.07	-11.5	17.21	124.86
-2	2	-4	-1	1	-1	0.44	0.18	0.02	-0.88	2.96	2.96	2.95	3.07	-11.48	17.2	124.86
9	4	10	0	1	0	0.44	0.18	0.02	-0.88	3.13	2.96	2.94	3.07	-11.48	17.2	124.86
-2	6	-5	0	0	0	0.44	0.18	0.02	-0.88	3.13	2.97	2.93	3.08	-11.49	17.21	124.86
-4	-14	-5	0	0	0	0.44	0.18	0.02	-0.88	2.94	2.9	2.9	3.08	-11.51	17.21	124.87
-19	-13	-24	0	0	0	0.44	0.18	0.02	-0.88	3.14	2.92	2.87	3.09	-11.67	17.35	124.84
-6	6	-6	0	0	0	0.44	0.18	0.02	-0.88	3.15	2.92	3.09	3.09	-11.68	17.36	124.84
3	-4	-6	0	-1	0	0.44	0.18	0.02	-0.88	2.92	2.92	2.88	3.09	-11.69	17.37	124.84
3	7	11	0	0	0	0.44	0.18	0.02	-0.88	3.15	2.93	2.92	3.09	-11.68	17.36	124.84
-6	-8	8	0	0	0	0.44	0.18	0.02	-0.88	3.15	2.93	2.94	3.09	-11.68	17.36	124.84
4	1	-6	0	1	0	0.44	0.18	0.02	-0.88	3.15	2.99	2.99	3.09	-11.69	17.36	124.84
2	5	2	0	0	0	0.44	0.18	0.02	-0.88	3.15	2.98	3.01	3.09	-11.69	17.36	124.84
-2	-5	-7	0	0	0	0.44	0.18	0.02	-0.88	3	3	3.03	3.09	-11.7	17.36	124.84
13	-3	30	0	-1	0	0.44	0.18	0.02	-0.88	3.02	3.02	3.04	3.09	-11.58	17.19	124.88
12	-4	51	0	0	1	0.44	0.18	0.02	-0.88	3.14	3.02	3.05	3.08	-11.55	17.18	124.88
1	-1	-20	0	0	-1	0.44	0.18	0.02	-0.88	3.14	3.04	3.04	3.08	-11.55	17.18	124.88
-3	-5	-11	0	0	0	0.44	0.18	0.02	-0.88	3.03	3.03	3.04	3.08	-11.54	17.17	124.88
5	-4	-14	0	0	0	0.44	0.18	0.02	-0.88	3.14	3.04	3.05	3.08	-11.54	17.17	124.89
4	-5	-7	1	0	0	0.44	0.18	0.02	-0.88	3.14	3.04	3.05	3.08	-11.54	17.17	124.89
0	6	0	0	0	0	0.44	0.18	0.02	-0.88	3.14	3.05	3.05	3.08	-11.54	17.17	124.89
8	1	-12	-1	1	0	0.44	0.18	0.02	-0.88	3.14	3.04	3.05	3.08	-11.49	17.16	124.9
1	-2	15	0	0	0	0.44	0.18	0.02	-0.88	3.14	3.04	3.05	3.08	-11.49	17.16	124.9
-5	2	-9	0	0	0	0.44	0.18	0.02	-0.88	3.04	3.04	3.06	3.08	-11.5	17.17	124.9
0	-5	2	0	0	0	0.44	0.18	0.02	-0.88	3.14	3.04	3.05	3.09	-11.51	17.16	124.9
4	-6	-6	0	0	0	0.44	0.18	0.02	-0.88	3.15	3.04	3.05	3.09	-11.52	17.17	124.9
-6	6	0	0	0	0	0.44	0.18	0.02	-0.88	3.04	3.05	3.05	3.09	-11.53	17.16	124.9
-7	5	-2	0	0	0	0.44	0.18	0.02	-0.88	3.15	3.04	3.04	3.09	-11.54	17.17	124.89
20	-13	14	1	0	0	0.44	0.18	0.02	-0.88	3.15	3.04	3.04	3.09	-11.46	17.13	124.92
-3	7	1	0	0	0	0.44	0.18	0.02	-0.88	3.15	3.04	3.04	3.09	-11.46	17.13	124.92
0	1	-8	0	0	1	0.44	0.18	0.02	-0.88	3.14	3.04	3.04	3.09	-11.46	17.14	124.91
2	1	4	0	0	0	0.44	0.18	0.02	-0.88	3.14	3.03	3.04	3.14	-11.46	17.15	124.91
5	2	-1	0	0	0	0.44	0.18	0.02	-0.88	3.02	3.02	3.04	3.09	-11.46	17.15	124.91
-12	5	-2	0	0	-1	0.44	0.18	0.02	-0.88	3.15	3.02	3.03	3.09	-11.46	17.16	124.91
2	6	-2	0	0	0	0.44	0.18	0.02	-0.88	3.15	3.02	3.03	3.09	-11.47	17.17	124.91
-18	-10	-5	0	-1	1	0.44	0.18	0.02	-0.88	3.14	3.02	3.04	3.08	-11.56	17.24	124.89
2	2	-20	0	0	0	0.44	0.18	0.02	-0.88	3.14	3.03	3.04	3.08	-11.55	17.25	124.88
1	3	1	0	0	0	0.44	0.18	0.02	-0.88	3.14	3.03	3.08	3.08	-11.55	17.25	124.88
6	1	7	0	0	0	0.44	0.18	0.02	-0.88	3.04	3.04	3.05	3.08	-11.55	17.25	124.88
3	5	13	-1	0	0	0.44	0.18	0.02	-0.88	3.14	3.04	3.06	3.07	-11.55	17.25	124.88
-7	-3	5	1	0	0	0.44	0.18	0.02	-0.88	3.14	3.05	3.06	3.07	-11.54	17.24	124.88
3	3	7	-1	0	0	0.44	0.18	0.02	-0.88	3.14	3.05	3.06	3.07	-11.54	17.24	124.87
3	-7	-3	1	0	0	0.44	0.18	0.02	-0.88	3.13	3.05	3.06	3.07	-11.54	17.24	124.87
14	-4	-9	-1	0	0	0.44	0.18	0.02	-0.88	3.14	3.05	3.06	3.07	-11.46	17.21	124.88
4	2	-2	0	0	-1	0.44	0.18	0.02	-0.88	3.13	3.05	3.06	3.07	-11.46	17.2	124.88
-10	-1	-6	0	0	1	0.44	0.18	0.02	-0.88	3.14	3.06	3.06	3.08	-11.46	17.2	124.88
4	8	18	0	0	-1	0.44	0.18	0.02	-0.88	3.05	3.05	3.06	3.08	-11.46	17.2	124.88
1	-5	-2	0	1	0	0.44	0.18	0.02	-0.88	3.14	3.04	3.05	3.09	-11.46	17.2	124.88
5	-1	-8	0	0	0	0.44	0.18	0.02	-0.88	3.14	3.03	3.04	3.09	-11.46	17.19	124.88
-12	-2	4	0	0	0	0.44	0.18	0.02	-0.88	3.15	3.04	3.04	3.1	-11.47	17.2	124.88
-11	-2	-6	0	0	0	0.44	0.18	0.02	-0.88	3.15	3	3.04	3.1	-11.62	17.26	124.85
-7	-12	-33	1	-1	1	0.44	0.18	0.02	-0.88	3.15	3.02	3.05	3.09	-11.62	17.26	124.85
3	3	8	0	0	0	0.44	0.18	0.02	-0.88	3.15	3.03	3.05	3.09	-11.61	17.25	124.86
2	-2	23	0	0	0	0.44	0.18	0.02	-0.88	3.15	3.02	3.05	3.08	-11.59	17.25	124.86
2	11	19	0	1	-1	0.44	0.18	0.02	-0.88	3.15	2.95	3.05	3.08	-11.57	17.25	124.86
-12	0	-10	0	0	0	0.44	0.18	0.02	-0.88	2.88	2.88	3.04	3.08	-11.58	17.27	124.87
5	2	3	0	0	0	0.44	0.18	0.02	-0.88	3.15	2.86	3.03	3.09	-11.6	17.29	124.87
-12	6	-1	0	1	0	0.44	0.18	0.02	-0.88	3.16	2.83	3.02	3.1	-11.62	17.32	124.86
-87	-14	-49	-1	0	0	0.44	0.18	0.02	-0.88	3.16	2.7	2.98	3.09	-12.22	17.65	124.79
6	2	-16	0	-1	0	0.44	0.18	0.02	-0.88	3.16	2.68	2.96	3.1	-12.25	17.66	124.78
0	-10	17	0	0	1	0.44	0.18	0.02	-0.88	3.16	2.61	2.94	3.1	-12.26	17.67	124.78
0	9	18	0	0	0	0.44	0.18	0.02	-0.88	2.54	2.54	2.92	3.08	-12.28	17.67	124.77
-11	2	4	0	0	0	0.44	0.18	0.02	-0.88	3.15	2.47	2.88	3.06	-12.29	17.67	124.77
-3	-2	-7	0	0	0	0.44	0.18	0.02	-0.88	3.15	2.48	2.85	3.05	-12.3	17.67	124.76
-4	-2	3	0	0	0	0.44	0.18	0.02	-0.88	3.14	2.82	2.82	3.04	-12.31	17.67	124.75
10	10	-10	1	-1	0	0.44	0.18	0.02	-0.88	3.14	2.54	2.78	3.03	-12.18	17.65	124.69
7	8	-2	0	0	0	0.44	0.18	0.02	-0.88	3.13	2.51	2.76	3.02	-12.15	17.65	124.69
-3	-12	3	0	0	0	0.44	0.18	0.02	-0.88	3.13	2.5	2.77	3.02	-12.12	17.64	124.69
9	3	7	0	0	0	0.44	0.18	0.02	-0.88	3.12	2.53	2.77	3	-12.11	17.64	124.68
12	2	7	0	0	0	0.44	0.18	0.02	-0.88	3.12	2.53	2.74	2.96	-12.1	17.63	124.68
-6	5	-7	0	0	0	0.44	0.18	0.02	-0.88	2.55	2.55	2.74	2.92	-12.08	17.63	124.67
5	-1	-13	0	0	0	0.44	0.18	0.02	-0.88	3.1	2.57	2.75	2.91	-12.07	17.62	124.67
14	19	13	0	0	0	0.44	0.18	0.02	-0.88	3.1	2.6	2.76	2.9	-11.91	17.64	124.62
1	14	5	0	0	0	0.44	0.18	0.02	-0.88	3.1	2.61	2.76	2.91	-11.91	17.64	124.61
3	-7	-4	0	0	0	0.44	0.18	0.02	-0.88	3.1	2.61	2.74	2.91	-11.9	17.64	124.62
-1	4	-10	-1	0	0	0.44	0.18	0.02	-0.88	3.1	2.57	2.73	2.92	-11.89	17.64	124.61
4	2	15	0	0	0	0.44	0.18	0.02	-0.88	2.51	2.51	2.72	2.92	-11.89	17.64	124.6
4	3	4	0	1	0	0.44	0.18	0.02	-0.88	3.1	2.47	2.71	2.92	-11.89	17.64	124.6
6	3	-11	0	0	0	0.44	0.18	0.02	-0.88	3.1	2.48	2.73	2.92	-11.9	17.64	124.59
-5	-16	4	0	0	0	0.44	0.18	0.02	-0.88	3.1	2.74	2.74	2.92	-11.91	17.64	124.58
