# Supplementary material for: Image Generation for 2D-CNN Using Time-Series Signal Features from Foot Gesture Applied to Select Cobot Operating Mode
Source: Sensors (Basel). 2021 Aug 26;21(17):5743. doi: 10.3390/s21175743 (PMC8434500; doi:10.3390/s21175743)
Supplement: Supplementary file 1 [file sensors-21-05743-s001.zip › data_fadwa/Cigarette crush with the forefoot/ccf12.xlsx]

## Sheet: Sheet1
-2	-9	1	0	0	1	0.34	0.18	0	-0.92	3.16	3.05	3.07	3.11	-7	19.82	138.87
-2	5	4	0	0	-1	0.34	0.18	0	-0.92	3.16	3.06	3.07	3.11	-7.01	19.82	138.86
-4	-4	-15	0	0	0	0.34	0.18	0	-0.92	3.15	3.06	3.07	3.11	-7.01	19.82	138.87
6	6	-4	-1	-1	1	0.34	0.18	0	-0.92	3.15	3.07	3.07	3.11	-7.01	19.82	138.87
7	-2	2	0	0	0	0.34	0.18	0	-0.92	3.15	3.07	3.07	3.11	-7	19.81	138.87
15	1	15	1	1	-1	0.34	0.18	0	-0.92	3.06	3.06	3.07	3.11	-6.93	19.75	138.89
-4	-9	14	0	0	0	0.34	0.18	0	-0.92	3.15	3.06	3.06	3.11	-6.93	19.77	138.89
-2	9	2	0	0	0	0.34	0.18	0	-0.92	3.15	3.05	3.05	3.11	-6.94	19.78	138.89
7	0	-8	0	0	0	0.34	0.18	0	-0.92	3.15	3.04	3.04	3.11	-6.94	19.79	138.89
-9	-11	-3	0	0	0	0.34	0.18	0	-0.92	3.15	3.04	3.03	3.11	-6.95	19.81	138.89
-4	7	-1	0	0	0	0.34	0.18	0	-0.92	3.15	3.04	3.04	3.11	-6.95	19.82	138.89
-1	1	-5	0	0	0	0.34	0.18	0	-0.92	3.15	3.05	3.04	3.1	-6.96	19.83	138.89
1	9	-6	0	0	0	0.34	0.18	0	-0.92	3.15	3.06	3.05	3.1	-6.97	19.85	138.89
15	-9	33	-1	-1	1	0.34	0.18	0	-0.92	3.14	3.07	3.06	3.1	-6.89	19.77	138.92
-20	24	147	1	0	-1	0.34	0.18	0	-0.92	3.14	3.06	3.06	3.1	-6.89	19.75	138.92
12	-11	-75	-1	0	1	0.34	0.18	0	-0.92	3.14	3.08	3.06	3.1	-6.87	19.74	138.93
16	0	-48	1	0	0	0.34	0.18	0	-0.92	3.14	3.08	3.06	3.1	-6.86	19.73	138.94
2	-7	-20	0	0	-1	0.34	0.18	0	-0.92	3.14	3.08	3.06	3.1	-6.86	19.73	138.94
7	8	-10	0	0	0	0.34	0.18	0	-0.92	3.14	3.07	3.06	3.1	-6.85	19.72	138.94
10	4	-3	0	1	0	0.34	0.18	0	-0.92	3.14	3.07	3.05	3.11	-6.85	19.71	138.94
-17	-8	-27	0	0	0	0.34	0.18	0	-0.92	3.07	3.07	3.05	3.11	-6.9	19.79	138.95
-4	-5	20	0	0	0	0.34	0.18	0	-0.92	3.15	3.07	3.06	3.11	-6.91	19.79	138.95
6	0	-4	0	-1	1	0.34	0.18	0	-0.92	3.14	3.07	3.06	3.1	-6.9	19.79	138.95
5	-2	2	0	0	0	0.34	0.18	0	-0.92	3.14	3.06	3.06	3.1	-6.89	19.78	138.95
9	1	2	0	0	0	0.34	0.18	0	-0.92	3.14	3.08	3.06	3.1	-6.88	19.78	138.96
-3	-1	-15	0	0	-1	0.34	0.18	0	-0.92	3.14	3.08	3.06	3.1	-6.88	19.77	138.96
1	-6	0	0	0	1	0.34	0.18	0	-0.92	3.14	3.08	3.06	3.1	-6.87	19.77	138.96
15006	-12651	22214	-44	-29256	-32579	0	0	0	0	3.14	3.08	3.06	3.1	180	0	-180
-14999	12650	-22199	44	29257	32578	0.33	0.18	0	-0.92	3.14	3.08	3.06	3.1	-6.86	19.76	138.98
-4	-1	6	0	0	1	0.33	0.18	0	-0.92	3.14	3.06	3.06	3.1	-6.86	19.76	138.98
0	-3	2	0	0	-1	0.33	0.18	0	-0.92	3.14	3.08	3.06	3.1	-6.86	19.76	138.98
1	6	-7	0	0	0	0.33	0.18	0	-0.92	3.14	3.08	3.06	3.1	-6.86	19.76	138.98
0	6	3	0	0	0	0.33	0.18	0	-0.92	3.14	3.08	3.06	3.1	-6.86	19.77	138.98
-9	-4	-2	0	0	0	0.33	0.18	0	-0.92	3.14	3.08	3.06	3.1	-6.86	19.77	138.99
8	6	6	0	0	1	0.33	0.18	0	-0.92	3.14	3.08	3.06	3.1	-6.86	19.77	138.99
-11	-3	-19	0	0	-1	0.33	0.18	0	-0.92	3.08	3.08	3.06	3.1	-6.87	19.79	139
1	0	6	0	0	1	0.33	0.18	0	-0.92	3.14	3.08	3.06	3.1	-6.87	19.79	139
1	-2	5	0	0	-1	0.33	0.18	0	-0.92	3.14	3.08	3.06	3.1	-6.87	19.8	139
-3	-5	-7	0	0	0	0.33	0.18	0	-0.92	3.14	3.08	3.06	3.1	-6.87	19.8	139
4	0	1	0	0	0	0.33	0.18	0	-0.92	3.14	3.08	3.06	3.1	-6.87	19.8	139.01
-2	7	1	0	0	1	0.33	0.18	0	-0.92	3.14	3.08	3.1	3.1	-6.87	19.8	139.01
-1	-6	7	0	0	-1	0.33	0.18	0	-0.92	3.14	3.08	3.06	3.1	-6.87	19.8	139.01
15	3	-6	0	0	0	0.33	0.18	0	-0.92	3.14	3.06	3.06	3.1	-6.86	19.8	139.03
-8	9	11	0	0	0	0.33	0.18	0	-0.92	3.08	3.08	3.06	3.1	-6.86	19.8	139.03
1	1	3	0	0	0	0.33	0.18	0	-0.92	3.14	3.08	3.06	3.1	-6.85	19.8	139.03
-3	-10	-21	0	0	0	0.33	0.18	0	-0.92	3.14	3.08	3.06	3.1	-6.85	19.8	139.03
-2	-3	2	0	0	0	0.33	0.18	0	-0.92	3.14	3.06	3.06	3.1	-6.85	19.8	139.03
-6	3	2	0	0	0	0.33	0.18	0	-0.92	3.14	3.09	3.06	3.1	-6.86	19.79	139.03
7	9	5	0	0	1	0.33	0.18	0	-0.92	3.14	3.09	3.06	3.1	-6.85	19.8	139.03
14560	30304	-31777	-41	-15299	29133	0	0	0	0	3.14	3.09	3.1	3.1	180	0	180
-14551	-30309	31780	41	15299	-29133	0.33	0.18	-0.01	-0.92	3.14	3.09	3.07	3.09	-6.82	19.79	139.06
-3	5	-2	0	0	0	0.33	0.18	-0.01	-0.92	3.13	3.1	3.08	3.06	-6.82	19.79	139.06
2	-4	-16	0	-1	0	0.33	0.18	-0.01	-0.92	3.11	3.11	3.08	3	-6.81	19.8	139.06
0	3	9	0	0	0	0.33	0.18	-0.01	-0.92	3.1	3.11	3.09	2.88	-6.79	19.8	139.06
0	5	16	0	1	0	0.33	0.18	-0.01	-0.92	3.06	3.11	3.09	3.01	-6.77	19.81	139.07
-1	-1	-23	0	0	-1	0.33	0.18	-0.01	-0.92	3.01	3.1	3.1	0.68	-6.75	19.83	139.07
-3	6	27	1	0	0	0.33	0.18	-0.01	-0.92	2.96	3.12	3.1	0	-6.75	19.86	139.08
-33	53	-43	-2	-1	1	0.33	0.18	-0.01	-0.93	2.94	3.13	1.2	1.2	-6.24	20.32	139.75
16	12	31	-1	0	-1	0.33	0.18	-0.01	-0.93	3.12	3.12	3.09	2.33	-6.25	20.3	139.75
8	-2	4	0	0	1	0.33	0.18	-0.01	-0.93	3.05	3.12	3.09	2.8	-6.27	20.26	139.74
5	-4	-5	0	0	-1	0.33	0.18	-0.01	-0.93	3.08	3.11	3.08	2.98	-6.29	20.22	139.74
-7	-3	-11	0	0	1	0.33	0.18	-0.01	-0.93	3.11	3.07	3.07	3.04	-6.31	20.18	139.73
8	-9	6	0	0	0	0.33	0.18	-0.01	-0.93	3.13	3.09	3.06	3.08	-6.34	20.13	139.72
5	-10	1	0	-1	0	0.33	0.18	-0.01	-0.93	3.14	3.08	3.06	3.09	-6.35	20.07	139.72
26	-55	23	1	3	-1	0.33	0.18	-0.01	-0.93	3.15	3.06	3.05	3.11	-6.57	19.77	139.66
-5	0	9	0	0	0	0.33	0.18	-0.01	-0.93	3.15	3.04	3.04	3.1	-6.6	19.79	139.66
-5	-1	-27	0	0	0	0.33	0.18	-0.01	-0.93	3.15	3.01	3.06	3.09	-6.64	19.82	139.65
0	11	4	0	1	0	0.33	0.18	-0.01	-0.93	3.07	3.07	3.1	2.86	-6.7	19.86	139.64
-7	-13	-8	1	1	0	0.33	0.18	-0.01	-0.93	3.03	3.13	3.14	0	-6.76	19.93	139.63
-24	-13	-18	0	0	0	0.33	0.18	0	-0.93	1.71	3.15	3.16	0	-6.81	20.02	139.63
4	-10	-21	0	-1	0	0.33	0.18	0	-0.93	0	3.14	3.14	0	-6.86	20.1	139.62
-96	1769	-924	82	42	5	0.32	0.27	-0.13	-0.9	0	3.06	3.11	0	4.78	34.29	142.92
-118	277	-938	-21	-9	-4	0.31	0.28	-0.14	-0.9	0	3.12	3.12	0	5.91	36.4	143.5
-262	228	-610	-26	-12	-1	0.31	0.29	-0.15	-0.89	0	3.09	3.11	0	6.66	37.9	143.96
-239	103	-201	-20	-15	3	0.31	0.3	-0.16	-0.89	0	3.11	3.11	0	7	38.73	144.17
-115	114	131	-16	-20	4	0.31	0.3	-0.16	-0.89	0	3.12	3.11	0	7.22	38.82	144.19
30	134	344	-11	-10	2	0.31	0.29	-0.16	-0.89	3.12	3.12	3.11	0	7.4	38.32	144.08
151	65	301	-7	-6	-1	0.31	0.29	-0.16	-0.89	0.01	3.1	3.11	0	7.49	37.5	143.9
-1926	-1539	903	-25	109	161	0.43	0.29	-0.13	-0.84	0.01	3.07	3.06	0	-2.75	37.23	125.19
1890	665	-14	-4	-14	-5	0.47	0.3	-0.12	-0.82	0.01	3.08	3.01	0	-5.77	37.13	118.67
2456	998	168	5	-25	-33	0.5	0.3	-0.12	-0.8	0.01	3.08	3.04	0	-7.71	36.54	113.21
2511	909	389	15	-30	-57	0.53	0.29	-0.12	-0.79	0.01	3.06	0	0	-8.2	35.76	109.82
795	423	520	18	-25	-72	0.54	0.28	-0.12	-0.79	0	3.01	3.11	0	-7.37	35.13	109.04
-1425	-195	56	5	23	-46	0.53	0.28	-0.12	-0.79	0	2.95	3.14	0	-7.3	34.9	109.78
-799	-258	145	13	-4	-26	0.52	0.28	-0.12	-0.8	0	2.93	3.14	0	-7.29	34.94	111.4
-5829	-1741	-1794	-29	-20	129	0.22	0.28	-0.19	-0.91	0	3.01	3.11	0	16.06	37.02	158.88
-605	-222	241	-16	38	25	0.23	0.28	-0.18	-0.91	0	3.01	3.08	0	14.75	37.11	156.25
-270	-360	68	-16	35	36	0.26	0.29	-0.18	-0.9	0	2.98	0	0	12.22	37.92	152.02
-106	-260	83	-14	21	36	0.3	0.3	-0.16	-0.89	0	3.02	2.98	0	8.63	38.94	146.06
555	-236	44	-13	12	29	0.34	0.31	-0.15	-0.87	0	2.98	2.98	0	4.17	39.68	138.58
1162	31	156	-9	-2	16	0.39	0.31	-0.14	-0.85	0	2.95	3.03	0	-0.61	39.67	130.17
2086	579	389	2	-13	-6	0.45	0.31	-0.13	-0.83	0.01	2.88	3.07	0	-4.86	38.83	121.89
-896	-212	-427	182	-140	-378	0.33	0.31	-0.14	-0.88	2.78	2.78	3.13	0.01	3.75	39.58	140.65
-2621	-1134	-761	-20	16	41	0.28	0.31	-0.15	-0.89	0.01	2.78	3.14	0	6.77	39.95	147.45
-1953	-639	-904	-29	10	61	0.25	0.32	-0.15	-0.9	0.01	2.86	3.12	0	8.74	40.19	152.14
-819	-162	-314	-41	26	67	0.24	0.32	-0.15	-0.91	0.01	2.93	3.11	0	9.21	40.35	154.06
1947	1197	168	-11	-7	42	0.24	0.32	-0.15	-0.91	0	2.92	3.1	0	9.12	40.24	153.71
1547	988	777	5	-9	9	0.25	0.31	-0.15	-0.91	0	2.91	3.03	0	9.4	39.65	152.94
739	591	711	4	4	1	0.25	0.3	-0.16	-0.9	0	3.02	3.01	0	9.86	38.96	152.2
-245	2	-22	-13	13	8	0.26	0.3	-0.16	-0.9	3.04	3.04	3.02	0	9.89	38.58	151.12
3594	617	1409	31	21	-94	0.53	0.29	-0.07	-0.8	0	2.93	3.09	0	-12.94	32.81	109.33
793	302	173	16	-13	-28	0.51	0.3	-0.08	-0.8	0	2.88	3.11	0	-12.38	33.55	111.28
