# Supplementary material for: Image Generation for 2D-CNN Using Time-Series Signal Features from Foot Gesture Applied to Select Cobot Operating Mode
Source: Sensors (Basel). 2021 Aug 26;21(17):5743. doi: 10.3390/s21175743 (PMC8434500; doi:10.3390/s21175743)
Supplement: Supplementary file 1 [file sensors-21-05743-s001.zip › data_fadwa/Cigarette crush with the forefoot/ccf13.xlsx]

## Sheet: ccf13
2	-6	4	0	0	-1	0.05	-0.15	0.08	0.98	3.12	2.98	3.09	3.12	9.83	16.89	-172.96
-2	2	8	0	0	0	0.05	-0.15	0.08	0.98	2.98	2.98	3.09	3.12	9.83	16.88	-172.96
-1	-2	-10	0	1	0	0.05	-0.15	0.08	0.98	3.12	2.98	3.09	3.11	9.84	16.88	-172.95
5	2	4	0	0	0	0.05	-0.15	0.08	0.98	3.11	3.01	3.1	3.1	9.85	16.88	-172.95
-4	-4	-1	0	-1	0	0.05	-0.15	0.08	0.98	3.1	3.03	3.12	3.09	9.86	16.87	-172.95
3	5	5	0	1	1	0.05	-0.15	0.08	0.98	3.05	3.12	3.12	3.09	9.86	16.87	-172.95
18	15	-6	-1	-1	-1	0.05	-0.15	0.08	0.98	3.09	3.06	3.13	3.1	9.85	16.74	-172.95
5	-4	7	0	0	0	0.05	-0.15	0.08	0.98	3.1	3.06	3.13	3.11	9.84	16.72	-172.95
-2	-13	-13	0	0	0	0.05	-0.15	0.08	0.98	3.11	3.07	3.14	3.14	9.83	16.7	-172.95
-4	7	3	0	0	0	0.05	-0.15	0.08	0.98	3.07	3.07	3.14	3.14	9.81	16.68	-172.95
3	0	-23	-1	-1	0	0.05	-0.15	0.08	0.98	3.14	3.08	3.14	3.15	9.79	16.66	-172.96
18	-6	5	0	0	0	0.05	-0.15	0.07	0.98	3.14	3.07	3.15	3.15	9.73	16.62	-172.96
6	-15	46	0	0	0	0.05	-0.15	0.07	0.98	3.15	3.07	3.15	3.15	9.67	16.58	-172.97
1	-11	8	0	1	0	0.05	-0.15	0.07	0.98	3.14	3.14	3.14	3.14	9.62	16.56	-172.97
-36	7	-37	3	2	1	0.05	-0.15	0.07	0.98	3.14	3.04	3.13	3.13	9.73	16.82	-172.87
-7	-4	-2	0	1	-1	0.05	-0.15	0.08	0.98	3.13	3.05	3.12	3.11	9.78	16.88	-172.85
-3	6	17	0	1	0	0.05	-0.15	0.08	0.98	3.11	3.04	3.11	3.08	9.83	16.96	-172.84
-15	3	2	0	-1	0	0.05	-0.15	0.08	0.98	3.09	3.1	3.1	3.06	9.89	17.02	-172.82
-8	10	-1	0	-1	0	0.05	-0.15	0.08	0.98	3.08	3.05	3.08	3	9.94	17.07	-172.79
-13	8	-9	0	0	1	0.05	-0.15	0.08	0.98	3.05	3.05	3.07	2.93	9.98	17.1	-172.79
1	0	-20	0	-1	0	0.05	-0.15	0.08	0.98	2.97	3.04	3.08	2.87	10.02	17.12	-172.78
-36	74	-25	0	-4	0	0.05	-0.15	0.08	0.98	3.04	3.04	3.09	2.68	10.57	17.2	-172.64
9	9	11	-1	0	0	0.05	-0.15	0.08	0.98	2.63	3.02	3.09	2.74	10.58	17.09	-172.66
12	5	-15	-1	0	0	0.05	-0.15	0.08	0.98	2.63	3.03	3.1	2.8	10.57	16.99	-172.68
15	-2	-11	0	0	0	0.05	-0.15	0.08	0.98	2.68	3.04	3.1	2.82	10.56	16.9	-172.69
22	6	1	-1	1	0	0.05	-0.15	0.08	0.98	2.75	3.1	3.1	2.86	10.51	16.82	-172.72
8	-6	24	0	0	0	0.05	-0.15	0.08	0.98	2.77	3.05	3.1	2.74	10.47	16.76	-172.74
14	-3	19	0	1	0	0.05	-0.15	0.08	0.98	2.48	3.08	1.51	1.51	10.42	16.7	-172.77
28	38	171	15	-7	2	0.05	-0.14	0.09	0.98	0.07	3.13	3.13	0	11.01	15.95	-172.67
50	46	30	8	2	0	0.05	-0.14	0.09	0.98	3.11	3.11	3.13	0	11.51	15.67	-172.61
19	66	43	4	7	1	0.05	-0.14	0.1	0.98	0	3.1	3.12	0	12.2	15.51	-172.5
22	108	-100	2	3	-1	0.05	-0.14	0.1	0.98	0.01	3.11	3.13	0	13.01	15.49	-172.38
-15	105	-110	-1	2	0	0.05	-0.14	0.11	0.98	0	3.11	3.13	0	13.81	15.53	-172.24
-32	94	-60	-2	-1	0	0.05	-0.14	0.12	0.98	0	3.14	0	0	14.56	15.57	-172.12
49	116	-9	-3	1	1	0.05	-0.14	0.12	0.98	0	3.1	3.14	0	15.23	15.61	-172.03
-294	-22	-95	-29	-6	-5	0.05	-0.16	0.11	0.98	0	3.09	3.14	0	14.46	17.42	-172.33
13	-22	23	1	0	0	0.05	-0.16	0.11	0.98	0	3.09	3.14	0	14.24	17.42	-172.36
3	-32	16	0	-1	1	0.05	-0.16	0.11	0.98	3.09	3.14	3.14	0	14.05	17.41	-172.38
-1	-27	2	1	0	0	0.05	-0.16	0.11	0.98	0	3.09	3.14	0	13.88	17.38	-172.41
13	-14	2	1	-1	0	0.05	-0.16	0.11	0.98	0	3.09	3.14	0	13.73	17.34	-172.44
17	-17	-11	0	0	0	0.05	-0.16	0.11	0.98	0	3.08	3.13	0	13.59	17.28	-172.47
27	-18	-22	-1	0	0	0.05	-0.16	0.11	0.98	0	3.08	0	0	13.43	17.24	-172.5
9	-22	6	-1	1	-1	0.05	-0.16	0.1	0.98	0	3.07	3.13	0	13.24	17.2	-172.53
82	-386	146	5	3	0	0.05	-0.15	0.08	0.98	0	3.05	3.13	1.01	10.71	16.78	-172.63
18	12	-36	0	0	1	0.05	-0.15	0.08	0.98	0	3.05	3.12	2.08	10.68	16.82	-172.61
-33	-6	69	0	0	0	0.05	-0.15	0.08	0.98	1.4	3.12	3.12	2.47	10.64	16.86	-172.59
8	-8	-71	0	-1	0	0.05	-0.15	0.08	0.98	2.34	3.05	2.72	2.72	10.6	16.88	-172.59
-27	-18	37	1	0	0	0.05	-0.15	0.08	0.98	2.64	3.05	3.12	2.86	10.58	16.92	-172.58
-2	-17	-10	-1	-1	0	0.05	-0.15	0.08	0.98	2.83	3.05	3.12	2.94	10.54	16.93	-172.57
-4	26	10	0	0	0	0.05	-0.15	0.08	0.98	2.96	3.03	3.01	3.02	10.5	16.93	-172.57
16	-61	6	1	0	0	0.05	-0.15	0.08	0.98	3.02	3.03	3.11	3.05	10.1	16.86	-172.57
6	-1	-2	0	1	0	0.05	-0.15	0.08	0.98	3.06	3.02	3.1	3.06	10.08	16.86	-172.57
9	-12	1	0	0	0	0.05	-0.15	0.08	0.98	3.08	3.02	3.1	3.07	10.07	16.86	-172.56
3	-4	-13	0	-1	0	0.05	-0.15	0.08	0.98	3.08	3.02	3.07	3.07	10.06	16.86	-172.55
10	3	-5	0	1	0	0.05	-0.15	0.08	0.98	3.09	3.02	3.09	3.07	10.06	16.86	-172.55
2	3	0	1	0	0	0.05	-0.15	0.08	0.98	3.08	3.03	3.1	3.08	10.06	16.86	-172.54
-9	1	3	0	0	0	0.05	-0.15	0.08	0.98	3.08	3.03	3.07	3.07	10.06	16.86	-172.53
18	7	-2	0	-1	1	0.05	-0.15	0.08	0.98	3.04	3.04	3.1	3.07	10.09	16.72	-172.52
-6	-2	1	0	0	-1	0.05	-0.15	0.08	0.98	3.08	3.04	3.1	3.07	10.09	16.71	-172.51
7	-9	1	0	0	0	0.05	-0.15	0.08	0.98	3.08	3.04	3.1	3.07	10.09	16.71	-172.51
-10	7	-2	0	0	1	0.05	-0.15	0.08	0.98	3.08	3.04	3.1	3.07	10.09	16.69	-172.51
4	4	-5	0	0	-1	0.05	-0.15	0.08	0.98	3.09	3.03	3.07	3.09	10.09	16.68	-172.5
9	-5	10	-1	0	0	0.05	-0.15	0.08	0.98	3.09	3.03	3.1	3.07	10.08	16.68	-172.51
8	3	-6	0	0	0	0.05	-0.15	0.08	0.98	3.09	3.03	3.1	3.07	10.08	16.67	-172.51
-4	-3	14	0	1	0	0.05	-0.15	0.08	0.98	3.08	3.05	3.1	2.97	10.08	16.67	-172.5
59	78	-12	9	-3	-1	0.05	-0.15	0.08	0.98	2.98	3.14	3.14	0.47	10.62	16.53	-172.3
437	284	287	8	-10	-16	0.06	-0.15	0.08	0.98	0.02	3.14	3.16	0	10.98	16.17	-171.99
300	408	131	18	1	-15	0.06	-0.14	0.09	0.98	0	3.13	3.16	0	11.76	15.72	-171.08
377	-126	406	-29	24	-17	0.07	-0.15	0.09	0.98	0	3.09	3.16	0	12.12	15.9	-169.84
-305	-175	405	51	5	-6	0.09	-0.15	0.1	0.98	0	3.04	0	0	13.23	15.78	-168.1
-624	-398	-130	16	-9	-1	0.1	-0.15	0.11	0.98	0	2.99	3.12	0	15.18	15.72	-165.94
-1668	-266	-670	5	0	18	0.12	-0.15	0.13	0.97	0	2.95	3.12	0	17.33	15.57	-163.98
-596	1711	-2135	-142	76	216	-0.09	-0.26	0.24	0.93	0	2.91	0	0	28.29	32.28	176.97
1478	373	391	0	-15	-9	-0.14	-0.27	0.24	0.92	0	3.07	3.07	0	25.76	34.03	170.71
2185	663	429	12	-23	-31	-0.18	-0.26	0.23	0.92	0	2.88	3.1	0	23.51	34.8	164.99
2926	993	1006	26	-26	-61	-0.21	-0.26	0.23	0.91	0	2.88	3.12	0	22.15	34.66	160.88
812	510	594	37	-22	-86	-0.22	-0.25	0.23	0.91	0	2.8	3.14	0	22.24	33.91	159.73
-950	182	721	32	23	-53	-0.21	-0.25	0.24	0.91	0	2.87	3.16	0	23.11	34.16	161.18
-955	-117	110	36	-2	-36	-0.19	-0.26	0.24	0.91	0	2.92	3.17	0	25.05	34.89	164.48
-6472	-1155	-4990	-133	-65	137	0.21	-0.2	0.36	0.89	0	3	3.13	0	47.55	12.2	-147.77
723	214	693	-2	12	0	0.2	-0.2	0.35	0.89	0	3.04	3.13	0	45.61	12.07	-149.26
368	-29	360	-1	15	2	0.19	-0.19	0.33	0.9	0	3.05	0	0	43.82	12.28	-150.71
-443	-191	358	0	18	8	0.18	-0.19	0.32	0.91	0	2.94	3.11	0	42.25	12.9	-152.23
-1177	-481	128	-10	42	28	0.16	-0.19	0.31	0.92	0	2.88	3.05	0	40.94	14.54	-154.13
-533	-430	378	-15	38	34	0.14	-0.21	0.3	0.92	0	2.93	3.03	0	39.71	17.52	-156.94
-423	-507	179	-10	21	37	0.1	-0.22	0.29	0.93	0	2.95	3.07	0	38.2	21.09	-160.88
7438	1653	2378	215	-173	-308	-0.12	-0.25	0.26	0.92	0	2.92	3.11	0	30.01	32.2	173.99
-407	-483	-453	19	-16	-34	-0.07	-0.25	0.28	0.92	0	2.88	3.14	0	34.31	29.68	-178.86
-971	-776	-252	11	-12	-21	0	-0.24	0.3	0.92	0	2.87	3.15	0	38.45	26.41	-171.12
-2176	-851	-981	-3	-4	5	0.06	-0.23	0.32	0.92	0	2.86	0	0	41.98	22.68	-163.43
-2826	-935	-1375	-21	1	33	0.12	-0.23	0.34	0.91	0	2.92	3.09	0	44.68	18.98	-156.7
-2896	-547	-1630	-45	35	58	0.17	-0.22	0.35	0.9	0	2.99	3.08	0	46.44	16.35	-151.49
-2408	-274	-1406	-58	38	74	0.2	-0.23	0.35	0.89	0	3.01	3.08	0	47.36	15.31	-148.39
1535	1051	-228	-57	6	68	0.2	-0.23	0.35	0.89	0	3.08	3.09	0	47.16	15.6	-147.99
6115	1150	4576	-37	18	1	0.12	-0.18	0.2	0.96	0	3.11	3.12	0	25.69	16.9	-162.34
-389	-473	307	4	1	12	0.11	-0.17	0.18	0.96	0	3.11	3.12	0	23.72	17.35	-163.72
-343	-246	213	3	8	26	0.09	-0.18	0.17	0.97	0	3.11	3.11	0	21.88	17.97	-165.6
460	-174	171	2	4	17	0.07	-0.18	0.15	0.97	0	3.1	0	0	20.09	18.55	-168.16
833	155	-81	4	-3	1	0.05	-0.17	0.14	0.97	0	3.1	3.13	0	18.43	18.93	-170.95
1110	310	72	5	-8	-16	0.03	-0.17	0.14	0.98	0	3.08	3.1	2.75	16.88	18.94	-173.46
1115	433	256	8	-10	-35	0.02	-0.16	0.13	0.98	2.72	2.98	3.03	2.99	15.52	18.45	-175.21
