# Supplementary material for: Image Generation for 2D-CNN Using Time-Series Signal Features from Foot Gesture Applied to Select Cobot Operating Mode
Source: Sensors (Basel). 2021 Aug 26;21(17):5743. doi: 10.3390/s21175743 (PMC8434500; doi:10.3390/s21175743)
Supplement: Supplementary file 1 [file sensors-21-05743-s001.zip › data_fadwa/Cigarette crush with the forefoot/ccf14.xlsx]

## Sheet: Sheet1
3	-3	-2	0	0	0	0.72	0.15	0.08	-0.67	3.16	2.98	3.06	3.14	-19.13	4.88	84.66
3	-2	1	0	0	0	0.72	0.15	0.08	-0.67	2.98	2.98	3.06	3.14	-19.13	4.88	84.67
-5	0	-11	0	-1	0	0.72	0.15	0.08	-0.67	3.16	2.99	3.06	3.14	-19.14	4.89	84.67
1	3	10	0	0	0	0.72	0.15	0.08	-0.67	3.16	2.99	3.06	3.14	-19.13	4.89	84.67
0	9	-3	0	0	0	0.72	0.15	0.08	-0.67	3.16	3.06	3.06	3.13	-19.13	4.89	84.67
13	3	24	0	0	0	0.72	0.15	0.08	-0.67	3.16	3.01	3.06	3.13	-19.02	4.94	84.7
10	6	0	0	0	0	0.72	0.15	0.08	-0.67	3.16	3.01	3.06	3.13	-19.01	4.94	84.71
2	7	-9	0	0	0	0.72	0.15	0.08	-0.67	3.15	3.01	3.06	3.13	-19.01	4.95	84.71
-2	-7	-8	0	0	0	0.72	0.15	0.08	-0.67	3.16	3.01	3.06	3.13	-19	4.95	84.71
5	-9	-1	0	1	0	0.72	0.15	0.08	-0.67	3.16	3	3.06	3.13	-19	4.95	84.71
-3	3	14	0	0	0	0.72	0.15	0.08	-0.67	3	3	3.06	3.13	-19.01	4.96	84.71
-6	3	-1	0	0	0	0.72	0.15	0.08	-0.67	3.16	3	3.06	3.13	-19.01	4.96	84.71
-8	-1	12	0	-1	0	0.72	0.15	0.08	-0.67	3.16	3	3.05	3.13	-19.03	4.98	84.75
2	3	-19	0	1	0	0.72	0.15	0.08	-0.67	3.16	3	3.05	3.13	-19.03	4.99	84.74
-2	-4	-13	0	-1	0	0.72	0.15	0.08	-0.67	3.16	3	3.05	3.13	-19.02	4.99	84.74
3	-1	20	0	0	0	0.72	0.15	0.08	-0.67	3.15	3	3.05	3.13	-19.03	4.99	84.75
-4	0	3	0	0	0	0.72	0.15	0.08	-0.67	3	3	3.05	3.13	-19.02	5	84.75
0	4	-18	0	0	0	0.72	0.15	0.08	-0.67	3.15	3.01	3.06	3.13	-19.02	5	84.75
1	-3	6	0	0	0	0.72	0.15	0.08	-0.67	3.15	3.05	3.07	3.12	-19.02	5	84.75
33	-12	5	0	0	0	0.72	0.15	0.08	-0.67	3.14	3.06	3.08	3.11	-18.83	5.06	84.8
-5	11	4	0	0	0	0.72	0.15	0.08	-0.67	3.13	3.07	3.08	3.1	-18.83	5.08	84.8
6	14	3	0	1	0	0.72	0.15	0.08	-0.67	3.12	3.07	3.08	3.09	-18.82	5.11	84.8
2	3	2	0	0	0	0.72	0.15	0.08	-0.67	3.11	3.06	3.08	3.09	-18.84	5.13	84.8
3	-1	0	0	0	0	0.72	0.15	0.08	-0.67	3.11	3.06	3.07	3.09	-18.85	5.15	84.8
-5	2	0	0	0	0	0.72	0.15	0.08	-0.67	3.11	3.05	3.07	3.09	-18.85	5.16	84.8
-8	8	-5	0	0	0	0.72	0.15	0.08	-0.67	3.05	3.05	3.07	3.09	-18.86	5.18	84.81
-6	0	3	0	0	0	0.72	0.15	0.08	-0.67	3.1	3.06	3.08	3.09	-18.87	5.19	84.8
-9	5	-14	-1	0	1	0.72	0.15	0.08	-0.67	3.1	3.06	3.08	3.08	-18.99	5.21	84.83
1	-7	-2	0	0	0	0.72	0.15	0.08	-0.67	3.1	3.07	3.09	3.08	-18.99	5.2	84.83
4	5	-7	0	-1	-1	0.72	0.15	0.08	-0.67	3.1	3.08	3.1	3.08	-18.99	5.2	84.83
-6	0	17	0	0	1	0.72	0.15	0.08	-0.67	3.1	3.08	3.1	3.09	-18.99	5.19	84.84
8	-3	-2	0	0	0	0.72	0.15	0.08	-0.67	3.11	3.09	3.11	3.09	-18.97	5.18	84.83
-5	2	19	0	0	-1	0.72	0.15	0.08	-0.67	3.11	3.09	3.11	3.09	-18.96	5.17	84.83
1	-2	-8	0	0	0	0.72	0.15	0.08	-0.67	3.1	3.1	3.12	3.09	-18.95	5.16	84.83
20	-20	1	0	0	0	0.72	0.15	0.08	-0.67	3.11	3.1	3.12	3.1	-18.76	5.05	84.86
1	8	-10	0	0	1	0.72	0.15	0.08	-0.67	3.11	3.1	3.12	3.1	-18.75	5.04	84.86
-3	3	-4	0	0	-1	0.72	0.15	0.08	-0.67	3.11	3.1	3.12	3.1	-18.74	5.04	84.86
3	-2	2	0	0	0	0.72	0.15	0.08	-0.67	3.12	3.1	3.12	3.1	-18.74	5.04	84.86
6	-10	3	0	0	0	0.72	0.15	0.08	-0.67	3.12	3.1	3.12	3.1	-18.73	5.03	84.87
-4	0	10	0	0	0	0.72	0.15	0.08	-0.67	3.1	3.1	3.11	3.1	-18.71	5.03	84.87
-1	3	-4	0	0	0	0.72	0.15	0.08	-0.67	3.12	3.1	3.11	3.1	-18.7	5.03	84.87
14	2	11	1	1	1	0.72	0.15	0.08	-0.67	3.12	3.09	3.09	3.09	-18.74	5.07	84.88
-8	6	-1	0	0	-1	0.72	0.15	0.08	-0.67	3.11	3.08	3.09	3.08	-18.77	5.08	84.87
-4	3	2	0	0	0	0.72	0.15	0.08	-0.67	3.1	3.08	3.09	3.07	-18.79	5.09	84.87
-2	-9	1	0	1	0	0.72	0.15	0.08	-0.67	3.08	3.08	3.09	3.05	-18.83	5.11	84.87
4	6	-3	0	0	0	0.72	0.15	0.08	-0.67	3.06	3.07	3.09	3.02	-18.87	5.13	84.87
-6	6	-14	0	0	0	0.72	0.15	0.08	-0.67	3.03	3.07	3.09	3	-18.91	5.14	84.86
-14	0	-10	0	0	1	0.72	0.15	0.08	-0.67	3	3.07	3.09	2.97	-18.95	5.17	84.86
1	13	-1	0	0	0	0.72	0.15	0.08	-0.67	3.07	3.07	3.09	2.97	-18.98	5.19	84.86
-29	36	-8	-1	-2	0	0.72	0.15	0.08	-0.67	2.98	3.08	3.1	2.98	-19.17	5.28	84.79
-1	-9	15	0	0	0	0.72	0.15	0.08	-0.67	3.08	3.08	3.1	2.99	-19.16	5.27	84.79
-1	3	5	0	0	0	0.72	0.15	0.08	-0.67	3.01	3.08	3.1	3	-19.14	5.26	84.79
14	-4	-3	0	0	0	0.72	0.15	0.08	-0.67	3.02	3.08	3.1	3.01	-19.13	5.25	84.78
1	-3	-8	0	0	0	0.72	0.15	0.08	-0.67	3.03	3.1	3.1	3.01	-19.11	5.24	84.78
-5	-3	-8	0	0	0	0.72	0.15	0.08	-0.67	3.03	3.08	3.1	3.02	-19.1	5.23	84.78
-5	-5	10	0	0	-1	0.72	0.15	0.08	-0.67	3.03	3.08	3.1	3.02	-19.1	5.22	84.78
2	5	-7	0	1	1	0.72	0.15	0.08	-0.67	3.04	3.08	3.1	3.04	-19.13	5.17	84.77
-2	-10	6	0	0	-1	0.72	0.15	0.08	-0.67	3.04	3.08	3.1	3.02	-19.13	5.16	84.77
3	4	-2	0	0	0	0.72	0.15	0.08	-0.67	3.04	3.08	3.1	3.02	-19.14	5.16	84.76
1	1	-6	0	0	0	0.72	0.15	0.08	-0.67	3.04	3.08	3.1	3.02	-19.15	5.16	84.76
3	1	-2	0	0	1	0.72	0.15	0.08	-0.67	3.04	3.08	3.11	3.03	-19.16	5.16	84.77
-4	-8	7	0	0	-1	0.72	0.15	0.08	-0.67	3.05	3.08	3.11	3.04	-19.16	5.16	84.76
3	3	3	0	0	0	0.72	0.15	0.08	-0.67	3.08	3.08	3.05	3.05	-19.16	5.15	84.76
-5	-12	-13	0	-1	1	0.72	0.15	0.08	-0.67	3.06	3.08	3.11	3.05	-19.14	5.08	84.76
0	-5	26	0	1	-1	0.72	0.15	0.08	-0.67	3.07	3.08	3.11	3.05	-19.14	5.08	84.76
0	11	-13	0	-1	0	0.72	0.15	0.08	-0.67	3.07	3.08	3.11	3.05	-19.14	5.08	84.76
-6	-6	-3	0	0	0	0.72	0.15	0.08	-0.67	3.07	3.08	3.11	3.05	-19.14	5.08	84.76
0	1	-8	0	0	0	0.72	0.15	0.08	-0.67	3.07	3.09	3.11	3.05	-19.13	5.07	84.76
0	0	1	0	0	1	0.72	0.15	0.08	-0.67	3.07	3.09	3.06	3.06	-19.12	5.07	84.76
-5	-7	3	0	0	-1	0.72	0.15	0.08	-0.67	3.07	3.08	3.11	3.06	-19.12	5.07	84.76
20	3	-1	0	0	1	0.72	0.15	0.08	-0.67	3.08	3.08	3.1	3.07	-19.07	5.04	84.77
-3	1	5	0	1	-1	0.72	0.15	0.08	-0.67	3.09	3.08	3.1	3.08	-19.07	5.03	84.77
-3	6	17	0	0	0	0.72	0.15	0.08	-0.67	3.1	3.07	3.09	3.09	-19.06	5.03	84.76
3	-10	-1	0	0	0	0.72	0.15	0.08	-0.67	3.11	3.06	3.08	3.1	-19.08	5.02	84.77
-1	0	-5	0	0	0	0.72	0.15	0.08	-0.67	3.11	3.05	3.08	3.1	-19.08	5.01	84.77
-2	-2	-10	0	0	0	0.72	0.15	0.08	-0.67	3.11	3.08	3.08	3.1	-19.1	5	84.77
-3	3	-7	0	0	0	0.72	0.15	0.08	-0.67	3.11	3.05	3.08	3.1	-19.11	4.99	84.77
1	-9	0	0	0	0	0.72	0.15	0.08	-0.67	3.11	3.05	3.07	3.09	-19.11	4.99	84.77
-4	17	0	1	-1	0	0.72	0.15	0.08	-0.67	3.11	3.04	3.06	3.09	-19.15	5.06	84.76
1	-1	-13	0	0	1	0.72	0.15	0.08	-0.67	3.1	3.04	3.06	3.09	-19.15	5.07	84.75
-5	0	13	0	0	0	0.72	0.15	0.08	-0.67	3.09	3.05	3.05	3.06	-19.13	5.08	84.75
6	6	-10	0	0	0	0.72	0.15	0.08	-0.67	3.08	3.05	3.05	3.05	-19.13	5.1	84.75
8	1	0	0	0	0	0.72	0.15	0.08	-0.67	3.06	3.04	3.04	3.04	-19.12	5.11	84.75
3	4	8	0	0	0	0.72	0.15	0.08	-0.67	3.06	3.04	3.05	3.04	-19.12	5.13	84.74
-2	2	16	0	0	0	0.72	0.15	0.08	-0.67	3.04	3.05	3.06	3	-19.11	5.15	84.73
2	30	-11	1	0	0	0.72	0.15	0.08	-0.67	2.98	3.08	2.77	2.77	-19.1	5.33	84.7
-6	-9	-10	1	-1	0	0.72	0.15	0.08	-0.67	2.69	3.11	3.11	0.89	-19.08	5.39	84.69
-11	-74	3	1	0	0	0.72	0.15	0.08	-0.67	0.01	3.12	3.12	0	-19.05	5.46	84.67
-48	40	111	3	1	1	0.72	0.15	0.08	-0.67	0	3.11	0	0	-19.02	5.6	84.64
-16	15	77	4	1	2	0.72	0.16	0.07	-0.67	0	3.07	3.05	0	-19.04	5.83	84.59
21	105	175	10	3	3	0.72	0.16	0.07	-0.67	0	3.03	2.98	0	-19.17	6.28	84.41
-11	63	126	13	3	1	0.72	0.17	0.07	-0.67	0	2.99	2.96	0	-19.39	7.06	84.17
-352	2318	-2138	-17	-4	-4	0.7	0.3	-0.02	-0.65	0.01	2.97	2.94	0	-25.77	24.16	80.26
-4	105	-180	-8	-4	1	0.7	0.3	-0.02	-0.65	0	2.98	2.93	0	-25.87	24.52	80.11
131	131	471	-26	28	-2	0.7	0.3	-0.02	-0.65	0.01	2.97	2.93	0	-26.04	24.4	79.92
-102	-2	1183	-7	-17	-2	0.7	0.3	-0.01	-0.65	0.01	2.95	2.95	0	-26.47	23.19	79.71
-43	-110	-528	6	-8	-1	0.7	0.29	0	-0.65	0.01	3.02	2.96	0	-26.47	22.65	79.72
-58	-92	-169	0	-2	0	0.71	0.29	0	-0.65	0	3.04	2.98	0	-26.38	22.14	79.77
-18	-47	14	0	-1	1	0.71	0.29	0	-0.65	0	3.04	3.01	0	-26.24	21.64	79.82
-1832	-1062	250	4	37	62	0.73	0.27	0.03	-0.62	0	3.05	3.05	0	-27.62	16.98	76.15
-418	-283	-79	-5	13	27	0.75	0.28	0.04	-0.6	0	3.02	3.03	0	-28.95	16.03	73.7
98	-59	-41	-7	8	25	0.76	0.28	0.05	-0.58	0	3	2.97	0	-30.38	14.76	70.51
803	239	32	-5	-2	10	0.78	0.29	0.06	-0.55	0	3	2.99	0	-31.59	13.31	66.86
1229	418	5	-1	-10	-6	0.8	0.29	0.06	-0.53	0	2.99	3.06	0	-32.37	11.91	63.25
1598	623	161	5	-17	-23	0.81	0.29	0.06	-0.5	0.01	2.98	3.06	0	-32.61	10.87	60.13
1749	591	174	10	-20	-41	0.82	0.28	0.06	-0.49	0.01	3	3.08	0	-32.3	10.42	57.94
873	378	213	13	-14	-55	0.83	0.28	0.05	-0.48	0.01	2.98	3.12	0	-31.67	10.59	57.16
-8563	-2863	-2623	4	12	-2	0.58	0.32	-0.01	-0.75	0	2.94	3.12	0	-23.75	29.94	98.53
1485	770	467	-10	-5	25	0.58	0.32	-0.01	-0.75	0.01	2.96	3.09	0	-24.05	29.76	98.03
1102	619	567	-3	-5	3	0.59	0.32	-0.01	-0.75	0.01	2.97	3.07	0	-24.03	29.43	97.33
428	252	253	-2	2	2	0.59	0.32	-0.01	-0.74	0	2.91	3.06	0	-24	29.01	96.63
-148	-90	83	-7	6	7	0.6	0.31	-0.01	-0.74	0	2.74	3	0	-24.18	28.49	95.72
-326	-67	38	-6	10	15	0.61	0.31	-0.01	-0.73	0	2.75	2.89	0	-24.71	27.75	94.34
-478	-423	286	-9	20	20	0.62	0.31	0	-0.72	0	2.76	2.84	0	-25.8	26.75	92.26
4756	1633	1160	49	-27	-106	0.83	0.29	0.06	-0.48	0	2.7	2.87	0	-33.02	10.34	57.09
-574	-212	-123	7	0	-16	0.82	0.29	0.06	-0.49	0	2.63	2.9	0	-33.29	10.68	58.29
-337	-167	-58	13	-8	-11	0.81	0.3	0.06	-0.5	0	2.61	2.95	0	-33.61	11.33	59.84
3	62	16	11	-14	-14	0.8	0.3	0.06	-0.52	0.01	2.65	3.02	0.01	-33.74	12.48	61.75
580	-34	147	16	-16	-23	0.79	0.31	0.05	-0.54	0.01	2.67	3.07	0	-33.49	14.22	64.21
591	-51	244	15	-17	-28	0.77	0.31	0.04	-0.56	0.01	2.65	3.07	0	-32.79	16.55	67.52
-349	-435	-85	13	-14	-26	0.74	0.31	0.03	-0.59	0	2.66	3.03	0	-31.71	19.29	71.83
2434	7752	834	-151	3704	-18533	0.01	0	-0.01	0	0	2.68	2.99	0	180	0.01	179.99
-7931	-9024	-2448	-7	-3583	18827	0.68	0.32	0.02	-0.66	0	2.69	2.91	0	-30.46	23.49	81.82
758	-27	332	-7	6	21	0.71	0.32	0.03	-0.63	0	2.67	2.83	0	-32.01	20.9	77.07
1191	258	423	0	-3	5	0.74	0.32	0.04	-0.59	0	2.69	2.77	0	-33.14	18.17	72.15
1335	389	364	6	-7	-8	0.77	0.31	0.05	-0.56	0	2.65	2.71	0	-33.74	15.58	67.39
1333	486	384	12	-12	-22	0.79	0.31	0.06	-0.53	0	2.6	2.82	0	-33.87	13.44	63.18
1274	542	243	17	-16	-33	0.81	0.3	0.06	-0.5	0	2.54	2.86	0	-33.63	11.95	59.8
906	369	126	19	-16	-41	0.82	0.29	0.05	-0.48	0.01	2.46	2.92	0	-33.17	11.17	57.49
-6238	-2119	-2244	90	-59	-183	0.66	0.33	0	-0.67	0.01	2.58	3.03	0	-29.43	26.93	83.99
-1499	-183	-711	-25	19	43	0.64	0.34	0	-0.69	0.01	2.63	3.02	0	-28.94	28.28	87.23
-1047	-45	-548	-28	19	49	0.63	0.34	0	-0.7	0.01	2.7	2.96	0	-29.07	28.87	88.89
911	410	-9	-22	4	43	0.62	0.34	0	-0.7	0.01	2.75	2.92	0	-29.39	28.75	89
1320	606	407	-10	-9	17	0.63	0.34	0	-0.7	0	2.72	2.86	0	-29.14	28.31	88.47
913	388	415	-6	-1	5	0.64	0.33	0	-0.69	0	2.68	2.82	0	-28.66	27.7	87.76
191	46	351	-5	4	8	0.65	0.33	0	-0.69	0	2.67	2.73	0	-28.26	26.91	86.88
4976	1194	1533	44	19	-88	0.82	0.3	0.04	-0.48	0	2.63	2.71	0	-33.27	13.15	56.6
-960	-283	-342	5	-8	-16	0.82	0.3	0.04	-0.49	0	2.73	2.83	0	-33.47	13.55	58.06
-1084	-282	-139	1	-3	-4	0.81	0.31	0.04	-0.5	0	2.78	2.89	0	-33.66	14.04	59.78
-639	-100	-355	0	-9	1	0.8	0.31	0.04	-0.52	0	2.8	2.92	0	-33.72	14.64	61.57
-628	-175	-168	-2	-1	6	0.79	0.31	0.04	-0.53	2.87	2.87	2.97	0	-33.66	15.23	63.32
-190	-37	81	-3	-3	3	0.78	0.31	0.04	-0.54	0.01	2.95	3	0.01	-33.46	15.78	64.95
104	34	147	-2	-4	0	0.77	0.31	0.04	-0.55	0.01	3.04	3	0	-33.1	16.32	66.56
431	-1276	1082	-56	-2	52	0.74	0.21	0.05	-0.64	0	3.09	3.03	0.01	-22.56	10.79	79.55
152	-164	-3	3	1	0	0.74	0.2	0.06	-0.64	0.01	3.06	3.06	0	-21.7	9.75	79.78
651	-36	138	2	5	-2	0.74	0.19	0.06	-0.64	0.01	3.09	3.04	0	-20.93	8.77	79.99
-241	-180	7	3	2	-1	0.74	0.18	0.06	-0.64	0	3.07	3.01	2.65	-20.3	7.86	80.19
-125	-205	82	4	0	1	0.74	0.17	0.06	-0.64	2.6	3.03	2.86	2.86	-19.72	7	80.41
8	-150	-53	1	1	-1	0.74	0.16	0.07	-0.64	2.92	2.98	2.96	2.95	-19.16	6.19	80.62
-174	-218	1054	9	6	2	0.75	0.15	0.07	-0.64	3	2.94	2.96	3.01	-18.65	5.44	80.83
-13	-123	-718	4	25	-1	0.75	0.15	0.07	-0.64	3.04	2.96	2.96	3.03	-18.89	4.89	80.93
39	-118	-504	17	-16	4	0.74	0.15	0.09	-0.64	3.06	2.89	2.97	3.05	-19.76	3.95	81.17
9	-24	-20	0	0	0	0.74	0.15	0.09	-0.64	3.08	2.91	2.98	3.05	-19.77	3.92	81.17
-8	-16	24	0	-1	1	0.74	0.15	0.09	-0.64	3.08	2.93	2.99	3.06	-19.76	3.92	81.16
9	2	-3	0	0	0	0.74	0.15	0.09	-0.64	3.08	2.94	2.99	3.06	-19.75	3.91	81.17
0	1	-6	0	0	0	0.74	0.15	0.09	-0.64	3.08	2.93	2.99	3.07	-19.73	3.9	81.16
6	-4	0	0	0	0	0.74	0.15	0.09	-0.64	3.09	2.93	2.99	3.09	-19.71	3.9	81.16
4	3	5	0	0	0	0.74	0.15	0.09	-0.64	3.09	2.91	2.99	3.08	-19.7	3.9	81.16
-2	-15	9	0	1	-1	0.74	0.15	0.09	-0.64	3.1	2.91	2.99	3.11	-19.73	3.79	81.17
5	-5	-17	0	0	0	0.74	0.15	0.09	-0.64	3.11	2.9	2.99	3.09	-19.73	3.78	81.17
2	4	9	0	0	0	0.74	0.15	0.09	-0.64	2.9	2.9	3	3.1	-19.73	3.77	81.17
3	0	12	0	0	0	0.74	0.15	0.09	-0.64	3.13	2.89	3.1	3.1	-19.74	3.76	81.17
-5	-2	-8	0	0	0	0.74	0.15	0.09	-0.64	3.13	2.9	3.02	3.1	-19.74	3.74	81.17
3	-3	-4	0	0	0	0.74	0.15	0.09	-0.64	3.13	2.9	3.02	3.1	-19.76	3.73	81.18
-8	-1	4	0	0	0	0.74	0.15	0.09	-0.64	3.13	2.91	3.02	3.13	-19.77	3.72	81.18
-4	-9	-4	0	-1	0	0.74	0.15	0.09	-0.64	3.13	2.91	3.03	3.13	-19.79	3.64	81.19
3	-1	-10	0	0	1	0.74	0.15	0.09	-0.64	3.13	2.92	3.04	3.1	-19.78	3.64	81.19
-1	-2	5	0	0	-1	0.74	0.15	0.09	-0.64	3.13	3.04	3.1	3.1	-19.77	3.63	81.19
2	2	23	0	0	1	0.74	0.15	0.09	-0.64	3.13	2.95	3.05	3.1	-19.76	3.63	81.19
-8	-1	13	0	0	0	0.74	0.15	0.09	-0.64	3.13	2.96	3.05	3.1	-19.76	3.63	81.19
2	-2	-17	0	0	0	0.74	0.15	0.09	-0.64	3.13	2.97	3.06	3.1	-19.75	3.64	81.18
1	-3	-12	0	0	0	0.74	0.15	0.09	-0.64	3.13	2.97	3.06	3.1	-19.74	3.64	81.18
-9806	-149	5278	-36	-15632	-27985	0	0	0	0	3.13	2.98	3.06	3.1	180	0	-180
9824	148	-5274	36	15632	27984	0.74	0.15	0.09	-0.64	3.13	3.06	3.06	3.1	-19.68	3.65	81.18
2	-3	-3	0	0	1	0.74	0.15	0.09	-0.64	3.13	2.97	3.06	3.1	-19.68	3.64	81.19
-2	12	11	0	0	-1	0.74	0.15	0.09	-0.64	3.13	2.97	3.05	3.1	-19.68	3.64	81.18
-5	0	6	0	0	1	0.74	0.15	0.09	-0.64	3.13	2.97	3.1	3.1	-19.68	3.64	81.18
-3	0	-11	0	0	-1	0.74	0.15	0.09	-0.64	3.13	2.97	3.05	3.1	-19.68	3.64	81.18
5	0	-9	0	0	1	0.74	0.15	0.09	-0.64	3.13	2.96	3.05	3.1	-19.68	3.64	81.18
-1	-7	1	0	0	0	0.74	0.15	0.09	-0.64	3.13	2.96	3.04	3.13	-19.68	3.64	81.18
3	-2	3	0	0	0	0.74	0.15	0.09	-0.64	3.13	2.95	3.04	3.13	-19.66	3.64	81.16
2	1	6	0	1	0	0.74	0.15	0.09	-0.64	3.13	2.95	3.1	3.1	-19.67	3.64	81.16
7	5	-2	0	0	-1	0.74	0.15	0.09	-0.64	2.93	3.03	3.03	3.11	-19.67	3.64	81.16
-2	0	11	0	0	1	0.74	0.15	0.09	-0.64	3.14	2.91	3.02	3.11	-19.67	3.64	81.16
7	-3	-3	0	0	-1	0.74	0.15	0.09	-0.64	3.14	2.91	3.02	3.11	-19.67	3.64	81.16
-10	-1	-5	0	0	1	0.74	0.15	0.09	-0.64	3.14	2.92	3.02	3.11	-19.67	3.63	81.16
0	6	-9	0	0	-1	0.74	0.15	0.09	-0.64	3.14	2.92	3.02	3.11	-19.67	3.63	81.16
4	-11	8	0	-1	1	0.74	0.15	0.09	-0.64	3.14	2.93	3.11	3.11	-19.68	3.6	81.14
-1	0	2	0	0	0	0.74	0.15	0.09	-0.64	2.94	2.94	3.03	3.11	-19.68	3.61	81.14
-2	-1	-10	0	0	-1	0.74	0.15	0.09	-0.64	3.14	2.95	3.04	3.11	-19.67	3.6	81.14
-5	4	6	0	0	1	0.74	0.15	0.09	-0.64	3.13	2.96	3.04	3.13	-19.67	3.6	81.14
5	-1	12	0	0	0	0.74	0.15	0.09	-0.64	2.97	3.05	3.05	3.1	-19.67	3.6	81.13
-6	5	-11	1	0	0	0.74	0.15	0.09	-0.64	3.13	2.97	3.05	3.1	-19.67	3.6	81.13
0	7	9	-1	0	0	0.74	0.15	0.09	-0.64	3.13	2.97	3.05	3.1	-19.67	3.61	81.13
4	-4	-19	0	1	-1	0.74	0.15	0.09	-0.64	3.13	2.97	3.06	3.1	-19.68	3.6	81.12
-2	-2	-3	0	0	0	0.74	0.15	0.09	-0.64	3.13	2.97	3.06	3.1	-19.69	3.59	81.12
-3	-6	1	0	0	0	0.74	0.15	0.09	-0.64	3.13	2.97	3.06	3.1	-19.69	3.59	81.12
4	-6	-4	0	0	0	0.74	0.15	0.09	-0.64	2.97	3.06	3.06	3.1	-19.69	3.59	81.12
0	10	-7	0	0	0	0.74	0.15	0.09	-0.64	3.13	2.97	3.06	3.1	-19.7	3.59	81.12
5	0	18	0	0	0	0.74	0.15	0.09	-0.64	3.13	2.97	3.06	3.1	-19.7	3.59	81.12
-3	-2	-10	0	0	1	0.74	0.15	0.09	-0.64	3.13	2.97	3.06	3.11	-19.7	3.59	81.12
0	-2	8	0	0	0	0.74	0.15	0.09	-0.64	3.13	2.97	3.05	3.11	-19.72	3.57	81.12
-5	4	8	0	0	-1	0.74	0.15	0.09	-0.64	3.14	2.96	3.05	3.11	-19.72	3.57	81.12
-2	5	13	0	0	0	0.74	0.15	0.09	-0.64	3.14	2.95	3.05	3.11	-19.72	3.57	81.12
1	-2	-16	0	0	0	0.74	0.15	0.09	-0.64	3.14	2.94	3.04	3.11	-19.73	3.57	81.11
-2	0	-2	0	0	0	0.74	0.15	0.09	-0.64	3.14	2.93	3.04	3.11	-19.73	3.56	81.12
1	3	9	0	0	1	0.74	0.15	0.09	-0.64	3.14	2.92	3.04	3.11	-19.74	3.56	81.12
-3	-3	-6	0	0	-1	0.74	0.15	0.09	-0.64	3.14	2.93	3.04	3.11	-19.74	3.56	81.12
5	-7	-2	0	0	0	0.74	0.15	0.09	-0.64	3.14	2.93	3.11	3.11	-19.74	3.56	81.12
-4	-7	-7	0	0	0	0.74	0.15	0.09	-0.64	3.15	2.93	3.05	3.11	-19.8	3.53	81.11
