# Supplementary material for: Image Generation for 2D-CNN Using Time-Series Signal Features from Foot Gesture Applied to Select Cobot Operating Mode
Source: Sensors (Basel). 2021 Aug 26;21(17):5743. doi: 10.3390/s21175743 (PMC8434500; doi:10.3390/s21175743)
Supplement: Supplementary file 1 [file sensors-21-05743-s001.zip › data_fadwa/Cigarette crush with the forefoot/ccf15.xlsx]

## Sheet: ccf15
-13	6	11	0	0	0	0.08	-0.14	0.08	0.98	2.96	3.07	3.08	2.91	10.51	15.53	-169.74
-8	-6	-30	1	0	0	0.08	-0.14	0.08	0.98	2.96	3.07	3.08	2.91	10.52	15.55	-169.73
-4	1	9	0	0	0	0.08	-0.14	0.08	0.98	2.96	3.08	2.91	2.91	10.52	15.56	-169.73
5	-7	1	0	0	1	0.08	-0.14	0.08	0.98	2.95	3.07	3.08	2.91	10.52	15.56	-169.73
-5	6	2	-1	-1	0	0.08	-0.14	0.08	0.98	2.95	3.07	3.08	2.91	10.52	15.55	-169.73
6	7	15	1	0	0	0.08	-0.14	0.08	0.98	2.96	3.07	3.08	2.93	10.52	15.55	-169.73
3	-1	-13	0	0	0	0.08	-0.14	0.08	0.98	2.98	3.07	3.08	3.01	10.51	15.53	-169.74
3	-20	14	-1	1	0	0.08	-0.14	0.08	0.98	3.01	3.06	3.08	2.98	10.42	15.49	-169.78
2	5	-1	0	-1	-1	0.08	-0.14	0.08	0.98	3.02	3.06	3.08	2.99	10.42	15.49	-169.78
1	-3	-6	0	1	0	0.08	-0.14	0.08	0.98	3.03	3.06	3.08	3	10.41	15.49	-169.78
-1	-3	5	0	-1	1	0.08	-0.14	0.08	0.98	3.03	3.06	3.01	3.01	10.4	15.49	-169.79
4	2	1	0	1	0	0.08	-0.14	0.08	0.98	3.04	3.06	3.08	3.02	10.39	15.49	-169.79
-12	10	8	0	0	-1	0.08	-0.14	0.08	0.98	3.05	3.05	3.07	3.03	10.39	15.49	-169.79
5	-7	-9	0	0	0	0.08	-0.14	0.08	0.98	3.06	3.05	3.07	3.03	10.39	15.49	-169.79
3597	-3390	-6453	27	-2353	1067	0.08	-0.29	0.48	0.07	3.06	3.04	3.07	3.07	173.54	-1.85	-160.12
-3598	3381	6450	-27	2353	-1067	0.08	-0.14	0.08	0.98	3.07	3.03	3.06	3.05	10.35	15.54	-169.8
0	-14	0	0	0	0	0.08	-0.14	0.08	0.98	3.07	3.03	3.05	3.06	10.34	15.55	-169.8
-2	12	-2	0	0	0	0.08	-0.14	0.08	0.98	3.08	3.02	3.05	3.08	10.34	15.56	-169.8
5	-3	10	0	0	0	0.08	-0.14	0.08	0.98	3.08	3.01	3.07	3.09	10.34	15.57	-169.8
5	-2	-8	0	0	0	0.08	-0.14	0.08	0.98	3.09	3	3.04	3.07	10.34	15.59	-169.8
-10	8	-8	0	0	1	0.08	-0.14	0.08	0.98	3.09	3	3.04	3.08	10.34	15.6	-169.8
-12	4	7	0	0	-1	0.08	-0.14	0.08	0.98	3.09	2.99	3.04	3.08	10.34	15.61	-169.8
-8	-13	-4	0	-1	0	0.08	-0.14	0.08	0.98	3.1	3.03	3.09	3.09	10.33	15.69	-169.8
0	-4	-7	0	0	0	0.08	-0.14	0.08	0.98	3.1	2.99	3.03	3.09	10.32	15.68	-169.8
11	3	0	0	0	1	0.08	-0.14	0.08	0.98	3	3	3.03	3.09	10.32	15.67	-169.8
-9	0	19	0	0	-1	0.08	-0.14	0.08	0.98	3.1	2.99	3.03	3.09	10.31	15.66	-169.8
-1	-2	-5	0	0	1	0.08	-0.14	0.08	0.98	3.1	2.99	3.03	3.1	10.31	15.65	-169.8
3	4	0	1	1	-1	0.08	-0.14	0.08	0.98	3.1	2.99	3.03	3.09	10.31	15.65	-169.8
4	0	-11	0	0	0	0.08	-0.14	0.08	0.98	3.1	2.99	3.04	3.09	10.3	15.66	-169.8
-8	4	9	-1	-1	0	0.08	-0.14	0.08	0.98	3.1	3	3.04	3.08	10.33	15.7	-169.79
4	-1	-14	1	0	1	0.08	-0.14	0.08	0.98	3.1	3.01	3.06	3.06	10.33	15.7	-169.79
-9	1	-10	0	0	0	0.08	-0.14	0.08	0.98	3.07	3.05	3.08	2.89	10.34	15.69	-169.79
7	-8	-4	0	0	0	0.08	-0.14	0.08	0.98	2.89	3.11	3.11	1.18	10.34	15.69	-169.79
2	-3	-13	0	0	0	0.08	-0.14	0.08	0.98	0.02	3.15	3.14	0	10.36	15.66	-169.79
6	0	26	1	-1	-1	0.08	-0.14	0.08	0.98	0.01	3.16	3.13	0	10.39	15.62	-169.78
1	-4	34	1	-1	1	0.08	-0.14	0.08	0.98	0	3.12	3.1	0	10.44	15.56	-169.76
-219	2105	-1160	96	44	-4	0.09	-0.16	0.26	0.95	0	3.08	3.09	0	32.86	15.19	-164.96
-385	210	-1125	-22	-5	3	0.09	-0.17	0.28	0.94	0	3.09	3.11	0	35.65	15.67	-164.15
-327	288	-766	-25	-6	6	0.09	-0.18	0.3	0.93	0	3.11	0	0	37.77	16.2	-163.61
-26	219	-401	-26	-11	6	0.09	-0.18	0.31	0.93	0	3.12	3.11	0	39.09	16.66	-163.46
9	218	209	-21	-11	3	0.08	-0.18	0.31	0.93	0	3.13	3.12	0	39.64	16.94	-163.66
-33	212	689	-11	-6	1	0.08	-0.19	0.31	0.93	0	3.13	3.13	0	39.59	17.12	-164.07
-25	139	380	-5	-6	1	0.08	-0.18	0.31	0.93	0	3.14	3.12	0	39.33	17.16	-164.59
-27072	-5946	13304	-29173	-14332	11760	0.07	-0.18	0.31	0.94	0	3.15	3.13	0	38.35	17.35	-165.17
27932	5902	-12003	29220	14349	-11807	-0.15	-0.24	0.25	0.92	3.14	3.14	3.15	0	27.14	31.85	169.5
756	446	299	7	3	-14	-0.14	-0.25	0.26	0.92	0	3.14	3.16	0	28.36	32.31	171.07
1689	886	218	22	-32	-36	-0.12	-0.25	0.27	0.92	0	3.13	3.17	0	30.28	32.17	173.6
416	-3	113	32	-38	-46	-0.09	-0.25	0.28	0.92	0	3.13	3.18	0	33.21	30.75	177.87
-463	-405	116	23	-25	-36	-0.05	-0.24	0.3	0.92	0	3.13	3.18	0	36.69	28.42	-176.44
-1178	-607	-309	11	-3	-13	0	-0.24	0.32	0.92	0	3.13	3.17	0	40.16	25.6	-170.1
-1502	-872	-390	2	-9	2	0.06	-0.23	0.33	0.91	0	3.15	3.16	0	43.32	22.31	-163.84
-3679	-64	-1456	-182	190	278	0.11	-0.22	0.35	0.9	0	3.15	0	0	45.78	18.36	-157.73
-768	-509	-268	-20	22	40	0.08	-0.24	0.34	0.91	0	3.15	3.15	0	45.28	22.19	-161.17
684	-49	146	-20	13	29	0.02	-0.26	0.34	0.91	0	3.15	3.14	0	43.88	26.61	-166.09
1666	208	480	-3	-6	2	-0.03	-0.27	0.32	0.91	0	3.15	3.15	0	41.61	30.71	-172.08
2138	722	436	9	-24	-22	-0.08	-0.28	0.31	0.9	0	3.14	3.15	0	38.88	33.9	-178.24
2186	822	573	19	-33	-43	-0.12	-0.28	0.31	0.9	0	3.12	3.17	0	36.25	35.82	176.32
1263	506	300	25	-41	-55	-0.15	-0.28	0.3	0.9	0	3.11	3.18	0	34.39	36.45	172.65
-6335	-2667	-2540	179	-114	-186	0.07	-0.3	0.38	0.87	0	3.1	0	0	53.57	28.08	-156.67
-2195	-1240	-1460	-48	16	44	0.11	-0.3	0.4	0.86	0	3.12	3.18	0	55.76	25.34	-152.19
-1988	-1121	-1261	-68	32	65	0.13	-0.3	0.4	0.86	0	3.14	3.15	0	56.65	24.02	-149.64
1408	1415	-385	-45	-24	57	0.13	-0.29	0.4	0.86	0	3.15	3.13	0	56.03	23.46	-149.98
1289	1375	1080	-18	-31	27	0.13	-0.27	0.39	0.87	0	3.14	0	0	54.07	22.03	-152.14
1099	1153	1493	-6	9	10	0.12	-0.25	0.38	0.88	0	3.11	3.03	0	51.68	20.41	-154.94
919	638	1006	7	20	-2	0.11	-0.23	0.38	0.89	0	3.11	3.03	0	49.69	19.06	-157.65
5618	395	2532	79	95	-167	-0.2	-0.25	0.3	0.9	0	3.09	3.04	0	32.15	34.56	164.73
-1175	-93	-968	9	-31	-3	-0.18	-0.26	0.3	0.9	0	3.07	0	0	33.6	35.2	168.31
-1025	-283	-705	4	-63	-5	-0.15	-0.26	0.31	0.9	0	3.07	3.05	0	35.63	34.33	172.22
-1286	-325	-588	-17	5	8	-0.12	-0.26	0.32	0.91	0	3.09	3.05	0	37.26	32.92	176.04
-586	-263	-605	-18	-4	4	-0.09	-0.25	0.32	0.91	0	3.1	2.99	0	38.2	31.42	179.25
-817	-181	-443	-22	9	9	-0.07	-0.25	0.31	0.91	0	3.01	3.01	0	38.42	30.09	-178.04
-582	-54	-30	-21	7	15	-0.05	-0.25	0.31	0.92	0	3.13	3.07	0	37.88	29.05	-176.07
2402	-2195	3748	-22	24	60	-0.02	-0.16	0.11	0.98	0	3.12	3.11	0	13.19	18.02	-179.89
4	-207	37	8	3	2	-0.02	-0.15	0.1	0.98	0	3.12	3.11	0	11.91	17.51	179.93
88	-141	-144	-1	-2	2	-0.02	-0.15	0.09	0.98	0	3.11	0	0	10.76	17.01	179.73
48	-273	884	6	3	1	-0.02	-0.14	0.08	0.99	0	3.09	3.11	2.58	9.61	16.48	179.52
127	-13	-366	27	11	2	-0.02	-0.14	0.08	0.99	1.55	3.05	3.1	2.91	9.37	16.27	179.49
91	-25	-383	-3	5	-2	-0.02	-0.14	0.08	0.99	2.85	3.02	3.08	2.99	9.15	16.2	179.48
-34	-49	-116	-2	4	-1	-0.02	-0.14	0.08	0.99	3.01	3	3.07	3.05	8.82	16.31	179.52
-151	-254	-174	11	-3	4	-0.01	-0.15	0.07	0.99	3.07	2.98	3.06	3.09	7.57	17.16	179.63
-6	2	-4	0	0	0	-0.01	-0.15	0.07	0.99	3.11	2.95	3.05	3.11	7.55	17.2	179.63
-3	-3	-21	0	0	0	-0.01	-0.15	0.07	0.99	3.13	2.94	3.05	3.12	7.54	17.24	179.64
0	-2	-27	0	0	0	-0.01	-0.15	0.07	0.99	3.13	2.92	3.04	3.14	7.53	17.28	179.65
-7	-9	6	0	0	0	-0.01	-0.15	0.07	0.99	3.14	2.9	3.04	3.13	7.52	17.32	179.66
-13	1	10	0	0	0	-0.01	-0.15	0.07	0.99	3.15	2.88	3.14	3.14	7.5	17.35	179.67
-6	-6	-15	0	-1	0	-0.01	-0.15	0.07	0.99	3.15	2.87	3.03	3.14	7.5	17.39	179.68
-10	7	24	1	0	0	-0.01	-0.15	0.06	0.99	3.15	2.88	3.14	3.16	7.44	17.56	179.75
4	-2	-4	0	0	0	-0.01	-0.15	0.06	0.99	3.16	2.88	3.03	3.15	7.44	17.56	179.75
-14	-4	-1	0	0	0	-0.01	-0.15	0.06	0.99	3.16	2.88	3.03	3.16	7.44	17.57	179.76
-10	-4	-2	-1	0	0	-0.01	-0.15	0.06	0.99	3.16	2.87	3.04	3.15	7.44	17.58	179.77
2	2	6	0	0	0	-0.01	-0.15	0.06	0.99	3.16	2.87	3.04	3.16	7.43	17.58	179.77
5	5	-1	1	0	0	-0.01	-0.15	0.06	0.99	3.16	2.85	3.04	3.15	7.43	17.58	179.77
9	2	-7	0	0	0	-0.01	-0.15	0.06	0.99	3.16	2.85	3.04	3.15	7.43	17.59	179.78
-29	-13	-20	0	0	0	-0.01	-0.15	0.06	0.99	3.16	2.83	3.04	3.15	7.43	17.83	179.85
-13	-3	0	0	0	0	-0.01	-0.15	0.06	0.99	3.16	2.83	3.15	3.16	7.42	17.84	179.85
1	-5	4	0	0	0	-0.01	-0.15	0.06	0.99	3.16	2.82	3.04	3.15	7.43	17.85	179.86
5	11	4	0	0	0	-0.01	-0.15	0.06	0.99	3.16	2.81	3.04	3.14	7.43	17.86	179.86
-1	-1	4	0	0	0	-0.01	-0.15	0.06	0.99	3.16	2.81	3.04	3.14	7.43	17.86	179.87
-10	5	4	0	0	1	-0.01	-0.15	0.06	0.99	3.16	2.81	3.04	3.14	7.43	17.86	179.87
5	-9	-2	0	0	-1	-0.01	-0.15	0.06	0.99	3.16	2.8	3.04	3.14	7.44	17.87	179.88
