# Supplementary material for: Image Generation for 2D-CNN Using Time-Series Signal Features from Foot Gesture Applied to Select Cobot Operating Mode
Source: Sensors (Basel). 2021 Aug 26;21(17):5743. doi: 10.3390/s21175743 (PMC8434500; doi:10.3390/s21175743)
Supplement: Supplementary file 1 [file sensors-21-05743-s001.zip › data_fadwa/Cigarette crush with the forefoot/ccf16.xlsx]

## Sheet: Sheet1
2	4	2	1	0	0	0.75	0.15	0.09	-0.64	3.16	3.01	3.14	3.11	-20.3	3.56	80.26
-2	-3	1	0	0	0	0.75	0.15	0.09	-0.64	3.16	3.02	3.14	3.11	-20.3	3.56	80.27
2	-2	-15	0	-1	0	0.75	0.15	0.09	-0.64	3.16	3.15	3.15	3.1	-20.29	3.57	80.27
0	5	15	0	0	0	0.75	0.15	0.09	-0.64	3.15	3.05	3.15	3.09	-20.27	3.57	80.28
5	-1	-21	0	-1	0	0.75	0.15	0.09	-0.64	3.14	3.06	3.15	3.09	-20.24	3.58	80.28
-1	4	2	0	0	1	0.75	0.15	0.09	-0.64	3.14	3.06	3.15	3.09	-20.22	3.59	80.29
47	-2	13	0	1	-1	0.75	0.15	0.09	-0.64	3.14	3.07	3.15	3.09	-20.01	3.67	80.35
-1	-2	-12	-1	0	0	0.75	0.15	0.09	-0.64	3.14	3.07	3.15	3.09	-20	3.67	80.36
5	-3	11	1	0	0	0.75	0.15	0.09	-0.64	3.07	3.07	3.15	3.09	-19.99	3.67	80.37
-2	2	18	0	0	0	0.75	0.15	0.09	-0.64	3.13	3.07	3.14	3.09	-19.98	3.68	80.38
-3	4	-11	0	0	0	0.75	0.15	0.09	-0.64	3.13	3.07	3.14	3.09	-19.97	3.69	80.39
3	3	-1	0	0	1	0.75	0.15	0.09	-0.64	3.13	3.13	3.13	3.09	-19.95	3.7	80.38
4	-3	3	0	0	0	0.75	0.15	0.09	-0.64	3.13	3.06	3.12	3.09	-19.93	3.7	80.39
29	8	5	0	0	0	0.75	0.15	0.09	-0.64	3.13	3.06	3.11	3.08	-19.69	3.8	80.39
3	0	-9	0	0	0	0.75	0.15	0.09	-0.64	3.12	3.06	3.1	3.07	-19.67	3.81	80.39
2	9	12	0	0	0	0.75	0.15	0.08	-0.64	3.11	3.06	3.1	3.07	-19.65	3.83	80.38
0	-1	2	0	0	0	0.75	0.15	0.08	-0.64	3.06	3.06	3.1	3.06	-19.63	3.84	80.38
0	3	-10	0	0	0	0.75	0.15	0.08	-0.64	3.1	3.06	3.1	3.05	-19.61	3.86	80.38
8	-1	-1	0	0	0	0.75	0.15	0.08	-0.64	3.09	3.06	3.09	3.04	-19.6	3.87	80.38
9	7	6	0	0	-1	0.75	0.15	0.08	-0.64	3.05	3.09	3.09	3.03	-19.6	3.89	80.38
3	3	-9	0	0	0	0.75	0.15	0.08	-0.64	3.06	3.06	3.08	2.99	-19.59	3.89	80.39
18	28	14	1	-1	1	0.75	0.15	0.08	-0.64	3.01	3.09	3.09	2.86	-19.43	4.11	80.35
8	1	14	0	0	0	0.75	0.15	0.08	-0.64	2.92	3.1	3.09	2.82	-19.4	4.14	80.35
2	4	-8	-1	0	0	0.75	0.15	0.08	-0.64	2.92	3.1	3.09	2.87	-19.36	4.18	80.34
4	7	7	0	1	0	0.75	0.15	0.08	-0.64	2.93	3.09	3.08	2.93	-19.33	4.2	80.34
10	3	-3	0	0	0	0.75	0.15	0.08	-0.64	3.09	3.09	3.07	2.95	-19.31	4.22	80.35
-4	2	-6	0	0	-1	0.75	0.15	0.08	-0.64	2.98	3.08	3.06	2.96	-19.3	4.23	80.34
12	0	-11	-1	0	0	0.75	0.15	0.08	-0.64	2.99	3.07	3.06	2.96	-19.29	4.23	80.34
-27	-24	-1	1	1	0	0.75	0.15	0.08	-0.64	3	3.06	3.06	2.97	-19.43	4.18	80.36
-8	3	-3	0	0	0	0.75	0.15	0.08	-0.64	3.01	3.06	3.06	2.97	-19.45	4.18	80.37
-1	5	15	0	0	0	0.75	0.15	0.08	-0.64	3.01	3.06	3.06	2.98	-19.47	4.17	80.36
-9	8	-9	-1	0	0	0.75	0.15	0.08	-0.64	3.06	3.06	3.06	2.99	-19.47	4.18	80.36
1	-3	2	0	-1	1	0.75	0.15	0.08	-0.64	3.03	3.06	3.06	2.99	-19.48	4.17	80.36
6	-4	4	0	0	0	0.75	0.15	0.08	-0.64	3.03	3.06	3.06	3.04	-19.46	4.17	80.37
5	-1	-3	0	0	0	0.75	0.15	0.08	-0.64	3.04	3.05	3.05	3	-19.45	4.16	80.36
7	6	-7	1	1	-1	0.75	0.15	0.08	-0.64	3.04	3.06	3.05	3	-19.45	4.17	80.37
5	4	6	0	0	0	0.75	0.15	0.08	-0.64	3.04	3.06	3.05	3	-19.45	4.18	80.38
-12	-1	-7	0	-1	0	0.75	0.15	0.08	-0.64	3.04	3.06	3.05	2.99	-19.45	4.19	80.37
0	-3	16	0	0	0	0.75	0.15	0.08	-0.64	3.03	3.07	3.06	2.98	-19.45	4.19	80.37
0	-2	11	-1	0	0	0.75	0.15	0.08	-0.64	3.01	3.08	3.06	2.91	-19.45	4.19	80.38
0	5	-16	1	0	0	0.75	0.15	0.08	-0.64	3.09	3.09	3.08	2.62	-19.44	4.19	80.38
1	-5	-11	0	0	0	0.75	0.15	0.08	-0.64	2.7	3.11	3.09	0	-19.42	4.19	80.38
-211	199	750	46	5	10	0.75	0.17	0.07	-0.64	0.01	3.1	3.1	0	-19.59	6.66	80
-53	198	62	10	1	3	0.75	0.18	0.06	-0.64	0.01	3.08	3.04	0	-20.02	8.09	79.63
58	99	6	13	2	1	0.75	0.19	0.05	-0.64	0.01	3.03	2.94	0	-20.52	9.8	79.2
76	248	-62	13	0	0	0.74	0.21	0.04	-0.63	0	2.95	0	0	-21.14	11.88	78.71
129	325	-190	5	4	-1	0.74	0.22	0.02	-0.63	2.89	2.89	2.91	0	-21.88	14.18	78.17
45	198	-442	-1	6	-1	0.74	0.24	0.01	-0.63	0	2.94	2.97	0	-22.81	16.46	77.61
55	380	-419	-9	8	-2	0.73	0.26	0	-0.63	0	2.99	2.99	0	-23.97	18.55	76.96
-23	250	-443	-12	2	-2	0.73	0.28	0	-0.62	0	3	3	0	-25.23	20.29	76.32
-929	641	-24	-76	-19	9	0.74	0.29	-0.01	-0.61	0.01	3.04	3.04	0	-26.72	22.2	73.92
-424	-173	-65	-3	13	15	0.74	0.29	-0.01	-0.6	0	3.04	3.07	0	-27.21	21.67	73.11
-533	-224	6	-5	12	18	0.75	0.3	0	-0.59	0	3.02	3.03	0	-28.02	20.86	71.77
-670	-384	-85	-8	18	29	0.76	0.3	0.01	-0.58	0	2.99	2.95	0	-29.22	19.67	69.66
-101	-285	6	-11	13	29	0.77	0.3	0.02	-0.56	0.01	2.97	3.02	0	-30.68	17.98	66.65
438	79	80	-7	2	21	0.79	0.3	0.03	-0.53	2.93	2.93	3.05	0	-32	15.94	62.99
930	245	113	-1	-7	6	0.81	0.3	0.04	-0.5	0	2.86	3.05	0	-32.93	13.9	59.05
1549	-766	770	162	-146	-343	0.69	0.32	-0.02	-0.65	0	2.75	3.1	0	-28.49	26.13	79.26
-2398	-701	-703	-12	12	24	0.65	0.33	-0.03	-0.68	0	2.71	3.13	0	-26.72	29.17	85.83
-2107	-454	-981	-24	25	47	0.61	0.34	-0.03	-0.71	2.69	2.69	3.11	0	-25.43	31.48	91.27
-1470	3	-805	-33	28	57	0.59	0.34	-0.04	-0.73	2.75	2.75	3.06	0	-24.93	32.98	94.86
-506	253	-402	-29	24	56	0.58	0.35	-0.03	-0.74	0	2.75	3.06	0	-25.31	33.7	96.32
1499	936	142	-17	3	38	0.57	0.35	-0.03	-0.74	0	2.62	3.05	0	-25.9	33.87	96.13
1443	837	298	-6	-8	11	0.58	0.35	-0.03	-0.73	2.33	2.33	2.97	0	-26.02	33.84	95.49
8255	2487	4413	-38	33	86	0.85	0.31	0.07	-0.43	0	2.23	2.81	0	-36.85	8.16	50.7
110	-282	-849	39	-49	-95	0.85	0.31	0.05	-0.42	0	2.14	2.88	0	-35.39	9.39	48.94
-1648	-388	-760	-6	46	-47	0.85	0.31	0.06	-0.42	0	1.98	0	0	-35.35	9.18	49.26
-1130	-299	-244	25	-9	-23	0.85	0.31	0.06	-0.43	0.01	0.33	2.99	0	-35.69	9.15	50.39
-861	-215	-83	13	-3	-9	0.84	0.31	0.07	-0.44	0.01	0	3.05	0	-36.34	9.42	51.91
-34	74	292	20	-12	-17	0.83	0.32	0.07	-0.45	0	0	3.1	0	-37.03	10.24	53.73
854	215	502	29	-29	-26	0.82	0.33	0.06	-0.47	0	0	3.08	0	-37.44	12.11	56.11
-4426	-632	-2657	-101	13	136	0.6	0.37	-0.03	-0.71	0	1.21	3.05	0	-28.63	33.58	91.62
-656	-310	82	-1	10	12	0.6	0.36	-0.02	-0.71	0	0	3.02	0	-28.54	32.88	90.78
-1172	-357	55	-9	21	29	0.61	0.36	-0.02	-0.7	0	0	2.89	0	-29.17	31.97	89
-759	-505	-119	-22	38	40	0.63	0.36	-0.01	-0.68	0	0.28	0	0	-30.89	30.45	85.76
-165	-465	-41	-16	15	36	0.66	0.36	0	-0.66	0	1.85	2.52	0	-33.13	28.24	81.22
393	-460	-8	-17	13	35	0.69	0.36	0.02	-0.62	0	1.66	2.53	0	-35.34	25.28	75.77
823	-165	287	-14	7	25	0.73	0.36	0.03	-0.58	0	1.77	0	0	-37.17	21.67	69.75
37892	-18283	-38633	40	30720	-5079	-0.01	0.01	0.01	0	1.72	1.72	2.9	0	180	0.01	179.99
-36867	19559	38243	121	-30848	4765	0.7	0.36	0.01	-0.62	0.01	1.82	3.03	0	-34.65	25.84	74.84
-705	-107	-367	-12	2	25	0.68	0.36	0	-0.64	0.01	2.18	3.04	0	-34.3	27.33	77.8
-816	-169	-478	-19	8	29	0.66	0.37	0	-0.65	0.01	2.38	3	0	-33.94	28.34	80.05
-582	-46	-396	-24	14	34	0.66	0.37	0	-0.66	0	2.72	2.97	0	-33.91	28.68	81.24
620	224	-88	-19	0	33	0.66	0.37	0.01	-0.66	0	2.82	2.92	0	-33.92	28.41	81.39
931	427	444	-11	-8	14	0.66	0.36	0.01	-0.66	0	2.94	2.94	0	-33.38	27.85	81.06
615	252	442	-7	0	7	0.67	0.35	0.01	-0.65	0	3	2.98	0	-32.67	27.1	80.54
2129	-518	2071	-4	15	-24	0.73	0.26	0.03	-0.63	3.09	3.09	3.01	0	-25.7	16.69	77.72
223	-33	171	8	-2	-5	0.73	0.25	0.03	-0.63	0	3.12	3.02	0	-25.24	15.84	77.62
65	-62	-36	4	-1	-5	0.74	0.25	0.03	-0.63	0	3.14	3.04	0	-24.77	15.17	77.65
-20	-112	-90	1	-1	-3	0.74	0.24	0.03	-0.63	0	3.15	3.06	0	-24.34	14.55	77.8
-28	-106	-52	-1	-1	-3	0.74	0.23	0.04	-0.63	0	3.14	3.07	0	-23.89	13.94	78.03
-136	-183	-171	-3	-2	-1	0.74	0.23	0.04	-0.63	0	3.11	3.04	0	-23.43	13.27	78.34
48	-11	163	-1	0	2	0.74	0.22	0.04	-0.63	0.01	3.08	3.01	2.4	-22.94	12.52	78.62
222	-1411	510	29	16	4	0.75	0.15	0.08	-0.64	2.23	2.98	2.94	2.81	-19.38	4.7	80.74
16	-74	-125	1	0	0	0.75	0.15	0.08	-0.64	2.91	2.9	2.92	2.86	-19.48	4.66	80.75
-10	19	-67	0	-1	0	0.75	0.16	0.08	-0.64	2.94	2.92	2.92	2.88	-19.58	4.65	80.77
-3	11	-56	-1	-1	0	0.75	0.16	0.08	-0.64	2.97	2.96	2.93	2.89	-19.64	4.64	80.78
5	-4	-53	0	-1	0	0.75	0.16	0.08	-0.64	2.97	2.98	2.95	2.88	-19.66	4.62	80.79
-9	6	26	0	-2	1	0.75	0.16	0.08	-0.64	2.96	3	2.95	2.9	-19.64	4.6	80.79
12	-11	4	0	0	0	0.75	0.16	0.08	-0.64	2.97	2.98	2.95	2.92	-19.59	4.59	80.79
-3	47	74	0	2	-1	0.75	0.15	0.08	-0.64	2.99	2.96	2.95	2.95	-19.47	4.56	80.82
7	-8	-4	0	0	0	0.75	0.15	0.08	-0.64	3.01	2.96	2.95	2.96	-19.48	4.55	80.82
