# Supplementary material for: Image Generation for 2D-CNN Using Time-Series Signal Features from Foot Gesture Applied to Select Cobot Operating Mode
Source: Sensors (Basel). 2021 Aug 26;21(17):5743. doi: 10.3390/s21175743 (PMC8434500; doi:10.3390/s21175743)
Supplement: Supplementary file 1 [file sensors-21-05743-s001.zip › data_fadwa/Cigarette crush with the forefoot/ccf17.xlsx]

## Sheet: Sheet1
4	-4	4	0	0	0	0.71	0.15	0.07	-0.68	3.11	3.11	3.11	3.08	-17.74	5.65	86.88
9	3	-6	0	0	0	0.71	0.15	0.07	-0.68	3.1	3.12	3.11	3.04	-17.72	5.67	86.88
177	149	174	7	1	-5	0.71	0.15	0.07	-0.69	3	3.13	3.1	2.27	-17.83	6.46	87.11
-12	-10	-62	1	-2	-7	0.71	0.15	0.06	-0.69	3.13	3.13	3.1	1.65	-17.74	6.7	87.43
-226	-15	-52	-2	1	1	0.7	0.15	0.06	-0.69	2.37	3.12	3.1	2.35	-17.74	6.89	87.77
-183	-43	16	-3	1	7	0.7	0.15	0.06	-0.69	2.55	3.11	3.09	2.68	-17.75	7	87.98
88	34	-142	-4	1	5	0.7	0.15	0.06	-0.69	3.09	3.09	3.05	2.8	-17.78	7.01	87.99
72	21	20	-1	0	0	0.7	0.15	0.06	-0.69	2.91	3.03	2.98	2.9	-17.79	6.99	87.97
41	11	30	0	1	0	0.7	0.15	0.06	-0.69	2.99	2.99	2.89	2.96	-17.82	6.94	87.95
-25	-57	-23	0	-3	0	0.7	0.15	0.07	-0.69	3.02	2.95	2.84	3.03	-18.13	6.55	87.84
0	0	0	0	0	0	0.7	0.15	0.07	-0.69	3.05	2.95	2.85	3.05	-18.09	6.52	87.83
13	-1	17	0	0	0	0.7	0.15	0.07	-0.69	3.06	2.97	2.87	3.05	-18.06	6.49	87.83
5	-8	21	1	1	0	0.7	0.15	0.07	-0.69	3	3	2.91	3.04	-18.03	6.47	87.83
1	-3	-7	0	0	0	0.7	0.15	0.07	-0.69	3.05	3.01	2.93	3.04	-18.01	6.45	87.83
-7	1	2	0	0	0	0.7	0.15	0.07	-0.69	3.03	3.03	2.95	3.04	-17.99	6.44	87.83
14	-1	-6	0	0	0	0.7	0.15	0.07	-0.69	3.03	2.96	2.96	3.03	-17.96	6.43	87.83
35	-3	36	0	0	0	0.7	0.15	0.07	-0.69	3.02	3.05	2.98	3.01	-17.71	6.42	87.83
4	-3	-7	0	0	-1	0.7	0.15	0.07	-0.69	3.01	3.06	2.98	3	-17.71	6.41	87.83
1	-1	-7	1	0	1	0.7	0.15	0.07	-0.69	3	3.07	2.99	2.95	-17.7	6.42	87.83
-1	-1	4	0	0	0	0.7	0.15	0.07	-0.69	2.92	3.09	3.03	2.69	-17.7	6.41	87.83
2	-1	1	0	1	-1	0.7	0.15	0.07	-0.69	3.11	3.11	3.08	0.57	-17.7	6.41	87.83
-2	-6	-3	0	0	1	0.7	0.15	0.07	-0.69	0.01	3.12	3.11	0	-17.7	6.43	87.83
1	-1	13	1	0	0	0.7	0.15	0.07	-0.69	0.01	3.11	3.13	0	-17.71	6.44	87.82
1	0	16	0	0	0	0.7	0.15	0.07	-0.69	3.08	3.12	3.12	0	-17.72	6.49	87.82
-463	1174	-813	34	21	-7	0.69	0.24	0.04	-0.68	0.01	3	3.07	0	-23.59	16.13	86.29
-291	82	-242	-3	-4	1	0.68	0.25	0.04	-0.68	0.01	2.96	3.05	0	-24.24	17.06	86.29
-283	41	-99	-4	-5	5	0.68	0.26	0.03	-0.68	0.01	2.91	3	0	-24.8	17.87	86.22
-206	59	-66	-5	0	7	0.68	0.27	0.03	-0.68	0.01	2.91	2.93	0	-25.3	18.54	85.99
60	141	64	-3	-4	5	0.68	0.27	0.03	-0.68	0.01	2.88	2.94	0	-25.71	19.11	85.6
-27	146	310	-1	-2	2	0.68	0.28	0.03	-0.68	2.79	2.79	2.95	0	-25.97	19.63	85.18
6	106	50	1	-3	3	0.68	0.28	0.02	-0.68	0	2.72	0	0	-26.19	20.17	84.69
164	1215	-1991	-29	-3	-16	0.68	0.36	0	-0.64	0	2.82	3.04	0	-33.09	27.8	78.29
-89	-45	-24	-12	-8	-1	0.68	0.36	0	-0.64	0	2.97	3.08	0	-32.91	27.44	78.38
-53	-147	209	-11	-7	3	0.68	0.35	0	-0.64	0	3.04	3.11	0	-32.5	26.77	78.55
-186	-60	515	-7	0	4	0.69	0.34	0	-0.64	0	3.05	0	0	-31.83	25.82	78.73
-234	-28	555	-5	1	5	0.69	0.33	0.01	-0.64	3.07	3.07	3.12	0	-31.19	24.71	78.79
-302	-207	248	-8	13	7	0.7	0.32	0.01	-0.64	0	3.03	3.1	0	-30.8	23.36	78.57
-445	-340	184	-6	9	11	0.7	0.32	0.02	-0.63	0	3.01	3.09	0	-30.69	21.73	78.03
1966	-17	1247	84	-6	-56	0.81	0.27	0.08	-0.51	0.01	2.85	3.08	0	-31.43	8.18	61.68
815	259	314	15	-2	-15	0.81	0.27	0.08	-0.52	0.01	2.74	3.05	0	-31.72	9.11	62.51
1815	614	192	23	-17	-38	0.8	0.28	0.07	-0.53	0.01	2.72	3.08	0	-31.81	10.85	64.03
1589	259	139	28	-26	-59	0.78	0.29	0.05	-0.55	0	2.76	3.11	0	-31.36	13.59	67.04
763	-457	431	28	-28	-63	0.75	0.29	0.03	-0.59	0	2.72	3.1	0	-30.15	17.27	72.03
-1110	-1138	72	19	-18	-42	0.71	0.3	0.01	-0.64	0	2.86	3.04	0	-28.18	21.37	79.02
-2753	-1529	-701	2	2	-1	0.66	0.31	0	-0.69	2.91	2.91	3.06	0	-25.85	25.3	87
-8393	-20638	-13406	-210	23888	-6256	0.01	0	-0.01	0	0	2.89	3.06	0	179.99	0.01	179.99
6401	21267	12345	-26	-23733	6685	0.74	0.31	0.06	-0.6	2.67	2.67	2.98	0	-33.59	16.63	73.24
1389	564	297	10	-15	-19	0.77	0.3	0.07	-0.56	0	2.76	2.98	0	-34.09	13.72	68.2
1577	632	366	16	-18	-35	0.79	0.3	0.07	-0.53	0	2.75	2.98	0	-33.91	11.46	64.01
1173	602	181	20	-13	-44	0.81	0.29	0.07	-0.51	0	3.02	3.02	0	-33.39	9.97	60.96
660	454	493	23	-16	-50	0.82	0.28	0.07	-0.49	0.01	2.08	3.02	0	-32.72	9.25	59.25
-866	45	-33	25	-8	-46	0.82	0.28	0.07	-0.49	0.01	1.41	0	0	-32.18	9.26	58.96
-1518	-298	-481	6	9	-17	0.82	0.28	0.07	-0.49	0	3.1	3.1	0	-32.28	9.32	59.5
-5741	-1891	-3569	-27	-27	61	0.62	0.35	0.02	-0.7	0	1.62	3.03	0	-31.95	28.19	88.68
1359	915	849	1	-6	3	0.63	0.35	0.02	-0.7	0	2.51	3.01	0	-31.17	27.6	88.01
507	217	217	-2	4	1	0.64	0.34	0.01	-0.69	0	2.99	2.99	0	-30.43	27.01	87.32
-155	-32	81	-10	7	11	0.65	0.33	0.01	-0.69	0	2.6	2.96	0	-29.98	26.22	86.33
-888	-370	220	-10	19	24	0.66	0.33	0.02	-0.68	0	2.62	2.93	0	-30.03	25.08	84.72
-492	-240	194	-15	34	37	0.68	0.33	0.02	-0.66	0	2.53	2.91	0	-30.99	23.39	81.83
152	-362	33	-11	16	29	0.7	0.32	0.03	-0.63	2.47	2.47	2.96	0	-32.36	21.21	77.92
4775	1318	1594	152	-107	-283	0.73	0.31	0.03	-0.6	0	2.13	0	0	-31.47	19.56	73.34
-1879	-857	-896	-5	1	6	0.71	0.32	0.02	-0.63	0	2.19	3.05	0	-30.62	22	77.75
-2788	-871	-1434	-26	15	39	0.68	0.32	0.02	-0.66	0	2.4	2.98	0	-30.19	23.76	81.49
-2206	-439	-1222	-45	33	67	0.67	0.33	0.02	-0.67	0	2.8	2.94	0	-30.67	24.32	83.4
1504	711	429	-35	-4	41	0.67	0.33	0.03	-0.67	0	3.05	2.96	0	-30.97	23.8	83.51
1463	607	559	-4	-15	11	0.67	0.32	0.03	-0.67	0	3.08	3.02	0	-30.47	23.01	83.25
1163	449	385	-6	-13	1	0.68	0.31	0.03	-0.67	0	3.09	3.08	0	-29.41	22.15	83.05
2200	-1453	2769	20	34	-25	0.71	0.16	0.06	-0.68	0	3.07	3.05	1.53	-17.81	7.4	86.42
-141	-138	21	-2	14	-1	0.71	0.15	0.06	-0.68	1.31	3.05	3.04	2.79	-18.05	6.84	86.51
-122	-101	-397	9	-5	1	0.71	0.15	0.07	-0.68	2.85	3.05	3.03	2.89	-18.29	6.44	86.59
-8	-32	236	6	-6	2	0.71	0.15	0.07	-0.68	2.93	3.03	3	2.96	-18.33	6.27	86.65
34	-12	-218	3	-1	1	0.71	0.15	0.07	-0.68	2.99	3.02	2.98	3	-18.32	6.19	86.68
-14	-22	-105	1	0	0	0.71	0.15	0.07	-0.68	3.03	3.01	2.98	3.02	-18.33	6.18	86.7
-2	-59	-46	0	0	0	0.71	0.15	0.07	-0.68	3.05	3	2.97	3.03	-18.35	6.17	86.72
14	-83	-104	1	0	0	0.71	0.15	0.07	-0.68	3.05	3	2.96	3.03	-18.41	6.06	86.8
2	4	-10	0	0	0	0.71	0.15	0.07	-0.68	3.06	2.99	2.96	3.03	-18.42	6.06	86.8
-7	-2	-5	0	0	0	0.71	0.15	0.07	-0.68	3.06	2.99	2.97	3.03	-18.43	6.06	86.8
5	3	7	0	0	0	0.71	0.15	0.07	-0.68	3.06	2.99	2.97	3.02	-18.44	6.07	86.81
-3	4	-12	0	0	0	0.71	0.15	0.07	-0.68	3.05	2.99	2.97	3.02	-18.44	6.07	86.8
3	1	3	0	0	0	0.71	0.15	0.07	-0.68	3.05	2.99	2.98	3.01	-18.46	6.07	86.8
-1	0	8	0	0	0	0.71	0.15	0.07	-0.68	3.04	3.01	2.99	3	-18.46	6.08	86.81
-9	-2	-12	0	0	0	0.71	0.15	0.07	-0.68	3.04	3.02	2.99	3	-18.48	6.08	86.8
2	7	11	0	-1	1	0.71	0.15	0.07	-0.68	3.04	3.03	2.99	3.02	-18.41	6.16	86.8
6	6	-3	0	0	0	0.71	0.15	0.07	-0.68	3.02	3.04	2.99	2.98	-18.39	6.17	86.8
4	10	3	0	0	0	0.71	0.15	0.07	-0.68	3.01	3.04	2.99	2.98	-18.38	6.19	86.8
4	1	2	0	0	0	0.71	0.15	0.07	-0.68	3.01	3.04	2.99	2.98	-18.36	6.2	86.8
5	-5	12	0	0	0	0.71	0.15	0.07	-0.68	3.02	3.04	2.98	3	-18.33	6.2	86.8
8	-4	-4	0	0	0	0.71	0.15	0.07	-0.68	3.04	3.04	2.97	3.02	-18.32	6.21	86.8
-7	-2	-6	0	0	0	0.71	0.15	0.07	-0.68	3.05	3.03	2.96	3.03	-18.3	6.22	86.8
8	-6	-5	-1	1	-1	0.71	0.15	0.07	-0.68	3.07	3.01	2.97	3.05	-18.33	6.17	86.83
-6	5	-5	0	0	0	0.71	0.15	0.07	-0.68	3.08	3.01	2.98	3.06	-18.34	6.17	86.83
5	-2	3	0	0	0	0.71	0.15	0.07	-0.68	3.09	3.01	2.99	3.08	-18.35	6.16	86.84
-1	0	2	0	0	0	0.71	0.15	0.07	-0.68	3.01	3.01	3	3.09	-18.36	6.15	86.84
-7	-4	-12	0	0	0	0.71	0.15	0.07	-0.68	3.12	3.02	3.02	3.11	-18.37	6.13	86.84
5	2	19	0	-1	0	0.71	0.15	0.07	-0.68	3.14	3.02	3.04	3.13	-18.37	6.11	86.84
-5	-8	-3	0	0	0	0.71	0.15	0.07	-0.68	3.16	3.02	3.06	3.15	-18.36	6.1	86.86
9	-6	-5	0	0	0	0.71	0.15	0.07	-0.68	3.17	3.01	3.06	3.15	-18.36	6.08	86.86
15	-74	44	1	1	0	0.71	0.15	0.07	-0.68	3.18	2.99	3.05	3.15	-18.2	5.64	87.06
-4	4	-13	0	0	0	0.71	0.15	0.07	-0.68	3.18	3	3.04	3.15	-18.2	5.65	87.07
-4	-1	-2	0	0	0	0.71	0.15	0.07	-0.68	3.18	2.99	3.04	3.15	-18.22	5.67	87.06
-2	-2	-10	0	0	0	0.71	0.15	0.07	-0.68	3.18	3	3.04	3.15	-18.24	5.67	87.07
4	2	5	0	-1	0	0.71	0.15	0.07	-0.68	3.17	2.99	3.03	3.13	-18.23	5.68	87.07
