# Supplementary material for: Image Generation for 2D-CNN Using Time-Series Signal Features from Foot Gesture Applied to Select Cobot Operating Mode
Source: Sensors (Basel). 2021 Aug 26;21(17):5743. doi: 10.3390/s21175743 (PMC8434500; doi:10.3390/s21175743)
Supplement: Supplementary file 1 [file sensors-21-05743-s001.zip › data_fadwa/Cigarette crush with the forefoot/ccf18.xlsx]

## Sheet: ccf18
-7	-4	10	1	0	0	0.05	-0.14	0.08	0.99	3.03	3.06	3.09	3.02	10.35	15.71	-172.45
6	0	-17	1	1	0	0.05	-0.14	0.08	0.99	3.04	3.06	3.1	3.01	10.35	15.75	-172.45
-15	2	-14	0	0	0	0.05	-0.14	0.08	0.99	3.03	3.07	3.11	2.92	10.37	15.78	-172.44
-7	26	-18	2	-3	1	0.05	-0.14	0.08	0.98	2.96	3.1	2.58	2.54	10.57	15.82	-172.37
1	9	3	0	1	0	0.05	-0.14	0.08	0.98	2.54	3.11	3.12	1.98	10.63	15.78	-172.36
-4	5	-14	0	0	0	0.05	-0.14	0.08	0.98	2.11	3.11	3.13	1.31	10.69	15.75	-172.35
-1	16	-1	0	0	0	0.05	-0.14	0.08	0.98	1.48	3.11	3.12	1.22	10.75	15.72	-172.33
13	6	-2	0	0	0	0.05	-0.14	0.08	0.98	1.84	3.1	3.12	2.41	10.8	15.7	-172.32
-6	12	5	-1	0	0	0.05	-0.14	0.08	0.98	2.58	3.08	3.11	2.79	10.86	15.68	-172.31
7	-9	-6	0	0	0	0.05	-0.14	0.08	0.98	2.89	3.05	3.1	2.88	10.9	15.68	-172.29
-64	-41	2	-2	2	-1	0.05	-0.15	0.08	0.98	2.99	3.01	3.08	2.94	10.68	16.23	-172.29
-7	0	-2	0	0	0	0.05	-0.15	0.08	0.98	3.03	2.99	3.08	3.05	10.68	16.27	-172.29
-1	4	-9	0	0	0	0.05	-0.15	0.08	0.98	3.05	2.97	3.08	2.99	10.67	16.31	-172.28
-11	0	-4	0	-1	0	0.05	-0.15	0.08	0.98	3.06	2.97	3.08	3	10.66	16.34	-172.27
-11	-8	-3	0	0	0	0.05	-0.15	0.08	0.98	3.07	2.97	3.08	3	10.65	16.37	-172.27
2	-4	-12	0	0	0	0.05	-0.15	0.08	0.98	3.08	2.97	3.08	3.01	10.64	16.39	-172.27
-1	-4	9	0	0	0	0.05	-0.15	0.08	0.98	2.98	2.98	3.08	3	10.63	16.41	-172.27
26454	25807	-38713	-11775	7423	20665	0.05	-0.14	1.61	-1.89	3.07	3	3.09	2.97	-44.6	-44.71	-165.25
-26451	-25810	38727	11777	-7425	-20664	0.05	-0.15	0.08	0.98	3.05	3.11	3.11	2.78	10.63	16.31	-172.26
8	3	17	0	0	0	0.05	-0.15	0.08	0.98	2.91	3.08	3.12	2.1	10.67	16.27	-172.25
7	6	11	1	0	0	0.05	-0.15	0.08	0.98	2.1	3.12	3.14	0	10.71	16.22	-172.25
-8	10	6	1	-1	0	0.05	-0.15	0.08	0.98	3.14	3.14	3.16	0	10.79	16.17	-172.24
19	2	11	1	-1	0	0.05	-0.15	0.08	0.98	0	3.14	3.15	0	10.88	16.07	-172.23
-6	79	51	2	-3	0	0.05	-0.14	0.09	0.98	0	3.13	3.16	0	11.05	15.9	-172.21
73	53	181	7	-4	2	0.05	-0.14	0.09	0.98	3.12	3.12	3.16	0	11.32	15.62	-172.19
-422	2092	-1177	43	44	7	0.05	-0.18	0.24	0.95	0	3.11	3.16	0	30.02	18.65	-169.41
-103	99	-440	-9	-1	-1	0.04	-0.19	0.25	0.95	0	3.11	3.16	0	31.72	19.32	-169.09
-159	171	-69	-8	-3	1	0.04	-0.19	0.26	0.94	0	3.12	3.16	0	33.15	19.94	-168.84
-71	168	-198	-7	-3	-1	0.04	-0.2	0.27	0.94	0	3.13	3.16	0	34.37	20.53	-168.66
-135	183	-66	-3	-4	2	0.04	-0.2	0.28	0.94	0	3.13	3.17	0	35.43	21.06	-168.55
-105	102	-7	-5	-4	3	0.04	-0.21	0.29	0.93	0	3.13	3.18	0	36.31	21.47	-168.56
-57	104	-106	-6	0	1	0.03	-0.21	0.29	0.93	3.14	3.14	3.18	0	37.06	21.86	-168.68
3311	2726	-3689	-41	-5	-19	-0.02	-0.26	0.33	0.91	0	3.14	3.16	0	42.68	28.93	-170.51
-4662	-1950	3144	3	2	44	-0.02	-0.27	0.33	0.91	0	3.14	3.15	0	42.26	29.67	-171
-748	-462	-262	-12	16	25	-0.04	-0.27	0.33	0.91	0	3.15	3.14	0	41.49	30.55	-172.81
419	18	-89	-13	12	21	-0.06	-0.27	0.32	0.91	0	3.15	3.14	0	40.27	31.99	-175.54
637	173	105	-7	2	5	-0.09	-0.27	0.31	0.9	3.1	3.1	3.15	0	38.72	33.37	-178.82
1303	282	367	3	-14	-11	-0.11	-0.27	0.31	0.9	0	3.06	3.16	0	37	34.28	177.75
1598	265	503	9	-16	-27	-0.13	-0.27	0.3	0.9	0	3	3.15	0	35.47	34.6	174.88
-21296	10137	7335	-7641	11248	14843	-0.14	-0.26	-1.17	1.92	0	2.88	3.15	0	-35.47	43.13	125.47
14819	-12162	-10540	7644	-11287	-14837	0.11	-0.26	0.37	0.88	2.73	2.73	3.12	0	50.57	22.13	-154.65
1165	582	624	-11	4	17	0.1	-0.25	0.37	0.89	2.67	2.67	3.09	0	49.18	22.22	-157
479	7	459	-10	17	14	0.08	-0.25	0.36	0.9	0	2.67	3.07	0	47.59	22.65	-159.83
-232	-51	441	-20	48	16	0.05	-0.25	0.35	0.9	0	2.56	3.05	0	45.77	24.19	-163.09
1163	294	826	-9	28	13	0.02	-0.25	0.34	0.91	2.62	3.01	3.01	0	43.72	26.79	-167.05
541	30	729	9	-7	1	-0.02	-0.26	0.32	0.91	0	2.71	3.04	0	41.48	29	-171.39
922	60	577	4	7	2	-0.06	-0.26	0.31	0.91	0	2.69	3.08	0	39.12	31.23	-175.94
438	45	93	7	-7	-4	-0.09	-0.27	0.3	0.91	0	2.62	3.09	0	36.79	33.07	179.51
1307	190	39	186	-152	-265	-0.04	-0.29	0.33	0.9	2.54	2.54	3.13	0	42.22	33.03	-171.9
-1985	-1024	-762	-3	-10	6	0.01	-0.28	0.34	0.9	0	2.46	3.13	0	45.25	29.83	-166.07
-2359	-741	-1071	-26	30	31	0.05	-0.28	0.35	0.89	0	2.45	3.13	0	47.59	27.34	-161.03
-1796	-278	-981	-35	29	46	0.08	-0.28	0.36	0.89	0	2.62	3.13	0	49.22	25.88	-157.47
-514	185	-331	-35	29	49	0.1	-0.28	0.36	0.88	2.72	3.14	3.14	0	50.11	25.5	-155.63
1633	983	354	-16	3	24	0.1	-0.28	0.36	0.88	0	2.74	3.13	0	50.41	25.5	-155.4
1647	874	722	2	-1	-1	0.09	-0.28	0.36	0.88	0	2.65	3.09	0	50.45	25.25	-155.68
-1249	-1630	1055	-118	116	167	0	-0.26	0.32	0.91	0	2.49	3.02	0	41.62	28.6	-169.06
2131	108	838	-4	7	5	-0.06	-0.27	0.3	0.91	2.59	2.59	2.95	0	38.1	32.28	-175.75
1697	601	559	17	-28	-17	-0.11	-0.28	0.29	0.91	0	2.66	3	0	34.4	34.8	177.35
1917	663	603	21	-26	-28	-0.15	-0.28	0.28	0.91	0	2.54	0	0	31.05	36.24	171.1
1261	569	173	26	-28	-38	-0.19	-0.27	0.27	0.9	0	2.6	0	0	28.61	36.62	166.25
1289	646	632	30	-17	-51	-0.21	-0.27	0.27	0.9	2.65	3.1	3.1	0	27.33	36.55	163.26
-225	175	-65	32	-19	-56	-0.21	-0.26	0.27	0.9	0	2.72	3.12	0	27.38	36.06	162.66
-7181	-1651	-4591	-56	-35	28	0.04	-0.28	0.32	0.9	0	2.77	3.11	0	43.58	28.59	-163.17
1262	341	579	-9	-9	-2	0.04	-0.27	0.31	0.91	0	2.9	3.11	0	41.67	27.86	-164.59
982	299	862	-2	1	-13	0.03	-0.26	0.3	0.92	2.96	3.09	3.09	0	39.6	26.96	-165.86
218	-16	679	4	3	-14	0.04	-0.25	0.29	0.92	0	3.06	3.08	0	37.61	26.09	-166.64
-152	-315	46	2	-2	-3	0.04	-0.24	0.27	0.93	0	3.09	3.07	0	35.75	25.27	-167.05
-290	-350	-238	-7	-9	1	0.04	-0.23	0.26	0.94	0	3.1	3.11	0	33.8	24.36	-167.44
26	-268	43	-12	-9	5	0.04	-0.22	0.24	0.94	0	3.09	0	0	31.55	23.27	-168.02
-1416	4371	14225	26949	12348	-12536	0.04	-0.21	0.23	0.95	0	3.08	3.11	0	28.78	22.1	-168.82
2845	-6740	-12158	-26887	-12283	12542	0.05	-0.14	0.08	0.99	0	3.01	3.05	2.99	10.12	15.9	-172.94
59	-50	113	8	0	2	0.05	-0.14	0.08	0.99	2.95	2.95	3.02	3.02	10.07	16.03	-172.92
29	-20	-68	2	0	0	0.05	-0.15	0.08	0.99	3.02	2.9	3.04	3.04	10.14	16.15	-172.87
-17	-32	-98	-1	-1	0	0.05	-0.15	0.08	0.98	3.06	2.87	3.01	3.06	10.21	16.28	-172.83
-10	1	-29	-1	-1	0	0.05	-0.15	0.08	0.98	3.08	2.86	3.01	3.07	10.23	16.37	-172.81
7	9	-3	-1	-1	0	0.05	-0.15	0.08	0.98	3.1	2.86	3.02	3.07	10.22	16.42	-172.79
-12	-9	25	0	0	0	0.05	-0.15	0.08	0.98	3.1	2.86	3.07	3.11	10.21	16.47	-172.79
-6	7	32	1	-2	0	0.05	-0.15	0.08	0.98	3.11	2.86	3.01	3.08	10.16	16.47	-172.74
-2	7	-15	0	0	1	0.05	-0.15	0.08	0.98	3.11	2.85	3	3.08	10.16	16.47	-172.73
-5	-11	7	0	0	0	0.05	-0.15	0.08	0.98	3.11	2.86	2.99	3.08	10.16	16.47	-172.73
11	0	-5	0	0	-1	0.05	-0.15	0.08	0.98	3.11	2.99	3.08	3.08	10.16	16.46	-172.74
7	-2	-6	0	0	0	0.05	-0.15	0.08	0.98	3.11	2.85	3	3.09	10.16	16.46	-172.74
6	-3	0	0	1	0	0.05	-0.15	0.08	0.98	3.11	2.87	2.99	3.08	10.16	16.46	-172.73
-7	8	-9	0	-1	0	0.05	-0.15	0.08	0.98	3.11	2.88	3	3.08	10.17	16.46	-172.73
6	-5	16	0	0	1	0.05	-0.15	0.08	0.98	2.89	3.01	3.01	3.06	10.2	16.42	-172.7
-9	2	-12	0	0	-1	0.05	-0.15	0.08	0.98	3.09	2.93	3.02	3.04	10.21	16.42	-172.69
3	1	-25	0	0	1	0.05	-0.15	0.08	0.98	3.07	2.97	3	3	10.21	16.41	-172.69
3	-4	-2	0	0	0	0.05	-0.15	0.08	0.98	3.03	3.01	3.07	2.97	10.21	16.39	-172.69
-4	-3	3	-1	-1	0	0.05	-0.15	0.08	0.98	2.97	3.03	2.9	2.93	10.21	16.37	-172.69
13	5	39	1	0	0	0.05	-0.15	0.08	0.98	2.93	3.03	3.08	2.92	10.21	16.33	-172.69
1	1	17	0	1	-1	0.05	-0.15	0.08	0.98	2.97	3.03	3.08	2.98	10.21	16.3	-172.69
27	15	-6	-1	1	0	0.05	-0.15	0.08	0.98	3.01	3.01	3.06	3.04	10.23	16.12	-172.69
5	-1	-24	-1	0	0	0.05	-0.15	0.08	0.98	3.07	3.06	3.06	3.06	10.21	16.14	-172.68
-5	-13	9	0	-1	0	0.05	-0.15	0.08	0.98	3.08	2.99	3.06	3.07	10.17	16.15	-172.69
2	2	26	1	0	0	0.05	-0.15	0.08	0.98	3.09	2.98	3.06	3.09	10.14	16.15	-172.69
0	-7	-18	0	0	0	0.05	-0.15	0.08	0.98	3.1	2.97	3.06	3.1	10.13	16.14	-172.69
-4	10	-7	0	1	0	0.05	-0.15	0.08	0.98	3.12	2.97	3.11	3.12	10.12	16.15	-172.68
10	-4	11	0	0	0	0.05	-0.15	0.08	0.98	3.12	2.97	3.07	3.11	10.12	16.16	-172.67
-29110	23355	-5081	-92	15	-63	0.05	-0.15	0.08	0.98	3.12	2.99	3.07	3.11	10.11	16.17	-172.67
