# Supplementary material for: Image Generation for 2D-CNN Using Time-Series Signal Features from Foot Gesture Applied to Select Cobot Operating Mode
Source: Sensors (Basel). 2021 Aug 26;21(17):5743. doi: 10.3390/s21175743 (PMC8434500; doi:10.3390/s21175743)
Supplement: Supplementary file 1 [file sensors-21-05743-s001.zip › data_fadwa/Cigarette crush with the forefoot/ccf19.xlsx]

## Sheet: ccf19
5	49	-192	1	-5	1	0.07	-0.26	0.03	0.96	3.17	0	1.39	2.87	6.64	29.9	-169.73
41	-80	57	7	1	0	0.07	-0.26	0.04	0.96	3.16	0	2.71	2.89	7.01	29.8	-169.59
-23	54	15	4	-12	3	0.07	-0.26	0.04	0.96	3.16	0	2.93	2.98	7.48	29.45	-169.44
36	49	-283	12	-15	3	0.07	-0.25	0.05	0.96	3.16	0	2.98	2.98	8.19	28.74	-169.26
73	227	257	-2	-5	0	0.07	-0.24	0.05	0.97	3.15	0	3.02	3.02	8.96	27.63	-169.12
1029	686	851	-32	34	-8	0.07	-0.18	0.08	0.98	3.15	0	2.98	3.02	11.05	20.12	-169.8
-3	-5	-7	-3	4	0	0.07	-0.18	0.08	0.98	3.14	0	2.85	3.05	10.96	20.19	-169.82
-14	-16	-55	-2	5	-1	0.07	-0.18	0.08	0.98	3.15	0	2.59	3.11	10.8	20.45	-169.83
-40	-75	-359	9	-9	2	0.07	-0.19	0.08	0.98	3.16	0	2.74	3.13	10.68	20.66	-169.84
-6	-3	146	-2	-3	0	0.07	-0.19	0.08	0.98	3.16	1.9	2.88	3.12	10.7	20.57	-169.85
32	-23	-69	0	-6	1	0.07	-0.18	0.08	0.98	3.15	2.78	2.89	3.11	10.65	20.41	-169.9
30	16	64	1	0	0	0.07	-0.18	0.08	0.98	2.93	2.93	2.9	3.11	10.62	20.16	-169.95
324	206	300	5	0	1	0.07	-0.16	0.09	0.98	3.14	3.09	2.44	3.11	11.56	17.23	-170.42
64	23	6	-1	1	0	0.07	-0.15	0.09	0.98	3.13	3.12	1.86	3.12	11.66	16.99	-170.47
65	36	-23	0	0	0	0.07	-0.15	0.09	0.98	3.13	3.12	0.47	3.13	11.74	16.75	-170.52
71	32	-23	0	0	0	0.07	-0.15	0.09	0.98	3.13	3.1	0	3.15	11.83	16.51	-170.57
14	36	-19	1	-2	0	0.07	-0.15	0.09	0.98	3.14	3.08	0	3.15	11.95	16.26	-170.6
343	31	8	0	-2	0	0.07	-0.15	0.09	0.98	3.14	3.05	0	3.15	12.08	15.98	-170.64
-161	-4	-1	0	-1	0	0.07	-0.14	0.09	0.98	3.14	3.02	0	3.15	12.17	15.54	-170.7
621	182	75	-5	5	-1	0.06	-0.1	0.1	0.99	3.13	2.97	0	3.15	12.6	10.43	-171.58
7	12	14	1	4	-1	0.06	-0.1	0.1	0.99	3.12	2.96	0	3.14	12.61	10.31	-171.61
-1	6	7	-1	3	0	0.06	-0.1	0.1	0.99	3.12	2.94	0	3.14	12.64	10.26	-171.62
86	73	-92	-1	6	-2	0.06	-0.1	0.1	0.99	3.11	2.92	0	3.14	12.66	10.41	-171.6
6	-70	-103	1	-5	2	0.06	-0.1	0.1	0.99	3.11	2.89	0	3.14	12.68	10.48	-171.58
-71	11	117	1	0	0	0.06	-0.1	0.1	0.99	3.11	2.89	0	3.13	12.72	10.49	-171.58
-67	4	67	0	-3	0	0.06	-0.1	0.1	0.99	2.88	2.88	0	3.14	12.76	10.46	-171.58
2731	-3135	-6036	22	-1714	1563	0.06	1.54	-1.57	-0.81	3.11	0	0	3.14	82.32	nan	-51.72
-2588	3151	6026	-25	1722	-1564	0.06	-0.09	0.1	0.99	3.11	2.93	0	3.13	12.81	9.73	-171.76
-12	-8	10	1	1	0	0.06	-0.09	0.1	0.99	3.1	2.95	0	3.13	12.8	9.89	-171.75
-55	21	34	0	1	0	0.06	-0.1	0.1	0.99	3.1	2.91	0	3.13	12.82	10.11	-171.72
-51	21	35	1	-2	0	0.06	-0.1	0.1	0.99	3.09	2.94	0	3.12	12.86	10.29	-171.7
-71	5	10	1	-4	0	0.06	-0.1	0.11	0.99	2.96	2.96	0	3.12	12.91	10.39	-171.69
-16	8	-26	0	-1	1	0.06	-0.1	0.11	0.99	3.08	2.98	0	3.12	12.96	10.41	-171.69
34	-9	-33	0	0	0	0.06	-0.1	0.11	0.99	3.09	3.01	0	3.12	13.02	10.42	-171.68
-124	-63	-5	-3	2	0	0.06	-0.11	0.1	0.99	3.1	3.02	0	3.1	12.65	11.57	-171.73
-5	-9	-2	-1	0	0	0.06	-0.11	0.1	0.99	3.1	3.03	0	3.13	12.61	11.64	-171.75
-1	6	2	0	1	-1	0.06	-0.11	0.1	0.99	3.11	3.03	0.3	3.13	12.56	11.74	-171.75
-22	-7	-5	1	0	0	0.06	-0.11	0.1	0.99	3.11	3.04	0.82	3.13	12.52	11.85	-171.76
-6	-14	-2	-1	0	0	0.06	-0.11	0.1	0.99	3.12	3.05	1.05	3.13	12.48	11.96	-171.77
-16	-7	1	1	0	1	0.06	-0.11	0.1	0.99	3.05	3.05	1.31	3.14	12.45	12.07	-171.78
-9	2	-7	0	0	0	0.06	-0.11	0.1	0.99	3.13	3.05	1.71	3.13	12.42	12.17	-171.78
-239	-133	17	1	-3	-1	0.06	-0.13	0.09	0.99	3.13	3.03	2.12	3.13	11.89	13.89	-171.75
-1	4	-26	0	0	1	0.06	-0.13	0.09	0.99	3.13	3	2.23	3.14	11.87	13.91	-171.75
-5	-1	-12	0	0	0	0.06	-0.13	0.09	0.99	3.13	2.96	2.22	3.14	11.86	13.92	-171.76
-8	-3	23	0	0	0	0.06	-0.13	0.09	0.99	3.13	2.94	2.26	3.14	11.85	13.93	-171.76
-11	-5	-21	0	-1	0	0.06	-0.13	0.09	0.99	3.14	2.89	2.3	3.14	11.84	13.93	-171.77
-3	-2	-14	0	0	0	0.06	-0.13	0.09	0.99	3.14	2.84	2.4	3.14	11.83	13.93	-171.77
8	0	-5	0	1	0	0.06	-0.13	0.09	0.99	2.77	2.77	2.34	3.14	11.83	13.94	-171.78
33	-2	-9	0	0	0	0.06	-0.13	0.09	0.99	2.77	2.77	2.22	3.14	11.79	13.75	-171.86
8	-5	-17	1	0	0	0.06	-0.13	0.09	0.99	3.14	2.81	2.15	3.14	11.8	13.77	-171.86
-6	5	31	0	1	0	0.06	-0.13	0.09	0.99	3.14	2.83	2.02	3.14	11.82	13.79	-171.86
2	8	24	-1	-1	0	0.06	-0.13	0.09	0.99	2.9	2.9	1.83	3.14	11.82	13.82	-171.87
-8	-5	-14	0	0	0	0.06	-0.13	0.09	0.99	3.14	2.92	1.87	3.14	11.81	13.85	-171.87
-8	-8	-9	0	0	0	0.06	-0.13	0.09	0.99	3.13	2.92	2.21	3.14	11.81	13.88	-171.88
7	6	-8	0	0	0	0.06	-0.13	0.09	0.99	3.13	2.93	3.14	3.14	11.8	13.91	-171.88
-111	-57	-7	-1	1	-1	0.06	-0.13	0.09	0.99	3.13	2.94	3.13	3.13	11.48	14.74	-171.93
-11	-6	-7	0	0	0	0.06	-0.13	0.09	0.99	3.11	2.97	2.59	3.12	11.44	14.79	-171.93
-8	-15	-8	0	0	0	0.06	-0.14	0.09	0.99	3.09	2.98	2.77	3.1	11.4	14.85	-171.94
-1	-5	-5	0	0	0	0.06	-0.14	0.09	0.99	3.04	2.98	2.91	3.05	11.35	14.91	-171.94
4	-8	24	0	0	0	0.06	-0.14	0.09	0.99	3.03	3.03	3.05	2.06	11.3	14.97	-171.94
-3	-5	10	-1	0	0	0.06	-0.14	0.09	0.99	2.06	3.06	3.12	0	11.25	15.02	-171.95
-20	-12	-35	-1	1	0	0.06	-0.14	0.09	0.99	0	3.06	3.15	0	11.18	15.09	-171.94
-2	-5	17	0	2	-1	0.06	-0.14	0.09	0.98	0	3.01	3.17	0	11.09	15.19	-171.93
-880	1278	-76	58	32	12	0.05	-0.18	0.18	0.97	0	2.95	3.18	0	22.65	19.42	-170.02
80	119	-247	0	8	-2	0.05	-0.19	0.19	0.96	0	2.98	3.19	0	24.34	20.31	-169.7
-5	361	-323	4	0	-1	0.05	-0.2	0.21	0.96	0	3.03	3.19	0	26.31	21.18	-169.24
-146	-51	-117	-6	-3	0	0.05	-0.21	0.22	0.95	0	3.07	3.19	0	28.21	22.03	-168.77
-224	224	-410	-3	-5	1	0.05	-0.22	0.23	0.95	3.09	3.09	3.19	0	30	22.86	-168.28
-63	150	-266	-6	-2	1	0.04	-0.22	0.24	0.94	0	3.11	3.19	0	31.64	23.58	-167.91
-176	155	-331	-6	-6	2	0.04	-0.23	0.25	0.94	0	3.11	3.18	0	33.04	24.24	-167.64
153	1053	-189	-38	-21	-5	0.01	-0.24	0.3	0.92	0	3.11	3.19	0	38.78	25.48	-169.48
33	69	32	-2	3	-4	0.01	-0.24	0.3	0.92	0	3.11	3.18	0	38.78	25.74	-169.6
-278	-143	-24	-4	-1	0	0.01	-0.24	0.3	0.92	0	3.12	3.17	0	38.7	26.07	-169.69
-294	-136	-284	1	-7	7	0.01	-0.24	0.3	0.92	0	3.12	3.16	0	38.57	26.32	-169.89
-711	-420	355	-13	5	17	0	-0.24	0.3	0.92	0	3.13	3.15	0	38.23	26.66	-170.44
-34	128	94	3	0	10	-0.01	-0.24	0.3	0.92	0	3.16	3.16	0	37.7	27	-171.55
-69	-90	-111	-12	15	18	-0.02	-0.25	0.29	0.92	0	3.12	0	0	36.98	27.76	-173.09
3054	1823	657	79	7	-109	-0.12	-0.29	0.27	0.91	0	3.1	3.18	0	32.17	36.93	175.61
1241	774	-39	30	-38	-39	-0.1	-0.3	0.29	0.9	0	3.09	3.19	0	34.8	36.87	178.99
153	26	137	35	-44	-43	-0.07	-0.3	0.3	0.9	3.09	3.09	3.2	0	38.42	35.38	-175.9
-901	-962	-41	22	-22	-22	-0.02	-0.29	0.32	0.9	0	3.09	3.2	0	42.4	32.83	-169.57
-2054	-1496	-124	6	-11	3	0.03	-0.29	0.34	0.89	3.09	3.09	3.19	0	46.13	29.54	-163.12
-2007	-1247	-516	-15	19	27	0.08	-0.28	0.36	0.89	0	3.12	0	0	49.17	26.55	-157.41
-700	-685	-2397	-50	20	41	0.12	-0.28	0.37	0.88	3.14	3.14	3.14	0	51.3	24.24	-153.09
1323	1965	2696	-137	135	221	0.01	-0.22	0.33	0.92	0	3.14	3.12	0	41.58	23.15	-170.07
1022	32	235	3	-1	-2	-0.03	-0.23	0.32	0.92	0	3.13	3.11	0	40.1	25.76	-174.39
1135	134	121	2	-3	-11	-0.07	-0.23	0.32	0.92	0	3.13	3.13	0	38.46	28.14	-178.69
1060	278	106	9	-18	-25	-0.1	-0.24	0.31	0.91	3.1	3.1	3.14	0	36.82	29.95	177.42
805	227	15	9	-13	-29	-0.13	-0.24	0.31	0.91	0	3.04	3.14	0	35.4	31.28	174.35
791	328	216	12	-12	-35	-0.14	-0.24	0.3	0.91	0	2.97	3.15	0	34.3	32.13	172.26
-133	237	125	18	-24	-43	-0.15	-0.25	0.3	0.91	0	2.9	3.15	0	33.81	32.41	171.59
-8395	-2579	-5016	12	-25	25	0.11	-0.3	0.4	0.86	0	2.65	3.13	0	56.68	25.5	-151.74
870	645	142	-23	-14	27	0.1	-0.3	0.4	0.86	0	2.01	3.09	0	56.44	25.34	-152.5
1057	784	714	-13	0	14	0.09	-0.29	0.4	0.86	0	1.79	3.05	0	55.55	25.17	-154.2
1044	648	869	-3	6	0	0.08	-0.28	0.4	0.87	0	1.82	3.05	0	54.46	25.09	-156.21
676	343	540	4	2	-5	0.07	-0.27	0.39	0.87	2.47	2.47	3.06	0	53.44	24.98	-158.14
246	23	153	0	9	-2	0.06	-0.27	0.39	0.88	0	2.51	3.03	0	52.53	25.05	-159.87
-187	42	-457	-10	16	2	0.05	-0.26	0.39	0.88	0	2.59	3	0	51.7	25.56	-161.5
-199	-302	-84	-11	20	6	0.03	-0.27	0.38	0.88	0	2.6	3.01	0	50.72	26.65	-163.3
3485	388	3363	102	-23	-119	-0.15	-0.28	0.31	0.9	0	2.57	3.06	0	36.22	35.99	173.49
