# Supplementary material for: Image Generation for 2D-CNN Using Time-Series Signal Features from Foot Gesture Applied to Select Cobot Operating Mode
Source: Sensors (Basel). 2021 Aug 26;21(17):5743. doi: 10.3390/s21175743 (PMC8434500; doi:10.3390/s21175743)
Supplement: Supplementary file 1 [file sensors-21-05743-s001.zip › data_fadwa/Cigarette crush with the forefoot/ccf2.xlsx]

## Sheet: Sheet1
-1	3	-10	1	0	0	0.3	0.19	-0.01	-0.93	3.12	3.09	3.12	3.06	-5.62	20.82	143.05
-1	-5	3	0	0	0	0.3	0.19	-0.01	-0.93	3.12	3.09	3.12	3.06	-5.63	20.82	143.06
2	-2	-14	0	0	0	0.3	0.19	-0.01	-0.93	3.08	3.08	3.12	3.06	-5.62	20.85	143.07
7	9	19	0	0	1	0.3	0.19	-0.01	-0.93	3.12	3.08	3.12	3.06	-5.63	20.86	143.07
-14	-1	-4	0	0	-1	0.3	0.19	-0.01	-0.93	3.13	3.08	3.12	3.07	-5.64	20.87	143.07
-5	0	-10	0	0	0	0.3	0.19	-0.01	-0.93	3.13	3.12	3.12	3.07	-5.64	20.87	143.08
3	4	1	-1	0	0	0.3	0.19	-0.01	-0.93	3.13	3.08	3.12	3.07	-5.65	20.88	143.07
-1	3	2	0	0	0	0.3	0.19	-0.01	-0.93	3.13	3.08	3.12	3.07	-5.66	20.88	143.07
-3	-8	0	0	0	0	0.3	0.19	-0.01	-0.93	3.13	3.08	3.12	3.07	-5.66	20.89	143.07
8	2	-7	1	-1	0	0.3	0.19	-0.01	-0.93	3.13	3.08	3.12	3.07	-5.66	20.88	143.08
-1	-1	0	0	0	0	0.3	0.19	-0.01	-0.93	3.13	3.08	3.12	3.07	-5.66	20.88	143.08
-3	4	8	0	0	0	0.3	0.19	-0.01	-0.93	3.08	3.08	3.12	3.13	-5.66	20.88	143.09
4	1	11	0	1	0	0.3	0.19	-0.01	-0.93	3.13	3.08	3.12	3.07	-5.66	20.88	143.09
3	-7	-3	0	-1	0	0.3	0.19	-0.01	-0.93	3.13	3.08	3.12	3.07	-5.66	20.87	143.09
5	12	-6	0	0	0	0.3	0.19	-0.01	-0.93	3.13	3.12	3.12	3.07	-5.65	20.87	143.09
-5	-9	-16	0	0	1	0.3	0.19	-0.01	-0.93	3.13	3.08	3.12	3.07	-5.65	20.87	143.09
-5	-4	19	0	0	-1	0.3	0.19	-0.01	-0.93	3.13	3.08	3.12	3.07	-5.62	20.84	143.11
5	8	-4	0	1	0	0.3	0.19	-0.01	-0.93	3.13	3.08	3.12	3.07	-5.62	20.84	143.11
3	-6	2	0	0	1	0.3	0.19	-0.01	-0.93	3.13	3.07	3.11	3.08	-5.61	20.84	143.11
5	-5	7	0	0	-1	0.3	0.19	-0.01	-0.93	3.13	3.1	3.1	3.08	-5.61	20.84	143.12
-3	-8	-10	0	0	1	0.3	0.19	-0.01	-0.93	3.13	3.06	3.1	3.13	-5.6	20.83	143.13
2	5	-1	0	0	-1	0.3	0.19	-0.01	-0.93	3.13	3.06	3.09	3.08	-5.6	20.84	143.12
6	3	12	0	0	0	0.3	0.19	-0.01	-0.93	3.13	3.09	3.09	3.07	-5.61	20.85	143.12
15079	3874	-4535	-4285	43	-2760	0.3	0.19	0.53	1.96	3.13	3.06	3.09	3.07	16.06	nan	-127.19
-15092	-3853	4512	4284	-43	2760	0.3	0.19	-0.01	-0.93	3.13	3.07	3.1	3.07	-5.57	20.86	143.13
13	-4	7	0	0	0	0.3	0.19	-0.01	-0.93	3.07	3.07	3.1	3.04	-5.57	20.86	143.14
-4	-14	13	0	0	0	0.3	0.19	-0.01	-0.93	3.1	3.08	3.11	2.91	-5.58	20.85	143.13
-7	-7	-2	0	-1	1	0.3	0.19	-0.01	-0.93	3.04	3.1	3.12	2.8	-5.59	20.84	143.13
-1	-10	-16	1	-1	0	0.3	0.19	-0.01	-0.93	2.8	3.13	3.13	0	-5.58	20.82	143.14
10	15	16	0	0	0	0.3	0.19	-0.01	-0.93	0.24	3.12	3.13	1.49	-5.55	20.79	143.14
9	2	13	1	1	0	0.3	0.19	-0.01	-0.93	0	3.08	3.07	0	-5.5	20.77	143.15
-608	1237	-25	97	29	6	0.28	0.24	-0.13	-0.92	0	2.92	2.89	0	7.18	31.11	148.46
-168	391	-1083	-16	3	5	0.28	0.25	-0.15	-0.92	0.01	2.89	2.89	0	9.13	33.22	149.26
202	326	-974	-20	-3	2	0.27	0.27	-0.16	-0.91	0	2.98	2.98	0	10.69	35.06	149.78
234	250	-888	-23	-10	-2	0.27	0.28	-0.17	-0.9	3.06	3.06	3.01	0	11.8	36.41	150.08
176	227	-403	-22	-15	-4	0.28	0.28	-0.18	-0.9	0	3.1	3.02	0	12.51	37.11	150.23
-105	179	267	-20	-14	-3	0.28	0.28	-0.18	-0.9	0	3.12	3.06	0	12.82	37.15	150.27
-145	100	601	-16	-8	1	0.28	0.27	-0.18	-0.9	0	3.11	3.11	0	12.72	36.65	150.08
-1233	-1206	1769	-25	31	64	0.32	0.23	-0.13	-0.91	0.01	3.18	3.14	0	6.17	30.03	142.36
-388	-272	61	-7	10	37	0.35	0.23	-0.12	-0.9	0	3.18	3.12	0	4.34	29.72	139.01
202	12	229	-4	11	28	0.38	0.23	-0.12	-0.89	0	3.18	3.08	0	2.22	29.37	134.6
1166	87	319	2	5	11	0.41	0.23	-0.11	-0.88	0	3.17	3.06	0	0.08	28.91	129.59
1470	327	339	11	-6	-17	0.45	0.22	-0.1	-0.86	0.01	3.14	3.07	0	-1.6	28.33	124.9
2001	502	419	19	-14	-44	0.47	0.22	-0.1	-0.85	3.11	3.11	3.07	0	-2.38	27.77	121.47
1428	315	297	26	-18	-62	0.48	0.21	-0.1	-0.84	0	3.05	3.1	0	-2.15	27.44	120.06
-12290	-4295	-4511	10	7	-10	0.09	0.27	-0.19	-0.94	0	3	3.1	0	21.47	33.28	175.51
1883	1603	1398	15	-30	47	0.1	0.27	-0.2	-0.94	0	3	3.07	0	22.15	33.09	174.79
806	811	-183	-13	24	33	0.11	0.27	-0.21	-0.93	0	3	3.02	0	22.94	33.24	173.19
-24	-13	-158	-50	45	34	0.14	0.27	-0.21	-0.93	0	2.99	0	0	22.12	34.3	169.87
564	24	198	-35	29	38	0.18	0.28	-0.2	-0.92	3.01	2.94	2.94	0	19.4	36.07	164.35
839	-133	306	-23	14	34	0.23	0.29	-0.19	-0.91	0	2.98	2.98	0	15.32	37.72	156.94
1322	48	797	-10	5	18	0.29	0.29	-0.17	-0.9	0	2.94	3.05	0	10.38	38.67	148.14
4932	1990	1526	204	-156	-394	0.34	0.3	-0.15	-0.88	0.01	2.91	3.11	0	4.6	38.41	139.36
-1694	-866	-635	3	-12	-10	0.29	0.29	-0.16	-0.9	0	2.9	3.13	0	9.03	38.39	147.36
-3039	-1109	-1080	-13	-2	22	0.24	0.29	-0.17	-0.91	0	2.9	3.11	0	12.92	38.13	155.02
-4207	-1270	-1789	-44	39	68	0.2	0.3	-0.18	-0.92	0	2.95	3.06	0	15.17	38.15	160.57
-954	-205	-874	-53	36	103	0.19	0.31	-0.17	-0.92	0.01	2.94	2.97	0	15.03	38.92	162.17
1786	1176	1320	5	-23	47	0.2	0.3	-0.17	-0.92	0	2.98	2.9	0	14.86	38.66	161.18
714	768	515	3	11	34	0.21	0.3	-0.18	-0.91	3.01	3.01	2.9	0	15.15	38.39	159.47
22034	14150	26147	-79	-8080	10160	0	0	0.01	0	0	3	2.97	0	-180	0	180
-13905	-12875	-23266	169	8026	-10435	0.39	0.29	-0.14	-0.86	2.92	2.92	3.07	0	0.85	37.43	131.06
-1299	-717	-523	8	-12	-17	0.34	0.29	-0.15	-0.88	0	2.93	3.11	0	5.24	37.6	139.31
-2427	-721	-949	-7	2	12	0.29	0.29	-0.16	-0.9	0	2.94	3.1	0	9.29	37.52	147.58
-3410	-877	-1357	-29	21	46	0.24	0.29	-0.17	-0.91	0	3.05	3.06	0	12.2	37.37	154.5
-3034	-581	-1336	-44	30	78	0.21	0.29	-0.17	-0.92	0	3.1	3.03	0	13.37	37.59	158.63
778	425	-88	-35	14	81	0.21	0.3	-0.16	-0.92	0	3.13	3.05	0	12.84	37.89	159.24
2196	1104	899	-4	-21	24	0.21	0.29	-0.16	-0.92	3.15	3.15	3.06	0	12.51	37.18	158.31
5146	303	2482	-41	15	-38	0.3	0.19	-0.07	-0.93	0.01	3.16	3.09	0	0.44	23.66	143.86
-400	-252	267	0	2	-5	0.31	0.19	-0.05	-0.93	0	3.15	3.08	2.06	-0.74	22.3	143.6
-209	-290	145	5	-3	3	0.31	0.18	-0.04	-0.93	0.15	3.12	2.95	2.95	-1.86	20.98	143.36
291	-247	1048	16	33	0	0.31	0.17	-0.03	-0.94	2.96	3.06	3.04	2.99	-2.88	19.95	143.12
-323	-134	-385	15	3	-1	0.31	0.17	-0.02	-0.94	3.02	3.03	3.03	3.02	-3.96	19.9	142.92
-9	-90	-130	13	-11	2	0.31	0.18	-0.02	-0.94	3.05	3.03	3.02	3.04	-4.46	19.85	142.88
-73	-80	-223	7	1	1	0.31	0.18	-0.02	-0.94	3.08	3.05	3.02	3.05	-4.71	19.87	142.86
-153	-119	-486	4	-8	3	0.31	0.18	-0.01	-0.93	3.08	3.05	3.03	3.08	-5.28	20.24	142.85
1	-1	12	-1	0	-1	0.31	0.18	-0.01	-0.93	3.08	3.05	3.03	3.05	-5.28	20.23	142.85
3	4	-1	0	0	1	0.31	0.18	-0.01	-0.93	3.09	3.05	3.04	3.05	-5.27	20.22	142.85
-7	-1	0	0	1	-1	0.31	0.18	-0.01	-0.93	3.09	3.05	3.04	3.05	-5.28	20.21	142.85
1	-7	16	0	0	0	0.31	0.18	-0.01	-0.93	3.09	3.05	3.05	3.06	-5.28	20.22	142.85
8	4	-17	0	0	0	0.31	0.18	-0.01	-0.93	3.09	3.05	3.06	3.06	-5.3	20.23	142.85
-10	-2	5	0	0	0	0.31	0.18	-0.01	-0.93	3.1	3.05	3.07	3.06	-5.31	20.24	142.85
-19	-10	-2	0	0	0	0.31	0.18	-0.01	-0.93	3.1	3.05	3.08	3.07	-5.47	20.31	142.83
-3	-2	0	0	0	0	0.31	0.18	-0.01	-0.93	3.1	3.06	3.08	3.07	-5.48	20.31	142.82
-7	-3	-5	1	0	0	0.31	0.18	-0.01	-0.93	3.1	3.06	3.08	3.07	-5.49	20.31	142.83
0	2	2	0	0	0	0.31	0.18	-0.01	-0.93	3.1	3.06	3.08	3.07	-5.48	20.31	142.83
-1	0	-15	0	0	0	0.31	0.18	-0.01	-0.93	3.1	3.05	3.07	3.07	-5.48	20.32	142.83
7	6	11	0	0	0	0.31	0.18	-0.01	-0.93	3.1	3.04	3.07	3.07	-5.48	20.32	142.83
-1	0	-1	0	0	0	0.31	0.18	-0.01	-0.93	3.1	3.04	3.05	3.07	-5.48	20.33	142.83
7705	1910	-7802	45	-2699	1066	0.31	0.18	0.91	-0.26	3.11	3.02	3.04	3.08	-139	-27.4	146.52
-7704	-1893	7803	-46	2697	-1065	0.31	0.18	-0.01	-0.93	3.12	3	3.01	3.14	-5.4	20.23	142.87
-26	2	221	1	1	-1	0.31	0.18	-0.01	-0.93	3.14	3.01	2.98	3.11	-5.38	20.2	142.88
75	-32	10	0	0	0	0.31	0.18	-0.01	-0.93	3.14	3.02	2.97	3.11	-5.36	20.17	142.9
37	-9	10	0	1	0	0.31	0.18	-0.01	-0.94	3.15	3.03	2.98	3.12	-5.34	20.16	142.91
-38	16	-112	0	-1	0	0.3	0.18	-0.01	-0.94	3.15	3.04	2.98	3.12	-5.32	20.15	142.92
-55	19	-97	-1	0	0	0.3	0.18	-0.01	-0.94	3.15	3.04	2.99	3.12	-5.3	20.15	142.93
22	-11	-12	0	0	0	0.3	0.18	-0.01	-0.94	3.16	3.05	3	3.12	-5.3	20.12	142.93
44	-1	-2	0	0	0	0.3	0.18	-0.01	-0.94	3.15	3.07	3.03	3.12	-5.33	19.97	142.95
-11	-14	-15	0	0	0	0.3	0.18	-0.01	-0.94	3.15	3.08	3.04	3.12	-5.33	19.96	142.95
6	-1	8	0	0	0	0.3	0.18	-0.01	-0.94	3.15	3.08	3.05	3.11	-5.33	19.94	142.95
3	-3	18	0	0	0	0.3	0.18	-0.01	-0.94	3.15	3.1	3.07	3.11	-5.32	19.93	142.96
