# Supplementary material for: Image Generation for 2D-CNN Using Time-Series Signal Features from Foot Gesture Applied to Select Cobot Operating Mode
Source: Sensors (Basel). 2021 Aug 26;21(17):5743. doi: 10.3390/s21175743 (PMC8434500; doi:10.3390/s21175743)
Supplement: Supplementary file 1 [file sensors-21-05743-s001.zip › data_fadwa/Cigarette crush with the forefoot/ccf20.xlsx]

## Sheet: ccf20
0	3	-24	0	0	-1	0.05	-0.15	0.08	0.98	3.16	2.79	2.97	3.13	10.59	17.02	-172.39
6	1	1	0	0	1	0.05	-0.15	0.08	0.98	3.16	2.82	2.98	3.13	10.59	17	-172.39
8	-6	-8	0	-1	0	0.05	-0.15	0.08	0.98	2.85	2.85	3.12	3.12	10.6	16.97	-172.39
2	6	5	0	0	0	0.05	-0.15	0.08	0.98	3.15	2.9	3.01	3.11	10.59	16.93	-172.4
7	13	6	0	0	0	0.05	-0.15	0.08	0.98	3.14	2.93	3.02	3.1	10.59	16.89	-172.4
6	-7	-3	0	0	0	0.05	-0.15	0.08	0.98	3.13	2.95	3.03	3.09	10.59	16.85	-172.4
4	2	8	0	0	0	0.05	-0.15	0.08	0.98	3.12	3.03	3.03	3.07	10.59	16.81	-172.41
50	7	33	0	0	0	0.05	-0.15	0.08	0.98	3.11	3.01	3.06	3.06	10.64	16.41	-172.44
2	5	0	0	0	0	0.05	-0.15	0.08	0.98	3.09	3.07	3.07	3.05	10.63	16.38	-172.45
5	0	-14	0	1	0	0.05	-0.15	0.08	0.98	3.08	3.04	3.07	3.03	10.63	16.35	-172.45
8	-2	9	0	0	0	0.05	-0.15	0.08	0.98	3.05	3.05	3.08	3.03	10.64	16.33	-172.44
5	3	-8	0	0	0	0.05	-0.15	0.08	0.98	3.06	3.05	3.08	3.01	10.63	16.3	-172.45
2	7	15	0	0	0	0.05	-0.15	0.08	0.98	3.04	3.06	3.09	2.99	10.64	16.29	-172.45
-9	-1	-2	0	0	0	0.05	-0.15	0.08	0.98	3.02	3.07	3.09	2.97	10.64	16.27	-172.45
8	13	7	0	1	-1	0.05	-0.15	0.08	0.98	3.01	3.07	3.09	2.98	10.75	16.23	-172.4
0	8	-21	0	0	0	0.05	-0.15	0.08	0.98	3.01	3.05	3.09	3	10.76	16.24	-172.39
10	4	-1	0	0	0	0.05	-0.15	0.08	0.98	3.02	3.05	3.09	3.02	10.77	16.25	-172.38
-7	-9	8	0	0	0	0.05	-0.15	0.08	0.98	3.04	3.04	3.08	3.02	10.78	16.26	-172.37
0	7	12	0	0	0	0.05	-0.15	0.08	0.98	3.05	3.08	3.08	3.02	10.78	16.27	-172.37
-9	3	-3	0	0	0	0.05	-0.15	0.08	0.98	3.04	3.06	3.09	2.96	10.79	16.28	-172.36
0	-5	9	0	0	0	0.05	-0.15	0.08	0.98	2.98	3.09	3.1	2.83	10.8	16.3	-172.35
12	16	-16	1	-2	1	0.05	-0.15	0.08	0.98	2.9	3.11	3.12	2.53	10.9	16.12	-172.32
10	-3	-3	-1	0	0	0.05	-0.15	0.08	0.98	3.12	3.12	3.12	2.33	10.92	16.08	-172.32
10	8	0	0	0	0	0.05	-0.14	0.08	0.98	2.63	3.12	3.12	2.28	10.94	16.04	-172.32
-4	8	0	0	1	0	0.05	-0.14	0.09	0.98	2.61	3.12	3.12	2.45	10.96	16.02	-172.32
2	-5	10	0	0	0	0.05	-0.14	0.09	0.98	2.7	3.12	3.12	2.61	10.98	16	-172.32
0	5	-3	0	0	0	0.05	-0.14	0.09	0.98	2.8	3.12	3.12	2.68	10.99	15.99	-172.32
2	9	-12	0	1	0	0.05	-0.14	0.09	0.98	2.88	3.1	3.11	2.78	11	15.99	-172.32
-21	-15	-3	-1	0	-1	0.05	-0.15	0.08	0.98	2.94	3.09	3.1	2.87	10.93	16.24	-172.29
-3	-8	7	0	0	0	0.05	-0.15	0.08	0.98	3	3.08	3.1	2.95	10.92	16.27	-172.29
-4	-1	-9	0	0	0	0.05	-0.15	0.08	0.98	3.07	3.07	3.09	2.97	10.92	16.29	-172.29
-5	2	2	0	0	0	0.05	-0.15	0.08	0.98	3.04	3.05	3.08	2.99	10.91	16.31	-172.29
-7	-2	-4	0	0	0	0.05	-0.15	0.08	0.98	3.04	3.05	3.08	3	10.89	16.33	-172.29
-5	-4	13	0	0	0	0.05	-0.15	0.08	0.98	3.05	3.05	3.08	3	10.88	16.35	-172.28
-4	-8	-11	0	0	0	0.05	-0.15	0.08	0.98	3.05	3.08	3	3	10.88	16.36	-172.28
-1	-5	-8	0	0	0	0.05	-0.15	0.08	0.98	3.05	3.05	3.08	3	10.87	16.38	-172.28
15	-2	19	1	-1	0	0.05	-0.15	0.08	0.98	3.06	3.06	3.08	2.99	10.84	16.35	-172.25
-6	-1	-5	0	0	0	0.05	-0.15	0.08	0.98	3.04	3.09	3.09	2.96	10.84	16.35	-172.25
9	-1	-2	0	0	1	0.05	-0.15	0.08	0.98	3.09	3.11	3.11	2.62	10.84	16.34	-172.25
-5	3	7	0	0	-1	0.05	-0.15	0.08	0.98	2.72	3.13	3.14	0	10.85	16.32	-172.24
3	-8	-2	0	0	1	0.05	-0.15	0.08	0.98	0	3.16	3.16	0	10.87	16.31	-172.23
9	8	6	1	0	0	0.05	-0.15	0.08	0.98	0	3.16	3.17	0	10.9	16.28	-172.22
0	11	23	2	0	0	0.05	-0.15	0.08	0.98	0	3.14	0	0	10.98	16.25	-172.2
-494	2480	-2099	55	51	10	0.05	-0.17	0.26	0.95	0	3.1	3.17	0	32.04	17.4	-169.31
32	158	201	16	2	-1	0.04	-0.18	0.28	0.94	0	3.1	3.17	0	34.41	18.52	-168.85
44	61	18	1	2	-2	0.04	-0.19	0.29	0.94	0	3.1	3.17	0	36.92	19.51	-168.28
-131	254	-309	-9	-6	0	0.04	-0.2	0.31	0.93	0	3.17	3.17	0	39.33	20.48	-167.69
15	168	-450	-10	-9	0	0.04	-0.21	0.33	0.92	0	3.13	3.16	0	41.43	21.3	-167.14
-357	154	-161	-12	-10	1	0.04	-0.22	0.34	0.92	0	3.13	3.16	0	43.12	21.89	-166.72
-93	163	-331	-11	-13	6	0.03	-0.22	0.35	0.91	0	3.14	3.17	0	44.44	22.28	-166.54
-1038	382	942	-53	41	54	-0.06	-0.24	0.35	0.9	3.14	3.14	3.16	0	43.52	28.13	-176.32
-49	-60	-273	-12	9	18	-0.08	-0.25	0.35	0.9	0	3.14	3.15	0	42.74	30.06	-178.77
486	126	-155	-10	-2	7	-0.11	-0.25	0.34	0.9	0	3.16	3.15	0	41.5	31.94	178.1
1234	137	-9	-7	-10	-3	-0.14	-0.25	0.34	0.89	0	3.14	3.16	0	39.89	33.43	174.56
1550	222	0	-4	-16	-21	-0.17	-0.25	0.33	0.89	0	3.17	0	0	38.01	34.33	171.1
1949	500	1153	23	-32	-50	-0.18	-0.25	0.33	0.89	0	3.11	3.17	0	36.5	34.3	168.66
-806	185	-49	-22	5	-49	-0.18	-0.25	0.32	0.9	0	3.1	3.18	0	35.33	34.03	168.16
14102	21246	18373	-11249	-3339	-8424	-0.18	-0.25	-0.64	0.41	0	3.1	3.18	0	-134.26	-1.19	149.92
-20572	-23838	-20883	11289	3300	8469	0.17	-0.22	0.39	0.88	0	3.17	3.17	0	51.97	14.58	-151.12
1217	710	264	-13	-12	9	0.17	-0.21	0.39	0.88	0	3.12	3.16	0	51.04	13.98	-151.95
728	402	392	-10	1	0	0.16	-0.2	0.38	0.89	0	3.14	3.15	0	49.77	13.39	-152.96
381	179	370	-10	7	0	0.16	-0.19	0.37	0.89	0	3.14	3.16	0	48.31	13.05	-153.99
88	57	543	-3	8	3	0.15	-0.19	0.36	0.9	0	3.13	0	0	46.74	12.97	-155.05
-2497	-1013	1362	-43	52	-9	0.15	-0.19	0.35	0.91	0	3.13	3.14	0	44.83	14.51	-155.69
430	230	-431	52	-15	35	0.13	-0.2	0.33	0.91	0	3.13	3.13	0	43.35	15.82	-157.12
5038	1248	1319	56	13	-89	-0.2	-0.28	0.26	0.9	0	3.07	0	0	26.74	37.19	164.06
-443	-49	116	17	7	-17	-0.19	-0.29	0.26	0.9	3.04	3.15	3.15	0	27.39	38.07	165.68
-423	-107	-275	22	-6	-13	-0.18	-0.3	0.27	0.9	0	3.02	3.16	0	28.77	39.01	168.14
1440	708	5	34	-44	-23	-0.16	-0.3	0.28	0.9	0	3.02	3.17	0	31.52	39.19	171.7
577	-37	-69	27	-43	-33	-0.12	-0.3	0.3	0.9	0	3.03	3.17	0	35.5	37.88	176.9
-526	-737	-292	23	-45	-30	-0.08	-0.29	0.32	0.9	0	3	3.16	0	39.98	35.06	-176.74
-2075	-1226	-695	-3	-1	-2	-0.02	-0.28	0.34	0.9	0	3.01	3.15	0	43.94	31.55	-170.08
-2704	792	-1483	-174	118	206	0.05	-0.25	0.35	0.9	0	3	3.15	0	46.76	24.89	-163.14
-1320	-309	-303	-17	26	24	0.03	-0.26	0.35	0.9	0	3.02	3.13	0	45.72	26.15	-165.18
-87	-303	79	-26	34	36	0	-0.26	0.34	0.9	0	3.09	3.09	0	44.01	28.62	-168.46
1381	-28	656	-8	4	16	-0.04	-0.27	0.33	0.9	0	3.03	3.08	0	41.58	31.2	-173.02
1369	167	381	7	-16	-6	-0.08	-0.27	0.31	0.91	0	3.03	3.09	0	38.9	33.09	-178.02
933	270	171	6	-14	-11	-0.11	-0.27	0.3	0.91	0	3.03	3.09	0	36.22	34.4	177.16
680	268	242	5	-9	-11	-0.15	-0.27	0.29	0.9	0	3.04	0	0	33.65	35.22	172.65
-3006	-771	-1421	103	-81	-172	-0.03	-0.28	0.31	0.91	0	3.04	3.13	0	39.38	31.61	-172.83
-717	-359	-280	-23	10	26	-0.02	-0.28	0.31	0.91	0	3.06	3.13	0	39.87	30.76	-170.75
-389	-232	-226	-26	10	29	-0.01	-0.27	0.3	0.91	0	3.08	3.09	0	39.58	30.33	-169.86
747	278	132	-18	-8	22	-0.01	-0.27	0.3	0.92	0	3.06	0	0	38.61	29.94	-170.18
850	295	465	-8	-13	8	-0.01	-0.26	0.29	0.92	0	3.11	3.06	0	37.2	29.07	-171.17
725	152	626	-5	-4	2	-0.01	-0.25	0.28	0.93	0	3.13	3.06	0	35.56	27.94	-172.39
736	180	803	-2	6	-6	-0.02	-0.24	0.27	0.93	0	3.13	3.08	0	33.81	26.77	-173.57
854	-2270	1953	12	25	-17	-0.01	-0.15	0.12	0.98	3.12	3.1	3.1	0	13.97	17.59	-178.58
75	-74	-409	5	0	1	-0.01	-0.15	0.11	0.98	0	3.12	3.08	0	13.02	17.15	-178.68
67	-226	158	-12	-3	0	0	-0.14	0.1	0.98	0	3.09	3.08	2.77	11.87	16.62	-178.83
252	-108	-61	25	13	3	0	-0.14	0.09	0.99	0.24	3.02	3.06	2.91	10.95	16.2	-178.94
-102	-99	-76	5	3	1	0	-0.14	0.09	0.99	2.86	2.92	2.99	3	10.51	16.09	-178.98
147	-13	334	-4	14	-3	0	-0.14	0.09	0.99	3	2.92	3.06	3.04	10.04	16.11	-179
-145	-101	47	5	5	0	0	-0.14	0.08	0.99	3.06	2.94	3.06	3.08	9.57	16.49	-178.96
-24635	-1455	-10508	28717	17	-2377	0	-0.15	0.42	-0.31	3.08	2.92	3.06	3.11	-162.12	-5.09	-172.6
24442	1254	10124	-28705	-31	2382	0	-0.15	0.08	0.99	3.11	3.04	3.04	3.13	9.08	17.47	-178.71
8	-6	-11	0	0	0	0	-0.15	0.08	0.99	3.14	2.85	3.03	3.14	9.08	17.49	-178.69
-1	-3	-2	0	0	0	0	-0.15	0.08	0.99	3.15	2.85	3.03	3.15	9.07	17.51	-178.69
-21	7	7	0	1	0	0	-0.15	0.08	0.99	3.15	2.82	3.03	3.15	9.06	17.55	-178.67
6	-10	-26	0	-1	0	0	-0.15	0.08	0.99	3.16	2.82	3.15	3.15	9.06	17.57	-178.65
3	6	-10	0	0	0	0	-0.15	0.08	0.99	3.16	2.83	3.02	3.15	9.05	17.6	-178.65
