# Supplementary material for: Image Generation for 2D-CNN Using Time-Series Signal Features from Foot Gesture Applied to Select Cobot Operating Mode
Source: Sensors (Basel). 2021 Aug 26;21(17):5743. doi: 10.3390/s21175743 (PMC8434500; doi:10.3390/s21175743)
Supplement: Supplementary file 1 [file sensors-21-05743-s001.zip › data_fadwa/Cigarette crush with the forefoot/ccf21.xlsx]

## Sheet: Sheet1
-23	-43	17	2	1	0	0.75	0.14	0.08	-0.64	3.17	2.96	3.06	3.15	-18.95	3.56	81.09
-4	1	-13	0	-1	0	0.75	0.15	0.08	-0.64	3.18	2.95	3.06	3.15	-18.97	3.57	81.09
11	10	1	0	0	0	0.75	0.15	0.08	-0.64	3.17	2.97	3.07	3.15	-18.98	3.58	81.1
-4	-5	-25	0	0	0	0.75	0.15	0.08	-0.64	3.17	2.99	3.07	3.15	-18.99	3.59	81.1
4	-4	4	0	0	0	0.75	0.15	0.08	-0.64	3.17	2.99	3.08	3.15	-18.99	3.6	81.11
-2	9	16	0	-1	0	0.75	0.15	0.08	-0.64	3.17	3	3.08	3.14	-18.98	3.61	81.11
0	-7	12	0	0	0	0.75	0.15	0.08	-0.64	3.16	3.01	3.09	3.13	-18.97	3.61	81.12
-10	16	-13	-1	0	1	0.75	0.15	0.08	-0.65	3.16	3.03	3.1	3.13	-18.98	3.7	81.13
3	1	6	0	0	0	0.75	0.15	0.08	-0.65	3.15	3.04	3.11	3.15	-18.96	3.7	81.13
4	-2	3	1	0	-1	0.75	0.15	0.08	-0.65	3.15	3.05	3.11	3.12	-18.94	3.7	81.13
3	3	3	0	0	0	0.75	0.15	0.08	-0.65	3.15	3.06	3.12	3.11	-18.93	3.71	81.14
-5	-5	0	0	0	1	0.75	0.15	0.08	-0.65	3.14	3.07	3.12	3.11	-18.92	3.72	81.14
6	5	5	0	0	0	0.75	0.15	0.08	-0.65	3.13	3.08	3.13	3.1	-18.91	3.72	81.14
11	-4	-4	0	0	-1	0.75	0.15	0.08	-0.65	3.12	3.09	3.13	3.09	-18.9	3.73	81.14
1	0	-15	0	0	0	0.75	0.15	0.08	-0.65	3.11	3.09	3.13	3.07	-18.89	3.73	81.14
16	21	8	0	0	1	0.75	0.15	0.08	-0.65	3.1	3.1	3.13	3.06	-18.78	3.9	81.16
5	3	8	0	0	0	0.75	0.15	0.08	-0.65	3.08	3.1	3.13	3.05	-18.78	3.92	81.15
6	8	-1	0	0	-1	0.75	0.15	0.08	-0.65	3.08	3.1	3.13	3.05	-18.77	3.93	81.16
0	-3	-3	0	1	0	0.75	0.15	0.08	-0.65	3.07	3.1	3.12	3.04	-18.77	3.95	81.16
-5	2	15	0	0	0	0.75	0.15	0.08	-0.65	3.04	3.1	3.12	2.97	-18.77	3.96	81.16
3	1	-13	0	0	0	0.75	0.15	0.08	-0.65	2.97	3.11	3.13	2.67	-18.78	3.97	81.16
-2	-6	-7	0	0	0	0.75	0.15	0.08	-0.65	2.54	3.12	3.15	0.01	-18.78	3.98	81.16
-165	320	618	50	6	8	0.74	0.17	0.07	-0.64	0.01	3.12	3.14	0	-20.1	7.09	80.51
48	192	-203	5	-2	-1	0.74	0.18	0.06	-0.64	0.01	3.09	3.13	0	-20.45	8.56	80.27
80	165	-325	-4	4	-4	0.74	0.19	0.05	-0.64	0	3.06	3.11	0	-20.89	10.01	80.08
-74	248	-181	-3	1	-2	0.74	0.2	0.04	-0.64	0	3.06	3.08	0	-21.41	11.34	79.95
-200	62	-273	-5	1	1	0.74	0.21	0.04	-0.64	0	3.06	3.07	0	-21.92	12.57	79.82
-22	185	-174	-6	-2	3	0.73	0.22	0.03	-0.64	0	3.05	3.06	0	-22.42	13.61	79.61
54	181	-123	-6	-1	1	0.73	0.23	0.03	-0.64	0	3.04	3.05	0	-22.84	14.51	79.36
25815	-27597	-11864	-93	22740	7897	0	0	0	0	0.01	3.04	3.06	0	-180	0	180
-26225	28202	11517	50	-22751	-7898	0.74	0.27	0.04	-0.61	0	3.08	3.08	0	-27.46	15.79	75.46
-84	-37	169	-1	-1	0	0.74	0.26	0.04	-0.61	0	3.09	3.09	0	-27.27	15.49	75.38
-202	-87	144	-1	3	5	0.74	0.26	0.04	-0.61	0	3.08	3.09	0	-27.13	15.12	75.24
-149	-58	101	1	4	6	0.75	0.26	0.04	-0.61	0	3.08	3.05	0	-27.1	14.74	74.9
-350	-177	-3	0	7	10	0.75	0.26	0.04	-0.61	0	3.08	3.01	0	-27.27	14.31	74.3
-531	-143	-91	-4	10	17	0.76	0.26	0.05	-0.6	0	3.06	3.06	0	-27.74	13.7	73.26
-372	-191	-92	-4	6	22	0.76	0.26	0.05	-0.59	0	3	3.09	0	-28.41	12.88	71.65
5457	1600	1060	111	-77	-235	0.75	0.29	0.04	-0.6	0	2.91	3.13	0	-29.85	17.09	72.73
-1111	-711	-248	8	-10	-27	0.71	0.3	0.02	-0.64	0	2.87	0	0	-28.59	20.1	78.35
-2060	-966	-592	-3	3	2	0.67	0.3	0.01	-0.68	0	2.83	3.16	0	-27.27	22.87	84.51
-2406	-1026	-638	-16	12	32	0.64	0.31	0.01	-0.71	0	2.91	3.14	0	-26.13	25.1	90.21
-1915	-640	-792	-25	15	51	0.61	0.31	0	-0.73	0.01	2.99	3.12	0	-25.43	26.63	94.57
-1178	-143	-266	-28	18	59	0.59	0.31	0.01	-0.74	0	2.99	3.12	0	-25.33	27.45	97.12
530	500	-142	-25	13	51	0.58	0.32	0.01	-0.75	0	2.89	3.12	0	-25.64	27.63	97.82
2011	686	1074	-80	63	173	0.72	0.31	0.07	-0.62	0	2.71	3.05	0	-33.94	16.87	76.1
1135	109	208	-3	-6	3	0.75	0.31	0.08	-0.58	0	2.81	3.01	0	-34.88	14.13	71.07
1755	706	633	11	-14	-17	0.78	0.3	0.08	-0.54	0	2.85	0	0	-35.11	11.69	66.34
1595	603	437	15	-11	-31	0.8	0.3	0.08	-0.51	0	2.6	3.06	0	-34.86	9.86	62.36
1266	611	450	18	-11	-43	0.82	0.29	0.08	-0.49	0	1.99	3.08	0	-34.4	8.67	59.42
786	525	439	23	-13	-52	0.83	0.29	0.08	-0.48	0	0.85	3.08	0	-33.87	8.24	57.8
-1007	44	-308	18	-2	-43	0.83	0.29	0.08	-0.48	0	0.75	3.11	0	-33.62	8.36	57.6
-8994	-3709	-3755	14	-19	-13	0.62	0.36	0.03	-0.7	1.8	1.8	3.12	0	-33.27	28.46	88.6
1276	923	-451	-34	-3	43	0.62	0.36	0.03	-0.7	0	2.33	0	0	-33.38	28.3	88.66
1611	1037	776	-10	-14	12	0.62	0.36	0.03	-0.7	0	2.77	3.04	0	-32.63	27.62	88.29
994	579	613	-4	-2	-2	0.63	0.35	0.02	-0.7	0	2.88	3.03	0	-31.57	26.84	87.98
472	167	286	-4	1	-1	0.64	0.34	0.02	-0.69	3	3	3.04	0	-30.56	25.97	87.68
108	-38	206	-3	3	4	0.64	0.33	0.02	-0.69	0	3.07	3.07	0	-29.64	24.99	87.3
-71	33	386	-1	8	9	0.65	0.32	0.02	-0.69	0	3.08	3.1	0	-28.95	23.91	86.63
1927	-1600	1770	-5	-8	-45	0.71	0.17	0.06	-0.68	0	3.07	0.12	0.12	-18.77	7.91	86.23
-31	-323	1016	26	21	2	0.71	0.16	0.06	-0.68	0.01	2.99	3.03	2.85	-18.03	7.05	86.45
158	-48	-461	-1	20	-2	0.71	0.15	0.07	-0.68	2.87	2.88	3	2.94	-18.2	6.46	86.56
-23	-57	-200	12	-9	4	0.71	0.15	0.07	-0.68	2.94	2.86	3	2.98	-18.33	6.14	86.61
-29	-68	-179	4	0	0	0.71	0.15	0.07	-0.68	2.98	2.94	3.01	3	-18.41	6.02	86.64
5	-7	-254	2	1	1	0.71	0.15	0.07	-0.68	2.99	2.98	3.03	3	-18.54	5.97	86.66
12	2	-203	1	-2	0	0.71	0.15	0.07	-0.68	3.01	3	3.05	3.01	-18.63	5.98	86.67
27077	20206	8100	-68	195	-1209	0	0	0	0	3.01	3	3.05	3.02	180	0	-180
-27080	-20207	-8221	67	-197	1209	0.71	0.15	0.07	-0.68	3.04	3	3.05	3.03	-18.71	5.92	86.75
3	-2	-4	0	0	0	0.71	0.15	0.07	-0.68	3.05	3.01	3.06	3.03	-18.72	5.91	86.76
3	-4	2	0	-1	0	0.71	0.15	0.07	-0.68	3.05	3.02	3.07	3.04	-18.71	5.9	86.77
3	-1	-3	0	0	0	0.71	0.15	0.07	-0.68	3.05	3.01	3.07	3.05	-18.71	5.9	86.77
-4	-8	12	0	0	0	0.71	0.15	0.07	-0.68	3.06	3.01	3.07	3.07	-18.71	5.9	86.77
1	14	9	0	1	0	0.71	0.15	0.07	-0.68	3.07	3.01	3.07	3.05	-18.71	5.9	86.77
0	-6	1	0	0	0	0.71	0.15	0.07	-0.68	3.07	3.01	3.08	3.06	-18.71	5.9	86.77
3	-13	-8	0	0	0	0.71	0.15	0.08	-0.68	3.08	3.08	3.08	3.07	-18.76	5.85	86.82
-8	-6	5	0	0	0	0.71	0.15	0.08	-0.68	3.09	3	3.08	3.08	-18.78	5.84	86.83
-4	5	-12	0	0	0	0.71	0.15	0.08	-0.68	3.09	3	3.09	3.08	-18.79	5.84	86.83
0	1	1	0	0	0	0.71	0.15	0.08	-0.68	3.1	2.99	3.08	3.08	-18.8	5.83	86.84
3	-4	-3	0	0	0	0.71	0.15	0.08	-0.68	3.11	2.98	3.09	3.09	-18.81	5.83	86.84
-13	-3	-7	0	0	0	0.71	0.15	0.08	-0.68	3.12	2.97	3.09	3.1	-18.83	5.82	86.84
13	-2	7	0	0	0	0.71	0.15	0.08	-0.68	3.13	2.96	3.09	3.13	-18.84	5.81	86.84
-20	-20	-5	0	0	0	0.71	0.15	0.08	-0.68	3.13	2.94	3.09	3.11	-18.99	5.74	86.9
-3	-2	9	0	0	0	0.71	0.15	0.08	-0.68	3.13	2.93	3.09	3.11	-19	5.73	86.89
5	3	3	0	0	0	0.71	0.15	0.08	-0.68	3.13	2.93	3.11	3.11	-19.01	5.74	86.9
1	0	-4	0	0	0	0.71	0.15	0.08	-0.68	3.14	2.92	3.09	3.11	-19.02	5.73	86.9
4	-7	-6	0	0	0	0.71	0.15	0.08	-0.68	3.14	2.92	3.09	3.11	-19.02	5.73	86.91
-2	1	-4	1	0	0	0.71	0.15	0.08	-0.68	3.14	2.93	3.09	3.14	-19.02	5.73	86.91
5	4	6	0	0	0	0.71	0.15	0.08	-0.68	3.14	2.93	3.09	3.11	-19.02	5.74	86.92
2	-3	8	0	0	0	0.71	0.15	0.08	-0.68	3.14	2.93	3.09	3.15	-19.01	5.76	86.96
0	4	-4	0	0	0	0.71	0.15	0.08	-0.68	2.94	2.94	3.09	3.11	-19.01	5.76	86.96
-2	-6	10	0	0	0	0.71	0.15	0.08	-0.68	3.15	2.93	3.11	3.15	-19.01	5.76	86.97
-6	3	-9	0	0	0	0.71	0.15	0.08	-0.68	3.15	2.93	3.1	3.11	-19.02	5.76	86.97
-3	2	0	0	0	0	0.71	0.15	0.08	-0.68	3.15	2.92	3.1	3.11	-19.02	5.76	86.98
-3	-7	-11	0	0	0	0.71	0.15	0.08	-0.68	3.15	2.92	3.12	3.12	-19.03	5.76	86.98
1	-3	3	0	0	0	0.71	0.15	0.08	-0.68	2.92	2.92	3.09	3.15	-19.03	5.76	86.98
-28539	-31075	17347	-60	-23899	30044	0.7	0	0	0	3.15	2.92	3.1	3.12	180	0	174.76
28540	31077	-17338	59	23899	-30044	0.71	0.15	0.08	-0.68	3.15	2.92	3.1	3.12	-19.08	5.78	87.02
3	2	-5	0	0	0	0.71	0.15	0.08	-0.68	3.15	3.1	3.1	3.12	-19.08	5.78	87.02
-4	5	10	1	0	0	0.71	0.15	0.08	-0.68	3.15	2.94	3.1	3.12	-19.08	5.77	87.03
4	-11	-11	0	0	0	0.71	0.15	0.08	-0.68	3.15	2.96	3.1	3.12	-19.08	5.78	87.03
0	1	-1	0	0	0	0.71	0.15	0.08	-0.68	3.15	2.99	3.11	3.11	-19.08	5.78	87.04
-2	3	-4	0	0	0	0.71	0.15	0.08	-0.68	3.15	3.02	3.13	3.11	-19.08	5.78	87.05
-5	-2	7	0	0	0	0.71	0.15	0.08	-0.68	3.13	3.05	3.14	3.1	-19.09	5.78	87.05
20	11	18	0	0	0	0.71	0.15	0.08	-0.68	3.06	3.06	3.15	3.08	-19.02	5.88	87.1
