# Supplementary material for: Image Generation for 2D-CNN Using Time-Series Signal Features from Foot Gesture Applied to Select Cobot Operating Mode
Source: Sensors (Basel). 2021 Aug 26;21(17):5743. doi: 10.3390/s21175743 (PMC8434500; doi:10.3390/s21175743)
Supplement: Supplementary file 1 [file sensors-21-05743-s001.zip › data_fadwa/Cigarette crush with the forefoot/ccf22.xlsx]

## Sheet: ccf22
-3	3	12	0	0	0	-0.03	-0.16	0.08	0.98	3.09	2.98	3.1	3.05	8.6	18.47	178.29
0	-1	-1	0	0	-1	-0.03	-0.16	0.08	0.98	3.09	2.98	3.1	3.05	8.6	18.46	178.29
5	3	-4	0	0	0	-0.03	-0.16	0.08	0.98	3.08	2.99	3.1	3.05	8.61	18.46	178.29
-2	-6	6	0	0	0	-0.03	-0.16	0.08	0.98	3.08	2.99	3.1	3.04	8.61	18.45	178.29
3	5	-3	0	0	0	-0.03	-0.16	0.08	0.98	3.08	2.99	3.1	3.04	8.61	18.45	178.3
-4	3	-1	0	0	0	-0.03	-0.16	0.08	0.98	3	3	3.1	3.04	8.62	18.44	178.3
15	-1	0	-1	1	0	-0.03	-0.16	0.08	0.98	3.08	3	3.11	3.05	8.63	18.39	178.3
-2	-4	1	0	0	0	-0.03	-0.16	0.08	0.98	3.08	3	3.11	3.06	8.62	18.4	178.31
3	2	16	0	0	0	-0.03	-0.16	0.08	0.98	3.09	3	3.11	3.07	8.61	18.41	178.31
-10	-2	-9	0	0	0	-0.03	-0.16	0.08	0.98	3.09	2.99	3.11	3.07	8.61	18.42	178.31
-3	-2	7	0	0	0	-0.03	-0.16	0.08	0.98	3.1	2.98	3.11	3.07	8.6	18.44	178.31
3	-1	-3	0	0	0	-0.03	-0.16	0.08	0.98	2.98	2.98	3.11	3.08	8.6	18.46	178.32
0	1	3	0	0	0	-0.03	-0.16	0.08	0.98	3.1	3.11	3.11	3.08	8.6	18.47	178.32
-14	-11	-13	0	0	0	-0.03	-0.16	0.08	0.98	3.11	2.97	3.11	3.08	8.54	18.55	178.33
-3	-2	-11	1	0	0	-0.03	-0.16	0.08	0.98	3.11	2.98	3.11	3.07	8.54	18.55	178.33
3	0	7	0	-1	0	-0.03	-0.16	0.08	0.98	3.1	3	3.12	3.05	8.54	18.55	178.34
0	-2	-12	0	0	1	-0.03	-0.16	0.08	0.98	3.08	3.03	3.13	2.99	8.55	18.55	178.34
-4	5	7	1	1	-1	-0.03	-0.16	0.08	0.98	3.07	3.07	3.14	2.74	8.58	18.57	178.35
-9	6	-3	-1	0	0	-0.03	-0.16	0.08	0.98	2.81	3.11	3.16	0.06	8.6	18.58	178.36
3	2	-7	0	-1	1	-0.03	-0.16	0.08	0.98	0.49	3.13	3.17	0	8.62	18.58	178.36
24	451	280	58	17	6	-0.03	-0.16	0.12	0.98	0	3.13	3.18	0	13.72	18.6	179.32
-84	189	106	7	7	1	-0.02	-0.16	0.13	0.98	0	3.09	3.19	0	15.57	19.2	179.72
-59	180	-203	6	3	1	-0.03	-0.17	0.15	0.97	3.06	3.06	3.19	0	17.62	19.9	-179.83
-26	280	-85	1	2	0	-0.03	-0.18	0.17	0.97	0	3.06	3.19	0	19.76	20.66	-179.33
-111	224	-264	0	3	-1	-0.03	-0.18	0.18	0.96	0	3.06	3.19	0	21.93	21.46	-178.77
12	352	-85	1	3	-1	-0.02	-0.19	0.2	0.96	3.08	3.08	3.19	0	24.12	22.33	-178.14
-172	148	-700	-11	6	-1	-0.02	-0.2	0.22	0.95	0	3.07	3.18	0	26.25	23.31	-177.46
-1051	1644	-2090	-49	-45	5	-0.04	-0.27	0.33	0.9	0	3.07	3.17	0	41.82	31.28	-172.42
-137	11	-101	-8	-13	7	-0.04	-0.27	0.33	0.9	0	3.08	3.14	0	42.09	30.97	-172.66
-58	-59	189	-7	-6	6	-0.04	-0.26	0.33	0.9	0	3.1	3.12	0	42.06	30.42	-173.23
53	-50	-130	-11	-2	2	-0.04	-0.26	0.33	0.91	0	3.11	3.1	0	41.74	29.83	-174.03
192	-22	124	-6	-5	3	-0.05	-0.25	0.33	0.91	0	3.12	3.1	0	41.19	29.11	-175.07
-94	234	157	-9	2	3	-0.06	-0.24	0.33	0.91	0	3.13	3.09	0	40.36	28.44	-176.27
-491	56	204	-9	19	7	-0.06	-0.24	0.32	0.92	3.13	3.13	3.08	0	39.29	28.12	-177.66
2639	-214	2094	51	44	-72	-0.27	-0.26	0.22	0.9	0	3.1	3.12	0	18.94	36.06	152.59
-198	94	-37	11	-3	-2	-0.26	-0.27	0.22	0.9	0	3.09	3.14	0	19.12	37.11	153.64
971	491	21	20	-19	-14	-0.25	-0.28	0.23	0.9	0	3.07	3.15	0	20.07	37.92	155.27
1564	738	312	33	-38	-39	-0.24	-0.28	0.24	0.9	0	3.05	3.17	0	22.65	37.98	158.49
1097	398	313	36	-40	-54	-0.2	-0.28	0.26	0.9	0	3.05	3.18	0	26.89	37.05	164.03
194	-216	58	32	-42	-52	-0.15	-0.27	0.29	0.91	3.06	3.06	3.17	0	32.24	34.83	171.67
-1185	-1257	-29	20	-33	-34	-0.08	-0.26	0.31	0.91	3.1	3.1	3.17	0	37.73	31.17	-179.48
-5649	-560	-1874	-177	182	265	0.17	-0.19	0.36	0.9	0	3.09	3.18	0	46.13	12.94	-153.49
-1060	-605	40	-29	49	39	0.15	-0.21	0.35	0.9	0	3.08	3.18	0	46.34	15.42	-154.79
-967	-807	-1128	-12	21	43	0.12	-0.23	0.35	0.9	0	3.09	3.14	0	46.53	18.94	-157.17
366	82	171	-30	13	40	0.07	-0.24	0.35	0.9	0	3.1	3.13	0	45.7	23.09	-161.25
936	523	-138	-18	-4	18	0.02	-0.26	0.34	0.91	0	3.09	3.13	0	43.89	27.28	-166.66
1160	334	114	-9	-14	-1	-0.04	-0.27	0.32	0.91	0	3.03	3.14	0	41.15	30.9	-172.9
1425	404	514	-1	-13	-14	-0.09	-0.28	0.31	0.91	0	2.96	3.15	0	37.66	33.76	-179.55
4517	1813	2691	277	-183	-336	-0.12	-0.3	0.28	0.9	0	2.8	0	0	33.57	37.43	176.46
-904	-1419	-342	25	-26	-36	-0.06	-0.29	0.31	0.9	0	2.67	3.17	0	39.53	33.99	-174.67
-2571	-1450	-1303	4	-3	-17	0.02	-0.28	0.34	0.9	0	2.66	3.18	0	44.94	29.62	-165.58
-2252	-1362	-698	-10	-1	15	0.09	-0.27	0.36	0.89	0	2.47	3.17	0	49.22	24.97	-157.07
-2349	-1344	-628	-40	34	41	0.15	-0.27	0.37	0.87	0	2.31	3.16	0	52.11	20.93	-150.02
-2440	-886	-1242	-53	35	61	0.2	-0.27	0.38	0.86	0	2.39	3.16	0	54	18.24	-144.84
-1631	-670	-986	-63	35	74	0.22	-0.28	0.39	0.85	0	2.41	3.16	0	55.01	17.39	-141.82
6806	4942	2977	-118	83	151	-0.03	-0.31	0.3	0.9	0	2.47	3.14	0	39.46	35.17	-170.85
899	405	261	11	-17	-17	-0.06	-0.31	0.29	0.9	0	2.54	3.12	0	36.8	36.82	-175.44
491	259	117	13	-17	-21	-0.09	-0.31	0.28	0.9	0	2.57	3.11	0	34.42	37.8	-179.38
215	170	102	12	-15	-20	-0.11	-0.31	0.27	0.91	0	2.5	3.1	0	32.37	38.23	177.41
-62	44	-55	10	-12	-16	-0.13	-0.3	0.26	0.91	0	2.62	3.09	0	30.69	38.29	174.96
-285	-112	-90	6	-7	-11	-0.14	-0.3	0.26	0.91	0	2.63	3.05	0	29.33	38.12	173.12
176	38	107	6	-6	-12	-0.14	-0.3	0.25	0.91	0	2.63	3	0	28.22	37.75	171.71
-1884	-1142	692	5	-23	-20	-0.04	-0.22	0.22	0.95	0	2.67	2.95	0	26.11	26.16	-179.14
664	-111	-652	3	-8	6	-0.04	-0.21	0.21	0.95	0	2.72	2.86	0	25.51	25.27	-179.46
435	-77	-201	-13	-15	2	-0.04	-0.2	0.21	0.96	1.75	2.93	2.93	0	24.68	24.01	-179.93
-214	-336	109	-9	-2	4	-0.04	-0.19	0.2	0.96	0.01	2.96	2.97	0	23.42	22.44	179.42
-145	-79	300	-3	22	14	-0.05	-0.18	0.19	0.96	0	2.87	2.99	0	22.04	21.43	178.49
862	51	649	0	32	4	-0.06	-0.18	0.18	0.97	0	2.92	3.03	0	20.62	21.03	177.2
648	30	331	6	5	-15	-0.06	-0.17	0.17	0.97	2.97	2.97	3.07	0	19.32	20.95	176.17
-320	-1536	197	18	12	-16	-0.05	-0.15	0.08	0.98	0	2.98	3.07	2.81	8.72	17.97	174.99
-19	-137	164	7	0	0	-0.06	-0.16	0.08	0.98	2.99	2.92	3.05	2.95	8.07	18.47	174.89
-9	-102	76	11	-11	2	-0.06	-0.16	0.07	0.98	3.09	2.86	3.03	3	7.76	18.67	174.85
52	-38	-106	4	-2	0	-0.06	-0.16	0.07	0.98	3.13	2.84	3.02	3.06	7.68	18.76	174.86
-1	-16	-150	1	0	0	-0.05	-0.16	0.07	0.98	3.15	2.84	3	3.09	7.67	18.85	174.89
-17	-11	-111	-1	-2	1	-0.05	-0.16	0.07	0.98	3.16	2.83	3	3.11	7.66	18.92	174.92
-10	-8	-59	0	-1	0	-0.05	-0.16	0.07	0.98	3.17	2.84	2.99	3.11	7.64	18.95	174.93
4	-5	39	0	-1	0	-0.05	-0.16	0.07	0.98	3.17	2.84	3.12	3.18	7.47	19.03	174.99
-1	4	-12	0	0	0	-0.05	-0.16	0.07	0.98	3.18	2.85	3	3.13	7.45	19.03	174.99
0	-1	-12	0	0	0	-0.05	-0.16	0.07	0.98	3.18	2.86	3.01	3.14	7.45	19.03	175
-4	3	0	0	0	0	-0.05	-0.16	0.07	0.98	3.18	2.86	3.02	3.14	7.44	19.03	175.01
2	-8	9	0	1	0	-0.05	-0.16	0.07	0.98	3.18	2.87	3.02	3.14	7.43	19.04	175.01
3	-7	1	0	0	0	-0.05	-0.16	0.07	0.98	3.18	2.88	3.02	3.14	7.42	19.05	175.01
8	-4	-13	0	0	0	-0.05	-0.16	0.07	0.98	3.18	2.88	3.02	3.14	7.41	19.06	175.02
11	-11	19	0	-1	0	-0.05	-0.16	0.07	0.98	3.19	2.91	3.03	3.14	7.33	18.97	175.06
3	1	5	0	0	0	-0.05	-0.16	0.07	0.98	3.19	2.91	3.03	3.19	7.32	18.96	175.06
14	-4	-1	1	0	1	-0.05	-0.16	0.07	0.98	3.19	2.92	3.03	3.15	7.32	18.95	175.06
-5	5	4	0	0	-1	-0.05	-0.16	0.07	0.98	3.19	2.92	3.03	3.15	7.32	18.95	175.06
-6	9	-5	0	0	0	-0.05	-0.16	0.07	0.98	3.19	2.92	3.04	3.15	7.32	18.94	175.07
-1	1	11	0	0	0	-0.05	-0.16	0.07	0.98	3.19	2.92	3.04	3.15	7.31	18.94	175.07
4	-11	-10	0	1	0	-0.05	-0.16	0.07	0.98	2.92	2.92	3.04	3.15	7.31	18.94	175.07
-4	-8	-5	0	0	0	-0.05	-0.16	0.07	0.98	3.19	2.93	3.04	3.15	7.3	18.95	175.07
11	9	10	0	-1	0	-0.05	-0.16	0.07	0.98	3.19	2.93	3.04	3.15	7.27	18.94	175.1
-2	4	-3	0	1	0	-0.05	-0.16	0.07	0.98	3.19	2.93	3.04	3.19	7.27	18.94	175.1
-6	-5	-3	0	0	0	-0.05	-0.16	0.07	0.98	3.19	3.04	3.04	3.15	7.27	18.95	175.11
0	3	-13	0	0	0	-0.05	-0.16	0.07	0.98	3.19	2.93	3.04	3.19	7.28	18.95	175.11
3	-3	6	0	0	0	-0.05	-0.16	0.07	0.98	3.19	2.93	3.04	3.15	7.28	18.95	175.12
-3	3	2	0	0	0	-0.05	-0.16	0.07	0.98	3.19	2.93	3.04	3.15	7.28	18.96	175.12
3	3	-9	0	-1	0	-0.05	-0.16	0.07	0.98	2.93	2.93	3.04	3.14	7.28	18.96	175.13
0	2	13	0	1	0	-0.05	-0.16	0.07	0.98	3.19	2.93	3.04	3.14	7.28	18.97	175.15
8	-3	6	0	0	0	-0.05	-0.16	0.07	0.98	3.19	2.93	3.04	3.14	7.28	18.97	175.16
3	-1	-4	0	0	0	-0.05	-0.16	0.07	0.98	3.19	2.93	3.05	3.15	7.28	18.98	175.16
