# Supplementary material for: Image Generation for 2D-CNN Using Time-Series Signal Features from Foot Gesture Applied to Select Cobot Operating Mode
Source: Sensors (Basel). 2021 Aug 26;21(17):5743. doi: 10.3390/s21175743 (PMC8434500; doi:10.3390/s21175743)
Supplement: Supplementary file 1 [file sensors-21-05743-s001.zip › data_fadwa/Cigarette crush with the forefoot/ccf23.xlsx]

## Sheet: ccf23
-6	2	5	0	0	0	-0.02	-0.16	0.08	0.98	3.15	2.98	3.05	3.07	8.92	18.46	179.51
5	6	-6	0	0	0	-0.02	-0.16	0.08	0.98	3	3	3.05	3.06	8.94	18.46	179.5
-2	1	-4	-1	0	0	-0.02	-0.16	0.08	0.98	3.14	3.06	3.06	3.05	8.94	18.45	179.5
45	-7	30	1	0	0	-0.02	-0.16	0.08	0.98	3.14	3.05	3.09	2.96	8.95	18.16	179.42
-6	8	12	0	0	0	-0.02	-0.16	0.08	0.98	3.08	3.08	3.1	2.83	8.97	18.14	179.43
7	9	6	1	0	0	-0.02	-0.16	0.08	0.98	3.06	3.09	3.11	2.64	9.01	18.11	179.43
9	5	-11	0	0	0	-0.02	-0.16	0.08	0.98	2.99	3.1	3.12	2.54	9.04	18.09	179.43
-4	3	17	0	0	0	-0.02	-0.16	0.08	0.98	2.98	3.1	3.12	2.63	9.07	18.07	179.43
3	4	-12	0	0	0	-0.02	-0.16	0.08	0.98	2.99	3.1	3.12	2.69	9.11	18.05	179.43
6	6	10	0	0	0	-0.02	-0.16	0.08	0.98	3.01	3.09	3.12	2.72	9.14	18.05	179.44
13836	-9107	19718	-30	85	5376	-0.02	-0.16	0.08	0.01	3.09	3.09	3.12	2.79	-179.79	0.36	-178.53
-13859	9116	-19751	28	-84	-5377	-0.02	-0.16	0.08	0.98	3.05	3.09	3.12	2.83	9.14	18.28	179.42
-5	1	-1	0	0	0	-0.02	-0.16	0.08	0.98	3.07	3.09	3.12	2.87	9.12	18.28	179.42
-8	-5	0	0	-1	1	-0.02	-0.16	0.08	0.98	3.08	3.09	3.13	2.88	9.1	18.28	179.41
1	1	11	0	0	0	-0.02	-0.16	0.08	0.98	3.08	3.09	3.13	2.87	9.08	18.28	179.4
3	-9	-8	0	1	-1	-0.02	-0.16	0.08	0.98	3.09	3.09	3.13	2.86	9.06	18.27	179.4
1	-9	18	0	0	0	-0.02	-0.16	0.08	0.98	3.08	3.09	3.13	2.85	9.04	18.29	179.4
2	3	5	0	0	0	-0.02	-0.16	0.08	0.98	3.08	3.1	3.13	2.86	9.04	18.3	179.4
1	-2	-4	0	-1	1	-0.02	-0.16	0.08	0.98	3.08	3.1	3.13	2.89	9.04	18.25	179.39
-5	6	4	0	0	0	-0.02	-0.16	0.08	0.98	3.08	3.1	3.13	2.91	9.04	18.25	179.39
1	-1	-20	0	0	0	-0.02	-0.16	0.08	0.98	3.08	3.09	3.12	2.93	9.03	18.24	179.38
0	0	4	0	0	0	-0.02	-0.16	0.08	0.98	3.09	3.09	3.12	2.94	9.03	18.24	179.38
4	-7	6	0	0	0	-0.02	-0.16	0.08	0.98	3.09	3.09	3.12	2.96	9.03	18.23	179.38
8	-5	6	0	0	0	-0.02	-0.16	0.08	0.98	3.09	3.09	3.12	2.97	9.03	18.23	179.37
-8	-1	0	0	1	0	-0.02	-0.16	0.08	0.98	3.11	3.09	3.12	2.98	9.03	18.23	179.37
9	-7	1	0	0	0	-0.02	-0.16	0.08	0.98	3.11	3.09	3.12	2.99	8.93	18.25	179.33
-6	9	1	0	-1	0	-0.02	-0.16	0.08	0.98	3.11	3.09	3.12	3	8.93	18.25	179.33
0	2	6	0	1	0	-0.02	-0.16	0.08	0.98	3.12	3.09	3.12	3	8.93	18.25	179.33
-3	-11	-16	0	-1	-1	-0.02	-0.16	0.08	0.98	3.12	3.09	3.12	3	8.92	18.25	179.33
-2	-2	1	0	0	0	-0.02	-0.16	0.08	0.98	3.09	3.09	3.12	3	8.91	18.25	179.32
4	-6	3	0	0	1	-0.02	-0.16	0.08	0.98	3.12	3.12	3.12	3	8.9	18.24	179.32
-3	0	8	0	0	0	-0.02	-0.16	0.08	0.98	3.09	3.09	3.12	3.01	8.91	18.23	179.32
9	5	3	1	1	0	-0.02	-0.16	0.08	0.98	3.12	3.08	3.12	3.01	8.9	18.21	179.31
-2	-1	6	0	0	0	-0.02	-0.16	0.08	0.98	3.12	3.08	3.12	3.02	8.9	18.21	179.31
-8	10	-10	-1	0	-1	-0.02	-0.16	0.08	0.98	3.12	3.08	3.11	3.03	8.9	18.21	179.31
-2	-5	2	1	0	1	-0.02	-0.16	0.08	0.98	3.13	3.07	3.11	3.03	8.91	18.22	179.31
7	-2	-9	-1	0	0	-0.02	-0.16	0.08	0.98	3.13	3.07	3.11	3.01	8.9	18.22	179.31
-2	5	1	0	0	0	-0.02	-0.16	0.08	0.98	3.12	3.09	3.12	2.84	8.9	18.23	179.31
-5	-6	-7	1	0	0	-0.02	-0.16	0.08	0.98	3.07	3.11	3.13	0.49	8.9	18.24	179.31
-17	53	516	26	-19	2	-0.02	-0.15	0.09	0.98	3.16	3.16	3.15	0	10.12	17.3	179.63
43	103	223	22	8	5	-0.02	-0.15	0.1	0.98	0	3.16	3.14	0	11.3	16.94	179.8
106	126	115	18	3	-1	-0.02	-0.14	0.11	0.98	0	3.14	3.12	0	13.02	16.7	-179.91
28	346	22	18	-2	-3	-0.01	-0.14	0.13	0.98	0	3.11	3.08	0	15.26	16.41	-179.43
531	560	510	51	-33	-4	-0.01	-0.13	0.16	0.98	3.11	3.11	3.06	0	18.53	15.35	-178.55
470	444	-465	-27	57	-8	0	-0.13	0.19	0.97	0	3.11	3.05	0	21.89	15.1	-177.62
-166	207	-822	-2	8	-5	0	-0.14	0.21	0.97	0	3.12	3.05	0	25.18	15.36	-176.45
-3051	923	-1930	-115	20	78	-0.02	-0.18	0.29	0.94	0	3.13	3.08	0	34.66	20.35	-176.45
-454	-167	-57	-18	31	28	-0.05	-0.19	0.29	0.94	3.12	3.12	3.08	0	34.1	22.39	-178.74
-267	-171	152	-16	21	32	-0.08	-0.2	0.28	0.93	0	3.12	3.05	0	32.87	25.07	177.83
89	-473	-92	-20	11	31	-0.12	-0.22	0.27	0.93	0	3.14	3.11	0	30.81	28	173.08
1535	113	341	-17	-5	12	-0.17	-0.23	0.26	0.92	0	3.13	3.11	0	27.75	30.58	167.02
5390	1579	1219	19	-56	-40	-0.21	-0.23	0.25	0.92	3.13	3.13	3.13	0	24.88	31.47	160.91
921	-216	534	35	-31	-117	-0.23	-0.21	0.24	0.92	0	3.12	3.16	0	23.89	30.15	158.4
-9567	-3391	-1900	104	-67	-127	0.12	-0.21	0.33	0.91	0	3.11	3.18	0	43.03	17.97	-158.34
-1597	-440	-690	-35	25	62	0.14	-0.21	0.33	0.91	0	3.1	3.15	0	44.07	16.87	-155.27
396	733	-784	-36	22	61	0.15	-0.22	0.34	0.9	0	3.11	3.12	0	44.54	16.87	-154.24
1802	1344	-1	-18	-26	26	0.15	-0.21	0.34	0.91	0	3.12	3.11	0	44.23	16.4	-154.95
1422	927	421	-9	-3	1	0.14	-0.2	0.33	0.91	0	3.12	3.1	0	43.4	15.67	-156.17
914	475	453	1	7	-8	0.14	-0.19	0.33	0.92	3.07	3.07	3.06	0	42.51	14.99	-157.27
119	65	-17	-4	2	-2	0.13	-0.18	0.32	0.92	3.05	3.05	3.02	0	41.71	14.52	-158.13
4312	-28	3426	21	61	-74	-0.21	-0.23	0.21	0.93	0	3.05	3.05	0	19.43	31.17	159.69
-1058	-63	-168	35	1	-15	-0.2	-0.24	0.21	0.93	0	3.02	3.09	0	19.7	32.14	161.46
-87	324	-654	22	-26	-11	-0.18	-0.25	0.21	0.93	0	2.99	3.11	0	21.07	32.97	164.12
-589	-29	-397	15	-32	-17	-0.16	-0.25	0.22	0.93	0	2.98	3.14	0	23.43	32.78	167.72
564	136	-14	15	-12	-23	-0.13	-0.25	0.24	0.93	0	3	3.15	0	26.23	32.13	172.03
117	-521	-304	16	-18	-28	-0.09	-0.25	0.25	0.93	0	2.97	3.11	0	29.44	30.79	177.32
-896	-559	-303	8	-13	-15	-0.04	-0.25	0.27	0.93	0	2.97	3.1	0	32.75	28.87	-176.75
-4048	-72	-958	-176	132	273	-0.02	-0.25	0.27	0.93	0	2.95	3.08	0	34.42	28.81	-173.71
630	-45	404	0	1	12	-0.06	-0.26	0.26	0.93	0	2.83	3.04	0	32.31	30.88	-178.09
431	-123	9	0	3	5	-0.1	-0.27	0.25	0.92	0	2.83	3.04	0	29.98	32.77	177.16
1411	403	428	7	-13	-8	-0.13	-0.27	0.25	0.92	0	2.75	3.08	0	27.61	34.24	172.25
1739	274	260	14	-16	-26	-0.16	-0.27	0.24	0.92	0	2.66	3.11	0	25.57	34.95	167.89
1769	556	474	22	-20	-43	-0.19	-0.27	0.24	0.92	0	2.6	3.12	0	24.3	35.06	164.86
479	384	298	24	-14	-59	-0.19	-0.26	0.24	0.92	0	2.67	3.13	0	24.06	34.76	163.85
-6688	-1559	-3514	-40	-50	37	0.02	-0.27	0.29	0.92	0	2.76	0	0	37.88	28.99	-167.05
721	381	759	-3	1	4	0.02	-0.26	0.28	0.92	0	2.87	3.04	0	36.31	28.08	-168.76
570	163	460	-1	8	0	0.01	-0.25	0.27	0.93	0	2.92	3.01	0	34.77	27.32	-170.48
696	75	429	1	6	-4	0	-0.24	0.26	0.93	0	2.99	3.02	0	33.27	26.62	-172.13
508	46	416	2	3	-8	-0.01	-0.23	0.25	0.94	0	3.05	3.03	0	31.84	25.96	-173.57
475	-41	-38	0	3	-11	-0.01	-0.22	0.25	0.94	0	3.07	0	0	30.53	25.36	-174.69
187	-77	57	-1	2	-10	-0.02	-0.22	0.24	0.95	0	3.1	3.08	0	29.22	24.82	-175.48
269	-2232	1559	4	-3	-10	-0.02	-0.15	0.1	0.98	0	3.11	3.09	0	11.24	17.47	179.22
80	-67	1107	-10	-3	-4	-0.02	-0.14	0.09	0.99	0.01	3.09	3.07	2.97	9.99	16.74	179.12
-90	-212	-228	16	27	-2	-0.02	-0.14	0.08	0.99	2.97	3.03	3.05	3.01	9	16.55	179.16
-185	-231	-247	13	10	6	-0.02	-0.15	0.07	0.99	3.03	2.94	3.01	3.05	8.21	16.83	179.25
38	-127	-133	15	-7	6	-0.02	-0.15	0.07	0.99	3.08	2.83	3	3.09	7.94	16.99	179.27
69	4	-327	6	3	0	-0.02	-0.15	0.07	0.99	2.77	2.77	2.99	3.12	7.97	17.18	179.31
1	18	-262	0	1	0	-0.02	-0.15	0.07	0.99	3.13	2.78	2.98	3.13	8.05	17.42	179.37
-114	-43	-284	-3	-9	2	-0.02	-0.16	0.07	0.98	3.14	2.8	2.96	3.14	7.85	18.27	179.42
5	2	-6	0	0	0	-0.02	-0.16	0.07	0.98	3.15	2.79	2.95	3.14	7.85	18.25	179.42
-1	9	-5	0	0	-1	-0.02	-0.16	0.07	0.98	3.15	2.78	2.95	3.14	7.85	18.25	179.42
6	0	16	0	1	0	-0.02	-0.16	0.07	0.98	3.16	2.79	2.95	3.15	7.84	18.25	179.41
-3	-16	8	0	0	0	-0.02	-0.16	0.07	0.98	3.16	2.76	2.96	3.15	7.83	18.25	179.41
-5	-18	1	0	0	0	-0.02	-0.16	0.07	0.98	3.16	2.75	2.97	3.15	7.83	18.27	179.41
-3	12	6	0	0	0	-0.02	-0.16	0.07	0.98	3.16	2.76	2.98	3.15	7.82	18.28	179.41
-31	-14	-33	0	0	0	-0.02	-0.16	0.07	0.98	3.16	2.76	2.98	3.15	7.76	18.52	179.41
-4	4	2	0	0	1	-0.02	-0.16	0.07	0.98	3.16	2.74	2.99	3.15	7.75	18.54	179.41
2	-4	-5	0	0	-1	-0.02	-0.16	0.07	0.98	3.16	2.82	3.02	3.14	7.74	18.55	179.41
4	-7	14	0	0	0	-0.02	-0.16	0.07	0.98	3.15	2.96	3.08	3.12	7.73	18.56	179.4
2	-12	-36	0	0	0	-0.02	-0.16	0.07	0.98	3.14	3.06	3.11	3.09	7.73	18.56	179.4
3	-16	-45	1	-2	1	-0.02	-0.16	0.07	0.98	3.1	3.09	3.12	3.06	7.73	18.55	179.4
