# Supplementary material for: Image Generation for 2D-CNN Using Time-Series Signal Features from Foot Gesture Applied to Select Cobot Operating Mode
Source: Sensors (Basel). 2021 Aug 26;21(17):5743. doi: 10.3390/s21175743 (PMC8434500; doi:10.3390/s21175743)
Supplement: Supplementary file 1 [file sensors-21-05743-s001.zip › data_fadwa/Cigarette crush with the forefoot/ccf24.xlsx]

## Sheet: ccf50
-5	-2	4	0	0	0	-0.09	-0.17	0.06	0.98	3.08	2.76	2.85	3.03	5.22	19.72	170.51
0	12	5	0	0	0	-0.09	-0.17	0.06	0.98	3.08	2.79	2.84	3.03	5.23	19.7	170.5
15	-1	3	0	1	0	-0.09	-0.17	0.06	0.98	3.08	2.8	2.81	3.04	5.27	19.7	170.45
-7	0	6	0	0	0	-0.09	-0.17	0.06	0.98	3.09	2.82	2.79	3.04	5.26	19.71	170.45
7	0	-18	0	0	0	-0.09	-0.17	0.06	0.98	3.09	2.8	2.78	3.09	5.26	19.71	170.44
-16	-3	-5	0	0	0	-0.09	-0.17	0.06	0.98	3.09	2.81	2.77	3.04	5.26	19.72	170.43
-8	-2	-11	0	0	0	-0.09	-0.17	0.06	0.98	3.09	2.82	3.04	3.04	5.27	19.73	170.43
10	1	12	0	0	0	-0.09	-0.17	0.06	0.98	3.09	2.83	2.76	3.04	5.27	19.73	170.43
2	2	-2	0	0	0	-0.09	-0.17	0.06	0.98	3.09	2.83	2.78	3.04	5.27	19.73	170.43
1	7	-15	-1	-2	0	-0.09	-0.17	0.06	0.98	2.8	2.8	2.87	3.03	5.28	19.66	170.38
10	6	20	0	0	0	-0.09	-0.17	0.06	0.98	3.08	2.78	2.91	3.03	5.28	19.62	170.38
6	4	19	0	0	0	-0.09	-0.17	0.06	0.98	3.08	2.81	2.92	3.03	5.28	19.58	170.37
8	-4	-10	1	1	0	-0.09	-0.17	0.06	0.98	3.08	2.83	2.93	3.03	5.28	19.55	170.36
7	-2	-8	0	0	0	-0.09	-0.17	0.06	0.98	3.08	2.84	2.93	3.03	5.29	19.54	170.36
-1	-4	-5	0	0	0	-0.09	-0.16	0.06	0.98	3.08	2.86	2.94	3.03	5.29	19.53	170.35
3	-4	9	0	0	0	-0.09	-0.16	0.06	0.98	3.08	2.87	2.96	3.03	5.29	19.51	170.35
15	-1	19	0	0	0	-0.09	-0.16	0.06	0.98	3.08	2.87	3.02	3.08	5.31	19.38	170.29
-5	-1	-20	0	0	0	-0.09	-0.16	0.06	0.98	3.08	2.89	3.02	3.02	5.3	19.38	170.28
6	5	10	0	0	0	-0.09	-0.16	0.06	0.98	3.07	2.9	2.98	3.01	5.31	19.35	170.28
2	-5	-3	0	0	0	-0.09	-0.16	0.06	0.98	3.07	2.91	2.98	3.01	5.31	19.34	170.27
-13	8	39	0	0	0	-0.09	-0.16	0.06	0.98	3.07	2.91	2.98	3.01	5.32	19.33	170.27
16	-4	-6	0	0	0	-0.09	-0.16	0.06	0.98	2.92	2.92	2.98	3	5.32	19.32	170.27
2	-2	-20	0	0	0	-0.09	-0.16	0.06	0.98	3.06	2.92	2.99	2.98	5.32	19.31	170.26
-18	15	-26	0	0	0	-0.09	-0.16	0.06	0.98	3.05	2.93	3	2.96	5.35	19.47	170.23
4	1	11	0	0	0	-0.09	-0.16	0.06	0.98	3.02	2.95	3.01	3.02	5.36	19.46	170.23
-2	6	0	0	0	0	-0.09	-0.16	0.06	0.98	3.02	2.95	3.01	2.95	5.37	19.45	170.22
-3	4	7	0	0	0	-0.09	-0.16	0.06	0.98	3.02	2.96	3.01	2.96	5.37	19.44	170.22
10	-2	-1	0	0	0	-0.09	-0.16	0.06	0.98	3.02	2.95	3.01	2.96	5.38	19.43	170.21
0	0	-13	0	0	0	-0.09	-0.16	0.06	0.98	3.03	2.96	3.01	2.96	5.38	19.42	170.22
0	-5	-4	0	0	0	-0.09	-0.16	0.06	0.98	3.03	2.95	3	2.97	5.38	19.41	170.21
19	-16	20	-1	0	0	-0.09	-0.16	0.06	0.98	3.04	2.95	3	2.99	5.34	19.3	170.13
-8	-1	5	0	0	0	-0.09	-0.16	0.06	0.98	3.05	2.95	3	2.99	5.33	19.29	170.13
4	4	-11	0	0	0	-0.09	-0.16	0.06	0.98	3.05	2.94	3	2.99	5.32	19.29	170.12
12	-1	11	0	0	0	-0.09	-0.16	0.06	0.98	3.05	2.94	3	3	5.32	19.29	170.12
0	2	-2	1	0	0	-0.09	-0.16	0.06	0.98	3.05	2.94	2.99	3	5.31	19.28	170.11
-3	5	-5	-1	0	0	-0.09	-0.16	0.06	0.98	3.06	2.94	2.99	3	5.31	19.28	170.1
-1	-10	7	1	0	0	-0.09	-0.16	0.06	0.98	3.06	2.94	2.99	3	5.31	19.28	170.1
-1	1	-2	0	0	0	-0.09	-0.16	0.06	0.98	2.96	2.96	3	2.97	5.31	19.27	170.09
4	-12	5	3	1	0	-0.09	-0.16	0.06	0.98	3.03	3.05	3.07	0.57	5.39	19.4	170.07
-18	45	60	3	0	0	-0.09	-0.16	0.06	0.98	1.18	3.11	3.12	0	5.55	19.42	170.12
-60	-12	103	3	-3	0	-0.09	-0.16	0.06	0.98	0	3.12	3.14	0	5.79	19.41	170.19
-30	-12	213	15	-9	4	-0.09	-0.16	0.07	0.98	0	3.08	3.15	0	6.31	19.28	170.28
35	37	401	31	8	3	-0.09	-0.16	0.08	0.98	0	3.07	3.16	0	7.6	19.14	170.53
-29	245	105	23	22	3	-0.09	-0.16	0.1	0.98	0	3.07	3.16	0	9.54	19.8	170.93
-14	311	-171	17	13	2	-0.09	-0.17	0.12	0.97	3.07	3.07	3.17	0	12.08	20.87	171.49
-1145	2190	-2962	-78	-23	-3	-0.11	-0.27	0.25	0.92	0	3.08	3.16	0	29.13	33.42	175.91
-46	83	-33	-4	-8	6	-0.11	-0.27	0.25	0.92	0	3.1	3.15	0	29.63	33.61	175.84
15	21	91	-3	-1	3	-0.11	-0.27	0.26	0.92	0	3.1	3.13	0	29.93	33.66	175.52
34	187	284	-7	-2	-1	-0.11	-0.27	0.26	0.92	0	3.1	3.12	0	30.14	33.58	175.15
-59	103	9	-5	-1	1	-0.12	-0.27	0.26	0.92	0	3.11	3.11	0	30.18	33.55	174.68
-502	-254	-93	-11	5	6	-0.12	-0.27	0.26	0.92	0	3.12	3.11	0	29.86	33.6	173.98
84	-320	-342	-21	17	20	-0.13	-0.27	0.26	0.92	0	3.11	0	0	28.85	33.98	172.53
2877	1524	1923	86	-27	-102	-0.25	-0.29	0.21	0.9	0	3.09	0	0	17.64	38.28	155.06
1144	556	156	29	-24	-44	-0.23	-0.28	0.22	0.9	0	3.06	3.16	0	20.57	38.12	158.9
269	-21	132	31	-24	-45	-0.19	-0.28	0.24	0.91	0	3.03	3.17	0	24.73	37.34	164.78
-761	-760	205	18	-5	-27	-0.14	-0.28	0.26	0.91	0	3.02	3.18	0	29.39	36.07	172.02
-1262	-1001	-280	8	-2	-1	-0.09	-0.28	0.28	0.91	3.03	3.03	3.17	0	34.05	34.38	179.59
-1823	-825	-577	-7	10	15	-0.04	-0.28	0.3	0.91	0	3.05	3.16	0	38.2	32.6	-173.29
-1730	-871	-1003	-14	19	25	0.01	-0.29	0.31	0.91	0	3.11	3.14	0	41.75	31.12	-167.01
-1710	1134	-480	-195	104	268	-0.02	-0.25	0.3	0.92	0	3.13	3.12	0	38.44	28.38	-172.35
34	-270	183	-16	30	42	-0.07	-0.26	0.29	0.92	0	3.12	3.07	0	35.74	31.38	-177.85
760	-181	471	-8	18	26	-0.12	-0.27	0.28	0.91	0	3.09	3.04	0	32.12	34.6	175.03
1555	-6	554	3	-1	8	-0.18	-0.28	0.26	0.9	0	3.08	3.07	0	27.77	37.36	166.75
1286	68	407	4	-4	-9	-0.24	-0.29	0.25	0.89	0	3.06	3.09	0	23.03	39.44	158.14
4736	1709	1440	18	-30	-26	-0.29	-0.29	0.23	0.88	0	3.05	3.11	0	18.57	40.51	149.86
841	173	-803	80	-137	-120	-0.32	-0.27	0.24	0.88	0	3.03	3.13	0	19.45	38.31	147.22
-7770	-2318	-2128	100	-26	-187	-0.03	-0.28	0.32	0.9	0	3.02	3.15	0	41.14	32.06	-171.56
-2341	-668	-876	-33	33	42	0.01	-0.28	0.33	0.9	0	3.03	3.15	0	43.37	30.42	-166.85
-815	-198	-682	-38	32	52	0.03	-0.29	0.33	0.9	0	3.03	3.14	0	44.65	29.89	-164.01
927	623	-571	-32	10	48	0.03	-0.29	0.33	0.9	0	3.06	3.14	0	45.03	30.08	-163.23
1511	1050	396	-13	-25	21	0.03	-0.29	0.33	0.9	0	3.08	3.13	0	44.65	29.64	-164.02
1400	853	752	-3	-2	1	0.02	-0.28	0.33	0.9	0	3.06	3.1	0	43.91	28.83	-165.33
801	440	597	2	8	-8	0.02	-0.27	0.33	0.91	3.02	3.02	3.06	0	43.22	28.1	-166.46
6900	521	3333	10	23	-22	-0.32	-0.3	0.23	0.87	0	3.04	3.08	0	15.74	41.49	145.88
-1229	186	-506	-5	33	-54	-0.31	-0.3	0.22	0.87	0	3.01	3.11	0	15.21	41.7	146.2
-1675	-205	-304	24	1	-26	-0.3	-0.31	0.21	0.88	0	3.02	3.11	0	14.8	42.4	147.8
-1624	-476	-1030	16	-30	0	-0.28	-0.32	0.21	0.88	0	3.03	3.11	0	15.39	43.1	150.45
-1436	-566	-665	8	-41	5	-0.26	-0.32	0.22	0.88	0	3.04	3.11	0	17.14	42.97	153.81
-540	-66	-19	-4	0	9	-0.24	-0.32	0.22	0.89	0	3.04	3.1	0	18.89	42.47	156.96
-239	-176	-90	-1	-1	4	-0.22	-0.32	0.23	0.89	0	3.02	3.03	0	20.61	41.82	159.91
1291	-61	-237	-103	1	46	-0.18	-0.26	0.2	0.93	0	3.04	0	0	19.33	32.99	164.33
-327	-198	800	3	3	-2	-0.17	-0.24	0.18	0.94	0	3.04	2.97	0	17.43	31.46	163.78
4	-166	960	10	2	2	-0.17	-0.23	0.17	0.94	0	3.01	2.99	0	15.85	30.03	163.39
149	-234	304	5	0	3	-0.17	-0.22	0.16	0.95	0	3.02	3	0	14.5	28.63	163.06
214	-211	-98	2	-1	-1	-0.17	-0.21	0.15	0.95	0	2.97	2.91	0.94	13.32	27.27	162.84
37	-391	-732	-3	3	-5	-0.17	-0.21	0.14	0.95	0	2.85	2.87	3.03	12.14	26.01	162.75
-231	-352	324	1	4	0	-0.17	-0.2	0.12	0.96	3.01	2.78	2.86	2.88	10.84	24.79	162.73
451	-1137	389	49	26	18	-0.16	-0.17	0.06	0.97	3	2.75	2.87	3.01	3.23	20.49	161.74
2	-8	54	1	1	0	-0.16	-0.17	0.06	0.97	3.07	2.76	2.89	3.09	3.2	20.46	161.72
8	2	9	0	1	-1	-0.16	-0.17	0.06	0.97	3.09	2.87	2.87	3.05	3.18	20.44	161.72
-8	-9	-12	0	-1	0	-0.16	-0.17	0.05	0.97	3.1	2.79	2.86	3.04	3.16	20.44	161.72
-9	7	15	0	0	1	-0.16	-0.17	0.05	0.97	3.11	2.78	2.86	3.05	3.14	20.42	161.71
7	-5	-8	1	0	0	-0.16	-0.17	0.05	0.97	3.11	2.76	2.87	3.06	3.14	20.4	161.71
1	1	9	0	0	0	-0.16	-0.17	0.05	0.97	3.12	2.75	2.87	3.06	3.15	20.38	161.71
25	4	-7	0	1	-1	-0.16	-0.17	0.05	0.97	3.12	2.73	2.87	3.07	3.11	20.38	161.72
-7	2	-9	0	0	0	-0.16	-0.17	0.05	0.97	3.13	2.74	2.87	3.08	3.1	20.38	161.72
-11	-7	6	0	-1	0	-0.16	-0.17	0.05	0.97	3.13	2.75	2.87	3.08	3.09	20.38	161.72
-2	-7	-4	0	0	1	-0.16	-0.17	0.05	0.97	3.13	2.78	2.87	3.08	3.09	20.38	161.73
-7	4	-5	0	0	0	-0.16	-0.17	0.05	0.97	3.13	2.77	2.87	3.08	3.09	20.38	161.73
6	-6	0	0	0	0	-0.16	-0.17	0.05	0.97	3.13	2.77	2.87	3.08	3.09	20.37	161.73
5	9	2	0	0	0	-0.16	-0.17	0.05	0.97	2.77	2.77	2.87	3.08	3.1	20.38	161.73
-17041	5253	23375	7935	-39	-10337	-0.16	1.08	0.47	-1.25	2.78	2.78	2.87	3.08	-20.75	nan	23.84
