# Supplementary material for: Image Generation for 2D-CNN Using Time-Series Signal Features from Foot Gesture Applied to Select Cobot Operating Mode
Source: Sensors (Basel). 2021 Aug 26;21(17):5743. doi: 10.3390/s21175743 (PMC8434500; doi:10.3390/s21175743)
Supplement: Supplementary file 1 [file sensors-21-05743-s001.zip › data_fadwa/Cigarette crush with the forefoot/ccf25.xlsx]

## Sheet: ccf25
-3	1	-4	0	0	0	-0.04	-0.17	0.07	0.98	3.17	2.84	3.07	3.15	7.04	19.33	176.02
3	-2	-2	0	-1	0	-0.04	-0.17	0.07	0.98	2.85	2.85	3.07	3.15	7.04	19.3	176.01
1	-5	10	0	0	0	-0.04	-0.16	0.07	0.98	3.17	2.85	3.07	3.15	7.03	19.26	176.01
7	10	7	0	1	0	-0.04	-0.16	0.07	0.98	3.17	2.85	3.07	3.15	7.02	19.23	176.01
7	-11	-13	1	0	0	-0.04	-0.16	0.07	0.98	3.17	2.87	3.07	3.15	7.08	19.21	176.04
-1	5	-6	0	0	0	-0.04	-0.16	0.07	0.98	3.17	2.9	3.08	3.14	7.08	19.19	176.04
1	13	4	0	0	0	-0.04	-0.16	0.07	0.98	3.16	2.9	3.08	3.14	7.09	19.17	176.04
6	0	36	0	0	0	-0.04	-0.16	0.07	0.98	3.16	2.9	3.08	3.14	7.1	19.16	176.04
5	-5	10	0	1	0	-0.04	-0.16	0.07	0.98	3.16	2.91	3.09	3.14	7.11	19.16	176.04
-4	-8	-14	0	0	-1	-0.04	-0.16	0.07	0.98	2.91	2.91	3.09	3.15	7.12	19.16	176.04
3	1	-8	0	0	0	-0.04	-0.16	0.07	0.98	3.17	2.9	3.09	3.15	7.13	19.17	176.05
-36	-2	-16	0	0	0	-0.04	-0.17	0.07	0.98	3.17	2.89	3.09	3.15	7.07	19.35	176.09
6	-1	0	0	0	0	-0.04	-0.17	0.07	0.98	3.17	2.88	3.08	3.15	7.07	19.35	176.09
-4	0	-6	0	0	0	-0.04	-0.17	0.07	0.98	3.17	2.87	3.08	3.15	7.07	19.36	176.09
-2	0	4	0	0	1	-0.04	-0.17	0.07	0.98	3.17	2.87	3.08	3.15	7.07	19.37	176.09
-1	1	1	0	0	0	-0.04	-0.17	0.07	0.98	3.17	2.87	3.07	3.15	7.07	19.37	176.08
6	-2	0	0	0	0	-0.04	-0.17	0.07	0.98	2.87	2.87	3.07	3.15	7.07	19.37	176.08
-4	5	1	0	-1	0	-0.04	-0.17	0.07	0.98	3.16	3.06	3.06	3.14	7.08	19.37	176.08
31	8	17	0	0	0	-0.04	-0.16	0.07	0.98	3.16	2.87	3.05	3.14	7.13	19.23	176.06
-12	-7	11	0	0	0	-0.04	-0.16	0.07	0.98	3.16	2.86	3.05	3.14	7.13	19.22	176.05
-3	6	-15	0	0	0	-0.04	-0.16	0.07	0.98	3.16	2.86	3.04	3.14	7.13	19.21	176.05
-3	8	-6	0	0	0	-0.04	-0.16	0.07	0.98	3.16	2.86	3.14	3.14	7.14	19.21	176.06
7	2	-16	0	0	0	-0.04	-0.16	0.07	0.98	3.16	2.86	3.14	3.14	7.14	19.2	176.06
4	-10	8	0	0	0	-0.04	-0.16	0.07	0.98	3.16	2.85	3.04	3.14	7.14	19.19	176.05
7	-2	11	0	0	0	-0.04	-0.16	0.07	0.98	3.16	2.85	3.04	3.14	7.14	19.18	176.05
-7	5	-1	-1	0	0	-0.04	-0.16	0.07	0.98	3.16	2.84	3.04	3.14	7.13	19.2	176.05
0	3	3	0	0	0	-0.04	-0.16	0.07	0.98	3.16	2.84	3.04	3.14	7.13	19.19	176.05
5	-8	-6	0	0	0	-0.04	-0.16	0.07	0.98	3.16	2.83	3.04	3.14	7.12	19.19	176.04
-1	-3	0	0	1	0	-0.04	-0.16	0.07	0.98	3.16	2.83	3.04	3.14	7.12	19.19	176.04
3	-9	-5	0	0	-1	-0.04	-0.16	0.07	0.98	2.82	2.82	3.04	3.14	7.11	19.19	176.04
-2	2	4	0	0	0	-0.04	-0.16	0.07	0.98	3.16	2.83	3.04	3.14	7.12	19.19	176.04
-6	1	0	1	0	0	-0.04	-0.16	0.07	0.98	3.16	2.82	3.04	3.15	7.12	19.19	176.04
-5	15	-6	0	0	0	-0.04	-0.16	0.07	0.98	3.16	2.81	3.04	3.15	7.09	19.24	176.03
-1	-2	-3	0	0	0	-0.04	-0.16	0.07	0.98	3.16	2.81	3.04	3.15	7.09	19.24	176.04
-5	0	-2	0	0	0	-0.04	-0.16	0.07	0.98	3.16	2.82	3.04	3.15	7.09	19.24	176.04
3	-3	2	-1	0	0	-0.04	-0.16	0.07	0.98	3.16	2.82	3.04	3.15	7.09	19.25	176.04
1	0	-4	1	0	1	-0.04	-0.16	0.07	0.98	3.16	2.8	3.04	3.15	7.09	19.25	176.04
-3	5	-2	0	0	0	-0.04	-0.16	0.07	0.98	2.79	2.79	3.04	3.14	7.09	19.25	176.04
4	1	8	0	-1	-1	-0.04	-0.16	0.07	0.98	3.16	2.79	3.04	3.14	7.09	19.24	176.04
-5	-6	0	-1	0	1	-0.04	-0.16	0.07	0.98	3.16	3.04	3.04	3.15	7.08	19.29	176.03
-3	0	14	0	0	0	-0.04	-0.16	0.07	0.98	2.8	2.8	3.04	3.15	7.07	19.29	176.03
6	-10	-5	0	1	0	-0.04	-0.16	0.07	0.98	3.16	2.8	3.04	3.15	7.07	19.29	176.03
-3	7	-6	1	0	0	-0.04	-0.16	0.07	0.98	3.16	2.79	3.04	3.15	7.07	19.29	176.02
-5	1	-6	-1	0	0	-0.04	-0.17	0.07	0.98	3.16	2.79	3.04	3.15	7.07	19.29	176.02
2	-3	4	1	0	-1	-0.04	-0.17	0.07	0.98	3.16	2.79	3.04	3.15	7.07	19.29	176.02
7	2	-7	0	0	1	-0.04	-0.17	0.07	0.98	3.16	3.04	3.04	3.15	7.07	19.3	176.02
-17273	20733	-37104	22	-14	30678	-0.04	0	0	0	3.16	2.8	3.04	3.15	180	0	180
17275	-20730	37116	-22	13	-30679	-0.04	-0.16	0.07	0.98	3.16	2.81	3.04	3.14	7.08	19.26	176.01
4	1	-5	0	0	1	-0.04	-0.16	0.07	0.98	3.16	2.81	3.04	3.14	7.09	19.26	176.01
1	-3	-13	0	0	-1	-0.04	-0.16	0.07	0.98	2.82	2.82	3.04	3.14	7.09	19.26	176.01
-4	-2	9	0	0	1	-0.04	-0.16	0.07	0.98	3.16	2.83	3.04	3.14	7.09	19.25	176.01
-6	-2	-1	0	0	0	-0.04	-0.16	0.07	0.98	3.16	2.83	3.04	3.14	7.09	19.25	176.01
6	4	-7	0	0	-1	-0.04	-0.16	0.07	0.98	3.16	2.84	3.04	3.14	7.1	19.24	176.01
0	-4	2	0	0	1	-0.04	-0.16	0.07	0.98	2.87	3.05	3.05	3.13	7.1	19.24	176.01
32	-1	-3	1	-1	0	-0.04	-0.16	0.07	0.98	3.15	2.96	3.09	3.08	7.2	18.99	176
10	21	37	1	0	0	-0.04	-0.16	0.07	0.98	3.12	3.03	3.11	2.97	7.25	18.96	176.01
-9	3	-28	0	1	0	-0.04	-0.16	0.07	0.98	3.04	3.09	3.14	2.54	7.32	18.95	176.02
3	10	20	0	-1	0	-0.04	-0.16	0.07	0.98	3.13	3.13	3.16	0	7.38	18.92	176.04
17	-2	51	0	0	0	-0.04	-0.16	0.07	0.98	0.01	3.15	3.17	0	7.44	18.88	176.04
8	18	-7	0	0	0	-0.04	-0.16	0.07	0.98	0	3.15	3.18	0	7.53	18.83	176.05
7	18	4	1	1	0	-0.04	-0.16	0.07	0.98	0	3.13	3.18	0	7.63	18.8	176.08
-396	1705	-385	83	50	10	-0.04	-0.2	0.21	0.96	0	3.1	3.19	0	24.81	23.77	179.99
-33	313	-1325	-9	5	-1	-0.05	-0.21	0.23	0.95	0	3.08	3.19	0	27.35	25.27	-179.22
-387	296	346	-43	-31	0	-0.05	-0.22	0.23	0.95	0	3.09	3.19	0	27.87	26.14	-179.21
56	132	879	31	25	0	-0.05	-0.23	0.25	0.94	0	3.08	3.19	0	29.58	27.17	-178.7
-10	137	-754	1	3	2	-0.05	-0.24	0.26	0.93	3.07	3.19	3.19	0	31.75	28.51	-177.98
39	113	-246	-3	1	-3	-0.05	-0.25	0.28	0.93	0	3.07	3.18	0	33.81	29.81	-177.25
-264	235	-275	-1	-7	3	-0.05	-0.26	0.29	0.92	0	3.18	3.18	0	35.91	30.97	-176.51
-2257	404	-1505	-132	11	98	-0.15	-0.3	0.33	0.88	3.13	3.13	3.15	0	39.32	39.3	174.99
-446	-118	7	-28	25	31	-0.19	-0.31	0.32	0.88	0	3.13	3.11	0	35.69	41.13	169.32
924	127	-24	-19	11	19	-0.24	-0.31	0.3	0.87	0	3.14	3.12	0	30.8	42.93	161.9
4126	652	1305	7	-19	-14	-0.29	-0.31	0.28	0.86	0	3.1	3.14	0	25.37	43.72	153.65
3870	713	1633	95	-94	-100	-0.31	-0.29	0.28	0.86	0	3.07	3.15	0	24.28	41.93	149.55
-1190	322	-723	-39	65	-88	-0.31	-0.29	0.27	0.86	3.06	3.17	3.17	0	23.16	41.7	148.87
-2043	-316	633	0	-9	-20	-0.31	-0.29	0.25	0.87	0	3.06	3.18	0	20.14	41.6	148.42
-7702	-3680	-3587	75	-37	62	0.1	-0.28	0.38	0.88	0	3.09	3.19	0	52.23	24.69	-155.07
1452	1141	-260	-18	-17	29	0.1	-0.28	0.38	0.88	0	3.12	3.19	0	52.51	24.45	-155.37
1311	968	364	-9	-9	4	0.09	-0.27	0.38	0.88	0	3.15	3.18	0	52.18	23.83	-156.42
697	501	339	-4	-2	-4	0.09	-0.26	0.38	0.88	0	3.16	3.16	0	51.64	23.16	-157.51
166	210	282	1	-3	2	0.08	-0.25	0.38	0.89	0	3.17	3.15	0	51.04	22.44	-158.56
1	59	103	3	-5	8	0.08	-0.24	0.38	0.89	0	3.16	3.13	0	50.46	21.62	-159.73
-100	58	218	2	2	12	0.07	-0.23	0.38	0.89	3.16	3.13	3.13	0	49.98	20.75	-161.14
3005	487	2120	8	76	-93	-0.22	-0.26	0.3	0.89	0	3.13	3.15	0	30.91	36.99	162.88
-584	-63	-264	15	6	-2	-0.21	-0.28	0.29	0.89	0	3.11	3.17	0	30.92	38.27	164.09
1305	404	-445	-25	8	-3	-0.21	-0.29	0.29	0.89	0	3.07	3.18	0	31.42	39.76	165.47
-456	239	896	53	7	-20	-0.2	-0.31	0.29	0.89	3.02	3.02	3.19	0	30.75	41.32	166.76
1056	566	-453	46	-62	-32	-0.18	-0.32	0.3	0.88	0	2.99	0	0	33.59	42.07	170.63
-107	-168	-405	27	-45	-32	-0.14	-0.32	0.31	0.88	0	3	3.19	0	37.96	41.35	176.56
-1199	-734	-352	13	-26	-23	-0.1	-0.32	0.33	0.88	0	3	3.16	0	42.69	39.39	-176.41
-5827	-1463	-1558	-198	89	262	0.03	-0.25	0.36	0.9	0	3.01	3.12	0	46.94	25.97	-165.15
170	-353	329	-18	52	33	-0.01	-0.26	0.35	0.9	0	2.95	3.07	0	44.96	28.23	-169.28
931	-346	482	-11	19	24	-0.05	-0.26	0.34	0.9	0	2.97	3.05	0	42.35	31	-174.72
1347	-34	582	-3	6	9	-0.11	-0.27	0.32	0.9	0	3.01	3.08	0	39.07	33.72	178.84
1850	167	625	5	-3	-7	-0.16	-0.27	0.31	0.9	2.99	2.99	3.1	0	35.43	36	171.95
1774	402	572	15	-19	-25	-0.2	-0.27	0.3	0.89	0	2.96	3.12	0	31.93	37.41	165.42
2146	448	522	22	-15	-44	-0.24	-0.27	0.29	0.89	2.95	2.95	3.14	0	29.12	38.11	160.12
-7146	-571	-3488	93	-88	-139	-0.03	-0.31	0.35	0.88	0	2.92	3.15	0	47.44	34.68	-167.84
136	92	-90	-14	9	17	-0.01	-0.31	0.36	0.88	0	2.94	3.15	0	48.28	33.99	-166.32
89	152	-29	-13	9	14	-0.01	-0.31	0.36	0.88	0	2.93	3.14	0	48.74	33.58	-165.48
438	218	-23	-10	6	11	-0.01	-0.31	0.36	0.88	0	2.9	3.12	0	48.88	33.42	-165.19
499	222	64	-8	-3	6	-0.01	-0.31	0.36	0.88	0	2.88	3.09	0	48.76	33.27	-165.35
266	106	28	-8	-7	5	-0.01	-0.31	0.36	0.88	2.91	2.91	3.09	0	48.34	33.03	-165.81
