# Supplementary material for: Image Generation for 2D-CNN Using Time-Series Signal Features from Foot Gesture Applied to Select Cobot Operating Mode
Source: Sensors (Basel). 2021 Aug 26;21(17):5743. doi: 10.3390/s21175743 (PMC8434500; doi:10.3390/s21175743)
Supplement: Supplementary file 1 [file sensors-21-05743-s001.zip › data_fadwa/Cigarette crush with the forefoot/ccf26.xlsx]

## Sheet: ccf26
1	4	11	0	1	0	-0.04	-0.16	0.07	0.98	3.11	3.06	3.09	3.09	7.79	18.4	176.95
-8	-3	-2	0	0	0	-0.04	-0.16	0.07	0.98	3.11	3.04	3.11	3.09	7.81	18.44	176.96
0	-5	-4	0	0	0	-0.04	-0.16	0.07	0.98	3.11	3.04	3.11	3.09	7.82	18.48	176.97
-7	-1	-10	0	0	0	-0.04	-0.16	0.07	0.98	3.1	3.03	3.1	3.09	7.84	18.51	176.98
-2	18	-12	0	0	0	-0.04	-0.16	0.07	0.98	3.1	3.03	3.1	3.11	7.86	18.54	176.99
1	-4	10	0	-1	0	-0.04	-0.16	0.07	0.98	3.11	3.01	3.09	3.1	7.87	18.56	176.99
-11	3	9	0	0	0	-0.04	-0.16	0.07	0.98	3.12	2.98	3.09	3.11	7.87	18.64	177.01
-12	-3	-8	-1	0	0	-0.04	-0.16	0.07	0.98	3.12	2.97	3.09	3.11	7.86	18.67	177.02
2	-2	2	0	0	0	-0.04	-0.16	0.07	0.98	3.13	2.96	3.12	3.13	7.86	18.69	177.02
-3	-2	-5	0	0	0	-0.04	-0.16	0.07	0.98	3.13	2.96	3.08	3.12	7.85	18.7	177.02
-6	3	-5	0	0	0	-0.04	-0.16	0.07	0.98	2.96	2.96	3.08	3.12	7.84	18.71	177.02
-2	2	7	0	0	1	-0.04	-0.16	0.07	0.98	3.13	2.95	3.08	3.12	7.84	18.71	177.02
-1	-10	-12	1	0	-1	-0.04	-0.16	0.07	0.98	3.13	2.95	3.07	3.13	7.83	18.71	177.02
13	12	-3	0	0	0	-0.04	-0.16	0.07	0.98	3.13	2.95	3.07	3.12	7.83	18.67	177.02
-5	-4	-4	0	0	0	-0.04	-0.16	0.07	0.98	3.13	2.96	3.12	3.12	7.84	18.68	177.03
0	-1	13	0	0	0	-0.04	-0.16	0.07	0.98	3.13	2.95	3.07	3.12	7.84	18.68	177.03
-6	5	-2	0	0	1	-0.04	-0.16	0.07	0.98	3.13	2.95	3.12	3.12	7.84	18.68	177.03
-2	3	-4	0	0	-1	-0.04	-0.16	0.07	0.98	3.13	2.95	3.12	3.12	7.84	18.69	177.03
8	-2	-3	0	0	1	-0.04	-0.16	0.07	0.98	3.13	2.95	3.07	3.12	7.84	18.69	177.02
-10	-7	-2	0	0	0	-0.04	-0.16	0.07	0.98	3.13	2.95	3.07	3.12	7.84	18.69	177.02
2	1	-3	0	0	-1	-0.04	-0.16	0.07	0.98	3.13	2.95	3.07	3.12	7.84	18.7	177.02
-8	1	7	-1	0	1	-0.04	-0.16	0.07	0.98	3.13	2.94	3.07	3.12	7.82	18.75	177.03
5	-6	14	0	0	-1	-0.04	-0.16	0.07	0.98	3.14	2.94	3.07	3.12	7.82	18.75	177.03
4	5	-4	1	0	1	-0.04	-0.16	0.07	0.98	3.14	3.07	3.07	3.12	7.82	18.76	177.03
-3	-10	0	-1	0	-1	-0.04	-0.16	0.07	0.98	3.14	2.93	3.07	3.14	7.81	18.76	177.03
-5	7	0	1	0	0	-0.04	-0.16	0.07	0.98	3.14	2.93	3.07	3.12	7.81	18.76	177.03
2	7	-13	0	0	0	-0.04	-0.16	0.07	0.98	3.14	2.93	3.07	3.12	7.82	18.76	177.04
-2	0	-2	0	0	1	-0.04	-0.16	0.07	0.98	3.14	2.93	3.07	3.12	7.82	18.77	177.04
-2	-2	-14	0	0	-1	-0.04	-0.16	0.07	0.98	3.14	2.93	3.12	3.12	7.83	18.78	177.05
-8	2	10	0	0	0	-0.04	-0.16	0.07	0.98	3.14	2.93	3.07	3.12	7.83	18.79	177.05
9	2	20	0	0	0	-0.04	-0.16	0.07	0.98	3.14	2.92	3.07	3.14	7.83	18.79	177.05
-2	-4	2	0	0	1	-0.04	-0.16	0.07	0.98	3.14	2.92	3.07	3.12	7.83	18.79	177.05
1	0	-10	0	0	0	-0.04	-0.16	0.07	0.98	3.14	2.92	3.07	3.14	7.83	18.8	177.05
-3	4	-9	0	0	-1	-0.04	-0.16	0.07	0.98	3.14	2.92	3.07	3.12	7.83	18.8	177.05
1	-1	-6	-1	0	0	-0.04	-0.16	0.07	0.98	3.14	2.92	3.07	3.12	7.83	18.8	177.05
2	-14	-33	2	-1	1	-0.04	-0.16	0.07	0.98	3.14	3	3.09	3.07	7.86	18.78	177.07
7	3	14	1	-1	0	-0.04	-0.16	0.07	0.98	3.08	3.07	2.69	2.69	7.92	18.74	177.09
12	14	48	0	0	0	-0.04	-0.16	0.07	0.98	2.71	3.13	3.16	0.01	8	18.69	177.1
12	9	36	2	1	0	-0.04	-0.16	0.07	0.98	0	3.14	3.17	0	8.1	18.67	177.13
13	38	11	1	1	0	-0.04	-0.16	0.07	0.98	0	3.12	3.18	0	8.25	18.69	177.17
-28	37	-3	3	-3	0	-0.04	-0.16	0.08	0.98	0	3.09	3.18	0	8.47	18.66	177.24
-97	-20	171	10	-9	3	-0.04	-0.16	0.08	0.98	0	3.08	3.18	0	8.87	18.49	177.32
-29703	6334	4011	-31	16703	24059	0	0	0	0	0	3.1	3.18	0	180	0	-180
27910	-3636	-6656	74	-16651	-24021	-0.07	-0.26	0.31	0.91	0	3.1	3.17	0	38.78	31.22	-177.31
-310	180	-747	-34	4	14	-0.08	-0.27	0.33	0.9	0	3.11	3.15	0	40.23	32.56	-177.82
-163	114	-540	-39	2	18	-0.1	-0.28	0.33	0.9	0	3.12	3.13	0	40.44	34.02	-179.41
0	102	6	-29	3	16	-0.12	-0.28	0.33	0.89	0	3.14	3.13	0	39.43	35.51	177.84
341	314	87	-19	4	12	-0.15	-0.28	0.32	0.89	0	3.14	3.15	0	37.51	36.95	174.06
425	78	271	-10	3	5	-0.18	-0.29	0.31	0.89	0	3.12	3.17	0	34.93	38.26	169.59
1140	293	805	-1	8	-4	-0.21	-0.29	0.3	0.88	0	3.06	3.18	0	31.88	39.5	164.69
1053	669	909	263	-167	-300	-0.1	-0.36	0.34	0.86	0	3.05	3.19	0	44.7	44.17	-174.63
-2105	-2007	117	0	9	16	-0.04	-0.36	0.36	0.86	0	3.04	3.2	0	50.81	40.51	-164.88
-3202	-2134	-1283	-18	6	37	0.03	-0.36	0.38	0.85	0	3.03	3.19	0	55.71	36.81	-156.64
-1181	-712	-753	-45	24	50	0.07	-0.36	0.39	0.84	0	3.03	3.19	0	58.94	33.51	-150.94
-515	-97	-927	-46	12	52	0.1	-0.36	0.4	0.84	0	3.09	3.17	0	60.89	31.02	-147.58
33	492	-797	-47	15	43	0.12	-0.35	0.41	0.83	0	3.13	3.14	0	61.75	29.5	-146.23
1172	1276	-513	-30	1	28	0.12	-0.35	0.42	0.83	0	3.12	3.12	0	61.78	28.67	-146.5
5070	1595	4246	-96	155	135	-0.18	-0.27	0.33	0.88	0	3.07	3.07	0	37.9	37.22	170.02
1504	237	500	10	-23	-25	-0.23	-0.28	0.32	0.88	0	3.07	3.05	0	33.93	39.23	163.22
1447	514	545	17	-29	-37	-0.27	-0.28	0.31	0.87	0	3.06	3.08	0	30.51	40.24	157.48
1459	452	528	25	-37	-50	-0.29	-0.27	0.3	0.87	0	3.04	3.1	0	28.27	40.3	153.63
297	356	72	28	-24	-58	-0.3	-0.27	0.3	0.87	0	3.03	3.12	0	27.54	39.85	152.31
-1017	288	-137	15	28	-46	-0.29	-0.27	0.29	0.87	0	3.02	3.14	0	27.22	40.18	152.92
-1015	45	-234	24	6	-26	-0.28	-0.29	0.29	0.87	0	3.02	3.16	0	27.28	41.24	154.76
-6712	-1862	-3370	-18	-46	67	0.05	-0.28	0.39	0.87	0	3.01	0	0	53.61	26.93	-159.19
561	324	-355	-14	0	18	0.05	-0.28	0.39	0.87	0	2.99	3.14	0	53.68	26.91	-159.01
564	271	-276	-11	-15	13	0.05	-0.28	0.39	0.87	0	2.99	3.14	0	53.36	26.7	-159.49
392	222	135	-13	-6	8	0.05	-0.27	0.39	0.88	0	3.01	3.14	0	52.52	26.32	-160.52
247	113	261	-5	1	7	0.04	-0.27	0.39	0.88	0	3	3.12	0	51.41	25.95	-161.85
-27	90	226	-5	4	8	0.03	-0.26	0.38	0.89	0	2.99	3.1	0	50.24	25.67	-163.39
-1883	-832	913	-59	33	-13	0.02	-0.26	0.37	0.89	0	3.01	3.09	0	48.18	26.15	-165.05
4840	1010	1345	97	-4	-46	-0.22	-0.29	0.28	0.89	0	3.01	3.1	0	28.68	39.34	162.52
-339	7	-31	6	9	-10	-0.22	-0.29	0.28	0.89	0	3.01	3.12	0	28.72	39.71	163.14
-79	5	30	8	3	-10	-0.21	-0.3	0.28	0.89	0	2.99	3.14	0	28.95	40.2	164.13
44	112	134	10	0	-12	-0.2	-0.3	0.28	0.89	0	2.97	3.14	0	29.51	40.77	165.64
218	169	53	15	-8	-14	-0.19	-0.31	0.28	0.89	0	2.95	3.15	0	30.66	41.24	167.86
938	255	-2	26	-39	-21	-0.17	-0.31	0.29	0.89	0	2.98	0	0	32.78	41.03	171.06
-30	-95	-67	17	-32	-22	-0.14	-0.31	0.3	0.89	0	3	3.13	0	35.82	39.67	175.55
-3388	-1141	-1173	-118	46	138	0.02	-0.25	0.32	0.91	0	3.03	3.13	0	41.31	26.52	-167.86
-323	-27	252	-2	16	11	0.01	-0.25	0.31	0.92	0	3.05	3.13	0	40.18	26.71	-169.37
-916	-274	-140	-7	27	20	-0.01	-0.25	0.31	0.92	0	3.05	3.12	0	39.03	27.54	-171.25
6	-142	41	-15	31	26	-0.03	-0.26	0.3	0.92	0	3.07	3.1	0	37.58	29.43	-174.01
607	-160	207	-9	13	18	-0.06	-0.27	0.29	0.92	0	3.1	3.09	0	35.64	31.61	-177.7
1171	-17	396	-1	-2	2	-0.1	-0.27	0.28	0.92	0	3.09	3.11	0	33.26	33.58	177.94
1054	251	303	7	-19	-15	-0.13	-0.28	0.27	0.91	0	3.07	3.12	0	30.88	34.98	173.67
-629	-26	-686	58	-54	-128	-0.16	-0.28	0.23	0.92	0	3.05	3.12	0	24.49	36.52	167.99
-121	42	-279	-3	-13	0	-0.16	-0.28	0.23	0.92	0	3.06	3.12	0	24.47	36.3	168.88
-266	-295	69	-12	-9	8	-0.15	-0.28	0.23	0.92	0	3.07	3.1	0	24.08	35.76	169.49
-270	-292	40	-11	-1	12	-0.14	-0.28	0.22	0.92	0	3.1	3.07	0	23.34	35.06	169.65
107	-67	268	-8	-6	8	-0.14	-0.27	0.21	0.93	0	3.11	3.06	0	22.31	34.19	169.34
253	-34	274	-2	-8	4	-0.14	-0.26	0.2	0.93	0	3.12	3.08	0	21.24	33.03	168.84
124	-98	244	-2	-1	1	-0.14	-0.25	0.19	0.94	0	3.11	3.09	0	20.16	31.76	168.29
986	-1055	1042	85	2	-126	-0.01	-0.18	0.17	0.97	0	3.08	0	0	20.8	20.89	-176.94
-1535	-497	-378	-14	12	31	0.02	-0.18	0.18	0.97	0	3.07	3.13	0	21.74	20.24	-173.43
-1569	-750	-534	-24	17	52	0.04	-0.19	0.17	0.97	0	3.09	3.07	0	22.04	20.24	-171.29
495	234	49	-17	2	46	0.04	-0.19	0.17	0.97	0	3.1	3.06	0	21.75	20.47	-170.91
1029	521	284	-2	-10	12	0.04	-0.19	0.17	0.97	0	3.1	3.09	0	21.3	20.23	-171.35
517	320	157	3	-2	6	0.04	-0.18	0.17	0.97	0	3.1	3.11	0	20.92	19.8	-171.97
417	117	-66	-20	6	4	0.03	-0.18	0.16	0.97	0	3.09	3.12	0	20.17	19.51	-172.86
122	-20	237	1	7	7	0.02	-0.17	0.16	0.97	3.08	3.08	3.11	0	19.26	19.42	-173.96
