# Supplementary material for: Image Generation for 2D-CNN Using Time-Series Signal Features from Foot Gesture Applied to Select Cobot Operating Mode
Source: Sensors (Basel). 2021 Aug 26;21(17):5743. doi: 10.3390/s21175743 (PMC8434500; doi:10.3390/s21175743)
Supplement: Supplementary file 1 [file sensors-21-05743-s001.zip › data_fadwa/Cigarette crush with the forefoot/ccf27.xlsx]

## Sheet: ccf27
2	2	5	0	0	0	0	-0.16	0.08	0.98	3.14	3.09	3.09	3.14	9.13	18.44	-178.12
6	1	-8	0	0	0	0	-0.16	0.08	0.98	3.14	2.93	3.09	3.13	9.13	18.4	-178.13
13	-6	-5	-1	0	0	0	-0.16	0.08	0.98	3.14	2.94	3.09	3.13	9.12	18.36	-178.14
10	9	11	0	0	0	0	-0.16	0.08	0.98	3.13	2.94	3.09	3.13	9.12	18.32	-178.14
-6	1	14	1	1	-1	0	-0.16	0.08	0.98	2.94	2.94	3.09	3.12	9.18	18.27	-178.12
6	-2	-2	0	0	1	0	-0.16	0.08	0.98	3.13	2.94	3.12	3.12	9.19	18.26	-178.12
-6	6	11	0	1	0	0	-0.16	0.08	0.98	2.93	2.93	3.08	3.12	9.19	18.26	-178.12
1	0	4	0	0	-1	0	-0.16	0.08	0.98	3.13	2.93	3.11	3.11	9.2	18.27	-178.12
14	3	-4	0	0	0	0	-0.16	0.08	0.98	2.93	3.08	3.08	3.11	9.21	18.28	-178.11
-13	-6	-18	0	0	0	0	-0.16	0.08	0.98	3.13	2.94	3.08	3.11	9.21	18.3	-178.11
-9	9	-1	0	0	0	0	-0.16	0.08	0.98	2.94	2.94	3.08	3.11	9.22	18.32	-178.1
2	7	12	-1	0	0	0	-0.16	0.08	0.98	3.13	2.93	3.08	3.12	9.25	18.37	-178.07
-5	-3	-6	0	0	0	0	-0.16	0.08	0.98	3.13	3.09	3.09	3.12	9.25	18.37	-178.07
1	3	-5	0	0	0	0	-0.16	0.08	0.98	2.91	2.91	3.09	3.12	9.24	18.39	-178.07
-6	-8	12	0	0	0	0	-0.16	0.08	0.98	3.13	2.9	3.09	3.12	9.24	18.4	-178.07
2	1	12	0	0	0	0	-0.16	0.08	0.98	3.13	2.9	3.09	3.12	9.24	18.42	-178.06
-4	0	-15	0	0	0	0	-0.16	0.08	0.98	3.13	3.09	3.09	3.12	9.23	18.44	-178.06
-4	1	-5	1	0	0	0	-0.16	0.08	0.98	3.13	3.09	3.09	3.12	9.23	18.45	-178.06
10	-5	0	0	-1	1	0	-0.16	0.08	0.98	3.13	2.94	3.08	3.11	9.27	18.34	-178.05
5	9	2	0	0	0	0	-0.16	0.08	0.98	3.12	2.94	3.09	3.1	9.28	18.32	-178.05
-2	-2	4	0	0	0	0	-0.16	0.08	0.98	2.96	2.96	3.09	3.1	9.28	18.29	-178.05
4	0	-5	0	0	0	0	-0.16	0.08	0.98	3.1	2.98	3.09	3.08	9.29	18.27	-178.06
10	1	27	0	0	0	0	-0.16	0.08	0.98	3.09	2.99	3.09	3.07	9.3	18.25	-178.06
0	1	-2	0	0	0	0	-0.16	0.08	0.98	3	3	3.1	3.05	9.3	18.22	-178.06
9	2	-11	0	0	0	0	-0.16	0.08	0.98	3.05	3.1	3.02	3.02	9.32	18.21	-178.07
10	27	-2	0	0	0	0	-0.16	0.08	0.98	3.02	3.02	3.1	3.01	9.43	18.08	-178.08
-1	4	8	0	0	0	0	-0.16	0.08	0.98	2.99	3.03	3.1	2.99	9.44	18.06	-178.08
-1	-9	-15	0	0	0	0	-0.16	0.08	0.98	2.98	3.04	3.1	3	9.45	18.05	-178.08
15	0	-2	0	0	0	0	-0.16	0.08	0.98	2.98	3.1	3.1	3	9.45	18.04	-178.08
3	11	-6	0	0	0	0	-0.16	0.08	0.98	2.99	3.03	3.1	3.02	9.45	18.03	-178.08
-6	-6	3	0	1	0	0	-0.16	0.08	0.98	3.01	3.03	3.1	3.04	9.45	18.03	-178.08
7	-1	0	-1	0	0	0	-0.16	0.08	0.98	3.04	3.04	3.12	3.07	9.45	18.03	-178.08
1	-34	17	-1	-1	-1	0	-0.16	0.08	0.98	3.06	3.06	3.13	3.11	9.17	18.07	-178.13
-3	1	17	0	0	0	0	-0.16	0.08	0.98	3.11	3.07	3.14	3.13	9.11	18.05	-178.15
8	-3	14	0	0	0	0	-0.16	0.08	0.98	3.07	3.07	3.15	3.13	9.06	18.05	-178.15
-3	-6	-6	0	1	0	0	-0.16	0.08	0.98	3.14	3.07	3.14	3.14	9.02	18.05	-178.15
-1	-21	-1	1	0	0	0	-0.16	0.07	0.98	3.07	3.15	3.15	3.15	8.99	18.06	-178.16
1	-1	-14	0	0	0	0	-0.16	0.07	0.98	3.15	3.05	3.15	3.15	8.96	18.08	-178.16
-8	0	-5	0	0	0	0	-0.16	0.07	0.98	3.15	3.04	3.15	3.15	8.94	18.09	-178.16
-16	-22	10	0	1	0	0	-0.16	0.07	0.98	3.15	3	3.14	3.15	8.84	18.27	-178.12
-1	-2	-13	1	0	0	0	-0.16	0.07	0.98	2.98	2.98	3.13	3.15	8.85	18.31	-178.11
-13	0	-10	0	-1	0	0	-0.16	0.07	0.98	3.16	2.98	3.12	3.14	8.86	18.34	-178.1
2	0	-16	0	0	0	0	-0.16	0.07	0.98	3.15	2.98	3.1	3.12	8.88	18.35	-178.09
-3	6	19	0	0	0	0	-0.16	0.07	0.98	3.13	2.99	3.1	3.11	8.9	18.36	-178.08
1	2	9	1	0	0	0	-0.16	0.07	0.98	3.12	3.09	3.09	3.1	8.93	18.36	-178.08
-10	0	17	0	0	1	0	-0.16	0.07	0.98	3.12	3	3.09	3.1	8.98	18.37	-178.06
29	59	-38	-1	0	0	0	-0.16	0.08	0.98	3.11	2.99	3.08	3.1	9.21	18.23	-178.07
2	-4	7	0	0	-1	0	-0.16	0.08	0.98	3.11	2.98	3.07	3.1	9.21	18.25	-178.07
-9	1	-2	-1	0	1	0	-0.16	0.08	0.98	2.96	2.96	3.06	3.11	9.21	18.27	-178.07
1	-2	1	0	0	0	0	-0.16	0.08	0.98	3.11	2.96	3.05	3.1	9.21	18.28	-178.07
-1	-2	-4	0	0	0	0	-0.16	0.08	0.98	3.12	2.96	3.05	3.1	9.21	18.29	-178.07
2	-2	-8	1	0	-1	0	-0.16	0.08	0.98	3.11	2.95	3.04	3.1	9.21	18.3	-178.07
0	6	1	-1	0	1	0	-0.16	0.08	0.98	3.11	2.95	3.1	3.1	9.21	18.32	-178.07
-5	6	8	0	0	-1	0	-0.16	0.08	0.98	3.11	2.94	3.04	3.1	9.21	18.32	-178.07
-5	-11	-14	1	0	1	0	-0.16	0.08	0.98	3.11	2.94	3.05	3.08	9.22	18.41	-178.08
4	6	-1	0	-1	0	0	-0.16	0.08	0.98	3.1	2.97	3.06	3.04	9.22	18.4	-178.08
1	0	-4	0	0	0	0	-0.16	0.08	0.98	3.03	3.1	3.1	2.81	9.23	18.39	-178.08
-7	-1	0	0	-1	0	0	-0.16	0.08	0.98	2.77	3.1	3.14	0.26	9.25	18.35	-178.08
3	2	4	1	0	0	0	-0.16	0.08	0.98	0	3.15	3.16	0	9.28	18.31	-178.08
19	1	36	1	0	0	0	-0.16	0.08	0.98	0	3.14	3.15	0	9.32	18.25	-178.08
-13	2	11	0	0	0	0	-0.16	0.08	0.98	0	3.09	0	0	9.39	18.21	-178.08
57	2437	-1264	92	49	-5	0	-0.22	0.27	0.94	0	3.01	3.12	0	33.36	24.23	-173.24
-255	147	-651	-9	-12	-2	0	-0.23	0.29	0.93	0	3.12	3.12	0	36.25	24.98	-171.88
-365	156	-808	-16	-10	-2	0	-0.23	0.31	0.92	0	3.04	0	0	38.77	25.51	-170.58
-437	118	-734	-18	-9	2	0.01	-0.24	0.32	0.92	0	3.14	0	0	40.79	25.87	-169.47
-458	31	-411	-19	-5	9	0.01	-0.24	0.33	0.91	0	3.1	3.14	0	42.2	26.18	-168.72
22	267	136	-16	-7	8	0.01	-0.25	0.33	0.91	0	3.12	3.15	0	43.05	26.37	-168.53
167	303	318	-10	-8	2	0.01	-0.25	0.34	0.91	0	3.12	3.16	0	43.41	26.33	-168.69
30955	-20314	-24468	-262	-6667	-15865	0	-0.03	-0.07	0.16	0	3.13	0	0	-178.65	0.58	179.81
-32546	20125	25820	231	6742	15917	-0.05	-0.27	0.33	0.9	0	3.12	3.18	0	41.81	31.97	-174.46
462	89	102	-6	14	12	-0.08	-0.29	0.33	0.9	0	3.11	3.18	0	40.97	34.36	-176.84
868	470	-161	2	-10	-2	-0.1	-0.3	0.32	0.89	0	3.12	3.18	0	40.04	36.63	-179.55
1208	505	-82	7	-18	-15	-0.13	-0.3	0.32	0.89	0	3.18	0	0	39.12	38.34	177.88
754	335	-151	7	-22	-23	-0.14	-0.31	0.32	0.88	0	3.12	3.18	0	38.46	39.39	175.99
454	213	4	10	-25	-25	-0.15	-0.31	0.32	0.88	0	3.08	3.18	0	38.17	39.73	174.98
-695	-171	-116	-1	-7	-18	-0.15	-0.31	0.32	0.88	0	3.05	3.18	0	38.06	39.73	174.82
-1902	-2222	614	149	-108	-134	0.06	-0.29	0.39	0.87	0	3.19	3.19	0	53.73	27.66	-157.58
-2189	-1145	-933	-27	17	32	0.11	-0.29	0.4	0.86	0	3.01	3.18	0	55.95	23.95	-152.77
-1540	-705	-1358	-41	29	40	0.14	-0.28	0.41	0.85	0	3.03	3.18	0	57.45	21.41	-149.26
-268	277	-622	-39	15	41	0.16	-0.28	0.42	0.85	0	3.04	3.16	0	58.13	19.8	-147.39
433	630	-393	-33	10	28	0.17	-0.27	0.42	0.85	0	3.08	0	0	58.11	18.91	-146.82
1251	936	173	-17	-6	16	0.17	-0.27	0.42	0.85	0	3.06	3.13	0	57.49	18.32	-147.24
748	645	491	-8	-11	8	0.17	-0.26	0.41	0.86	0	3.06	3.12	0	56.36	17.53	-148.17
9209	791	5788	-25	85	73	-0.18	-0.27	0.29	0.9	0	3.05	3.08	0	31.47	36.39	168
-1012	251	-873	42	-36	-92	-0.19	-0.26	0.29	0.9	0	3.12	3.12	0	31.4	35.08	166.43
-1666	155	-760	3	47	-45	-0.19	-0.26	0.29	0.9	0	3.04	3.14	0	31.08	35.69	166.76
-1941	-116	-213	21	0	-15	-0.18	-0.28	0.28	0.9	0	3.01	3.15	0	31.12	36.88	168.15
-1124	-174	-419	11	-7	3	-0.17	-0.29	0.28	0.9	0	2.98	3.17	0	31.7	38.16	170
-466	-125	-635	6	-8	1	-0.16	-0.3	0.29	0.9	0	2.93	0	0	32.7	39.21	172.06
919	770	92	20	-29	-15	-0.14	-0.31	0.29	0.89	0	2.91	0	0	34.44	39.56	174.53
-2783	-993	-1995	-60	-19	77	0.12	-0.27	0.38	0.88	0	3.14	3.14	0	52.43	22.83	-153.66
6	-18	-91	-8	0	-1	0.11	-0.27	0.38	0.88	0	2.93	0	0	52.04	22.52	-154.1
-165	-78	-39	-9	-2	5	0.11	-0.26	0.38	0.88	0	3.11	0	0	51.4	22.3	-154.68
-392	-59	216	-7	-7	12	0.11	-0.26	0.37	0.89	0	2.76	3.06	0	50.46	22.09	-155.57
-686	-100	318	-3	-2	20	0.1	-0.25	0.37	0.89	0	2.75	3.04	0	49.34	21.8	-156.95
-723	-68	179	-5	16	25	0.09	-0.24	0.36	0.9	0	2.88	3.07	0	48.25	21.83	-158.9
-1306	-384	-155	-19	54	32	0.07	-0.24	0.36	0.9	0	2.93	3.11	0	47.2	23.05	-161.49
2536	-268	301	59	-79	-152	-0.01	-0.28	0.3	0.91	0	2.92	3.12	0	38.61	30.84	-170.56
-518	-400	-207	-18	8	19	0	-0.27	0.29	0.92	0	2.97	3.12	0	38.26	30.19	-169.52
150	-40	-7	-18	3	21	0	-0.27	0.29	0.92	0	3.02	3.1	0	37.33	29.76	-169.37
703	194	211	-9	-14	11	0	-0.26	0.28	0.92	0	3.07	0	0	35.97	29.07	-169.99
672	174	344	-6	-7	2	0	-0.25	0.27	0.93	0	3.11	3.06	0	34.36	28.03	-170.92
