# Supplementary material for: Image Generation for 2D-CNN Using Time-Series Signal Features from Foot Gesture Applied to Select Cobot Operating Mode
Source: Sensors (Basel). 2021 Aug 26;21(17):5743. doi: 10.3390/s21175743 (PMC8434500; doi:10.3390/s21175743)
Supplement: Supplementary file 1 [file sensors-21-05743-s001.zip › data_fadwa/Cigarette crush with the forefoot/ccf28.xlsx]

## Sheet: ccf49
-7	-1	-1	0	0	1	-0.15	-0.17	0.05	0.97	3.09	3.05	3.09	3.02	2.67	19.9	162.41
11	-9	6	0	0	0	-0.15	-0.17	0.05	0.97	3.08	3.1	3.1	3	2.67	19.89	162.41
38	21	25	0	0	0	-0.15	-0.16	0.05	0.97	3.06	3.08	3.1	2.98	2.83	19.65	162.44
-2	4	-9	0	0	-1	-0.15	-0.16	0.05	0.97	3.04	3.08	3.1	2.98	2.83	19.65	162.45
1	-4	20	0	1	0	-0.15	-0.16	0.05	0.97	3.04	3.08	3.1	2.99	2.83	19.66	162.45
-4	3	-6	0	0	0	-0.15	-0.16	0.05	0.97	3.08	3.08	3.1	3.01	2.83	19.65	162.45
5	-4	-1	0	0	0	-0.15	-0.17	0.05	0.97	3.08	3.07	3.1	3.03	2.83	19.67	162.45
9	-6	-4	-1	0	0	-0.15	-0.17	0.05	0.97	3.09	3.06	3.1	3.05	2.82	19.68	162.45
-3	5	-7	0	0	0	-0.15	-0.17	0.05	0.97	3.1	3.05	3.1	3.07	2.82	19.68	162.46
-23	-8	-6	0	1	0	-0.15	-0.17	0.05	0.97	3.03	3.03	3.09	3.09	2.65	19.81	162.47
-3	-12	-1	0	0	0	-0.15	-0.17	0.05	0.97	3.12	3.01	3.09	3.1	2.62	19.84	162.47
-6	-6	-9	0	0	0	-0.15	-0.17	0.05	0.97	3.13	2.98	3.08	3.1	2.61	19.86	162.48
-6	0	1	0	0	0	-0.15	-0.17	0.05	0.97	3.13	2.98	3.11	3.11	2.59	19.89	162.48
-10	-6	4	0	0	0	-0.15	-0.17	0.05	0.97	2.97	3.09	3.09	3.12	2.58	19.91	162.48
-3	-1	6	1	-1	0	-0.15	-0.17	0.05	0.97	3.15	2.97	3.1	3.14	2.57	19.94	162.49
-2	1	-21	0	0	0	-0.15	-0.17	0.05	0.97	3.16	2.96	3.11	3.15	2.56	19.96	162.49
-50	-42	29	-1	0	0	-0.15	-0.17	0.05	0.97	3.17	2.96	3.12	3.15	2.21	20.17	162.57
2	0	-19	0	-1	0	-0.15	-0.17	0.05	0.97	2.97	2.97	3.13	3.15	2.2	20.17	162.57
6	-17	7	0	0	0	-0.15	-0.17	0.05	0.97	3.17	2.99	3.13	3.15	2.19	20.15	162.58
5	4	-5	1	0	0	-0.15	-0.17	0.05	0.97	3.17	2.99	3.15	3.15	2.2	20.13	162.58
-2	8	11	0	0	1	-0.15	-0.17	0.05	0.97	3.17	3	3.13	3.15	2.2	20.11	162.59
2	-4	3	-1	0	0	-0.15	-0.17	0.05	0.97	3.17	3.13	3.13	3.15	2.21	20.08	162.59
6	0	-10	1	0	0	-0.15	-0.17	0.05	0.97	3.17	2.97	3.12	3.15	2.22	20.05	162.59
28563	-30276	-39008	-12	-19926	-21532	0	0	0	0	2.94	2.94	3.11	3.14	180	0	-180
-28586	30304	38980	12	19926	21532	-0.15	-0.17	0.05	0.97	3.16	2.89	3.09	3.14	2.32	20.25	162.61
0	-10	-8	0	1	0	-0.15	-0.17	0.05	0.97	2.87	2.87	3.08	3.13	2.33	20.25	162.62
2	4	5	0	-1	0	-0.15	-0.17	0.05	0.97	3.16	2.87	3.08	3.12	2.35	20.25	162.62
-7	1	23	0	0	0	-0.15	-0.17	0.05	0.97	3.16	2.87	3.07	3.12	2.36	20.25	162.62
-2	-2	11	0	1	0	-0.15	-0.17	0.05	0.97	3.15	2.88	3.06	3.11	2.37	20.26	162.62
-4	-2	-14	0	0	0	-0.15	-0.17	0.05	0.97	3.15	3.05	3.11	3.11	2.38	20.27	162.62
0	-2	-8	0	-1	0	-0.15	-0.17	0.05	0.97	3.15	2.92	3.05	3.11	2.41	20.27	162.63
44	44	13	0	0	0	-0.15	-0.17	0.05	0.97	3.14	2.93	3.05	3.11	2.63	20.04	162.63
8	-4	3	0	0	0	-0.15	-0.17	0.05	0.97	3.14	2.93	3.05	3.11	2.63	20.03	162.63
-8	-5	-9	0	0	0	-0.15	-0.17	0.05	0.97	3.14	3.05	3.05	3.11	2.63	20.02	162.63
10	0	12	0	0	0	-0.15	-0.17	0.05	0.97	3.15	2.94	3.05	3.11	2.63	20.01	162.63
-4	1	9	0	0	0	-0.15	-0.17	0.05	0.97	3.14	2.94	3.05	3.11	2.64	20	162.63
0	-1	-17	0	0	0	-0.15	-0.17	0.05	0.97	3.15	2.94	3.06	3.11	2.64	19.99	162.63
3	-2	7	0	0	0	-0.15	-0.17	0.05	0.97	3.15	2.95	3.11	3.14	2.64	19.98	162.63
3	-3	2	0	0	0	-0.15	-0.17	0.05	0.97	3.14	2.97	3.07	3.11	2.66	19.98	162.63
-1	7	-9	0	0	0	-0.15	-0.17	0.05	0.97	3.14	3.08	3.08	3.1	2.67	19.97	162.63
-5	2	3	0	0	0	-0.15	-0.17	0.05	0.97	3.14	2.99	3.1	3.1	2.68	19.96	162.63
6	-2	-1	0	0	0	-0.15	-0.17	0.05	0.97	3.14	3.08	3.08	3.1	2.68	19.95	162.63
-2	-3	3	0	0	0	-0.15	-0.17	0.05	0.97	3.13	3	3.08	3.1	2.69	19.95	162.64
3	-1	7	0	0	0	-0.15	-0.17	0.05	0.97	3.13	3.01	3.08	3.09	2.69	19.94	162.64
-3	-1	-6	0	0	0	-0.15	-0.17	0.05	0.97	3.13	3.03	3.08	3.08	2.7	19.93	162.64
29924	-26258	15132	5632	-3081	-20988	-0.15	0.01	-0.01	0	3.12	3.05	3.08	3.08	179.89	-0.11	179.96
-29891	26285	-15104	-5632	3082	20988	-0.15	-0.17	0.05	0.97	3.11	3.04	3.07	3.07	2.91	19.78	162.65
-4	-5	-6	0	0	0	-0.15	-0.17	0.05	0.97	3.11	3.01	3.07	3.08	2.92	19.79	162.65
-3	2	-12	0	0	0	-0.15	-0.17	0.05	0.97	3.11	3	3.05	3.08	2.94	19.8	162.65
9	2	10	0	0	0	-0.15	-0.17	0.05	0.97	3.12	3.04	3.08	3.08	2.96	19.82	162.65
0	7	-5	0	0	0	-0.15	-0.17	0.05	0.97	3.12	2.97	3.01	3.08	2.98	19.84	162.66
-4	4	14	0	0	0	-0.15	-0.17	0.05	0.97	3.12	2.97	3	3.08	2.99	19.85	162.66
1	-2	-1	0	0	0	-0.15	-0.17	0.05	0.97	3.12	2.98	3.01	3.09	3	19.87	162.66
-23	9	-20	-1	0	0	-0.15	-0.17	0.05	0.97	2.98	2.98	3.01	3.09	3.02	20.03	162.64
3	-4	-7	0	0	-1	-0.15	-0.17	0.05	0.97	3.13	2.95	3.03	3.09	3.01	20.02	162.64
0	-4	-6	-1	-1	0	-0.15	-0.17	0.05	0.97	3.13	2.91	3.04	3.09	2.98	20.01	162.64
3	5	-13	-1	0	0	-0.15	-0.17	0.05	0.97	3.13	2.94	3.04	3.09	2.91	19.99	162.62
-16	-6	5	1	0	0	-0.15	-0.17	0.05	0.97	3.12	2.95	3.05	3.12	2.85	19.96	162.61
-1	-11	9	1	0	0	-0.15	-0.17	0.05	0.97	3.12	2.99	3.07	3.07	2.83	19.94	162.6
9	1	-10	0	0	1	-0.15	-0.17	0.05	0.97	3.11	3.02	3.09	3.05	2.82	19.93	162.6
15	-13	27	3	0	0	-0.15	-0.17	0.05	0.97	3.1	3.09	3.12	2.77	2.96	19.84	162.65
1	9	13	1	-1	0	-0.15	-0.17	0.05	0.97	2.92	3.14	3.14	0.21	3.04	19.83	162.67
3	5	19	1	0	0	-0.15	-0.17	0.05	0.97	0.21	3.15	3.16	0	3.16	19.82	162.69
40	112	56	2	0	0	-0.15	-0.17	0.05	0.97	0.01	3.16	3.17	0	3.34	19.85	162.74
-26	-39	67	4	-2	1	-0.15	-0.17	0.06	0.97	0	3.13	3.17	0	3.6	19.84	162.81
-69	-3	179	13	-12	4	-0.15	-0.16	0.06	0.97	0	3.11	0	0	4.15	19.73	162.91
19	28	337	27	6	1	-0.15	-0.16	0.07	0.97	0	3.1	3.17	0	5.43	19.57	163.18
-655	2818	-2675	-3	44	0	-0.15	-0.28	0.26	0.91	0	3.18	3.18	0	29.14	36.3	170.72
-183	261	-450	-10	-4	-2	-0.15	-0.29	0.27	0.91	0	3.12	0	0	30.39	37.35	171.35
-119	157	-335	-10	-9	-1	-0.15	-0.3	0.28	0.9	0	3.19	3.19	0	31.42	38.22	171.88
-106	76	-56	-9	-9	2	-0.15	-0.3	0.28	0.9	0	3.14	3.18	0	32.14	38.75	172.22
-178	161	227	-3	-7	2	-0.15	-0.3	0.29	0.9	0	3.14	3.18	0	32.7	39.06	172.39
-68	188	279	-5	-2	1	-0.16	-0.3	0.29	0.89	0	3.14	3.18	0	33.11	39.22	172.42
-27	136	70	-5	-3	-2	-0.16	-0.3	0.29	0.89	0	3.15	3.18	0	33.34	39.31	172.38
196	274	-449	-27	15	29	-0.2	-0.3	0.31	0.88	0	3.15	3.16	0	34.25	41.08	167.85
238	129	131	-5	-5	1	-0.21	-0.3	0.31	0.88	0	3.16	3.15	0	33.27	41.27	166.18
143	38	90	0	-3	1	-0.22	-0.3	0.3	0.88	0	3.16	3.14	0	32.26	41.29	164.45
-104	-50	29	2	-5	0	-0.23	-0.3	0.3	0.88	0	3.16	0	0	31.33	41.19	162.78
-726	-123	-11	-3	13	11	-0.24	-0.3	0.3	0.88	0	3.16	3.15	0	30.27	41.33	160.98
-580	-152	-11	-7	16	19	-0.26	-0.3	0.29	0.87	0	3.14	3.17	0	28.72	41.85	158.47
1891	238	587	1	1	14	-0.28	-0.3	0.29	0.87	0	3.13	3.18	0	26.87	42.46	155.1
1909	66	548	25	-50	-34	-0.29	-0.29	0.29	0.87	0	3.12	3.19	0	26.6	41.56	152.82
-4643	-2023	-1060	99	-75	-166	-0.01	-0.3	0.35	0.89	0	3.11	3.19	0	47.15	32.77	-166.58
-1133	-802	-531	-28	19	36	0.03	-0.3	0.36	0.89	0	3.13	3.19	0	48.67	30.27	-162.67
-1100	-492	-311	-34	27	47	0.05	-0.29	0.36	0.89	0	3.14	3.16	0	49.29	28.71	-160.38
356	552	-659	-34	14	52	0.05	-0.29	0.36	0.89	0	3.15	0	0	49.14	28.13	-160.01
1157	1006	179	-13	-32	26	0.05	-0.27	0.36	0.89	0	3.14	3.17	0	48.26	26.92	-161.28
1088	675	404	-4	-4	6	0.04	-0.26	0.36	0.9	0	3.13	3.17	0	46.99	25.26	-163.19
934	596	763	-3	25	-7	0.04	-0.24	0.35	0.9	0	3.13	3.16	0	45.75	23.98	-165.01
5322	556	2569	9	41	-21	-0.31	-0.33	0.23	0.86	0	3.14	0	0	15.95	44.99	147.22
-1501	-30	-563	6	15	-37	-0.31	-0.33	0.23	0.86	0	3.11	3.16	0	15.47	44.82	146.9
-1743	-326	-512	1	1	-11	-0.31	-0.33	0.22	0.86	0	3.11	3.16	0	14.81	44.99	147.1
-1220	-353	-368	9	-6	11	-0.3	-0.33	0.22	0.87	0	3.1	3.17	0	14.35	45.2	147.46
-363	-117	-172	5	-9	9	-0.3	-0.34	0.22	0.87	0	3.09	3.17	0	14.36	45.3	147.8
224	139	65	6	1	-2	-0.3	-0.34	0.22	0.87	0	3.09	3.18	0	14.68	45.35	148.22
434	216	181	6	12	-14	-0.29	-0.34	0.22	0.87	0	3.08	3.19	0	15.1	45.62	148.93
-2114	-864	-1442	-44	-27	34	0.04	-0.29	0.31	0.9	0	3.06	3.18	0	42.95	30.01	-163.19
294	173	389	2	9	-1	0.03	-0.29	0.31	0.91	0	3.18	0	0	42.04	29.95	-163.91
96	47	326	3	11	1	0.03	-0.29	0.3	0.91	0	2.96	3.18	0	41.25	30.13	-164.59
-356	-405	232	5	8	7	0.03	-0.29	0.3	0.91	0	2.88	3.16	0	40.68	30.55	-165.24
-455	-115	-164	-1	8	16	0.02	-0.29	0.3	0.91	0	2.83	3.14	0	40.17	31.26	-166.15
-1446	-900	-439	-17	24	26	0	-0.3	0.29	0.91	0	2.9	3.11	0	39.53	32.57	-167.58
