# Supplementary material for: Image Generation for 2D-CNN Using Time-Series Signal Features from Foot Gesture Applied to Select Cobot Operating Mode
Source: Sensors (Basel). 2021 Aug 26;21(17):5743. doi: 10.3390/s21175743 (PMC8434500; doi:10.3390/s21175743)
Supplement: Supplementary file 1 [file sensors-21-05743-s001.zip › data_fadwa/Cigarette crush with the forefoot/ccf29.xlsx]

## Sheet: ccf29
1	0	-1	0	0	0	0	-0.17	0.07	0.98	3.16	2.77	3.03	3.14	8.84	19.05	-178.57
2	3	19	0	-1	0	0	-0.17	0.07	0.98	3.16	2.78	3.03	3.14	8.84	19.05	-178.57
-2	-4	-4	0	0	0	0	-0.17	0.07	0.98	3.16	2.79	3.03	3.14	8.84	19.04	-178.57
-1	18	5	0	1	-1	0	-0.17	0.07	0.98	3.16	2.79	3.02	3.13	8.94	18.99	-178.59
1	-1	-4	0	0	0	0	-0.17	0.07	0.98	3.16	2.79	3.02	3.12	8.95	19	-178.59
-7	4	2	0	0	1	0	-0.17	0.07	0.98	3.15	2.79	3.02	3.12	8.95	19	-178.58
3	-3	-3	0	0	0	0	-0.17	0.08	0.98	3.15	2.8	3.02	3.12	8.96	19	-178.58
8	-7	-14	0	0	-1	0	-0.17	0.08	0.98	2.79	2.79	3.02	3.12	8.96	19	-178.58
-1	4	-1	0	0	0	0	-0.17	0.08	0.98	3.15	2.78	3.02	3.11	8.98	19	-178.58
-4	1	4	0	0	1	0	-0.17	0.08	0.98	3.15	2.76	3.03	3.11	8.98	19	-178.58
-1	-3	8	0	0	0	0	-0.17	0.08	0.98	3.15	2.76	3.03	3.11	8.98	19	-178.58
-3	8	-10	0	0	-1	0	-0.17	0.08	0.98	3.15	2.74	3.03	3.09	9.03	19.11	-178.56
-9	1	13	0	0	0	0	-0.17	0.08	0.98	3.15	2.74	3.03	3.08	9.04	19.12	-178.55
-6	-1	-4	0	0	0	0	-0.17	0.08	0.98	3.15	3.03	3.03	3.09	9.04	19.13	-178.55
0	3	-5	0	0	1	0	-0.17	0.08	0.98	2.75	2.75	3.03	3.09	9.04	19.13	-178.54
2	-5	11	0	-1	0	0	-0.17	0.08	0.98	3.15	2.76	3.03	3.09	9.04	19.13	-178.54
9	4	4	0	0	0	0	-0.17	0.08	0.98	3.15	2.76	3.03	3.1	9.05	19.12	-178.54
3	-1	3	0	0	0	0	-0.17	0.08	0.98	2.76	2.76	3.03	3.1	9.05	19.12	-178.54
-11	0	-18	-1	0	-1	0	-0.17	0.08	0.98	3.15	2.76	3.03	3.1	9.07	19.1	-178.54
3	1	-17	1	0	1	0	-0.17	0.08	0.98	3.15	2.77	3.03	3.1	9.08	19.1	-178.54
-1	-3	12	0	0	0	0	-0.17	0.08	0.98	3.15	2.79	3.03	3.1	9.08	19.09	-178.54
3	-5	4	0	0	0	0	-0.17	0.08	0.98	3.15	2.79	3.03	3.11	9.08	19.08	-178.54
9	9	9	-1	0	0	0	-0.17	0.08	0.98	3.15	2.79	3.03	3.11	9.08	19.06	-178.54
3	0	-4	1	0	0	0	-0.17	0.08	0.98	3.15	2.78	3.03	3.11	9.08	19.05	-178.54
-4	8	5	0	0	0	0	-0.17	0.08	0.98	3.15	2.78	3.03	3.11	9.08	19.04	-178.55
-6	-4	-6	0	1	0	0	-0.17	0.08	0.98	3.15	2.78	3.03	3.11	9.09	19.02	-178.55
6	7	2	0	-1	0	0	-0.17	0.08	0.98	3.15	2.78	3.03	3.1	9.09	19.02	-178.55
4	-2	7	0	0	0	0	-0.17	0.08	0.98	3.15	2.79	3.03	3.1	9.1	19.02	-178.54
-2	-3	-8	0	0	0	0	-0.17	0.08	0.98	3.15	2.79	3.03	3.1	9.1	19.01	-178.54
4	-5	2	0	0	0	0	-0.17	0.08	0.98	3.15	2.81	3.02	3.1	9.1	19	-178.54
3	-10	13	0	0	0	0	-0.17	0.08	0.98	3.15	2.81	3.02	3.09	9.11	18.99	-178.54
-3	6	5	0	0	0	0	-0.17	0.08	0.98	2.83	2.83	3.03	3.08	9.11	18.99	-178.54
46	7	-18	3	-6	1	0	-0.16	0.08	0.98	3.14	2.99	3.08	2.7	9.32	18.56	-178.57
7	28	87	2	0	-1	0	-0.16	0.08	0.98	2.86	3.1	3.12	0	9.45	18.37	-178.55
22	52	49	2	2	0	0	-0.16	0.08	0.98	0	3.14	3.14	0	9.65	18.21	-178.51
7	29	-1	3	-3	0	0	-0.16	0.08	0.98	0	3.13	3.13	0	9.93	18.03	-178.45
-6	22	295	11	-13	2	0	-0.15	0.09	0.98	0	3.1	3.12	0	10.38	17.64	-178.35
70	28	274	27	-4	1	0	-0.15	0.1	0.98	0	3.08	3.11	0	11.47	16.85	-178.13
59	222	97	24	16	0	0	-0.14	0.11	0.98	0	3.07	3.11	0	13.25	16.46	-177.75
-869	2598	-2955	-49	25	7	0.01	-0.22	0.29	0.93	0	3.08	3.12	0	36.94	23.74	-170.95
47	184	47	-5	-4	-2	0.01	-0.22	0.3	0.93	0	3.09	3.13	0	37.65	24.04	-170.93
17	114	-128	-4	-4	-1	0	-0.22	0.3	0.93	0	3.1	3.13	0	38.21	24.27	-170.92
-45	78	67	-5	-3	-1	0	-0.22	0.31	0.93	0	3.11	3.13	0	38.61	24.39	-170.96
-63	47	84	-3	-3	0	0	-0.22	0.31	0.92	3.12	3.12	3.13	0	38.87	24.47	-171.02
-118	29	30	-3	-2	1	0	-0.22	0.31	0.92	0	3.12	3.14	0	39.04	24.5	-171.14
-206	-37	-16	-4	-4	5	0	-0.22	0.31	0.92	3.13	3.13	3.14	0	39.09	24.48	-171.37
2679	763	1106	-9	22	56	-0.15	-0.25	0.29	0.91	0	3.13	3.14	0	32.25	33.28	170.62
510	140	112	13	-4	-61	-0.16	-0.25	0.29	0.91	0	3.12	3.15	0	32.2	33.17	169.51
-911	-23	-61	-5	28	-33	-0.16	-0.26	0.29	0.91	0	3.1	3.16	0	31.94	34.02	169.73
-1072	-275	-300	7	-10	-2	-0.16	-0.27	0.28	0.91	0	3.07	3.17	0	31.82	35.04	170.44
-514	-153	-267	4	-6	6	-0.15	-0.28	0.28	0.91	0	3.04	3.18	0	31.93	35.88	171.19
272	137	8	6	0	-7	-0.15	-0.28	0.28	0.9	3.03	3.03	3.18	0	32.25	36.57	172.01
609	461	168	12	4	-20	-0.14	-0.29	0.29	0.9	0	3.03	3.18	0	32.91	37.3	173.4
-3703	-1576	-2976	-42	-55	58	0.18	-0.26	0.4	0.86	0	3.04	3.18	0	55.14	17.92	-146.77
333	273	257	-7	-8	7	0.18	-0.26	0.39	0.86	0	3.03	3.17	0	54.27	17.56	-147.39
186	217	451	-6	-4	8	0.18	-0.25	0.39	0.87	0	3.05	3.16	0	53.13	17.13	-148.31
85	159	489	-4	0	7	0.17	-0.24	0.38	0.88	0	3.05	3.16	0	51.84	16.72	-149.46
-76	-73	326	0	5	10	0.17	-0.23	0.38	0.88	0	3.05	3.14	0	50.53	16.42	-150.82
170	181	148	-3	15	8	0.16	-0.22	0.37	0.89	0	3.11	3.11	0	49.38	16.34	-152.42
-266	-53	240	-3	23	4	0.14	-0.22	0.37	0.89	3.04	3.04	3.1	0	48.41	16.76	-154.09
2686	251	1197	58	28	-96	-0.19	-0.3	0.26	0.9	0	2.96	3.14	0	27.22	39.48	166.15
-581	-59	60	6	-8	8	-0.18	-0.31	0.26	0.9	0	2.9	3.14	0	27.78	40.41	167.56
773	317	574	17	-7	-9	-0.17	-0.32	0.26	0.89	0	2.81	3.15	0	28.85	41.02	169.23
1075	567	51	31	-26	-25	-0.16	-0.32	0.27	0.89	0	2.74	3.17	0	31.19	41.05	172.09
515	-23	147	29	-26	-35	-0.13	-0.32	0.29	0.89	0	2.69	3.18	0	34.61	40.3	176.57
-296	-70	-118	26	-22	-31	-0.09	-0.32	0.31	0.89	0	2.6	3.17	0	38.95	38.66	-177.52
-355	-492	-206	22	-28	-22	-0.04	-0.31	0.33	0.89	0	2.66	3.17	0	43.54	36.03	-170.76
-3658	-280	-1604	-196	61	197	0.11	-0.26	0.35	0.89	0	2.87	3.15	0	48.13	22.9	-156.24
968	357	-454	-33	50	-27	0.09	-0.26	0.35	0.9	0	2.86	3.13	0	46.67	23.27	-157.98
-1972	-1247	543	24	-4	54	0.08	-0.26	0.33	0.9	0	2.8	3.11	0	45.07	24.93	-159.62
-522	-520	-324	-18	36	29	0.05	-0.27	0.32	0.9	0	2.84	3.08	0	43.75	26.97	-162.19
242	-23	60	-8	9	18	0.02	-0.28	0.31	0.91	0	2.83	3.06	0	42	29.43	-165.84
769	-54	206	-4	5	13	-0.02	-0.29	0.3	0.91	0	2.78	3.07	0	39.78	31.93	-170.3
1355	282	520	2	-4	-1	-0.06	-0.29	0.29	0.91	0	2.82	3.08	0	37.18	34.23	-175.3
1786	1144	179	139	-118	-215	-0.07	-0.29	0.29	0.91	0	2.85	0	0	36.54	34.54	-177.71
-236	-234	40	7	-12	-9	-0.05	-0.28	0.3	0.91	0	2.88	3.13	0	38.41	32.77	-174.09
-1060	-352	-299	1	-3	-1	-0.01	-0.28	0.31	0.91	0	2.82	3.13	0	40.23	30.78	-170.31
-1063	-316	-361	-7	9	12	0.02	-0.27	0.32	0.91	0	2.81	3.12	0	41.78	29.02	-166.82
-989	-360	-373	-13	12	21	0.04	-0.27	0.32	0.91	0	2.82	3.11	0	42.96	27.61	-163.97
-760	-113	-516	-20	17	26	0.06	-0.27	0.32	0.91	0	2.89	3.1	0	43.75	26.8	-161.96
-87	-90	-260	-19	13	25	0.06	-0.27	0.32	0.9	0	2.89	3.09	0	44.07	26.52	-160.92
2937	423	1547	-46	7	32	0.03	-0.23	0.26	0.94	0	3.08	3.08	0	33.86	24.33	-168.76
-135	-196	41	-6	2	4	0.02	-0.23	0.25	0.94	0	2.93	3.08	0	32.55	24.5	-169.84
26	-172	163	-5	1	4	0.02	-0.23	0.24	0.94	0	3.02	3.07	0	31.06	24.74	-171.08
435	-4	-80	-4	-3	1	0.01	-0.22	0.23	0.95	0	3.04	3.08	0	29.43	24.87	-172.5
470	106	281	0	-8	-7	0	-0.22	0.22	0.95	0	3.07	3.11	0	27.71	24.72	-173.89
270	21	353	5	-7	-10	-0.01	-0.21	0.21	0.95	0	3.08	3.11	0	26.08	24.32	-174.99
58	-66	358	4	-5	-10	-0.01	-0.21	0.2	0.96	0	3.07	3.11	0	24.6	23.69	-175.72
261	-2193	896	33	38	-4	0	-0.15	0.08	0.98	0	2.95	3.06	2.95	9.7	17.64	-178.44
-53	-86	122	7	-5	3	0	-0.16	0.08	0.98	2.35	2.74	3.04	2.99	9.46	17.93	-178.44
-19	-41	-88	4	-2	0	0	-0.16	0.08	0.98	2.96	2.6	3.02	3.03	9.37	18.14	-178.43
-31	-26	-150	1	-1	1	0	-0.16	0.08	0.98	3.03	2.6	3.03	3.06	9.36	18.31	-178.4
-28	-25	-82	0	-1	0	0	-0.16	0.08	0.98	3.08	2.62	3.02	3.09	9.35	18.46	-178.38
-7	-20	-56	-1	-1	0	0	-0.16	0.08	0.98	3.1	2.66	3.01	3.11	9.32	18.58	-178.38
-16	-10	-26	0	-2	0	0	-0.16	0.08	0.98	3.11	2.72	3.01	3.11	9.28	18.65	-178.37
13	9	57	2	-2	0	0	-0.16	0.08	0.98	3.12	2.76	3.02	3.11	9.18	18.52	-178.34
-2	-2	4	0	0	0	0	-0.16	0.08	0.98	3.12	2.78	3.02	3.11	9.19	18.49	-178.34
0	7	5	0	0	1	0	-0.16	0.08	0.98	3.12	2.78	3.03	3.11	9.19	18.47	-178.33
11	-6	-17	0	0	0	0	-0.16	0.08	0.98	3.12	2.77	3.03	3.11	9.2	18.45	-178.33
8	8	14	0	0	-1	0	-0.16	0.08	0.98	3.12	2.77	3.03	3.12	9.2	18.44	-178.33
-5	1	-9	0	1	0	0	-0.16	0.08	0.98	3.12	2.78	3.03	3.12	9.2	18.44	-178.33
