# Supplementary material for: Image Generation for 2D-CNN Using Time-Series Signal Features from Foot Gesture Applied to Select Cobot Operating Mode
Source: Sensors (Basel). 2021 Aug 26;21(17):5743. doi: 10.3390/s21175743 (PMC8434500; doi:10.3390/s21175743)
Supplement: Supplementary file 1 [file sensors-21-05743-s001.zip › data_fadwa/Cigarette crush with the forefoot/ccf3.xlsx]

## Sheet: Sheet1
0	6	20	0	1	0	0.3	0.18	-0.01	-0.94	3.16	3.1	3.13	3.1	-6.06	20.24	142.97
-3	2	-8	0	0	0	0.3	0.18	-0.01	-0.94	3.16	3.1	3.12	3.1	-6.05	20.25	142.97
-3	-7	-8	0	0	0	0.3	0.18	-0.01	-0.94	3.16	3.1	3.12	3.1	-6.05	20.27	142.98
10	5	-7	0	0	0	0.3	0.18	-0.01	-0.94	3.16	3.1	3.12	3.1	-6.04	20.27	142.99
1	1	-6	0	0	0	0.3	0.18	-0.01	-0.94	3.16	3.1	3.12	3.1	-6.04	20.29	142.99
-5	-2	7	0	0	0	0.3	0.18	-0.01	-0.94	3.16	3.1	3.12	3.1	-6.03	20.29	142.99
5	5	-3	0	0	0	0.3	0.18	-0.01	-0.94	3.16	3.1	3.12	3.1	-6.02	20.29	143
-14643	26160	-28324	-18	-2304	-9738	0.3	0.18	0	0	3.1	3.12	3.12	3.1	-172.25	-0.19	-179.97
14645	-26151	28329	18	2303	9738	0.3	0.18	-0.01	-0.94	3.16	3.1	3.12	3.1	-5.91	20.28	143.1
8	-4	2	0	0	0	0.3	0.18	-0.01	-0.94	3.15	3.1	3.11	3.09	-5.9	20.28	143.11
-9	5	-5	0	0	0	0.3	0.18	-0.01	-0.94	3.15	3.1	3.11	3.15	-5.89	20.27	143.11
5	0	1	0	0	0	0.3	0.18	-0.01	-0.94	3.15	3.1	3.11	3.09	-5.88	20.28	143.12
-2	-2	18	0	0	0	0.3	0.18	-0.01	-0.94	3.15	3.1	3.12	3.09	-5.87	20.27	143.13
11	2	-12	0	0	0	0.3	0.18	-0.01	-0.94	3.15	3.12	3.12	3.09	-5.86	20.27	143.14
-1	2	-5	0	0	0	0.3	0.18	-0.01	-0.94	3.15	3.11	3.12	3.08	-5.85	20.26	143.14
34	11	2	0	0	0	0.3	0.18	-0.01	-0.94	3.14	3.12	3.12	3.07	-5.65	20.12	143.22
-7	14	8	0	0	1	0.3	0.18	-0.01	-0.94	3.13	3.12	3.12	3.13	-5.63	20.12	143.23
-1	-4	-8	0	0	-1	0.3	0.18	-0.01	-0.94	3.13	3.12	3.12	3.06	-5.62	20.11	143.23
8	-5	3	0	0	1	0.3	0.18	-0.01	-0.94	3.13	3.12	3.12	3.06	-5.61	20.12	143.23
-3	3	7	0	1	-1	0.3	0.18	-0.01	-0.94	3.13	3.12	3.12	3.06	-5.6	20.12	143.23
2	9	3	0	0	0	0.3	0.18	-0.01	-0.94	3.13	3.12	3.12	3.05	-5.6	20.12	143.24
7	-4	2	0	0	0	0.3	0.18	-0.01	-0.94	3.13	3.12	3.12	3.05	-5.59	20.13	143.24
-32	6	-18	0	0	0	0.3	0.18	-0.01	-0.94	3.13	3.11	3.05	3.05	-5.63	20.35	143.28
-6	-9	4	0	0	0	0.3	0.18	-0.01	-0.94	3.13	3.11	3.12	3.05	-5.63	20.36	143.28
5	2	5	0	0	0	0.3	0.18	-0.01	-0.94	3.13	3.11	3.11	3.06	-5.63	20.37	143.28
-3	3	-7	0	0	0	0.3	0.18	-0.01	-0.94	3.13	3.1	3.11	3.14	-5.65	20.38	143.28
1	3	-15	0	0	0	0.3	0.18	-0.01	-0.94	3.14	3.1	3.11	3.07	-5.65	20.39	143.29
3	10	2	0	0	0	0.3	0.18	-0.01	-0.94	3.14	3.09	3.11	3.07	-5.65	20.4	143.29
-7	-5	17	-1	0	0	0.3	0.18	-0.01	-0.94	3.14	3.1	3.11	3.07	-5.66	20.4	143.29
5	0	-6	1	-1	0	0.3	0.18	-0.01	-0.94	3.13	3.1	3.11	3.07	-5.63	20.39	143.33
0	4	-1	0	0	1	0.3	0.18	-0.01	-0.94	3.13	3.1	3.11	3.06	-5.62	20.38	143.33
1	-5	2	0	0	-1	0.3	0.18	-0.01	-0.94	3.13	3.11	3.11	3.13	-5.62	20.38	143.33
-5	1	3	0	0	1	0.3	0.18	-0.01	-0.94	3.13	3.11	3.11	3.05	-5.61	20.38	143.34
-2	1	-12	0	0	-1	0.3	0.18	-0.01	-0.94	3.12	3.11	3.11	3.05	-5.59	20.37	143.35
-3	-9	-1	0	0	0	0.3	0.18	-0.01	-0.94	3.12	3.11	3.11	3.05	-5.59	20.38	143.35
4	12	11	0	0	0	0.3	0.18	-0.01	-0.94	3.12	3.11	3.11	3.06	-5.57	20.38	143.36
12	6	0	0	1	0	0.3	0.18	-0.01	-0.94	3.12	3.11	3.1	3.06	-5.55	20.37	143.38
7	-4	4	0	0	0	0.3	0.18	-0.01	-0.94	3.13	3.11	3.06	3.06	-5.55	20.37	143.38
-5	-2	5	0	0	0	0.3	0.18	-0.01	-0.94	3.13	3.1	3.1	3.06	-5.55	20.37	143.39
-7	-1	0	0	0	0	0.3	0.18	-0.01	-0.94	3.13	3.1	3.09	3.06	-5.55	20.37	143.39
0	-1	-7	0	0	0	0.3	0.18	-0.01	-0.94	3.12	3.1	3.09	3.11	-5.55	20.37	143.39
-1	-1	14	0	0	0	0.3	0.18	-0.01	-0.94	3.11	3.09	3.09	3	-5.55	20.37	143.4
-1	1	-10	0	0	0	0.3	0.18	-0.01	-0.94	3.08	3.11	3.09	2.87	-5.55	20.37	143.39
5947	3881	-4614	-13103	39	-2724	0.3	0.18	0.44	1.94	3.05	3.09	3.09	2.78	13.28	-76.61	-126.74
-5973	-3826	4644	13105	-39	2725	0.3	0.18	-0.01	-0.94	3.01	3.11	3.09	2.6	-5.37	20.69	143.44
-11	-10	-20	2	-1	0	0.3	0.18	-0.01	-0.94	2.54	3.12	0	0	-5.29	20.74	143.45
14	-13	129	3	0	1	0.3	0.19	-0.01	-0.94	0	3.1	3.08	0	-5.14	20.81	143.47
-70	-15	220	9	5	1	0.3	0.19	-0.02	-0.94	0	3.04	3.01	0	-4.87	21.02	143.51
-7	102	231	16	6	4	0.3	0.19	-0.02	-0.93	0.01	2.95	2.88	0.01	-4.39	21.62	143.55
-34	135	139	15	7	1	0.3	0.2	-0.03	-0.93	0.01	2.87	2.84	0	-3.64	22.62	143.63
-88	160	13	8	-1	1	0.3	0.2	-0.04	-0.93	0.01	2.85	2.86	0	-2.67	23.86	143.8
-348	2339	-2553	-54	-22	-3	0.29	0.28	-0.18	-0.9	0.01	2.9	2.91	0	11.38	36.78	148.54
36	65	121	-6	-1	0	0.29	0.28	-0.18	-0.9	0.01	2.97	2.94	0	11.43	36.63	148.42
33	-31	5	-5	0	0	0.29	0.27	-0.18	-0.9	0.01	3.02	3.01	0	11.34	36.38	148.21
18	-33	26	-3	0	1	0.29	0.27	-0.17	-0.9	0	3.05	3.05	0	11.12	36.06	147.91
-157	-80	209	-2	0	3	0.29	0.27	-0.17	-0.9	0	3.06	3.03	0	10.82	35.72	147.53
-482	-114	162	-1	0	10	0.3	0.27	-0.17	-0.9	0	3.07	2.97	0	10.42	35.4	146.93
-865	-356	72	-3	9	18	0.3	0.26	-0.17	-0.9	0	3.07	2.97	0	9.78	35.19	145.86
4077	1034	1313	60	-17	-125	0.44	0.27	-0.14	-0.85	0	3.01	3.05	0	0.03	35.89	125.58
1192	88	98	16	-22	-31	0.41	0.27	-0.15	-0.86	0	2.99	3.09	0	2.14	36.27	129.55
753	-14	183	20	-31	-48	0.37	0.27	-0.16	-0.87	0	2.97	3.12	0	5.66	36.29	135.49
-496	-480	14	13	-23	-41	0.32	0.26	-0.18	-0.89	0	2.94	3.14	0	10.01	35.74	143.27
-1465	-1028	-65	4	-5	-19	0.27	0.26	-0.19	-0.91	0.01	3	3.12	0	14.41	34.6	151.96
-2602	-1022	-541	-7	9	14	0.21	0.25	-0.2	-0.92	0.01	3.05	3.11	0.01	18.08	33.31	160.38
-2863	-823	-811	-19	18	43	0.15	0.25	-0.2	-0.93	0.01	3.07	3.11	0	20.78	32.2	167.51
347	799	-126	-141	144	351	0.26	0.26	-0.16	-0.92	0.01	3.07	3.06	0	11.37	33.58	152.39
1440	108	399	-4	-1	12	0.3	0.26	-0.15	-0.9	0.01	3	3	0	7.68	34.24	145.1
1525	486	496	4	-9	-9	0.35	0.26	-0.14	-0.89	0.01	3.07	2.96	0	4.26	34.27	137.85
1323	414	404	12	-14	-23	0.4	0.26	-0.13	-0.87	0	3.01	2.96	0	1.5	33.8	131.43
1397	437	443	17	-10	-34	0.43	0.26	-0.13	-0.86	0	2.87	0	0	-0.43	33.18	126.22
1091	462	240	21	-13	-46	0.46	0.25	-0.12	-0.84	0	2.78	2.97	0	-1.48	32.71	122.63
297	312	-29	21	-13	-45	0.47	0.25	-0.13	-0.84	0	2.81	2.99	0	-1.76	32.54	120.78
13085	14285	15504	-60	-31513	-32272	0	0	0	0	0	2.91	3.04	0	-180	0	180
-21595	-16895	-17599	112	31454	32117	0.14	0.24	-0.2	-0.94	0.01	2.92	3.11	0	20.65	31.02	168.46
-1076	-22	-625	-22	27	56	0.12	0.25	-0.2	-0.94	0	2.9	0	0	21.69	31.07	171.72
79	275	-409	-21	16	51	0.11	0.25	-0.2	-0.94	0	2.99	3.05	0	22.05	31.47	173.08
1836	732	0	-8	-8	30	0.11	0.26	-0.2	-0.94	0	3.03	3.05	0	22.07	31.6	172.92
1461	638	312	-8	-11	7	0.12	0.25	-0.2	-0.94	0.01	3.05	3.02	0	22	31.2	172.22
890	376	348	-5	-1	-3	0.12	0.24	-0.2	-0.94	0.01	3.05	2.97	0	21.75	30.58	171.4
-149	-42	145	-4	4	5	0.13	0.24	-0.2	-0.94	0	3.05	2.88	0	21.32	30.07	170.54
4526	721	1685	10	28	-75	0.39	0.23	-0.14	-0.88	0	2.98	2.89	0	3.91	31.31	133.57
-1019	-414	-398	4	-11	-11	0.38	0.24	-0.13	-0.89	0	2.93	2.93	0	3.78	31.23	135.01
-700	-375	-84	-18	14	-2	0.36	0.24	-0.13	-0.89	0	3.01	2.95	0	3.4	31.02	136.49
-865	-249	-446	14	-29	2	0.35	0.24	-0.12	-0.9	0	3.05	2.96	0	3.21	30.72	138.09
-397	-245	-202	-6	-4	2	0.34	0.24	-0.11	-0.9	0	3.1	0	0	3.11	30.19	139.65
-426	-156	26	-9	1	5	0.33	0.23	-0.11	-0.91	0	3.11	3.02	1.1	2.99	29.49	141.14
-411	-143	76	-5	-4	7	0.32	0.23	-0.1	-0.92	0.23	3.07	2.97	2.92	2.71	28.66	142.38
677	-1415	929	28	22	44	0.31	0.18	-0.01	-0.93	2.98	3	2.95	3.03	-5.76	20.45	142.09
5	-6	-100	-1	-1	0	0.31	0.18	-0.01	-0.93	3.03	2.98	2.94	3	-5.77	20.44	142.09
4	0	-7	0	0	0	0.31	0.18	-0.01	-0.93	3.08	2.93	2.93	3.04	-5.79	20.43	142.09
0	-6	12	0	1	0	0.31	0.18	-0.01	-0.93	3.09	2.97	2.92	3.04	-5.81	20.42	142.09
-6	8	19	0	0	0	0.31	0.18	-0.01	-0.93	3.09	2.93	2.93	3.04	-5.84	20.43	142.09
-7	-17	-15	0	0	0	0.31	0.18	-0.01	-0.93	3.1	2.95	3.05	3.05	-5.87	20.43	142.09
-8	3	-2	0	0	0	0.31	0.18	-0.01	-0.93	3.1	2.94	2.94	3.05	-5.89	20.42	142.09
12	-5	10	0	0	0	0.31	0.18	-0.01	-0.93	3.11	2.92	3.06	3.06	-6.05	20.47	142.08
-12	-9	-3	0	0	0	0.31	0.18	-0.01	-0.93	2.89	2.89	2.92	3.07	-6.07	20.48	142.08
-6	-4	-1	0	0	0	0.31	0.18	-0.01	-0.93	3.12	2.88	2.92	3.08	-6.09	20.5	142.08
-4	-2	-3	0	0	0	0.31	0.19	-0.01	-0.93	3.12	2.88	2.93	3.08	-6.11	20.51	142.08
-3	-3	-11	0	0	0	0.31	0.19	-0.01	-0.93	3.13	2.93	2.93	3.13	-6.13	20.52	142.07
-2	1	3	0	0	0	0.31	0.19	-0.01	-0.93	3.13	2.88	2.93	3.09	-6.15	20.54	142.07
5	-4	-9	0	0	0	0.31	0.19	-0.01	-0.93	3.13	2.87	2.91	3.09	-6.16	20.54	142.07
