# Supplementary material for: Image Generation for 2D-CNN Using Time-Series Signal Features from Foot Gesture Applied to Select Cobot Operating Mode
Source: Sensors (Basel). 2021 Aug 26;21(17):5743. doi: 10.3390/s21175743 (PMC8434500; doi:10.3390/s21175743)
Supplement: Supplementary file 1 [file sensors-21-05743-s001.zip › data_fadwa/Cigarette crush with the forefoot/ccf30.xlsx]

## Sheet: Sheet1
-4	-15	3	1	1	0	0.76	0.14	0.08	-0.63	3.13	3.06	3.15	3.11	-18.85	3.22	78.37
-13	-3	-12	0	0	0	0.76	0.14	0.08	-0.63	3.14	3.04	3.15	3.11	-18.88	3.21	78.38
-40	-2	-33	0	-1	0	0.76	0.15	0.08	-0.63	3.15	3.02	3.14	3.12	-19.23	3.12	78.51
7	-8	-6	0	0	0	0.76	0.15	0.09	-0.63	3.01	3.01	3.14	3.12	-19.25	3.11	78.52
0	-3	0	0	0	0	0.76	0.15	0.09	-0.63	3.16	3	3.13	3.13	-19.26	3.1	78.53
-6	-9	4	1	0	0	0.76	0.15	0.09	-0.63	2.99	2.99	3.12	3.13	-19.29	3.09	78.53
-12	-4	1	-1	0	0	0.76	0.15	0.09	-0.63	3.16	2.95	3.11	3.14	-19.32	3.08	78.54
-5	2	-8	0	0	0	0.76	0.15	0.09	-0.63	3.17	3.11	3.11	3.17	-19.33	3.08	78.55
5	-3	-1	0	-1	0	0.76	0.15	0.09	-0.63	2.87	3.1	3.1	3.15	-19.32	3.07	78.55
-23	-4	-2	1	1	0	0.76	0.15	0.09	-0.63	3.17	2.88	3.09	3.15	-19.49	2.98	78.63
3	5	-6	0	-1	0	0.76	0.15	0.09	-0.63	3.17	3.09	3.09	3.14	-19.49	2.98	78.64
-6	0	2	0	1	0	0.76	0.15	0.09	-0.63	3.17	2.91	3.08	3.13	-19.49	3	78.64
0	13	23	0	0	0	0.76	0.15	0.09	-0.63	3.17	2.93	3.08	3.13	-19.5	3.01	78.64
-7	-8	9	0	0	0	0.76	0.15	0.09	-0.63	3.16	2.94	3.07	3.13	-19.5	3.02	78.64
2	-2	-16	0	-1	1	0.76	0.15	0.09	-0.63	2.93	2.93	3.07	3.12	-19.5	3.04	78.64
2	4	-4	0	0	0	0.76	0.15	0.09	-0.63	3.16	2.94	3.07	3.12	-19.5	3.06	78.63
18	25	-1	0	0	0	0.76	0.15	0.09	-0.63	3.16	2.96	3.07	3.11	-19.45	3.18	78.61
-3	-6	4	0	0	0	0.76	0.15	0.09	-0.63	3.15	3.07	3.07	3.11	-19.44	3.19	78.61
1	5	4	0	0	0	0.76	0.15	0.09	-0.63	3.15	2.98	3.07	3.1	-19.43	3.19	78.61
10	-7	5	0	0	0	0.76	0.15	0.09	-0.63	3.15	2.98	3.07	3.1	-19.42	3.19	78.61
-1	11	-2	0	0	0	0.76	0.15	0.09	-0.63	3.15	2.98	3.07	3.1	-19.41	3.19	78.61
5	-3	-1	0	0	-1	0.76	0.15	0.09	-0.63	3.15	2.97	3.07	3.1	-19.39	3.2	78.61
-2	2	-7	0	0	1	0.76	0.15	0.09	-0.63	2.96	2.96	3.06	3.1	-19.39	3.2	78.61
-3	8	11	0	1	-1	0.76	0.15	0.09	-0.63	3.15	2.93	3.05	3.11	-19.45	3.21	78.63
0	-8	-14	0	0	1	0.76	0.15	0.09	-0.63	3.15	2.91	3.04	3.15	-19.46	3.21	78.62
-3	8	-8	0	0	-1	0.76	0.15	0.09	-0.63	3.15	2.9	3.03	3.11	-19.47	3.21	78.62
-1	-1	8	0	0	0	0.76	0.15	0.09	-0.63	3.15	2.87	3.01	3.11	-19.48	3.21	78.62
-6	-10	14	0	0	0	0.76	0.15	0.09	-0.63	3.15	2.85	2.98	3.11	-19.49	3.21	78.63
6	4	-12	0	0	0	0.76	0.15	0.09	-0.63	3.15	2.97	2.97	3.1	-19.5	3.21	78.63
-3	6	-8	0	0	0	0.76	0.15	0.09	-0.63	2.85	2.85	2.97	3.1	-19.51	3.22	78.62
17271	-4804	16319	-48	31905	13658	0	0	0	0	3.14	2.87	2.96	3.09	180	0	180
-17263	4822	-16325	48	-31906	-13657	0.76	0.15	0.08	-0.63	3.13	2.9	2.97	3.12	-19.47	3.33	78.61
9	5	5	0	0	0	0.76	0.15	0.08	-0.63	3.12	2.92	2.98	3.07	-19.45	3.35	78.61
1	3	-19	0	0	0	0.76	0.15	0.08	-0.63	3.11	2.93	2.99	3.06	-19.45	3.36	78.6
-13	0	16	0	0	0	0.76	0.15	0.08	-0.63	3.1	2.95	3	3.05	-19.45	3.37	78.59
-5	6	-1	0	0	0	0.76	0.15	0.08	-0.63	3.1	2.98	3.01	3.1	-19.45	3.4	78.6
3	4	1	0	0	0	0.76	0.15	0.08	-0.63	3.1	2.98	3.02	3.06	-19.46	3.4	78.6
-3	-5	-2	0	0	0	0.76	0.15	0.08	-0.63	3.1	3	3.04	3.06	-19.46	3.41	78.59
21	7	12	-1	0	-1	0.76	0.15	0.08	-0.63	3.1	3.01	3.05	3.06	-19.4	3.41	78.59
0	-6	0	0	1	1	0.76	0.15	0.08	-0.63	3.1	3.02	3.07	3.05	-19.4	3.4	78.59
6	5	4	0	0	-1	0.76	0.15	0.08	-0.63	3.09	3.03	3.08	3.04	-19.4	3.4	78.59
-11	-9	3	0	0	0	0.76	0.15	0.08	-0.63	3.08	3.05	3.1	3	-19.41	3.4	78.6
2	8	2	0	0	0	0.76	0.15	0.08	-0.63	3.02	3.08	3.11	2.86	-19.42	3.39	78.6
-7	-3	-8	0	0	0	0.76	0.15	0.08	-0.63	2.87	3.11	3.14	0.5	-19.42	3.39	78.6
11	-18	-7	0	0	0	0.76	0.15	0.08	-0.63	0.01	3.13	3.15	0	-19.43	3.37	78.6
-198	704	976	87	11	10	0.75	0.2	0.05	-0.63	0	3.09	3.1	0	-21.58	10.21	77.47
354	172	-143	10	3	-1	0.75	0.22	0.04	-0.62	0	3	2.97	0	-22.47	12.67	77.04
-157	376	-451	-5	9	-1	0.75	0.24	0.02	-0.62	0	2.89	2.89	0	-23.62	15.11	76.54
-18	444	-533	-11	5	0	0.74	0.26	0.02	-0.62	0	2.88	2.89	0	-24.98	17.26	75.96
-197	98	-664	-15	-1	0	0.74	0.28	0.01	-0.62	0	2.96	2.91	0	-26.34	19.01	75.32
-114	226	-770	-16	-8	0	0.73	0.29	0.01	-0.61	0.01	3	2.96	0	-27.5	20.37	74.74
-51	196	-795	-20	-10	0	0.73	0.3	0	-0.61	0.01	3.01	3	0	-28.29	21.35	74.25
-462	-175	1608	-37	2	-4	0.75	0.28	0.04	-0.6	0.01	2.99	3.05	0	-28.52	16.43	73.89
-69	-52	-123	-3	-1	3	0.75	0.28	0.04	-0.6	0	3	3.08	0	-28.78	16.09	73.68
-78	-43	2	-3	4	4	0.75	0.28	0.04	-0.6	0	2.93	3.1	0	-29.09	15.63	73.35
-472	-72	52	-1	3	8	0.75	0.28	0.05	-0.6	0	2.7	3.06	0	-29.48	15.12	72.88
-714	-437	81	-5	14	15	0.76	0.28	0.05	-0.59	0	2.61	3	0	-30.17	14.31	72.06
-972	-292	108	-4	10	24	0.76	0.28	0.06	-0.58	0	2.62	3	0	-31.25	13.16	70.6
-40	-195	44	-6	10	24	0.77	0.29	0.08	-0.56	0	2.55	3.05	0	-32.46	11.76	68.46
8879	25270	10879	26042	-7475	-18279	0.79	0.29	-0.49	0.81	0	2.2	3.07	0	-38.99	17.97	-75.39
-4668	-24396	-10669	-25891	7347	17993	0.72	0.34	0.04	-0.6	0.01	2.15	3.13	0	-34.45	20.53	73.52
-2392	-1028	-664	-10	6	11	0.68	0.34	0.03	-0.65	2.3	2.3	3.15	0	-33.16	23.94	79.82
-2522	-914	-795	-25	14	37	0.64	0.35	0.02	-0.68	0	2.42	3.15	0	-32	26.59	85.52
-1865	-592	-520	-35	20	57	0.62	0.35	0.02	-0.71	0	2.71	3.14	0	-31.31	28.19	89.72
-956	-372	-640	-40	24	68	0.6	0.35	0.02	-0.72	0	2.7	3.13	0	-31.34	28.71	91.81
1600	1161	41	-25	5	49	0.6	0.35	0.02	-0.72	0	2.14	3.12	0	-31.55	28.44	91.87
1541	1109	650	-7	-8	9	0.61	0.35	0.02	-0.71	0	0.6	3.07	0	-31.21	27.93	91.35
3181	506	1736	-55	48	118	0.79	0.31	0.1	-0.52	0	2.05	2.96	0	-36.99	9.93	63.34
1087	349	330	15	-18	-24	0.81	0.3	0.1	-0.49	0	2.52	2.89	0	-36.33	8.12	59.69
987	409	256	17	-13	-32	0.83	0.29	0.09	-0.47	0	2.51	2.9	0	-35.43	7.02	56.81
831	318	319	19	-14	-38	0.84	0.29	0.09	-0.45	0	2.35	2.95	0	-34.36	6.69	54.88
287	185	318	18	-5	-41	0.84	0.28	0.08	-0.45	0	2.03	2.99	0	-33.41	6.89	54.07
-1044	-90	-371	10	11	-28	0.84	0.28	0.08	-0.45	0	2.24	3.05	0	-33.02	7.23	54.3
-711	-141	-17	7	12	-14	0.84	0.28	0.08	-0.46	0	2.34	3.09	0	-33.03	7.44	55.02
-4813	-1553	-2850	-29	-18	63	0.63	0.33	0.01	-0.71	0	2.48	3.02	0	-29.13	26.76	89.79
957	555	515	-5	-2	2	0.63	0.33	0.01	-0.7	0	2.6	0	0	-28.73	26.18	89.09
220	205	437	-3	2	6	0.64	0.32	0.01	-0.7	0	2.42	2.96	0	-28.37	25.47	88.3
-52	-50	243	-6	12	14	0.65	0.32	0.01	-0.69	0	2.25	2.91	0	-28.32	24.61	87.09
211	-112	339	-3	14	13	0.66	0.31	0.02	-0.68	0	2.2	2.83	0	-28.59	23.59	85.34
-170	-252	114	-5	17	16	0.68	0.31	0.02	-0.67	0	2.17	2.77	0	-29.38	22.35	83.04
-210	-79	-77	-5	12	19	0.7	0.31	0.03	-0.65	0	1.95	2.67	0	-30.5	20.88	80.13
3482	1238	666	60	-32	-141	0.83	0.29	0.07	-0.46	0	1.91	2.84	0	-33.59	8.73	55.59
3	-36	99	5	-4	-13	0.83	0.29	0.07	-0.47	0	2.02	2.91	0	-33.9	9.06	56.84
1001	280	484	12	-15	-24	0.82	0.29	0.07	-0.49	0	1.91	0	0	-34.03	9.86	58.55
1334	329	594	34	-32	-45	0.8	0.3	0.06	-0.51	0	2.14	3.07	0	-33.62	11.79	61.28
-90	-498	11	23	-18	-42	0.78	0.3	0.05	-0.54	0	2.2	3.03	0	-32.85	14.65	65.45
-1183	-851	-364	12	-12	-22	0.75	0.31	0.04	-0.58	0	2.68	2.98	0	-31.82	17.79	70.72
-1083	-388	-3371	-2	17	23	0.72	0.32	0.02	-0.62	0	2.87	2.98	0	-31.31	21.2	75.87
-742	388	2127	-147	44	179	0.73	0.26	0.04	-0.64	0	3.02	3.02	0	-26.24	15.25	78.8
213	-78	314	2	-4	-10	0.73	0.25	0.05	-0.63	0	3.07	3.07	0	-25.53	14.02	78.68
-210	-61	279	3	-5	-7	0.73	0.23	0.05	-0.63	0	3.1	3.1	0	-24.73	12.91	78.82
-259	-437	-111	0	2	1	0.74	0.22	0.05	-0.64	0	3.1	3.1	0	-24.01	11.78	79.04
9	-109	202	3	-1	1	0.74	0.21	0.06	-0.64	0	3.09	3.09	2.36	-23.28	10.69	79.15
8	-185	127	4	0	0	0.74	0.2	0.06	-0.64	2.36	3.07	3.06	2.92	-22.57	9.7	79.27
83	-107	73	1	1	-2	0.74	0.19	0.06	-0.64	2.95	3.03	3.04	2.97	-21.9	8.79	79.4
81	-138	-37	0	-3	-2	0.75	0.18	0.07	-0.64	3	3	3.03	3.02	-21.19	7.91	79.57
142	-763	-31	35	20	3	0.75	0.15	0.08	-0.64	3.05	2.99	3.03	3.05	-19.41	4.15	80.73
0	-17	1	0	0	0	0.75	0.15	0.08	-0.64	3.08	2.97	3.03	3.06	-19.42	4.13	80.74
-3	-17	-7	0	0	0	0.75	0.15	0.08	-0.64	3.09	2.97	3.07	3.07	-19.44	4.11	80.75
-1	-73	-9	0	0	0	0.75	0.15	0.08	-0.64	3.09	2.98	3.04	3.08	-19.45	4.09	80.76
-5	32	5	0	0	0	0.75	0.15	0.08	-0.64	3.1	2.99	3.04	3.08	-19.47	4.07	80.78
9	14	-9	0	0	0	0.75	0.15	0.08	-0.64	3.1	2.99	3.03	3.11	-19.49	4.06	80.79
