# Supplementary material for: Image Generation for 2D-CNN Using Time-Series Signal Features from Foot Gesture Applied to Select Cobot Operating Mode
Source: Sensors (Basel). 2021 Aug 26;21(17):5743. doi: 10.3390/s21175743 (PMC8434500; doi:10.3390/s21175743)
Supplement: Supplementary file 1 [file sensors-21-05743-s001.zip › data_fadwa/Cigarette crush with the forefoot/ccf31.xlsx]

## Sheet: Sheet1
-1	-2	3	1	0	1	0.71	0.15	0.08	-0.68	3.16	3.08	3.13	3.13	-18.86	5.69	86.38
7	4	3	0	-1	0	0.71	0.15	0.08	-0.68	3.08	3.08	3.13	3.13	-18.82	5.69	86.38
6	2	-9	-1	0	0	0.71	0.15	0.08	-0.68	3.16	3.08	3.12	3.13	-18.76	5.69	86.38
1	7	19	0	0	0	0.71	0.15	0.08	-0.68	3.16	3.09	3.12	3.13	-18.72	5.69	86.38
70	-1	11	1	1	-1	0.71	0.15	0.07	-0.68	3.15	3.1	3.12	3.13	-18.24	5.75	86.42
1	-4	-11	0	1	0	0.71	0.15	0.07	-0.68	3.15	3.09	3.11	3.13	-18.24	5.77	86.42
6	5	8	0	0	0	0.71	0.15	0.07	-0.68	3.15	3.09	3.13	3.13	-18.24	5.78	86.43
-3	1	0	0	0	0	0.71	0.15	0.07	-0.68	3.15	3.08	3.1	3.13	-18.25	5.8	86.43
5	2	4	0	0	0	0.71	0.15	0.07	-0.68	3.15	3.07	3.09	3.13	-18.26	5.81	86.43
-7	8	18	0	0	0	0.71	0.15	0.07	-0.68	3.15	3.07	3.09	3.15	-18.28	5.82	86.43
-14	-2	-5	0	0	0	0.71	0.15	0.07	-0.68	3.15	3.06	3.09	3.13	-18.3	5.82	86.44
30965	27505	18130	-45	29596	19539	0	0	0	0	3.15	3.06	3.09	3.13	180	0	180
-30980	-27502	-18164	44	-29597	-19538	0.71	0.15	0.07	-0.68	3.15	3.09	3.09	3.13	-18.44	5.88	86.44
5	1	-6	0	0	0	0.71	0.15	0.07	-0.68	3.15	3.07	3.09	3.13	-18.42	5.87	86.43
0	4	-3	0	0	-1	0.71	0.15	0.07	-0.68	3.15	3.06	3.08	3.13	-18.42	5.87	86.43
-1	-6	12	0	0	0	0.71	0.15	0.07	-0.68	3.15	3.05	3.13	3.13	-18.41	5.86	86.44
9	6	5	0	1	1	0.71	0.15	0.07	-0.68	3.16	3.03	3.06	3.14	-18.4	5.86	86.44
11	-3	-3	0	0	-1	0.71	0.15	0.07	-0.68	3.16	3	3.04	3.14	-18.4	5.86	86.43
-9	-4	6	1	0	0	0.71	0.15	0.07	-0.68	3.16	2.96	3.02	3.14	-18.41	5.86	86.44
-80	18	-33	0	1	0	0.71	0.15	0.08	-0.68	3.16	2.89	3.01	3.14	-18.94	5.89	86.44
-8	0	-9	-1	0	0	0.71	0.15	0.08	-0.68	2.89	2.89	3.01	3.14	-18.98	5.89	86.45
3	-8	-4	1	-1	0	0.71	0.15	0.08	-0.68	3.16	2.91	3.01	3.14	-19	5.89	86.44
-2	-4	-5	0	0	1	0.71	0.15	0.08	-0.68	3.16	2.92	3.01	3.14	-19.01	5.88	86.44
8	1	14	0	-1	0	0.71	0.15	0.08	-0.68	3.16	2.92	3.01	3.14	-19	5.89	86.44
-1	9	16	-1	0	0	0.71	0.15	0.08	-0.68	3.16	2.93	3.02	3.14	-18.98	5.88	86.44
-2	0	-3	0	0	0	0.71	0.15	0.08	-0.68	3.16	2.95	3.03	3.14	-18.97	5.89	86.43
21	-3	2	1	0	0	0.71	0.15	0.08	-0.68	3.16	2.97	3.04	3.14	-18.87	5.88	86.42
0	11	-3	0	0	0	0.71	0.15	0.08	-0.68	3.16	2.99	3.04	3.13	-18.86	5.88	86.42
0	-7	10	-1	0	-1	0.71	0.15	0.08	-0.68	3.16	3	3.05	3.13	-18.85	5.88	86.42
-10	-1	-6	0	0	1	0.71	0.15	0.08	-0.68	3.16	3.01	3.13	3.13	-18.85	5.89	86.41
7	9	6	0	1	0	0.71	0.15	0.08	-0.68	3.16	3.01	3.06	3.13	-18.84	5.88	86.42
8	-6	7	1	-1	-1	0.71	0.15	0.07	-0.68	3.16	3.02	3.07	3.13	-18.84	5.89	86.42
-7	-6	2	-1	1	0	0.71	0.15	0.07	-0.68	3.16	3.02	3.07	3.16	-18.83	5.89	86.42
3462	6740	-27562	0	-1	-17	0.71	0.15	0.07	0	3.16	3.02	3.07	3.13	-86.12	-6.12	20.41
-3448	-6746	27553	1	1	17	0.71	0.15	0.07	-0.68	3.16	3.03	3.08	3.13	-18.78	5.88	86.43
1	-3	2	0	0	0	0.71	0.15	0.07	-0.68	3.16	3.08	3.08	3.13	-18.78	5.88	86.43
5	10	-7	0	0	0	0.71	0.15	0.07	-0.68	3.16	3.04	3.08	3.13	-18.77	5.87	86.43
-9	-7	-4	0	0	0	0.71	0.15	0.07	-0.68	3.16	3.04	3.09	3.13	-18.77	5.88	86.43
4	7	20	0	-1	0	0.71	0.15	0.07	-0.68	3.16	3.05	3.09	3.13	-18.76	5.88	86.44
3	-2	0	0	0	0	0.71	0.15	0.07	-0.68	3.16	3.05	3.09	3.13	-18.76	5.88	86.44
1	-1	-11	0	0	0	0.71	0.15	0.07	-0.68	3.04	3.04	3.09	3.13	-18.74	5.88	86.44
-6	-14	-12	0	1	0	0.71	0.15	0.07	-0.68	3.16	3.09	3.09	3.12	-18.79	5.93	86.45
-5	6	-3	0	0	0	0.71	0.15	0.07	-0.68	3.15	3.04	3.09	3.12	-18.79	5.93	86.45
-3	10	12	0	0	0	0.71	0.15	0.07	-0.68	3.15	3.04	3.09	3.12	-18.79	5.93	86.45
0	-1	-4	0	0	0	0.71	0.15	0.07	-0.68	3.15	3.04	3.09	3.11	-18.8	5.94	86.46
1	10	-14	0	0	0	0.71	0.15	0.07	-0.68	3.14	3.04	3.09	3.1	-18.79	5.94	86.46
0	-1	20	0	0	0	0.71	0.15	0.07	-0.68	3.13	3.05	3.1	3.09	-18.79	5.95	86.45
-2	-3	-5	0	0	0	0.71	0.15	0.07	-0.68	3.11	3.06	3.11	3.08	-18.79	5.96	86.46
6	10	46	1	0	1	0.71	0.15	0.07	-0.68	3.08	3.09	3.13	2.9	-18.79	6.06	86.44
-8	-24	-20	2	0	0	0.71	0.16	0.07	-0.68	2.87	3.12	3.14	1.5	-18.8	6.14	86.43
16	35	11	2	2	0	0.71	0.16	0.07	-0.68	0.41	3.15	3.15	0.01	-18.85	6.25	86.42
6	78	50	3	2	-1	0.71	0.16	0.07	-0.68	0.01	3.12	3.17	0	-18.95	6.45	86.39
112	6	150	5	1	-1	0.71	0.16	0.07	-0.68	0	3.09	3.16	0	-19.09	6.76	86.39
-9	55	191	14	0	-5	0.71	0.16	0.07	-0.68	0	3.06	3.15	0	-19.26	7.36	86.52
-1	220	131	16	-3	-2	0.71	0.17	0.06	-0.68	0	3.04	3.13	0	-19.41	8.43	86.71
16	206	113	7	-5	-6	0.7	0.18	0.05	-0.69	0.01	3.04	3.09	0	-19.39	9.78	87.03
-937	1519	-1598	-15	15	43	0.65	0.3	0	-0.7	0.01	3.05	3.05	0	-25.2	24.15	88.18
212	159	-190	-4	1	-4	0.66	0.3	0	-0.69	0	3.02	3.06	0	-25.61	25.08	87.24
192	186	-94	-4	-2	-6	0.66	0.31	-0.01	-0.69	0.01	3.02	3.07	0	-26.01	25.9	86.45
46	190	-88	-4	-1	-6	0.66	0.32	-0.01	-0.68	0.01	3.02	3.08	0	-26.35	26.61	85.84
-5	103	-25	-3	-1	-6	0.66	0.32	-0.02	-0.68	0.01	3.01	3.06	0	-26.65	27.21	85.41
-123	58	-109	-4	-1	-4	0.66	0.32	-0.02	-0.68	0	3.01	3.05	0	-26.97	27.72	85.13
-172	39	27	-3	-1	-1	0.66	0.33	-0.02	-0.68	0	3.05	3.07	0	-27.28	28.12	84.94
-2595	-730	-134	-58	35	77	0.69	0.33	-0.01	-0.65	0	3.06	3.08	0	-29.84	25.94	79.4
-141	-277	11	-8	10	27	0.71	0.33	0	-0.63	0	3.06	3.04	0	-31.24	24.15	76.36
505	-92	126	-8	8	23	0.73	0.33	0.02	-0.6	0	3.02	3.02	0	-32.63	22.01	72.6
1092	109	339	-2	-3	7	0.75	0.33	0.03	-0.57	0	3.09	3.06	0	-33.65	19.72	68.54
1417	329	228	5	-9	-7	0.77	0.32	0.03	-0.54	0	3.01	3.09	0	-34.18	17.61	64.6
1387	429	279	8	-10	-23	0.79	0.32	0.04	-0.52	0.01	2.97	3.12	0	-34.34	15.82	61.22
1527	570	451	14	-16	-39	0.81	0.31	0.04	-0.5	0.01	2.91	3.14	0	-34.04	14.64	58.75
-4276	-1628	-1030	130	-65	-221	0.65	0.36	0.02	-0.67	0.01	2.66	3.16	0	-33.67	26.9	82.91
-1681	-1036	-663	-16	6	33	0.62	0.37	0.01	-0.69	0.01	2.73	3.16	0	-32.92	29.16	87.34
-1184	-591	-624	-27	13	46	0.6	0.37	0.01	-0.71	0.01	2.79	3.16	0	-32.47	30.7	90.54
-633	-63	-530	-31	12	46	0.59	0.37	0.01	-0.72	0	3.15	3.15	0	-32.44	31.44	92.23
665	691	-205	-22	1	37	0.58	0.37	0.01	-0.72	0	2.92	3.13	0	-32.51	31.55	92.55
1245	975	491	-7	-7	13	0.59	0.37	0.01	-0.72	0	2.86	3.11	0	-32.08	31.37	92.31
861	669	603	0	0	-4	0.59	0.37	0.01	-0.72	0	2.69	0	0	-31.45	31.13	92.09
36143	6670	254	25250	57	-4772	0.59	0.36	1.88	-0.87	0	2.68	2.99	0	-71.6	nan	90.69
-31224	-5754	1802	-25280	-28	4826	0.81	0.32	0.07	-0.49	0	2.82	0	0	-36.03	11.68	58.25
528	271	381	20	-14	-43	0.82	0.31	0.06	-0.48	2.69	2.69	2.96	0	-35.29	11.27	56.93
-806	-6	115	18	-1	-37	0.82	0.31	0.06	-0.48	0	3	3	0	-34.75	11.38	56.77
-1153	-250	-337	8	11	-15	0.82	0.31	0.06	-0.48	0	2.32	3.04	0	-34.79	11.47	57.29
-814	-167	-172	8	5	-5	0.81	0.31	0.06	-0.49	0.01	3.08	3.08	0	-35.2	11.59	57.98
-157	-12	-143	6	2	-6	0.81	0.31	0.06	-0.49	0.01	2.57	3.12	0	-35.72	11.87	58.76
429	179	148	9	0	-14	0.8	0.32	0.07	-0.5	0	2.65	3.12	0	-36.3	12.37	59.74
-2320	-785	-1666	-59	-45	71	0.62	0.34	0.01	-0.7	2.93	2.93	3.07	0	-29.27	28.02	89.28
-203	18	301	-1	3	4	0.63	0.33	0	-0.7	0	2.99	3.04	0	-28.38	27.21	89.07
23	-19	219	-3	9	11	0.64	0.32	0	-0.7	0	2.99	3.03	0	-27.71	26.32	88.5
175	-110	305	0	11	7	0.65	0.31	0.01	-0.69	0	3	3	0	-27.38	25.39	87.53
132	-108	-58	0	11	4	0.66	0.31	0.01	-0.69	0	2.96	2.98	0	-27.31	24.46	86.31
-293	-101	20	-3	13	11	0.67	0.31	0.01	-0.68	0	2.98	2.95	0	-27.66	23.42	84.75
-140	-109	100	-2	10	13	0.68	0.3	0.02	-0.66	0	3	2.96	0	-28.32	22.27	82.7
2210	261	501	43	-23	-103	0.78	0.27	0.05	-0.56	0	2.96	3.07	0	-29.15	13.23	68.35
-288	-181	-439	7	-5	3	0.77	0.27	0.05	-0.57	0	2.98	0	0	-29.2	13.43	69.2
-151	-38	-94	5	-7	2	0.77	0.27	0.05	-0.58	3.03	3.03	3.09	0	-29.21	13.94	69.95
126	-22	-56	-14	-5	-6	0.76	0.27	0.05	-0.58	0	3.07	3.13	0	-28.96	14.32	70.83
-126	-19	-165	-2	-6	-4	0.76	0.27	0.04	-0.59	0	3.1	3.13	0	-28.49	14.51	71.91
-87	-34	-116	-10	-5	-3	0.75	0.27	0.04	-0.6	0	3.13	3.13	0	-27.86	14.62	73.14
-106	-166	-109	-8	-3	0	0.75	0.26	0.04	-0.61	0	3.11	3.11	0	-27.05	14.46	74.47
544	-1463	1570	9	34	38	0.76	0.16	0.08	-0.63	0	3.07	3.07	2.71	-19.5	4.68	78.34
-22	-5	-47	5	-3	1	0.76	0.16	0.08	-0.63	3.03	3.03	3.06	2.83	-19.58	4.55	78.35
6	-74	-122	2	0	0	0.76	0.16	0.08	-0.63	3.04	3.01	3.05	2.88	-19.67	4.5	78.38
