# Supplementary material for: Image Generation for 2D-CNN Using Time-Series Signal Features from Foot Gesture Applied to Select Cobot Operating Mode
Source: Sensors (Basel). 2021 Aug 26;21(17):5743. doi: 10.3390/s21175743 (PMC8434500; doi:10.3390/s21175743)
Supplement: Supplementary file 1 [file sensors-21-05743-s001.zip › data_fadwa/Cigarette crush with the forefoot/ccf32.xlsx]

## Sheet: ccf32
-10	-3	-13	0	0	0	-0.01	-0.16	0.08	0.98	3.14	2.7	3.02	3.12	8.97	18.92	-179.65
2	5	2	0	0	0	-0.01	-0.16	0.08	0.98	3.14	2.67	3.02	3.13	8.96	18.93	-179.65
-7	0	12	0	0	0	-0.01	-0.16	0.08	0.98	3.14	2.67	3.02	3.13	8.96	18.94	-179.64
9	-3	6	0	0	0	-0.01	-0.16	0.08	0.98	3.14	3.02	3.02	3.13	8.94	18.96	-179.64
-17	-13	-10	1	-1	0	-0.01	-0.16	0.08	0.98	3.15	2.69	3.03	3.13	8.94	18.96	-179.61
2	7	-2	-1	0	0	-0.01	-0.16	0.08	0.98	3.15	2.71	3.03	3.13	8.94	18.95	-179.61
-1	4	15	1	0	1	-0.01	-0.16	0.08	0.98	3.15	2.73	3.04	3.13	8.94	18.95	-179.6
1	-2	-6	-1	0	-1	-0.01	-0.16	0.08	0.98	2.85	2.85	3.07	3.12	8.94	18.95	-179.6
-1	-1	-7	1	0	0	-0.01	-0.16	0.08	0.98	3.14	2.95	3.1	3.12	8.94	18.94	-179.6
2	-6	-13	0	0	0	-0.01	-0.16	0.08	0.98	3.13	3	3.11	3.12	8.94	18.94	-179.6
0	-15	-34	0	-1	1	-0.01	-0.16	0.08	0.98	3.14	3.02	3.12	3.13	8.94	18.91	-179.6
92	5	99	0	3	-1	-0.01	-0.16	0.08	0.98	3.14	3.01	3.11	3.12	8.88	18.26	-179.67
7	4	-8	0	0	0	-0.01	-0.16	0.08	0.98	3.14	2.99	3.11	3.13	8.9	18.29	-179.65
-5	2	-1	0	0	0	-0.01	-0.16	0.08	0.98	3.14	2.97	3.11	3.13	8.92	18.33	-179.64
-4	-7	-6	0	0	0	-0.01	-0.16	0.08	0.98	3.14	2.94	3.1	3.13	8.93	18.37	-179.63
-13	0	-14	0	0	0	-0.01	-0.16	0.08	0.98	3.15	3.09	3.09	3.13	8.94	18.41	-179.62
-8	2	4	0	0	0	-0.01	-0.16	0.08	0.98	3.15	2.86	3.08	3.13	8.94	18.44	-179.61
-7	4	-5	0	-1	0	-0.01	-0.16	0.08	0.98	3.15	2.81	3.07	3.12	8.94	18.47	-179.6
-19265	8145	-30791	-7	-4191	5603	0	0	0	0	3.15	3.06	3.06	3.12	-180	0	-180
19194	-8137	30758	7	4191	-5603	-0.01	-0.16	0.08	0.98	2.72	2.72	3.06	3.12	9.08	18.97	-179.47
-2	-1	-7	0	0	0	-0.01	-0.16	0.08	0.98	3.14	2.73	3.05	3.11	9.09	18.98	-179.46
-5	1	0	0	-1	1	-0.01	-0.16	0.08	0.98	3.14	2.75	3.05	3.11	9.1	18.97	-179.46
7	3	2	0	0	0	-0.01	-0.16	0.08	0.98	3.14	2.77	3.05	3.11	9.11	18.97	-179.46
-10	2	-2	0	0	0	-0.01	-0.16	0.08	0.98	3.14	3.05	3.11	3.11	9.11	18.96	-179.46
1	-1	12	0	0	0	-0.01	-0.16	0.08	0.98	3.14	2.79	3.05	3.11	9.11	18.95	-179.45
9	1	-3	0	0	0	-0.01	-0.16	0.08	0.98	2.79	2.79	3.11	3.11	9.12	18.94	-179.45
-17	10	-2	0	1	-1	-0.01	-0.17	0.08	0.98	3.14	2.79	3.03	3.11	9.18	19.04	-179.41
5	4	2	0	0	0	-0.01	-0.17	0.08	0.98	2.82	2.82	3.03	3.11	9.19	19.06	-179.41
-10	2	4	0	0	1	-0.01	-0.17	0.08	0.98	3.14	2.85	3.03	3.11	9.2	19.07	-179.41
1	0	-14	0	0	-1	-0.01	-0.17	0.08	0.98	3.13	2.88	3.03	3.1	9.2	19.07	-179.4
2	-10	-6	0	-1	1	-0.01	-0.17	0.08	0.98	3.13	2.88	3.03	3.1	9.2	19.07	-179.4
-4	-6	-1	0	0	0	-0.01	-0.17	0.08	0.98	3.13	3.03	3.1	3.1	9.21	19.06	-179.4
2	8	7	0	0	0	-0.01	-0.17	0.08	0.98	3.13	2.91	3.02	3.1	9.22	19.05	-179.4
23	13	28	0	0	0	-0.01	-0.16	0.08	0.98	3.13	2.92	3.02	3.1	9.28	18.85	-179.37
-5	-2	-16	0	0	0	-0.01	-0.16	0.08	0.98	3.13	2.92	3.02	3.1	9.29	18.83	-179.37
3	7	3	0	0	0	-0.01	-0.16	0.08	0.98	3.13	3.03	3.03	3.1	9.29	18.81	-179.38
6	-12	5	0	0	0	-0.01	-0.16	0.08	0.98	3.13	2.89	3.03	3.1	9.29	18.79	-179.38
10	-6	-13	0	0	0	-0.01	-0.16	0.08	0.98	3.13	2.89	3.03	3.1	9.28	18.77	-179.37
-5	4	-5	0	-1	0	-0.01	-0.16	0.08	0.98	3.12	2.89	3.03	3.1	9.28	18.73	-179.38
2	5	8	0	0	0	-0.01	-0.16	0.08	0.98	3.12	2.92	3.08	3.08	9.28	18.7	-179.38
33	9	33	3	1	0	-0.01	-0.16	0.08	0.98	3.1	3.03	3.11	2.47	9.56	18.55	-179.31
-3	32	53	2	1	0	-0.01	-0.16	0.08	0.98	2.57	3.09	3.14	0	9.7	18.54	-179.28
-24	30	33	2	1	0	-0.01	-0.16	0.08	0.98	0.01	3.1	3.17	0	9.89	18.58	-179.22
-37	42	75	7	-7	1	-0.01	-0.16	0.09	0.98	0	3.18	3.18	0	10.22	18.51	-179.14
25	13	222	19	-4	2	-0.01	-0.16	0.09	0.98	0	3.05	3.18	0	10.97	18.22	-178.98
-1	93	125	25	12	2	-0.01	-0.16	0.1	0.98	0	3.03	3.18	0	12.4	18.07	-178.67
44	247	88	18	18	1	0	-0.16	0.12	0.98	0	3.02	3.17	0	14.46	18.41	-178.19
-98	164	-33	13	12	1	0	-0.17	0.14	0.98	0	3.01	0	0	16.96	19.11	-177.59
-1251	3162	-3979	-57	-11	-1	-0.01	-0.28	0.35	0.89	0	3.02	3.16	0	46.61	30.76	-167.69
-134	84	31	-5	-6	1	-0.01	-0.29	0.36	0.89	0	3.02	3.16	0	47.74	31.06	-167.32
-37	94	-4	-6	-4	0	-0.01	-0.29	0.37	0.88	0	3.04	3.16	0	48.64	31.29	-167.05
-30	47	-25	-3	-4	0	-0.01	-0.29	0.37	0.88	0	3.04	0	0	49.39	31.4	-166.87
98	242	198	0	3	-2	-0.01	-0.29	0.38	0.88	0	3.04	3.15	0	50.06	31.54	-166.73
-43	139	116	-2	-1	-4	-0.01	-0.29	0.38	0.88	0	3.08	3.15	0	50.68	31.69	-166.52
-124	-21	-122	-3	-2	-1	-0.01	-0.3	0.38	0.88	0	3.1	3.14	0	51.22	31.82	-166.25
-1636	-388	211	-71	71	108	-0.1	-0.27	0.37	0.88	3.11	3.12	3.12	0	45.68	33.62	-178.45
764	-42	178	-12	7	12	-0.14	-0.28	0.36	0.88	0	3.12	3.09	0	43.39	36.02	177.1
836	-153	-78	-7	4	5	-0.18	-0.28	0.35	0.88	0	3.13	3.1	0	40.46	38.29	171.96
1489	30	357	-2	-10	-6	-0.21	-0.29	0.33	0.87	0	3.08	3.13	0	36.99	40.1	166.25
2207	284	1025	12	-6	-28	-0.25	-0.29	0.32	0.87	0	3.05	0	0	33.61	41.3	160.92
2049	583	1276	35	-55	-57	-0.27	-0.28	0.32	0.86	0	3.03	3.15	0	31.57	41.24	157.45
-424	400	-64	17	-2	-62	-0.27	-0.28	0.31	0.87	0	3	3.17	0	30.95	40.86	156.84
-9677	-3944	-4351	49	-35	-7	0.14	-0.28	0.44	0.84	0	2.96	3.18	0	61.35	20.57	-148.58
680	616	-556	-33	12	34	0.15	-0.29	0.44	0.84	0	3.17	3.17	0	61.7	20.4	-147.75
1346	906	-184	-15	-15	17	0.15	-0.28	0.44	0.84	0	2.98	3.17	0	61.41	20.26	-148.09
916	693	366	-7	-10	6	0.14	-0.28	0.44	0.84	0	2.97	3.16	0	60.59	19.87	-148.95
522	546	682	-3	0	-1	0.14	-0.27	0.43	0.85	0	2.98	3.15	0	59.53	19.41	-149.95
85	186	430	0	2	-1	0.14	-0.26	0.43	0.85	0	2.99	0	0	58.47	18.99	-150.88
-118	5	214	-2	1	6	0.14	-0.25	0.43	0.86	0	3	3.11	0	57.44	18.64	-151.85
6461	1331	4077	26	56	-76	-0.19	-0.28	0.32	0.88	0	2.98	3.13	0	36.3	38.55	169.32
-843	210	-176	35	7	-33	-0.17	-0.3	0.32	0.88	0	2.94	3.13	0	36.73	39.32	171.36
-58	185	-665	41	-48	-13	-0.15	-0.3	0.33	0.88	0	2.87	3.14	0	38.87	39.51	174.93
-1192	-670	-496	26	-58	-15	-0.12	-0.3	0.34	0.88	0	2.83	0	0	42.28	37.75	179.8
-826	-404	-164	17	-18	-15	-0.08	-0.29	0.36	0.88	0	2.7	3.15	0	45.95	35.09	-174.8
-1215	-788	-502	7	0	-6	-0.03	-0.29	0.38	0.88	0	2.56	3.15	0	49.51	32.02	-169.18
-946	-514	-577	1	8	7	0.01	-0.28	0.39	0.87	0	2.3	3.14	0	52.79	28.93	-163.8
-2535	27503	-19152	-163	-17038	-28911	0.01	0	-0.01	0	0	2.32	3.14	0	180	0	180
1161	-26729	18228	-30	17156	29092	0.06	-0.26	0.41	0.87	0	2.24	3.14	0	54.39	24.25	-159.12
450	77	269	0	4	0	0.04	-0.27	0.4	0.88	0	2.18	3.12	0	52.86	25.91	-161.33
682	115	78	3	-7	-5	0.02	-0.27	0.39	0.88	0	2.67	0	0	51.27	27.38	-163.58
1045	39	-103	5	-18	-11	0.01	-0.27	0.38	0.89	0	2.78	3.12	0	49.62	28.3	-165.77
711	33	51	4	-15	-15	0	-0.27	0.37	0.89	0	2.8	3.11	0	47.97	28.69	-167.61
115	39	497	9	-14	-18	-0.01	-0.26	0.36	0.9	0	2.93	3.11	0	46.37	28.54	-168.95
-678	-137	184	5	-4	-11	-0.01	-0.26	0.35	0.9	0	2.99	3.1	0	44.94	28.22	-169.67
-213	-2276	1704	-21	-6	-12	-0.05	-0.19	0.2	0.96	0	3.08	3.1	0	23.56	23.06	179.36
-127	-245	214	5	-3	4	-0.04	-0.19	0.19	0.96	0	3.1	3.11	0	21.82	22.33	179.08
5	-229	-295	4	1	3	-0.04	-0.18	0.17	0.97	0	3.11	3.13	0	20.23	21.65	178.79
210	-143	12	0	2	-1	-0.04	-0.18	0.16	0.97	0	3.11	0	0	18.7	20.93	178.49
152	-113	258	-1	3	-2	-0.04	-0.17	0.15	0.97	0	3.1	3.12	0	17.14	20.27	178.24
-32	-249	243	3	1	0	-0.04	-0.17	0.14	0.98	0	3.07	3.12	2.19	15.6	19.68	178.05
64	-99	176	3	1	3	-0.04	-0.16	0.12	0.98	0	3.05	3.11	2.72	14.16	19.11	177.86
204	-974	-128	46	21	8	-0.04	-0.16	0.08	0.98	2.17	3.01	2.87	2.87	8.84	18.49	177.3
-11	-30	-27	-1	-2	0	-0.04	-0.16	0.08	0.98	2.8	3.01	3.09	2.93	8.8	18.53	177.3
2	15	-2	0	-1	0	-0.04	-0.16	0.08	0.98	2.91	3	3.09	2.96	8.76	18.53	177.3
0	-5	-16	0	-1	0	-0.04	-0.16	0.08	0.98	2.96	2.99	3.08	2.99	8.73	18.5	177.3
-4	-16	-31	1	0	0	-0.04	-0.16	0.08	0.98	3.01	2.98	3.07	3.06	8.69	18.48	177.29
12	1	39	0	0	0	-0.04	-0.16	0.08	0.98	3.06	2.95	3.06	3.06	8.67	18.44	177.3
8	13	10	0	0	0	-0.04	-0.16	0.08	0.98	3.09	2.91	3.04	3.08	8.66	18.41	177.3
-16344	-10348	5272	-7	1536	-12557	0	0	0	0	3.11	3.04	3.04	3.1	-180	0	180
16361	10324	-5226	7	-1534	12557	-0.03	-0.16	0.08	0.98	3.12	2.87	3.12	3.12	8.36	18.47	177.35
