# Supplementary material for: Image Generation for 2D-CNN Using Time-Series Signal Features from Foot Gesture Applied to Select Cobot Operating Mode
Source: Sensors (Basel). 2021 Aug 26;21(17):5743. doi: 10.3390/s21175743 (PMC8434500; doi:10.3390/s21175743)
Supplement: Supplementary file 1 [file sensors-21-05743-s001.zip › data_fadwa/Cigarette crush with the forefoot/ccf33.xlsx]

## Sheet: ccf33
-2	2	-1	-1	0	0	-0.03	-0.16	0.08	0.98	3.09	2.96	3.08	3.06	8.65	18.58	178.08
5	9	1	0	0	0	-0.03	-0.16	0.08	0.98	2.96	2.96	3.08	3.06	8.65	18.59	178.08
-9	-3	-1	0	0	0	-0.03	-0.16	0.08	0.98	3.08	2.96	3.08	3.06	8.64	18.6	178.08
8	-7	8	1	0	0	-0.03	-0.16	0.08	0.98	3.08	2.96	3.08	3.05	8.64	18.6	178.09
-4	13	-30	0	0	0	-0.03	-0.16	0.08	0.98	3.08	2.96	3.08	3.06	8.7	18.69	178.14
-2	6	9	-1	0	0	-0.03	-0.16	0.08	0.98	3.08	2.96	3.09	3.06	8.7	18.69	178.14
0	3	14	0	0	0	-0.03	-0.16	0.08	0.98	3.09	2.96	3.09	3.07	8.69	18.71	178.15
-2	-9	-8	0	0	0	-0.03	-0.16	0.08	0.98	3.1	2.96	3.1	3.07	8.69	18.72	178.15
-11	-6	-6	0	0	0	-0.03	-0.16	0.08	0.98	3.1	2.97	3.1	3.07	8.67	18.74	178.16
-6	-1	-1	0	0	0	-0.03	-0.16	0.08	0.98	2.98	2.98	3.11	3.06	8.66	18.76	178.16
-4	-5	7	0	0	0	-0.03	-0.16	0.08	0.98	3.08	3	3.11	3.05	8.64	18.78	178.15
21	5	5	1	-2	1	-0.03	-0.16	0.08	0.98	3.06	3.04	3.11	3	8.71	18.59	178.16
7	-1	-6	0	0	0	-0.03	-0.16	0.08	0.98	3.05	3.05	3.12	2.97	8.72	18.56	178.15
5	4	16	0	0	0	-0.03	-0.16	0.08	0.98	2.99	3.06	3.12	2.98	8.74	18.52	178.15
-1	7	17	0	0	0	-0.03	-0.16	0.08	0.98	2.99	3.07	3.12	2.99	8.75	18.49	178.15
3	8	-5	0	1	0	-0.03	-0.16	0.08	0.98	3.07	3.07	3.12	3	8.75	18.47	178.14
9	-2	-9	0	0	0	-0.03	-0.16	0.08	0.98	3.02	3.06	3.12	3.02	8.76	18.45	178.14
5	1	5	0	0	0	-0.03	-0.16	0.08	0.98	3.05	3.05	3.04	3.04	8.76	18.43	178.14
-14	-13	-8	-1	1	-1	-0.03	-0.16	0.08	0.98	3.06	3.04	3.12	3.06	8.66	18.53	178.17
1	1	1	0	0	0	-0.03	-0.16	0.08	0.98	3.08	3.04	3.12	3.07	8.65	18.54	178.18
-1	-12	-2	0	0	0	-0.03	-0.16	0.08	0.98	3.08	3.05	3.13	3.04	8.64	18.55	178.18
-7	-7	-7	0	0	0	-0.03	-0.16	0.08	0.98	3.09	3.09	3.14	2.81	8.62	18.57	178.19
-1	-3	1	1	0	0	-0.03	-0.16	0.08	0.98	2.75	3.14	3.15	0	8.62	18.57	178.19
5	1	-9	0	-1	1	-0.03	-0.16	0.08	0.98	0.3	3.17	3.17	0	8.62	18.56	178.19
5	2	-6	1	-1	0	-0.03	-0.16	0.08	0.98	0	3.17	3.17	0	8.65	18.53	178.2
282	1172	-311	14	56	-2	-0.02	-0.16	0.16	0.97	0	3.15	3.15	0	18.56	18.65	-179.5
-222	126	398	54	-23	1	-0.02	-0.17	0.17	0.97	0	3.13	3.13	0	20.24	19.62	-178.92
-272	281	-172	3	2	0	-0.02	-0.18	0.19	0.97	0	3.11	3.11	0	22.36	20.48	-178.19
-237	122	-159	-1	-3	5	-0.02	-0.19	0.2	0.96	0	3.1	3.11	0	24.56	21.31	-177.46
-243	305	-239	-4	-2	5	-0.02	-0.19	0.22	0.96	3.1	3.1	3.11	0	26.67	22.11	-176.83
-205	6	-578	-7	-5	9	-0.02	-0.2	0.24	0.95	0	3.11	3.13	0	28.66	22.82	-176.44
139	255	-330	-9	-4	3	-0.02	-0.2	0.25	0.95	0	3.1	3.13	0	30.38	23.35	-176.33
-770	81	-53	-135	82	142	-0.23	-0.27	0.25	0.9	0	3.11	3.1	0	24.42	37.21	159.71
1837	271	389	2	-21	-15	-0.28	-0.27	0.24	0.89	0	3.12	3.09	0	20.41	38.37	152.79
2090	362	515	17	-34	-41	-0.31	-0.27	0.23	0.88	0	3.11	3.11	0	17.27	38.4	147.1
1870	340	865	27	-32	-61	-0.33	-0.26	0.22	0.88	0	3.08	3.11	0	15.58	37.69	143.69
-422	381	253	25	-7	-67	-0.34	-0.26	0.22	0.88	0	3.02	3.11	0	15.2	36.97	143.06
-1474	23	-25	19	23	-29	-0.33	-0.26	0.21	0.88	0	3.13	3.13	0	14.77	37.31	143.86
-1112	-247	-285	17	-5	-6	-0.32	-0.27	0.21	0.88	0	2.73	3.14	0	14.67	38.15	145.28
-25640	22622	-30181	-14969	-2073	-7373	-0.31	-0.28	0.72	0.03	0	3.15	3.15	0	-171.38	27.31	-149.88
21315	-23168	26147	14917	2014	7451	0.12	-0.26	0.37	0.89	2.71	2.71	3.14	0	49.73	21.44	-154.38
306	321	528	-4	2	5	0.12	-0.25	0.36	0.89	2.75	2.75	3.13	0	48.49	21	-155.51
-99	75	354	-2	7	9	0.11	-0.24	0.35	0.9	0	2.69	3.13	0	47.26	20.75	-156.79
-345	-115	247	-4	13	15	0.1	-0.24	0.35	0.9	0	2.56	3.11	0	46.09	20.81	-158.36
-557	-225	139	-9	29	20	0.08	-0.23	0.34	0.91	0	2.6	3.07	0	44.95	21.56	-160.36
-742	-380	-128	-21	46	27	0.06	-0.24	0.33	0.91	2.62	2.62	0	0	43.72	23.65	-162.98
-257	-551	47	-20	33	34	0.02	-0.26	0.32	0.91	0	2.58	3.04	0	41.98	26.83	-166.75
6709	1550	2648	202	-160	-259	-0.25	-0.31	0.25	0.88	0	2.4	3.07	0	22.46	41.84	156.83
-527	-516	-192	16	-15	-18	-0.21	-0.3	0.27	0.89	0	1.93	3.1	0	27.63	40.78	164.02
-685	-19	-276	12	-5	-12	-0.16	-0.3	0.29	0.89	0.58	0.58	3.12	0	33.03	39.18	171.71
-1105	-129	-394	8	-7	-9	-0.11	-0.3	0.31	0.9	0	0.94	3.13	0	38.22	36.86	179.48
-1129	-859	-422	-1	-6	7	-0.05	-0.29	0.33	0.89	0	0	3.12	0	42.92	34.04	-173.07
-1888	-845	-1049	-18	13	17	0	-0.29	0.35	0.89	0	0.55	3.11	0	46.72	31.07	-166.48
-1525	-306	-1017	-27	20	34	0.04	-0.29	0.36	0.88	1.89	3.09	3.09	0	49.61	28.65	-161.18
4369	2515	750	-168	37	112	0.04	-0.23	0.31	0.92	0	2.66	3.09	0	40.16	24.18	-166.45
-216	-238	264	-2	-1	-4	0.03	-0.23	0.3	0.93	0	2.95	3.11	0	38.01	23.82	-167.38
-414	-241	533	-2	2	5	0.03	-0.22	0.28	0.93	0	3	3.12	0	35.74	23.52	-168.34
-47	-75	580	0	1	4	0.03	-0.22	0.26	0.94	3.06	3.06	3.12	0	33.52	23.23	-169.43
436	-15	1858	4	4	2	0.02	-0.21	0.25	0.94	0	3.06	3.12	0	31.39	22.9	-170.56
11	-266	-817	6	6	1	0.02	-0.21	0.23	0.95	0	3.07	3.14	0	29.43	22.54	-171.66
-292	-296	-250	-1	-2	3	0.01	-0.2	0.22	0.95	0	3.07	3.15	0	27.6	22.35	-172.74
732	-1739	422	20	-1	-24	-0.07	-0.16	0.09	0.98	0	3.04	3.14	0	9.76	19.5	173.18
172	-131	-46	7	4	3	-0.07	-0.16	0.09	0.98	0	3	3.12	2.72	8.78	18.94	173.05
101	-143	-29	12	17	1	-0.07	-0.16	0.08	0.98	1.16	2.86	3.11	3.01	8.01	18.8	172.94
42	-122	-66	1	9	0	-0.07	-0.16	0.07	0.98	3.01	2.64	3.09	3.08	7.41	18.98	172.88
-38	-59	203	6	0	1	-0.07	-0.16	0.07	0.98	2.35	2.35	3.08	3.13	6.86	19.32	172.8
40	-44	229	8	-6	1	-0.07	-0.17	0.07	0.98	3.15	2.04	3.07	3.15	6.58	19.51	172.77
-68	-85	-516	2	-1	1	-0.07	-0.17	0.07	0.98	3.17	3.06	3.06	3.16	6.44	19.64	172.78
-123	-144	101	4	-6	2	-0.07	-0.17	0.06	0.98	3.17	2.03	3.06	3.16	5.52	20.36	172.77
3	0	11	0	-1	0	-0.07	-0.17	0.06	0.98	3.18	2.48	3.08	3.16	5.55	20.34	172.77
4	6	30	0	-1	0	-0.07	-0.17	0.06	0.98	3.18	2.56	3.08	3.16	5.58	20.29	172.77
-3	0	16	0	1	0	-0.07	-0.17	0.06	0.98	3.18	2.59	3.08	3.16	5.6	20.26	172.76
8	13	13	0	1	0	-0.07	-0.17	0.06	0.98	3.18	2.63	3.08	3.16	5.63	20.23	172.77
0	-6	3	0	0	0	-0.07	-0.17	0.06	0.98	3.18	3.08	3.08	3.16	5.64	20.21	172.76
9	5	9	0	0	0	-0.07	-0.17	0.06	0.98	3.18	2.7	3.07	3.16	5.65	20.19	172.76
49	10	-6	0	-1	0	-0.07	-0.17	0.06	0.98	3.18	2.75	3.06	3.16	5.83	19.9	172.78
6	9	-3	0	0	0	-0.07	-0.17	0.06	0.98	3.18	2.78	3.05	3.16	5.86	19.87	172.79
13	7	7	0	0	0	-0.07	-0.17	0.06	0.98	2.8	2.8	3.03	3.15	5.89	19.84	172.79
7	-1	-6	0	0	0	-0.07	-0.17	0.06	0.98	3.17	2.83	3.03	3.15	5.91	19.8	172.79
3	4	-22	0	0	0	-0.07	-0.17	0.06	0.98	3.17	2.86	3.03	3.14	5.93	19.78	172.8
0	-5	8	0	0	0	-0.07	-0.17	0.06	0.98	3.16	2.88	3.03	3.14	5.95	19.75	172.79
-3	-7	-35	0	0	0	-0.07	-0.17	0.06	0.98	2.9	3.03	3.03	3.14	5.98	19.72	172.79
78	46	65	0	2	0	-0.07	-0.16	0.06	0.98	3.16	2.91	3.04	3.14	6.2	19.41	172.8
-6	-3	-4	0	0	0	-0.07	-0.16	0.06	0.98	3.16	2.91	3.04	3.14	6.2	19.41	172.81
3	9	-13	-1	0	-1	-0.07	-0.16	0.06	0.98	3.16	2.91	3.04	3.14	6.2	19.42	172.81
1	-13	4	0	0	0	-0.07	-0.16	0.06	0.98	2.91	2.91	3.04	3.14	6.19	19.43	172.8
-7	-4	8	0	0	0	-0.07	-0.16	0.06	0.98	3.16	2.91	3.04	3.14	6.19	19.43	172.8
-1	-8	1	0	0	0	-0.07	-0.16	0.06	0.98	3.16	2.91	3.04	3.14	6.18	19.44	172.8
-8	14	-6	0	0	0	-0.07	-0.16	0.06	0.98	3.16	2.92	3.04	3.14	6.17	19.45	172.81
18	12	1	0	-1	1	-0.07	-0.16	0.06	0.98	3.16	2.92	3.04	3.16	6.2	19.41	172.81
-6	-10	-9	0	0	0	-0.07	-0.16	0.06	0.98	3.16	2.93	3.04	3.14	6.2	19.4	172.81
3	0	12	0	0	0	-0.07	-0.16	0.06	0.98	3.16	2.93	3.05	3.14	6.2	19.4	172.81
-4	-2	8	0	0	0	-0.07	-0.16	0.06	0.98	3.16	2.95	3.05	3.14	6.2	19.39	172.81
8	4	-8	0	0	0	-0.07	-0.16	0.06	0.98	2.98	2.98	3.07	3.14	6.19	19.38	172.81
-3	-6	-11	0	0	0	-0.07	-0.16	0.06	0.98	3.16	3.01	3.08	3.14	6.18	19.37	172.81
-2	1	-9	0	0	0	-0.07	-0.16	0.06	0.98	3.15	3.09	3.09	3.14	6.18	19.36	172.81
20707	26806	14601	-13	4091	-24497	0	0	0	0	3.15	3.05	3.14	3.14	-180	0	180
-20642	-26810	-14580	14	-4091	24496	-0.07	-0.16	0.06	0.98	3.15	3.07	3.1	3.13	6.17	18.87	172.78
13	-5	28	-1	-1	1	-0.07	-0.16	0.06	0.98	3.14	3.07	3.1	3.14	6.16	18.84	172.77
2	-6	8	0	1	0	-0.07	-0.16	0.06	0.98	3.14	3.08	3.1	3.13	6.17	18.81	172.77
5	-1	8	0	0	0	-0.07	-0.16	0.06	0.98	3.14	3.08	3.1	3.13	6.17	18.79	172.77
