# Supplementary material for: Image Generation for 2D-CNN Using Time-Series Signal Features from Foot Gesture Applied to Select Cobot Operating Mode
Source: Sensors (Basel). 2021 Aug 26;21(17):5743. doi: 10.3390/s21175743 (PMC8434500; doi:10.3390/s21175743)
Supplement: Supplementary file 1 [file sensors-21-05743-s001.zip › data_fadwa/Cigarette crush with the forefoot/ccf34.xlsx]

## Sheet: Sheet1
43	5	15	1	1	0	0.71	0.15	0.07	-0.69	3.13	3.11	3.14	3.1	-17.78	6.35	87.49
5	2	1	0	0	0	0.71	0.15	0.07	-0.69	3.13	3.11	3.13	3.1	-17.79	6.36	87.5
-3	3	-10	0	0	0	0.71	0.15	0.07	-0.69	3.13	3.11	3.13	3.1	-17.8	6.38	87.5
-4	-3	-8	0	0	0	0.71	0.15	0.07	-0.69	3.13	3.11	3.13	3.1	-17.8	6.39	87.5
2	12	5	0	-1	0	0.71	0.15	0.07	-0.69	3.1	3.1	3.13	3.09	-17.8	6.41	87.5
-6	1	-3	0	1	0	0.71	0.15	0.07	-0.69	3.12	3.1	3.08	3.12	-17.81	6.41	87.5
5	0	-5	0	0	0	0.71	0.15	0.07	-0.69	3.12	3.11	3.13	3.06	-17.82	6.42	87.51
-35	3	19	0	0	1	0.71	0.15	0.07	-0.69	3.11	3.11	3.13	3.05	-17.97	6.58	87.52
9	10	-3	0	0	-1	0.71	0.15	0.07	-0.69	3.1	3.11	3.04	3.04	-17.97	6.58	87.53
2	4	-8	0	0	0	0.71	0.15	0.07	-0.69	3.09	3.11	3.13	3.02	-17.99	6.59	87.53
-7	7	3	0	0	0	0.71	0.15	0.07	-0.69	3.11	3.11	3.13	3.01	-18	6.6	87.52
-4	2	3	0	0	1	0.71	0.15	0.07	-0.69	3.08	3.11	3.13	3.08	-18.01	6.61	87.53
12	1	-14	0	0	0	0.71	0.15	0.07	-0.69	3.08	3.12	3.13	2.99	-18.02	6.62	87.52
-3	-4	-1	0	0	0	0.71	0.15	0.07	-0.69	3.07	3.12	3.13	3	-18.03	6.62	87.52
-7	10	8	-1	0	-1	0.71	0.15	0.07	-0.69	3.08	3.13	3.13	3.02	-18.13	6.65	87.52
5	4	1	0	0	0	0.71	0.15	0.07	-0.69	3.08	3.11	3.13	3.03	-18.13	6.65	87.52
3	-1	-2	0	-1	1	0.71	0.15	0.07	-0.69	3.09	3.11	3.13	3.05	-18.13	6.64	87.52
-3	-9	-13	0	0	0	0.71	0.15	0.07	-0.69	3.11	3.11	3.06	3.06	-18.13	6.63	87.53
5	-1	10	0	1	-1	0.71	0.15	0.07	-0.69	3.1	3.11	3.12	3.11	-18.12	6.62	87.53
2	5	26	0	-1	0	0.71	0.15	0.07	-0.69	3.11	3.11	3.12	3.07	-18.12	6.62	87.53
1	2	-6	0	1	0	0.71	0.15	0.07	-0.69	3.11	3.1	3.12	3.11	-18.12	6.61	87.53
1	-4	2	0	0	0	0.71	0.15	0.07	-0.69	3.11	3.1	3.11	3.07	-18.18	6.61	87.53
-3	0	-7	0	0	1	0.71	0.15	0.07	-0.69	3.11	3.1	3.12	3.11	-18.19	6.6	87.53
-2	3	-16	0	0	-1	0.71	0.15	0.07	-0.69	3.11	3.12	3.12	3.07	-18.2	6.59	87.53
4	0	2	0	0	0	0.71	0.15	0.07	-0.69	3.11	3.09	3.11	3.07	-18.21	6.59	87.53
-3	-9	-6	0	0	0	0.71	0.15	0.07	-0.69	3.11	3.09	3.11	3.08	-18.23	6.59	87.53
-4	-1	6	0	0	1	0.71	0.15	0.07	-0.69	3.11	3.08	3.1	3.08	-18.23	6.58	87.53
2	-1	8	0	0	-1	0.71	0.15	0.07	-0.69	3.11	3.07	3.1	3.07	-18.24	6.58	87.53
22950	27393	12275	-45	18932	25812	0	0	0	0	3.1	3.07	3.1	3.07	-180	0	180
-22976	-27377	-12286	46	-18933	-25811	0.71	0.15	0.07	-0.69	3.1	3.1	3.1	3.05	-18.4	6.63	87.53
3	4	-10	0	0	0	0.71	0.15	0.07	-0.69	3.08	3.1	3.1	3.03	-18.39	6.64	87.53
6	-3	-4	0	0	0	0.71	0.15	0.07	-0.69	3.06	3.1	3.01	3.01	-18.38	6.65	87.53
1	-2	7	0	0	-1	0.71	0.15	0.07	-0.69	3.05	3.11	3.1	3	-18.38	6.66	87.53
-2	6	0	0	0	1	0.71	0.15	0.07	-0.69	3.04	3.11	3.1	2.99	-18.37	6.67	87.53
3	4	16	0	0	-1	0.71	0.15	0.07	-0.69	3.02	3.11	3.1	2.96	-18.36	6.67	87.53
5	-1	0	0	0	1	0.71	0.15	0.07	-0.69	3	3.11	3.11	2.91	-18.36	6.69	87.52
12	61	90	5	2	0	0.71	0.16	0.07	-0.69	2.91	3.13	3.13	0.79	-18.35	7.02	87.48
-28	2	-20	2	0	0	0.71	0.16	0.07	-0.69	0.13	3.14	3.15	0.01	-18.4	7.19	87.45
15	70	156	4	-1	1	0.7	0.16	0.06	-0.69	0.01	3.13	3.13	0	-18.41	7.48	87.41
-104	-62	193	13	1	5	0.7	0.16	0.06	-0.69	0.01	3.1	3.07	0	-18.49	7.99	87.3
-112	100	147	17	5	4	0.7	0.17	0.06	-0.69	0.01	3.05	3.02	0	-18.67	8.92	87.01
142	-8	203	15	0	3	0.7	0.18	0.05	-0.68	0	3.01	3.01	0	-18.94	10.31	86.63
-81	318	73	14	-4	1	0.7	0.19	0.04	-0.68	0	2.98	3	0	-19.13	12.09	86.2
-896	2332	-2417	-67	20	27	0.71	0.33	-0.03	-0.63	0	2.91	2.97	0	-28.05	27.1	76.05
-173	-46	-59	-7	5	8	0.71	0.33	-0.03	-0.62	2.87	2.87	2.96	0	-28.91	26.85	74.44
-102	-7	2	-11	10	10	0.72	0.33	-0.03	-0.6	0	2.87	2.95	0	-29.93	26.26	72.49
-143	-126	-144	-12	6	10	0.74	0.33	-0.02	-0.59	0	2.94	2.94	0	-31.04	25.24	70.28
35	-116	-136	-10	1	11	0.75	0.34	-0.01	-0.57	0	2.99	2.94	0	-32.05	23.87	67.82
335	78	168	-5	-4	9	0.76	0.33	-0.01	-0.55	0	3	2.99	0	-32.81	22.31	65.16
556	155	271	-1	-6	1	0.78	0.33	0	-0.53	0.01	3.03	0	0	-33.21	20.76	62.49
4319	436	2538	120	-108	-277	0.76	0.29	0.01	-0.58	0	3.04	3.12	0	-28.26	18.43	69.74
-452	-913	-37	17	-14	-39	0.73	0.29	-0.01	-0.62	0.01	3.02	3.14	0	-26.18	21.43	76.23
-1784	-1099	-269	5	-1	-10	0.68	0.29	-0.02	-0.67	0.01	3.15	3.15	0	-23.81	24.38	83.74
-2537	-1144	-608	-9	10	22	0.64	0.29	-0.03	-0.71	0	3.02	3.13	0	-21.54	26.79	91.21
-2519	-828	-957	-23	21	52	0.6	0.29	-0.03	-0.75	0	3.04	3.12	0	-19.84	28.48	97.49
-2048	-380	-915	-32	30	71	0.57	0.3	-0.03	-0.77	0	3.02	3.13	0	-19.12	29.48	101.59
-761	125	-794	-37	31	78	0.56	0.3	-0.03	-0.77	0	2.97	3.1	0	-19.7	29.71	102.95
2190	1398	473	-15	0	42	0.56	0.3	-0.02	-0.77	0	2.95	3.03	0	-20.22	29.42	102.28
7065	2188	2659	-17	10	46	0.82	0.28	0.06	-0.49	3.03	3.03	3	0	-31.41	9.99	58.84
390	224	272	21	-9	-43	0.83	0.27	0.06	-0.48	0	2.96	3.01	0	-30.91	9.6	57.35
-775	37	-73	21	-2	-41	0.83	0.27	0.05	-0.48	0	2.88	3.04	0	-30.65	9.79	57.08
-1206	-159	-394	8	9	-15	0.83	0.27	0.05	-0.48	0.01	3.06	3.06	0	-30.97	10.02	57.52
-632	-97	-342	4	2	-6	0.83	0.28	0.06	-0.49	0.01	2.89	3.11	0	-31.52	10.29	58.16
50	71	34	6	2	-11	0.82	0.28	0.06	-0.49	0	2.89	3.14	0	-32.11	10.71	59
407	99	-9	12	-7	-19	0.81	0.29	0.06	-0.5	0	2.88	3.13	0	-32.68	11.47	60.23
-2739	-595	-1340	-59	-22	79	0.6	0.31	0	-0.73	0	2.97	3.09	0	-24.71	27.45	95.03
-113	-50	44	0	4	3	0.61	0.31	0	-0.73	0	2.98	0	0	-24.45	26.87	94.6
-429	-199	21	-4	9	13	0.62	0.3	0	-0.73	2.96	2.96	3.05	0	-24.48	26.19	93.82
-644	-305	65	-10	13	17	0.62	0.3	0	-0.72	0	2.97	3	0	-24.96	25.34	92.43
-949	-290	-1154	-2	10	19	0.64	0.3	0.01	-0.71	0	3	2.97	0	-25.93	24.38	90.31
-153	-492	463	-14	18	48	0.66	0.3	0.02	-0.69	0	2.99	2.99	0	-27.4	22.77	87.04
711	-71	352	-19	9	28	0.68	0.3	0.03	-0.66	0	2.94	3.08	0	-28.92	20.76	82.76
2796	1335	622	98	-72	-210	0.75	0.28	0.05	-0.59	0	2.96	3.1	0	-29.95	15.38	72.23
38	-23	12	2	-6	-10	0.74	0.28	0.04	-0.61	3	3	3.12	0	-29.41	16.41	74.28
-130	-203	-7	0	-3	-5	0.73	0.28	0.04	-0.62	0	3.02	3.13	0	-28.74	17.43	76.61
-514	-122	-138	-3	0	1	0.71	0.28	0.03	-0.64	0	3.04	3.12	0	-28.02	18.36	79.03
-455	-148	-164	-5	1	7	0.7	0.28	0.03	-0.65	0	3.08	3.08	0	-27.37	19.14	81.33
-461	-156	-47	-6	5	13	0.69	0.28	0.03	-0.67	0	3.11	3.06	0	-26.79	19.7	83.34
-441	-217	-74	-10	5	19	0.68	0.28	0.03	-0.68	0	3.06	3.06	0	-26.34	19.98	84.84
-25616	-18294	25838	-72	-14155	-25861	-1.02	0	0	0	0	3.13	3.08	0	-0.09	-0.08	-0.21
27857	17882	-24598	40	14161	25897	0.71	0.18	0.05	-0.68	0	3.12	3.07	0	-19.45	10.57	85.95
76	-86	-44	-1	-1	-2	0.71	0.18	0.05	-0.68	0	3.12	3.08	0	-18.96	9.88	86.12
28	-124	11	-2	1	-2	0.71	0.17	0.05	-0.68	0	3.11	3.07	2.12	-18.47	9.12	86.32
7	-135	100	1	0	1	0.71	0.16	0.05	-0.68	0.58	3.08	3.04	2.63	-18.01	8.35	86.53
-73	-215	412	11	18	1	0.71	0.16	0.06	-0.68	2.42	3.05	3.01	2.78	-17.89	7.74	86.66
33	-6	-340	4	-1	1	0.71	0.16	0.06	-0.68	2.76	2.99	2.99	2.89	-18.03	7.32	86.73
243	31	329	4	0	0	0.71	0.16	0.06	-0.68	2.91	2.98	2.98	2.92	-18.1	7.05	86.79
-242	-225	-539	8	-1	2	0.71	0.16	0.07	-0.68	2.96	2.95	2.95	2.95	-18.8	6.47	86.94
-14	13	29	0	-1	0	0.71	0.16	0.07	-0.68	2.98	2.95	2.95	2.96	-18.81	6.46	86.94
-16	1	6	0	0	0	0.71	0.16	0.07	-0.68	2.98	2.98	2.94	2.96	-18.83	6.46	86.94
-3	1	0	1	0	0	0.71	0.16	0.07	-0.68	3.01	3.01	2.96	2.96	-18.84	6.46	86.95
-3	-1	10	0	-1	0	0.71	0.16	0.07	-0.68	2.97	3.02	2.97	2.96	-18.83	6.46	86.95
2	7	2	0	0	0	0.71	0.16	0.07	-0.68	2.97	3.03	2.99	2.96	-18.82	6.47	86.95
1	-4	2	-1	0	0	0.71	0.16	0.07	-0.68	2.97	3.01	3.01	2.96	-18.8	6.47	86.95
21	-3	-49	0	0	1	0.71	0.16	0.07	-0.68	2.98	3.06	3.02	2.95	-18.6	6.48	86.97
9	5	49	0	0	-1	0.71	0.16	0.07	-0.68	2.97	3.06	2.95	2.95	-18.58	6.48	86.96
6	-4	15	0	0	0	0.71	0.16	0.07	-0.68	3.06	3.06	3.04	2.96	-18.57	6.47	86.96
8	-10	-3	0	0	0	0.71	0.16	0.07	-0.68	2.98	3.06	3.04	2.97	-18.57	6.47	86.97
-3	8	0	0	0	0	0.71	0.16	0.07	-0.68	2.99	3.06	3.04	3	-18.55	6.46	86.97
-4	-1	-8	0	0	0	0.71	0.15	0.07	-0.68	3	3.04	3.04	2.99	-18.54	6.46	86.96
2	-2	-7	0	1	0	0.71	0.15	0.07	-0.68	3.01	3.06	3.04	3	-18.53	6.46	86.96
-17293	2733	13187	-3834	3477	-6857	0.71	0.15	0.07	-0.68	3.02	3.06	3.05	3.01	-18.53	6.46	86.96
