# Supplementary material for: Image Generation for 2D-CNN Using Time-Series Signal Features from Foot Gesture Applied to Select Cobot Operating Mode
Source: Sensors (Basel). 2021 Aug 26;21(17):5743. doi: 10.3390/s21175743 (PMC8434500; doi:10.3390/s21175743)
Supplement: Supplementary file 1 [file sensors-21-05743-s001.zip › data_fadwa/Cigarette crush with the forefoot/ccf35.xlsx]

## Sheet: ccf35
10	5	2	0	0	-1	-0.02	-0.17	0.07	0.98	3.16	2.99	3.16	3.16	7.53	19.21	178.79
-4	-1	-8	0	0	0	-0.02	-0.17	0.07	0.98	3.16	2.66	3.01	3.16	7.53	19.21	178.79
-2	-1	11	0	0	1	-0.02	-0.17	0.07	0.98	3.16	2.71	3.02	3.16	7.53	19.21	178.79
1	-3	12	0	0	-1	-0.02	-0.17	0.07	0.98	3.15	2.71	3.03	3.15	7.54	19.22	178.79
-2	19	-8	-1	0	1	-0.02	-0.17	0.07	0.98	3.15	3.04	3.04	3.15	7.61	19.17	178.78
0	-2	-13	0	0	0	-0.02	-0.17	0.07	0.98	3.15	2.73	3.06	3.15	7.6	19.17	178.77
10	-8	-3	0	0	0	-0.02	-0.17	0.07	0.98	3.15	2.75	3.15	3.15	7.59	19.17	178.77
-1	1	-3	0	-1	0	-0.02	-0.17	0.07	0.98	3.15	2.78	3.07	3.15	7.59	19.17	178.77
-4	-4	10	1	0	0	-0.02	-0.17	0.07	0.98	3.15	2.81	3.15	3.15	7.59	19.15	178.77
3	6	-3	0	0	0	-0.02	-0.17	0.07	0.98	3.15	2.83	3.07	3.15	7.59	19.13	178.76
9	-4	13	0	-1	0	-0.02	-0.16	0.07	0.98	3.14	2.84	3.06	3.14	7.6	19.1	178.76
40	17	10	0	0	0	-0.02	-0.16	0.07	0.98	3.13	2.84	3.04	3.12	7.76	18.73	178.75
-1	3	1	0	1	0	-0.02	-0.16	0.07	0.98	3.11	2.86	3.11	3.11	7.78	18.71	178.75
7	11	-12	0	0	0	-0.02	-0.16	0.07	0.98	3.09	2.86	3.02	3.11	7.8	18.68	178.75
8	11	-8	0	0	0	-0.02	-0.16	0.07	0.98	3.09	2.87	3.02	3.11	7.82	18.66	178.75
5	-9	16	0	0	0	-0.02	-0.16	0.07	0.98	3.08	2.88	3.1	3.1	7.83	18.64	178.75
8	8	-4	0	0	0	-0.02	-0.16	0.07	0.98	3.07	2.89	3.09	3.05	7.85	18.62	178.75
-5	5	5	0	0	0	-0.02	-0.16	0.07	0.98	3.05	2.92	3.01	3.08	7.85	18.6	178.75
-10	28	-9	1	2	0	-0.02	-0.16	0.07	0.98	3.04	2.94	2.92	3.08	8.1	18.83	178.81
-5	-3	7	-1	-1	0	-0.02	-0.16	0.07	0.98	3.05	2.94	2.92	3.08	8.12	18.84	178.81
-14	-1	-4	0	-1	0	-0.02	-0.16	0.07	0.98	3.05	2.95	3.09	3.09	8.14	18.85	178.82
7	5	-1	-1	0	-1	-0.02	-0.16	0.07	0.98	3.06	2.88	2.97	3.09	8.14	18.83	178.82
-2	-2	8	0	0	0	-0.02	-0.16	0.07	0.98	3.06	2.86	2.99	3.09	8.14	18.82	178.82
3	1	-9	0	0	0	-0.02	-0.16	0.07	0.98	3.06	2.88	3	3.09	8.13	18.8	178.82
1	-2	3	0	0	1	-0.02	-0.16	0.07	0.98	3.05	2.91	3.01	3.02	8.11	18.78	178.82
-16908	16004	13972	-13	-3694	7046	0	0	0	0	3.02	2.95	3.03	3.04	-180	0	180
16978	-16024	-13937	16	3695	-7047	-0.02	-0.16	0.07	0.98	2.97	3.04	3.09	2.7	8.14	18.36	178.79
1	-7	46	2	1	0	-0.02	-0.16	0.07	0.98	2.17	3.09	3.13	0	8.24	18.4	178.83
13	53	-11	1	2	0	-0.02	-0.16	0.07	0.98	0	3.1	0	0	8.39	18.48	178.89
-47	33	19	2	-1	0	-0.02	-0.16	0.08	0.98	0	3.08	3.16	0	8.6	18.58	178.98
-38	-33	347	15	-5	4	-0.02	-0.16	0.08	0.98	0	3.07	3.17	0	9.02	18.56	179.06
-41	13	337	22	14	3	-0.02	-0.16	0.09	0.98	0	3.08	3.17	0	10.06	18.67	179.25
-73	107	29	21	14	3	-0.02	-0.17	0.1	0.98	0	3.09	3.17	0	11.72	19.27	179.57
-1092	2847	-3155	-18	4	2	-0.03	-0.28	0.29	0.92	0	3.1	3.17	0	37.04	31.73	-173.34
-172	188	-9	-7	-7	0	-0.04	-0.28	0.3	0.91	0	3.1	0	0	38.58	32.29	-172.83
19	174	-214	-5	-3	-1	-0.04	-0.29	0.31	0.91	0	3.11	3.17	0	39.91	32.77	-172.42
-23	174	30	-9	-3	-2	-0.04	-0.29	0.32	0.9	0	3.12	0	0	41	33.11	-172.09
-96	44	-287	-6	-6	1	-0.04	-0.29	0.32	0.9	0	3.13	3.16	0	41.87	33.39	-171.85
-166	65	-155	-7	-9	3	-0.04	-0.29	0.33	0.9	0	3.12	3.17	0	42.47	33.51	-171.81
6	39	-95	-7	-7	4	-0.04	-0.29	0.33	0.9	0	3.11	3.16	0	42.75	33.41	-172.03
-2240	-1167	191	-89	87	108	-0.15	-0.31	0.29	0.89	0	3.12	0	0	34.04	40.13	173.79
1032	369	199	-7	4	15	-0.19	-0.32	0.28	0.89	0	3.13	3.13	0	30.21	42.17	167.61
2247	585	631	7	-9	-10	-0.23	-0.32	0.27	0.88	0	3.1	3.15	0	26.2	43.58	160.97
4596	1451	1851	64	-104	-82	-0.26	-0.31	0.27	0.88	0	3.07	3.15	0	24.74	42.72	156.71
-919	189	-304	-15	60	-80	-0.26	-0.31	0.26	0.88	0	3.05	3.16	0	24.11	42.47	156.11
-1973	-458	-105	24	-8	-23	-0.26	-0.31	0.25	0.88	0	3.04	3.18	0	23	42.84	156.67
-1610	-561	-458	16	-2	10	-0.25	-0.32	0.25	0.88	0	3.03	3.18	0	22.63	43.52	157.88
-3987	-2251	-2958	-2	-34	58	0.11	-0.29	0.37	0.88	0	3.06	3.19	0	51.73	25.51	-152.88
1220	999	359	-6	-8	3	0.11	-0.29	0.37	0.88	0	3.09	0	0	51.55	25.07	-153.41
518	425	162	-5	-2	-2	0.11	-0.28	0.37	0.88	0	3.12	3.17	0	51.18	24.6	-153.97
216	186	107	-7	-5	4	0.11	-0.28	0.37	0.88	0	3.14	3.16	0	50.6	24.14	-154.65
113	90	103	-7	-6	6	0.1	-0.27	0.36	0.89	0	3.14	3.14	0	49.77	23.62	-155.57
126	69	198	-5	-3	6	0.1	-0.26	0.36	0.89	0	3.14	3.13	0	48.71	23.02	-156.73
29	18	213	-2	1	8	0.09	-0.25	0.35	0.9	0	3.14	3.12	0	47.55	22.43	-158.1
12705	-10643	-2371	-4	-9917	-16475	0	0	0	0	0	3.14	3.14	0	-180	0	-180
-11028	10518	1755	-39	10000	16396	-0.22	-0.32	0.25	0.89	0	3.09	3.16	0	24.25	42.17	161.76
791	808	848	115	-11	-8	-0.21	-0.33	0.24	0.89	0	3.06	0	0	24.04	43.21	162.99
1078	801	1153	39	-51	-35	-0.19	-0.33	0.26	0.89	0	3.02	3.18	0	26.79	43.46	166.44
558	7	227	32	-39	-39	-0.16	-0.33	0.27	0.89	0	3.02	3.19	0	31.11	42.64	172.07
-567	-680	34	24	-33	-31	-0.11	-0.33	0.29	0.89	0	3.04	3.18	0	36.19	40.55	179.3
-1124	-1001	-118	7	-7	-11	-0.06	-0.32	0.31	0.89	0	3.05	3.16	0	41	37.66	-173.13
-1779	-1191	-465	-8	-2	10	-0.01	-0.32	0.33	0.89	0	3.05	3.14	0	45.06	34.34	-166.07
-1355	630	-485	-193	130	210	0.06	-0.25	0.32	0.91	0	2.97	0	0	42.19	25.18	-162.76
720	60	120	-8	12	4	0.04	-0.26	0.31	0.91	0	2.78	3.11	0	40.76	26.9	-164.95
579	61	38	-2	-6	-5	0.02	-0.27	0.3	0.92	0	2.65	0	0	39.13	28.47	-167.28
220	-58	-55	-5	-15	-5	0	-0.27	0.29	0.92	0	2.58	3.05	0	37.23	29.68	-169.65
-48	-169	-191	-9	-3	5	-0.02	-0.27	0.27	0.92	0	2.82	3.06	0	34.99	30.76	-172.19
466	3	579	-4	-4	0	-0.04	-0.27	0.26	0.93	0	2.94	3.11	0	32.35	31.57	-175.08
733	141	576	9	-19	-15	-0.05	-0.27	0.24	0.93	0	3.01	3.13	0	29.77	31.77	-177.79
164	-2400	1468	44	-13	-45	-0.06	-0.17	0.09	0.98	0	2.99	3.12	0	9.6	20.03	175.23
8	-140	47	3	-3	1	-0.05	-0.17	0.08	0.98	0	2.98	3.1	2.53	8.8	19.57	175.13
16	-105	-65	10	12	2	-0.05	-0.16	0.08	0.98	0	2.86	3.06	3.04	8.25	19.33	175.07
91	-34	-277	4	3	0	-0.05	-0.16	0.07	0.98	3.02	2.71	3.04	3.1	7.88	19.27	175.06
-16	-49	4	-7	12	-1	-0.05	-0.17	0.07	0.98	3.1	2.61	3.03	3.12	7.31	19.45	175.01
10	-101	287	11	-9	3	-0.05	-0.17	0.07	0.98	3.14	2.54	3.03	3.14	6.93	19.56	174.95
-47	-50	-21	6	-1	0	-0.05	-0.17	0.07	0.98	3.16	2.56	3.04	3.15	6.78	19.59	174.94
-4	-88	-187	2	-2	1	-0.05	-0.17	0.06	0.98	3.16	2.65	3.15	3.16	6.44	19.95	175.01
-5	-6	-23	0	-1	1	-0.05	-0.17	0.06	0.98	3.16	2.72	3.05	3.16	6.44	19.92	175.01
14	0	2	0	0	0	-0.05	-0.17	0.06	0.98	3.17	2.74	3.05	3.16	6.44	19.88	175
5	7	-8	1	1	-1	-0.05	-0.17	0.06	0.98	3.17	2.74	3.05	3.16	6.44	19.85	175.01
2	-1	17	0	0	0	-0.05	-0.17	0.06	0.98	3.17	2.76	3.05	3.17	6.45	19.83	175.01
9	2	-15	0	0	1	-0.05	-0.17	0.06	0.98	3.17	2.8	3.05	3.16	6.45	19.81	175.01
-6	3	40	0	0	-1	-0.05	-0.17	0.06	0.98	3.17	2.82	3.05	3.16	6.45	19.81	175.01
21	-6	-23	0	1	0	-0.05	-0.17	0.06	0.98	3.17	2.81	3.04	3.15	6.52	19.65	175.06
3	-2	-6	0	0	0	-0.05	-0.17	0.06	0.98	3.16	2.79	3.15	3.15	6.54	19.66	175.07
-3	9	-2	0	0	0	-0.05	-0.17	0.06	0.98	3.16	2.73	3.02	3.15	6.56	19.68	175.08
-1	12	7	0	0	0	-0.05	-0.17	0.06	0.98	3.16	2.67	2.99	3.14	6.58	19.7	175.08
0	-5	-8	0	0	0	-0.05	-0.17	0.06	0.98	3.16	2.6	2.96	3.14	6.59	19.72	175.09
-1	1	0	0	0	0	-0.05	-0.17	0.06	0.98	3.16	2.54	2.95	3.14	6.6	19.74	175.1
-6	-3	-4	0	0	0	-0.05	-0.17	0.06	0.98	3.16	2.54	2.94	3.14	6.61	19.76	175.11
-6016	-3113	-30772	-11	-19965	-22205	0	0	0	0	3.16	2.55	2.94	3.15	-180	0	-180
6005	3120	30760	10	19964	22206	-0.05	-0.17	0.06	0.98	3.16	2.59	2.95	3.15	6.64	19.81	175.13
12	-5	-10	0	0	0	-0.05	-0.17	0.06	0.98	3.16	2.64	2.97	3.17	6.63	19.78	175.12
1	-2	-5	0	0	0	-0.05	-0.17	0.06	0.98	3.17	2.73	2.99	3.16	6.62	19.75	175.12
-5	3	18	0	-1	0	-0.05	-0.17	0.06	0.98	3.17	2.78	3.01	3.16	6.62	19.71	175.12
2	1	4	0	0	0	-0.05	-0.17	0.06	0.98	3.17	2.82	3.03	3.15	6.6	19.67	175.11
10	1	8	0	0	0	-0.05	-0.17	0.06	0.98	3.16	2.89	3.05	3.15	6.6	19.64	175.1
5	-2	-6	0	0	0	-0.05	-0.17	0.06	0.98	3.16	2.95	3.07	3.14	6.59	19.6	175.1
84	-6	36	1	0	0	-0.05	-0.16	0.06	0.98	3.15	3	3.09	3.13	6.64	18.96	175.06
19	-1	18	0	1	0	-0.05	-0.16	0.06	0.98	3.14	3.03	3.09	3.13	6.65	18.92	175.06
-6	1	-10	0	0	0	-0.05	-0.16	0.06	0.98	3.14	3.04	3.1	3.13	6.66	18.9	175.06
