# Supplementary material for: Image Generation for 2D-CNN Using Time-Series Signal Features from Foot Gesture Applied to Select Cobot Operating Mode
Source: Sensors (Basel). 2021 Aug 26;21(17):5743. doi: 10.3390/s21175743 (PMC8434500; doi:10.3390/s21175743)
Supplement: Supplementary file 1 [file sensors-21-05743-s001.zip › data_fadwa/Cigarette crush with the forefoot/ccf36.xlsx]

## Sheet: Sheet1
5	14	14	0	0	0	0.63	0.16	0.06	-0.76	3.16	3.06	3.12	3.16	-17.36	9.73	98.67
-5	-2	7	0	1	0	0.63	0.16	0.06	-0.76	3.16	3.06	3.12	3.1	-17.37	9.74	98.67
4	2	-9	0	-1	0	0.63	0.16	0.06	-0.76	3.16	3.07	3.12	3.1	-17.39	9.77	98.67
-14	-4	-14	0	0	0	0.63	0.16	0.06	-0.76	3.16	3.07	3.11	3.1	-17.41	9.79	98.67
5155	-33206	-12956	28834	28453	-9539	0.63	0.16	0.06	-0.76	3.16	3.07	3.11	3.09	-17.41	9.81	98.68
-5160	33232	12956	-28834	-28454	9540	0.63	0.16	0.06	-0.76	3.16	3.07	3.11	3.09	-17.35	10	98.67
0	4	-11	0	0	0	0.63	0.16	0.06	-0.76	3.16	3.07	3.11	3.09	-17.34	10.01	98.67
6	-1	9	0	0	0	0.63	0.16	0.06	-0.76	3.15	3.07	3.11	3.09	-17.34	10.02	98.66
2	-3	11	0	0	0	0.63	0.16	0.06	-0.76	3.15	3.07	3.1	3.09	-17.33	10.03	98.66
-7	3	3	0	0	0	0.63	0.16	0.06	-0.76	3.15	3.07	3.1	3.15	-17.31	10.04	98.66
9	-3	-7	0	0	0	0.63	0.16	0.06	-0.76	3.15	3.07	3.09	3.09	-17.29	10.06	98.66
-5	2	4	0	0	0	0.63	0.16	0.06	-0.76	3.15	3.06	3.09	3.09	-17.28	10.08	98.66
22	9	-4	0	1	0	0.63	0.16	0.06	-0.76	3.15	3.06	3.09	3.08	-17.17	10.19	98.64
-5	6	-3	0	0	0	0.63	0.16	0.06	-0.76	3.15	3.06	3.09	3.08	-17.18	10.2	98.63
3	-6	-6	0	0	0	0.63	0.16	0.06	-0.76	3.14	3.06	3.08	3.07	-17.18	10.22	98.63
6	2	7	0	0	0	0.63	0.16	0.06	-0.76	3.14	3.05	3.08	3.13	-17.17	10.23	98.62
-5	1	-1	0	0	0	0.63	0.16	0.06	-0.76	3.13	3.06	3.08	3.05	-17.18	10.24	98.62
4	1	5	0	0	0	0.63	0.16	0.06	-0.76	3.13	3.06	3.09	3.04	-17.18	10.26	98.62
-7	9	7	0	0	0	0.63	0.16	0.06	-0.76	3.12	3.07	3.09	3.02	-17.18	10.27	98.61
-17426	9696	-12484	-45	-22761	6827	0	0	0	0	3.12	3.08	3.09	3.02	-180	0	180
17445	-9684	12474	45	22760	-6827	0.63	0.16	0.05	-0.76	3.11	3.08	3.09	3.01	-16.98	10.39	98.58
-1	12	4	0	0	0	0.63	0.16	0.05	-0.76	3.1	3.09	3.09	3.01	-16.96	10.39	98.58
-10	1	2	0	0	0	0.63	0.16	0.05	-0.76	3.1	3.09	3.09	3.01	-16.95	10.4	98.58
8	6	-5	0	0	0	0.63	0.16	0.05	-0.76	3.1	3.09	3.09	2.99	-16.94	10.4	98.58
8	-7	4	0	0	0	0.63	0.16	0.05	-0.76	3.1	3.09	3.09	3.1	-16.92	10.41	98.58
2	2	-11	0	0	-1	0.63	0.16	0.05	-0.76	3.1	3.09	3.09	2.99	-16.91	10.41	98.58
4	-2	7	0	0	1	0.63	0.16	0.05	-0.76	3.1	3.09	3.09	2.99	-16.9	10.41	98.58
-4	-3	3	0	1	0	0.63	0.16	0.05	-0.76	3.1	3.09	3.09	2.98	-16.91	10.49	98.54
-2	5	7	0	0	0	0.63	0.16	0.05	-0.76	3.09	3.09	3.09	2.97	-16.9	10.5	98.54
-5	6	-10	0	0	0	0.63	0.16	0.05	-0.76	3.09	3.09	3.09	2.97	-16.9	10.5	98.54
7	-2	28	0	-1	0	0.63	0.16	0.05	-0.76	3.09	3.09	3.09	3.08	-16.89	10.5	98.53
1	-1	-17	0	1	0	0.63	0.16	0.05	-0.76	3.08	3.09	3.09	2.96	-16.89	10.5	98.53
13	7	-1	0	0	0	0.63	0.16	0.05	-0.76	3.08	3.09	3.09	2.96	-16.89	10.5	98.54
-5	-1	-6	0	0	0	0.63	0.16	0.05	-0.76	3.08	3.09	3.09	2.97	-16.88	10.51	98.53
10	1	9	0	0	0	0.63	0.16	0.05	-0.76	3.08	3.09	3.08	2.97	-16.79	10.52	98.49
-2	6	-7	-1	0	0	0.63	0.16	0.05	-0.76	3.08	3.09	3.08	2.97	-16.79	10.52	98.5
-5	-5	1	0	0	0	0.63	0.16	0.05	-0.76	3.08	3.09	3.08	2.92	-16.78	10.52	98.49
8	-3	2	0	-1	0	0.63	0.16	0.05	-0.76	3.02	3.09	3.09	2.68	-16.78	10.51	98.49
2	-2	20	1	0	0	0.63	0.16	0.05	-0.75	2.85	3.1	3.1	0.05	-16.77	10.52	98.49
13	-1	-4	0	0	0	0.63	0.16	0.05	-0.76	1.78	3.11	3.11	0.01	-16.74	10.52	98.49
-5	-14	-2	1	0	0	0.63	0.16	0.05	-0.76	0.01	3.1	3.1	0	-16.73	10.56	98.49
0	27	5	1	0	0	0.63	0.16	0.05	-0.76	0	3.08	3.03	0	-16.7	10.62	98.48
-117	1793	-691	69	19	9	0.62	0.26	-0.05	-0.74	0	3.01	2.93	0	-16.02	26.92	96.14
-81	197	-564	-16	0	2	0.62	0.28	-0.06	-0.73	0	2.96	2.91	0	-16.47	28.71	95.66
6	278	-437	-15	-4	1	0.62	0.29	-0.07	-0.73	2.97	2.97	0	0	-16.87	30.09	95.12
57	191	-280	-11	-9	0	0.62	0.29	-0.07	-0.73	0	2.96	2.9	0	-17.11	31.11	94.64
100	140	11	-12	-4	-3	0.62	0.3	-0.08	-0.73	0	2.99	2.92	0	-17.18	31.77	94.3
11	184	208	-10	-4	-3	0.62	0.3	-0.08	-0.72	0	3.01	2.95	0.01	-17.11	32.11	94.1
-28	104	243	-5	-1	-1	0.62	0.3	-0.08	-0.72	0.01	3	2.93	0	-16.99	32.25	93.99
1938	130	886	-35	29	79	0.74	0.3	-0.06	-0.61	0.01	3.02	2.86	0	-24.26	26.21	73.12
1260	197	354	10	-17	-36	0.75	0.29	-0.06	-0.59	0	2.89	2.89	0	-24.06	25.45	71.24
381	124	205	12	-14	-41	0.75	0.29	-0.06	-0.59	0	3.01	2.97	0	-23.47	25.17	70.64
-786	-25	-153	10	10	-30	0.75	0.28	-0.06	-0.59	0.01	2.98	3.02	0	-23.19	25.11	70.99
-892	-87	-29	9	7	-13	0.75	0.29	-0.06	-0.6	0.01	2.95	0	0	-23.44	25.19	71.72
-677	-101	-51	5	1	-4	0.74	0.29	-0.05	-0.6	0	2.92	3.13	0	-23.86	25.38	72.61
-239	-3	-92	5	-1	-2	0.74	0.29	-0.05	-0.61	0	2.88	3.15	0	-24.3	25.71	73.53
-3652	-1379	-1557	-25	-30	77	0.46	0.32	-0.09	-0.82	0	2.94	3.11	0	-11.41	37.88	117.3
1233	675	208	-1	8	-10	0.47	0.32	-0.09	-0.82	0	2.99	3.14	0	-10.97	37.52	116.68
218	129	144	-3	10	-6	0.47	0.32	-0.09	-0.82	0	2.92	3.15	0	-10.97	37.26	116.06
-208	13	310	-1	10	5	0.48	0.32	-0.09	-0.81	0	2.81	0	0	-11.4	37.03	115.21
-63	-40	396	6	16	5	0.49	0.32	-0.09	-0.81	0	2.78	3.08	0	-12.2	36.98	114
-748	-198	-304	3	13	13	0.49	0.33	-0.08	-0.8	0	2.93	3.04	0	-13.48	37.25	112.27
-1038	-525	-339	-15	20	25	0.51	0.33	-0.08	-0.79	0	2.96	3.01	0	-15.58	37.48	109.59
3562	517	1751	35	-41	-79	0.77	0.28	0.02	-0.57	0	2.7	3.01	0	-28.89	16.66	69.25
-300	0	-326	5	0	-1	0.76	0.29	0.03	-0.58	0	2.56	3.06	0	-29.56	17.02	69.39
329	164	-253	3	1	-9	0.76	0.3	0.03	-0.58	2.25	3.1	3.1	0	-30.22	17.52	69.62
777	312	198	8	2	-22	0.75	0.3	0.03	-0.58	0	2.03	3.13	0	-30.87	18.21	70.26
739	355	169	24	-1	-34	0.74	0.31	0.02	-0.59	0	1.95	3.14	0	-31.52	19.43	71.65
1372	439	-156	23	-28	-39	0.72	0.32	0.02	-0.61	0	2.13	3.13	0	-31.84	21.44	74.1
-601	-414	106	18	-38	-39	0.7	0.33	0.01	-0.64	0	2.35	3.06	0	-31.02	24.33	78.21
7378	-24105	19412	-276	15	92	0.66	0.34	1.91	0	0	2.11	3	0	-105.48	nan	85.61
-12806	22649	-21074	129	70	162	0.6	0.33	-0.03	-0.73	1.04	1.04	2.92	0	-23.93	31.14	95.01
458	-60	43	-10	4	17	0.62	0.33	-0.02	-0.71	0	1.77	2.78	0	-25.53	29.6	91.22
1182	274	211	-4	-9	1	0.64	0.32	-0.01	-0.69	0	1.77	2.79	0	-26.68	27.82	87.39
1795	518	648	9	-20	-21	0.67	0.32	-0.01	-0.67	0	2.98	2.98	0	-26.9	26.18	84.21
1802	477	463	13	-21	-40	0.68	0.31	-0.01	-0.66	0	2.64	3.04	0	-26.24	25	82.22
1277	230	146	13	-12	-56	0.69	0.29	-0.02	-0.66	0	2.81	3.06	0	-25.02	24.28	81.8
-623	-163	-137	8	10	-42	0.69	0.29	-0.02	-0.66	0	2.93	3.06	0	-24.19	23.78	82.77
-3130	-2200	65	-21	-14	44	0.66	0.19	0.03	-0.72	0	3.05	3.07	0	-18.21	13.88	92.53
24	-160	166	0	2	-2	0.67	0.18	0.03	-0.72	0	3.07	3.04	2.33	-17.62	12.7	92.66
102	-111	262	0	-2	-2	0.67	0.17	0.04	-0.72	2.34	3.02	3.02	2.85	-16.99	11.53	92.84
-147	-225	1545	14	8	1	0.67	0.16	0.04	-0.72	2.92	2.99	3.01	2.91	-16.42	10.44	93.04
150	-53	-701	8	29	-1	0.67	0.16	0.05	-0.72	2.97	2.94	2.98	2.97	-16.67	9.87	93.05
12	-45	-272	9	-4	0	0.67	0.16	0.05	-0.72	3.02	2.91	2.96	3.01	-17.02	9.51	93.07
-65	-141	-229	6	-5	2	0.67	0.16	0.05	-0.72	3.06	2.9	2.93	3.02	-17.19	9.35	93.09
-62	-36	-547	3	-3	0	0.67	0.16	0.06	-0.72	3.08	2.89	2.94	3.03	-17.96	9.19	93.06
-12	-8	-18	0	-1	0	0.67	0.16	0.06	-0.72	3.09	2.9	2.94	3.03	-17.98	9.18	93.06
4	4	3	0	0	0	0.67	0.16	0.06	-0.72	3.09	2.92	2.96	3.04	-18	9.18	93.06
-2	-2	4	0	0	1	0.67	0.16	0.06	-0.72	3.09	2.94	3.04	3.04	-18.01	9.17	93.06
10	5	1	0	-1	0	0.67	0.16	0.06	-0.72	3.1	2.94	2.97	3.05	-18	9.16	93.06
3	-8	7	0	0	0	0.67	0.16	0.06	-0.72	3.1	2.94	2.98	3.05	-17.99	9.15	93.05
3	-2	1	0	0	0	0.67	0.16	0.06	-0.72	3.11	2.94	3.06	3.06	-17.99	9.14	93.05
-7	-23	-5	0	1	0	0.67	0.16	0.06	-0.72	3.11	2.94	3	3.06	-18.04	8.96	93.02
1	-3	4	0	0	0	0.67	0.16	0.06	-0.72	3.12	2.94	3	3.07	-18.04	8.95	93.01
3	1	-1	0	-1	0	0.67	0.16	0.06	-0.72	2.95	2.95	3	3.07	-18.05	8.94	93.01
-2	0	-2	0	1	0	0.67	0.16	0.06	-0.72	3.12	2.96	3	3.07	-18.05	8.94	93
0	-3	-2	0	0	0	0.67	0.16	0.06	-0.72	3.12	2.96	3.01	3.07	-18.05	8.93	93.01
-1	-5	8	0	0	0	0.67	0.16	0.06	-0.72	3.12	3.02	3.02	3.07	-18.06	8.92	93.01
-2	-2	6	0	0	0	0.67	0.16	0.06	-0.72	3.12	2.97	3.02	3.07	-18.07	8.91	93
5	0	-13	0	0	-1	0.67	0.16	0.06	-0.72	3.12	2.98	3.02	3.07	-18.07	8.91	93
2	-8	11	0	0	1	0.67	0.16	0.06	-0.72	2.99	2.99	3.03	3.07	-18.1	8.84	92.98
-5	0	-11	0	0	0	0.67	0.16	0.06	-0.72	3.12	3	3.04	3.07	-18.1	8.84	92.98
