# Supplementary material for: Image Generation for 2D-CNN Using Time-Series Signal Features from Foot Gesture Applied to Select Cobot Operating Mode
Source: Sensors (Basel). 2021 Aug 26;21(17):5743. doi: 10.3390/s21175743 (PMC8434500; doi:10.3390/s21175743)
Supplement: Supplementary file 1 [file sensors-21-05743-s001.zip › data_fadwa/Cigarette crush with the forefoot/ccf37.xlsx]

## Sheet: Sheet1
-2	0	15	0	0	0	0.67	0.16	0.06	-0.72	3.11	3.11	3.15	3.08	-17.6	8.08	92.71
8	0	6	0	0	-1	0.67	0.16	0.06	-0.72	3.09	3.11	3.15	3.07	-17.58	8.1	92.71
-8	-2	-1	1	1	0	0.67	0.16	0.06	-0.72	3.07	3.11	3.14	3.05	-17.59	8.12	92.72
8	6	-11	0	0	1	0.67	0.16	0.06	-0.72	3.06	3.11	3.14	3.03	-17.6	8.16	92.72
-2	0	-21	0	0	0	0.67	0.16	0.06	-0.72	3.02	3.11	3.13	3	-17.62	8.2	92.71
-13834	-18953	-14528	-42	-19672	-17787	0	0	0	0	2.99	3.1	3.13	2.99	-180	0	180
13819	19003	14533	41	19671	17787	0.67	0.16	0.06	-0.72	2.98	3.1	3.12	2.97	-17.73	8.48	92.63
4	3	-5	0	0	0	0.67	0.16	0.06	-0.72	2.97	3.1	2.97	2.97	-17.73	8.49	92.63
-6	2	-3	0	1	0	0.67	0.16	0.06	-0.72	2.96	3.1	3.12	2.98	-17.73	8.5	92.63
2	3	-9	0	0	0	0.67	0.16	0.06	-0.72	2.97	3.1	3.12	3	-17.73	8.52	92.62
3	-12	-18	0	-1	0	0.67	0.16	0.06	-0.72	2.98	3.09	3.12	3.01	-17.73	8.52	92.62
4	5	4	-1	0	0	0.67	0.16	0.06	-0.72	2.99	3.09	3.12	3.04	-17.72	8.52	92.62
-3	7	-10	0	0	0	0.67	0.16	0.06	-0.72	3.03	3.07	3.11	3.06	-17.71	8.51	92.61
-1	-18	37	0	2	0	0.67	0.16	0.06	-0.72	3.05	3.04	3.11	3.07	-17.82	8.33	92.58
-5	-5	-1	1	0	0	0.67	0.16	0.06	-0.72	3.06	3.02	3.11	3.07	-17.85	8.33	92.58
5	-10	-6	0	0	-1	0.67	0.16	0.06	-0.72	3.07	3.02	3.08	3.08	-17.88	8.33	92.57
3	-3	-6	0	0	0	0.67	0.16	0.06	-0.72	3.08	3.02	3.1	3.08	-17.9	8.33	92.57
-6	7	-12	-1	-1	0	0.67	0.16	0.06	-0.72	3.08	3.02	3.09	3.08	-17.92	8.33	92.57
-10	-4	0	1	0	0	0.67	0.16	0.06	-0.72	3.09	3.03	3.09	3.09	-17.93	8.33	92.57
0	2	1	0	0	0	0.67	0.16	0.06	-0.72	3.09	3.03	3.09	3.08	-17.93	8.33	92.58
-1	8	13	0	0	0	0.67	0.16	0.06	-0.72	3.09	3.03	3.09	3.08	-17.93	8.35	92.57
-5	-5	-6	0	0	0	0.67	0.16	0.06	-0.72	3.09	3.02	3.09	3.09	-17.94	8.35	92.57
-6	-1	2	-1	0	1	0.67	0.16	0.06	-0.72	3.09	3.02	3.09	3.09	-17.95	8.35	92.57
1	2	-11	0	0	0	0.67	0.16	0.06	-0.72	3.1	3.03	3.09	3.09	-17.95	8.34	92.57
1	-2	23	1	0	-1	0.67	0.16	0.06	-0.72	3.1	3.03	3.09	3.09	-17.96	8.34	92.57
-3	3	-6	0	0	0	0.67	0.16	0.06	-0.72	3.09	3.04	3.09	3.08	-17.96	8.34	92.57
8	-7	0	0	0	0	0.67	0.16	0.06	-0.72	3.09	3.04	3.09	3.08	-17.96	8.34	92.58
1	7	-4	0	0	1	0.67	0.16	0.06	-0.72	3.08	3.05	3.09	3.07	-17.96	8.34	92.58
0	12	-1	0	0	0	0.67	0.16	0.06	-0.72	3.07	3.05	3.09	3.06	-17.94	8.39	92.55
-5	1	-7	0	-1	0	0.67	0.16	0.06	-0.72	3.06	3.05	3.1	3.06	-17.94	8.4	92.55
3	-3	9	0	0	0	0.67	0.16	0.06	-0.72	3.05	3.06	3.1	3.05	-17.93	8.4	92.55
-2	-3	8	0	0	0	0.67	0.16	0.06	-0.72	3.05	3.06	3.1	3.04	-17.93	8.4	92.55
4	4	-6	0	0	0	0.67	0.16	0.06	-0.72	3.04	3.06	3.1	3.03	-17.93	8.41	92.55
9	-5	-7	0	0	0	0.67	0.16	0.06	-0.72	3.04	3.07	3.1	3.04	-17.92	8.41	92.54
4	0	2	0	0	0	0.67	0.16	0.06	-0.72	3.04	3.07	3.1	3.03	-17.92	8.41	92.54
6	19	4	-1	1	-1	0.67	0.16	0.06	-0.72	3.04	3.07	3.11	3.04	-17.89	8.41	92.52
-8	-6	-7	0	0	0	0.67	0.16	0.06	-0.72	3.04	3.07	3.04	3.04	-17.91	8.4	92.52
0	-3	-8	0	0	0	0.67	0.16	0.06	-0.72	3.05	3.07	3.1	3.05	-17.92	8.4	92.52
-7	3	15	0	0	0	0.67	0.16	0.06	-0.72	3.05	3.06	3.1	3.06	-17.93	8.4	92.51
6	7	3	0	0	1	0.67	0.16	0.06	-0.72	3.07	3.06	3.1	3.07	-17.93	8.39	92.51
-3	-4	-4	0	0	-1	0.67	0.16	0.06	-0.72	3.07	3.05	3.1	3.07	-17.95	8.38	92.51
-13	-7	-1	0	0	0	0.67	0.16	0.06	-0.72	3.07	3.05	3.1	3.07	-17.97	8.38	92.51
5	-2	3	0	0	0	0.67	0.16	0.06	-0.72	3.07	3.05	3.1	3.07	-17.97	8.37	92.51
-5	-2	-1	1	-1	1	0.67	0.16	0.06	-0.72	3.07	3.05	3.09	3.06	-18.03	8.39	92.5
-1	-10	-8	0	0	0	0.67	0.16	0.06	-0.72	3.06	3.05	3.09	3.06	-18.03	8.39	92.5
1	8	21	0	0	0	0.67	0.16	0.06	-0.72	3.06	3.06	3.1	3.03	-18.02	8.39	92.51
10	2	-14	0	0	0	0.67	0.16	0.06	-0.72	3.02	3.07	3.1	2.89	-18.01	8.4	92.5
-5	-3	6	0	0	0	0.67	0.16	0.06	-0.72	2.79	3.11	3.12	1.94	-18	8.41	92.5
3	10	-7	0	0	0	0.67	0.16	0.06	-0.72	0.1	3.13	3.12	0.01	-17.98	8.41	92.5
11	-9	-3	0	0	0	0.67	0.16	0.06	-0.72	0.01	3.12	3.12	0	-17.96	8.44	92.51
-238	1131	856	99	21	13	0.66	0.23	-0.01	-0.71	0	3.02	2.99	0	-18.65	19.88	90.87
-151	284	-534	-3	5	0	0.66	0.25	-0.02	-0.71	0	2.91	2.9	0	-19.33	22.62	90.25
-75	462	-573	-16	4	2	0.66	0.27	-0.03	-0.7	0	2.87	2.87	0	-20.26	25.1	89.48
50	319	1028	-50	33	-1	0.65	0.29	-0.03	-0.7	0	2.86	2.9	0	-21.81	26.59	88.37
128	44	-1639	21	-28	-1	0.65	0.3	-0.04	-0.69	0	2.92	2.91	0	-23.2	27.88	87.33
131	193	-1168	-11	-14	-2	0.65	0.32	-0.04	-0.69	0	2.96	2.94	0	-24.13	29.23	86.54
-21	230	-725	-19	-11	-3	0.65	0.32	-0.04	-0.68	0	2.99	3.02	0	-24.71	30.13	85.96
-2767	-425	1166	-38	39	57	0.68	0.33	-0.03	-0.65	0	2.99	3.05	0	-27.41	27.87	80.18
-288	-159	-88	-13	14	30	0.7	0.33	-0.02	-0.63	0	2.99	3.05	0	-29.35	26.73	77.14
343	-150	58	-13	12	26	0.72	0.34	-0.01	-0.61	0	3	0	0	-31.35	25.09	73.28
1112	124	234	-6	0	12	0.74	0.34	0	-0.58	0	3.05	3.03	0	-33.08	23.06	69.01
1729	501	312	1	-16	-11	0.76	0.34	0.01	-0.55	0	3.02	3.04	0	-34.13	21.1	64.94
1704	518	313	9	-24	-29	0.78	0.33	0.01	-0.53	0	3.03	3.08	0	-34.4	19.63	61.68
1388	412	290	14	-24	-42	0.79	0.33	0.01	-0.51	0	3.02	3.13	0	-34.03	18.87	59.61
451	267	322	16	-19	-50	0.8	0.32	0	-0.51	0	3	3.16	0	-33.31	18.77	58.95
-10608	-4584	-3041	19	-11	-43	0.52	0.36	-0.05	-0.77	0	2.99	0	0	-22.52	37.42	104.69
1325	1004	-170	-30	2	58	0.52	0.36	-0.04	-0.78	0	3.01	3.12	0	-22.72	37.08	104.98
1959	1165	444	-12	-14	17	0.52	0.35	-0.04	-0.77	0	3.04	3.1	0	-22.18	36.19	104.53
1203	684	678	-4	-1	-1	0.53	0.34	-0.04	-0.77	0	2.98	0	0	-21.36	35.06	104.07
269	203	510	-2	9	4	0.54	0.33	-0.04	-0.77	0	2.79	3.06	0	-20.8	33.88	103.46
-223	45	427	-2	17	11	0.55	0.32	-0.04	-0.77	0	2.71	2.98	0	-20.75	32.73	102.35
-467	-226	350	-1	27	16	0.57	0.32	-0.03	-0.76	0	2.73	2.92	0	-21.51	31.67	100.47
4710	860	843	47	0	-101	0.82	0.29	0.04	-0.49	0	2.66	2.96	0	-32.56	12.34	57.53
-1119	-241	-177	5	2	-4	0.82	0.3	0.05	-0.49	0	2.59	3.04	0	-33.17	12.22	58.51
-444	-322	-587	15	0	-11	0.81	0.3	0.05	-0.5	0	3.08	3.08	0	-34.07	12.48	59.42
1132	621	867	18	-9	-15	0.8	0.31	0.06	-0.51	0	2.53	3.13	0	-35.03	13.2	60.78
1082	463	262	29	-35	-37	0.79	0.32	0.05	-0.53	0	2.61	3.15	0	-35.32	14.97	62.93
509	-149	28	21	-24	-42	0.76	0.33	0.04	-0.55	0	2.6	0	0	-35.01	17.76	66.43
20	-437	-7	18	-19	-36	0.73	0.34	0.03	-0.59	0	2.63	3.09	0	-34.07	21.18	71.33
-6325	-1101	-1770	-146	85	257	0.59	0.34	-0.01	-0.73	0	2.33	3.05	0	-26.02	30.58	94.75
-935	-472	-284	-19	33	39	0.61	0.34	-0.01	-0.71	0	2.97	2.97	0	-27.83	29.33	91.38
-79	-360	-50	-18	13	36	0.64	0.34	0.01	-0.69	0	1.38	2.88	0	-30.16	27.37	86.72
373	-88	-108	-13	1	25	0.67	0.34	0.02	-0.66	0	2.07	2.86	0	-32.25	24.82	81.37
1518	142	538	-9	0	14	0.71	0.34	0.03	-0.62	0	2.92	2.92	0	-33.77	21.79	75.71
2227	450	669	8	-15	-12	0.74	0.33	0.04	-0.58	0	1.47	2.99	0	-34.4	18.88	70.33
2169	789	748	15	-13	-37	0.77	0.32	0.04	-0.55	0	2.05	3.04	0	-34.31	16.55	65.8
-3639	-359	-1795	37	-71	-137	0.71	0.3	0.03	-0.63	2.71	2.71	3.02	0	-29.73	19.04	77.96
672	95	421	-4	-5	-1	0.72	0.29	0.03	-0.63	0	2.97	2.99	0	-28.48	18.26	78.29
513	-41	124	1	0	-5	0.72	0.27	0.03	-0.64	0	3.07	3.01	0	-27.17	17.47	78.73
-104	-35	144	-7	2	-3	0.72	0.26	0.03	-0.64	0	3.05	3.05	0	-25.91	16.55	79.25
1	-179	209	-7	-1	0	0.72	0.25	0.04	-0.64	0	3.08	3.01	0.01	-24.66	15.42	79.79
184	-183	202	-7	-1	0	0.73	0.23	0.04	-0.65	0.34	3.02	2.92	2.87	-23.41	14.14	80.3
50	-208	388	2	5	2	0.73	0.22	0.04	-0.65	2.98	2.96	2.95	2.95	-22.17	12.72	80.75
24580	26562	-6015	4918	-32225	8196	0.73	0.2	0.05	0.17	3.04	2.91	2.83	3	-64.82	-7.91	-56.74
-24055	-27765	6276	-4864	32258	-8192	0.74	0.16	0.07	-0.65	3.07	2.95	2.85	3.03	-19.09	5.77	82.1
-15	-7	-20	0	0	0	0.74	0.16	0.07	-0.65	3.09	2.88	2.88	3.04	-19.13	5.73	82.1
0	-6	3	0	-1	0	0.74	0.16	0.07	-0.65	3.09	2.99	3.03	3.03	-19.16	5.71	82.1
-9	11	26	0	0	1	0.74	0.16	0.07	-0.65	3.09	2.99	2.91	3.03	-19.17	5.69	82.09
15	16	10	0	0	0	0.74	0.16	0.07	-0.65	3.09	2.98	3.03	3.03	-19.18	5.68	82.09
0	-9	16	0	0	0	0.74	0.16	0.07	-0.65	3.09	2.99	2.93	3.03	-19.18	5.67	82.08
-4	2	-21	0	0	0	0.74	0.16	0.07	-0.65	3.1	3	2.96	3.03	-19.2	5.66	82.08
-14	-10	-14	0	-1	0	0.74	0.16	0.07	-0.65	3.1	3.01	2.98	3.03	-19.28	5.57	82.07
