# Supplementary material for: Image Generation for 2D-CNN Using Time-Series Signal Features from Foot Gesture Applied to Select Cobot Operating Mode
Source: Sensors (Basel). 2021 Aug 26;21(17):5743. doi: 10.3390/s21175743 (PMC8434500; doi:10.3390/s21175743)
Supplement: Supplementary file 1 [file sensors-21-05743-s001.zip › data_fadwa/Cigarette crush with the forefoot/ccf38.xlsx]

## Sheet: ccf38
-1	-4	-3	1	0	0	-0.09	-0.17	0.06	0.98	3.06	3.01	3.09	2.96	5.59	19.57	170.98
-5	-1	-4	0	0	0	-0.09	-0.17	0.06	0.98	3.05	3.02	3.09	2.94	5.6	19.57	170.97
7	1	12	0	0	0	-0.09	-0.17	0.06	0.98	3.03	3.03	3.09	3.02	5.61	19.55	170.97
1	0	8	0	0	0	-0.09	-0.17	0.06	0.98	3.02	3.04	3.09	2.93	5.62	19.53	170.97
2	4	-1	0	0	0	-0.09	-0.16	0.06	0.98	3	3.04	3.09	2.92	5.64	19.51	170.97
5	15	-1	-1	0	0	-0.09	-0.16	0.06	0.98	2.99	3.05	3.09	2.92	5.65	19.48	170.97
32	-14	15	1	0	0	-0.09	-0.16	0.06	0.98	2.96	3.06	2.87	2.87	5.7	19.26	170.9
-3	9	-7	0	-1	0	-0.09	-0.16	0.06	0.98	2.89	3.06	3.09	2.81	5.71	19.23	170.9
9	6	-2	0	1	0	-0.09	-0.16	0.06	0.98	2.84	3.06	3.09	2.83	5.73	19.21	170.89
1	1	3	0	0	0	-0.09	-0.16	0.06	0.98	2.83	3.06	3.09	2.8	5.75	19.19	170.88
1	4	7	0	0	0	-0.09	-0.16	0.06	0.98	2.84	3.06	3.08	2.86	5.76	19.17	170.88
1	2	-16	0	0	0	-0.09	-0.16	0.06	0.98	2.86	3.05	3.08	2.86	5.77	19.15	170.88
10	-1	3	0	0	0	-0.09	-0.16	0.06	0.98	2.88	3.05	3.07	2.92	5.78	19.14	170.87
12	-13	20	-1	1	-1	-0.09	-0.16	0.06	0.98	2.93	3.04	3.07	2.96	5.67	19.09	170.79
-3	-4	1	0	0	0	-0.09	-0.16	0.06	0.98	2.98	3.03	2.98	2.98	5.66	19.11	170.79
-2	-5	-2	0	0	0	-0.09	-0.16	0.06	0.98	3.01	3.02	3.06	3	5.64	19.12	170.78
1	0	-7	0	0	1	-0.09	-0.16	0.06	0.98	3.03	3.01	3.06	3.01	5.63	19.13	170.77
-5	-6	-11	0	0	-1	-0.09	-0.16	0.06	0.98	3.04	3.01	3.05	3.01	5.62	19.15	170.77
-5	0	-9	0	0	0	-0.09	-0.16	0.06	0.98	3.04	3.01	3.05	3.01	5.6	19.17	170.76
1	3	0	0	0	0	-0.09	-0.16	0.06	0.98	3.04	3.01	3.05	3.01	5.59	19.19	170.76
-14465	4881	15143	-20	-4940	-6136	0	0	0	0	3.04	3.01	3.05	3	180	0	180
14467	-4886	-15130	20	4939	6137	-0.09	-0.16	0.06	0.98	3.03	3.02	3.06	3	5.58	19.13	170.72
-9	-4	-1	0	0	0	-0.09	-0.16	0.06	0.98	3.03	3.03	3.06	3.02	5.58	19.12	170.71
5	3	5	0	0	0	-0.09	-0.16	0.06	0.98	3.02	3.03	3.06	2.99	5.58	19.11	170.71
3	5	-12	1	0	0	-0.09	-0.16	0.06	0.98	3.02	3.03	3.06	2.99	5.58	19.11	170.7
7	-13	4	-1	0	0	-0.09	-0.16	0.06	0.98	3.01	3.03	3.06	2.99	5.58	19.1	170.7
2	12	-2	0	0	0	-0.09	-0.16	0.06	0.98	3.01	3.04	3.06	2.98	5.58	19.1	170.69
-2	1	14	1	0	0	-0.09	-0.16	0.06	0.98	3	3.04	3.06	2.98	5.58	19.1	170.69
7	7	5	-1	1	0	-0.09	-0.16	0.06	0.98	3	3.04	3.06	2.98	5.6	19.04	170.65
8	-5	-11	0	-1	0	-0.09	-0.16	0.06	0.98	3	3.04	3.06	2.98	5.6	19.04	170.65
-5	-6	-4	0	1	0	-0.09	-0.16	0.06	0.98	3	3.04	3.06	2.99	5.6	19.05	170.65
-1	5	12	0	0	0	-0.09	-0.16	0.06	0.98	3.01	3.04	3.07	3	5.59	19.04	170.64
-7	9	-9	0	0	0	-0.09	-0.16	0.06	0.98	3.02	3.04	3.07	3	5.59	19.05	170.64
0	0	12	0	0	0	-0.09	-0.16	0.06	0.98	3.03	3.03	3.06	3	5.58	19.06	170.64
-1	1	-8	0	0	0	-0.09	-0.16	0.06	0.98	3.03	3.03	3.06	3.01	5.57	19.07	170.64
-17	-9	1	0	-1	0	-0.09	-0.16	0.06	0.98	3.04	3.03	3.07	3.01	5.51	19.16	170.6
3	-6	6	1	0	0	-0.09	-0.16	0.06	0.98	3.03	3.04	3.07	2.97	5.52	19.16	170.6
4	-16	-15	0	0	0	-0.09	-0.16	0.06	0.98	2.99	3.06	3.08	2.63	5.53	19.15	170.6
7	11	9	0	1	0	-0.09	-0.16	0.06	0.98	2.65	3.09	3.11	0	5.54	19.16	170.6
-1	2	-7	1	0	0	-0.09	-0.16	0.06	0.98	0.55	3.11	3.14	0	5.57	19.18	170.61
-2	-1	4	1	1	0	-0.09	-0.16	0.06	0.98	0	3.1	3.14	0	5.62	19.21	170.63
-8	11	30	1	0	0	-0.09	-0.16	0.06	0.98	0	3.06	3.15	0	5.7	19.26	170.65
-607	2029	-658	92	47	7	-0.08	-0.23	0.22	0.94	0	3.04	0	0	25.86	27.99	176.53
-105	318	-2812	-86	-2	0	-0.08	-0.24	0.24	0.94	0	3.03	3.16	0	27.83	29.68	177.26
-158	306	1931	35	-18	-1	-0.09	-0.25	0.24	0.93	0	3.06	3.16	0	28.32	30.16	177.31
-53	171	-217	4	4	0	-0.09	-0.25	0.25	0.93	0	3.05	3.15	0	29.63	30.98	177.8
-160	50	-214	4	2	3	-0.09	-0.26	0.26	0.92	0	3.14	3.14	0	31.33	32.04	178.5
-97	91	-186	-2	-5	4	-0.09	-0.27	0.27	0.92	0	3.06	3.13	0	33.03	32.96	179.1
-131	213	68	-6	-6	4	-0.09	-0.28	0.29	0.91	0	3.07	3.14	0	34.61	33.72	179.54
169	1031	-855	-54	-25	3	-0.14	-0.29	0.33	0.89	0	3.09	3.13	0	39.9	37.11	176.17
-304	-38	54	-6	4	7	-0.14	-0.29	0.33	0.89	0	3.11	3.11	0	39.42	37.17	175.26
-210	-12	52	-2	-4	10	-0.15	-0.28	0.33	0.89	0	3.11	3.09	0	38.82	37.2	174.03
-675	-122	-14	-9	10	17	-0.16	-0.28	0.33	0.89	0	3.12	3.07	0	38.01	37.36	172.38
-189	-187	-43	-15	16	18	-0.18	-0.28	0.32	0.89	0	3.12	3.08	0	36.57	37.89	169.84
519	8	47	-10	10	12	-0.2	-0.28	0.32	0.88	0	3.1	3.1	0	34.62	38.57	166.49
741	-67	99	-4	5	5	-0.23	-0.28	0.31	0.88	3.1	3.1	3.13	0	32.32	39.23	162.63
1970	-377	2039	181	-147	-266	-0.07	-0.26	0.33	0.9	0	3.09	3.16	0	41.24	31.3	-176.21
-1996	-817	-720	-6	12	13	-0.01	-0.26	0.35	0.9	0	3.06	3.17	0	44.55	28.16	-169.6
-2107	-816	-934	-21	21	31	0.04	-0.25	0.36	0.9	0	3.06	3.17	0	47.11	25.47	-164.02
-1906	-705	-746	-34	30	44	0.07	-0.26	0.37	0.89	0	3.06	0	0	48.84	23.72	-159.78
-880	-182	-859	-40	32	49	0.09	-0.26	0.37	0.89	0	3.1	3.16	0	49.81	23.19	-157.23
935	621	-477	-32	9	42	0.1	-0.26	0.37	0.89	0	3.1	3.15	0	49.99	23.42	-156.43
1414	889	139	-12	-27	21	0.09	-0.26	0.37	0.89	0	3.08	3.11	0	49.44	23.15	-157.06
31503	-9258	24991	-12	27679	4711	0	0	0	0	3.06	3.06	3.07	0	-180	0	-180
-22819	10864	-21072	27	-27631	-4747	-0.3	-0.26	0.26	0.88	0	3.06	3.07	0	22.15	37.83	149.68
-1654	146	107	-22	47	-46	-0.3	-0.27	0.25	0.88	0	3.03	3.08	0	20.71	38.78	149.94
-1546	-203	82	46	-20	-10	-0.29	-0.28	0.24	0.88	0	3.02	3.1	0	20	39.79	151.22
-1693	-340	-615	9	-23	16	-0.27	-0.3	0.24	0.88	0	3.03	3.14	0	20.25	40.93	153.13
-183	64	-459	6	-15	8	-0.26	-0.3	0.24	0.88	0	3.02	3.16	0	21.09	41.62	155.02
1305	460	521	21	-26	-17	-0.25	-0.31	0.25	0.88	0	3.02	3.17	0	22.89	41.66	157.47
1033	165	194	26	-27	-34	-0.22	-0.3	0.26	0.89	3.02	3.02	3.17	0	25.96	41.03	161.51
-4613	-873	-3590	-111	6	118	0.04	-0.29	0.36	0.89	0	3.04	3.17	0	48.7	28.94	-161.31
-260	-147	247	-6	-15	18	0.04	-0.28	0.35	0.89	0	3.11	3.14	0	47.25	28.01	-162.82
-943	53	599	-6	-1	32	0.03	-0.26	0.35	0.9	0	3.07	3.08	0	45.56	26.93	-165.07
-1828	-109	412	-5	29	43	0.01	-0.25	0.34	0.91	0	3.04	3.02	0	43.97	26.33	-168.19
-645	-372	30	-52	129	50	-0.03	-0.25	0.33	0.91	3.05	3	3	0	41.89	28.78	-172.69
963	-463	172	-12	10	34	-0.09	-0.26	0.32	0.91	0	3.06	3.04	0	38.57	32.25	-179.36
1611	-363	705	-15	18	17	-0.15	-0.27	0.3	0.9	0	3.03	3.07	0	34	35.7	172.38
35341	11795	2436	90	-19370	12932	-0.01	0.01	0.01	0	0	3.02	3.09	0	179.99	0.01	179.99
-35457	-11588	-3832	53	19198	-13223	-0.04	-0.26	0.29	0.92	3	3	3.1	0	36.68	29.84	-174.52
-936	-172	-262	-31	25	36	-0.02	-0.26	0.29	0.92	0	3	3.09	0	36.6	29.59	-172.73
568	-32	7	-23	-4	37	-0.02	-0.26	0.28	0.92	0	3.02	3.05	0	35.64	29.57	-172.54
1034	329	532	-9	-22	20	-0.02	-0.25	0.27	0.93	0	3.06	3.03	0	34.19	28.81	-173.51
866	299	786	-7	-2	7	-0.03	-0.24	0.26	0.93	0	3.02	3.02	0	32.44	27.68	-174.97
764	-5	361	-5	9	0	-0.03	-0.23	0.25	0.94	0	3.06	3.05	0	30.61	26.69	-176.51
325	13	465	-5	16	-1	-0.04	-0.22	0.24	0.94	0	3.06	3.06	0	28.68	25.94	-178.08
41	-207	-85	-7	13	6	-0.05	-0.22	0.22	0.95	0	3.08	3.08	0	26.56	25.77	-179.76
1078	-2148	1773	54	3	-38	-0.13	-0.16	0.07	0.98	3.08	3.08	3.08	2.77	5.65	19.25	166.18
-85	-116	-171	-3	15	0	-0.13	-0.16	0.06	0.98	0.01	3.02	3.04	2.96	5.12	19.22	166.23
47	-67	242	10	-1	4	-0.13	-0.16	0.06	0.98	2.88	2.91	3.01	2.99	4.67	19.47	166.21
21	-61	49	8	0	2	-0.12	-0.16	0.06	0.98	3	2.84	3	3.04	4.51	19.65	166.22
-22	-25	-173	1	-4	0	-0.12	-0.17	0.06	0.98	3.07	2.98	3.08	3.08	4.47	19.83	166.25
-12	14	-144	0	-1	1	-0.12	-0.17	0.06	0.98	3.1	2.76	2.97	3.09	4.45	19.97	166.28
-11	-21	-47	-1	-1	0	-0.12	-0.17	0.06	0.98	3.11	2.78	2.95	3.1	4.42	20.08	166.29
-51	-30	-4	0	-4	0	-0.12	-0.17	0.06	0.98	3.12	2.75	2.93	3.11	4.13	20.27	166.28
6	11	-21	1	0	0	-0.12	-0.17	0.06	0.98	3.12	2.93	2.93	3.11	4.13	20.25	166.29
2	-4	21	0	0	0	-0.12	-0.17	0.06	0.98	3.12	2.83	2.94	3.1	4.13	20.24	166.29
2	-13	-10	0	0	0	-0.12	-0.17	0.06	0.98	3.12	2.84	3.09	3.09	4.15	20.22	166.3
1	0	-2	0	-1	1	-0.12	-0.17	0.06	0.98	3.11	2.87	2.94	3.09	4.16	20.18	166.3
3	2	17	0	0	0	-0.12	-0.17	0.06	0.98	3.09	2.89	3.07	3.07	4.18	20.14	166.3
