# Supplementary material for: Image Generation for 2D-CNN Using Time-Series Signal Features from Foot Gesture Applied to Select Cobot Operating Mode
Source: Sensors (Basel). 2021 Aug 26;21(17):5743. doi: 10.3390/s21175743 (PMC8434500; doi:10.3390/s21175743)
Supplement: Supplementary file 1 [file sensors-21-05743-s001.zip › data_fadwa/Cigarette crush with the forefoot/ccf39.xlsx]

## Sheet: Sheet1
0	4	0	0	0	0	0.63	0.16	0.06	-0.76	3.14	3.07	3.13	3.03	-17.21	10.26	98.57
4	-1	3	0	0	-1	0.63	0.16	0.06	-0.76	3.13	3.07	3.13	3.01	-17.19	10.25	98.57
16	7	2	0	0	1	0.63	0.16	0.05	-0.76	3.12	3.08	3.13	3.11	-17.09	10.34	98.56
3	8	2	0	0	0	0.63	0.16	0.05	-0.76	3.11	3.08	3.14	2.99	-17.08	10.34	98.56
-8	-6	-4	0	0	0	0.63	0.16	0.05	-0.76	3.11	3.09	3.14	2.98	-17.08	10.34	98.56
-1	4	17	0	1	0	0.63	0.16	0.05	-0.76	3.11	3.08	3.14	2.99	-17.08	10.35	98.56
2	6	-8	0	-1	0	0.63	0.16	0.05	-0.76	3.11	3.05	3.12	3.01	-17.08	10.35	98.55
-8	0	0	0	1	0	0.63	0.16	0.05	-0.76	3.11	3.01	3.11	3.02	-17.08	10.36	98.55
1	-3	-8	0	0	0	0.63	0.16	0.05	-0.76	3.11	2.98	3.11	3.03	-17.08	10.36	98.55
-11	22	3	-1	0	-1	0.63	0.17	0.05	-0.76	3.11	2.98	3.11	3.04	-17.26	10.54	98.55
-7	0	-8	1	0	0	0.63	0.17	0.05	-0.76	3.11	2.97	3.05	3.12	-17.27	10.54	98.54
-6	-3	2	-1	0	1	0.63	0.17	0.05	-0.76	3.12	2.98	3.11	3.05	-17.28	10.55	98.54
3	0	6	0	-1	0	0.63	0.17	0.05	-0.76	3.12	2.99	3.11	3.05	-17.28	10.55	98.54
-6	-5	7	0	0	0	0.63	0.17	0.05	-0.76	3.12	2.99	3.11	3.05	-17.27	10.54	98.54
-2	1	-19	0	0	-1	0.63	0.17	0.05	-0.76	3.12	3	3.11	3.05	-17.27	10.53	98.55
5	2	13	0	0	0	0.63	0.17	0.05	-0.76	3.12	3	3.11	3.05	-17.26	10.53	98.55
4743	21812	24132	-10646	-17996	-1961	0.63	0.17	0.05	-0.76	3.12	3.01	3.11	3.05	-17.26	10.52	98.55
-4714	-21810	-24126	10646	17996	1961	0.63	0.16	0.05	-0.76	3.12	3.01	3.11	3.06	-17.03	10.44	98.57
0	3	-3	0	0	1	0.63	0.16	0.05	-0.76	3.12	3.01	3.11	3.06	-17.02	10.44	98.58
5	-8	-1	0	0	0	0.63	0.16	0.05	-0.76	3.12	3.01	3.1	3.06	-17.01	10.43	98.58
2	0	13	0	0	0	0.63	0.16	0.05	-0.76	3.12	3.01	3.09	3.06	-17	10.42	98.57
0	1	4	0	0	0	0.63	0.16	0.05	-0.76	3.12	3.01	3.05	3.05	-17	10.42	98.58
-3	-6	-20	0	0	0	0.63	0.16	0.05	-0.76	3.11	3.02	3.11	3.03	-16.99	10.41	98.58
-2	-6	7	1	0	0	0.63	0.16	0.05	-0.76	3.1	3.03	3.11	3.02	-16.99	10.41	98.58
22	18	-13	-1	1	0	0.63	0.16	0.05	-0.76	3.1	3.03	3.11	3.02	-16.92	10.45	98.56
3	1	-1	0	0	0	0.63	0.16	0.05	-0.76	3.1	3.03	3.11	3.11	-16.92	10.44	98.56
-4	2	12	0	0	0	0.63	0.16	0.05	-0.76	3.11	3.02	3.11	3.04	-16.92	10.44	98.56
-6	1	8	0	0	0	0.63	0.16	0.05	-0.76	3.11	3.02	3.11	3.04	-16.93	10.44	98.55
-2	-3	-7	0	0	0	0.63	0.16	0.05	-0.76	3.11	3.02	3.11	3.04	-16.93	10.44	98.55
4	-8	7	0	0	-1	0.63	0.16	0.05	-0.76	3.11	3.02	3.11	3.04	-16.94	10.43	98.55
-4	3	-8	0	0	1	0.63	0.16	0.05	-0.76	3.11	3.02	3.11	3.03	-16.94	10.43	98.55
12	5	2	1	0	0	0.63	0.16	0.05	-0.76	3.11	3.02	3.03	3.03	-16.88	10.46	98.54
1	4	-5	0	0	0	0.63	0.16	0.05	-0.76	3.1	3.02	3.11	3.03	-16.89	10.45	98.54
2	2	-6	-1	0	0	0.63	0.16	0.05	-0.76	3.1	3.02	3.11	3.03	-16.89	10.46	98.53
-9	2	-13	0	0	0	0.63	0.16	0.05	-0.76	3.1	3.02	3.11	3.1	-16.9	10.46	98.53
9	-10	6	1	0	0	0.63	0.16	0.05	-0.76	3.1	3.02	3.11	3.03	-16.9	10.46	98.53
2	4	6	-1	0	0	0.63	0.16	0.05	-0.76	3.1	3.03	3.11	3.03	-16.9	10.46	98.53
2	-1	-7	0	-1	0	0.63	0.16	0.05	-0.76	3.1	3.11	3.11	3.02	-16.9	10.46	98.53
-6	3	23	0	0	0	0.63	0.16	0.05	-0.76	3.1	3.03	3.11	3.02	-16.86	10.45	98.52
1	1	-1	0	0	0	0.63	0.16	0.05	-0.76	3.1	3.04	3.11	3.01	-16.86	10.44	98.52
0	-1	-18	0	0	0	0.63	0.16	0.05	-0.76	3.09	3.05	3.12	3.04	-16.86	10.44	98.52
4	-1	5	1	0	0	0.63	0.16	0.05	-0.76	3.04	3.07	3.13	2.74	-16.85	10.44	98.52
-8	-4	-4	-1	0	0	0.63	0.16	0.05	-0.76	2.9	3.1	3.14	1.59	-16.85	10.44	98.52
10	3	10	0	1	-1	0.63	0.16	0.05	-0.76	2.07	3.13	3.15	0.01	-16.85	10.44	98.52
2	1	-20	1	0	0	0.63	0.16	0.05	-0.76	0.01	3.13	3.15	0	-16.85	10.44	98.52
-3400	-2199	-22688	-43	8244	15221	0	0	0	0	3.1	3.1	3.1	0	180	0	180
3366	4068	22418	130	-8213	-15219	0.61	0.27	-0.06	-0.74	0	2.94	0	0	-15.68	28.36	97.35
-115	211	-818	-18	-1	1	0.6	0.29	-0.07	-0.74	0	2.72	2.93	0	-16.38	30.61	96.94
-63	260	-684	-18	-6	1	0.6	0.3	-0.08	-0.74	0	2.76	2.93	0	-17.07	32.36	96.5
-134	92	-527	-15	-8	2	0.6	0.31	-0.08	-0.73	0	2.77	2.92	0.01	-17.66	33.64	96.08
-77	185	-297	-14	-10	4	0.6	0.32	-0.09	-0.73	0.01	2.83	2.94	0	-17.99	34.5	95.69
45	225	49	-11	-9	1	0.6	0.32	-0.09	-0.73	0.01	2.88	2.98	0	-18.03	35.02	95.39
67	183	325	-8	-4	-1	0.6	0.32	-0.09	-0.73	0	2.8	3	0	-17.84	35.23	95.21
1974	234	1509	-36	43	90	0.74	0.33	-0.04	-0.58	0	2.87	2.95	0	-30.02	25.91	68.94
2005	595	376	20	-24	-45	0.76	0.33	-0.04	-0.56	0.01	2.91	3	0	-29.87	25.37	66.62
595	385	283	19	-17	-59	0.76	0.32	-0.05	-0.56	0	2.9	3.06	0	-29.32	25.6	65.97
-937	-85	-51	12	15	-41	0.76	0.33	-0.05	-0.57	0	2.91	3.11	0	-29.42	26	66.64
-1374	-349	-132	9	-4	-14	0.75	0.33	-0.04	-0.57	0	2.93	3.14	0	-29.79	26.55	67.97
-1368	-271	-645	0	0	3	0.74	0.34	-0.04	-0.58	0	2.93	3.16	0	-30.3	27.18	69.41
-496	26	921	-56	40	3	0.73	0.34	-0.03	-0.59	0	2.9	3.13	0	-31.51	26.92	70.39
-4121	-1617	-1941	-21	-15	140	0.61	0.35	-0.04	-0.71	0	2.86	3.1	0	-26.85	32.8	89.93
59	-120	94	-15	24	29	0.64	0.35	-0.03	-0.69	0	2.72	3.04	0	-28.67	30.99	86.24
530	-28	251	-6	7	23	0.66	0.35	-0.01	-0.66	0	2.72	2.97	0	-30.59	28.8	81.79
1074	-14	298	-3	1	12	0.69	0.35	0	-0.63	0	2.76	2.95	0	-32.16	26.34	77.06
1578	345	328	5	-12	-6	0.72	0.34	0	-0.6	0.01	2.58	2.96	0	-33.1	23.95	72.49
1472	358	279	11	-17	-21	0.75	0.34	0.01	-0.57	0	2.36	3.03	0	-33.37	21.95	68.56
1387	416	391	15	-13	-33	0.77	0.33	0.01	-0.55	0	1.9	3.08	0	-33.15	20.52	65.52
-10564	-3715	-3986	65	-39	-145	0.57	0.37	-0.05	-0.73	0	2.17	3.12	0	-26.46	36.99	95.74
1219	945	189	-47	13	82	0.56	0.38	-0.04	-0.73	0	1.96	3.06	0	-27.37	36.7	95.66
1987	1256	1079	-13	-2	26	0.57	0.37	-0.04	-0.73	0	2.29	3.04	0	-27.48	35.76	94.44
1820	695	639	1	3	8	0.59	0.37	-0.04	-0.72	0	2.6	2.97	0	-27.44	34.7	92.82
705	259	135	-2	2	6	0.6	0.36	-0.03	-0.71	0	2.76	2.96	0	-27.48	33.65	91.02
-338	-85	22	-11	14	14	0.62	0.35	-0.03	-0.7	0	2.86	3.01	0	-27.86	32.36	88.85
209	-70	225	-14	17	18	0.64	0.35	-0.02	-0.68	0	2.78	3.08	0	-28.75	30.64	85.91
2488	42	800	64	-72	-178	0.69	0.29	0.02	-0.66	0	2.86	3.12	0	-26.85	21.31	82.63
15	-129	274	0	-9	-9	0.68	0.28	0.01	-0.68	2.94	3.14	3.14	0	-25.36	21.46	85.51
-429	-370	-291	-5	-1	-1	0.66	0.27	0.01	-0.7	0	3	3.15	0	-23.79	21.46	88.6
-1291	-684	-99	-12	7	17	0.65	0.26	0.01	-0.71	0	3.06	3.14	0	-22.59	21.06	91.39
-541	-413	358	-16	9	34	0.64	0.25	0.02	-0.73	3.1	3.1	0	0	-21.76	20.15	93.24
296	-113	128	-10	11	32	0.64	0.24	0.02	-0.73	0	3.1	3.1	0.01	-21.25	18.91	93.97
884	284	340	1	4	8	0.64	0.23	0.03	-0.73	0.21	3.06	3.09	2.64	-20.7	17.66	94.13
-25242	-15627	-26685	-27	-17728	-5408	0	0	0	0	2.72	3	3.09	2.96	-180	0	-180
26658	14920	27087	67	17748	5406	0.66	0.16	0.06	-0.73	2.96	3	3.1	2.98	-17.77	9.37	94.5
5	-53	13	1	-1	0	0.66	0.16	0.06	-0.73	3.01	3.02	3.09	2.99	-17.71	9.34	94.51
4	-8	40	1	-1	0	0.66	0.16	0.06	-0.73	2.99	3.08	3.08	2.95	-17.62	9.32	94.51
10	-2	6	0	1	0	0.66	0.16	0.06	-0.73	3.01	3.01	3.07	2.98	-17.55	9.33	94.52
10	7	5	0	1	0	0.66	0.16	0.06	-0.73	3.03	3.01	3.06	3	-17.49	9.36	94.51
17	8	-4	0	1	-1	0.66	0.16	0.06	-0.73	3.04	3.01	3	3	-17.47	9.37	94.52
1	-1	-1	-1	1	0	0.66	0.16	0.06	-0.73	3.05	3.03	3.06	3.01	-17.47	9.37	94.52
-7	-28	-12	0	0	0	0.66	0.16	0.06	-0.73	3.06	3.02	3.07	3.01	-17.5	9.29	94.54
-1	-3	16	0	0	0	0.66	0.16	0.06	-0.73	3.07	3.05	3.05	3.01	-17.53	9.29	94.53
-9	-2	-6	1	0	0	0.66	0.16	0.06	-0.73	3.07	3.01	3.04	3	-17.55	9.28	94.54
-3	18	-13	0	1	0	0.66	0.16	0.06	-0.73	3.07	3.02	3.04	3	-17.59	9.29	94.52
-5	-11	41	0	0	0	0.66	0.16	0.06	-0.73	3.08	3.02	3.01	3.01	-17.63	9.3	94.52
-13	1	-6	0	0	1	0.66	0.16	0.06	-0.73	3.08	3.03	3.04	3.01	-17.67	9.31	94.51
10	1	14	0	-1	0	0.66	0.16	0.06	-0.73	3.08	3.05	3.04	3.01	-17.69	9.31	94.51
-15	12	-34	-1	-1	0	0.66	0.16	0.06	-0.73	3.09	3.05	3.04	3.01	-17.74	9.36	94.5
-4	-15	3	0	0	0	0.66	0.16	0.06	-0.73	3.09	3.05	3.05	3.02	-17.73	9.36	94.5
1	-3	6	0	0	-1	0.66	0.16	0.06	-0.73	3.09	3.05	3.05	3.02	-17.72	9.35	94.5
9	3	7	0	0	0	0.66	0.16	0.06	-0.73	3.09	3.04	3.06	3.02	-17.69	9.35	94.51
1	4	-11	0	-1	0	0.66	0.16	0.06	-0.73	3.09	3.04	3.05	3.03	-17.67	9.35	94.5
1	1	-17	0	0	0	0.66	0.16	0.06	-0.73	3.09	3.03	3.04	3.04	-17.64	9.34	94.51
