# Supplementary material for: Image Generation for 2D-CNN Using Time-Series Signal Features from Foot Gesture Applied to Select Cobot Operating Mode
Source: Sensors (Basel). 2021 Aug 26;21(17):5743. doi: 10.3390/s21175743 (PMC8434500; doi:10.3390/s21175743)
Supplement: Supplementary file 1 [file sensors-21-05743-s001.zip › data_fadwa/Cigarette crush with the forefoot/ccf4.xlsx]

## Sheet: Sheet1
-5	-7	-10	0	1	0	0.28	0.18	-0.02	-0.94	3.16	3.03	3.04	3.12	-4.49	20.47	145.91
3	7	9	0	-1	0	0.28	0.18	-0.02	-0.94	3.16	3.03	3.04	3.11	-4.49	20.48	145.91
0	1	-7	0	1	0	0.28	0.18	-0.02	-0.94	3.16	3.03	3.04	3.12	-4.48	20.48	145.92
-9	1	7	0	0	0	0.28	0.18	-0.02	-0.94	3.16	3.02	3.03	3.12	-4.48	20.48	145.92
14	-3	1	0	0	0	0.28	0.18	-0.02	-0.94	3.16	3.02	3.03	3.11	-4.48	20.48	145.92
1	-6	-9	0	0	0	0.28	0.18	-0.02	-0.94	3.16	3.01	3.03	3.11	-4.48	20.48	145.93
-16	16	13	0	0	0	0.28	0.18	-0.02	-0.94	3.16	3.01	3.03	3.11	-4.47	20.57	145.95
-2	-4	-15	0	0	0	0.28	0.18	-0.02	-0.94	3.16	3	3.03	3.16	-4.47	20.58	145.95
-4	-7	-15	0	0	1	0.28	0.18	-0.02	-0.94	3.16	3	3.03	3.11	-4.48	20.59	145.96
-1	-2	-2	0	0	-1	0.28	0.18	-0.02	-0.94	3.16	3	3.04	3.11	-4.49	20.6	145.95
-2	9	-7	0	0	1	0.28	0.18	-0.02	-0.94	3.16	3.02	3.05	3.11	-4.5	20.61	145.95
6	-4	13	0	0	0	0.28	0.18	-0.02	-0.94	3.15	3.02	3.05	3.1	-4.5	20.61	145.95
-2	1	21	0	0	-1	0.28	0.18	-0.02	-0.94	3.15	3.03	3.05	3.1	-4.51	20.62	145.95
13	11	-11	-1	-2	1	0.28	0.18	-0.02	-0.94	3.15	3.04	3.1	3.15	-4.41	20.54	145.97
8	-5	8	0	1	0	0.28	0.18	-0.02	-0.94	3.15	3.05	3.05	3.1	-4.39	20.51	145.97
3	-4	13	1	0	-1	0.28	0.18	-0.02	-0.94	3.15	3.06	3.06	3.09	-4.39	20.49	145.98
-3	1	-11	0	0	1	0.28	0.18	-0.02	-0.94	3.14	3.06	3.07	3.14	-4.38	20.49	145.98
-6	-4	-12	0	0	0	0.28	0.18	-0.02	-0.94	3.14	3.07	3.08	3.06	-4.38	20.49	145.98
7	0	5	0	0	0	0.28	0.18	-0.02	-0.94	3.13	3.07	3.08	3.05	-4.37	20.48	145.98
-2	3	5	0	1	0	0.28	0.18	-0.02	-0.94	3.13	3.08	3.08	3.04	-4.36	20.48	145.99
11100	-15889	19544	43	11	-1792	0.28	0.18	-0.02	0	3.12	3.08	3.08	3.04	-173.1	0.42	-179.36
-11088	15901	-19559	-43	-12	1792	0.28	0.18	-0.02	-0.94	3.12	3.08	3.08	3.05	-4.32	20.5	145.99
-6	-1	-4	0	0	-1	0.28	0.18	-0.02	-0.94	3.12	3.08	3.08	3.06	-4.32	20.5	145.99
1	-2	1	-1	0	1	0.28	0.18	-0.02	-0.94	3.12	3.08	3.08	3.12	-4.31	20.48	145.99
-3	0	12	0	0	0	0.28	0.18	-0.02	-0.94	3.12	3.08	3.08	3.07	-4.31	20.47	145.99
4	-4	2	0	0	0	0.28	0.18	-0.02	-0.94	3.13	3.08	3.08	3.07	-4.3	20.45	145.99
-3	2	2	0	0	-1	0.28	0.18	-0.02	-0.94	3.13	3.08	3.08	3.07	-4.3	20.45	145.99
-6	5	12	0	0	1	0.28	0.18	-0.02	-0.94	3.13	3.08	3.08	3.08	-4.29	20.43	146
11	-11	-13	0	1	-1	0.28	0.18	-0.02	-0.94	3.13	3.08	3.08	3.08	-4.33	20.42	146.02
0	-3	-3	0	0	0	0.28	0.18	-0.02	-0.94	3.14	3.08	3.08	3.08	-4.33	20.42	146.01
5	-1	15	1	0	0	0.28	0.18	-0.02	-0.94	3.14	3.08	3.08	3.08	-4.33	20.42	146.02
-2	-1	1	0	-1	0	0.28	0.18	-0.02	-0.94	3.14	3.08	3.08	3.08	-4.34	20.42	146.02
-2	5	-15	0	0	0	0.28	0.18	-0.02	-0.94	3.14	3.08	3.08	3.08	-4.34	20.42	146.03
-14	-3	3	0	0	0	0.28	0.18	-0.02	-0.94	3.14	3.08	3.08	3.08	-4.34	20.42	146.03
11	1	19	0	0	1	0.28	0.18	-0.02	-0.94	3.14	3.08	3.08	3.08	-4.33	20.42	146.03
6	8	-18	0	0	-1	0.28	0.18	-0.02	-0.94	3.14	3.08	3.08	3.08	-4.31	20.43	146.06
-9	-3	-4	0	0	0	0.28	0.18	-0.02	-0.94	3.14	3.08	3.07	3.08	-4.3	20.43	146.06
-3	-1	-2	0	0	1	0.28	0.18	-0.02	-0.94	3.13	3.08	3.08	3.08	-4.3	20.44	146.06
12	-1	1	0	0	-1	0.28	0.18	-0.02	-0.94	3.13	3.08	3.07	3.08	-4.3	20.44	146.06
5	-2	1	0	0	1	0.28	0.18	-0.02	-0.94	3.13	3.08	3.07	3.08	-4.29	20.44	146.06
-1	11	12	0	0	0	0.28	0.18	-0.02	-0.94	3.13	3.08	3.07	3.08	-4.29	20.44	146.06
-2	-3	0	0	0	0	0.28	0.18	-0.02	-0.94	3.13	3.08	3.07	3.07	-4.28	20.44	146.07
0	-5	-18	0	0	0	0.28	0.18	-0.02	-0.94	3.13	3.07	3.07	3.07	-4.24	20.44	146.09
-2	5	6	0	0	0	0.28	0.18	-0.02	-0.94	3.08	3.08	3.07	3.07	-4.23	20.44	146.09
4	-1	8	0	0	0	0.28	0.18	-0.02	-0.94	3.13	3.08	3.07	3.07	-4.22	20.43	146.1
5	9	-2	0	0	0	0.28	0.18	-0.02	-0.94	3.13	3.08	3.07	3.07	-4.22	20.43	146.09
1	-9	-20	0	0	-1	0.28	0.18	-0.02	-0.94	3.13	3.08	3.07	3.07	-4.21	20.42	146.1
-4	-1	7	0	0	1	0.28	0.18	-0.02	-0.94	3.13	3.08	3.07	3.07	-4.21	20.42	146.1
15	-4	-4	0	0	0	0.28	0.18	-0.02	-0.94	3.13	3.09	3.07	3.08	-4.2	20.4	146.1
-17193	-21061	-27173	-9	-45	-22864	0.28	0	0	0	3.13	3.09	3.07	3.08	180	0	180
17198	21069	27219	9	46	22863	0.28	0.18	-0.02	-0.94	3.13	3.09	3.07	3.08	-4.15	20.28	146.13
-5	-1	-6	0	0	0	0.28	0.18	-0.02	-0.94	3.13	3.08	3.09	3.09	-4.16	20.28	146.13
-1	-7	-17	-1	0	0	0.28	0.18	-0.02	-0.94	3.14	3.08	3.06	3.09	-4.17	20.29	146.13
0	2	-14	0	0	0	0.28	0.18	-0.02	-0.94	3.14	3.08	3.06	3.09	-4.17	20.29	146.13
3	-4	-5	0	-1	0	0.28	0.18	-0.02	-0.94	3.14	3.08	3.06	3.1	-4.18	20.29	146.13
6	0	1	0	1	1	0.28	0.18	-0.02	-0.94	3.14	3.08	3.06	3.1	-4.18	20.29	146.13
-7	-4	2	0	0	-1	0.28	0.18	-0.02	-0.94	3.14	3.08	3.06	3.1	-4.18	20.29	146.13
-6	13	7	1	0	0	0.28	0.18	-0.02	-0.94	3.14	3.06	3.06	3.1	-4.21	20.35	146.15
0	-9	-4	0	0	0	0.28	0.18	-0.02	-0.94	3.14	3.07	3.06	3.1	-4.22	20.36	146.15
-7	-1	2	0	0	0	0.28	0.18	-0.02	-0.94	3.14	3.07	3.06	3.09	-4.23	20.37	146.15
9	-3	6	0	0	0	0.28	0.18	-0.02	-0.94	3.14	3.07	3.06	3.09	-4.23	20.39	146.15
-8	8	-6	0	0	0	0.28	0.18	-0.02	-0.94	3.14	3.07	3.06	3.09	-4.23	20.4	146.15
-6	-5	2	0	0	1	0.28	0.18	-0.02	-0.94	3.15	3.07	3.06	3.1	-4.24	20.4	146.15
-5	-5	-9	0	0	0	0.28	0.18	-0.02	-0.94	3.15	3.07	3.06	3.15	-4.24	20.41	146.15
12	10	33	0	0	-1	0.28	0.18	-0.02	-0.94	3.15	3.06	3.05	3.1	-4.25	20.42	146.16
-11	-2	-2	0	0	0	0.28	0.18	-0.02	-0.94	3.15	3.06	3.05	3.1	-4.26	20.43	146.16
0	3	-10	0	0	1	0.28	0.18	-0.02	-0.94	3.15	3.06	3.05	3.1	-4.26	20.44	146.16
6	4	-13	0	0	0	0.28	0.18	-0.02	-0.94	3.15	3.06	3.05	3.1	-4.26	20.44	146.16
-7	-8	13	0	0	0	0.28	0.18	-0.02	-0.94	3.15	3.06	3.05	3.1	-4.27	20.44	146.16
-1	7	-4	0	0	-1	0.28	0.18	-0.02	-0.94	3.15	3.06	3.05	3.15	-4.27	20.44	146.16
-4	-3	-3	0	-1	1	0.28	0.18	-0.02	-0.94	3.15	3.05	3.05	3.1	-4.26	20.45	146.16
1	-8	3	0	1	0	0.28	0.18	-0.02	-0.94	3.15	3.05	3.04	3.1	-4.26	20.45	146.16
-4	11	-6	0	-1	-1	0.28	0.18	-0.02	-0.94	3.15	3.05	3.04	3.1	-4.23	20.45	146.18
9	0	9	0	0	1	0.28	0.18	-0.02	-0.94	3.15	3.06	3.04	3.1	-4.23	20.44	146.18
-1	5	-2	0	0	-1	0.28	0.18	-0.02	-0.94	3.15	3.05	3.04	3.1	-4.23	20.44	146.18
6	-4	-6	0	0	1	0.28	0.18	-0.02	-0.94	3.15	3.05	3.1	3.1	-4.23	20.44	146.18
-5	1	3	0	0	0	0.28	0.18	-0.02	-0.94	3.15	3.05	3.04	3.1	-4.22	20.44	146.18
1	-8	10	0	0	-1	0.28	0.18	-0.02	-0.94	3.15	3.05	3.04	3.1	-4.22	20.44	146.18
-4	2	-4	0	0	0	0.28	0.18	-0.02	-0.94	3.14	3.05	3.03	3.1	-4.22	20.44	146.19
7	9	-22	0	0	1	0.28	0.18	-0.02	-0.94	3.14	3.05	3.03	3.1	-4.19	20.44	146.2
0	2	9	0	0	0	0.28	0.18	-0.02	-0.94	3.14	3.05	3.03	3.09	-4.19	20.44	146.2
4	6	0	0	0	0	0.28	0.18	-0.02	-0.94	3.14	3.06	3.03	3.09	-4.18	20.44	146.2
-3	-11	-8	0	0	0	0.28	0.18	-0.02	-0.94	3.13	3.06	3.04	3.08	-4.18	20.44	146.21
0	2	0	0	0	0	0.28	0.18	-0.02	-0.94	3.13	3.07	3.04	3.08	-4.17	20.44	146.2
4	-6	-3	0	0	0	0.28	0.18	-0.02	-0.94	3.13	3.07	3.05	3.08	-4.17	20.43	146.2
-2	-7	1	0	0	0	0.28	0.18	-0.02	-0.94	3.13	3.07	3.05	3.08	-4.16	20.43	146.2
-1	10	9	0	0	0	0.28	0.18	-0.02	-0.94	3.13	3.07	3.05	3.13	-4.16	20.42	146.2
4	4	3	0	1	-1	0.28	0.18	-0.02	-0.94	3.13	3.07	3.04	3.13	-4.14	20.42	146.21
-9	0	9	0	0	1	0.28	0.18	-0.02	-0.94	3.13	3.07	3.04	3.13	-4.14	20.42	146.21
1	2	-8	0	0	-1	0.28	0.18	-0.02	-0.94	3.13	3.07	3.08	3.08	-4.14	20.43	146.21
-2	-4	-15	0	0	0	0.28	0.18	-0.02	-0.94	3.13	3.07	3.04	3.08	-4.15	20.44	146.21
5	1	6	0	0	0	0.28	0.18	-0.02	-0.94	3.13	3.07	3.04	3.08	-4.15	20.44	146.21
0	9	5	-1	0	1	0.28	0.18	-0.02	-0.94	3.13	3.07	3.04	3.13	-4.15	20.44	146.21
-4	1	2	1	0	-1	0.28	0.18	-0.02	-0.94	3.13	3.06	3.03	3.07	-4.15	20.44	146.22
-3	-16	2	0	0	0	0.28	0.18	-0.02	-0.94	3.12	3.06	3.03	2.95	-4.13	20.52	146.24
-4	-17	1	1	0	1	0.28	0.18	-0.02	-0.94	3.06	3.06	3.06	2.37	-4.12	20.55	146.25
-7	22	14	0	-1	0	0.28	0.18	-0.02	-0.94	2.81	3.1	3.09	0	-4.08	20.58	146.26
-1	13	8	2	0	0	0.28	0.18	-0.02	-0.94	0.37	3.1	3.1	0	-4.01	20.6	146.27
-1	-13	27	3	0	1	0.28	0.18	-0.02	-0.94	0.01	3.07	0	0	-3.89	20.68	146.29
85	57	113	6	1	0	0.28	0.18	-0.02	-0.94	0.01	3.01	3	0	-3.66	20.8	146.34
-3	107	307	11	7	1	0.28	0.18	-0.03	-0.94	0.01	2.97	2.9	0	-3.25	21.19	146.41
-524	1880	-1842	10	3	7	0.27	0.25	-0.15	-0.92	2.86	2.86	2.86	0	9.81	33.24	150.29
36	162	-169	-12	-2	-1	0.27	0.26	-0.16	-0.91	0.01	2.83	2.84	0	10.43	33.87	150.38
66	147	-86	-8	-6	-1	0.27	0.26	-0.16	-0.91	0	2.84	2.82	0	10.85	34.25	150.39
24	107	15	-7	-4	-2	0.27	0.26	-0.16	-0.91	0	2.84	2.84	0	11.14	34.4	150.37
-45	47	85	-7	-3	-1	0.27	0.26	-0.17	-0.91	0	2.96	0	0	11.27	34.37	150.31
-67	-17	-1	-7	-2	0	0.27	0.26	-0.17	-0.91	0	2.97	2.86	0	11.22	34.18	150.17
42	-4	115	-4	-2	1	0.27	0.26	-0.16	-0.91	0	2.98	2.9	0	11.06	33.87	149.92
-2103	-1013	304	-32	62	97	0.35	0.25	-0.14	-0.89	2.88	2.88	2.91	0	4.56	33.25	138.1
445	9	119	-8	6	21	0.38	0.26	-0.13	-0.88	0	2.78	2.85	0	1.81	33.5	133.44
1064	115	247	-2	-4	7	0.42	0.26	-0.12	-0.86	0	2.85	2.85	0	-0.9	33.37	128.37
1086	150	213	2	-9	-6	0.45	0.26	-0.11	-0.85	0	2.84	2.86	0	-3.23	32.88	123.49
1128	279	211	5	-10	-20	0.47	0.26	-0.1	-0.83	0.01	2.73	2.86	0	-5.04	32.15	119.27
928	190	231	13	-18	-28	0.5	0.26	-0.1	-0.82	0.01	2.87	2.87	0	-6.13	31.36	116.09
1000	178	256	8	-10	-36	0.51	0.25	-0.1	-0.82	0.01	2.83	2.92	0	-6.59	30.58	114.15
-3659	-1854	94	108	-76	-217	0.25	0.23	-0.17	-0.92	0.01	2.87	2.99	0	12.78	30.58	152.77
-1689	-418	-848	-13	16	35	0.21	0.23	-0.17	-0.93	2.9	2.9	3.02	0	15.36	30.14	158.69
-2347	-278	-927	-23	23	55	0.18	0.23	-0.18	-0.94	0.01	2.9	2.98	0	17.11	30.11	163
-1139	165	-880	-33	34	68	0.17	0.24	-0.18	-0.94	0	2.89	3.01	0	17.6	30.79	164.9
1817	890	206	-14	-10	43	0.17	0.24	-0.18	-0.94	0	2.99	2.99	0	17.57	31.17	164.7
1270	687	483	-7	-7	11	0.17	0.24	-0.18	-0.94	0	2.03	2.85	0	17.46	30.94	163.78
365	333	317	-3	6	11	0.18	0.24	-0.18	-0.94	0	2.16	2.8	0	17.22	30.75	162.55
5637	1077	2247	8	43	-94	0.49	0.26	-0.1	-0.82	0	2.56	2.88	0	-5.89	32.09	116.6
-959	-224	-190	21	-20	-14	0.48	0.27	-0.1	-0.83	0	2.59	2.93	0	-6.42	32.54	117.82
-469	-72	-857	13	-25	-10	0.47	0.27	-0.1	-0.84	0	2.69	3	0	-5.92	33.15	119.93
27	26	202	16	-21	-22	0.45	0.27	-0.11	-0.85	2.59	2.59	3.06	0	-4.28	33.69	123.11
666	-9	349	19	-17	-34	0.42	0.27	-0.12	-0.86	0.01	2.62	3.09	0	-1.7	34.18	127.56
409	-258	287	18	-12	-38	0.38	0.27	-0.13	-0.88	0.01	2.69	3.02	0	1.7	34.55	133.53
-758	-428	-190	12	-6	-26	0.33	0.27	-0.14	-0.89	0.01	2.91	3.02	0	5.54	34.75	140.75
-4122	109	-749	-112	75	241	0.23	0.24	-0.15	-0.93	0	2.92	2.98	0	11.78	31.7	155.29
-111	-133	-370	-2	5	17	0.25	0.25	-0.15	-0.92	0.01	2.57	2.8	0	10.99	32	153.29
432	88	-479	-15	-1	12	0.27	0.25	-0.15	-0.92	0	2.5	2.76	0	9.91	32.21	150.69
460	138	-269	-13	-8	4	0.29	0.24	-0.15	-0.92	0	2.87	2.87	0	8.61	31.93	147.75
174	-190	-459	-18	-5	4	0.31	0.24	-0.14	-0.91	2.96	2.96	2.96	0	6.99	31.22	144.57
340	-321	86	-8	19	8	0.33	0.23	-0.13	-0.91	0	3	3	0	4.88	30.38	140.96
1201	-132	944	3	2	-8	0.36	0.23	-0.11	-0.9	0	2.97	3.06	0	2.73	29.44	137.3
1084	-2	795	12	-2	-23	0.38	0.22	-0.1	-0.89	0	3.08	3.08	0	0.97	28.43	134.33
-2631	-982	-688	32	-34	-78	0.37	0.22	-0.04	-0.9	0	3.09	3.11	0	-6.11	24.49	133.7
114	-37	250	-7	-2	8	0.37	0.21	-0.03	-0.9	0	3.1	3.1	0.01	-6.5	23.67	133.82
198	-69	79	-6	-4	2	0.37	0.2	-0.02	-0.9	3.05	3.05	3.04	2.99	-6.88	22.64	133.82
127	-56	173	-7	-2	0	0.37	0.2	-0.01	-0.91	2.92	2.92	2.97	3.05	-7.35	21.42	133.77
98	-214	726	10	11	1	0.37	0.19	-0.01	-0.91	3.11	2.84	2.93	3.13	-7.88	20.31	133.71
205	48	402	23	7	2	0.38	0.19	0	-0.91	2.8	2.8	2.9	3.1	-8.25	19.88	133.65
-92	-171	-490	7	0	0	0.38	0.18	0	-0.91	3.15	2.76	2.89	3.1	-8.31	19.67	133.66
85	-137	-449	5	1	2	0.37	0.19	0	-0.91	3.15	2.88	2.88	3.11	-8.68	19.61	133.71
9	3	-14	0	0	0	0.37	0.19	0	-0.91	3.15	2.88	2.9	3.11	-8.66	19.58	133.71
2	7	10	-1	0	0	0.37	0.18	0	-0.91	3.15	2.9	2.92	3.11	-8.64	19.56	133.72
10	5	7	0	1	0	0.37	0.18	0	-0.91	3.15	2.92	2.93	3.11	-8.62	19.54	133.73
6	-7	5	0	0	0	0.37	0.18	0	-0.91	2.92	2.92	2.93	3.11	-8.61	19.52	133.73
-2	-1	12	1	0	0	0.37	0.18	0	-0.91	3.15	2.94	2.94	3.11	-8.61	19.51	133.73
-2	4	-3	0	0	-1	0.37	0.18	0	-0.91	3.16	2.94	2.96	3.11	-8.6	19.5	133.74
23	-2	5	-1	1	0	0.37	0.18	0	-0.91	3.16	2.94	2.96	3.11	-8.66	19.45	133.75
-9	-5	-4	1	0	1	0.37	0.18	0	-0.91	3.16	2.95	2.98	3.11	-8.67	19.45	133.75
-2	0	3	0	-1	0	0.37	0.18	0	-0.91	3.16	2.98	2.98	3.11	-8.68	19.45	133.75
0	8	-10	-1	0	-1	0.37	0.18	0	-0.91	3.16	2.95	2.98	3.11	-8.69	19.45	133.75
5	3	-4	0	0	0	0.37	0.18	0	-0.91	3.16	2.95	2.98	3.11	-8.69	19.45	133.75
-9	-5	11	0	0	0	0.37	0.18	0	-0.91	3.16	2.95	2.98	3.11	-8.7	19.44	133.76
2	3	5	0	0	1	0.37	0.18	0	-0.91	2.95	2.95	2.99	3.1	-8.71	19.44	133.76
-5	-2	2	1	0	0	0.37	0.19	0	-0.91	3.15	2.96	2.99	3.1	-8.78	19.52	133.76
-2	-5	-16	0	0	0	0.37	0.19	0	-0.91	3.15	2.96	2.98	3.1	-8.78	19.52	133.76
-1	11	1	0	0	0	0.37	0.19	0	-0.91	3.15	2.96	2.98	3.11	-8.78	19.52	133.76
-5	-1	-10	-1	0	0	0.37	0.18	0	-0.91	3.15	2.96	2.97	3.11	-8.77	19.51	133.77
11	-6	6	0	0	0	0.37	0.18	0	-0.91	3.16	2.95	2.97	3.12	-8.76	19.49	133.77
2	0	3	0	0	-1	0.37	0.18	0	-0.91	2.93	2.93	2.97	3.12	-8.76	19.48	133.77
-2	-1	10	0	0	1	0.37	0.18	0	-0.91	3.16	2.96	2.96	3.12	-8.75	19.46	133.78
2	1	1	0	0	-1	0.37	0.18	0	-0.91	3.16	2.84	2.96	3.16	-8.74	19.45	133.78
-33	-13	-39	0	1	0	0.37	0.19	0	-0.91	3.16	2.78	2.96	3.11	-9.05	19.66	133.75
-10	3	10	1	0	0	0.37	0.19	0	-0.91	3.17	2.77	2.96	3.11	-9.06	19.67	133.76
3	-5	0	-1	-1	1	0.37	0.19	0	-0.91	3.17	2.78	2.95	3.11	-9.06	19.66	133.76
-4	2	0	1	0	0	0.37	0.19	0	-0.91	2.74	2.74	2.95	3.11	-9.06	19.66	133.76
3	-2	8	-1	0	0	0.37	0.19	0	-0.91	3.16	2.73	2.94	3.11	-9.05	19.65	133.76
-1	2	9	0	0	0	0.37	0.19	0	-0.91	3.16	2.71	2.93	3.1	-9.05	19.64	133.76
6	-2	0	1	0	0	0.37	0.19	0	-0.91	3.16	2.71	2.93	3.1	-9.05	19.64	133.76
-10	-2	-8	0	0	0	0.37	0.19	0.01	-0.91	3.16	2.72	2.93	3.1	-9.11	19.65	133.75
6	-3	6	0	0	0	0.37	0.19	0.01	-0.91	3.16	2.73	2.93	3.1	-9.11	19.64	133.74
-5	5	6	0	0	0	0.37	0.19	0.01	-0.91	3.16	2.73	2.93	3.11	-9.12	19.64	133.74
3	0	-7	0	0	0	0.37	0.19	0.01	-0.91	3.16	2.73	2.93	3.11	-9.12	19.64	133.74
1	8	-6	0	0	0	0.37	0.19	0.01	-0.91	3.16	2.75	2.93	3.11	-9.11	19.65	133.74
0	5	13	0	1	0	0.37	0.19	0.01	-0.91	3.16	2.77	2.94	3.11	-9.12	19.64	133.74
-5	-10	6	0	0	0	0.37	0.19	0.01	-0.91	3.16	2.77	2.94	3.11	-9.12	19.65	133.74
5	9	-11	0	-1	0	0.37	0.19	0.01	-0.91	3.16	2.76	2.94	3.11	-9.15	19.65	133.74
-8	-8	-8	0	1	0	0.37	0.19	0.01	-0.91	3.16	2.77	2.94	3.11	-9.15	19.65	133.74
1	4	-7	0	-1	-1	0.37	0.19	0.01	-0.91	3.16	2.77	2.94	3.11	-9.15	19.66	133.74
5	2	-1	0	1	1	0.37	0.19	0.01	-0.91	3.16	2.77	2.94	3.11	-9.15	19.66	133.74
4	-2	7	0	0	0	0.37	0.19	0.01	-0.91	3.16	2.76	2.94	3.11	-9.15	19.66	133.75
4	12	-4	0	0	0	0.37	0.19	0.01	-0.91	3.16	2.73	2.93	3.11	-9.15	19.67	133.75
-8	-4	14	0	-1	-1	0.37	0.19	0.01	-0.91	2.65	2.65	2.93	3.11	-9.15	19.67	133.75
-19192	-4603	-35050	-24833	11264	-30208	0.37	0.19	0.01	-0.91	3.17	2.54	2.92	3.11	-9.16	19.67	133.74
19177	4582	35049	24832	-11264	30208	0.37	0.19	0.01	-0.91	3.17	2.45	2.89	3.11	-9.31	19.69	133.73
3	-4	-9	0	1	0	0.37	0.19	0.01	-0.91	3.17	2.41	2.87	3.12	-9.32	19.68	133.73
4	-13	-4	0	-1	0	0.37	0.19	0.01	-0.91	3.17	2.37	2.86	3.12	-9.33	19.67	133.73
-3	-2	-8	0	0	0	0.37	0.19	0.01	-0.91	3.17	2.35	2.83	3.12	-9.34	19.66	133.74
-8	10	-2	0	0	0	0.37	0.19	0.01	-0.91	3.17	2.35	2.83	3.12	-9.35	19.66	133.74
1	-7	8	0	0	0	0.37	0.19	0.01	-0.91	3.17	2.35	2.83	3.12	-9.35	19.65	133.74
-2	0	11	0	1	0	0.37	0.19	0.01	-0.91	3.17	2.41	2.84	3.12	-9.36	19.64	133.74
10	6	-5	1	-1	1	0.37	0.19	0.01	-0.91	3.17	2.5	2.85	3.13	-9.36	19.6	133.73
0	-1	-2	0	0	0	0.37	0.19	0.01	-0.91	3.17	2.54	2.86	3.13	-9.35	19.59	133.73
7	-2	-3	0	0	0	0.37	0.19	0.01	-0.91	3.17	2.57	2.87	3.13	-9.34	19.59	133.74
1	6	2	0	0	0	0.37	0.19	0.01	-0.91	3.17	2.61	2.89	3.13	-9.33	19.58	133.74
-8	-4	-3	0	0	0	0.37	0.19	0.01	-0.91	3.17	2.65	2.89	3.13	-9.32	19.59	133.73
13	-1	2	0	0	0	0.37	0.19	0.01	-0.91	3.17	2.68	2.9	3.13	-9.31	19.59	133.73
4	-4	1	0	0	0	0.37	0.19	0.01	-0.91	2.67	2.67	2.91	3.13	-9.3	19.58	133.74
-11	13	-3	-1	1	-1	0.37	0.19	0.01	-0.91	3.17	2.91	2.91	3.13	-9.31	19.6	133.72
-3	-2	12	0	0	1	0.37	0.19	0.01	-0.91	3.17	2.61	2.91	3.13	-9.32	19.6	133.73
14	-3	4	1	0	0	0.37	0.19	0.01	-0.91	3.17	2.58	2.91	3.13	-9.32	19.61	133.73
-6	-3	0	-1	0	-1	0.37	0.19	0.01	-0.91	3.17	2.55	2.91	3.13	-9.33	19.61	133.73
-3	-1	-3	1	0	1	0.37	0.19	0.01	-0.91	3.17	2.52	2.9	3.13	-9.34	19.61	133.73
