# Supplementary material for: Image Generation for 2D-CNN Using Time-Series Signal Features from Foot Gesture Applied to Select Cobot Operating Mode
Source: Sensors (Basel). 2021 Aug 26;21(17):5743. doi: 10.3390/s21175743 (PMC8434500; doi:10.3390/s21175743)
Supplement: Supplementary file 1 [file sensors-21-05743-s001.zip › data_fadwa/Cigarette crush with the forefoot/ccf40.xlsx]

## Sheet: Sheet1
-3	-7	-10	0	0	0	0.6	0.16	0.04	-0.78	3.12	3.08	3.1	3.07	-15.72	11.87	103.13
4	12	21	0	0	0	0.6	0.16	0.04	-0.78	3.12	3.09	3.11	3.07	-15.71	11.86	103.14
11	-2	-5	0	0	0	0.6	0.16	0.04	-0.78	3.12	3.09	3.11	3.07	-15.71	11.84	103.14
14	-27	-3	0	0	0	0.6	0.16	0.04	-0.78	3.12	3.09	3.11	3.07	-15.66	11.67	103.18
-5	4	11	0	0	1	0.6	0.16	0.04	-0.78	3.08	3.08	3.1	3.08	-15.66	11.66	103.18
6	-7	-13	1	1	-1	0.6	0.16	0.04	-0.78	3.13	3.07	3.1	3.08	-15.66	11.65	103.18
-4	4	8	0	0	0	0.6	0.16	0.04	-0.78	3.13	3.07	3.09	3.08	-15.68	11.66	103.18
3	-1	3	0	0	0	0.6	0.16	0.04	-0.78	3.13	3.09	3.09	3.08	-15.69	11.66	103.19
-2	-9	6	0	0	0	0.6	0.16	0.04	-0.78	3.13	3.05	3.09	3.08	-15.71	11.67	103.18
6	7	-5	0	0	0	0.6	0.16	0.04	-0.78	3.13	3.05	3.09	3.07	-15.73	11.67	103.17
-20	-2	8	0	0	0	0.6	0.16	0.04	-0.78	3.13	3.06	3.07	3.07	-15.75	11.68	103.18
1	18	-25	0	-1	1	0.6	0.16	0.04	-0.78	3.13	3.06	3.09	3.07	-15.82	11.75	103.18
-8	-4	0	0	0	-1	0.6	0.16	0.04	-0.78	3.12	3.06	3.09	3.12	-15.81	11.75	103.18
-1	-5	8	-1	0	1	0.6	0.16	0.04	-0.78	3.12	3.09	3.09	3.07	-15.8	11.75	103.18
2	0	-10	0	0	0	0.6	0.16	0.04	-0.78	3.12	3.07	3.09	3.07	-15.8	11.75	103.18
-1	5	-3	0	0	0	0.6	0.16	0.04	-0.78	3.12	3.08	3.1	3.06	-15.8	11.74	103.17
2	-1	-4	0	0	0	0.6	0.16	0.04	-0.78	3.11	3.08	3.1	3.06	-15.79	11.73	103.18
2	2	13	0	0	0	0.6	0.16	0.04	-0.78	3.11	3.08	3.1	3.06	-15.79	11.73	103.18
5	-13	5	0	0	0	0.6	0.16	0.04	-0.78	3.09	3.09	3.11	3.06	-15.74	11.68	103.19
-1	-2	3	0	0	0	0.6	0.16	0.04	-0.78	3.11	3.09	3.11	3.05	-15.73	11.67	103.19
-4	-2	-7	1	0	-1	0.6	0.16	0.04	-0.78	3.11	3.09	3.11	3.05	-15.73	11.67	103.19
7	5	9	0	0	0	0.6	0.16	0.04	-0.78	3.11	3.11	3.11	3.05	-15.72	11.67	103.19
7	-2	3	-1	0	0	0.6	0.16	0.04	-0.78	3.1	3.09	3.11	3.04	-15.72	11.67	103.19
-4	2	-11	0	0	0	0.6	0.16	0.04	-0.78	3.1	3.09	3.11	3.04	-15.72	11.67	103.2
3	-1	2	0	0	0	0.6	0.16	0.04	-0.78	3.1	3.11	3.11	3.01	-15.71	11.66	103.2
2	11	-11	1	1	0	0.6	0.16	0.04	-0.78	3.09	3.09	3.11	2.98	-15.7	11.72	103.23
-3	4	10	0	0	0	0.6	0.16	0.04	-0.78	3.09	3.1	3.11	3.01	-15.71	11.74	103.23
0	1	4	0	-1	0	0.6	0.16	0.04	-0.78	3.1	3.1	3.11	3.04	-15.7	11.74	103.24
0	-5	-14	-1	0	0	0.6	0.16	0.04	-0.78	3.1	3.1	3.11	3.05	-15.69	11.74	103.24
-2	-2	10	0	0	0	0.6	0.16	0.04	-0.78	3.11	3.09	3.11	3.07	-15.68	11.72	103.24
-4	-6	11	0	0	0	0.6	0.16	0.04	-0.78	3.12	3.1	3.1	3.07	-15.66	11.69	103.25
4	4	-4	0	0	0	0.6	0.16	0.04	-0.78	3.12	3.09	3.11	3.08	-15.64	11.66	103.25
29689	-17162	-5382	-3071	-9737	-19451	0.6	-0.01	0	0	3.13	3.09	3.11	3.09	177.67	0.15	179.35
-29689	17137	5386	3071	9738	19451	0.6	0.16	0.05	-0.78	3.13	3.08	3.11	3.09	-15.77	11.56	103.26
-1	0	6	0	0	1	0.6	0.16	0.05	-0.78	3.14	3.07	3.11	3.1	-15.78	11.57	103.26
-1	-2	-17	0	0	-1	0.6	0.16	0.05	-0.78	3.14	3.07	3.1	3.1	-15.8	11.56	103.26
-9	1	-7	0	0	0	0.6	0.16	0.05	-0.78	3.07	3.07	3.09	3.09	-15.81	11.55	103.26
-7	-11	15	0	-1	0	0.6	0.16	0.05	-0.78	3.13	3.07	3.09	3.08	-15.82	11.54	103.26
5	-2	13	0	0	0	0.6	0.16	0.05	-0.78	3.12	3.08	3.09	3.08	-15.82	11.52	103.27
0	-1	-1	1	0	1	0.6	0.16	0.05	-0.78	3.12	3.08	3.08	3.1	-15.8	11.52	103.27
37	-3	19	1	2	-1	0.6	0.16	0.04	-0.78	3.14	3.07	3.07	3.08	-15.55	11.47	103.3
-5	10	6	0	0	1	0.6	0.16	0.04	-0.78	3.12	3.06	3.06	3.06	-15.58	11.53	103.29
2	5	-16	0	0	0	0.6	0.16	0.04	-0.78	3.06	3.06	3.05	3.04	-15.61	11.57	103.28
-7	1	-13	0	-1	0	0.6	0.16	0.04	-0.78	3.1	3.05	3.06	2.99	-15.62	11.62	103.28
1	2	-12	-1	0	0	0.6	0.16	0.04	-0.78	3.06	3.06	3.09	2.82	-15.63	11.64	103.28
-5	14	-12	0	0	0	0.6	0.16	0.04	-0.78	2.82	3.12	3.12	0	-15.63	11.66	103.28
-7	7	23	0	-1	0	0.6	0.16	0.04	-0.78	0.24	3.1	3.13	0	-15.63	11.67	103.27
-266	761	850	83	24	6	0.6	0.21	0	-0.78	0.01	3.02	3.1	0	-15.06	19.43	102.39
15	270	-110	5	12	0	0.59	0.23	-0.02	-0.77	0.01	2.78	3.02	0.01	-15.34	21.99	102.11
-21	276	-280	-6	13	1	0.59	0.25	-0.03	-0.77	0.01	2.09	2.97	0	-16.13	24.55	101.62
-122	264	-617	-10	4	1	0.59	0.27	-0.03	-0.76	0.01	2.19	2.94	0	-17.23	26.92	100.93
-50	225	-815	-18	-1	-2	0.58	0.29	-0.04	-0.76	2.51	2.51	2.89	0	-18.5	28.92	100.11
-50	193	-976	-16	-12	-2	0.58	0.3	-0.04	-0.75	0	2.56	2.91	0	-19.73	30.42	99.37
-166	141	-733	-14	-20	1	0.58	0.31	-0.04	-0.75	0	2.48	2.96	0	-20.55	31.46	98.82
-1894	-713	1534	-71	37	94	0.65	0.3	-0.02	-0.7	0	1.19	2.96	0	-24.47	26.48	88.32
519	66	-19	-7	-4	16	0.67	0.3	-0.01	-0.68	0	1.76	2.9	0	-26.22	24.86	84.57
1424	523	234	4	-13	-3	0.69	0.3	0	-0.65	0	2.34	2.94	0	-27.3	23.26	80.88
1985	724	513	14	-19	-29	0.71	0.3	0	-0.63	2.2	2.2	2.99	0	-27.54	22.09	77.9
1930	617	558	23	-24	-48	0.72	0.29	0	-0.62	0.01	2.23	3.04	0	-27.02	21.64	76.25
-12	224	521	20	-1	-57	0.73	0.29	-0.01	-0.62	0.01	2.39	3.08	0	-26.26	21.87	76.3
-606	-87	66	13	8	-38	0.72	0.29	-0.01	-0.63	0	2.41	3.1	0	-26.08	22.38	77.48
-358	-167	-289	25	-16	-20	0.7	0.3	-0.01	-0.64	0	2.17	3.08	0	-25.93	23.41	79.43
-7164	-2755	-2629	-113	68	201	0.52	0.33	-0.05	-0.79	0	1.83	3.05	0	-18.54	34.35	107.53
577	-35	289	-19	17	36	0.55	0.33	-0.03	-0.77	0	2.4	3.03	0	-21.74	32.58	101.93
1590	391	618	-7	-2	13	0.59	0.33	-0.02	-0.74	0	2.44	2.99	0	-24.62	30.22	95.84
1915	560	454	6	-11	-10	0.63	0.32	-0.01	-0.71	1.73	1.73	3.01	0	-26.6	27.7	90.18
1666	758	794	17	-14	-30	0.66	0.32	0	-0.68	0	0	3.03	0	-27.66	25.46	85.54
1277	506	525	22	-17	-40	0.68	0.31	0	-0.66	0	0	3.05	0	-28.03	23.82	82.19
650	400	311	26	-15	-43	0.7	0.3	0	-0.65	0.01	3.1	3.1	0	-27.91	22.92	80.2
-8445	-2938	-4062	0	-19	-6	0.49	0.36	-0.04	-0.79	0.01	0	3.04	0	-21.68	38.25	108.51
1295	932	176	-7	-11	15	0.5	0.36	-0.04	-0.78	0	0	3.02	0	-21.74	37.5	107.12
513	404	145	-15	-1	13	0.52	0.35	-0.04	-0.78	0	2.33	3.02	0	-21.75	36.42	105.41
415	-48	331	-18	11	16	0.54	0.34	-0.04	-0.77	0	2.52	2.95	0	-22.02	34.82	103.16
23	35	461	-17	15	18	0.56	0.33	-0.03	-0.76	0	2.6	3	0	-22.88	32.8	100.11
584	75	676	-8	13	17	0.59	0.33	-0.02	-0.74	2.47	2.47	3.07	0	-24.05	30.45	96.38
1522	357	1019	8	2	-3	0.62	0.32	-0.01	-0.72	0	2.53	3.11	0	-24.85	28.09	92.58
337	-1157	-643	46	-64	-156	0.63	0.23	0.02	-0.74	0	2.78	3.13	0	-20.1	18.13	95.94
-285	-284	341	-9	3	10	0.63	0.22	0.03	-0.75	0	2.98	3.12	0	-19.2	16.87	97.16
-34	-48	449	-1	4	14	0.63	0.2	0.03	-0.75	0	3.07	3.1	2.36	-18.46	15.51	97.96
286	-118	386	4	4	11	0.63	0.19	0.04	-0.75	2.36	3.07	3.09	2.8	-17.83	14.2	98.35
399	-81	149	5	1	6	0.63	0.18	0.04	-0.76	2.89	3.05	3.07	2.84	-17.18	13.05	98.51
400	-53	366	12	2	0	0.63	0.17	0.04	-0.76	2.97	3.02	3.06	2.97	-16.41	12.12	98.59
145	-33	156	0	33	-2	0.63	0.17	0.04	-0.76	3.03	2.99	3.05	3.01	-16.18	11.4	98.59
-87	-179	-776	22	-7	-1	0.63	0.16	0.05	-0.76	3.07	2.98	3.03	3.08	-16.8	10.53	98.57
19	-2	-13	1	-1	0	0.63	0.16	0.05	-0.76	3.08	3	3.03	3.03	-16.77	10.52	98.57
4	4	4	0	1	0	0.63	0.16	0.05	-0.76	3.08	3.03	3.03	3.03	-16.75	10.53	98.58
6	3	13	0	0	1	0.63	0.16	0.05	-0.76	3.08	3.01	3.04	3.03	-16.73	10.53	98.58
22	11	-21	-1	0	0	0.63	0.16	0.05	-0.76	3.09	3.01	3.04	3.03	-16.72	10.53	98.58
-15	-5	6	0	0	-1	0.63	0.16	0.05	-0.76	3.09	3	3.04	3.03	-16.71	10.52	98.59
-1	-7	10	0	0	0	0.63	0.16	0.05	-0.76	2.99	2.99	3.04	3.03	-16.71	10.52	98.59
-10	-8	-13	0	0	1	0.63	0.16	0.05	-0.76	3.09	2.99	3.04	3.03	-16.84	10.54	98.6
-3	5	5	0	0	0	0.63	0.16	0.05	-0.76	3.09	2.99	3.05	3.03	-16.83	10.53	98.6
4	3	-6	0	0	0	0.63	0.16	0.05	-0.76	3.1	2.98	3.05	3.04	-16.82	10.53	98.6
2	-7	3	0	0	0	0.63	0.16	0.05	-0.76	3.1	2.97	3.05	3.04	-16.81	10.53	98.6
-1	4	20	1	0	0	0.63	0.16	0.05	-0.76	3.11	2.97	3.05	3.05	-16.8	10.52	98.59
-4	57	-24	-1	0	0	0.63	0.16	0.05	-0.76	3.11	2.97	3.05	3.05	-16.8	10.53	98.59
-3	-31	-7	0	0	0	0.63	0.16	0.05	-0.76	3.11	2.97	3.05	3.05	-16.8	10.53	98.59
7	-6	-8	0	1	0	0.63	0.16	0.05	-0.76	3.11	2.97	3.05	3.05	-16.81	10.53	98.59
5	-22	24	1	0	0	0.63	0.16	0.05	-0.76	3.11	2.97	3.05	3.05	-16.83	10.5	98.59
-2	-4	1	0	0	0	0.63	0.16	0.05	-0.76	3.11	2.97	3.04	3.05	-16.84	10.5	98.59
-3	0	-8	0	0	0	0.63	0.16	0.05	-0.76	2.96	2.96	3.03	3.04	-16.86	10.51	98.59
0	1	20	0	0	0	0.63	0.16	0.05	-0.76	3.11	2.97	3.02	3.04	-16.87	10.52	98.58
