# Supplementary material for: Image Generation for 2D-CNN Using Time-Series Signal Features from Foot Gesture Applied to Select Cobot Operating Mode
Source: Sensors (Basel). 2021 Aug 26;21(17):5743. doi: 10.3390/s21175743 (PMC8434500; doi:10.3390/s21175743)
Supplement: Supplementary file 1 [file sensors-21-05743-s001.zip › data_fadwa/Cigarette crush with the forefoot/ccf41.xlsx]

## Sheet: ccf41
5	9	-3	0	0	0	-0.77	0.06	-0.16	-0.61	3.15	3.12	3.15	3.11	17.11	-9.39	-77.74
-2	-4	-3	0	0	0	-0.78	0.06	-0.16	-0.61	3.15	3.12	3.16	3.11	17.11	-9.38	-77.73
-16	-2	10	0	0	0	-0.78	0.06	-0.16	-0.61	3.15	3.12	3.11	3.11	17.1	-9.37	-77.73
10	-1	-3	0	0	0	-0.78	0.06	-0.16	-0.61	3.13	3.13	3.16	3.1	17.09	-9.37	-77.72
26	-8	7	1	1	0	-0.78	0.06	-0.15	-0.61	3.15	3.13	3.16	3.11	16.92	-9.32	-77.67
-2	3	5	0	0	0	-0.78	0.06	-0.15	-0.61	3.15	3.12	3.15	3.11	16.93	-9.33	-77.67
5	1	1	0	0	0	-0.78	0.06	-0.15	-0.61	3.15	3.12	3.15	3.11	16.93	-9.34	-77.67
-7	-5	1	0	0	0	-0.78	0.06	-0.15	-0.61	3.15	3.11	3.15	3.12	16.94	-9.34	-77.67
-5	-1	0	0	0	0	-0.78	0.06	-0.15	-0.61	3.16	3.11	3.14	3.13	16.96	-9.34	-77.66
-9	16	8	0	0	0	-0.78	0.06	-0.16	-0.61	3.1	3.1	3.14	3.13	16.98	-9.35	-77.66
6	-4	-12	0	0	0	-0.78	0.06	-0.16	-0.61	3.16	3.14	3.14	3.13	16.98	-9.35	-77.66
-16	1	11	0	0	1	-0.78	0.06	-0.16	-0.61	3.16	3.09	3.14	3.13	17.1	-9.39	-77.65
6	-4	-11	0	0	-1	-0.78	0.06	-0.16	-0.61	3.16	3.08	3.14	3.13	17.13	-9.4	-77.65
-6	7	10	0	1	0	-0.78	0.06	-0.16	-0.61	3.16	3.08	3.14	3.13	17.15	-9.41	-77.66
-1	0	-3	0	0	0	-0.78	0.07	-0.16	-0.61	3.16	3.06	3.14	3.14	17.17	-9.43	-77.66
-2	-4	-15	0	0	0	-0.78	0.07	-0.16	-0.61	3.17	3.06	3.14	3.14	17.21	-9.44	-77.66
-2	4	7	0	0	0	-0.78	0.07	-0.16	-0.61	3.17	3.06	3.14	3.14	17.23	-9.44	-77.66
-12	-1	12	0	0	0	-0.78	0.07	-0.16	-0.61	3.17	3.05	3.14	3.14	17.27	-9.46	-77.67
-34	-12	-40	-1	-2	0	-0.78	0.07	-0.16	-0.61	3.17	3.05	3.13	3.14	17.49	-9.49	-77.66
1	-1	5	0	0	0	-0.78	0.07	-0.16	-0.61	3.17	3.05	3.13	3.15	17.48	-9.48	-77.65
-1	7	3	0	0	1	-0.78	0.07	-0.16	-0.61	3.17	3.04	3.12	3.15	17.46	-9.47	-77.65
7	7	5	0	0	0	-0.78	0.07	-0.16	-0.61	3.18	3.02	3.11	3.16	17.45	-9.48	-77.65
6	-2	7	0	0	0	-0.78	0.07	-0.16	-0.61	3.18	3.01	3.1	3.16	17.43	-9.46	-77.65
2	-3	-7	0	0	-1	-0.78	0.07	-0.16	-0.61	3.01	3.01	3.09	3.16	17.43	-9.45	-77.64
-5	-3	2	0	1	0	-0.78	0.07	-0.16	-0.61	3.18	2.99	3.09	3.16	17.44	-9.45	-77.65
-29485	-18307	-15798	-25	22617	22561	0	0	0	0	3.18	2.96	3.08	3.16	-180	0	-180
29462	18320	15789	26	-22617	-22560	-0.78	0.07	-0.16	-0.61	3.18	2.94	3.06	3.16	17.58	-9.52	-77.66
-9	-11	0	0	0	0	-0.78	0.07	-0.16	-0.61	3.18	2.94	3.06	3.16	17.6	-9.53	-77.67
0	-1	-9	0	0	0	-0.78	0.07	-0.16	-0.61	3.18	2.94	3.06	3.15	17.61	-9.54	-77.67
3	2	12	0	0	-1	-0.78	0.07	-0.16	-0.61	3.17	2.95	3.07	3.15	17.61	-9.54	-77.67
2	3	-5	0	-1	1	-0.78	0.07	-0.16	-0.61	3.17	2.97	3.07	3.15	17.61	-9.55	-77.67
-7	3	3	-1	0	0	-0.78	0.07	-0.16	-0.61	2.98	2.98	3.07	3.15	17.61	-9.54	-77.67
-9	-6	0	0	0	0	-0.78	0.07	-0.16	-0.61	3.17	3	3.07	3.15	17.61	-9.54	-77.67
41	15	10	1	0	-1	-0.78	0.07	-0.16	-0.61	3.17	3	3.08	3.15	17.42	-9.5	-77.68
5	-3	-4	0	0	1	-0.78	0.07	-0.16	-0.61	3.17	3	3.08	3.15	17.42	-9.5	-77.68
-7	2	8	-1	0	-1	-0.78	0.07	-0.16	-0.61	3	3	3.08	3.15	17.42	-9.5	-77.68
0	3	1	1	1	1	-0.78	0.07	-0.16	-0.61	3.17	3	3.07	3.15	17.41	-9.5	-77.68
3	5	-8	-1	0	-1	-0.78	0.07	-0.16	-0.61	3.17	2.99	3.07	3.15	17.41	-9.5	-77.68
8	-7	7	0	-1	0	-0.78	0.07	-0.16	-0.61	3.17	3.07	3.07	3.15	17.41	-9.5	-77.68
-5	-1	1	0	0	1	-0.78	0.07	-0.16	-0.61	2.98	3.07	3.07	3.15	17.41	-9.5	-77.68
-16	-6	-9	1	1	-1	-0.78	0.07	-0.16	-0.61	3.17	2.97	3.07	3.15	17.49	-9.52	-77.7
1	7	-5	0	0	0	-0.78	0.07	-0.16	-0.61	3.17	2.97	3.07	3.15	17.51	-9.53	-77.69
-4	-3	0	0	0	0	-0.78	0.07	-0.16	-0.61	3.17	2.97	3.15	3.15	17.52	-9.53	-77.69
-4	-6	-5	0	0	1	-0.78	0.07	-0.16	-0.61	2.97	2.97	3.07	3.15	17.54	-9.53	-77.69
-7	0	-2	0	0	-1	-0.77	0.07	-0.16	-0.61	3.17	2.99	3.08	3.14	17.55	-9.54	-77.7
6	-7	3	0	0	1	-0.77	0.07	-0.16	-0.61	3.17	3.01	3.08	3.14	17.56	-9.54	-77.7
0	13	6	0	-1	-1	-0.77	0.07	-0.16	-0.61	3.17	3.02	3.09	3.14	17.56	-9.54	-77.7
35	-7	-6	-1	0	1	-0.78	0.07	-0.16	-0.61	3.17	3.03	3.09	3.14	17.36	-9.49	-77.7
-6	3	15	1	0	-1	-0.78	0.07	-0.16	-0.61	3.16	3.03	3.1	3.14	17.35	-9.49	-77.7
1	1	6	0	0	0	-0.78	0.07	-0.16	-0.61	3.16	3.04	3.1	3.14	17.35	-9.49	-77.7
-8	4	-14	-1	1	1	-0.78	0.07	-0.16	-0.61	3.16	3.04	3.1	3.14	17.35	-9.5	-77.7
-4	-2	3	0	0	0	-0.78	0.07	-0.16	-0.61	3.04	3.04	3.1	3.14	17.35	-9.49	-77.7
14	-1	6	0	0	0	-0.78	0.07	-0.16	-0.61	3.16	3.05	3.11	3.14	17.35	-9.49	-77.7
-9	-5	1	0	0	0	-0.78	0.07	-0.16	-0.61	3.16	3.05	3.11	3.13	17.35	-9.49	-77.7
11	2	-17	1	-1	0	-0.78	0.07	-0.16	-0.61	3.16	3.06	3.11	3.13	17.3	-9.48	-77.69
4	1	12	0	0	0	-0.78	0.07	-0.16	-0.61	3.16	3.06	3.11	3.13	17.29	-9.48	-77.69
-3	1	16	0	0	0	-0.78	0.07	-0.16	-0.61	3.16	3.07	3.12	3.13	17.29	-9.48	-77.69
5	-1	-1	0	0	0	-0.78	0.07	-0.16	-0.61	3.16	3.07	3.12	3.12	17.28	-9.47	-77.69
3	-1	-8	0	0	0	-0.78	0.07	-0.16	-0.61	3.16	3.07	3.12	3.12	17.28	-9.48	-77.69
-2	-3	0	0	0	0	-0.78	0.07	-0.16	-0.61	3.07	3.07	3.12	3.12	17.27	-9.48	-77.69
0	5	8	0	0	0	-0.78	0.07	-0.16	-0.61	3.16	3.08	3.12	3.12	17.26	-9.48	-77.69
6702	-19587	4010	-25	22092	-20455	0	0	0	0	3.16	3.07	3.12	3.12	180	0	-180
-6701	19593	-4017	24	-22091	20454	-0.78	0.07	-0.16	-0.61	3.16	3.07	3.12	3.13	17.23	-9.48	-77.7
2	1	1	0	0	0	-0.78	0.07	-0.16	-0.61	3.16	3.12	3.12	3.13	17.23	-9.48	-77.7
-1	1	-3	0	0	0	-0.78	0.07	-0.16	-0.61	3.16	3.07	3.12	3.13	17.23	-9.48	-77.7
2	2	2	0	0	0	-0.78	0.07	-0.16	-0.61	3.07	3.07	3.11	3.13	17.23	-9.48	-77.7
3	-7	-8	1	0	0	-0.78	0.07	-0.16	-0.61	3.16	3.06	3.11	3.16	17.24	-9.48	-77.7
-5	5	-6	-1	0	1	-0.78	0.07	-0.16	-0.61	3.05	3.11	3.11	3.13	17.23	-9.49	-77.7
-1	-2	-2	0	0	-1	-0.78	0.07	-0.16	-0.61	3.16	3.04	3.1	3.14	17.24	-9.48	-77.7
-14	-4	-3	1	0	0	-0.78	0.07	-0.16	-0.61	3.16	3.1	3.1	3.14	17.35	-9.51	-77.7
-2	-1	8	0	0	0	-0.78	0.07	-0.16	-0.61	3.16	3.04	3.1	3.14	17.36	-9.51	-77.71
7	1	-7	0	0	0	-0.78	0.07	-0.16	-0.61	3.04	3.04	3.1	3.13	17.36	-9.51	-77.71
-3	4	-2	-1	-1	0	-0.78	0.07	-0.16	-0.61	3.16	3.04	3.1	3.13	17.36	-9.52	-77.71
-3	-2	0	0	0	1	-0.78	0.07	-0.16	-0.61	3.16	3.05	3.11	3.13	17.35	-9.51	-77.71
8	4	1	0	0	0	-0.78	0.07	-0.16	-0.61	3.16	3.05	3.11	3.13	17.34	-9.51	-77.7
-1	0	-5	0	0	0	-0.78	0.07	-0.16	-0.61	3.16	3.1	3.1	3.13	17.34	-9.5	-77.7
2	-3	-8	0	0	-1	-0.78	0.07	-0.16	-0.61	3.16	3.05	3.1	3.14	17.28	-9.51	-77.71
-2	-2	16	0	0	0	-0.78	0.07	-0.16	-0.61	3.17	3.04	3.1	3.14	17.26	-9.5	-77.7
3	2	21	0	0	0	-0.78	0.07	-0.16	-0.61	3.17	3.04	3.1	3.15	17.24	-9.48	-77.69
2	-16	-1	0	1	0	-0.78	0.07	-0.16	-0.61	3.03	3.03	3.09	3.15	17.24	-9.47	-77.67
-4	6	0	1	0	0	-0.78	0.07	-0.16	-0.61	3.17	3.09	3.09	3.15	17.26	-9.47	-77.66
4	7	-5	-1	-1	0	-0.78	0.07	-0.16	-0.61	3.17	3.03	3.08	3.14	17.26	-9.47	-77.66
-2	-2	-1	0	0	0	-0.78	0.07	-0.16	-0.61	3.16	3.04	3.06	3.11	17.26	-9.45	-77.65
14	33	-11	2	1	1	-0.78	0.06	-0.16	-0.61	3.14	3.05	3.03	3.06	17.15	-9.71	-77.71
-7	10	-14	0	-1	0	-0.78	0.06	-0.16	-0.61	3.1	3.05	3.02	3.04	17.14	-9.75	-77.72
1	0	5	-1	0	0	-0.78	0.06	-0.16	-0.61	3.09	3.04	3	3.02	17.14	-9.77	-77.73
6	15	10	0	0	0	-0.78	0.06	-0.16	-0.61	3.07	3.06	3.03	2.77	17.13	-9.78	-77.74
3	-22	-1	0	0	0	-0.78	0.06	-0.16	-0.61	2.89	3.07	3.07	0.38	17.11	-9.78	-77.74
4	6	2	0	0	0	-0.78	0.06	-0.16	-0.61	1.73	3.13	3.09	0	17.09	-9.78	-77.74
0	8	-8	0	0	0	-0.78	0.06	-0.16	-0.61	0	3.13	3.08	0	17.07	-9.8	-77.74
-8661	3718	-11161	255	-96	75	-0.78	0.06	-0.16	-0.61	0	3.1	2.98	0	17.05	-9.82	-77.75
8726	-1963	10939	-175	124	-81	-0.77	-0.04	-0.26	-0.58	2.96	2.96	2.81	0	15.76	-26.97	-78.32
-217	175	-661	-9	-3	0	-0.77	-0.05	-0.28	-0.58	0	2.86	2.73	0	16.07	-29.16	-78.32
-483	327	-663	-9	-3	5	-0.76	-0.06	-0.29	-0.57	2.9	2.9	2.66	0	16.49	-31.17	-78.42
-353	106	-340	-14	-4	8	-0.76	-0.07	-0.31	-0.57	0	2.98	0	0	16.89	-32.79	-78.68
-25	189	-264	-12	-5	7	-0.76	-0.07	-0.31	-0.57	3.01	2.93	2.93	0	17.24	-34.05	-79.17
41	249	-225	-11	-6	3	-0.75	-0.08	-0.32	-0.57	0	3.06	3.05	0	17.47	-34.98	-79.74
477	274	93	-6	-7	-4	-0.75	-0.08	-0.32	-0.57	0	3.09	3.12	0	17.42	-35.63	-80.16
-567	133	1029	-39	6	-7	-0.75	-0.08	-0.33	-0.57	0	3.11	3.16	0	18.6	-35.13	-80.84
175	124	-108	0	-8	7	-0.75	-0.07	-0.32	-0.58	3.12	3.12	3.17	0	18.82	-34.57	-81.17
-773	-336	85	1	-1	13	-0.74	-0.07	-0.32	-0.58	0	3.09	3.15	0	18.9	-34.05	-81.76
-635	-628	133	-17	27	18	-0.74	-0.07	-0.32	-0.59	0	3.12	3.11	0	19.55	-33.29	-83.01
-781	-739	54	-33	22	40	-0.73	-0.05	-0.32	-0.61	0	3.13	3.1	0	21.31	-31.64	-85.63
-358	-727	-552	-43	27	50	-0.71	-0.03	-0.31	-0.63	0	3.12	3.12	0	23.88	-28.85	-89.88
660	347	250	-14	-8	41	-0.68	-0.01	-0.31	-0.67	0	3.05	3.13	0	26.07	-25.22	-95.25
-2138	-6524	1662	259	-106	-424	-0.88	-0.07	-0.27	-0.39	0	2.64	3.16	0	6.17	-31.22	-50.08
-4529	-1082	-3154	-72	56	147	-0.89	-0.06	-0.28	-0.35	0	2.57	3.13	0	5.72	-33.37	-44.48
94	2074	-811	-45	-1	125	-0.89	-0.06	-0.3	-0.34	2.39	2.39	3.08	0	6.89	-34.85	-44.11
2027	1882	1207	33	-18	56	-0.88	-0.07	-0.3	-0.35	0	2.2	3	0	6.58	-35.68	-45.24
-1005	-334	-1171	-90	46	69	-0.87	-0.07	-0.31	-0.37	0	2.65	2.94	0	7.68	-36.74	-48.74
764	2	1031	-89	43	75	-0.85	-0.05	-0.32	-0.42	0	2.61	3.04	0	12.68	-35.67	-56.73
1015	225	1067	-27	10	56	-0.81	-0.03	-0.32	-0.48	0	3.1	0	0	18.47	-33.03	-66.85
6521	642	2337	304	-184	-555	-0.79	-0.01	-0.29	-0.54	0	2.52	3.14	0	19.85	-28.09	-74.47
-4210	-1681	-1374	-35	19	60	-0.82	-0.02	-0.29	-0.49	0	2.28	3.14	0	16.83	-30.3	-65.68
-4715	-900	-1877	-60	54	114	-0.84	-0.02	-0.3	-0.45	0	2	3.07	0	16.08	-31.78	-60.37
752	1411	-851	-49	29	116	-0.84	-0.01	-0.31	-0.44	0	2.95	2.95	0	17.27	-32.54	-59.76
1813	1658	1013	4	-30	41	-0.84	-0.02	-0.31	-0.44	0	2.1	2.88	0	17.32	-32.57	-60.77
-1040	-189	-399	-13	18	50	-0.83	-0.02	-0.31	-0.46	0	2.51	2.91	0	17.52	-32.79	-62.88
300	-161	428	-85	45	70	-0.81	-0.01	-0.32	-0.49	0	2.59	3.06	0	20.19	-31.51	-68.08
8132	1965	2283	188	-115	-425	-0.73	0.02	-0.27	-0.63	2.56	2.56	3.13	0	23.7	-21.73	-85.9
-3246	-1078	-939	-21	19	31	-0.77	0.02	-0.27	-0.58	0	2.18	3.16	0	21.92	-23.66	-78.42
-3385	-1082	-985	-41	27	82	-0.79	0.02	-0.28	-0.54	2.84	2.84	3.13	0	21.46	-24.72	-73.07
-1648	-868	-709	-40	18	99	-0.81	0.03	-0.28	-0.52	0	3.05	0	0	22.13	-24.82	-70.76
2390	1590	262	-18	-16	58	-0.81	0.04	-0.28	-0.52	3.07	3.14	3.14	0	22.38	-24.23	-70.88
1446	1003	698	3	-26	13	-0.8	0.03	-0.27	-0.53	0	3.09	3.13	0	21.59	-23.38	-71.33
408	457	380	-8	-4	11	-0.8	0.03	-0.26	-0.54	0	3.07	3.11	2.19	20.52	-22.45	-72.02
3136	80	1478	21	55	-48	-0.78	0.06	-0.16	-0.6	1.56	2.99	3.09	2.97	17.51	-10.3	-76.87
-95	-139	-26	2	2	1	-0.78	0.07	-0.16	-0.6	2.87	2.87	3.05	3.05	17.66	-10.21	-76.82
-59	-89	-82	1	-3	2	-0.78	0.07	-0.16	-0.6	3.02	2.83	3.02	3.07	17.8	-10.14	-76.8
5	-27	-55	2	-2	0	-0.78	0.07	-0.16	-0.6	3.05	2.82	2.99	3.1	17.84	-10.09	-76.81
23	-16	10	0	1	0	-0.78	0.07	-0.16	-0.6	3.09	2.82	2.98	3.11	17.86	-10.05	-76.81
-5	-25	-24	1	0	0	-0.78	0.07	-0.16	-0.6	3.11	2.97	2.97	3.12	17.89	-10.05	-76.81
-13	1	-22	1	0	0	-0.78	0.07	-0.16	-0.6	3.12	2.75	2.96	3.13	17.92	-10.07	-76.82
-16	-24	19	-1	-1	0	-0.78	0.07	-0.16	-0.6	3.13	2.7	2.95	3.13	17.9	-10	-76.82
8	-2	-2	0	0	0	-0.78	0.07	-0.16	-0.6	3.14	2.7	2.95	3.14	17.91	-9.99	-76.81
12	0	18	0	-1	0	-0.78	0.07	-0.16	-0.6	2.69	2.69	2.94	3.14	17.89	-9.98	-76.81
-4	-4	0	0	1	0	-0.78	0.07	-0.16	-0.6	3.14	2.65	2.94	3.14	17.88	-9.98	-76.81
-5	-3	-6	1	0	0	-0.78	0.07	-0.16	-0.6	3.15	2.67	2.93	3.15	17.88	-9.99	-76.81
-7	-10	-45	-1	0	0	-0.78	0.07	-0.16	-0.6	3.15	2.63	2.93	3.15	17.88	-10	-76.81
1	0	34	0	-1	0	-0.78	0.07	-0.16	-0.6	3.15	2.93	3.15	3.15	17.86	-9.98	-76.81
-3888	-18548	14899	-26	4191	-8641	0	0	0	0	3.16	2.61	2.93	3.15	-180	0	180
3883	18549	-14866	26	-4189	8641	-0.78	0.07	-0.16	-0.6	3.16	2.36	2.92	3.16	17.87	-9.99	-76.8
25	-17	-91	0	1	0	-0.78	0.07	-0.16	-0.6	3.16	1.76	2.89	3.16	17.93	-10	-76.8
-114	143	-174	0	1	0	-0.78	0.07	-0.16	-0.6	3.17	2.88	2.88	3.16	18.03	-10.05	-76.82
9	-102	106	0	0	0	-0.78	0.07	-0.17	-0.6	3.17	0.46	2.89	3.16	18.12	-10.05	-76.82
16	-20	61	0	-1	0	-0.78	0.07	-0.17	-0.6	3.17	0.74	2.9	3.16	18.2	-10.05	-76.82
1	-17	13	0	0	0	-0.78	0.07	-0.17	-0.6	3.16	1.13	2.91	3.16	18.27	-10.05	-76.84
-9	-11	4	0	-1	0	-0.78	0.07	-0.17	-0.6	3.16	1.28	3.16	3.16	18.33	-10.04	-76.84
-6	3	26	0	-1	1	-0.78	0.07	-0.17	-0.6	3.16	1.32	2.92	3.16	18.32	-10.07	-76.88
-3	-6	-2	0	0	0	-0.78	0.07	-0.17	-0.6	3.16	2.92	2.92	3.16	18.32	-10.06	-76.89
-3	3	-6	0	0	0	-0.78	0.07	-0.17	-0.6	3.16	1.73	3.16	3.16	18.32	-10.06	-76.89
0	3	-11	0	-1	0	-0.78	0.07	-0.17	-0.6	3.17	2.96	3.16	3.16	18.31	-10.06	-76.89
0	7	7	0	0	0	-0.78	0.07	-0.17	-0.6	3.17	1.83	2.97	3.16	18.3	-10.06	-76.89
1	-7	15	0	0	0	-0.78	0.07	-0.17	-0.6	3.17	1.93	2.97	3.16	18.28	-10.05	-76.89
11	6	3	0	1	-1	-0.78	0.07	-0.17	-0.6	3.17	1.97	2.98	3.16	18.27	-10.05	-76.89
-21	-19	-5	1	-1	1	-0.78	0.07	-0.17	-0.6	2.13	2.99	3.16	3.16	18.28	-10.05	-76.93
1	8	-5	0	0	0	-0.78	0.07	-0.17	-0.6	3.17	2.23	2.99	3.16	18.26	-10.06	-76.93
6	-1	5	0	0	0	-0.78	0.07	-0.17	-0.6	3.17	2.31	2.99	3.16	18.24	-10.05	-76.92
7	1	-6	0	0	0	-0.78	0.07	-0.17	-0.6	3.17	2.35	2.99	3.16	18.21	-10.05	-76.92
1	-7	8	0	0	0	-0.78	0.07	-0.17	-0.6	3.17	2.99	3.16	3.16	18.19	-10.05	-76.93
-4	9	2	0	0	0	-0.78	0.07	-0.17	-0.6	3.17	2.38	2.99	3.16	18.18	-10.05	-76.93
9	5	4	0	0	0	-0.78	0.07	-0.17	-0.6	3.17	2.38	2.99	3.16	18.16	-10.06	-76.92
2	-22	-53	0	-1	0	-0.78	0.07	-0.17	-0.6	3.17	2.45	3	3.16	18.06	-10.06	-76.93
0	6	21	0	0	0	-0.78	0.07	-0.16	-0.6	2.61	3.02	3.02	3.16	18	-10.05	-76.93
15	-2	8	0	-1	0	-0.78	0.07	-0.16	-0.6	3.16	2.78	3.04	3.15	17.94	-10.04	-76.92
3	-1	-2	0	0	0	-0.78	0.07	-0.16	-0.6	3.16	2.83	3.06	3.15	17.87	-10.03	-76.92
25	15	64	-1	0	0	-0.78	0.07	-0.16	-0.6	3.16	2.86	3.07	3.15	17.78	-10.01	-76.91
-5	5	-7	0	0	0	-0.78	0.07	-0.16	-0.6	3.15	2.87	3.15	3.15	17.7	-9.99	-76.91
12	3	6	0	1	0	-0.78	0.07	-0.16	-0.6	3.15	2.88	3.08	3.15	17.64	-9.98	-76.9
7	-12	1	0	0	0	-0.78	0.07	-0.16	-0.6	3.15	2.89	3.08	3.15	17.59	-9.96	-76.9
37	7	-18	1	2	-1	-0.78	0.06	-0.16	-0.6	3.15	2.88	3.07	3.15	17.39	-9.97	-76.87
-11	1	3	0	0	0	-0.78	0.06	-0.16	-0.6	3.15	3.07	3.15	3.15	17.4	-9.98	-76.87
0	3	-1	0	0	0	-0.78	0.06	-0.16	-0.6	3.15	2.85	3.07	3.15	17.4	-9.99	-76.87
-2	-3	-7	0	0	0	-0.78	0.06	-0.16	-0.6	3.15	2.84	3.07	3.15	17.42	-10	-76.87
3	-1	-13	0	0	0	-0.78	0.06	-0.16	-0.6	3.15	2.82	3.06	3.15	17.43	-10	-76.88
-12	-6	7	0	0	0	-0.78	0.06	-0.16	-0.6	3.16	2.79	3.16	3.16	17.43	-10.01	-76.87
3	0	19	0	0	0	-0.78	0.06	-0.16	-0.6	3.16	2.72	3.05	3.16	17.44	-10.01	-76.88
-37	6	-12	-1	0	0	-0.78	0.07	-0.16	-0.6	3.16	3.06	3.06	3.16	17.62	-10.04	-76.87
3	-9	-6	0	0	0	-0.78	0.07	-0.16	-0.6	3.16	2.63	3.06	3.16	17.63	-10.03	-76.87
7	-4	3	0	0	0	-0.78	0.07	-0.16	-0.6	3.16	3.06	3.06	3.16	17.64	-10.04	-76.87
-7	11	-8	0	0	0	-0.78	0.07	-0.16	-0.6	3.16	2.6	3.06	3.16	17.64	-10.03	-76.87
14	-2	1	0	0	0	-0.78	0.07	-0.16	-0.6	3.16	2.59	3.05	3.16	17.64	-10.03	-76.87
-10	-8	14	1	0	0	-0.78	0.07	-0.16	-0.6	3.16	2.59	3.05	3.16	17.65	-10.04	-76.87
-8	3	-1	-1	0	1	-0.78	0.07	-0.16	-0.6	3.16	3.04	3.04	3.16	17.65	-10.04	-76.87
4	12	-7	1	0	-1	-0.78	0.07	-0.16	-0.6	3.16	2.56	3.03	3.16	17.64	-10.07	-76.86
-8	1	4	0	0	0	-0.78	0.07	-0.16	-0.6	3.17	2.53	3.03	3.16	17.64	-10.08	-76.86
1	-1	-5	0	0	0	-0.78	0.07	-0.16	-0.6	3.17	2.51	3.02	3.16	17.64	-10.08	-76.86
1	-6	-4	0	0	0	-0.78	0.07	-0.16	-0.6	3.17	2.5	3.16	3.16	17.64	-10.09	-76.85
4	2	-1	0	0	0	-0.78	0.07	-0.16	-0.6	3.17	2.43	3.02	3.16	17.65	-10.09	-76.85
-6	-2	-2	0	0	0	-0.78	0.07	-0.16	-0.6	3.17	2.42	3.01	3.16	17.66	-10.1	-76.85
8	-7	2	0	0	1	-0.78	0.07	-0.16	-0.6	3.17	2.4	3.01	3.16	17.66	-10.1	-76.85
-22	9	-15	0	-1	0	-0.78	0.07	-0.16	-0.6	3.17	3.01	3.01	3.16	17.72	-10.12	-76.85
2	0	6	0	0	0	-0.78	0.07	-0.16	-0.6	3.17	2.46	3.01	3.16	17.71	-10.12	-76.86
8	6	9	0	0	-1	-0.78	0.07	-0.16	-0.6	3.17	2.51	3.02	3.16	17.7	-10.12	-76.85
-3	4	3	0	0	1	-0.78	0.07	-0.16	-0.6	3.16	2.68	3.03	3.15	17.69	-10.12	-76.85
-2	1	-8	0	0	0	-0.78	0.07	-0.16	-0.6	3.16	2.82	3.15	3.15	17.69	-10.13	-76.85
8	-10	-35	0	0	0	-0.78	0.07	-0.16	-0.6	3.15	2.85	3.05	3.15	17.68	-10.13	-76.85
5	-10	7	0	-1	0	-0.78	0.07	-0.16	-0.6	3.15	2.85	3.05	3.15	17.66	-10.12	-76.85
-4	8	-2	0	-1	0	-0.78	0.07	-0.16	-0.6	3.15	2.85	3.05	3.15	17.61	-10.12	-76.84
46	4	55	-1	3	-1	-0.78	0.06	-0.16	-0.6	3.15	3.04	3.15	3.15	17.36	-10.09	-76.81
0	-5	5	1	0	0	-0.78	0.06	-0.16	-0.6	3.16	2.81	3.03	3.15	17.37	-10.09	-76.81
