# Supplementary material for: Image Generation for 2D-CNN Using Time-Series Signal Features from Foot Gesture Applied to Select Cobot Operating Mode
Source: Sensors (Basel). 2021 Aug 26;21(17):5743. doi: 10.3390/s21175743 (PMC8434500; doi:10.3390/s21175743)
Supplement: Supplementary file 1 [file sensors-21-05743-s001.zip › data_fadwa/Cigarette crush with the forefoot/ccf42.xlsx]

## Sheet: ccf42
-3	13	-12	0	0	0	-0.78	0.06	-0.16	-0.6	3.13	2.95	3.09	3.13	16.91	-10.03	-76.7
0	-8	1	0	0	0	-0.78	0.06	-0.16	-0.6	3.14	3.09	3.09	3.13	16.94	-10.04	-76.7
8	6	-8	0	0	0	-0.78	0.06	-0.16	-0.6	3.14	2.94	3.1	3.13	16.96	-10.05	-76.7
-3	7	4	0	0	0	-0.78	0.06	-0.16	-0.6	3.13	2.94	3.13	3.13	16.99	-10.06	-76.7
-8	1	-1	-1	0	0	-0.78	0.06	-0.16	-0.6	3.13	2.95	3.1	3.13	17.01	-10.07	-76.71
-26	7	-15	1	-1	0	-0.78	0.06	-0.16	-0.6	3.13	2.96	3.11	3.12	17.16	-10.16	-76.68
4	-1	10	0	0	0	-0.78	0.06	-0.16	-0.6	3.13	2.98	3.11	3.12	17.15	-10.16	-76.68
-2	-11	-9	0	0	0	-0.78	0.06	-0.16	-0.6	3.12	3	3.11	3.11	17.14	-10.16	-76.68
4	10	16	0	0	0	-0.78	0.06	-0.16	-0.6	3.11	3.02	3.12	3.1	17.13	-10.16	-76.68
2	-3	-2	0	0	0	-0.78	0.06	-0.16	-0.6	3.1	3.13	3.13	3.1	17.1	-10.16	-76.67
-6	-4	-8	0	0	1	-0.78	0.06	-0.16	-0.6	3.1	3.13	3.13	3.09	17.09	-10.16	-76.67
5	-1	1	0	0	0	-0.78	0.06	-0.16	-0.6	3.1	3.04	3.13	3.1	17.07	-10.17	-76.67
11	2	10	-1	1	-1	-0.78	0.06	-0.16	-0.6	3.1	3.03	3.13	3.1	16.97	-10.17	-76.62
6	6	8	0	0	0	-0.78	0.06	-0.16	-0.6	3.02	3.02	3.12	3.11	16.97	-10.17	-76.62
-5	-6	6	0	0	0	-0.78	0.06	-0.16	-0.6	3.12	3.01	3.12	3.11	16.98	-10.16	-76.62
3	-4	-7	0	0	0	-0.78	0.06	-0.16	-0.6	3.12	2.99	3.12	3.12	16.99	-10.16	-76.62
-4	1	-7	0	0	0	-0.78	0.06	-0.16	-0.6	3.13	2.98	3.11	3.12	17	-10.16	-76.62
0	9	-6	0	0	0	-0.78	0.06	-0.16	-0.6	3.13	3.11	3.11	3.13	17.01	-10.16	-76.62
-2	2	-10	0	0	0	-0.78	0.06	-0.16	-0.6	3.13	2.96	3.1	3.13	17.03	-10.15	-76.62
7	1	-3	0	0	0	-0.78	0.06	-0.16	-0.6	3.14	2.95	3.1	3.13	17.04	-10.16	-76.61
-15	-14	0	1	-1	1	-0.78	0.06	-0.16	-0.6	3.14	2.95	3.1	3.13	17.1	-10.14	-76.58
-6	-2	11	-1	0	-1	-0.78	0.06	-0.16	-0.6	3.14	3.1	3.1	3.13	17.1	-10.14	-76.58
1	-1	0	0	0	1	-0.78	0.06	-0.16	-0.6	3.14	2.95	3.1	3.13	17.09	-10.14	-76.57
-1	6	-7	1	0	-1	-0.78	0.06	-0.16	-0.6	3.14	2.95	3.1	3.13	17.09	-10.14	-76.57
3	0	2	0	0	0	-0.78	0.06	-0.16	-0.6	3.14	2.95	3.1	3.13	17.09	-10.13	-76.57
2	1	-11	-1	0	0	-0.78	0.06	-0.16	-0.6	3.14	2.95	3.13	3.13	17.09	-10.13	-76.57
-2	0	17	1	0	0	-0.78	0.06	-0.16	-0.6	3.14	2.95	3.1	3.13	17.09	-10.13	-76.57
-4	-10	-3	0	0	0	-0.78	0.06	-0.16	-0.6	3.14	2.95	3.1	3.13	17.05	-10.12	-76.54
11	1	27	0	0	0	-0.78	0.06	-0.16	-0.6	3.14	2.96	3.1	3.13	17.05	-10.12	-76.54
8	-2	-3	0	0	1	-0.78	0.06	-0.16	-0.6	3.13	3.1	3.1	3.13	17.04	-10.12	-76.54
5	9	-12	0	0	-1	-0.78	0.06	-0.16	-0.6	3.13	2.99	3.11	3.12	17.03	-10.12	-76.54
-13	-2	-1	0	0	0	-0.78	0.06	-0.16	-0.6	3.13	3	3.12	3.12	17.02	-10.12	-76.53
18	0	0	0	0	1	-0.78	0.06	-0.16	-0.6	3.12	3.02	3.12	3.12	17.01	-10.12	-76.53
-5	-5	-3	0	0	0	-0.78	0.06	-0.16	-0.6	3.12	3.04	3.11	3.11	17	-10.12	-76.54
23	16	-7	0	0	-1	-0.78	0.06	-0.16	-0.6	3.11	3.05	3.13	3.1	16.8	-10.12	-76.51
4	-3	3	0	0	0	-0.78	0.06	-0.16	-0.6	3.1	3.05	3.13	3.1	16.79	-10.12	-76.5
-6	0	15	0	0	0	-0.78	0.06	-0.16	-0.6	3.06	3.06	3.13	3.1	16.78	-10.13	-76.5
0	4	-8	0	1	0	-0.78	0.06	-0.16	-0.6	3.09	3.13	3.1	3.1	16.78	-10.14	-76.5
3	3	-4	0	0	0	-0.78	0.06	-0.16	-0.6	3.1	3.05	3.13	3.1	16.78	-10.15	-76.5
-4	2	7	0	0	0	-0.78	0.06	-0.16	-0.6	3.1	3.05	3.13	3.1	16.78	-10.16	-76.5
-1	0	-8	0	0	0	-0.78	0.06	-0.16	-0.6	3.1	3.13	3.13	3.1	16.78	-10.16	-76.5
-4	-7	10	-1	0	0	-0.78	0.06	-0.16	-0.6	3.04	3.04	3.11	3.11	16.85	-10.16	-76.47
-4	-2	-7	0	0	0	-0.78	0.06	-0.16	-0.6	3.11	3.04	3.13	3.11	16.85	-10.16	-76.47
-3	3	0	0	-1	0	-0.78	0.06	-0.16	-0.6	3.12	3.03	3.13	3.11	16.85	-10.16	-76.47
4	3	-15	0	1	0	-0.78	0.06	-0.16	-0.6	3.12	3.03	3.12	3.11	16.85	-10.16	-76.47
3	-6	1	0	-1	0	-0.78	0.06	-0.16	-0.6	3.12	3.12	3.12	3.12	16.85	-10.15	-76.46
-6	1	7	1	1	0	-0.78	0.06	-0.16	-0.6	3.12	3.02	3.12	3.12	16.85	-10.15	-76.46
0	-4	8	-1	0	0	-0.78	0.06	-0.16	-0.6	3.12	3.02	3.12	3.12	16.86	-10.15	-76.46
21290	-17932	2204	-22	-29559	-20750	0	0	0	0	3.12	3.01	3.12	3.12	-180	0	180
-21298	17924	-2208	23	29558	20750	-0.78	0.06	-0.16	-0.6	3.02	3.02	3.12	3.12	16.92	-10.15	-76.43
4	4	4	0	0	0	-0.78	0.06	-0.16	-0.6	3.12	3.02	3.12	3.11	16.91	-10.15	-76.43
5	3	3	0	0	1	-0.78	0.06	-0.16	-0.6	3.12	3.03	3.13	3.11	16.9	-10.15	-76.42
-2	-2	-5	0	0	-1	-0.78	0.06	-0.16	-0.6	3.11	3.04	3.13	3.11	16.89	-10.15	-76.42
-5	3	0	0	0	0	-0.78	0.06	-0.16	-0.6	3.11	3.05	3.13	3.1	16.88	-10.16	-76.42
-3	-13	2	0	0	0	-0.78	0.06	-0.16	-0.6	3.1	3.05	3.13	3.1	16.86	-10.15	-76.41
10	1	5	0	0	0	-0.78	0.06	-0.16	-0.6	3.1	3.05	3.13	3.1	16.86	-10.15	-76.41
-4	13	-4	-1	1	0	-0.78	0.06	-0.16	-0.6	3.1	3.05	3.13	3.1	16.83	-10.18	-76.39
8	6	-15	1	0	0	-0.78	0.06	-0.16	-0.6	3.11	3.13	3.11	3.11	16.83	-10.19	-76.38
2	4	7	-1	0	0	-0.78	0.06	-0.16	-0.6	3.11	3.04	3.13	3.11	16.83	-10.19	-76.38
-3	-3	1	0	0	0	-0.78	0.06	-0.16	-0.6	3.11	3.04	3.11	3.11	16.84	-10.19	-76.38
1	-4	2	0	0	0	-0.78	0.06	-0.16	-0.6	3.11	3.04	3.13	3.11	16.85	-10.18	-76.38
-1	2	0	0	0	0	-0.78	0.06	-0.16	-0.6	3.11	3.04	3.11	3.11	16.85	-10.18	-76.38
-8	-7	-3	0	0	0	-0.78	0.06	-0.16	-0.6	3.11	3.04	3.13	3.11	16.85	-10.18	-76.38
0	-1	6	1	0	0	-0.78	0.06	-0.16	-0.6	3.11	3.04	3.13	3.11	16.87	-10.19	-76.34
-3	8	3	0	0	0	-0.78	0.06	-0.16	-0.6	3.11	3.04	3.13	3.11	16.87	-10.19	-76.34
-4	3	1	-1	0	0	-0.78	0.06	-0.16	-0.6	3.03	3.13	3.13	3.11	16.87	-10.19	-76.34
3	-2	13	1	0	0	-0.78	0.06	-0.16	-0.6	3.12	3.03	3.13	3.11	16.88	-10.19	-76.34
1	-7	-9	0	0	0	-0.78	0.06	-0.16	-0.6	3.12	3.03	3.13	3.11	16.89	-10.19	-76.34
0	-1	-5	0	0	0	-0.78	0.06	-0.16	-0.6	3.12	3.03	3.13	3.11	16.89	-10.2	-76.34
6	1	0	-1	0	0	-0.78	0.06	-0.16	-0.6	3.12	3.03	3.13	3.11	16.89	-10.2	-76.34
-4	-2	3	1	0	0	-0.78	0.06	-0.16	-0.6	3.12	3.03	3.13	3.11	16.89	-10.21	-76.31
3	5	6	-1	0	0	-0.78	0.06	-0.16	-0.6	3.12	3.03	3.13	3.11	16.89	-10.21	-76.31
-1	-1	-2	1	-1	0	-0.78	0.06	-0.16	-0.6	3.12	3.03	3.13	3.11	16.88	-10.2	-76.31
-3	3	8	0	0	0	-0.78	0.06	-0.16	-0.6	3.12	3.03	3.11	3.11	16.88	-10.2	-76.3
-2	4	-1	0	0	0	-0.78	0.06	-0.16	-0.6	3.12	3.04	3.11	3.11	16.88	-10.21	-76.3
3	-2	-4	-1	0	0	-0.78	0.06	-0.16	-0.6	3.12	3.04	3.13	3.11	16.88	-10.21	-76.3
-4	0	-7	1	0	0	-0.78	0.06	-0.16	-0.6	3.12	3.04	3.13	3.11	16.88	-10.21	-76.3
-17236	4541	-3167	20	-23	-22904	-0.78	0.98	0	0	3.12	3.04	3.13	3.12	81.66	0	-0.01
17246	-4543	3144	-20	24	22904	-0.78	0.06	-0.16	-0.6	3.12	3.04	3.13	3.11	16.86	-10.21	-76.26
-4	2	-8	0	-1	0	-0.78	0.06	-0.16	-0.6	3.12	3.04	3.13	3.11	16.86	-10.21	-76.26
-2	-4	14	0	1	0	-0.78	0.06	-0.16	-0.6	3.12	3.04	3.13	3.11	16.86	-10.21	-76.26
3	-4	17	0	0	0	-0.78	0.06	-0.16	-0.6	3.12	3.04	3.11	3.11	16.87	-10.22	-76.26
-1	7	-6	0	0	0	-0.78	0.06	-0.16	-0.6	3.12	3.04	3.13	3.11	16.86	-10.22	-76.26
3	1	-3	-1	0	0	-0.78	0.06	-0.16	-0.6	3.12	3.03	3.13	3.11	16.87	-10.22	-76.26
3	-8	-6	1	0	0	-0.78	0.06	-0.16	-0.6	3.12	3.03	3.13	3.11	16.87	-10.22	-76.25
-4	4	20	0	0	0	-0.78	0.06	-0.16	-0.6	3.12	3.13	3.11	3.11	16.88	-10.23	-76.24
3	6	-14	0	0	0	-0.78	0.06	-0.16	-0.6	3.12	3.03	3.13	3.11	16.87	-10.23	-76.23
5	-5	5	-1	0	0	-0.78	0.06	-0.16	-0.6	3.12	3.03	3.13	3.12	16.87	-10.23	-76.23
-8	-3	11	0	0	0	-0.78	0.06	-0.16	-0.6	3.12	3.03	3.13	3.11	16.87	-10.23	-76.23
7	7	-6	1	0	0	-0.78	0.06	-0.16	-0.6	3.12	3.03	3.13	3.12	16.87	-10.23	-76.23
0	4	2	0	0	1	-0.78	0.06	-0.16	-0.6	3.12	3.03	3.13	3.12	16.87	-10.24	-76.23
-6	0	3	-1	0	-1	-0.78	0.06	-0.16	-0.6	3.12	3.03	3.14	3.12	16.87	-10.24	-76.23
-3	-7	-9	2	-1	1	-0.78	0.06	-0.16	-0.6	3.12	3.05	3.14	3.04	16.82	-10.27	-76.18
0	-12	5	1	-1	0	-0.78	0.06	-0.16	-0.6	2.98	3.1	2.4	2.4	16.78	-10.31	-76.18
23	-7	64	1	0	0	-0.78	0.06	-0.16	-0.6	0.48	3.13	3.16	0	16.72	-10.37	-76.19
-10	-12	-1	2	2	0	-0.78	0.06	-0.16	-0.6	0	3.14	3.14	0	16.68	-10.49	-76.19
-20	14	89	4	0	1	-0.78	0.06	-0.16	-0.6	0	3.1	3.06	0	16.64	-10.69	-76.22
-51	33	90	7	3	1	-0.78	0.05	-0.16	-0.6	0	2.94	2.93	0	16.6	-11.08	-76.26
-41	13	365	17	3	5	-0.78	0.05	-0.17	-0.6	0	2.64	2.85	0	16.6	-11.79	-76.44
-1222	2723	-3850	-36	-27	4	-0.75	-0.06	-0.35	-0.56	0	2.87	2.89	0	22.44	-36.35	-81.11
212	203	480	-11	-6	1	-0.75	-0.06	-0.35	-0.56	0	3.02	2.94	0	21.66	-36.02	-80.99
195	139	918	-13	1	-4	-0.75	-0.06	-0.34	-0.57	0	3.08	0	0	20.93	-35.1	-80.85
214	47	353	-2	3	-5	-0.75	-0.06	-0.33	-0.57	0	3.09	3.03	0	20.23	-34.24	-80.64
217	-27	66	-14	2	-3	-0.75	-0.06	-0.32	-0.57	0	3.09	3.06	0	19.72	-33.21	-80.43
-304	-125	554	15	-2	1	-0.75	-0.05	-0.31	-0.57	0	3.1	3.09	0	19.22	-32.28	-80.19
-98	-24	1125	5	12	0	-0.76	-0.05	-0.3	-0.58	0	3.1	3.09	0	18.5	-31.41	-79.85
12387	-31015	-11991	31254	11530	28679	-0.76	-0.05	0.08	-1.87	0	3.09	3.05	0	-2.9	-3.32	-86.98
-6507	31768	12910	-31231	-11516	-28649	-0.6	0	-0.3	-0.74	0	3.09	3.02	0	28.59	-20.98	-106.75
-444	341	-228	19	17	-73	-0.61	0	-0.3	-0.74	0	3.05	3.07	0	28.43	-21.53	-106.53
426	123	462	33	6	-53	-0.62	0	-0.31	-0.72	0	3	3.1	0	28.97	-22.58	-104.98
867	159	150	39	-69	-59	-0.64	-0.01	-0.32	-0.7	0	2.96	3.13	0	28.33	-24.86	-101.51
-355	-596	-446	29	-43	-53	-0.68	-0.03	-0.32	-0.66	0	2.94	3.1	0	25.95	-28.32	-95.52
-1433	-1419	-537	8	-23	-41	-0.72	-0.05	-0.32	-0.61	0	2.93	0	0	22.31	-31.74	-87.29
-2437	-1550	-412	-6	-7	-9	-0.76	-0.07	-0.32	-0.56	0	2.91	3.02	0	17.85	-34.46	-77.6
916	595	731	-208	176	442	-0.62	0.03	-0.31	-0.72	0	2.88	2.94	0	30.57	-20.24	-104.12
3133	1199	796	35	-29	-75	-0.59	0.03	-0.3	-0.75	0	2.91	2.95	0	30.33	-18.35	-108.4
1437	1024	878	52	-37	-111	-0.58	0.02	-0.29	-0.76	0	2.81	3.04	0	29.14	-18.14	-109.8
-708	450	21	25	36	-69	-0.59	0.02	-0.29	-0.75	0	2.53	3.11	0	29.23	-18.71	-108.87
716	185	-263	48	-32	-73	-0.61	0.01	-0.3	-0.73	0	2.1	3.12	0	29.33	-20.37	-106.13
-403	-553	-16	46	-69	-68	-0.64	0	-0.31	-0.7	0	1.95	3.05	0	27.73	-23.68	-100.74
-1145	-1420	-417	21	-20	-51	-0.69	-0.02	-0.31	-0.65	0	2.43	2.96	0	24.92	-27.53	-92.93
-4898	-1295	-1458	-243	166	481	-0.63	0.02	-0.32	-0.71	0	2.72	0	0	31.39	-22.54	-103.56
3697	1200	1176	30	-28	-58	-0.59	0.02	-0.31	-0.75	0	2.66	2.7	0	31.58	-19.84	-109.2
3176	1334	976	50	-41	-96	-0.57	0.01	-0.3	-0.77	0	2.68	2.91	0	30.62	-18.87	-112.38
-283	559	-452	39	-3	-98	-0.56	0	-0.3	-0.77	0	2.48	3.05	0	29.67	-19.39	-112.62
-26	200	-92	24	22	-72	-0.58	0	-0.31	-0.76	0	2.19	3.11	0	29.93	-20.23	-110.96
-55	-167	-88	37	-47	-67	-0.6	0	-0.31	-0.73	0	1.93	0	0	29.78	-22.16	-107.2
-737	-517	-125	40	-61	-63	-0.64	-0.02	-0.32	-0.7	0	2.56	2.99	0	27.86	-25.52	-100.87
-7283	-1661	-2278	-178	109	335	-0.79	-0.03	-0.3	-0.54	0	2.85	2.96	0	18.41	-30.06	-73.28
926	175	341	9	-5	-14	-0.78	-0.02	-0.29	-0.56	0	2.84	0	0	19.37	-28.65	-76.4
643	259	-40	8	-7	-19	-0.76	-0.02	-0.29	-0.58	0	2.86	2.92	0	19.95	-27.49	-78.89
466	247	-90	6	-7	-21	-0.76	-0.02	-0.28	-0.59	0	2.78	2.96	0	20.2	-26.47	-80.66
391	136	-48	8	-10	-25	-0.75	-0.01	-0.28	-0.6	0	2.85	2.99	0	20.11	-25.6	-81.61
-155	-29	-101	5	-7	-28	-0.75	-0.01	-0.27	-0.6	0	2.95	3.02	0	19.69	-24.9	-81.65
-775	-301	-222	-6	7	-13	-0.75	-0.01	-0.26	-0.6	0	2.97	3.05	0	19.59	-24.15	-81.2
-873	-1921	570	7	-8	14	-0.77	0.05	-0.18	-0.6	0	3	3.08	0	17.91	-12.97	-77.98
11	-61	35	1	-1	0	-0.78	0.05	-0.18	-0.6	0	3.03	3.08	0	17.74	-12.28	-77.77
-36	-211	943	14	13	2	-0.78	0.06	-0.17	-0.6	0	3.02	3.06	2.46	17.62	-11.77	-77.6
23	2	-479	2	-2	0	-0.78	0.06	-0.17	-0.6	2.46	3	3.05	2.71	17.68	-11.63	-77.51
14	-27	-328	-4	0	0	-0.78	0.06	-0.17	-0.6	2.8	2.96	3.03	2.93	17.74	-11.42	-77.44
-62	-106	-28	2	-1	2	-0.78	0.06	-0.17	-0.6	3	2.89	2.98	3.05	17.8	-11.17	-77.37
96	104	-1	3	-2	1	-0.78	0.06	-0.17	-0.6	3.09	2.83	2.94	3.09	17.73	-11.01	-77.33
42	-135	-130	4	3	0	-0.78	0.06	-0.16	-0.6	3.12	2.77	2.94	3.11	17.62	-10.35	-77.12
10	-12	-4	0	1	0	-0.78	0.06	-0.16	-0.6	3.15	2.71	2.95	3.16	17.64	-10.33	-77.12
1	-3	8	0	0	0	-0.78	0.06	-0.16	-0.6	3.16	2.68	2.96	3.13	17.67	-10.3	-77.1
-7	-4	-27	0	0	0	-0.78	0.06	-0.16	-0.6	3.16	2.62	2.96	3.17	17.7	-10.29	-77.1
0	-6	14	0	0	0	-0.78	0.06	-0.16	-0.6	3.17	2.59	2.97	3.14	17.72	-10.27	-77.08
-2	-3	10	0	1	0	-0.78	0.07	-0.16	-0.6	3.17	2.55	2.98	3.14	17.76	-10.26	-77.08
-10	3	-10	0	0	0	-0.78	0.07	-0.17	-0.6	3.17	2.55	2.98	3.14	17.8	-10.26	-77.07
-6	-10	-6	0	0	0	-0.78	0.07	-0.17	-0.6	3.17	2.56	2.99	3.14	17.85	-10.26	-77.08
-36	-15	-31	0	-1	0	-0.78	0.07	-0.17	-0.6	3.17	2.52	2.99	3.14	18.23	-10.27	-77.05
-11	-1	9	0	0	0	-0.78	0.07	-0.17	-0.6	3.17	2.5	3	3.15	18.25	-10.27	-77.05
-14	-2	-7	0	0	0	-0.78	0.07	-0.17	-0.6	3.17	2.51	3	3.15	18.26	-10.26	-77.05
17	0	6	0	0	0	-0.78	0.07	-0.17	-0.6	3.17	2.53	3	3.15	18.27	-10.26	-77.05
4	5	0	0	0	0	-0.78	0.07	-0.17	-0.6	3.17	2.53	3.01	3.15	18.27	-10.26	-77.04
-6	-6	2	0	0	0	-0.78	0.07	-0.17	-0.6	3.17	2.53	3.01	3.15	18.28	-10.26	-77.04
-15	3	13	1	-1	0	-0.78	0.07	-0.17	-0.6	3.17	2.52	3.02	3.15	18.28	-10.26	-77.04
14	0	14	-1	1	0	-0.78	0.07	-0.17	-0.6	3.18	2.52	3.15	3.15	18.31	-10.25	-77.02
-7	-10	-9	0	0	0	-0.78	0.07	-0.17	-0.6	3.18	2.49	3.02	3.15	18.32	-10.25	-77.02
5	-1	-1	0	0	0	-0.78	0.07	-0.17	-0.6	3.18	2.5	3.03	3.15	18.32	-10.25	-77.02
-1	-7	-7	0	0	0	-0.78	0.07	-0.17	-0.6	3.18	2.5	3.03	3.15	18.33	-10.24	-77.01
0	2	-14	0	0	0	-0.78	0.07	-0.17	-0.6	3.18	2.5	3.03	3.15	18.34	-10.24	-77.01
-4	-1	1	0	0	0	-0.78	0.07	-0.17	-0.6	3.18	2.51	3.03	3.15	18.34	-10.23	-77.01
-1	1	-13	0	-1	0	-0.78	0.07	-0.17	-0.6	3.18	2.52	3.03	3.15	18.34	-10.23	-77.01
11	10	13	0	1	0	-0.78	0.07	-0.17	-0.6	3.18	2.54	3.04	3.16	18.28	-10.21	-76.99
3	4	16	1	0	0	-0.78	0.07	-0.17	-0.6	3.18	2.5	3.04	3.18	18.28	-10.21	-76.99
2	-9	4	0	0	0	-0.78	0.07	-0.17	-0.6	3.18	2.52	3.04	3.15	18.29	-10.22	-76.99
0	0	-2	-1	0	0	-0.78	0.07	-0.17	-0.6	3.18	2.51	3.04	3.15	18.29	-10.22	-76.99
-7	-8	2	1	0	0	-0.78	0.07	-0.17	-0.6	3.18	2.49	3.04	3.15	18.31	-10.21	-76.99
-3	2	-3	0	0	0	-0.78	0.07	-0.17	-0.6	3.18	2.47	3.04	3.15	18.32	-10.22	-76.99
-2	2	-2	-1	0	0	-0.78	0.07	-0.17	-0.6	3.18	2.5	3.04	3.15	18.33	-10.23	-76.99
-4	3	-22	1	-1	0	-0.78	0.07	-0.17	-0.6	3.18	2.54	3.04	3.15	18.43	-10.26	-76.98
-6	-3	3	0	0	0	-0.78	0.07	-0.17	-0.6	3.18	2.57	3.04	3.15	18.42	-10.27	-76.97
2	-2	17	0	0	0	-0.78	0.07	-0.17	-0.6	3.18	2.57	3.04	3.18	18.41	-10.26	-76.97
-3	6	1	0	0	0	-0.78	0.07	-0.17	-0.6	3.18	2.58	3.04	3.15	18.4	-10.27	-76.96
-7	2	-9	0	0	0	-0.78	0.07	-0.17	-0.6	3.18	2.58	3.04	3.15	18.4	-10.27	-76.96
1	-3	-6	0	0	0	-0.78	0.07	-0.17	-0.6	3.18	2.57	3.04	3.15	18.39	-10.28	-76.96
11	-2	7	0	1	0	-0.78	0.07	-0.17	-0.6	3.18	2.58	3.04	3.15	18.39	-10.29	-76.95
-5	1	-3	0	-1	0	-0.78	0.07	-0.17	-0.6	3.18	2.58	3.04	3.15	18.46	-10.31	-76.93
-1	-1	4	0	0	0	-0.78	0.07	-0.17	-0.6	3.18	2.58	3.04	3.15	18.46	-10.31	-76.93
6	3	-1	0	0	1	-0.78	0.07	-0.17	-0.6	3.18	2.57	3.03	3.15	18.45	-10.31	-76.93
-8	1	8	0	1	-1	-0.78	0.07	-0.17	-0.6	3.18	2.58	3.03	3.16	18.45	-10.31	-76.93
-2	4	2	0	0	0	-0.78	0.07	-0.17	-0.6	3.18	2.58	3.03	3.15	18.45	-10.32	-76.92
1	0	-7	0	0	0	-0.78	0.07	-0.17	-0.6	3.18	2.56	3.03	3.15	18.45	-10.32	-76.92
2	9	-12	0	0	0	-0.78	0.07	-0.17	-0.6	3.18	2.57	3.03	3.15	18.45	-10.32	-76.92
-1	-13	16	0	-1	1	-0.78	0.07	-0.17	-0.6	3.18	2.58	3.15	3.15	18.45	-10.34	-76.91
-4	-1	-2	0	1	0	-0.78	0.07	-0.17	-0.6	3.18	2.58	3.02	3.15	18.45	-10.35	-76.91
-3	0	-13	0	0	-1	-0.78	0.07	-0.17	-0.6	3.18	2.58	3.02	3.15	18.45	-10.35	-76.91
9	6	3	0	0	0	-0.78	0.07	-0.17	-0.6	3.18	2.58	3.02	3.15	18.45	-10.35	-76.91
-2	3	1	-1	0	1	-0.78	0.07	-0.17	-0.6	3.18	2.58	3.02	3.15	18.45	-10.35	-76.91
2	0	-8	1	-1	0	-0.78	0.07	-0.17	-0.6	3.17	2.57	3.02	3.15	18.45	-10.35	-76.91
2	-1	4	-1	0	0	-0.78	0.07	-0.17	-0.6	3.17	2.59	3.02	3.15	18.45	-10.35	-76.91
-7	3	-1	0	1	-1	-0.78	0.07	-0.17	-0.6	3.17	2.6	3.02	3.15	18.43	-10.34	-76.9
0	-2	0	1	0	0	-0.78	0.07	-0.17	-0.6	3.17	2.59	3.02	3.17	18.43	-10.34	-76.9
-2	0	8	-1	0	0	-0.78	0.07	-0.17	-0.6	3.17	2.59	3.03	3.15	18.44	-10.34	-76.9
8	-6	3	0	0	0	-0.78	0.07	-0.17	-0.6	3.17	2.59	3.03	3.15	18.44	-10.34	-76.9
-5	0	-4	0	0	0	-0.78	0.07	-0.17	-0.6	3.17	2.58	3.03	3.15	18.44	-10.34	-76.9
0	2	-7	1	0	0	-0.78	0.07	-0.17	-0.6	3.17	2.57	3.03	3.15	18.45	-10.34	-76.9
2	3	10	-1	-1	0	-0.78	0.07	-0.17	-0.6	2.57	2.57	3.03	3.15	18.44	-10.34	-76.9
3590	6842	-27484	1	0	19	-0.78	0.07	-0.17	0	3.17	2.58	3.03	3.15	26.98	-15.26	-6.03
-3592	-6849	27475	0	0	-19	-0.78	0.07	-0.17	-0.6	3.17	2.59	3.03	3.15	18.44	-10.35	-76.88
