# Supplementary material for: Image Generation for 2D-CNN Using Time-Series Signal Features from Foot Gesture Applied to Select Cobot Operating Mode
Source: Sensors (Basel). 2021 Aug 26;21(17):5743. doi: 10.3390/s21175743 (PMC8434500; doi:10.3390/s21175743)
Supplement: Supplementary file 1 [file sensors-21-05743-s001.zip › data_fadwa/Cigarette crush with the forefoot/ccf43.xlsx]

## Sheet: ccf43
-7	-6	11	0	0	0	-0.78	0.07	-0.17	-0.6	3.16	2.87	3.09	3.13	17.82	-10.38	-76.53
4	2	-5	0	0	0	-0.78	0.07	-0.17	-0.6	3.16	2.86	3.1	3.13	17.84	-10.39	-76.53
-2	7	-3	0	0	0	-0.78	0.07	-0.17	-0.6	3.16	2.85	3.13	3.13	17.86	-10.39	-76.53
-24	-6	-16	0	-1	1	-0.78	0.07	-0.17	-0.6	3.16	2.87	3.1	3.13	18.01	-10.41	-76.52
-2	4	-3	0	0	0	-0.78	0.07	-0.17	-0.6	3.16	2.88	3.1	3.13	17.99	-10.4	-76.51
3	1	13	0	0	0	-0.78	0.07	-0.17	-0.6	3.16	2.89	3.11	3.13	17.98	-10.4	-76.51
0	1	5	0	0	0	-0.78	0.07	-0.17	-0.6	3.16	2.89	3.13	3.13	17.97	-10.41	-76.51
2	-2	-11	-1	0	0	-0.78	0.07	-0.17	-0.6	3.16	2.9	3.11	3.13	17.95	-10.4	-76.51
3	8	4	1	0	-1	-0.78	0.07	-0.17	-0.6	3.16	2.9	3.11	3.13	17.94	-10.4	-76.51
6	-7	-2	0	0	1	-0.78	0.07	-0.17	-0.6	3.16	2.9	3.11	3.16	17.93	-10.4	-76.51
-8704	-9935	-8322	-25	18490	-4941	0	0	0	0	3.16	2.9	3.11	3.16	180	0	-180
8700	9927	8328	25	-18490	4941	-0.78	0.07	-0.17	-0.6	3.16	2.9	3.11	3.13	17.92	-10.41	-76.48
-8	6	-11	0	0	-1	-0.78	0.07	-0.17	-0.6	3.16	2.9	3.11	3.13	17.91	-10.42	-76.47
5	-1	-10	0	0	0	-0.78	0.07	-0.17	-0.6	3.16	2.9	3.11	3.13	17.91	-10.42	-76.47
3	2	21	0	0	0	-0.78	0.07	-0.17	-0.6	3.16	2.9	3.13	3.13	17.91	-10.42	-76.47
-2	3	1	0	0	0	-0.78	0.07	-0.17	-0.6	3.16	2.9	3.11	3.13	17.9	-10.42	-76.48
-4	-3	-4	0	0	0	-0.78	0.07	-0.17	-0.6	3.16	2.9	3.11	3.13	17.91	-10.42	-76.47
8	5	-2	0	1	1	-0.78	0.07	-0.17	-0.6	3.16	2.91	3.11	3.13	17.91	-10.42	-76.47
4	-6	-6	0	-1	-1	-0.78	0.07	-0.17	-0.6	3.16	3.11	3.11	3.13	17.87	-10.42	-76.45
1	0	-1	0	0	0	-0.78	0.07	-0.17	-0.6	3.16	2.91	3.11	3.13	17.87	-10.42	-76.46
-7	-1	1	0	0	0	-0.78	0.07	-0.17	-0.6	3.16	2.91	3.11	3.13	17.87	-10.42	-76.45
1	-2	-4	0	0	1	-0.78	0.07	-0.17	-0.6	3.16	2.91	3.11	3.13	17.87	-10.42	-76.45
8	4	20	0	0	-1	-0.78	0.07	-0.17	-0.6	3.16	2.91	3.13	3.16	17.86	-10.42	-76.44
8	-12	2	0	0	0	-0.78	0.07	-0.17	-0.6	3.16	2.91	3.11	3.13	17.86	-10.42	-76.44
-9	13	0	0	0	0	-0.78	0.07	-0.17	-0.6	3.16	2.92	3.11	3.13	17.86	-10.42	-76.44
-2	-5	-4	0	0	0	-0.78	0.07	-0.17	-0.6	3.16	2.92	3.13	3.13	17.84	-10.42	-76.42
-4	-5	-2	0	0	0	-0.78	0.07	-0.17	-0.6	3.16	3.11	3.13	3.13	17.83	-10.43	-76.42
7	1	-7	0	0	0	-0.78	0.07	-0.17	-0.6	3.16	2.93	3.11	3.13	17.83	-10.43	-76.41
1	5	-4	0	1	1	-0.78	0.07	-0.17	-0.6	3.16	2.93	3.11	3.13	17.82	-10.42	-76.41
-1	-1	13	0	-1	-1	-0.78	0.07	-0.17	-0.6	3.16	2.93	3.11	3.13	17.83	-10.42	-76.41
2	-1	-3	-1	0	0	-0.78	0.07	-0.17	-0.6	3.16	2.94	3.11	3.16	17.83	-10.42	-76.41
-3	4	2	1	0	0	-0.78	0.07	-0.17	-0.6	3.16	2.95	3.11	3.13	17.83	-10.42	-76.41
11	-9	10	0	0	1	-0.78	0.07	-0.17	-0.6	3.16	2.96	3.12	3.13	17.76	-10.41	-76.38
6	6	-8	0	0	-1	-0.78	0.07	-0.17	-0.6	3.16	2.96	3.12	3.13	17.75	-10.4	-76.37
-9	-2	-3	0	1	0	-0.78	0.07	-0.17	-0.6	3.16	2.96	3.13	3.13	17.75	-10.41	-76.38
5	0	-3	0	0	0	-0.78	0.07	-0.17	-0.6	3.16	2.96	3.12	3.13	17.75	-10.41	-76.38
0	2	3	0	-1	0	-0.78	0.07	-0.17	-0.6	3.16	2.96	3.12	3.13	17.75	-10.42	-76.37
-1	0	6	0	1	0	-0.78	0.07	-0.17	-0.6	3.16	2.96	3.12	3.13	17.75	-10.42	-76.37
-3	6	-1	0	-1	0	-0.78	0.07	-0.17	-0.6	3.16	2.96	3.12	3.16	17.75	-10.42	-76.37
5	-5	3	0	0	0	-0.78	0.07	-0.17	-0.6	3.16	2.96	3.12	3.13	17.75	-10.42	-76.37
0	-4	-10	0	1	0	-0.78	0.07	-0.17	-0.6	3.16	2.96	3.12	3.13	17.72	-10.42	-76.35
4	0	0	0	-1	1	-0.78	0.07	-0.17	-0.6	3.16	2.95	3.12	3.13	17.72	-10.42	-76.35
3	-2	-9	0	0	-1	-0.78	0.07	-0.17	-0.6	3.16	2.96	3.13	3.13	17.72	-10.42	-76.35
-4	-1	-3	0	0	0	-0.78	0.07	-0.17	-0.6	3.16	2.96	3.12	3.13	17.72	-10.42	-76.34
6	12	25	0	0	0	-0.78	0.07	-0.17	-0.6	3.16	2.96	3.12	3.13	17.72	-10.42	-76.34
-1	-5	-3	-1	0	0	-0.78	0.07	-0.17	-0.6	3.16	2.96	3.12	3.13	17.71	-10.42	-76.34
-13	0	-2	0	0	0	-0.78	0.07	-0.17	-0.6	3.16	2.96	3.11	3.13	17.71	-10.42	-76.34
11	-4	0	1	0	0	-0.78	0.07	-0.17	-0.6	3.16	2.96	3.11	3.13	17.71	-10.41	-76.32
-4	8	-16	0	1	0	-0.78	0.07	-0.17	-0.6	3.16	2.96	3.11	3.13	17.71	-10.41	-76.32
4	5	14	0	0	0	-0.78	0.07	-0.17	-0.6	3.16	2.96	3.12	3.13	17.7	-10.42	-76.31
7	-2	-13	0	-1	0	-0.78	0.07	-0.17	-0.6	3.16	2.96	3.12	3.16	17.7	-10.42	-76.31
-5	-1	-8	0	1	0	-0.78	0.07	-0.17	-0.6	3.16	2.96	3.11	3.13	17.7	-10.42	-76.31
-5	-4	25	0	-1	1	-0.78	0.07	-0.17	-0.6	3.16	2.96	3.11	3.13	17.7	-10.42	-76.31
11	-5	-7	-1	1	-1	-0.78	0.07	-0.17	-0.6	3.16	2.96	3.11	3.13	17.7	-10.42	-76.31
-5	7	18	1	-1	0	-0.78	0.06	-0.17	-0.6	3.16	2.96	3.13	3.13	17.68	-10.43	-76.29
-6	-7	-9	0	0	0	-0.78	0.06	-0.17	-0.6	3.16	2.97	3.12	3.13	17.68	-10.43	-76.29
7	-2	-6	0	0	0	-0.78	0.06	-0.17	-0.6	3.16	2.97	3.12	3.13	17.68	-10.43	-76.28
4	8	3	0	0	0	-0.78	0.06	-0.17	-0.6	3.16	2.97	3.12	3.13	17.67	-10.43	-76.28
-9	-5	-17	0	0	0	-0.78	0.06	-0.17	-0.6	3.16	2.97	3.12	3.16	17.67	-10.43	-76.28
-1	1	-4	0	0	0	-0.78	0.06	-0.17	-0.6	3.16	2.97	3.12	3.13	17.67	-10.43	-76.28
13	2	7	0	0	0	-0.78	0.06	-0.17	-0.6	3.16	2.97	3.12	3.13	17.67	-10.42	-76.27
32253	-31081	11431	-25	-23396	4338	0	0	0	0	3.16	3.12	3.12	3.13	-180	0	180
-32244	31070	-11424	25	23395	-4338	-0.78	0.06	-0.16	-0.6	3.16	3	3.11	3.11	17.53	-10.37	-76.21
6	0	9	0	0	0	-0.78	0.06	-0.16	-0.6	3.14	3.03	3.13	3.05	17.49	-10.37	-76.2
-1	6	1	0	0	1	-0.78	0.06	-0.16	-0.6	3.09	3.09	3.15	2.63	17.44	-10.37	-76.19
6	-20	1	0	-1	0	-0.78	0.06	-0.16	-0.6	2.72	3.13	3.16	0	17.39	-10.37	-76.18
10	-9	5	1	1	0	-0.78	0.06	-0.16	-0.6	0	3.15	3.17	0	17.33	-10.38	-76.17
2	-10	30	1	0	0	-0.78	0.06	-0.16	-0.6	0	3.11	3.13	0	17.27	-10.43	-76.17
11	14	44	3	2	0	-0.78	0.06	-0.16	-0.6	0	3.01	3.08	0	17.22	-10.54	-76.17
-474	2368	-2011	46	25	-7	-0.76	-0.05	-0.32	-0.56	0	2.86	3.03	0	19.45	-32.76	-78.68
-401	60	-506	-12	-11	2	-0.76	-0.06	-0.33	-0.56	0	2.93	0	0	19.89	-34.12	-78.73
-384	41	-287	-12	-9	9	-0.76	-0.06	-0.34	-0.56	0	3.02	3.04	0	20.12	-35.11	-78.83
41	209	78	-10	-12	8	-0.76	-0.06	-0.34	-0.56	0	3.05	3.05	0	20.02	-35.73	-79.01
178	262	357	-9	-8	2	-0.76	-0.07	-0.34	-0.56	0	3.07	3.07	0	19.57	-36.02	-79.12
241	209	372	-4	-1	-2	-0.76	-0.07	-0.34	-0.56	0	3.07	3.08	0	19.01	-36.11	-79.19
168	151	379	-2	3	-4	-0.75	-0.08	-0.33	-0.56	0	3.06	3.08	0	18.47	-36.13	-79.18
-1879	-629	-11	-12	29	33	-0.74	-0.06	-0.34	-0.58	0	3.05	3.11	0	21.4	-34.48	-83.05
-853	-419	-116	-19	30	28	-0.73	-0.05	-0.34	-0.59	0	3.06	3.09	0	23.08	-33.93	-85.39
-447	-314	-64	-21	16	37	-0.71	-0.04	-0.34	-0.61	0	3.07	3.04	0	25.42	-32.77	-89
136	-278	-86	-21	13	37	-0.69	-0.03	-0.35	-0.64	0	3.09	3.03	0	28.05	-30.82	-93.8
1028	52	231	-15	4	21	-0.66	-0.01	-0.35	-0.67	0	3.08	3.09	0	30.36	-28.2	-99.22
1331	238	327	-8	-6	4	-0.62	0	-0.34	-0.71	0	3.05	3.1	0	32.06	-25.14	-104.65
1622	394	428	3	-14	-17	-0.59	0.01	-0.33	-0.74	2.97	2.97	3.14	0	32.88	-22.1	-109.53
-8876	-6677	-1364	156	-94	-281	-0.87	-0.1	-0.32	-0.36	0	2.8	3.15	0	4.53	-39.1	-46.03
-389	942	-1349	-67	43	129	-0.88	-0.09	-0.33	-0.34	0	2.8	3.11	0	5.28	-39.95	-44.32
2534	2430	936	2	-31	51	-0.87	-0.09	-0.33	-0.35	0	2.49	3.08	0	5.35	-39.74	-45.2
704	1066	462	5	15	29	-0.87	-0.1	-0.33	-0.36	0	2.3	3.01	0	5.11	-39.64	-46.79
-935	-335	-644	-63	58	48	-0.86	-0.09	-0.33	-0.38	0	2.47	2.94	0	7.18	-39.75	-50.7
753	3	529	-43	33	49	-0.84	-0.08	-0.34	-0.42	0	2.66	2.92	0	11.77	-39.03	-57.73
537	-232	327	-23	14	39	-0.81	-0.05	-0.34	-0.47	0	2.7	3.05	0	17.13	-37.27	-66.34
6597	494	2960	278	-194	-505	-0.77	-0.05	-0.32	-0.55	0	2.06	0	0	19.58	-33.09	-77.04
-3957	-1601	-1611	-23	20	49	-0.81	-0.06	-0.33	-0.49	0	1.51	3.13	0	16.12	-35.85	-67.26
-4726	-1858	-1868	-45	36	91	-0.83	-0.06	-0.34	-0.44	0	1.95	3.09	0	14.02	-37.72	-59.98
-2159	-383	-1748	-77	52	135	-0.84	-0.05	-0.35	-0.41	0	2.43	3	0	14.84	-38.83	-57.65
2223	2260	749	-16	-30	69	-0.84	-0.05	-0.35	-0.42	0	2.72	2.92	0	15.26	-38.75	-58.61
-37	856	-99	-10	7	51	-0.83	-0.06	-0.35	-0.43	0	2.77	2.86	0	15.45	-38.54	-60.77
-305	-187	-187	-66	54	60	-0.81	-0.05	-0.35	-0.47	0	2.81	2.97	0	17.78	-37.49	-65.72
13160	1474	5937	252	-146	-486	-0.71	-0.02	-0.31	-0.64	0	2.34	3.1	0	24.11	-28	-90.08
