# Supplementary material for: Image Generation for 2D-CNN Using Time-Series Signal Features from Foot Gesture Applied to Select Cobot Operating Mode
Source: Sensors (Basel). 2021 Aug 26;21(17):5743. doi: 10.3390/s21175743 (PMC8434500; doi:10.3390/s21175743)
Supplement: Supplementary file 1 [file sensors-21-05743-s001.zip › data_fadwa/Cigarette crush with the forefoot/ccf44.xlsx]

## Sheet: ccf44
9	8	10	0	0	0	-0.78	0.06	-0.17	-0.6	3.13	3.1	3.1	3.12	17.69	-10.46	-76.55
65	-21	10	0	-1	0	-0.78	0.06	-0.16	-0.6	3.13	3.06	3.12	3.11	17.24	-10.25	-76.48
4	5	5	0	0	-1	-0.78	0.06	-0.16	-0.6	3.12	3.08	3.13	3.1	17.21	-10.24	-76.47
10	1	8	0	1	0	-0.78	0.06	-0.16	-0.6	3.11	3.09	3.14	3.09	17.19	-10.23	-76.47
3	3	12	1	0	0	-0.78	0.06	-0.16	-0.6	3.11	3.09	3.14	3.08	17.17	-10.23	-76.46
-1	-5	-1	0	0	0	-0.78	0.06	-0.16	-0.6	3.09	3.1	3.14	3.07	17.15	-10.23	-76.47
-1	-6	-18	0	0	0	-0.78	0.06	-0.16	-0.6	3.08	3.14	3.14	3.06	17.14	-10.23	-76.46
-6	0	7	0	0	1	-0.78	0.06	-0.16	-0.6	3.07	3.1	3.14	3.06	17.13	-10.24	-76.46
13	15	-9	0	1	-1	-0.78	0.06	-0.16	-0.6	3.07	3.1	3.14	3.06	17.11	-10.36	-76.44
-3	4	-5	-1	0	0	-0.78	0.06	-0.16	-0.6	3.08	3.09	3.14	3.07	17.13	-10.36	-76.44
2	0	-11	0	0	0	-0.78	0.06	-0.16	-0.6	3.09	3.09	3.13	3.08	17.14	-10.36	-76.44
-6	-4	1	0	0	0	-0.78	0.06	-0.16	-0.6	3.1	3.07	3.13	3.1	17.16	-10.36	-76.43
3	0	-8	0	0	0	-0.78	0.06	-0.16	-0.6	3.07	3.07	3.13	3.1	17.17	-10.35	-76.43
3	-3	11	0	0	0	-0.78	0.06	-0.16	-0.6	3.12	3.07	3.1	3.1	17.18	-10.34	-76.43
-10	5	8	0	0	0	-0.78	0.06	-0.16	-0.6	3.08	3.08	3.13	3.1	17.19	-10.33	-76.43
11	-17	10	1	-1	0	-0.78	0.06	-0.16	-0.6	3.1	3.1	3.13	3.08	17.06	-10.29	-76.37
4	4	-13	0	0	0	-0.78	0.06	-0.16	-0.6	3.09	3.1	3.14	3.08	17.05	-10.29	-76.37
7	-2	10	0	0	0	-0.78	0.06	-0.16	-0.6	3.09	3.1	3.14	3.08	17.03	-10.3	-76.36
-9	0	-1	-1	0	0	-0.78	0.06	-0.16	-0.6	3.1	3.1	3.14	3.08	17.03	-10.29	-76.36
2	1	-13	0	0	0	-0.78	0.06	-0.16	-0.6	3.09	3.1	3.14	3.08	17.02	-10.29	-76.36
14	-3	12	0	0	0	-0.78	0.06	-0.16	-0.6	3.09	3.1	3.14	3.08	17	-10.28	-76.36
1	7	8	0	0	0	-0.78	0.06	-0.16	-0.6	3.08	3.1	3.14	3.07	16.99	-10.27	-76.36
-7	1	-2	1	1	0	-0.78	0.06	-0.16	-0.6	3.08	3.1	3.14	3.08	16.99	-10.3	-76.34
0	5	-1	-1	0	0	-0.78	0.06	-0.16	-0.6	3.09	3.09	3.14	3.08	17	-10.31	-76.34
-2	-7	-9	1	0	0	-0.78	0.06	-0.16	-0.6	3.09	3.09	3.14	3.09	17.02	-10.31	-76.34
7	-5	-2	0	0	0	-0.78	0.06	-0.16	-0.6	3.1	3.08	3.14	3.09	17.04	-10.31	-76.34
0	7	-8	-1	0	0	-0.78	0.06	-0.16	-0.6	3.08	3.08	3.14	3.09	17.06	-10.31	-76.35
-12	-4	13	0	0	0	-0.78	0.06	-0.16	-0.6	3.11	3.07	3.14	3.09	17.08	-10.32	-76.35
-4	4	5	0	0	0	-0.78	0.06	-0.16	-0.6	3.07	3.07	3.14	3.09	17.1	-10.31	-76.35
10320	-20640	-39981	0	22	-24	-0.78	0.06	-0.16	0	3.1	3.07	3.14	3.09	23.22	-14.16	-4.74
-10333	20632	39978	1	-22	24	-0.78	0.06	-0.16	-0.6	3.1	3.08	3.14	3.08	17.19	-10.35	-76.33
-10	11	-14	0	0	0	-0.78	0.06	-0.16	-0.6	3.1	3.14	3.14	3.08	17.2	-10.35	-76.33
1	-2	-6	0	0	0	-0.78	0.06	-0.16	-0.6	3.1	3.08	3.14	3.09	17.2	-10.36	-76.32
-1	-2	-6	0	0	0	-0.78	0.06	-0.16	-0.6	3.1	3.07	3.14	3.09	17.2	-10.37	-76.31
8	1	11	0	0	0	-0.78	0.06	-0.16	-0.6	3.07	3.14	3.14	3.09	17.21	-10.37	-76.31
7	-3	9	0	0	0	-0.78	0.06	-0.16	-0.6	3.1	3.07	3.14	3.09	17.21	-10.37	-76.31
-11	4	-4	0	0	0	-0.78	0.06	-0.16	-0.6	3.1	3.07	3.14	3.09	17.21	-10.38	-76.31
6	-8	16	0	-1	0	-0.78	0.06	-0.16	-0.6	3.1	3.07	3.14	3.09	17.24	-10.37	-76.3
-1	11	-15	0	0	0	-0.78	0.06	-0.16	-0.6	3.07	3.07	3.14	3.09	17.23	-10.37	-76.3
-7	2	11	0	0	1	-0.78	0.06	-0.16	-0.6	3.1	3.07	3.14	3.09	17.23	-10.38	-76.3
5	-5	2	0	0	-1	-0.78	0.06	-0.16	-0.6	3.07	3.07	3.14	3.09	17.22	-10.37	-76.29
4	6	-1	0	0	0	-0.78	0.06	-0.16	-0.6	3.1	3.07	3.14	3.09	17.22	-10.38	-76.29
-7	-7	-4	0	1	0	-0.78	0.06	-0.16	-0.6	3.07	3.07	3.14	3.09	17.22	-10.38	-76.29
4	-1	7	0	0	0	-0.78	0.06	-0.16	-0.6	3.11	3.07	3.14	3.09	17.22	-10.38	-76.29
-12	1	-3	-1	0	0	-0.78	0.06	-0.16	-0.6	3.11	3.06	3.13	3.1	17.24	-10.36	-76.26
3	2	0	0	0	0	-0.78	0.06	-0.16	-0.6	3.11	3.06	3.1	3.1	17.24	-10.36	-76.26
5	-1	0	0	0	0	-0.78	0.06	-0.16	-0.6	3.06	3.06	3.13	3.1	17.24	-10.36	-76.26
-7	-9	-10	0	0	0	-0.78	0.06	-0.16	-0.6	3.11	3.06	3.13	3.1	17.25	-10.36	-76.26
9	1	-10	1	0	0	-0.78	0.06	-0.16	-0.6	3.11	3.06	3.13	3.1	17.25	-10.36	-76.26
-10	4	1	0	0	0	-0.78	0.06	-0.16	-0.6	3.11	3.06	3.13	3.1	17.25	-10.36	-76.26
2	-4	15	0	-1	0	-0.78	0.06	-0.16	-0.6	3.11	3.13	3.13	3.1	17.25	-10.36	-76.25
0	-5	-6	-1	1	0	-0.78	0.06	-0.16	-0.6	3.11	3.06	3.14	3.1	17.24	-10.36	-76.23
10	1	-9	0	-1	0	-0.78	0.06	-0.16	-0.6	3.11	3.06	3.14	3.1	17.23	-10.35	-76.23
2	2	4	0	0	0	-0.78	0.06	-0.16	-0.6	3.12	3.07	3.14	3.11	17.23	-10.35	-76.23
3	8	1	0	0	0	-0.78	0.06	-0.16	-0.6	3.08	3.08	3.15	3.08	17.22	-10.34	-76.23
1	-4	4	0	0	0	-0.78	0.06	-0.16	-0.6	3.09	3.1	3.16	2.96	17.2	-10.32	-76.22
-1	-4	-2	0	0	0	-0.78	0.06	-0.16	-0.6	2.89	3.13	3.17	1.78	17.18	-10.31	-76.21
3	-3	3	0	0	0	-0.78	0.06	-0.16	-0.6	0.03	3.15	3.17	0	17.16	-10.3	-76.2
											3.15	3.14
-238	555	815	91	10	11	-0.78	0.02	-0.2	-0.59	0	3.15	3.14	0	16.56	-16.64	-76.96
											3.15	3.14	0
145	347	69	5	17	-3	-0.78	0.01	-0.22	-0.59	0	3.15	3.14	0	16.39	-19.33	-77.15
											3.15	3.14	0
78	121	-308	3	8	-1	-0.78	-0.01	-0.24	-0.59	0	3.15	3.14	0	16.64	-22.15	-77.43
											3.15	3.14	0
131	669	-426	-11	6	-5	-0.77	-0.02	-0.26	-0.58	0	3.15	3.14	0	17.12	-24.87	-77.72
											3.15	3.14	0
-135	251	-746	-7	-5	-4	-0.77	-0.03	-0.28	-0.58	0	3.15	3.14	0	17.68	-27.4	-77.95
											3.15	3.14	0
62	134	-621	-15	-5	-5	-0.77	-0.04	-0.29	-0.57	0	3.15	3.14	0	18.22	-29.59	-78.09
											3.15	3.14	0
-253	175	-468	-13	-9	-2	-0.77	-0.05	-0.3	-0.56	0	3.15	3.14	0	18.59	-31.33	-78.03
											3.15	3.14	0
-468	771	302	-57	-21	14	-0.75	-0.06	-0.32	-0.57	0	3.15	3.14	0	19.28	-33.45	-80.49
											3.15	3.14	0
-24	-37	-111	-2	-3	0	-0.75	-0.06	-0.32	-0.57	3.05	3.15	3.14	0	19.29	-33.3	-80.6
											3.15	3.14	0
-219	-67	72	-3	-2	2	-0.75	-0.06	-0.32	-0.58	0	3.15	3.14	0	19.21	-33.08	-80.7
											3.15	3.14	0
-428	-75	8	-10	4	8	-0.75	-0.06	-0.32	-0.58	3.03	3.15	3.14	0	19.33	-32.68	-81.02
											3.15	3.14	0
-494	-133	-647	7	11	7	-0.75	-0.05	-0.31	-0.58	0	3.15	3.14	0	19.7	-32.07	-81.69
											3.15	3.14	0
-1307	-483	140	-15	19	26	-0.74	-0.05	-0.32	-0.59	2.96	3.15	3.14	0	20.8	-31.73	-83.04
											3.15	3.14	0
-832	-512	133	-17	30	38	-0.73	-0.04	-0.32	-0.61	2.89	3.15	3.14	0	22.88	-30.72	-85.85
											3.15	3.14	0
5290	-1557	2296	211	-172	-364	-0.77	-0.07	-0.35	-0.54	0	3.15	3.14	0	19.37	-37.74	-76.68
											3.15	3.14	0
-4972	-2171	-1858	-37	26	49	-0.8	-0.08	-0.35	-0.47	0	3.15	3.14	0	15.13	-40.4	-66.31
											3.15	3.14	0
-5055	-1993	-2509	-79	60	108	-0.83	-0.08	-0.36	-0.42	2.12	3.15	3.14	0	13.59	-41.9	-59.59
											3.15	3.14	0
-330	901	-726	-72	31	125	-0.83	-0.07	-0.37	-0.41	0	3.15	3.14	0	15.05	-42.22	-58.53
											3.15	3.14	0
1039	1663	1070	-2	-15	62	-0.83	-0.06	-0.37	-0.42	0	3.15	3.14	0	15.78	-41.55	-59.89
											3.15	3.14	0
411	855	89	-37	34	49	-0.82	-0.06	-0.37	-0.44	0	3.15	3.14	0	17.49	-40.79	-63.33
											3.15	3.14	0
1020	248	622	-57	50	48	-0.8	-0.04	-0.37	-0.48	2.61	3.15	3.14	0	21.42	-38.87	-69.52
											3.15	3.14	0
10612	1242	5010	257	-174	-442	-0.7	-0.01	-0.31	-0.65	0	3.15	3.14	0	25.83	-26.54	-91.8
											3.15	3.14	0
-3094	-1578	-1499	16	3	-2	-0.75	-0.03	-0.32	-0.58	2.64	3.15	3.14	0	22.37	-30.23	-81.92
											3.15	3.14	0
-5339	-1927	-1861	-39	22	53	-0.79	-0.04	-0.32	-0.52	0	3.15	3.14	0	19.38	-32.91	-72.63
											3.15	3.14	0
-4412	-981	-1758	-59	46	111	-0.81	-0.03	-0.33	-0.48	2.99	3.15	3.14	0	18.38	-34.59	-66.71
											3.15	3.14	0
36	1008	-1183	-63	34	117	-0.82	-0.03	-0.34	-0.46	0	3.15	3.14	0	19.47	-35.15	-65.41
											3.15	3.14	0
2088	1756	1023	-13	-23	41	-0.82	-0.02	-0.34	-0.47	0	3.15	3.14	0	19.76	-34.67	-66.19
											3.15	3.14	0
1044	1137	21	1	-8	36	-0.81	-0.03	-0.33	-0.48	0	3.15	3.14	0	19.54	-34.1	-67.62
											3.15	3.14	0
7488	2374	3385	22	44	-103	-0.61	0.04	-0.27	-0.74	0	3.15	3.14	0	28.03	-16.18	-105.31
											3.15	3.14	0
936	208	1196	35	10	-31	-0.62	0.04	-0.28	-0.74	0	3.15	3.14	3.15	28.41	-16.67	-104.37
											3.15	3.14
1709	300	154	46	-24	-54	-0.63	0.03	-0.29	-0.72	0	3.15	3.14	3.22	28.65	-18.59	-102.27
											3.15	3.14
284	-123	144	32	-54	-66	-0.66	0.02	-0.3	-0.69	0	3.15	3.14	3.25	27.5	-21.74	-97.83
											3.15	3.14
-195	-624	39	21	-24	-50	-0.7	-0.01	-0.3	-0.65	2.54	3.15	3.14	0	25.17	-25.44	-91.29
											3.15	3.14
-1863	-1172	-598	11	-7	-30	-0.74	-0.02	-0.31	-0.59	0	3.15	3.14	3.21	22.04	-29.15	-82.9
											3.15	3.14
-3078	-1686	-898	-6	1	6	-0.79	-0.04	-0.31	-0.53	0	3.15	3.14	0	18.56	-32.33	-73.66
											3.15
1842	1667	-84	-226	143	441	-0.62	0.01	-0.33	-0.71	0	3.15	2.63	3.27	31.35	-23.48	-104.53
											3.15
2707	703	305	28	-38	-58	-0.59	0.01	-0.32	-0.74	0	3.15	2.54	3.25	31.2	-21.46	-109.13
2491	1045	546	34	-28	-78	-0.57	0	-0.31	-0.76	0	2.39	2.85	3.25	30.11	-20.79	-111.56
-153	651	10	31	1	-87	-0.57	-0.01	-0.3	-0.76	0	2.4	2.99	3.26	29.03	-21.17	-111.55
146	492	-376	16	25	-59	-0.58	-0.01	-0.31	-0.75	1.74	1.74	3.03	0	29.17	-21.73	-109.99
