# Supplementary material for: Image Generation for 2D-CNN Using Time-Series Signal Features from Foot Gesture Applied to Select Cobot Operating Mode
Source: Sensors (Basel). 2021 Aug 26;21(17):5743. doi: 10.3390/s21175743 (PMC8434500; doi:10.3390/s21175743)
Supplement: Supplementary file 1 [file sensors-21-05743-s001.zip › data_fadwa/Cigarette crush with the forefoot/ccf45.xlsx]

## Sheet: ccf45
1	-3	-1	0	0	0	-0.79	0.06	-0.16	-0.59	3.11	2.81	2.99	3.12	17.29	-10.57	-75.56
-2	4	-4	0	0	0	-0.79	0.06	-0.16	-0.59	3.12	2.85	3.01	3.13	17.3	-10.56	-75.56
5	5	-4	0	0	1	-0.79	0.06	-0.16	-0.59	3.13	2.86	3.04	3.14	17.3	-10.56	-75.56
-4	-10	-10	0	-1	-1	-0.79	0.06	-0.16	-0.59	3.14	2.88	3.06	3.14	17.3	-10.55	-75.56
4	-34	20	0	1	1	-0.79	0.06	-0.16	-0.59	3.14	2.9	3.14	3.14	17.37	-10.31	-75.52
-3	-1	-3	0	0	0	-0.79	0.06	-0.16	-0.59	3.14	2.92	3.09	3.15	17.38	-10.31	-75.53
3	3	6	0	0	0	-0.79	0.06	-0.16	-0.59	3.14	2.91	3.1	3.15	17.38	-10.31	-75.53
-2	-4	-7	0	-1	0	-0.79	0.06	-0.16	-0.59	3.14	2.92	3.1	3.15	17.37	-10.3	-75.53
-1	4	-2	0	0	0	-0.79	0.06	-0.16	-0.59	3.14	2.9	3.09	3.15	17.37	-10.3	-75.53
0	-1	6	0	0	0	-0.79	0.06	-0.16	-0.59	3.14	2.87	3.08	3.15	17.36	-10.29	-75.53
6	-7	-3	0	0	0	-0.79	0.06	-0.16	-0.59	3.14	2.83	3.08	3.15	17.36	-10.28	-75.53
-1	0	4	1	1	0	-0.79	0.06	-0.16	-0.59	3.14	2.78	3.07	3.15	17.36	-10.28	-75.53
-43	6	-26	-1	0	-1	-0.79	0.07	-0.16	-0.59	3.15	2.74	3.07	3.15	17.64	-10.41	-75.52
1	-2	7	0	0	0	-0.79	0.07	-0.16	-0.59	3.15	2.76	3.07	3.15	17.64	-10.4	-75.52
-1	2	13	0	-1	1	-0.79	0.07	-0.16	-0.59	3.15	2.8	3.08	3.15	17.64	-10.4	-75.52
3	-4	-5	1	0	0	-0.79	0.07	-0.16	-0.59	3.15	2.82	3.08	3.15	17.63	-10.4	-75.52
-1	-5	4	-1	0	0	-0.79	0.07	-0.16	-0.59	3.15	2.82	3.08	3.15	17.63	-10.39	-75.52
-1	-2	-12	1	0	0	-0.79	0.07	-0.16	-0.59	3.15	2.82	3.08	3.15	17.62	-10.39	-75.52
9	8	13	0	0	0	-0.79	0.07	-0.16	-0.59	3.14	2.83	3.08	3.15	17.61	-10.39	-75.52
-6	8	-15	0	0	0	-0.79	0.07	-0.16	-0.59	3.14	2.84	3.08	3.15	17.59	-10.41	-75.51
3	1	21	0	0	-1	-0.79	0.07	-0.16	-0.59	3.14	2.84	3.08	3.14	17.58	-10.41	-75.51
-3	1	-2	0	0	0	-0.79	0.07	-0.16	-0.59	2.85	2.85	3.08	3.15	17.58	-10.41	-75.51
2	-4	2	-1	0	0	-0.79	0.07	-0.16	-0.59	3.14	2.85	3.09	3.15	17.58	-10.41	-75.51
6	5	-12	1	0	1	-0.79	0.07	-0.16	-0.59	3.14	2.86	3.09	3.15	17.57	-10.41	-75.5
-5	-2	-4	0	0	0	-0.79	0.07	-0.16	-0.59	3.14	2.86	3.09	3.15	17.56	-10.4	-75.5
3	-2	-2	0	0	0	-0.79	0.07	-0.16	-0.59	3.14	3.09	3.09	3.15	17.55	-10.4	-75.5
9	-4	4	0	0	0	-0.79	0.07	-0.16	-0.59	3.14	2.88	3.09	3.15	17.48	-10.37	-75.48
0	5	3	0	0	-1	-0.79	0.06	-0.16	-0.59	3.14	2.88	3.09	3.15	17.48	-10.38	-75.49
-2	-6	12	0	0	1	-0.79	0.06	-0.16	-0.59	3.14	2.88	3.09	3.15	17.47	-10.37	-75.49
5	-4	1	0	0	0	-0.79	0.06	-0.16	-0.59	3.14	2.88	3.09	3.15	17.46	-10.37	-75.49
5	7	-4	0	0	-1	-0.79	0.06	-0.16	-0.59	3.14	2.89	3.09	3.15	17.45	-10.37	-75.48
0	-6	0	0	0	0	-0.79	0.06	-0.16	-0.59	3.14	2.89	3.09	3.15	17.45	-10.37	-75.48
5	2	13	0	0	1	-0.79	0.06	-0.16	-0.59	3.14	2.89	3.09	3.15	17.45	-10.37	-75.48
-2	2	-14	0	0	-1	-0.79	0.06	-0.16	-0.59	3.14	2.89	3.09	3.15	17.42	-10.36	-75.47
2	-7	2	0	0	0	-0.79	0.06	-0.16	-0.59	3.14	2.89	3.09	3.15	17.42	-10.36	-75.46
-6	8	-2	0	0	0	-0.79	0.06	-0.16	-0.59	3.14	2.89	3.09	3.15	17.42	-10.36	-75.46
1	4	14	0	0	0	-0.79	0.06	-0.16	-0.59	3.14	2.89	3.09	3.15	17.41	-10.36	-75.46
0	5	-5	0	0	0	-0.79	0.06	-0.16	-0.59	3.14	2.89	3.09	3.15	17.41	-10.36	-75.46
-1	-8	2	-1	0	1	-0.79	0.06	-0.16	-0.59	3.14	2.89	3.09	3.15	17.41	-10.36	-75.46
4	-3	-9	1	0	-1	-0.79	0.06	-0.16	-0.59	3.14	2.89	3.1	3.15	17.41	-10.36	-75.46
-2	6	4	0	1	0	-0.79	0.06	-0.16	-0.59	3.14	2.9	3.09	3.14	17.41	-10.36	-75.43
-2	0	-3	0	0	0	-0.79	0.06	-0.16	-0.59	3.14	2.89	3.09	3.15	17.41	-10.37	-75.43
-9	-3	-1	0	0	0	-0.79	0.06	-0.16	-0.59	3.14	2.89	3.1	3.15	17.41	-10.37	-75.43
8	-2	3	0	0	0	-0.79	0.06	-0.16	-0.59	3.14	2.89	3.1	3.15	17.41	-10.37	-75.43
2	1	0	0	0	0	-0.79	0.06	-0.16	-0.59	3.14	2.9	3.1	3.15	17.41	-10.37	-75.43
6	-6	12	0	0	0	-0.79	0.06	-0.16	-0.59	2.9	2.9	3.1	3.15	17.4	-10.37	-75.42
-9	-1	-15	0	0	0	-0.79	0.06	-0.16	-0.59	3.14	2.9	3.09	3.15	17.41	-10.37	-75.42
16	8	7	0	-1	0	-0.79	0.06	-0.16	-0.59	3.14	2.9	3.1	3.15	17.39	-10.37	-75.41
-7	1	-10	0	0	0	-0.79	0.06	-0.16	-0.59	3.14	2.9	3.1	3.14	17.39	-10.37	-75.41
1	-7	0	0	0	0	-0.79	0.06	-0.16	-0.59	3.14	2.9	3.1	3.15	17.39	-10.37	-75.4
-7	6	-2	0	0	1	-0.79	0.06	-0.16	-0.59	3.14	2.91	3.1	3.15	17.39	-10.37	-75.4
3	3	13	0	0	-1	-0.79	0.06	-0.16	-0.59	3.14	2.91	3.1	3.15	17.38	-10.37	-75.4
2	-5	-1	0	0	0	-0.79	0.06	-0.16	-0.59	3.14	2.92	3.11	3.15	17.38	-10.37	-75.4
0	-8	-1	0	0	0	-0.79	0.06	-0.16	-0.59	2.96	2.96	3.12	3.11	17.38	-10.36	-75.4
37	-15	49	3	0	1	-0.79	0.06	-0.16	-0.59	3.11	3.06	3.13	2.9	17.05	-10.4	-75.34
5	-5	19	2	1	0	-0.79	0.06	-0.16	-0.59	2.63	3.11	3.15	0	17.01	-10.52	-75.35
-6	41	82	3	2	1	-0.79	0.06	-0.16	-0.59	0	3.14	3.15	0	17	-10.73	-75.38
-56	71	7	5	2	0	-0.79	0.06	-0.17	-0.59	0	3.12	3.12	0	17.02	-11.08	-75.44
-104	-27	234	11	0	4	-0.79	0.06	-0.17	-0.59	0	3.07	3.04	0	17.01	-11.61	-75.52
-30	102	376	25	1	3	-0.79	0.05	-0.18	-0.59	0	2.96	2.98	0	16.82	-12.7	-75.7
107	95	34	16	4	1	-0.79	0.04	-0.19	-0.59	0	2.86	2.96	0	16.6	-14.35	-75.9
11627	-4910	-37932	8639	8950	-12380	-0.78	0.02	-0.92	-0.8	2.85	2.85	2.93	0	44.89	nan	-79.81
-12541	8085	34944	-8704	-8964	12381	-0.75	-0.08	-0.36	-0.55	0	2.91	2.91	0	20.83	-38.71	-80.63
66	66	-15	-4	-2	-1	-0.75	-0.08	-0.36	-0.56	0	2.9	2.9	0	20.64	-38.67	-80.8
79	53	465	-6	-5	0	-0.74	-0.08	-0.35	-0.56	0	3.03	2.97	0	20.36	-38.47	-80.91
-84	-79	242	-5	4	0	-0.74	-0.08	-0.35	-0.56	3.07	3.07	3.05	0	20.05	-38	-80.97
-54	-93	-332	-1	0	3	-0.74	-0.08	-0.35	-0.56	0	3.06	3.07	0	19.94	-37.6	-81.19
-161	-100	-222	-4	-1	6	-0.74	-0.08	-0.34	-0.57	0	3.08	3.03	0	19.84	-37.11	-81.54
-285	-193	-228	-10	0	10	-0.74	-0.08	-0.34	-0.57	0	3.09	2.95	0.01	19.79	-36.39	-82.13
-704	-238	105	-25	28	11	-0.74	-0.07	-0.33	-0.58	3.07	3.07	3	0	20.47	-35.19	-83.37
7955	855	4443	185	-80	-244	-0.63	0	-0.3	-0.72	0	2.92	3.03	0	27.9	-21.98	-103
-403	-1153	-371	26	-27	-58	-0.68	-0.02	-0.31	-0.67	0	2.78	3.08	0	25.55	-26.34	-95.52
-1897	-1837	-782	8	-12	-31	-0.73	-0.04	-0.32	-0.61	0	2.19	3.11	0	22.11	-30.55	-85.93
-3104	-1338	-598	-6	-1	6	-0.78	-0.06	-0.32	-0.54	0	0	3.03	0	18.02	-34.13	-75.31
-4233	-1795	-1378	-27	15	48	-0.81	-0.07	-0.33	-0.47	0	0	2.94	0	14.08	-36.69	-65.16
-4981	-1409	-2090	-67	67	111	-0.84	-0.07	-0.34	-0.43	0	0	2.85	0	12.66	-38.46	-58.47
-404	763	-748	-69	47	129	-0.84	-0.06	-0.35	-0.41	0	0	0	0	14.35	-39.36	-57.4
13505	6819	5195	17	-21	-34	-0.57	0.02	-0.3	-0.76	1.77	1.77	2.8	0	30.48	-18.25	-111.04
-763	-104	-445	15	17	-37	-0.58	0.02	-0.31	-0.75	0	2.05	2.94	0	30.91	-18.73	-109.76
-261	-131	-261	21	-15	-31	-0.6	0.02	-0.31	-0.74	2.37	2.37	3.03	0	31.39	-19.69	-107.6
-52	14	-81	30	-37	-34	-0.62	0.02	-0.32	-0.72	0	2.5	3.1	0	31.2	-21.66	-104.28
52	-349	-136	26	-34	-38	-0.65	0	-0.32	-0.69	2.5	3.11	3.11	0	29.74	-24.62	-99.45
-846	-888	-307	5	-16	-30	-0.69	-0.01	-0.33	-0.65	0	2.57	3.06	0	27.46	-27.82	-93.15
-2236	-1250	973	8	5	8	-0.73	-0.02	-0.33	-0.6	0	2.54	3.02	0	25.05	-30.36	-85.9
857	-4550	17055	-160	-2510	17568	0.01	0	-0.01	0	0	2.52	2.98	0	180	0.01	179.99
-462	5275	-18242	-26	2626	-17221	-0.65	0.02	-0.32	-0.69	2.51	2.51	2.88	0	30	-22.52	-100.16
2181	588	583	20	-17	-43	-0.62	0.02	-0.31	-0.72	0	2.64	2.88	0	30.04	-20.78	-103.95
2296	848	821	31	-25	-66	-0.61	0.02	-0.3	-0.73	0	2.71	2.96	0	29.3	-20.04	-106.01
-602	372	-258	27	-2	-65	-0.61	0.01	-0.3	-0.74	0	2.3	3	2.31	28.55	-20.29	-105.98
-38	162	1425	4	26	-43	-0.62	0.01	-0.3	-0.73	0	3.06	3.06	2.33	28.53	-20.55	-104.79
642	-150	-505	74	-17	-54	-0.63	0.01	-0.31	-0.71	0	0.55	2.98	0	28.79	-22.21	-102.44
99	-222	-446	23	-53	-57	-0.66	0	-0.32	-0.68	0	1.33	2.92	0	27.89	-25	-97.98
-5056	-630	-3146	-161	41	210	-0.8	-0.05	-0.3	-0.51	0	2.1	2.87	0	15.97	-32.63	-69.79
640	127	378	5	-4	-18	-0.8	-0.04	-0.3	-0.52	2.54	2.54	2.92	0	16.09	-31.28	-70.62
-74	-90	284	3	-5	-19	-0.8	-0.04	-0.29	-0.52	0	2.56	2.93	0	16.03	-30	-70.77
-588	-274	163	-1	2	-8	-0.8	-0.03	-0.28	-0.53	0	2.72	2.95	0	16.08	-28.75	-70.56
-516	-299	3	1	-1	1	-0.81	-0.02	-0.27	-0.53	0	2.73	2.98	0	16.19	-27.51	-70.28
-263	-240	101	-2	-2	2	-0.81	-0.02	-0.26	-0.53	0	3	0	0	16.31	-26.23	-70.06
-159	-251	-85	-1	-2	4	-0.81	-0.01	-0.25	-0.53	0	2.84	0	0	16.39	-24.91	-69.92
694	-1534	649	38	16	-2	-0.8	0.06	-0.17	-0.57	0	2.83	2.99	2.81	17.08	-11.91	-72.49
-37	-41	23	0	-4	4	-0.8	0.06	-0.17	-0.57	2.77	2.7	2.98	3	17.15	-11.69	-72.39
53	-44	21	3	1	2	-0.8	0.06	-0.17	-0.57	2.96	2.97	2.97	3.08	17.1	-11.52	-72.35
22	-17	-19	2	2	0	-0.8	0.06	-0.17	-0.57	3.06	2.35	2.97	3.11	17.09	-11.42	-72.33
7	-39	-15	0	1	0	-0.8	0.06	-0.17	-0.57	3.11	2.26	3.14	3.14	17.11	-11.35	-72.32
15	5	-26	0	0	0	-0.8	0.06	-0.17	-0.57	3.13	2.15	2.98	3.15	17.14	-11.28	-72.31
-18	-32	-4	0	-1	0	-0.8	0.06	-0.17	-0.57	3.15	2.18	3.15	3.15	17.17	-11.21	-72.3
-26	-74	-34	2	0	1	-0.8	0.07	-0.16	-0.57	3.15	2.23	2.99	3.16	17.52	-10.86	-72.24
6	-2	1	0	0	0	-0.8	0.07	-0.16	-0.57	3.15	2.36	3.16	3.16	17.51	-10.85	-72.24
7	-3	0	0	0	0	-0.8	0.07	-0.16	-0.57	3.15	2.4	2.99	3.16	17.51	-10.85	-72.24
3	2	-13	0	0	0	-0.8	0.07	-0.16	-0.57	2.43	2.43	2.98	3.16	17.51	-10.85	-72.24
-9	2	5	1	0	0	-0.8	0.07	-0.16	-0.57	3.15	2.41	2.98	3.16	17.5	-10.85	-72.24
1	-2	-2	-1	1	0	-0.8	0.07	-0.16	-0.57	3.16	2.43	2.98	3.16	17.5	-10.85	-72.24
7	-1	2	0	0	0	-0.8	0.07	-0.16	-0.57	3.16	2.41	2.98	3.16	17.51	-10.86	-72.25
-7	3	5	1	0	0	-0.8	0.07	-0.17	-0.57	2.4	2.4	2.98	3.16	17.56	-10.9	-72.26
3	4	-1	-1	0	-1	-0.8	0.07	-0.17	-0.57	3.16	2.4	2.98	3.16	17.57	-10.89	-72.26
-8	-7	0	0	0	1	-0.8	0.07	-0.17	-0.57	3.16	2.99	2.99	3.16	17.57	-10.9	-72.27
10	7	12	0	0	-1	-0.8	0.07	-0.17	-0.57	3.16	2.44	2.98	3.16	17.57	-10.9	-72.27
-6	1	-6	1	0	0	-0.8	0.07	-0.17	-0.57	3.16	2.98	2.98	3.16	17.58	-10.9	-72.27
-10	3	6	0	-1	0	-0.8	0.07	-0.17	-0.57	3.16	2.43	2.99	3.16	17.57	-10.91	-72.27
9	-6	-7	0	0	0	-0.8	0.07	-0.17	-0.57	3.16	2.42	2.99	3.16	17.57	-10.91	-72.27
-6	-6	-2	-1	1	1	-0.8	0.07	-0.17	-0.57	3.16	2.42	2.99	3.16	17.63	-10.92	-72.28
-1	-2	4	0	0	0	-0.8	0.07	-0.17	-0.57	2.42	2.42	2.99	3.16	17.64	-10.93	-72.28
-4	0	2	0	0	-1	-0.8	0.07	-0.17	-0.57	3.16	2.42	2.99	3.16	17.65	-10.93	-72.28
4	2	-2	1	0	1	-0.8	0.07	-0.17	-0.57	3.16	2.44	3	3.16	17.65	-10.93	-72.29
-6	-8	-8	0	0	0	-0.8	0.07	-0.17	-0.57	3.16	2.47	3	3.16	17.65	-10.94	-72.29
5	4	3	-1	0	-1	-0.8	0.07	-0.17	-0.57	3.16	3	3	3.16	17.65	-10.94	-72.29
-2	4	7	0	0	1	-0.8	0.07	-0.17	-0.57	3.16	2.47	3	3.16	17.66	-10.94	-72.29
-23975	5173	6089	-25	-16079	26829	0	0	0	0	3.16	2.49	3	3.16	180	0	180
23975	-5169	-6100	26	16079	-26829	-0.8	0.07	-0.17	-0.57	3.16	2.47	3	3.16	17.67	-10.97	-72.3
1	-1	-9	-1	0	0	-0.8	0.07	-0.17	-0.57	3.16	3	3	3.16	17.67	-10.97	-72.3
-2	-6	0	1	0	0	-0.8	0.07	-0.17	-0.57	3.16	2.46	3	3.16	17.67	-10.97	-72.3
3	2	4	0	0	-1	-0.8	0.07	-0.17	-0.57	3.16	2.45	3.16	3.16	17.67	-10.97	-72.3
-6	10	7	0	0	0	-0.8	0.07	-0.17	-0.57	3.16	2.44	3	3.16	17.68	-10.98	-72.3
3	-6	3	-1	0	1	-0.8	0.07	-0.17	-0.57	3.16	2.41	3.16	3.16	17.68	-10.98	-72.3
-4	-2	4	1	-1	0	-0.8	0.07	-0.17	-0.57	3.16	2.41	3	3.16	17.68	-10.98	-72.3
2	6	-18	-1	1	0	-0.8	0.07	-0.17	-0.57	3.16	2.42	3	3.16	17.7	-11	-72.31
-5	-7	2	1	0	0	-0.8	0.07	-0.17	-0.57	3.16	2.41	3	3.16	17.7	-11	-72.31
1	-1	-1	-1	0	0	-0.8	0.07	-0.17	-0.57	3.16	3	3.16	3.16	17.71	-11.01	-72.31
0	2	15	0	0	-1	-0.8	0.07	-0.17	-0.57	3.16	2.38	3	3.16	17.71	-11.01	-72.31
8	6	5	1	0	1	-0.8	0.07	-0.17	-0.57	3.16	2.39	3	3.16	17.71	-11.01	-72.32
-6	1	-6	0	0	0	-0.8	0.07	-0.17	-0.57	3.16	2.36	3	3.16	17.71	-11.01	-72.32
5	-7	-2	0	0	0	-0.8	0.07	-0.17	-0.57	3.16	2.37	3.16	3.16	17.71	-11.02	-72.32
-5	-1	-9	-1	0	0	-0.8	0.07	-0.17	-0.57	3.16	2.37	3	3.16	17.74	-11.03	-72.32
-3	0	8	1	0	-1	-0.8	0.07	-0.17	-0.57	3.16	2.36	3	3.16	17.75	-11.03	-72.32
6	-2	6	0	0	1	-0.8	0.07	-0.17	-0.57	3.16	2.39	3	3.16	17.75	-11.03	-72.32
1	0	-4	-1	0	-1	-0.8	0.07	-0.17	-0.57	3.16	2.39	3.16	3.16	17.75	-11.03	-72.32
-5	5	5	0	-1	1	-0.8	0.07	-0.17	-0.57	3.16	2.39	3	3.16	17.74	-11.03	-72.32
1	1	-3	0	1	0	-0.8	0.07	-0.17	-0.57	3.16	2.42	3.16	3.16	17.74	-11.03	-72.32
-3	-4	6	1	0	-1	-0.8	0.07	-0.17	-0.57	3.16	2.42	3.01	3.16	17.75	-11.03	-72.32
-8	5	-21	0	-1	0	-0.8	0.07	-0.17	-0.57	2.44	2.44	3	3.16	17.76	-11.04	-72.33
3	-7	7	0	0	1	-0.8	0.07	-0.17	-0.57	3.16	2.45	3.01	3.16	17.75	-11.04	-72.33
13	-1	2	0	0	0	-0.8	0.07	-0.17	-0.57	3.16	2.46	3.01	3.16	17.75	-11.04	-72.33
-1	1	-5	0	0	0	-0.8	0.07	-0.17	-0.57	3.16	2.47	3.01	3.16	17.75	-11.04	-72.33
-1	-1	15	0	0	0	-0.8	0.07	-0.17	-0.57	3.16	2.47	3.16	3.16	17.75	-11.04	-72.33
-1	4	-12	0	0	0	-0.8	0.07	-0.17	-0.57	3.16	2.48	3.01	3.16	17.74	-11.05	-72.33
-2	0	-3	0	0	0	-0.8	0.07	-0.17	-0.57	3.16	2.48	3.01	3.17	17.74	-11.05	-72.33
-27623	-25824	-32132	17919	513	8959	-0.8	0.07	-0.17	0.44	3.16	2.46	3.01	3.17	-3.54	-19.59	66.31
27628	25826	32151	-17920	-513	-8959	-0.8	0.07	-0.17	-0.57	3.16	3.01	3.01	3.16	17.73	-11.04	-72.33
0	-6	-5	0	0	-1	-0.8	0.07	-0.17	-0.57	3.16	2.46	3.01	3.16	17.73	-11.04	-72.33
-1	-5	-7	0	1	1	-0.8	0.07	-0.17	-0.57	3.16	2.42	3.16	3.16	17.73	-11.04	-72.33
2	-3	4	0	0	0	-0.8	0.07	-0.17	-0.57	3.16	2.41	3.01	3.16	17.73	-11.03	-72.33
-6	1	-5	0	0	0	-0.8	0.07	-0.17	-0.57	3.16	2.38	3.16	3.16	17.74	-11.03	-72.33
-4	0	6	1	0	0	-0.8	0.07	-0.17	-0.57	3.16	2.41	3.01	3.16	17.74	-11.04	-72.33
0	10	3	0	-1	0	-0.8	0.07	-0.17	-0.57	3.16	2.37	3	3.16	17.74	-11.04	-72.33
11	-4	-9	0	0	0	-0.8	0.07	-0.17	-0.57	3.15	2.39	3	3.16	17.68	-11.05	-72.36
1	4	11	0	0	0	-0.8	0.07	-0.17	-0.57	3.15	3	3.16	3.16	17.67	-11.04	-72.36
1	3	2	-1	0	0	-0.8	0.07	-0.17	-0.57	3.15	2.41	3	3.16	17.65	-11.04	-72.37
2	3	-1	1	0	0	-0.8	0.07	-0.17	-0.57	3.15	2.41	3	3.16	17.64	-11.04	-72.37
4	-7	-6	-1	0	0	-0.8	0.07	-0.17	-0.57	3.15	2.37	3.01	3.16	17.62	-11.03	-72.37
-1	7	-10	0	0	0	-0.8	0.07	-0.17	-0.57	3.15	2.39	3.01	3.15	17.61	-11.02	-72.37
7	3	3	0	0	0	-0.8	0.07	-0.17	-0.57	3.15	2.39	3.01	3.16	17.6	-11.02	-72.37
5	-7	2	0	0	0	-0.8	0.07	-0.17	-0.57	3.16	2.42	3.01	3.16	17.61	-10.97	-72.39
-5	7	20	1	0	0	-0.8	0.07	-0.17	-0.57	3.16	2.46	3	3.16	17.61	-10.98	-72.39
1	-8	7	-1	0	0	-0.8	0.07	-0.17	-0.57	3.16	2.47	3.16	3.16	17.6	-10.97	-72.39
-7	4	-19	1	0	-1	-0.8	0.07	-0.17	-0.57	3.16	2.45	2.99	3.16	17.6	-10.97	-72.39
-1	0	8	0	0	1	-0.8	0.07	-0.17	-0.57	3.16	2.45	2.98	3.16	17.6	-10.98	-72.39
8	-2	-6	0	0	0	-0.8	0.07	-0.17	-0.57	3.16	2.46	2.97	3.16	17.59	-10.97	-72.38
-2	-2	-4	0	0	0	-0.8	0.07	-0.17	-0.57	3.15	2.46	2.95	3.15	17.58	-10.97	-72.38
-5	12	0	-1	1	0	-0.8	0.07	-0.17	-0.57	3.15	2.4	2.95	3.16	17.55	-11.02	-72.4
5	2	7	0	0	0	-0.8	0.07	-0.17	-0.57	3.15	2.35	2.96	3.16	17.55	-11.02	-72.4
2	-3	3	0	0	0	-0.8	0.07	-0.17	-0.57	3.15	2.36	2.95	3.16	17.55	-11.02	-72.4
9	-2	-5	1	0	0	-0.8	0.07	-0.17	-0.57	3.15	2.38	3.15	3.15	17.56	-11.02	-72.41
-6	-2	-4	0	0	0	-0.8	0.07	-0.17	-0.57	3.14	2.41	2.95	3.15	17.56	-11.02	-72.41
2	5	-4	0	-1	0	-0.8	0.07	-0.17	-0.57	3.14	2.42	2.95	3.15	17.56	-11.03	-72.41
-5	2	-6	0	0	0	-0.8	0.07	-0.17	-0.57	3.14	2.42	2.95	3.15	17.55	-11.03	-72.41
4	7	-7	0	0	0	-0.8	0.07	-0.17	-0.57	3.13	2.4	2.95	3.14	17.55	-11.03	-72.41
6	1	9	-1	1	0	-0.8	0.07	-0.17	-0.57	3.13	2.35	2.95	3.14	17.53	-11.06	-72.44
-17	1	10	0	0	0	-0.8	0.07	-0.17	-0.57	3.13	2.32	2.95	3.13	17.55	-11.07	-72.45
-1	3	-4	0	0	-1	-0.8	0.07	-0.17	-0.57	3.13	2.32	2.96	3.13	17.57	-11.07	-72.45
3	0	-8	0	0	1	-0.8	0.07	-0.17	-0.57	3.13	2.34	2.97	3.13	17.58	-11.07	-72.46
1	-8	-10	0	0	0	-0.8	0.07	-0.17	-0.57	3.13	2.38	2.96	3.15	17.58	-11.07	-72.46
5	-2	4	0	-1	0	-0.8	0.07	-0.17	-0.57	3.13	2.4	2.96	3.14	17.58	-11.07	-72.46
2	0	-1	0	0	0	-0.8	0.07	-0.17	-0.57	3.13	2.35	2.96	3.14	17.58	-11.06	-72.46
7	5	4	0	0	0	-0.8	0.07	-0.17	-0.57	3.13	2.35	3.14	3.14	17.55	-11.05	-72.48
3	5	7	0	0	0	-0.8	0.07	-0.17	-0.57	3.13	2.4	2.97	3.14	17.54	-11.04	-72.48
-2	-2	-10	0	0	0	-0.8	0.07	-0.17	-0.57	3.13	2.45	2.97	3.14	17.54	-11.04	-72.49
-4	-6	13	0	0	-1	-0.8	0.07	-0.17	-0.57	3.13	2.46	2.97	3.14	17.53	-11.04	-72.48
-3	1	8	1	0	1	-0.8	0.07	-0.17	-0.57	3.13	2.46	2.96	3.13	17.53	-11.04	-72.48
6	-1	10	0	0	-1	-0.8	0.07	-0.17	-0.57	3.13	2.46	2.96	3.14	17.52	-11.04	-72.48
-2	0	-8	0	1	1	-0.8	0.07	-0.17	-0.57	3.13	2.49	2.96	3.14	17.52	-11.04	-72.48
-3	1	1	0	0	0	-0.8	0.07	-0.17	-0.57	3.13	2.5	2.97	3.14	17.51	-11.05	-72.48
