# Supplementary material for: Image Generation for 2D-CNN Using Time-Series Signal Features from Foot Gesture Applied to Select Cobot Operating Mode
Source: Sensors (Basel). 2021 Aug 26;21(17):5743. doi: 10.3390/s21175743 (PMC8434500; doi:10.3390/s21175743)
Supplement: Supplementary file 1 [file sensors-21-05743-s001.zip › data_fadwa/Cigarette crush with the forefoot/ccf46.xlsx]

## Sheet: ccf46
52	-21	24	0	1	0	-0.76	0.07	-0.15	-0.63	3.16	2.7	2.91	3.17	17.84	-8.03	-80.39
-4	-9	-3	0	-1	0	-0.76	0.07	-0.15	-0.63	3.16	2.75	2.93	3.17	17.84	-8.03	-80.39
3	2	-8	0	0	1	-0.76	0.07	-0.15	-0.63	3.15	2.85	2.97	3.16	17.83	-8.03	-80.38
5	-4	0	0	-1	0	-0.76	0.07	-0.15	-0.63	3.15	2.92	3.01	3.16	17.8	-8.01	-80.38
-4	6	-19	0	0	0	-0.76	0.07	-0.15	-0.63	3.14	2.95	3.03	3.16	17.76	-8	-80.38
15	-1	22	0	0	0	-0.76	0.07	-0.15	-0.63	3.14	2.98	3.05	3.16	17.71	-7.98	-80.37
-6	-10	1	0	-1	0	-0.76	0.07	-0.15	-0.63	3.14	2.99	3.06	3.16	17.65	-7.97	-80.37
50	-6	39	0	3	-1	-0.76	0.07	-0.15	-0.63	3.14	2.98	3.07	3.16	17.36	-7.84	-80.32
0	5	-20	1	0	0	-0.76	0.07	-0.15	-0.63	3.14	2.98	3.07	3.16	17.37	-7.84	-80.32
-8	2	10	-1	0	0	-0.76	0.07	-0.15	-0.63	3.14	2.98	3.07	3.16	17.37	-7.84	-80.32
0	-1	4	1	-1	0	-0.76	0.07	-0.15	-0.63	3.14	2.95	3.07	3.16	17.37	-7.84	-80.32
4	3	-5	-1	1	0	-0.76	0.07	-0.15	-0.63	3.14	2.94	3.07	3.16	17.38	-7.83	-80.32
-3	2	-3	0	0	0	-0.76	0.07	-0.15	-0.63	3.15	2.92	3.05	3.16	17.39	-7.84	-80.32
7	-5	-3	1	0	0	-0.76	0.07	-0.15	-0.63	3.15	2.89	3.05	3.16	17.41	-7.84	-80.32
-54	8	-22	0	0	0	-0.76	0.07	-0.15	-0.63	3.15	2.87	3.04	3.15	17.78	-7.96	-80.3
-12	-3	8	0	0	0	-0.76	0.07	-0.15	-0.63	3.15	2.87	3.04	3.16	17.79	-7.96	-80.3
8	2	-4	0	0	0	-0.76	0.07	-0.15	-0.63	3.15	2.86	3.04	3.16	17.8	-7.97	-80.3
2	0	-1	0	0	0	-0.76	0.07	-0.15	-0.63	3.15	2.84	3.04	3.16	17.82	-7.98	-80.3
-3	3	6	0	0	0	-0.76	0.07	-0.15	-0.63	2.78	2.78	3.03	3.16	17.84	-7.98	-80.3
-9	-10	-2	0	0	0	-0.76	0.07	-0.15	-0.63	2.7	2.7	3.03	3.16	17.85	-7.99	-80.3
-1	8	1	0	0	0	-0.76	0.07	-0.15	-0.63	2.7	2.7	3.03	3.16	17.87	-7.99	-80.29
34735	-1740	19665	211	-57	5121	-0.76	0.07	-0.15	0	3.15	2.72	3.03	3.16	35.83	-13.43	-7.35
-34767	1733	-19680	-211	56	-5120	-0.76	0.08	-0.15	-0.63	3.15	2.74	3.03	3.15	18.08	-8.03	-80.28
3	3	-10	0	0	0	-0.76	0.08	-0.15	-0.63	3.15	2.77	3.04	3.16	18.07	-8.03	-80.29
-2	-5	1	0	0	-1	-0.76	0.08	-0.15	-0.63	3.15	2.8	3.04	3.16	18.07	-8.03	-80.28
-4	5	-1	0	0	0	-0.76	0.08	-0.15	-0.63	3.15	2.84	3.04	3.16	18.06	-8.03	-80.28
-7	3	3	0	0	0	-0.76	0.08	-0.15	-0.63	3.15	2.85	3.04	3.16	18.05	-8.03	-80.28
7	2	-4	0	0	0	-0.76	0.08	-0.15	-0.63	2.87	2.87	3.04	3.16	18.05	-8.03	-80.28
6	2	2	0	0	1	-0.76	0.07	-0.15	-0.63	3.14	2.88	3.04	3.16	18.03	-8.04	-80.28
28	-2	25	0	0	0	-0.76	0.07	-0.15	-0.63	3.14	2.88	3.04	3.16	17.86	-8.02	-80.26
3	3	-9	0	0	-1	-0.76	0.07	-0.15	-0.63	3.14	2.88	3.05	3.16	17.85	-8.03	-80.26
10	-3	10	-1	0	0	-0.76	0.07	-0.15	-0.63	3.14	2.89	3.05	3.16	17.84	-8.02	-80.26
-2	-7	3	0	0	1	-0.76	0.07	-0.15	-0.63	3.14	2.9	3.05	3.16	17.83	-8.02	-80.26
-1	3	-4	1	0	-1	-0.76	0.07	-0.15	-0.63	3.14	2.92	3.05	3.16	17.82	-8.01	-80.25
-3	1	0	-1	0	0	-0.76	0.07	-0.15	-0.63	3.14	2.92	3.05	3.16	17.8	-8	-80.25
-1	9	-2	0	0	1	-0.76	0.07	-0.15	-0.63	2.92	2.92	3.04	3.16	17.79	-8.01	-80.25
15	-9	5	1	0	-1	-0.76	0.07	-0.15	-0.63	3.14	2.93	3.05	3.15	17.7	-8.02	-80.23
-2	3	-15	0	0	0	-0.76	0.07	-0.15	-0.63	3.14	2.95	3.05	3.15	17.68	-8.02	-80.22
4	5	0	0	0	0	-0.76	0.07	-0.15	-0.63	3.14	2.95	3.06	3.15	17.68	-8.03	-80.22
8	3	18	0	0	1	-0.76	0.07	-0.15	-0.63	3.14	2.95	3.07	3.15	17.66	-8.03	-80.22
2	-1	0	0	0	0	-0.76	0.07	-0.15	-0.63	3.14	2.96	3.08	3.16	17.65	-8.03	-80.22
12	2	-2	-1	0	-1	-0.76	0.07	-0.15	-0.63	3.14	2.95	3.09	3.16	17.64	-8.03	-80.22
-6	-5	0	0	1	0	-0.76	0.07	-0.15	-0.63	3.14	2.96	3.09	3.15	17.65	-8.01	-80.22
-13	-8	2	1	-1	1	-0.76	0.07	-0.15	-0.63	3.14	2.97	3.09	3.15	17.63	-7.98	-80.19
5	4	7	0	0	-1	-0.76	0.07	-0.15	-0.63	3.13	2.97	3.09	3.15	17.62	-7.99	-80.18
-7	-12	-7	0	1	0	-0.76	0.07	-0.15	-0.63	3.13	3.09	3.09	3.15	17.61	-7.99	-80.18
5	12	-5	0	0	0	-0.76	0.07	-0.15	-0.63	2.97	2.97	3.09	3.15	17.62	-7.99	-80.18
-2	2	0	0	0	0	-0.76	0.07	-0.15	-0.63	3.14	2.93	3.08	3.15	17.62	-7.99	-80.18
3	-6	-4	-1	0	0	-0.76	0.07	-0.15	-0.63	3.13	2.93	3.08	3.13	17.63	-8	-80.17
-5	3	1	1	0	0	-0.76	0.07	-0.15	-0.63	3.09	2.96	3.09	3.02	17.63	-8	-80.17
-38	10	165	13	6	2	-0.76	0.07	-0.16	-0.63	2.8	3.08	3.12	0	17.93	-8.68	-80.27
-171	-20	365	13	8	6	-0.76	0.07	-0.16	-0.63	0	3.09	3.09	0	18.13	-9.27	-80.42
-108	118	448	27	-7	3	-0.76	0.06	-0.17	-0.63	0	3.02	2.95	0	18.18	-10.49	-80.68
16	215	162	17	2	2	-0.76	0.05	-0.18	-0.62	0	2.81	2.53	0	18.1	-12.28	-80.98
41	244	11	11	9	-1	-0.76	0.04	-0.2	-0.62	0	2.38	1.23	0	18.12	-14.44	-81.32
-50	353	64	1	47	0	-0.75	0.03	-0.22	-0.62	0.99	0.99	0.2	0	19.36	-17.01	-81.98
-106	172	-21	14	-26	-3	-0.75	0.02	-0.24	-0.62	0	1.7	0.77	0	20.22	-19.61	-82.52
-614	2531	-4151	-107	-49	4	-0.72	-0.08	-0.37	-0.58	0	2.8	2.34	0	23.36	-38.46	-85.52
123	138	685	-5	-1	-1	-0.72	-0.08	-0.36	-0.58	0	2.89	2.58	0	23	-38.07	-85.65
89	55	314	-4	-1	-3	-0.72	-0.08	-0.36	-0.59	0	2.97	2.76	0	22.62	-37.55	-85.69
57	-51	-5	-3	1	-1	-0.72	-0.08	-0.35	-0.59	0	2.98	0	0	22.28	-36.95	-85.7
-4	-71	207	-1	1	-1	-0.72	-0.08	-0.35	-0.59	0	3.02	3	0	21.99	-36.29	-85.72
-362	-175	98	-1	3	4	-0.72	-0.07	-0.34	-0.59	0	3.06	3.04	0	21.83	-35.59	-85.82
-334	-158	15	-6	9	10	-0.72	-0.07	-0.34	-0.6	3.08	3.08	3.03	0	21.98	-34.78	-86.29
3907	-210	1721	2	-11	-58	-0.57	0.04	-0.26	-0.77	0	3.12	3.09	0	28.13	-13.76	-110.52
-670	-208	866	12	2	-24	-0.58	0.05	-0.26	-0.77	0	3.11	3.12	0	27.57	-13.31	-108.95
-23	-33	100	15	5	-24	-0.6	0.05	-0.25	-0.76	0	3.11	3.13	0	27.3	-13.14	-106.81
-361	322	628	32	-45	-24	-0.62	0.05	-0.25	-0.74	0	3.08	3.14	0	26.52	-13.97	-103.92
1035	-193	-271	26	-5	-47	-0.65	0.04	-0.25	-0.72	0	3.04	3.15	0	24.89	-15.69	-99.82
452	-411	74	23	-8	-45	-0.68	0.02	-0.25	-0.69	0	3.08	3.12	0	23.05	-17.89	-94.25
-260	-949	8	19	-2	-32	-0.72	0.01	-0.25	-0.65	0	3.09	3.09	0	20.85	-20.37	-87.37
-4495	-1852	-2044	-197	120	450	-0.71	0.04	-0.27	-0.65	0	3.09	3.04	0	25.99	-19.31	-89.58
1770	386	619	8	-8	-19	-0.67	0.05	-0.27	-0.69	0	3.08	0	0	27.16	-16.44	-95.71
1883	710	462	14	-11	-37	-0.64	0.06	-0.26	-0.72	0	3.05	3.07	0	27.59	-13.97	-100.86
1757	800	545	22	-17	-56	-0.61	0.06	-0.25	-0.75	0	2.99	3.1	0	27.41	-12.14	-104.58
1431	703	416	30	-20	-70	-0.6	0.06	-0.24	-0.76	0	2.95	3.1	0	26.67	-11.36	-106.44
-1549	40	-570	18	1	-53	-0.6	0.06	-0.24	-0.76	0	2.88	3.12	0	26.17	-11.28	-106.43
-1402	-167	815	5	19	-17	-0.6	0.06	-0.24	-0.76	0	2.59	3.13	0	26.38	-11.04	-105.65
-8379	-2794	-4985	-8	-33	132	-0.82	-0.01	-0.31	-0.47	0	2.63	0	0	19.22	-31.87	-65.24
-387	-136	128	-48	33	51	-0.81	-0.01	-0.31	-0.5	0	2.65	2.97	0	20.63	-30.87	-69.22
1119	178	601	-27	25	43	-0.78	0	-0.31	-0.54	0	2.5	2.92	0	23.18	-29.1	-75.16
1209	-153	768	-14	11	27	-0.75	0.02	-0.31	-0.58	0	2.53	2.88	0	25.79	-26.63	-81.99
1384	-29	702	-11	13	16	-0.71	0.03	-0.31	-0.63	0	2.6	2.97	0	28.16	-23.55	-89.23
2111	364	975	1	2	-6	-0.67	0.04	-0.3	-0.68	0	2.42	3.03	0	29.98	-20.11	-96.34
2145	720	756	13	-8	-25	-0.63	0.05	-0.29	-0.72	0	0.99	3.09	0	31.02	-16.84	-102.72
-10218	-2997	-4814	106	-48	-198	-0.8	0	-0.34	-0.49	0	0	3.06	0	23.11	-32.95	-69.59
1660	1642	579	-12	-30	45	-0.8	0	-0.34	-0.5	0	0	2.94	0	23.52	-33.03	-70.62
161	677	-232	-21	-15	46	-0.79	0	-0.34	-0.51	1.78	1.78	2.78	0	23.53	-32.66	-72.5
597	97	291	-37	22	44	-0.78	0	-0.33	-0.53	0	1.83	2.56	0	24.05	-31.39	-75.93
810	28	782	-29	36	45	-0.75	0	-0.33	-0.57	0	1.86	2.49	0	25.67	-29.18	-81.15
1099	-30	609	-14	16	29	-0.72	0.01	-0.32	-0.61	0	2.13	2.67	0	27.52	-26.42	-87.47
1932	8	769	-9	15	15	-0.68	0.03	-0.31	-0.66	0	1.93	2.88	0	29.21	-23.13	-94.32
1626	531	952	174	-124	-408	-0.75	0	-0.27	-0.6	0	2.15	2.98	0	20.69	-24.31	-81.48
-1509	-471	-602	-15	11	29	-0.78	-0.01	-0.27	-0.56	0	2.48	3.02	0	19.01	-25.35	-75.97
-2067	-149	-704	-24	24	50	-0.8	-0.01	-0.27	-0.54	0	2.61	2.96	0	18.27	-25.96	-71.98
-1568	-264	-439	-23	26	64	-0.81	0	-0.27	-0.52	0	2.85	2.96	0	18.61	-26.15	-70.11
1746	686	215	-23	-3	43	-0.81	0.01	-0.27	-0.52	0	2.92	2.96	0	19.17	-25.8	-70.11
972	289	229	8	-14	22	-0.81	0.01	-0.27	-0.53	0	2.91	2.97	0	19.18	-25.21	-70.59
