# Supplementary material for: Image Generation for 2D-CNN Using Time-Series Signal Features from Foot Gesture Applied to Select Cobot Operating Mode
Source: Sensors (Basel). 2021 Aug 26;21(17):5743. doi: 10.3390/s21175743 (PMC8434500; doi:10.3390/s21175743)
Supplement: Supplementary file 1 [file sensors-21-05743-s001.zip › data_fadwa/Cigarette crush with the forefoot/ccf47.xlsx]

## Sheet: ccf47
-5	1	8	0	0	0	-0.76	0.07	-0.16	-0.63	2.23	3.02	2.78	2.78	17.7	-8.85	-80.21
-1	2	-8	0	0	0	-0.76	0.07	-0.16	-0.63	2.43	3.02	3.04	2.85	17.7	-8.85	-80.21
7	-4	-3	0	1	0	-0.76	0.07	-0.16	-0.63	2.6	3.02	3.05	2.89	17.7	-8.84	-80.2
0	-4	1	0	0	0	-0.76	0.07	-0.16	-0.63	2.66	3.03	3.07	2.82	17.7	-8.83	-80.2
6	1	-1	0	0	0	-0.76	0.07	-0.16	-0.63	2.46	3.07	3.08	2.69	17.71	-8.82	-80.19
-4	-4	-7	0	0	0	-0.76	0.07	-0.16	-0.63	2.12	3.1	3.1	2.57	17.7	-8.82	-80.18
35	10	21	1	-1	0	-0.76	0.07	-0.16	-0.63	1.98	3.11	3.11	2.5	17.49	-8.86	-80.14
7	10	-3	0	0	1	-0.76	0.07	-0.16	-0.63	1.9	3.12	3.11	2.5	17.47	-8.87	-80.13
-3	-9	2	0	0	0	-0.76	0.07	-0.16	-0.63	1.76	3.12	3.11	2.55	17.45	-8.87	-80.14
3	2	-5	0	0	0	-0.76	0.07	-0.16	-0.63	1.89	3.12	3.11	2.63	17.44	-8.87	-80.14
0	10	0	0	0	-1	-0.76	0.07	-0.16	-0.63	1.98	3.11	3.11	2.66	17.43	-8.88	-80.13
-1	-4	-10	-1	0	0	-0.76	0.07	-0.16	-0.63	2.01	3.11	3.11	2.69	17.42	-8.88	-80.13
-9	-2	-2	0	0	0	-0.76	0.07	-0.16	-0.63	2.03	3.11	3.11	2.69	17.42	-8.87	-80.13
6	-13	13	1	0	0	-0.76	0.07	-0.16	-0.63	2	3.11	2.7	2.01	17.38	-8.84	-80.11
0	-1	1	0	0	0	-0.76	0.07	-0.16	-0.63	2.01	3.11	3.1	2.71	17.38	-8.84	-80.11
10	10	16	0	1	0	-0.76	0.07	-0.16	-0.63	2.02	3.11	3.1	2.72	17.37	-8.85	-80.1
-2	4	-6	0	-1	0	-0.76	0.07	-0.16	-0.63	2.09	3.11	3.1	2.72	17.37	-8.85	-80.1
-5	-2	3	0	1	0	-0.76	0.07	-0.16	-0.63	2.16	3.11	3.09	2.74	17.37	-8.85	-80.1
5	-3	-13	-1	0	0	-0.76	0.07	-0.16	-0.63	2.2	3.1	3.09	2.74	17.37	-8.84	-80.1
2	-3	-6	0	-1	0	-0.76	0.07	-0.16	-0.63	2.2	3.1	3.09	2.75	17.37	-8.84	-80.09
-4	2	3	0	1	0	-0.76	0.07	-0.16	-0.63	2.2	3.1	3.09	2.76	17.39	-8.84	-80.07
-5	1	-4	1	0	0	-0.76	0.07	-0.16	-0.63	2.21	3.1	3.09	2.23	17.39	-8.84	-80.07
-3	3	4	0	-1	0	-0.76	0.07	-0.16	-0.63	2.23	3.1	3.09	2.79	17.39	-8.84	-80.07
10	-4	-6	-1	0	0	-0.76	0.07	-0.16	-0.63	2.26	3.1	3.09	2.79	17.38	-8.84	-80.07
-3	0	-4	0	0	0	-0.76	0.07	-0.16	-0.63	2.26	3.1	3.09	2.79	17.38	-8.84	-80.06
2	0	7	0	0	0	-0.76	0.07	-0.16	-0.63	2.27	3.1	3.09	2.8	17.37	-8.83	-80.06
-6	-1	-9	0	0	0	-0.76	0.07	-0.16	-0.63	3.1	3.1	3.09	2.8	17.37	-8.83	-80.06
2	-5	15	1	1	0	-0.76	0.07	-0.16	-0.62	2.29	3.1	3.09	2.28	17.38	-8.82	-80.04
6	-3	8	0	0	0	-0.76	0.07	-0.16	-0.62	2.28	3.1	3.09	2.79	17.39	-8.82	-80.04
6	1	-6	0	0	0	-0.76	0.07	-0.16	-0.62	2.23	3.1	3.1	2.23	17.38	-8.83	-80.04
-5	2	-8	0	-1	0	-0.76	0.07	-0.16	-0.62	2.23	3.11	3.1	2.77	17.38	-8.83	-80.03
1	5	10	0	0	0	-0.76	0.07	-0.16	-0.62	2.2	3.11	3.1	2.73	17.38	-8.83	-80.03
1	-2	-4	0	0	0	-0.76	0.07	-0.16	-0.62	2.08	3.11	3.1	2.71	17.37	-8.83	-80.03
9	-8	-9	-1	0	0	-0.76	0.07	-0.16	-0.62	2.03	3.12	3.1	2.73	17.35	-8.83	-80.02
19	21	19	1	0	1	-0.76	0.06	-0.15	-0.62	2.14	3.11	3.09	2.74	17.13	-8.87	-79.99
3	-12	31	0	0	0	-0.76	0.06	-0.15	-0.62	1.99	3.08	3.04	2.3	17.1	-8.88	-79.98
0	4	11	1	1	0	-0.76	0.06	-0.15	-0.62	0	3.07	2.99	0	17.1	-8.92	-79.99
-5	-43	-24	1	1	0	-0.76	0.06	-0.15	-0.62	0	3.08	3	0	17.13	-8.99	-80
8	-33	30	2	1	0	-0.76	0.06	-0.16	-0.62	0	3.04	2.94	0	17.18	-9.08	-80.02
-27	-45	150	2	4	1	-0.76	0.06	-0.16	-0.62	0	2.95	2.73	0	17.27	-9.24	-80.06
-119	60	-18	7	5	5	-0.76	0.06	-0.16	-0.62	0	2.73	2.49	0	17.52	-9.56	-80.24
-260	2532	-2063	36	11	-5	-0.73	-0.02	-0.31	-0.61	0	2.56	0	0	23.34	-28.91	-85.53
-84	129	-771	-15	-5	-4	-0.73	-0.03	-0.32	-0.6	0	2.8	2.92	0	23.92	-30.18	-85.82
-268	67	-264	-13	-7	-2	-0.73	-0.03	-0.33	-0.6	0	2.93	2.99	0	24.36	-31.04	-85.94
-222	22	-74	-14	-6	1	-0.73	-0.03	-0.33	-0.6	0	2.99	3	0	24.65	-31.48	-85.96
-154	86	467	-9	-12	2	-0.73	-0.03	-0.33	-0.6	0	3.02	2.99	0	24.64	-31.55	-85.88
-130	24	746	-10	1	1	-0.73	-0.03	-0.33	-0.6	0	3.06	3.01	0	24.43	-31.3	-85.73
62	60	113	0	-6	1	-0.73	-0.03	-0.33	-0.6	0	3.08	3.04	0	24.14	-30.98	-85.58
27146	23014	-28107	-26	-15848	-15532	0	0	0	0	0	3.11	3.05	0	-180	0	180
-27258	-23529	28825	17	15855	15541	-0.73	-0.01	-0.3	-0.61	0	3.14	3.08	0	22.84	-26.78	-85.56
-207	-116	168	-3	3	8	-0.73	-0.01	-0.29	-0.62	0	3.14	3.07	0	22.83	-26.11	-85.91
-400	-207	-89	-4	10	12	-0.73	-0.01	-0.29	-0.62	0	3.12	3.03	0	23.12	-25.37	-86.65
-774	-366	-121	-11	15	21	-0.72	0	-0.29	-0.63	0	3.1	2.98	0	23.89	-24.35	-88
-906	-421	-128	-10	16	38	-0.7	0.01	-0.29	-0.65	3.09	3.09	3.01	0	25.27	-23.05	-90.4
-97	-362	81	-9	12	37	-0.68	0.02	-0.29	-0.67	0	3.04	3.06	0	26.93	-21.29	-93.96
881	38	199	-3	3	19	-0.66	0.04	-0.29	-0.7	0	3.03	3.09	0	28.43	-19.32	-98.25
-2672	-3487	-971	150	-107	-324	-0.82	-0.04	-0.31	-0.48	0	3	3.14	0	15.89	-32.83	-65.74
-3989	-1052	-2002	-72	44	114	-0.83	-0.03	-0.32	-0.45	0	3.03	3.1	0	15.93	-33.83	-61.86
2489	1964	352	-46	-1	78	-0.83	-0.03	-0.32	-0.45	0	3.06	3.06	0	16.89	-33.55	-61.84
1592	1357	1387	12	-18	27	-0.83	-0.02	-0.31	-0.46	0	3.01	3.02	0	16.79	-32.73	-62.52
-613	302	-498	-1	-2	39	-0.83	-0.03	-0.31	-0.47	0	2.86	2.97	0	16.56	-32.13	-63.9
-829	-255	-52	-53	52	63	-0.81	-0.02	-0.3	-0.49	0	2.89	2.97	0	17.96	-30.93	-67.51
734	-317	508	-31	37	57	-0.79	-0.01	-0.3	-0.53	0	2.83	3.08	0	20.98	-28.89	-73.71
8466	2210	3252	227	-122	-425	-0.68	0.03	-0.3	-0.67	0	2.67	3.11	0	27.7	-21.9	-94.12
-1603	-1120	-416	11	-7	-9	-0.73	0.01	-0.3	-0.62	0	2.79	3.12	0	25.45	-25.41	-86.58
-2422	-1572	-772	-6	-3	24	-0.76	-0.01	-0.31	-0.57	0	2.83	3.1	0	22.83	-28.49	-78.89
-2860	-992	-1427	-31	13	52	-0.79	-0.01	-0.31	-0.52	0	2.92	3.06	0	20.61	-30.81	-72.25
-3387	-711	-1911	-54	28	79	-0.81	-0.02	-0.32	-0.49	0	2.85	3.03	0	19.64	-32.19	-67.97
799	1153	-648	-61	24	88	-0.81	-0.01	-0.32	-0.48	0	2.37	2.97	0	20.32	-32.39	-67.21
1800	1424	1433	-6	-16	24	-0.81	-0.01	-0.32	-0.49	0	2.27	2.89	0	20.25	-31.57	-67.73
11053	4035	5453	71	55	-134	-0.6	0.04	-0.28	-0.75	0	2.67	3	0	29.78	-15.75	-107.06
-309	-478	-955	38	-63	-66	-0.62	0.04	-0.29	-0.72	0	2.58	3.06	0	29.44	-18.22	-103.25
-954	-510	-24	33	-29	-45	-0.66	0.02	-0.3	-0.69	0	2.4	3.1	0	27.89	-21.43	-97.38
-1202	-1298	-201	14	-12	-31	-0.71	0	-0.3	-0.64	0	2.04	3.06	0	25.48	-24.97	-89.96
-2709	-1530	-773	-1	3	4	-0.75	-0.01	-0.31	-0.59	0	2.55	2.97	0	22.88	-28.23	-81.79
-3977	-1617	-1360	-17	11	44	-0.79	-0.02	-0.31	-0.53	0	2.73	2.86	0	20.57	-30.93	-74.13
-4710	-1223	-2843	-55	45	96	-0.81	-0.02	-0.32	-0.5	0	2.73	2.73	0	19.98	-32.88	-69.14
10457	5592	3327	-75	20	64	-0.68	0.01	-0.26	-0.69	0	2.49	0	0	23.99	-19.85	-95.36
-681	-202	504	9	13	-19	-0.68	0.02	-0.26	-0.68	0	2.41	2.9	0	24.12	-19.58	-94.12
-1135	-438	-1087	5	-14	-9	-0.69	0.02	-0.27	-0.67	0	2.26	2.91	0	24.36	-19.67	-92.49
-779	-176	-190	-2	-12	2	-0.7	0.03	-0.26	-0.66	0	2.45	2.9	0	24.32	-19.63	-90.71
-508	-238	-116	-1	-14	0	-0.71	0.03	-0.26	-0.65	2.63	2.63	2.7	0	23.84	-19.57	-88.77
-545	-331	134	-2	-1	7	-0.72	0.03	-0.26	-0.64	0	2.75	2.69	0	23.27	-19.41	-86.89
-626	-323	-266	-4	4	16	-0.73	0.03	-0.25	-0.63	0	2.78	2.75	0	22.87	-19.16	-85.39
1615	-670	1132	-14	10	34	-0.75	0.06	-0.17	-0.64	0	2.71	2.72	0	18.68	-10.09	-82.57
-32	-166	27	4	-1	1	-0.75	0.07	-0.17	-0.64	0	2.64	2.71	0	18.5	-9.47	-82.39
3	-242	763	14	8	4	-0.75	0.07	-0.16	-0.64	0	2.6	2.74	2.43	18.36	-9.12	-82.3
98	65	-457	0	2	0	-0.75	0.07	-0.16	-0.64	2.34	2.61	2.74	2.67	18.37	-9.02	-82.28
-35	-71	-148	0	2	-1	-0.75	0.07	-0.16	-0.64	2.64	2.6	2.7	2.78	18.43	-8.89	-82.26
117	22	-263	2	-2	1	-0.75	0.07	-0.16	-0.64	2.8	2.57	2.67	2.92	18.47	-8.8	-82.22
-148	-94	51	0	-1	0	-0.75	0.07	-0.16	-0.64	2.91	2.52	2.66	2.99	18.51	-8.71	-82.2
176	93	-142	2	1	0	-0.75	0.07	-0.16	-0.64	2.98	2.54	2.69	3.05	18.34	-8.31	-82.13
-2	-6	3	0	0	0	-0.75	0.07	-0.16	-0.64	3.04	2.5	2.71	3.07	18.34	-8.28	-82.12
-4	0	-9	0	0	0	-0.75	0.07	-0.16	-0.64	3.07	2.53	2.77	3.08	18.35	-8.26	-82.12
1	-2	-14	0	0	0	-0.75	0.07	-0.16	-0.64	3.08	2.54	2.82	3.09	18.37	-8.25	-82.11
-2	3	-1	0	0	0	-0.75	0.07	-0.16	-0.64	3.09	2.47	2.83	3.1	18.38	-8.23	-82.11
-13	-11	1	0	0	0	-0.75	0.07	-0.16	-0.64	3.1	2.46	2.85	3.1	18.4	-8.21	-82.11
-1	-3	8	0	0	0	-0.75	0.07	-0.16	-0.64	3.1	2.41	2.87	3.1	18.42	-8.2	-82.11
