# Supplementary material for: Image Generation for 2D-CNN Using Time-Series Signal Features from Foot Gesture Applied to Select Cobot Operating Mode
Source: Sensors (Basel). 2021 Aug 26;21(17):5743. doi: 10.3390/s21175743 (PMC8434500; doi:10.3390/s21175743)
Supplement: Supplementary file 1 [file sensors-21-05743-s001.zip › data_fadwa/Cigarette crush with the forefoot/ccf48.xlsx]

## Sheet: ccf48
-1	5	-22	0	0	0	-0.8	0.06	-0.17	-0.57	2.72	2.93	2.85	2.82	16.92	-11.43	-72.41
-1	0	2	-1	0	0	-0.8	0.06	-0.17	-0.57	2.82	2.93	3.06	2.93	16.94	-11.44	-72.4
-12	-8	4	0	0	0	-0.8	0.06	-0.17	-0.57	2.89	2.95	3.07	2.94	16.96	-11.44	-72.39
12	-6	8	0	1	0	-0.8	0.06	-0.17	-0.57	2.88	2.97	3.08	2.93	16.98	-11.43	-72.39
17	-16	33	1	-2	0	-0.8	0.06	-0.16	-0.57	2.85	3	2.9	2.9	16.83	-11.28	-72.34
1	6	-15	0	0	0	-0.8	0.06	-0.16	-0.57	2.8	3.02	3.11	2.9	16.81	-11.29	-72.33
-5	-4	-12	0	0	0	-0.8	0.06	-0.16	-0.57	2.81	3.03	3.11	2.93	16.81	-11.29	-72.33
5	-2	9	0	0	0	-0.8	0.06	-0.16	-0.57	2.87	3.03	3.11	2.98	16.8	-11.29	-72.33
6	10	-2	-1	0	0	-0.8	0.06	-0.16	-0.57	2.94	3.03	3.11	3.02	16.79	-11.3	-72.32
1	0	-1	0	0	0	-0.8	0.06	-0.16	-0.57	3.02	3.02	3.11	3.07	16.79	-11.29	-72.32
-8	-2	2	0	0	0	-0.8	0.06	-0.16	-0.57	3.08	3	3.11	3.1	16.79	-11.28	-72.31
25	-83	29	0	2	0	-0.8	0.06	-0.16	-0.57	3.11	2.96	3.11	3.12	16.8	-10.81	-72.16
-8	-1	4	0	0	0	-0.8	0.06	-0.16	-0.57	3.13	2.95	3.13	3.13	16.84	-10.8	-72.16
-3	-6	-6	0	-1	0	-0.8	0.06	-0.16	-0.57	3.14	2.93	3.11	3.14	16.87	-10.79	-72.15
-10	2	-8	0	1	0	-0.8	0.06	-0.16	-0.57	3.14	2.92	3.11	3.14	16.9	-10.79	-72.15
-6	-13	-8	0	-1	0	-0.8	0.06	-0.16	-0.57	3.14	2.93	3.11	3.14	16.92	-10.78	-72.15
6	-6	-13	0	0	0	-0.8	0.06	-0.16	-0.57	3.14	2.94	3.1	3.13	16.93	-10.78	-72.14
4	1	-2	0	0	0	-0.8	0.06	-0.16	-0.57	3.13	2.96	3.1	3.13	16.94	-10.76	-72.13
14	9	-5	1	-1	1	-0.8	0.06	-0.16	-0.57	3.13	2.97	3.1	3.12	16.75	-10.76	-72.11
3	-3	20	0	0	0	-0.8	0.06	-0.16	-0.57	3.12	2.98	3.1	3.12	16.72	-10.76	-72.11
5	3	-5	0	0	0	-0.8	0.06	-0.16	-0.57	3.12	2.99	3.12	3.12	16.7	-10.77	-72.1
-2	-5	9	0	0	0	-0.8	0.06	-0.16	-0.57	3.12	2.99	3.09	3.12	16.68	-10.77	-72.1
6	-2	7	0	0	0	-0.8	0.06	-0.16	-0.57	3.12	2.99	3.09	3.12	16.67	-10.78	-72.09
7	7	1	0	0	0	-0.8	0.06	-0.16	-0.57	3.12	3	3.09	3.12	16.64	-10.78	-72.09
-1	6	0	0	0	-1	-0.8	0.06	-0.16	-0.57	3.12	2.99	3.09	3.12	16.63	-10.77	-72.09
16473	17024	14770	2303	9728	-27647	-0.8	0.06	-0.16	-0.58	3.12	2.99	3.1	3.12	16.43	-10.71	-72.35
-16479	-17027	-14786	-2303	-9727	27647	-0.8	0.06	-0.16	-0.57	3.12	2.99	3.1	3.12	16.64	-10.8	-72.04
4	6	13	0	0	0	-0.8	0.06	-0.16	-0.57	3.12	3	3.1	3.12	16.65	-10.81	-72.04
-3	2	6	0	0	0	-0.8	0.06	-0.16	-0.57	3.12	3	3.1	3.12	16.64	-10.81	-72.04
-1	-9	-6	0	0	0	-0.8	0.06	-0.16	-0.57	3.12	3	3.1	3.12	16.64	-10.82	-72.03
-5	8	-2	0	0	0	-0.8	0.06	-0.16	-0.57	3.12	3	3.11	3.12	16.64	-10.82	-72.03
-1	2	5	0	0	0	-0.8	0.06	-0.16	-0.57	3.12	3	3.11	3.12	16.64	-10.82	-72.03
7	-11	-8	-1	-1	0	-0.8	0.06	-0.16	-0.57	3	3	3.11	3.13	16.63	-10.82	-72.02
-6	-9	-27	1	1	0	-0.81	0.06	-0.16	-0.57	3.13	3	3.11	3.13	16.67	-10.81	-71.97
2	-1	9	0	0	0	-0.81	0.06	-0.16	-0.57	3.13	3.01	3.12	3.13	16.67	-10.81	-71.97
-1	1	5	0	0	0	-0.81	0.06	-0.16	-0.57	3.13	3.02	3.12	3.13	16.67	-10.82	-71.97
-1	2	-1	0	-1	0	-0.81	0.06	-0.16	-0.57	3.13	3.02	3.12	3.13	16.67	-10.82	-71.95
-2	-1	3	0	0	0	-0.81	0.06	-0.16	-0.57	3.13	3.03	3.13	3.12	16.66	-10.81	-71.96
-4	2	-1	-1	0	0	-0.81	0.06	-0.16	-0.57	3.12	3.04	3.13	3.1	16.64	-10.81	-71.95
7	2	-4	0	0	0	-0.81	0.06	-0.16	-0.57	3.1	3.06	3.13	3.08	16.63	-10.8	-71.94
5	27	8	1	0	1	-0.81	0.06	-0.16	-0.57	3.06	3.08	3.06	3.05	16.51	-10.96	-71.89
-1	3	-15	0	0	0	-0.81	0.06	-0.16	-0.57	3.05	3.08	3.13	3.06	16.5	-10.98	-71.89
14	-2	11	0	0	-1	-0.81	0.06	-0.16	-0.57	3.05	3.08	3.13	3.07	16.48	-10.98	-71.88
5	4	20	-1	1	0	-0.81	0.06	-0.16	-0.57	3.06	3.08	3.13	3.08	16.48	-10.97	-71.88
-1	-3	7	0	0	0	-0.81	0.06	-0.16	-0.57	3.08	3.08	3.13	3.09	16.5	-10.96	-71.87
-9	-2	-26	0	0	0	-0.81	0.06	-0.16	-0.57	3.1	3.07	3.13	3.1	16.52	-10.97	-71.86
-8	-9	-6	0	-1	0	-0.81	0.06	-0.16	-0.57	3.1	3.06	3.13	3.11	16.52	-10.96	-71.86
-1	-16	24	0	0	0	-0.81	0.06	-0.16	-0.57	3.11	3.05	3.13	3.11	16.57	-10.84	-71.83
2	-4	3	0	0	0	-0.81	0.06	-0.16	-0.57	3.12	3.05	3.13	3.12	16.56	-10.83	-71.82
9	3	7	1	0	0	-0.81	0.06	-0.16	-0.57	3.12	3.04	3.12	3.11	16.55	-10.83	-71.82
-9	1	11	0	0	0	-0.81	0.06	-0.16	-0.57	3.12	3.04	3.12	3.1	16.54	-10.83	-71.81
-7	-1	-18	0	0	0	-0.81	0.06	-0.16	-0.57	3.08	3.06	3.13	2.76	16.53	-10.83	-71.81
8	3	5	0	0	0	-0.81	0.06	-0.16	-0.57	2.46	3.12	0	0	16.52	-10.83	-71.8
5	-6	-4	0	0	0	-0.81	0.06	-0.16	-0.57	0	3.11	3.12	0	16.5	-10.83	-71.8
8480	28675	5640	-26	-18306	5668	0	0	0	0	0	3.05	3.05	0	-180	0	180
-8788	-26676	-9382	52	18304	-5672	-0.79	-0.03	-0.29	-0.54	0	3.02	3.02	0	17.19	-29.35	-73.74
-530	25	721	-13	3	4	-0.79	-0.04	-0.29	-0.54	0	3.07	3.03	0	16.96	-30.02	-73.54
-29	92	514	-13	-4	5	-0.79	-0.04	-0.29	-0.54	0	3.11	3.06	0	16.91	-30.07	-73.59
94	128	460	-5	-4	2	-0.79	-0.04	-0.29	-0.54	0	3.12	3.08	0	16.79	-29.98	-73.7
80	106	348	-7	-1	0	-0.79	-0.04	-0.29	-0.54	0	3.13	3.11	0	16.62	-29.7	-73.8
79	69	440	-5	-1	-2	-0.79	-0.04	-0.28	-0.55	3.12	3.12	3.12	0	16.45	-29.22	-73.88
38	5	450	0	4	-3	-0.79	-0.04	-0.28	-0.55	0	3.08	3.1	0	16.34	-28.69	-73.92
2412	-598	780	-27	36	123	-0.64	0.05	-0.28	-0.71	0	3.05	0	0	28.64	-17.02	-99.96
3566	1432	1026	29	-29	-84	-0.63	0.04	-0.27	-0.73	0	2.99	3.11	0	27.93	-16.53	-102.31
-1147	232	-19	23	4	-76	-0.63	0.04	-0.27	-0.73	0	2.91	3.11	0	27.34	-16.82	-102.08
-197	186	1006	48	12	-40	-0.64	0.03	-0.28	-0.71	0	2.76	3.13	0	27.41	-17.89	-100.6
961	304	-342	25	-20	-51	-0.66	0.03	-0.29	-0.69	0	2.56	3.13	0	27.4	-20.08	-97.95
757	-217	81	34	-45	-69	-0.69	0.01	-0.29	-0.66	2.76	2.76	3.08	0	25.85	-23.16	-92.97
-627	-891	-267	28	-30	-62	-0.73	-0.01	-0.3	-0.61	0	2.59	3.06	0	23.01	-26.81	-85.46
-6668	-4642	-899	-263	158	526	-0.69	0.07	-0.29	-0.65	0	2.09	2.98	0	30.25	-18.81	-91.71
3526	1584	676	23	-25	-43	-0.65	0.07	-0.29	-0.7	0	2.58	3.01	0	31.26	-15.54	-98.98
5142	2385	1306	45	-38	-101	-0.61	0.07	-0.28	-0.74	0	2.63	3.07	0	30.54	-13.69	-104.02
551	1190	315	57	-28	-135	-0.61	0.06	-0.27	-0.75	0	2.04	3.1	0	28.95	-13.81	-105.36
-547	581	200	1	27	-65	-0.61	0.06	-0.27	-0.74	0	0.68	3.11	0	28.71	-14.26	-104.18
1073	862	-240	101	-30	-92	-0.64	0.05	-0.28	-0.72	0	0.59	3.09	0	28.45	-16.52	-101.04
-1764	-1330	-82	28	-44	-81	-0.68	0.03	-0.28	-0.68	0	1.54	3.05	0	26.56	-20	-94.34
-10206	-5427	-3470	-268	132	524	-0.76	0.04	-0.31	-0.57	0	2.02	0	0	27.59	-25.45	-80.77
3438	972	1249	11	-14	-16	-0.71	0.05	-0.31	-0.63	0	2.13	2.85	0	29.55	-21.76	-89.08
3803	1928	1332	37	-22	-62	-0.67	0.05	-0.29	-0.68	0	2.15	2.98	0	29.88	-18.85	-95.75
3315	1524	633	41	-27	-89	-0.64	0.05	-0.28	-0.71	0	0.22	3.04	0	29.15	-17.31	-100
612	780	158	46	-23	-111	-0.64	0.04	-0.27	-0.72	0	0	3.09	0	27.62	-17.25	-101.18
-1631	222	-149	4	32	-59	-0.64	0.04	-0.27	-0.71	0	0	3.03	0	27.39	-17.59	-100.2
1182	322	11	72	3	-69	-0.66	0.03	-0.28	-0.7	0	0.12	2.96	0	27.47	-18.97	-97.82
-6329	-1861	-3346	-148	-56	152	-0.79	0.01	-0.25	-0.55	0	2.9	2.99	0	19.29	-22.72	-73.75
84	-145	937	5	7	-20	-0.79	0.02	-0.24	-0.56	0	2.94	3.06	0	18.76	-20.64	-73.86
-436	-184	625	12	8	-12	-0.8	0.03	-0.22	-0.56	0	2.73	3.08	0	18.49	-18.89	-73.62
-488	-397	-107	12	8	-1	-0.8	0.04	-0.22	-0.56	0	2.71	3.08	0	18.47	-17.58	-73.3
-275	-287	-218	7	4	5	-0.8	0.04	-0.21	-0.56	0	2.85	3.07	2.25	18.6	-16.55	-73.1
-9	-176	-214	4	0	3	-0.8	0.05	-0.2	-0.56	2.61	2.61	3.03	3	18.73	-15.68	-73.01
37	-98	-205	1	-2	1	-0.8	0.05	-0.2	-0.56	2.92	2.07	2.98	3.05	18.78	-14.87	-72.93
347	-681	8	27	7	2	-0.8	0.07	-0.16	-0.57	3.01	1.84	2.94	3.11	17.54	-10.39	-72.31
14	-42	-33	1	0	0	-0.8	0.07	-0.16	-0.57	3.1	1.34	2.87	3.13	17.55	-10.35	-72.3
-1	18	-3	0	1	0	-0.8	0.07	-0.16	-0.57	3.12	0.77	2.84	3.15	17.55	-10.33	-72.29
-7	-1	13	-1	-1	0	-0.8	0.07	-0.16	-0.57	3.13	0.91	2.85	3.15	17.55	-10.31	-72.28
1	-16	11	1	0	0	-0.8	0.07	-0.16	-0.57	3.14	1.04	2.83	3.16	17.54	-10.28	-72.27
6	-6	9	0	0	0	-0.8	0.07	-0.16	-0.57	3.14	1.15	2.82	3.16	17.52	-10.26	-72.27
5	-2	1	0	0	0	-0.8	0.07	-0.16	-0.57	3.15	1.46	2.81	3.16	17.51	-10.24	-72.26
18	3	3	1	0	0	-0.8	0.07	-0.16	-0.57	3.15	1.8	2.84	3.16	17.34	-10.23	-72.2
