# Supplementary material for: Image Generation for 2D-CNN Using Time-Series Signal Features from Foot Gesture Applied to Select Cobot Operating Mode
Source: Sensors (Basel). 2021 Aug 26;21(17):5743. doi: 10.3390/s21175743 (PMC8434500; doi:10.3390/s21175743)
Supplement: Supplementary file 1 [file sensors-21-05743-s001.zip › data_fadwa/Cigarette crush with the forefoot/ccf49.xlsx]

## Sheet: ccf49
7	1	0	0	-0.82	0.06	-0.16	-0.55	3.14	2.91	3.08	3.15	16.39	-11.33	-8	4	-2	0	0	0	-0.82	0.06	-0.16	-0.55	3.14	2.93	3.08	3.15	16.38	-11.32	-69.31
-5	3	1	0	0	0	-0.82	0.06	-0.16	-0.55	2.95	2.95	3.07	3.15	16.36	-11.32	-69.3
-1	-3	-14	0	-1	0	-0.82	0.06	-0.16	-0.55	3.13	2.96	3.07	3.15	16.34	-11.32	-69.29
5	0	12	0	0	1	-0.82	0.06	-0.16	-0.55	3.13	2.99	3.07	3.15	16.29	-11.31	-69.28
3	-3	6	0	0	0	-0.82	0.06	-0.16	-0.55	3.13	3.02	3.09	3.14	16.24	-11.3	-69.27
14	4	12	0	0	0	-0.82	0.06	-0.16	-0.55	3.03	3.09	3.09	3.14	16.2	-11.29	-69.27
48	-1	-1	-1	1	-1	-0.82	0.06	-0.16	-0.55	3.12	3.04	3.1	3.14	15.86	-11.13	-69.16
5	-1	1	0	0	0	-0.82	0.06	-0.16	-0.55	3.12	3.04	3.1	3.14	15.85	-11.12	-69.15
0	4	10	0	1	0	-0.82	0.06	-0.16	-0.55	3.13	3.03	3.1	3.15	15.85	-11.11	-69.15
-1	-6	-14	0	0	0	-0.82	0.06	-0.16	-0.55	3.02	3.02	3.09	3.15	15.86	-11.1	-69.15
-4	-4	7	0	0	0	-0.82	0.06	-0.16	-0.55	3.14	2.99	3.08	3.16	15.88	-11.1	-69.15
2	-1	8	0	1	0	-0.82	0.06	-0.16	-0.55	3.15	2.97	3.07	3.16	15.9	-11.1	-69.14
-6	-7	-4	0	0	0	-0.82	0.06	-0.16	-0.55	3.15	2.9	3.05	3.17	15.94	-11.1	-69.15
-4	3	-5	0	0	0	-0.82	0.06	-0.16	-0.55	3.16	3.04	3.04	3.17	15.97	-11.11	-69.15
-35	3	-21	1	-1	0	-0.82	0.06	-0.16	-0.55	3.16	2.73	3.02	3.17	16.28	-11.19	-69.16
-6	1	7	0	1	0	-0.82	0.06	-0.16	-0.55	3.16	2.66	3	3.17	16.3	-11.2	-69.16
-4	-6	-14	0	-1	0	-0.82	0.06	-0.16	-0.55	3.16	2.69	3	3.17	16.31	-11.22	-69.16
3	2	-1	0	0	1	-0.82	0.06	-0.16	-0.55	3.16	3	3	3.16	16.32	-11.24	-69.16
2	-4	17	0	-1	0	-0.82	0.06	-0.16	-0.55	3.15	3.04	3.04	3.14	16.31	-11.25	-69.17
-4	5	-5	0	1	0	-0.82	0.06	-0.16	-0.55	3.11	3.02	3.07	3.1	16.3	-11.25	-69.17
-1	-6	-20	0	-1	0	-0.82	0.06	-0.16	-0.55	3.02	3.09	3.11	2.99	16.3	-11.26	-69.17
42	75	9	3	0	-1	-0.82	0.05	-0.16	-0.55	3.14	3.14	3.13	2.62	15.7	-11.71	-69.01
12	1	23	0	1	-1	-0.82	0.05	-0.16	-0.55	1.85	3.15	3.15	0.98	15.66	-11.81	-68.97
-2	40	27	0	0	1	-0.82	0.05	-0.16	-0.55	3.16	3.16	3.15	0	15.63	-11.91	-68.95
-12	9	-85	0	1	-1	-0.82	0.05	-0.16	-0.55	0	3.16	0	0	15.62	-12.03	-68.92
7	13	3	0	0	1	-0.82	0.05	-0.16	-0.55	3.16	3.15	3.15	0.65	15.63	-12.13	-68.9
-108	-69	-94	-4	4	-1	-0.82	0.05	-0.16	-0.55	0.64	3.16	3.15	2.46	15.74	-12.19	-68.88
41	36	12	2	-2	1	-0.82	0.05	-0.16	-0.55	2.17	3.15	3.14	2.82	15.86	-12.23	-68.91
48	3	146	-3	-5	0	-0.82	0.05	-0.16	-0.55	2.7	3.14	3.13	2.96	15.77	-11.84	-68.85
18	-15	7	0	1	0	-0.82	0.05	-0.16	-0.55	3.13	3.13	3.11	3.01	15.75	-11.79	-68.84
1	-2	-28	0	-1	0	-0.82	0.06	-0.16	-0.55	2.96	3.13	3.11	3.03	15.73	-11.75	-68.83
10	-3	13	1	1	0	-0.82	0.06	-0.16	-0.55	3.01	3.12	3.1	3.05	15.72	-11.7	-68.82
0	-3	-1	0	0	0	-0.82	0.06	-0.16	-0.55	3.03	3.11	3.1	3.07	15.71	-11.67	-68.82
0	5	-3	0	0	0	-0.82	0.06	-0.16	-0.55	3.05	3.09	3.09	3.09	15.69	-11.64	-68.81
4	-9	6	0	0	0	-0.82	0.06	-0.16	-0.55	3.07	3.1	3.09	3.1	15.69	-11.62	-68.8
23	-36	-5	0	1	0	-0.82	0.06	-0.16	-0.55	3.09	3.09	3.08	3.11	15.63	-11.37	-68.76
4	-2	-10	0	0	0	-0.82	0.06	-0.16	-0.55	3.1	3.09	3.08	3.1	15.64	-11.36	-68.76
-9	-2	12	0	0	0	-0.82	0.06	-0.16	-0.55	3.09	3.09	3.08	3.11	15.65	-11.36	-68.76
4	-3	-4	0	0	0	-0.82	0.06	-0.16	-0.55	3.1	3.09	3.09	3.11	15.65	-11.35	-68.76
0	-4	-3	0	0	0	-0.82	0.06	-0.16	-0.55	3.1	3.09	3.09	3.11	15.65	-11.34	-68.76
3	6	2	0	0	1	-0.82	0.06	-0.16	-0.55	3.09	3.09	3.09	3.11	15.65	-11.34	-68.76
-3	0	9	0	-1	-1	-0.82	0.06	-0.16	-0.55	3.09	3.09	3.09	3.11	15.65	-11.33	-68.76
5	-4	22	1	1	0	-0.82	0.06	-0.16	-0.55	3.09	3.09	3.09	3.11	15.6	-11.3	-68.74
-1	7	1	0	0	0	-0.82	0.06	-0.16	-0.55	3.09	3.09	3.09	3.11	15.6	-11.3	-68.74
-3	-6	-11	0	0	1	-0.82	0.06	-0.16	-0.55	3.09	3.09	3.09	3.11	15.59	-11.31	-68.74
3	1	-6	0	0	0	-0.82	0.06	-0.16	-0.55	3.09	3.09	3.09	3.11	15.59	-11.31	-68.74
3	-5	1	0	-1	0	-0.82	0.06	-0.16	-0.55	3.09	3.09	3.09	3.11	15.59	-11.3	-68.74
-7	2	-2	-1	1	0	-0.82	0.06	-0.16	-0.55	3.09	3.09	3.09	3.11	15.59	-11.3	-68.74
7	3	11	0	0	-1	-0.82	0.06	-0.16	-0.55	3.09	3.09	3.08	3.11	15.59	-11.3	-68.74
3206	7071	-27570	1	0	23	-0.82	0.06	-0.16	-0.53	3.09	3.09	3.11	3.1	15.83	-11.39	-68.23
-3203	-7069	27562	-1	-1	-23	-0.82	0.06	-0.16	-0.55	3.1	3.09	3.09	3.11	15.56	-11.26	-68.75
0	0	-2	0	0	0	-0.82	0.06	-0.16	-0.55	3.1	3.09	3.09	3.11	15.55	-11.26	-68.75
6	-4	11	0	1	0	-0.82	0.06	-0.16	-0.55	3.1	3.09	3.11	3.11	15.55	-11.25	-68.75
0	6	-4	0	0	0	-0.82	0.06	-0.16	-0.55	3.09	3.1	3.11	3.11	15.55	-11.24	-68.74
-2	-5	-9	1	0	0	-0.82	0.06	-0.16	-0.55	3.09	3.09	3.1	3.09	15.55	-11.24	-68.74
-3	-7	7	-1	0	1	-0.82	0.06	-0.16	-0.55	3.06	3.1	3.11	3.02	15.55	-11.24	-68.74
2	4	1	1	0	-1	-0.82	0.06	-0.16	-0.55	2.93	3.11	3.12	2.44	15.55	-11.25	-68.74
-148	97	378	24	6	7	-0.82	0.05	-0.17	-0.55	3.14	3.14	3.14	0	15.63	-12.75	-69.02
-29	54	312	25	5	0	-0.82	0.04	-0.17	-0.54	0	3.12	3.13	0	15.41	-13.88	-69.15
-75	230	97	13	4	-1	-0.82	0.03	-0.18	-0.54	0	3.07	3.08	0	15.15	-15.5	-69.27
260	278	-1077	-28	42	-1	-0.82	0.03	-0.2	-0.54	0	2.92	3.05	0	15.68	-17.17	-69.58
-465	41	562	-2	-16	0	-0.81	0.03	-0.21	-0.54	0	3.04	0	0	16.79	-18.29	-70.02
-685	-16	330	28	-45	2	-0.81	0.02	-0.22	-0.54	0	2.72	3.03	0	16.9	-19.7	-70.18
673	531	-1061	-18	26	-5	-0.81	0.01	-0.23	-0.54	0	2.77	0	0	16.74	-21.2	-70.25
-783	794	-531	-52	-21	6	-0.8	-0.01	-0.29	-0.53	0	2.82	3.04	0	19.18	-28.62	-71.67
-124	-33	155	0	2	4	-0.8	-0.01	-0.29	-0.53	2.86	3.05	3.05	0	19.38	-28.38	-72.02
-65	-19	76	0	2	3	-0.8	-0.01	-0.29	-0.53	0	2.71	3.07	0	19.63	-28.15	-72.51
-87	-72	-49	-1	2	4	-0.79	-0.01	-0.29	-0.54	0	2.4	3.05	0	19.96	-27.95	-73.12
-597	-311	-227	-7	6	9	-0.79	0	-0.29	-0.54	0	2.56	3	0	20.53	-27.66	-73.99
-763	-273	-165	-11	12	21	-0.78	0	-0.29	-0.55	0	2.87	3	0	21.63	-27.14	-75.51
-1436	-614	-272	-8	14	36	-0.77	0.01	-0.3	-0.56	0	2.79	3.07	0	23.35	-26.44	-78
8758	-106	3280	191	-139	-407	-0.76	-0.01	-0.29	-0.59	0	2.39	3.09	0	20.62	-26.71	-80.9
-2995	-2159	-328	0	1	3	-0.81	-0.03	-0.29	-0.52	0	2.1	3.11	0	16.3	-29.62	-69.57
-4486	-2180	-1579	-25	15	55	-0.85	-0.04	-0.29	-0.45	0	3.09	0	0	12.42	-31.64	-58.95
-4981	-1393	-2355	-66	42	116	-0.87	-0.04	-0.29	-0.39	0	2.48	3.06	0	10.62	-32.89	-51.69
-718	981	-1325	-77	47	146	-0.88	-0.03	-0.3	-0.38	0	2.42	3.03	0	11.64	-33.47	-49.96
2787	2611	1132	-19	-13	43	-0.87	-0.03	-0.3	-0.38	0	1.99	2.97	0	12.43	-32.97	-51.12
233	905	265	4	-4	26	-0.87	-0.02	-0.3	-0.4	0	2.23	0	0	13.06	-32.19	-52.83
-971	-196	-175	-25	20	46	-0.86	-0.02	-0.29	-0.42	0	1.95	3.04	0	14.46	-31.41	-55.9
7236	784	3664	200	-77	-349	-0.78	-0.01	-0.3	-0.55	0	3.02	3.02	0	21.11	-28.83	-76.48
-3303	-1651	-1537	-17	5	37	-0.81	-0.03	-0.31	-0.5	0	0	0	0	18.23	-31.59	-68.58
-4584	-1134	-2538	-49	32	82	-0.83	-0.03	-0.32	-0.46	0	2.94	0	0	16.72	-33.72	-62.81
-1576	411	-1484	-69	38	105	-0.84	-0.03	-0.33	-0.44	0	0	2.94	0	17.4	-34.9	-61.08
2215	1748	1103	-28	-10	43	-0.83	-0.02	-0.33	-0.44	0	0	2.87	0	18.04	-34.76	-61.78
1009	944	431	-4	-9	32	-0.83	-0.02	-0.33	-0.45	0	0	2.8	0	18.35	-34.31	-63.21
642	352	280	-15	7	29	-0.82	-0.02	-0.32	-0.47	0	0	2.77	0	18.76	-33.52	-65.53
9305	2723	4017	123	-43	-252	-0.64	0.02	-0.31	-0.7	0	0	2.85	0	29.81	-21.5	-100.53
-241	-675	64	28	-32	-48	-0.68	0.01	-0.31	-0.66	0	0	2.9	0	27.46	-24.61	-94.45
-1408	-1267	-234	13	-17	-32	-0.73	-0.01	-0.31	-0.61	0	0	2.94	0	24.16	-27.82	-86.55
-2799	-1757	-664	-3	-1	2	-0.77	-0.03	-0.31	-0.56	0	2.89	2.89	0	20.49	-30.6	-77.76
-3441	-812	-1399	-22	20	43	-0.8	-0.04	-0.31	-0.51	0	0.44	2.9	0	17.35	-32.72	-69.65
-3689	-429	-1993	-41	28	71	-0.83	-0.04	-0.32	-0.47	0	1.87	2.9	0	15.5	-34.21	-63.78
-1807	127	-1166	-54	40	93	-0.83	-0.04	-0.32	-0.45	0	2.32	2.94	0	15.59	-34.96	-61.35
8674	3245	3741	-43	-2	11	-0.78	0.02	-0.25	-0.57	2.72	3	3	0	19.75	-22.05	-76.62
-239	-230	-109	1	-1	4	-0.78	0.02	-0.24	-0.57	0	2.82	3.01	0	19.62	-21.03	-76.08
-168	-241	-219	-2	-6	3	-0.79	0.03	-0.24	-0.57	0	2.92	3.04	0	19.42	-19.96	-75.59
-97	-190	-18	-4	-1	6	-0.79	0.03	-0.23	-0.57	0	2.94	3.05	0	19.19	-18.79	-75.21
130	-134	234	0	1	2	-0.79	0.04	-0.22	-0.57	0	2.89	2.83	2.83	18.95	-17.55	-74.96
96	-129	204	1	1	0	-0.79	0.04	-0.21	-0.57	2.8	2.75	2.97	2.96	18.71	-16.34	-74.73
96	-119	5	0	-1	-1	-0.79	0.05	-0.2	-0.58	2.9	2.7	2.92	3.04	18.47	-15.15	-74.49
432	-669	107	37	18	6	-0.8	0.06	-0.17	-0.58	3.01	2.6	2.86	3.1	17.43	-11	-73.44
8	-24	-9	0	0	0	-0.8	0.06	-0.17	-0.58	3.09	2.62	3.12	3.12	17.39	-10.96	-73.42
0	10	0	0	0	0	-0.8	0.06	-0.17	-0.58	3.11	2.58	2.83	3.13	17.36	-10.91	-73.41
8	-5	17	1	-1	0	-0.8	0.06	-0.16	-0.58	3.12	2.5	2.84	3.14	17.32	-10.86	-73.4
10	4	10	0	1	0	-0.8	0.06	-0.16	-0.58	3.13	2.48	2.84	3.14	17.29	-10.82	-73.39
4	2	14	0	1	0	-0.8	0.06	-0.16	-0.58	3.14	2.48	3.15	3.14	17.26	-10.78	-73.38
10	-1	-3	0	0	0	-0.8	0.06	-0.16	-0.58	3.14	2.36	2.83	3.15	17.25	-10.76	-73.37
-8	-35	-28	0	1	0	-0.8	0.07	-0.16	-0.58	3.15	2.86	2.86	3.16	17.42	-10.53	-73.28
-3	-1	8	0	0	0	-0.8	0.07	-0.16	-0.58	3.15	2.38	2.89	3.16	17.44	-10.51	-73.28
-9	4	-3	0	-1	0	-0.8	0.07	-0.16	-0.58	3.16	2.93	3.16	3.16	17.45	-10.49	-73.27
10	-1	6	0	1	0	-0.8	0.07	-0.16	-0.58	3.16	2.42	2.95	3.17	17.45	-10.47	-73.26
2	-6	-2	0	0	0	-0.8	0.07	-0.16	-0.58	3.17	2.44	2.96	3.17	17.46	-10.45	-73.25
-2	-8	3	0	0	0	-0.8	0.07	-0.16	-0.58	3.17	2.45	2.98	3.17	17.47	-10.42	-73.25
-3	-7	2	0	0	0	-0.8	0.07	-0.16	-0.58	3.17	2.49	3	3.17	17.5	-10.4	-73.24
-53	-29	-24	0	0	0	-0.8	0.07	-0.16	-0.58	3.17	2.47	3.01	3.17	17.8	-10.31	-73.21
9	6	-6	1	-1	0	-0.8	0.07	-0.16	-0.58	3.17	2.5	3.02	3.17	17.8	-10.31	-73.21
9	-2	6	0	0	0	-0.8	0.07	-0.16	-0.58	3.17	2.56	3.02	3.17	17.8	-10.3	-73.2
2	-1	13	0	0	1	-0.8	0.07	-0.16	-0.58	3.17	2.62	3.17	3.17	17.79	-10.3	-73.21
-4	2	1	0	0	0	-0.8	0.07	-0.16	-0.58	3.17	2.63	3.03	3.17	17.77	-10.29	-73.2
13	-5	-5	0	0	0	-0.8	0.07	-0.16	-0.58	3.17	2.65	3.03	3.17	17.75	-10.29	-73.2
2	-1	-8	0	-1	0	-0.8	0.07	-0.16	-0.58	3.17	2.65	3.03	3.17	17.73	-10.28	-73.19
5	-8	6	0	1	0	-0.8	0.07	-0.16	-0.58	3.17	2.63	3.03	3.17	17.7	-10.27	-73.19
9	13	12	0	1	0	-0.8	0.07	-0.16	-0.58	3.17	2.61	3.02	3.17	17.63	-10.23	-73.17
-3	-4	14	0	0	0	-0.8	0.07	-0.16	-0.58	3.17	2.6	3	3.16	17.64	-10.25	-73.17
4	10	-14	0	0	0	-0.8	0.07	-0.16	-0.58	3.16	2.56	2.99	3.16	17.65	-10.27	-73.17
-7	3	7	0	0	0	-0.8	0.07	-0.16	-0.58	3.16	2.51	3.15	3.16	17.67	-10.29	-73.18
-5	-4	-7	0	0	0	-0.8	0.07	-0.16	-0.58	3.16	2.45	2.98	3.15	17.68	-10.32	-73.18
7	6	-2	0	0	0	-0.8	0.07	-0.16	-0.58	3.16	2.46	2.99	3.15	17.69	-10.34	-73.19
1	-1	5	0	0	0	-0.8	0.07	-0.16	-0.58	3.16	2.49	2.99	3.15	17.7	-10.36	-73.19
-44	14	-31	-1	0	-1	-0.8	0.07	-0.17	-0.58	3.16	2.5	3.16	3.16	18.01	-10.48	-73.21
-7	2	3	0	0	0	-0.8	0.07	-0.17	-0.58	3.16	2.51	3.01	3.16	18.03	-10.49	-73.21
-9	-9	11	1	0	0	-0.8	0.07	-0.17	-0.58	3.16	2.52	3.01	3.16	18.05	-10.48	-73.21
0	12	11	0	0	0	-0.8	0.07	-0.17	-0.57	3.16	2.51	3.01	3.16	18.06	-10.49	-73.2
7	-5	-2	0	0	0	-0.8	0.07	-0.17	-0.57	3.16	2.49	3.01	3.16	18.07	-10.49	-73.2
5	3	-5	0	0	0	-0.8	0.07	-0.17	-0.57	3.16	2.48	3.02	3.16	18.08	-10.5	-73.2
-3	-3	0	0	0	0	-0.8	0.07	-0.17	-0.57	3.16	2.49	3.02	3.16	18.08	-10.5	-73.2
-26	-6	-28	-1	0	0	-0.8	0.07	-0.17	-0.57	3.16	2.5	3.02	3.16	18.25	-10.52	-73.19
-1	-2	-6	0	0	0	-0.8	0.07	-0.17	-0.57	3.16	2.5	3.16	3.16	18.25	-10.52	-73.19
0	5	9	1	0	0	-0.8	0.07	-0.17	-0.57	2.51	2.51	3.02	3.16	18.25	-10.52	-73.19
6	3	-6	0	0	0	-0.8	0.07	-0.17	-0.57	3.16	2.51	3.02	3.16	18.26	-10.52	-73.19
-2	1	14	0	0	0	-0.8	0.07	-0.17	-0.57	3.16	2.53	3.03	3.16	18.27	-10.52	-73.19
5	-2	15	0	0	0	-0.8	0.07	-0.17	-0.57	3.16	2.54	3.03	3.16	18.27	-10.52	-73.19
-5	-4	-15	0	0	0	-0.8	0.07	-0.17	-0.57	3.16	2.54	3.04	3.16	18.28	-10.52	-73.19
-3	-11	5	0	0	0	-0.8	0.07	-0.17	-0.57	3.16	2.51	3.04	3.16	18.3	-10.54	-73.18
-5	1	7	0	0	0	-0.8	0.07	-0.17	-0.57	3.16	2.47	3.04	3.16	18.3	-10.53	-73.17
7	5	-16	-1	0	0	-0.8	0.07	-0.17	-0.57	3.16	2.45	3.16	3.16	18.31	-10.53	-73.17
-3	-6	-12	1	0	1	-0.8	0.07	-0.17	-0.57	3.16	2.45	3.04	3.16	18.32	-10.54	-73.18
4	0	17	-1	0	0	-0.8	0.07	-0.17	-0.57	3.16	2.48	3.03	3.16	18.33	-10.53	-73.18
1	13	6	1	0	-1	-0.8	0.07	-0.17	-0.57	3.16	2.53	3.03	3.16	18.33	-10.53	-73.18
-1	0	-10	0	0	0	-0.8	0.07	-0.17	-0.57	3.16	2.56	3.03	3.16	18.33	-10.53	-73.18
29	-5	13	-1	-1	1	-0.8	0.07	-0.17	-0.57	3.16	2.59	3.03	3.16	18.06	-10.47	-73.13
-1	4	6	1	0	0	-0.8	0.07	-0.17	-0.57	3.16	2.58	3.16	3.16	18.04	-10.46	-73.13
6	-2	-1	-1	0	-1	-0.8	0.07	-0.17	-0.57	3.16	3.03	3.03	3.16	18.03	-10.46	-73.12
3	-3	-1	0	0	0	-0.8	0.07	-0.17	-0.57	3.16	2.56	3.03	3.16	18.02	-10.45	-73.12
5	-6	2	0	1	0	-0.8	0.07	-0.17	-0.57	2.53	2.53	3.04	3.16	18.02	-10.44	-73.12
-1	0	10	1	0	0	-0.8	0.07	-0.17	-0.57	3.16	2.49	3.04	3.16	18.02	-10.44	-73.12
-5	7	-7	0	0	0	-0.8	0.07	-0.17	-0.57	3.16	2.45	3.04	3.16	18.03	-10.45	-73.12
23259	-15345	-21695	-1810	24309	-4188	-0.8	0.07	-0.17	-0.57	3.16	2.46	3.16	3.16	18.04	-10.45	-73.12
-23258	15340	21681	1810	-24310	4189	-0.8	0.07	-0.16	-0.57	3.16	2.47	3.04	3.16	18.03	-10.41	-73.12
0	-1	2	0	0	0	-0.8	0.07	-0.16	-0.57	3.16	2.5	3.04	3.16	18.02	-10.4	-73.12
0	-3	0	0	0	0	-0.8	0.07	-0.16	-0.57	3.16	2.49	3.04	3.16	18	-10.4	-73.12
8	10	-3	0	0	0	-0.8	0.07	-0.16	-0.57	3.16	2.49	3.04	3.16	17.99	-10.4	-73.12
-10	-1	-4	0	0	-1	-0.8	0.07	-0.16	-0.57	3.16	2.49	3.04	3.16	17.98	-10.4	-73.12
4	-4	7	-1	0	1	-0.8	0.07	-0.16	-0.57	3.16	2.47	3.04	3.16	17.97	-10.4	-73.11
-1	4	-1	0	0	-1	-0.8	0.07	-0.16	-0.57	3.16	2.44	3.04	3.16	17.97	-10.39	-73.11
1	-16	-4	1	1	0	-0.8	0.07	-0.16	-0.57	3.16	2.38	3.16	3.16	18.02	-10.39	-73.11
0	7	13	0	0	0	-0.8	0.07	-0.16	-0.57	3.16	2.44	3.04	3.16	18.03	-10.39	-73.11
-3	-6	-8	0	0	0	-0.8	0.07	-0.16	-0.57	3.16	2.44	3.04	3.16	18.03	-10.39	-73.11
6	9	-5	0	0	0	-0.8	0.07	-0.16	-0.57	3.16	2.45	3.04	3.16	18.03	-10.39	-73.11
3	3	2	0	0	0	-0.8	0.07	-0.16	-0.57	3.16	2.49	3.04	3.16	18.03	-10.39	-73.11
-5	1	11	0	-1	0	-0.8	0.07	-0.16	-0.57	3.16	2.5	3.04	3.16	18.03	-10.39	-73.11
8	1	9	0	1	0	-0.8	0.07	-0.16	-0.57	3.16	2.52	3.04	3.16	18.02	-10.4	-73.11
-1	-10	-10	0	-1	1	-0.8	0.07	-0.16	-0.57	3.16	2.54	3.03	3.16	17.92	-10.39	-73.08
6	4	-7	0	0	0	-0.8	0.07	-0.16	-0.57	3.15	2.61	3.15	3.15	17.89	-10.4	-73.08
10	-10	-22	0	-1	0	-0.8	0.07	-0.16	-0.57	3.14	2.65	3.03	3.15	17.85	-10.4	-73.08
-6	6	5	0	-1	0	-0.8	0.07	-0.16	-0.57	3.14	2.67	3.03	3.15	17.8	-10.4	-73.07
9	17	21	0	1	0	-0.8	0.07	-0.16	-0.57	3.14	2.64	3.03	3.15	17.74	-10.39	-73.08
10	1	23	0	0	0	-0.8	0.07	-0.16	-0.57	3.14	2.61	3.03	3.15	17.69	-10.38	-73.08
9	5	11	0	1	0	-0.8	0.07	-0.16	-0.57	3.14	2.53	3.03	3.15	17.66	-10.39	-73.08
-17	-3	-6	-1	2	-1	-0.8	0.07	-0.16	-0.57	3.14	2.46	3.04	3.15	17.84	-10.42	-73.09
-7	0	-14	0	0	0	-0.8	0.07	-0.16	-0.57	3.15	2.41	3.05	3.15	17.86	-10.42	-73.09
-4	-8	-8	0	0	0	-0.8	0.07	-0.16	-0.57	3.15	2.41	3.15	3.15	17.9	-10.43	-73.1
-3	7	-4	0	-1	0	-0.8	0.07	-0.16	-0.57	3.15	2.42	3.05	3.15	17.92	-10.43	-73.1
-3	-7	-5	0	0	0	-0.8	0.07	-0.16	-0.57	3.15	2.43	3.05	3.15	17.94	-10.42	-73.11
1	-3	3	0	0	0	-0.8	0.07	-0.16	-0.57	3.15	2.45	3.04	3.15	17.95	-10.42	-73.1
-5	1	15	0	0	0	-0.8	0.07	-0.16	-0.57	3.15	2.48	3.04	3.15	17.96	-10.42	-73.1
7	6	-32	1	-1	1	-0.8	0.07	-0.16	-0.57	3.14	2.53	3.03	3.15	17.9	-10.45	-73.1
-1	7	25	0	0	0	-0.8	0.07	-0.16	-0.57	3.14	2.52	3.03	3.15	17.88	-10.46	-73.1
6	8	-5	0	0	-1	-0.8	0.07	-0.16	-0.57	3.14	2.54	3.02	3.14	17.86	-10.46	-73.09
1	-3	2	0	0	1	-0.8	0.07	-0.16	-0.57	3.14	2.54	3.02	3.14	17.86	-10.46	-73.09
0	0	-6	0	0	0	-0.8	0.07	-0.16	-0.57	3.14	2.53	3.02	3.15	17.84	-10.46	-73.09
4	-10	-3	0	0	0	-0.8	0.07	-0.16	-0.57	3.14	2.52	3.02	3.15	17.83	-10.46	-73.1
-6	6	7	0	0	0	-0.8	0.07	-0.16	-0.57	3.14	2.5	3.01	3.15	17.82	-10.46	-73.1
7	1	-8	0	1	-1	-0.8	0.07	-0.16	-0.57	3.14	2.47	3.15	3.15	17.82	-10.47	-73.09
0	-9	12	0	0	1	-0.8	0.07	-0.16	-0.57	3.14	3.01	3.01	3.15	17.82	-10.47	-73.1
-2	4	5	0	0	0	-0.8	0.07	-0.16	-0.57	3.14	2.47	3.01	3.14	17.83	-10.47	-73.1
-5	9	3	0	0	0	-0.8	0.07	-0.16	-0.57	3.14	2.45	3.01	3.15	17.84	-10.48	-73.1
-1	4	3	0	0	-1	-0.8	0.07	-0.16	-0.57	3.14	2.45	3.01	3.14	17.84	-10.49	-73.1
2	-5	-15	0	0	1	-0.8	0.07	-0.16	-0.57	3.14	2.47	3.01	3.15	17.85	-10.49	-73.09
1	-1	-11	0	0	-1	-0.8	0.07	-0.16	-0.57	3.14	2.47	3.02	3.15	17.86	-10.49	-73.09
