# Supplementary material for: Image Generation for 2D-CNN Using Time-Series Signal Features from Foot Gesture Applied to Select Cobot Operating Mode
Source: Sensors (Basel). 2021 Aug 26;21(17):5743. doi: 10.3390/s21175743 (PMC8434500; doi:10.3390/s21175743)
Supplement: Supplementary file 1 [file sensors-21-05743-s001.zip › data_fadwa/Cigarette crush with the forefoot/ccf5.xlsx]

## Sheet: ccf5
0	-3	2	-1	0	-1	0.79	-0.03	0.16	0.59	3.13	2.74	2.74	3.04	14.2	-12.48	-75.18
7	7	12	0	1	1	0.79	-0.03	0.16	0.59	3.13	2.81	2.73	3.04	14.2	-12.48	-75.18
-10	7	2	0	-1	0	0.79	-0.03	0.16	0.59	3.13	2.82	2.68	3.04	14.2	-12.47	-75.18
27	-2	3	1	0	0	0.79	-0.03	0.16	0.59	3.12	2.83	2.65	3.04	13.99	-12.45	-75.15
8	-2	-2	0	0	0	0.79	-0.03	0.16	0.59	2.83	2.83	2.66	3.03	13.97	-12.45	-75.15
-1	2	8	0	0	0	0.79	-0.03	0.16	0.59	3.12	2.83	2.66	3.03	13.97	-12.45	-75.15
-3	2	-5	0	1	0	0.79	-0.03	0.16	0.59	3.12	2.67	2.67	3.03	13.97	-12.45	-75.15
0	-4	-4	0	0	0	0.79	-0.03	0.16	0.59	3.12	2.83	3.03	3.03	13.97	-12.45	-75.15
3	-7	4	-1	0	-1	0.79	-0.03	0.16	0.59	3.12	2.67	3.03	3.03	13.97	-12.45	-75.15
-5	12	4	1	0	0	0.79	-0.03	0.16	0.59	3.12	2.83	3.03	3.03	13.98	-12.45	-75.15
8	-15	-15	0	-1	0	0.79	-0.03	0.16	0.59	3.12	2.83	2.66	3.04	13.97	-12.44	-75.16
3	3	11	-1	0	0	0.79	-0.03	0.16	0.59	3.12	2.83	2.67	3.04	13.96	-12.43	-75.16
0	7	9	0	1	0	0.79	-0.03	0.16	0.59	2.82	2.67	2.67	3.03	13.96	-12.43	-75.16
-7	-7	-3	1	0	0	0.79	-0.03	0.16	0.59	3.11	2.8	2.64	3.02	13.96	-12.43	-75.14
-6	10	-5	0	0	0	0.79	-0.03	0.16	0.59	3.11	2.8	2.62	3.01	13.97	-12.44	-75.14
8	0	-5	0	0	0	0.79	-0.03	0.16	0.59	3.11	2.79	2.62	3.01	13.97	-12.45	-75.14
5	5	3	0	-1	1	0.79	-0.03	0.16	0.59	3.11	2.79	3.01	3.01	13.97	-12.46	-75.14
-23952	24942	1908	-25	25852	-8958	0	0	0	0	3.11	2.79	2.64	3.01	180	0	-180
23948	-24946	-1902	24	-25852	8958	0.79	-0.03	0.16	0.59	3.11	2.79	2.65	3.02	13.96	-12.48	-75.13
3	-3	-2	0	1	-1	0.79	-0.03	0.16	0.59	3.11	2.79	2.66	3.02	13.96	-12.48	-75.13
0	3	-3	0	0	1	0.79	-0.03	0.16	0.59	3.11	2.67	2.67	3.02	13.96	-12.47	-75.14
0	-9	-7	0	0	0	0.79	-0.03	0.16	0.59	3.11	2.8	2.67	3.03	13.96	-12.46	-75.14
0	1	6	0	0	-1	0.79	-0.03	0.16	0.59	3.11	2.8	2.67	3.03	13.97	-12.47	-75.14
-5	8	9	0	0	1	0.79	-0.03	0.16	0.59	3.11	2.81	2.69	3.04	13.97	-12.46	-75.14
-5	4	-5	0	0	0	0.79	-0.03	0.16	0.59	3.12	2.83	3.04	3.12	13.97	-12.46	-75.14
9	-17	-12	0	0	-1	0.79	-0.03	0.16	0.59	3.12	2.84	2.73	3.05	14.01	-12.44	-75.13
0	7	15	0	0	0	0.79	-0.03	0.16	0.59	3.12	2.85	2.76	3.06	14.02	-12.44	-75.14
-12	-5	0	0	0	0	0.79	-0.03	0.16	0.59	3.13	2.86	2.79	3.07	14.04	-12.43	-75.14
1	2	-1	0	0	0	0.79	-0.03	0.16	0.59	3.14	2.87	3.08	3.08	14.06	-12.43	-75.14
-2	0	-4	0	0	0	0.79	-0.03	0.16	0.59	3.14	2.88	2.86	3.08	14.08	-12.43	-75.14
-5	-5	-13	0	0	0	0.79	-0.03	0.16	0.59	3.15	2.89	2.88	3.09	14.11	-12.42	-75.14
-5	-3	-3	0	0	0	0.79	-0.03	0.16	0.59	3.15	2.91	2.91	3.09	14.13	-12.41	-75.14
-29	-20	3	0	0	0	0.79	-0.03	0.16	0.59	2.91	2.92	2.92	3.1	14.39	-12.34	-75.11
82	31	-3	1	0	0	0.79	-0.03	0.16	0.59	3.16	2.92	2.92	3.11	14.39	-12.34	-75.11
-38	-23	8	-1	0	0	0.79	-0.03	0.16	0.59	3.16	2.92	3.11	3.11	14.38	-12.35	-75.1
-27	-13	0	0	0	0	0.79	-0.03	0.16	0.59	3.17	2.92	2.92	3.17	14.39	-12.34	-75.1
-12	-7	6	0	0	0	0.79	-0.03	0.16	0.59	3.17	2.92	3.11	3.11	14.39	-12.34	-75.1
-3	7	-7	1	0	0	0.79	-0.03	0.16	0.59	3.17	2.91	2.91	3.11	14.39	-12.34	-75.09
-7	-12	4	0	-1	0	0.79	-0.03	0.16	0.59	3.17	2.9	2.9	3.11	14.39	-12.34	-75.09
-13	1	-12	0	1	0	0.79	-0.03	0.16	0.59	3.17	2.89	2.9	3.11	14.42	-12.35	-75.06
4	2	-4	0	0	0	0.79	-0.03	0.16	0.59	3.17	2.9	2.9	3.11	14.43	-12.35	-75.06
5	2	11	0	0	1	0.79	-0.03	0.16	0.59	3.17	2.88	2.9	3.11	14.43	-12.35	-75.06
-7	1	-3	0	0	-1	0.79	-0.03	0.16	0.59	3.17	2.88	2.9	3.11	14.43	-12.35	-75.06
5	-8	-4	0	0	0	0.79	-0.03	0.16	0.59	3.17	2.87	2.9	3.11	14.43	-12.36	-75.06
-7	-1	4	0	0	0	0.79	-0.03	0.16	0.59	3.17	2.88	3.11	3.11	14.45	-12.36	-75.06
7	0	4	0	0	0	0.79	-0.03	0.16	0.59	3.17	2.87	2.9	3.11	14.45	-12.36	-75.06
-1	0	6	0	0	0	0.79	-0.03	0.16	0.59	3.17	2.87	2.9	3.11	14.46	-12.36	-75.06
-9	17	15	0	0	0	0.79	-0.03	0.16	0.59	3.17	2.87	2.9	3.11	14.49	-12.39	-75.03
-4	3	-4	0	0	0	0.79	-0.03	0.16	0.59	3.17	2.87	3.11	3.11	14.49	-12.39	-75.03
13	-9	-19	0	0	0	0.79	-0.03	0.16	0.59	3.17	2.87	2.9	3.1	14.5	-12.39	-75.03
-3	-4	-6	0	0	0	0.79	-0.03	0.16	0.59	3.16	2.86	2.89	3.1	14.5	-12.39	-75.03
-8	2	6	0	0	0	0.79	-0.03	0.16	0.59	3.16	2.86	2.89	3.1	14.51	-12.39	-75.03
4	6	11	0	0	0	0.79	-0.03	0.16	0.59	3.16	2.86	2.9	3.16	14.51	-12.4	-75.03
1	3	10	0	0	0	0.79	-0.03	0.16	0.59	3.16	2.85	2.9	3.1	14.51	-12.4	-75.03
-15	0	-28	0	0	0	0.79	-0.03	0.16	0.59	3.16	2.85	2.9	3.1	14.56	-12.42	-75.02
-8	-4	25	0	0	0	0.79	-0.03	0.16	0.59	3.16	2.85	2.89	3.1	14.56	-12.43	-75.02
5	0	-20	0	0	0	0.79	-0.03	0.16	0.59	3.16	2.85	3.1	3.16	14.56	-12.43	-75.02
-3	0	-2	0	0	0	0.79	-0.03	0.16	0.59	3.16	2.85	2.89	3.1	14.56	-12.43	-75.02
-1	7	-9	0	-1	0	0.79	-0.03	0.16	0.59	3.16	2.85	3.1	3.1	14.56	-12.43	-75.01
5	-7	5	0	0	0	0.79	-0.03	0.16	0.59	3.16	2.85	2.89	3.1	14.56	-12.44	-75.01
-5	-14	-7	0	0	0	0.79	-0.03	0.16	0.59	3.16	2.85	2.89	3.16	14.56	-12.44	-75.01
15	13	13	0	0	0	0.79	-0.03	0.16	0.59	3.16	2.84	2.88	3.09	14.52	-12.44	-74.97
2	-1	0	0	0	1	0.79	-0.03	0.16	0.59	3.16	2.84	3.09	3.09	14.52	-12.44	-74.97
-1	1	6	0	0	-1	0.79	-0.03	0.16	0.59	3.16	2.84	2.86	3.16	14.51	-12.44	-74.97
2	4	-11	0	0	0	0.79	-0.03	0.16	0.59	3.16	2.84	3.09	3.16	14.51	-12.44	-74.97
0	3	2	0	0	1	0.79	-0.03	0.16	0.59	3.16	2.84	2.86	3.09	14.5	-12.45	-74.97
1	2	5	0	0	-1	0.79	-0.03	0.16	0.59	3.16	2.84	2.86	3.09	14.5	-12.45	-74.97
-3	-8	6	0	0	1	0.79	-0.03	0.16	0.59	3.16	2.85	2.86	3.09	14.49	-12.45	-74.96
-22511	-12474	14903	8447	-24778	21404	0.78	0.83	1.34	-0.89	3.16	2.86	2.88	3.08	-63.89	-38.65	66.24
22521	12476	-14932	-8446	24778	-21404	0.79	-0.03	0.16	0.59	3.15	2.95	2.97	2.91	14.4	-12.52	-74.93
12	14	35	1	-1	0	0.79	-0.03	0.16	0.59	3.04	3.05	3.04	1.77	14.35	-12.57	-74.93
-13	23	33	0	-1	0	0.79	-0.03	0.16	0.59	2.69	3.11	3.09	0	14.27	-12.62	-74.91
21	13	-3	2	-1	0	0.79	-0.03	0.16	0.59	0.01	3.13	3.11	0	14.15	-12.7	-74.89
31	32	54	3	-1	-1	0.79	-0.03	0.16	0.59	0	3.11	3.08	0	13.98	-12.84	-74.85
78	8	191	8	0	-1	0.79	-0.03	0.16	0.59	0	3.05	3.01	0	13.71	-13.13	-74.78
-77	-14	150	17	-9	0	0.79	-0.02	0.16	0.59	0	2.97	2.96	0	13.29	-13.72	-74.62
-226	2820	-2288	-9	38	4	0.76	0.11	0.31	0.56	0	2.89	0	0	13.12	-36.87	-77.7
-70	119	-243	-1	-7	-2	0.75	0.11	0.32	0.56	0	2.87	2.94	0	13.65	-37.65	-78.07
-108	136	87	-6	-7	0	0.75	0.12	0.32	0.56	0	2.8	2.92	0	13.99	-38.27	-78.3
-97	135	183	-9	-6	0	0.75	0.12	0.33	0.56	0	2.74	2.89	0	14.17	-38.72	-78.43
-39	100	36	5	-1	-2	0.75	0.12	0.33	0.56	0	2.75	2.87	0	14.2	-39.02	-78.43
-12	51	49	-1	-3	-1	0.75	0.12	0.33	0.56	0	2.79	2.93	0	14.15	-39.35	-78.34
-35	47	10	-1	-3	-1	0.75	0.12	0.33	0.56	0	2.83	2.99	0	14.02	-39.66	-78.17
-2057	-1050	541	-60	86	111	0.68	0.08	0.34	0.64	0	2.9	3.04	0	23.49	-35.18	-93.81
384	-102	337	-7	11	17	0.66	0.07	0.35	0.66	0	2.91	0	0	26.5	-33.21	-98.69
1193	105	285	1	-1	4	0.63	0.05	0.35	0.69	0	2.93	3.05	0	29.15	-30.95	-103.64
1307	366	-63	2	-7	-10	0.6	0.04	0.35	0.72	0	2.99	3.06	0	31.26	-28.75	-108.23
1615	683	112	11	-30	-30	0.58	0.03	0.35	0.74	0	3.01	3.06	0	32.36	-26.98	-111.83
1188	489	-8	17	-30	-43	0.56	0.03	0.35	0.75	0	3.03	3.08	0	32.64	-25.91	-114.02
-98	67	-283	13	-26	-44	0.56	0.03	0.34	0.76	0	3.04	3.1	0	32.3	-25.58	-114.63
-6229	-4420	428	133	-103	-190	0.81	0.14	0.34	0.46	0	3.05	3.14	0	7.27	-42.42	-62.11
-2120	-327	-1140	-29	23	55	0.83	0.15	0.34	0.42	0	3.05	3.13	0	3.06	-43.55	-54.35
-1542	182	-1342	-38	33	63	0.84	0.15	0.34	0.39	0	3.06	3.09	0	0.46	-44.29	-49.33
-169	671	-937	-46	31	64	0.85	0.15	0.35	0.37	0	3.09	3.1	0	-0.2	-44.7	-47.5
2217	1296	257	-28	-19	35	0.85	0.15	0.34	0.38	0	3.1	3.11	0	-0.35	-44.19	-47.77
1590	877	642	-11	-6	12	0.85	0.16	0.33	0.38	0	3.09	3.09	0	-0.7	-42.95	-48.54
975	378	612	-6	11	3	0.85	0.16	0.32	0.39	0	3.08	3.06	0	-0.81	-41.6	-49.66
18443	-1434	-353	85	-4216	4052	0.85	-1.47	-1.88	-0.17	0	3.1	3.07	0	81.13	nan	50.75
-15811	1518	2749	-27	4259	-4155	0.63	0.01	0.32	0.71	0	3.08	0	0	28.31	-24.95	-102.75
116	364	-572	17	-32	-6	0.64	0.02	0.32	0.69	0	3.09	3.11	0	28.36	-25.99	-101.2
130	63	-25	11	-11	-15	0.66	0.02	0.33	0.68	0	3.08	3.13	0	27.59	-27.34	-98.82
1131	393	369	20	-16	-34	0.68	0.03	0.33	0.66	0	3.09	3.14	0	26.28	-29.21	-95.63
