# Supplementary material for: Image Generation for 2D-CNN Using Time-Series Signal Features from Foot Gesture Applied to Select Cobot Operating Mode
Source: Sensors (Basel). 2021 Aug 26;21(17):5743. doi: 10.3390/s21175743 (PMC8434500; doi:10.3390/s21175743)
Supplement: Supplementary file 1 [file sensors-21-05743-s001.zip › data_fadwa/Cigarette crush with the forefoot/ccf50.xlsx]

## Sheet: ccf50
11	-2	-4	0	0	0	-0.8	0.07	-0.16	-0.57	3.11	2.84	2.99	3.12	17.37	-10.53	-73.02
5	-7	8	0	1	-1	-0.8	0.07	-0.16	-0.57	3.07	2.9	3	3.1	17.35	-10.52	-73.01
5	-6	-11	0	0	0	-0.8	0.07	-0.16	-0.57	3.03	2.97	3	3.06	17.33	-10.52	-73.01
57	24	22	1	-2	1	-0.8	0.06	-0.16	-0.58	2.94	3.04	3.05	2.91	16.8	-10.55	-72.97
24	7	-9	0	0	0	-0.8	0.06	-0.16	-0.58	2.64	3.09	3.08	2.65	16.72	-10.57	-72.97
8	15	5	0	1	0	-0.8	0.06	-0.16	-0.58	2.04	3.13	3.12	2.65	16.65	-10.61	-72.97
-3	15	-7	0	0	0	-0.8	0.06	-0.16	-0.58	2.08	3.14	3.13	2.82	16.58	-10.64	-72.96
6	-3	11	-1	-1	0	-0.8	0.06	-0.16	-0.58	2.51	3.15	3.14	2.93	16.52	-10.66	-72.96
6	18	2	0	1	-1	-0.8	0.06	-0.16	-0.58	2.68	3.15	3.15	2.95	16.46	-10.66	-72.95
0	4	-30	-1	0	0	-0.8	0.06	-0.16	-0.58	3.15	3.15	3.16	2.97	16.42	-10.64	-72.94
26	-81	51	1	2	0	-0.8	0.06	-0.16	-0.57	2.73	3.15	3.16	2.95	16.44	-10.31	-72.83
1	5	4	0	0	0	-0.8	0.06	-0.16	-0.57	2.74	3.15	3.16	2.95	16.46	-10.32	-72.82
-12	2	-16	0	0	0	-0.8	0.06	-0.16	-0.57	2.75	3.15	3.16	2.98	16.48	-10.34	-72.82
-9	0	-16	0	0	0	-0.8	0.06	-0.16	-0.57	3.13	3.13	3.16	3.03	16.5	-10.35	-72.82
9	10	4	-1	0	0	-0.8	0.06	-0.16	-0.57	2.97	3.16	3.16	3.06	16.51	-10.36	-72.81
-4	3	4	0	1	0	-0.8	0.06	-0.16	-0.57	3.02	3.07	3.16	3.08	16.54	-10.37	-72.81
-7	0	1	0	0	0	-0.8	0.06	-0.16	-0.57	3.06	2.99	3.15	3.1	16.58	-10.37	-72.8
-3	-2	0	-1	0	0	-0.8	0.06	-0.16	-0.57	3.1	3.15	3.15	3.13	16.62	-10.36	-72.8
-144	-79	-31	-2	6	-1	-0.8	0.07	-0.16	-0.57	3.13	0.98	3.13	3.15	17.98	-10.2	-72.79
-41	-42	-73	1	-2	0	-0.8	0.07	-0.16	-0.57	0.3	0.3	3.13	3.15	18.19	-10.16	-72.78
-8	-9	22	1	-2	1	-0.8	0.08	-0.16	-0.57	3.15	3.09	3.09	3.16	18.31	-10.13	-72.78
-24	18	46	0	2	-1	-0.8	0.08	-0.16	-0.57	0	0	2.98	3.16	18.45	-10.14	-72.79
-32	30	57	-3	5	-1	-0.8	0.08	-0.17	-0.57	3.17	0	2.98	3.16	18.7	-10.14	-72.79
-55	-4	89	-3	5	-1	-0.8	0.08	-0.17	-0.57	3.17	0	3.03	3.16	19.12	-10.08	-72.77
-64	-1	31	-4	5	-2	-0.8	0.09	-0.17	-0.57	3.16	2.12	3.09	3.15	19.71	-9.98	-72.76
118	26	-100	13	-27	7	-0.8	0.07	-0.17	-0.57	3.15	2.91	3.12	3.1	18.13	-10.57	-72.73
37	9	-7	0	1	-1	-0.8	0.07	-0.17	-0.57	3.11	3	3.13	3.08	17.97	-10.55	-72.74
26	5	-12	-1	3	0	-0.8	0.07	-0.16	-0.57	3.08	3.03	3.14	3.07	17.85	-10.54	-72.73
8	2	-32	0	0	0	-0.8	0.07	-0.16	-0.57	3.07	3.06	3.15	3.06	17.79	-10.55	-72.74
1	9	-18	0	0	0	-0.8	0.07	-0.16	-0.57	3.05	3.15	3.15	3.05	17.72	-10.54	-72.73
20	2	-5	-1	0	0	-0.8	0.07	-0.16	-0.57	3.05	3.08	3.15	3.06	17.65	-10.51	-72.73
17	-5	10	0	0	0	-0.8	0.07	-0.16	-0.57	3.05	3.09	3.15	3.06	17.57	-10.47	-72.72
69	-14	13	1	2	-1	-0.8	0.07	-0.16	-0.57	3.04	3.1	3.16	3.05	17.17	-10.28	-72.63
-3	0	-6	0	0	0	-0.8	0.07	-0.16	-0.57	3.03	3.1	3.16	3.05	17.17	-10.28	-72.63
-3	-5	0	0	0	0	-0.8	0.07	-0.16	-0.57	3.1	3.1	3.16	3.05	17.17	-10.28	-72.63
-5	-1	1	0	1	0	-0.8	0.07	-0.16	-0.57	3.03	3.09	3.16	3.06	17.17	-10.28	-72.63
2	-3	-9	0	0	0	-0.8	0.07	-0.16	-0.57	3.03	3.08	3.15	3.06	17.17	-10.29	-72.63
4	8	-2	-1	0	0	-0.8	0.07	-0.16	-0.57	3.08	3.15	3.15	3.06	17.18	-10.29	-72.62
4	1	15	0	0	0	-0.8	0.07	-0.16	-0.57	3.03	3.08	3.15	3.06	17.18	-10.29	-72.62
-3	5	-20	0	-2	0	-0.8	0.07	-0.16	-0.57	3.04	3.08	3.14	3.07	17.11	-10.29	-72.61
15	-3	13	0	0	0	-0.8	0.07	-0.16	-0.57	3.06	3.09	3.14	3.07	17.07	-10.26	-72.6
5	-1	1	0	0	0	-0.8	0.07	-0.16	-0.57	3.1	3.1	3.14	3.07	17.04	-10.25	-72.59
-1	-9	1	1	1	0	-0.8	0.07	-0.16	-0.57	3.05	3.1	3.14	3.04	17.01	-10.25	-72.59
8	-4	5	-1	-1	0	-0.8	0.07	-0.16	-0.57	3.04	3.1	3.14	3.07	16.99	-10.24	-72.58
2	6	-5	0	0	0	-0.8	0.07	-0.16	-0.57	3.04	3.1	3.14	3.07	16.96	-10.22	-72.57
5	-4	14	0	1	0	-0.8	0.07	-0.16	-0.57	3.03	3.14	3.14	3.06	16.94	-10.22	-72.56
8	22	-20	1	1	1	-0.8	0.07	-0.16	-0.57	3.02	3.1	3.13	3.05	16.92	-10.32	-72.56
-1	2	1	0	0	0	-0.8	0.07	-0.16	-0.57	3.1	3.1	3.13	3.06	16.93	-10.33	-72.57
-1	-5	5	0	0	0	-0.8	0.07	-0.16	-0.57	3.01	3.09	3.13	3.06	16.94	-10.33	-72.56
-5	-6	10	0	0	0	-0.8	0.07	-0.16	-0.57	3.09	3.09	3.13	3.06	16.95	-10.33	-72.56
-9	-2	-3	0	0	0	-0.8	0.07	-0.16	-0.57	3.03	3.09	3.13	3.07	16.95	-10.34	-72.56
1	10	-1	-1	-1	0	-0.8	0.07	-0.16	-0.57	3.03	3.09	3.13	3.06	16.95	-10.34	-72.56
-13	3	-1	0	0	0	-0.8	0.07	-0.16	-0.57	3.03	3.09	3.12	3.06	16.96	-10.33	-72.57
1	-2	1	0	0	0	-0.8	0.07	-0.16	-0.57	3.03	3.12	3.12	3.07	16.95	-10.32	-72.57
37	12	4	1	0	0	-0.8	0.06	-0.16	-0.57	3.03	3.09	3.12	3.07	16.76	-10.28	-72.55
14	-5	17	0	0	0	-0.8	0.06	-0.16	-0.57	3.03	3.09	3.12	3.07	16.75	-10.28	-72.55
-5	-3	-1	0	0	0	-0.8	0.06	-0.16	-0.57	3.03	3.09	3.12	3.07	16.75	-10.27	-72.55
5	0	-12	0	0	0	-0.8	0.06	-0.16	-0.57	3.03	3.12	3.12	3.07	16.73	-10.27	-72.55
4	-5	-3	0	1	0	-0.8	0.06	-0.16	-0.57	3.03	3.09	3.12	3.07	16.73	-10.27	-72.55
-1	5	-3	0	-1	0	-0.8	0.06	-0.16	-0.57	3.04	3.09	3.08	3.08	16.73	-10.28	-72.55
-1	-5	-1	-1	0	0	-0.8	0.06	-0.16	-0.57	3.04	3.09	3.12	3.08	16.73	-10.28	-72.55
0	-4	3	1	1	-1	-0.8	0.06	-0.16	-0.57	3.05	3.09	3.12	3.08	16.75	-10.23	-72.52
-8	0	5	0	0	0	-0.8	0.06	-0.16	-0.57	3.08	3.08	3.12	3.08	16.77	-10.23	-72.53
-7	-4	0	-1	0	0	-0.8	0.07	-0.16	-0.57	3.07	3.09	3.12	3.08	16.78	-10.23	-72.52
2	-1	-8	0	0	0	-0.8	0.07	-0.16	-0.57	3.07	3.09	3.12	3.09	16.79	-10.23	-72.53
-4	-4	-2	0	0	0	-0.8	0.07	-0.16	-0.57	3.09	3.12	3.12	3.09	16.79	-10.24	-72.52
-3	7	-5	1	-1	0	-0.8	0.07	-0.16	-0.57	3.07	3.09	3.12	3.09	16.79	-10.24	-72.52
5	0	13	-1	0	0	-0.8	0.07	-0.16	-0.57	3.08	3.09	3.12	3.09	16.79	-10.24	-72.52
2	-17	-14	1	1	0	-0.8	0.07	-0.16	-0.57	3.08	3.08	3.13	3.07	16.8	-10.18	-72.5
9	-9	17	1	1	0	-0.8	0.07	-0.16	-0.57	3.11	3.11	3.15	2.42	16.82	-10.21	-72.5
-15	-2	17	1	1	0	-0.8	0.07	-0.16	-0.57	0.01	3.13	3.16	0	16.85	-10.27	-72.5
-15	-22	34	3	1	1	-0.8	0.07	-0.16	-0.57	0	3.11	3.11	0	16.9	-10.4	-72.52
-22	24	199	6	4	1	-0.8	0.06	-0.16	-0.57	0	2.94	2.99	0	16.97	-10.68	-72.56
-79	-26	320	12	4	2	-0.8	0.06	-0.17	-0.57	0	2.83	2.83	0	17.08	-11.24	-72.64
-262	69	540	33	7	9	-0.8	0.06	-0.18	-0.57	0	2.03	2.75	0	17.26	-12.51	-72.93
-1324	2673	-4040	-58	-45	4	-0.78	-0.07	-0.34	-0.52	0	2.78	2.88	0	17.19	-37.04	-72.7
589	299	679	-4	0	1	-0.78	-0.08	-0.33	-0.52	0	2.94	2.94	0	16.34	-36.73	-72.7
316	199	670	-6	7	-4	-0.78	-0.08	-0.33	-0.52	3.02	3.02	2.97	0	15.59	-36.31	-72.71
80	86	263	1	5	-3	-0.78	-0.08	-0.32	-0.53	0	3.02	3.02	0	15.14	-35.92	-72.77
88	50	422	-2	8	-3	-0.78	-0.08	-0.32	-0.53	0	3.01	3.06	0	14.89	-35.5	-72.88
-22	-19	280	3	8	-1	-0.78	-0.08	-0.31	-0.53	0	3.03	3.11	0	14.88	-35.14	-73.06
-45	-34	-17	-1	10	-1	-0.78	-0.08	-0.31	-0.53	0	3.12	3.12	0	15.25	-34.91	-73.43
5630	555	923	-77	-31	38	-0.68	0.01	-0.29	-0.68	0	3.12	3.11	0	25.95	-22.33	-94.97
-1048	-268	-1895	22	0	-83	-0.68	0.01	-0.27	-0.68	0	3.09	3.13	0	24.17	-20.74	-94.37
-1534	-229	2484	60	20	-27	-0.69	0.01	-0.27	-0.67	0	3.05	3.13	0	23.71	-20.29	-92.65
1062	262	553	31	-6	-38	-0.71	0.02	-0.26	-0.66	2.96	3.13	3.13	0	23.28	-20.59	-90.27
1228	89	333	52	-40	-62	-0.73	0	-0.26	-0.63	0	2.86	3.14	0	21.5	-22.3	-85.96
0	-712	88	31	-19	-62	-0.76	-0.01	-0.26	-0.59	0	2.92	3.11	0	18.69	-24.7	-79.29
-1346	-1520	-448	15	-7	-33	-0.8	-0.03	-0.26	-0.53	0	2.95	3.1	0	15.22	-27.12	-70.79
-4165	-1908	-1449	-216	128	483	-0.76	0.03	-0.27	-0.6	0	2.99	3.04	0	23.56	-22.3	-81.19
2738	1216	507	13	-12	-37	-0.72	0.04	-0.27	-0.64	0	3.04	3.05	0	24.81	-19.92	-87.39
2756	1480	778	29	-25	-71	-0.7	0.04	-0.26	-0.67	0	2.99	3.1	0	24.8	-18.24	-91.68
1414	1060	524	36	-24	-93	-0.69	0.03	-0.25	-0.68	0	2.95	3.12	0	23.81	-17.66	-93.36
-2214	-354	-588	25	12	-56	-0.69	0.03	-0.25	-0.68	2.84	3.13	3.13	0	23.45	-17.81	-92.84
-833	19	774	8	23	-26	-0.7	0.03	-0.25	-0.67	0	2.67	3.14	0	23.72	-18.35	-91.57
-168	-254	-627	30	-26	-30	-0.71	0.03	-0.26	-0.65	2.69	2.69	3.12	0	23.82	-19.45	-89.5
-7414	-3469	-2927	-136	34	263	-0.79	0.02	-0.28	-0.54	0	2.8	3.08	0	22.32	-25.16	-73.25
961	150	555	-11	8	31	-0.76	0.04	-0.28	-0.58	2.79	2.79	3.04	0	24.53	-22.7	-79.37
1155	220	431	-2	4	11	-0.73	0.05	-0.28	-0.62	0	2.76	3	0	26.47	-19.91	-85.86
1991	574	749	7	-1	-10	-0.69	0.06	-0.27	-0.67	0	2.61	3.06	0	27.77	-17.05	-92.12
