# Supplementary material for: Image Generation for 2D-CNN Using Time-Series Signal Features from Foot Gesture Applied to Select Cobot Operating Mode
Source: Sensors (Basel). 2021 Aug 26;21(17):5743. doi: 10.3390/s21175743 (PMC8434500; doi:10.3390/s21175743)
Supplement: Supplementary file 1 [file sensors-21-05743-s001.zip › data_fadwa/Cigarette crush with the forefoot/ccf52.xlsx]

## Sheet: ccf52
-9	-11	-21	1	-1	0	-0.79	0.07	-0.15	-0.59	3.1	3.02	3.1	3.11	17.11	-9.24	-74.66
-5	-8	5	-1	0	0	-0.79	0.07	-0.15	-0.59	3.09	3.02	3.11	3.11	17.11	-9.23	-74.66
3	-3	-2	0	0	0	-0.79	0.07	-0.15	-0.59	3.09	3.03	3.11	3.11	17.1	-9.23	-74.66
5	-2	-9	0	0	0	-0.79	0.07	-0.15	-0.59	3.09	3.04	3.11	3.11	17.1	-9.22	-74.66
8	-10	8	0	0	0	-0.79	0.07	-0.15	-0.59	3.09	3.04	3.12	3.11	17.08	-9.21	-74.65
-2	3	5	0	0	0	-0.79	0.07	-0.15	-0.59	3.09	3.03	3.12	3.12	17.06	-9.2	-74.65
1	7	-11	0	0	0	-0.79	0.07	-0.15	-0.59	3.1	3.11	3.11	3.12	17.05	-9.19	-74.64
-8	-1	2	1	1	0	-0.79	0.07	-0.15	-0.59	3.1	3	3.1	3.12	17.11	-9.17	-74.62
5	-7	16	0	0	0	-0.79	0.07	-0.15	-0.59	3.11	3	3.1	3.13	17.12	-9.18	-74.62
-4	-5	-3	0	0	0	-0.79	0.07	-0.15	-0.59	2.99	2.99	3.1	3.13	17.13	-9.18	-74.62
-5	7	-6	0	0	0	-0.79	0.07	-0.15	-0.59	3.11	2.99	3.1	3.13	17.14	-9.19	-74.62
-7	6	-6	-1	0	0	-0.79	0.07	-0.15	-0.59	3.11	3	3.1	3.12	17.15	-9.19	-74.62
6	-2	2	0	0	0	-0.79	0.07	-0.15	-0.59	3.1	3.02	3.11	3.12	17.16	-9.19	-74.62
-8	2	-3	0	0	0	-0.79	0.07	-0.15	-0.59	3.1	3.04	3.12	3.11	17.16	-9.19	-74.62
9	16	10	1	0	0	-0.79	0.07	-0.15	-0.59	3.07	3.05	3.13	3.09	17.07	-9.23	-74.6
1	3	12	0	0	0	-0.79	0.07	-0.15	-0.59	3.05	3.06	3.13	3.09	17.07	-9.24	-74.6
9	-2	7	0	-1	0	-0.79	0.07	-0.15	-0.59	3.05	3.06	3.13	3.09	17.07	-9.25	-74.6
2	1	5	0	0	0	-0.79	0.07	-0.15	-0.59	3.05	3.06	3.13	3.09	17.06	-9.26	-74.6
4	-4	-15	0	0	0	-0.79	0.07	-0.15	-0.59	3.05	3.06	3.13	3.09	17.05	-9.26	-74.59
-3	-1	-7	0	0	1	-0.79	0.07	-0.15	-0.59	3.06	3.06	3.13	3.1	17.04	-9.26	-74.59
-4	2	-16	-1	0	-1	-0.79	0.07	-0.15	-0.59	3.06	3.06	3.13	3.1	17.04	-9.26	-74.59
19	-14	16	1	1	0	-0.79	0.07	-0.15	-0.59	3.06	3.05	3.12	3.1	17.03	-9.2	-74.57
2	1	-7	0	0	0	-0.79	0.07	-0.15	-0.59	3.07	3.05	3.12	3.11	17.03	-9.21	-74.57
-5	0	-2	0	0	0	-0.79	0.07	-0.15	-0.59	3.08	3.04	3.12	3.11	17.04	-9.21	-74.57
-3	2	15	0	0	0	-0.79	0.07	-0.15	-0.59	3.08	3.04	3.12	3.11	17.04	-9.21	-74.57
-2	2	-18	0	0	0	-0.79	0.07	-0.15	-0.59	3.08	3.04	3.12	3.11	17.04	-9.21	-74.56
-1	-2	5	0	0	1	-0.79	0.07	-0.15	-0.59	3.04	3.04	3.12	3.11	17.05	-9.21	-74.57
1	-4	0	0	0	-1	-0.79	0.07	-0.15	-0.59	3.09	3.04	3.12	3.11	17.05	-9.21	-74.56
-6	6	2	0	-1	1	-0.79	0.07	-0.15	-0.59	3.09	3.04	3.12	3.09	17.05	-9.2	-74.55
2	1	0	0	0	-1	-0.79	0.07	-0.15	-0.59	3.09	3.04	3.12	3.11	17.05	-9.2	-74.55
4	-8	-3	0	1	0	-0.79	0.07	-0.15	-0.59	3.09	3.04	3.12	3.11	17.05	-9.2	-74.55
-4	1	13	0	-1	0	-0.79	0.07	-0.15	-0.59	3.08	3.04	3.12	3.11	17.04	-9.21	-74.54
1	9	-6	0	0	0	-0.79	0.07	-0.15	-0.59	3.08	3.04	3.12	3.11	17.04	-9.21	-74.54
-3	3	-4	0	0	0	-0.79	0.07	-0.15	-0.59	3.07	3.05	3.12	3.11	17.03	-9.21	-74.54
2	-3	-4	0	0	0	-0.79	0.07	-0.15	-0.59	3.07	3.12	3.12	3.11	17.03	-9.21	-74.54
9	-1	-2	0	0	0	-0.79	0.07	-0.15	-0.59	3.07	3.05	3.13	3.1	17.03	-9.21	-74.54
-18	-7	12	0	0	0	-0.79	0.07	-0.15	-0.59	3.07	3.05	3.12	3.1	17.01	-9.23	-74.52
11	3	5	0	0	0	-0.79	0.07	-0.15	-0.59	3.05	3.05	3.13	3.11	17.01	-9.23	-74.52
-2	-3	-1	0	0	0	-0.79	0.07	-0.15	-0.59	3.07	3.05	3.13	3.11	17.01	-9.23	-74.51
-6	8	-10	0	1	1	-0.79	0.07	-0.15	-0.59	3.07	3.05	3.13	3.11	17.01	-9.23	-74.51
2	-1	2	0	-1	-1	-0.79	0.07	-0.15	-0.59	3.07	3.05	3.13	3.11	17.01	-9.23	-74.51
0	-2	1	0	0	0	-0.79	0.07	-0.15	-0.59	3.07	3.05	3.13	3.11	17.01	-9.23	-74.51
1	-5	-3	-1	1	0	-0.79	0.07	-0.15	-0.59	3.05	3.13	3.13	3.11	17.01	-9.23	-74.51
-4	-2	-2	0	-1	0	-0.79	0.07	-0.15	-0.59	3.07	3.05	3.13	3.11	17	-9.23	-74.5
-8	2	6	1	0	1	-0.79	0.07	-0.15	-0.59	3.07	3.05	3.13	3.11	17	-9.23	-74.5
11	-3	10	-1	0	-1	-0.79	0.07	-0.15	-0.59	3.08	3.05	3.13	3.11	17	-9.22	-74.5
10	2	0	1	0	0	-0.79	0.07	-0.15	-0.59	3.05	3.05	3.12	3.11	17	-9.22	-74.5
-9	4	-1	0	0	0	-0.79	0.07	-0.15	-0.59	3.08	3.05	3.12	3.11	16.99	-9.22	-74.49
0	0	0	-1	0	0	-0.79	0.07	-0.15	-0.59	3.07	3.05	3.13	3.11	16.99	-9.22	-74.48
2	-3	-3	1	1	0	-0.79	0.07	-0.15	-0.59	3.07	3.05	3.13	3.11	16.99	-9.22	-74.48
7	10	13	-1	-1	0	-0.79	0.07	-0.15	-0.59	3.08	3.05	3.13	3.11	16.98	-9.21	-74.46
1	-4	-22	0	0	1	-0.79	0.07	-0.15	-0.59	3.08	3.05	3.13	3.11	16.97	-9.22	-74.46
0	2	-15	0	0	-1	-0.79	0.07	-0.15	-0.59	3.08	3.06	3.14	3.11	16.97	-9.21	-74.46
-1	-4	11	0	0	0	-0.79	0.07	-0.15	-0.59	3.07	3.07	3.14	3.08	16.97	-9.21	-74.46
-7	-10	22	0	0	0	-0.79	0.07	-0.15	-0.59	3.1	3.1	3.15	2.93	16.97	-9.19	-74.46
1	-2	-10	1	0	0	-0.79	0.07	-0.15	-0.59	2.44	3.13	3.16	0.15	16.97	-9.19	-74.45
4	-5	-10	0	0	0	-0.79	0.07	-0.15	-0.59	0	3.14	3.16	0	16.96	-9.2	-74.45
-218	728	700	77	20	11	-0.79	0.02	-0.2	-0.58	0	3.11	3.13	0	16.81	-16.98	-75.5
-217	194	-314	-1	8	0	-0.78	0.01	-0.22	-0.58	0	3.06	3.07	0	16.96	-19.23	-75.83
69	258	-174	-2	1	-1	-0.78	0	-0.24	-0.58	0	2.99	0	0	17.22	-21.47	-76.22
51	435	-372	-9	1	-5	-0.78	-0.01	-0.25	-0.57	0	3.01	2.98	0	17.6	-23.54	-76.55
20	338	-551	-6	-6	-3	-0.78	-0.02	-0.26	-0.57	0	3.04	2.96	0	17.91	-25.44	-76.78
-104	119	-377	-7	-7	-1	-0.77	-0.02	-0.28	-0.57	0	2.95	2.95	0	18.13	-27.09	-76.89
-195	134	-284	-10	-8	1	-0.77	-0.03	-0.29	-0.57	0	3.09	2.99	0	18.18	-28.45	-76.95
-187	765	156	-53	-3	9	-0.76	-0.06	-0.3	-0.57	0	3.11	3.04	0	17.16	-31.8	-78.66
-43	-29	28	-5	4	6	-0.76	-0.06	-0.3	-0.57	3.12	3.12	3.09	0	17.56	-31.48	-79.24
-215	-121	-568	-7	15	8	-0.76	-0.05	-0.3	-0.58	0	3.12	3.1	0	18.31	-31.05	-80.19
-791	-234	174	-25	23	15	-0.75	-0.04	-0.3	-0.59	0	3.12	3.09	0	20.18	-30.14	-81.95
-675	-426	212	-22	6	23	-0.74	-0.02	-0.31	-0.6	0	3.15	0	0	22.36	-28.56	-84.36
-176	-375	-734	-16	-9	27	-0.72	-0.01	-0.3	-0.62	0	3.13	3.08	0	24.32	-26.42	-87.33
207	-283	732	-9	-7	28	-0.7	0.01	-0.3	-0.65	3.11	3.07	3.07	0	25.67	-23.76	-90.79
2352	-2345	1905	208	-93	-375	-0.82	-0.02	-0.25	-0.52	0	3.05	3.11	0	14.14	-25.48	-68.01
-3257	-1145	-1166	-23	14	57	-0.85	-0.03	-0.25	-0.47	0	2.98	3.12	0	12.2	-27.3	-60.51
-3714	-1091	-1420	-38	25	88	-0.86	-0.03	-0.26	-0.43	0	3.02	3.06	0	11.46	-28.61	-55.51
-411	395	-698	-49	29	113	-0.87	-0.02	-0.27	-0.41	2.99	2.99	3.02	0	12.49	-29.43	-54.31
2567	1970	1070	-5	-14	36	-0.86	-0.02	-0.27	-0.42	0	2.93	2.98	0	12.78	-29.51	-55.16
684	811	118	-5	-6	15	-0.86	-0.02	-0.27	-0.43	0	2.94	2.94	0	12.89	-29.37	-56.38
-1166	-101	-433	-21	16	43	-0.85	-0.02	-0.27	-0.45	0	2.82	2.94	0	13.72	-29.09	-58.71
9964	3861	3203	112	-46	-267	-0.68	0.02	-0.29	-0.67	0	2.78	3.05	0	26.31	-21.66	-93.95
-1008	-1019	-386	17	-17	-40	-0.72	0.01	-0.29	-0.63	0	2.6	3.1	0	24.37	-24.34	-87.78
-2010	-1105	-468	4	-6	-15	-0.76	-0.01	-0.29	-0.58	0	2.58	3.11	0	22.05	-26.9	-80.49
-2506	-1377	-686	-6	5	17	-0.79	-0.01	-0.3	-0.53	0	2.7	3.05	0	19.71	-29.12	-73.09
-2645	-1420	-1045	-17	9	46	-0.82	-0.02	-0.3	-0.49	2.83	2.83	3.02	0	17.85	-30.82	-66.64
-3111	-1179	-997	-36	21	75	-0.83	-0.02	-0.31	-0.46	0	2.57	2.93	0	17.04	-31.93	-62.34
-610	302	-792	-44	25	87	-0.84	-0.01	-0.31	-0.45	0	2.31	2.82	0	17.61	-32.42	-61.11
14486	5787	3665	1	-15	-4	-0.59	0.03	-0.28	-0.76	0	2.53	2.76	0	28.47	-16.2	-108.37
-776	162	1248	-5	33	-69	-0.6	0.03	-0.27	-0.75	0	2.64	2.94	0	28.04	-16.24	-107.14
172	-163	556	41	-17	-66	-0.62	0.03	-0.28	-0.74	0	3.04	3.04	0	27.77	-16.96	-104.14
-357	-295	183	49	-54	-65	-0.65	0.02	-0.28	-0.71	0	2.12	3.08	0	26.36	-19.22	-98.94
-756	-1214	-242	28	-18	-52	-0.7	0.01	-0.28	-0.66	0	1.73	3.04	0	24.04	-22.26	-91.61
-3320	-1754	-948	3	-1	-7	-0.75	-0.01	-0.28	-0.6	2.34	2.34	2.98	0	21.5	-25.22	-82.9
-3088	-1770	-217	17	-2	0	-0.79	-0.01	-0.29	-0.55	0	2.71	2.91	0	19.14	-27.66	-74.27
4481	3836	-275	-170	66	308	-0.73	0.02	-0.26	-0.63	0	2.51	2.74	0	22.04	-20.4	-86.01
-216	38	-991	9	-12	-54	-0.73	0.02	-0.25	-0.64	2.6	2.6	2.92	0	21.03	-19.73	-86.1
-1332	-388	-273	-10	14	-19	-0.73	0.02	-0.24	-0.64	2.46	2.46	2.96	0	20.66	-18.83	-85.35
-806	-339	-300	7	15	-6	-0.74	0.03	-0.23	-0.63	0	2.72	2.97	0	20.88	-17.94	-84.47
-1315	-366	-148	-8	-8	5	-0.74	0.04	-0.23	-0.63	0	2.89	3.02	0	21.24	-17.02	-83.55
-892	-515	65	-3	-13	11	-0.75	0.05	-0.22	-0.62	0	2.89	3.01	2.51	21.27	-15.97	-82.77
-119	-261	283	0	-6	15	-0.75	0.05	-0.21	-0.62	2.58	2.95	2.95	2.99	21.04	-14.8	-82.37
