# Supplementary material for: Image Generation for 2D-CNN Using Time-Series Signal Features from Foot Gesture Applied to Select Cobot Operating Mode
Source: Sensors (Basel). 2021 Aug 26;21(17):5743. doi: 10.3390/s21175743 (PMC8434500; doi:10.3390/s21175743)
Supplement: Supplementary file 1 [file sensors-21-05743-s001.zip › data_fadwa/Cigarette crush with the forefoot/ccf53.xlsx]

## Sheet: ccf53
-2	2	20	0	1	1	-0.76	0.08	-0.15	-0.63	3.11	3.02	3.12	3.1	18.56	-7.66	-80.53
-8	6	-5	0	0	-1	-0.76	0.08	-0.15	-0.63	3.1	3.03	3.1	3.1	18.57	-7.66	-80.53
29806	17515	-22990	-26	-6874	-1201	0	0	0	0	3.1	3.03	3.12	3.1	-180	0	-180
-29794	-17517	22983	27	6873	1201	-0.76	0.08	-0.15	-0.63	3.04	3.04	3.12	3.09	18.51	-7.69	-80.51
4	1	-4	0	0	0	-0.76	0.08	-0.15	-0.63	3.1	3.04	3.12	3.09	18.51	-7.69	-80.5
1	1	-8	0	0	1	-0.76	0.08	-0.15	-0.63	3.1	3.04	3.12	3.09	18.5	-7.69	-80.51
-5	-3	-1	0	0	-1	-0.76	0.08	-0.15	-0.63	3.09	3.04	3.12	3.09	18.5	-7.69	-80.5
-5	-2	-2	-1	0	1	-0.76	0.08	-0.15	-0.63	3.05	3.12	3.12	3.09	18.49	-7.69	-80.5
3	-4	2	0	0	0	-0.76	0.08	-0.15	-0.63	3.09	3.05	3.12	3.09	18.48	-7.68	-80.5
-3	6	15	0	0	-1	-0.76	0.08	-0.15	-0.63	3.09	3.05	3.12	3.1	18.47	-7.67	-80.5
14	2	-7	0	0	0	-0.76	0.08	-0.15	-0.63	3.1	3.03	3.12	3.11	18.36	-7.64	-80.48
7	-11	20	0	0	0	-0.76	0.08	-0.15	-0.63	3.02	3.02	3.11	3.11	18.36	-7.63	-80.47
4	-1	-8	0	1	0	-0.76	0.08	-0.15	-0.63	3.11	3.02	3.11	3.11	18.35	-7.62	-80.47
-3	7	-5	0	0	0	-0.76	0.08	-0.15	-0.63	3.12	3.01	3.11	3.12	18.36	-7.62	-80.47
3	1	3	0	0	0	-0.76	0.08	-0.15	-0.63	3.12	3	3.1	3.12	18.36	-7.62	-80.47
-2	0	-5	1	0	0	-0.76	0.08	-0.15	-0.63	3.12	3.1	3.1	3.12	18.36	-7.61	-80.46
0	4	8	-1	0	0	-0.76	0.08	-0.15	-0.63	3.13	2.98	3.1	3.12	18.36	-7.61	-80.46
-5	-12	-7	1	0	0	-0.76	0.08	-0.15	-0.63	3.13	2.98	3.1	3.12	18.43	-7.6	-80.44
-2	-5	-20	-1	0	0	-0.76	0.08	-0.15	-0.63	3.13	2.99	3.1	3.12	18.43	-7.61	-80.44
-4	6	13	0	0	0	-0.76	0.08	-0.15	-0.63	2.99	2.99	3.11	3.12	18.44	-7.6	-80.44
4	0	-7	0	-1	0	-0.76	0.08	-0.15	-0.63	3.12	3	3.11	3.11	18.44	-7.6	-80.44
-2	-5	11	0	0	0	-0.76	0.08	-0.15	-0.63	3.12	3.01	3.11	3.11	18.44	-7.6	-80.44
-7	3	6	1	0	0	-0.76	0.08	-0.15	-0.63	3.12	3.01	3.11	3.11	18.44	-7.6	-80.44
-1	0	4	0	0	0	-0.76	0.08	-0.15	-0.63	3.12	3.11	3.11	3.11	18.44	-7.61	-80.43
8	0	-5	0	1	0	-0.76	0.08	-0.15	-0.63	3.11	3.02	3.11	3.11	18.44	-7.66	-80.42
-11	5	0	0	0	0	-0.76	0.08	-0.15	-0.63	3.11	3.02	3.11	3.11	18.45	-7.67	-80.42
2	4	-2	0	-1	1	-0.76	0.08	-0.15	-0.63	3.11	3.02	3.11	3.11	18.45	-7.67	-80.42
-6	-4	-1	0	0	0	-0.76	0.08	-0.15	-0.63	3.02	3.11	3.11	3.11	18.45	-7.67	-80.42
13	-5	-7	0	0	0	-0.76	0.08	-0.15	-0.63	3.11	3.02	3.11	3.11	18.44	-7.67	-80.42
6	0	-1	0	0	-1	-0.76	0.08	-0.15	-0.63	3.11	3.02	3.11	3.11	18.45	-7.68	-80.42
-3	4	11	0	0	1	-0.76	0.08	-0.15	-0.63	3.11	3.02	3.11	3.11	18.45	-7.68	-80.42
8	-5	-5	-1	0	-1	-0.76	0.08	-0.15	-0.63	3.11	3.02	3.11	3.11	18.43	-7.68	-80.43
5	3	11	0	0	0	-0.76	0.08	-0.15	-0.63	3.12	3.01	3.11	3.11	18.42	-7.67	-80.43
-5	-1	-14	0	1	0	-0.76	0.08	-0.15	-0.63	3.12	3.01	3.11	3.12	18.42	-7.67	-80.43
1	1	1	0	0	1	-0.76	0.08	-0.15	-0.63	3.12	3.01	3.11	3.12	18.42	-7.67	-80.43
-5	-4	2	0	-1	-1	-0.76	0.08	-0.15	-0.63	3.01	3.11	3.11	3.12	18.43	-7.67	-80.42
2	5	-1	0	0	0	-0.76	0.08	-0.15	-0.63	3.12	3.01	3.11	3.12	18.43	-7.67	-80.42
-3	-6	14	1	0	0	-0.76	0.08	-0.15	-0.63	3.12	3.01	3.11	3.12	18.43	-7.67	-80.43
13	2	-12	0	0	0	-0.76	0.08	-0.15	-0.63	3.12	3.01	3.11	3.12	18.42	-7.69	-80.43
-4	2	11	0	0	1	-0.76	0.08	-0.15	-0.63	3.01	3.01	3.11	3.12	18.42	-7.7	-80.43
-1	-1	-6	0	0	-1	-0.76	0.08	-0.15	-0.63	3.12	3.02	3.11	3.11	18.42	-7.7	-80.43
0	-10	0	0	0	1	-0.76	0.08	-0.15	-0.63	3.12	3.02	3.11	3.12	18.41	-7.69	-80.43
9	11	7	0	0	-1	-0.76	0.08	-0.15	-0.63	3.12	3.02	3.11	3.12	18.41	-7.7	-80.43
0	7	-2	0	1	0	-0.76	0.08	-0.15	-0.63	3.12	3.11	3.11	3.12	18.41	-7.7	-80.43
-4	-6	-10	0	0	0	-0.76	0.08	-0.15	-0.63	3.12	3.01	3.11	3.12	18.41	-7.7	-80.43
-16	-4	-1	0	0	0	-0.76	0.08	-0.15	-0.63	3.12	3.01	3.11	3.12	18.45	-7.71	-80.43
-5	-1	-5	-1	0	0	-0.76	0.08	-0.15	-0.63	3.12	3.01	3.11	3.12	18.45	-7.71	-80.43
2	-3	20	0	0	1	-0.76	0.08	-0.15	-0.63	3.01	3.01	3.11	3.12	18.45	-7.7	-80.43
-1	7	-8	1	0	-1	-0.76	0.08	-0.15	-0.63	3.12	3.01	3.11	3.12	18.45	-7.7	-80.43
8	0	4	0	0	1	-0.76	0.08	-0.15	-0.63	3.12	3.01	3.11	3.12	18.45	-7.7	-80.43
4	-3	-1	0	0	-1	-0.76	0.08	-0.15	-0.63	3.12	3.01	3.11	3.12	18.45	-7.7	-80.43
-1	0	-14	0	0	0	-0.76	0.08	-0.15	-0.63	3.12	3.11	3.11	3.12	18.45	-7.71	-80.42
-1	-3	8	0	0	0	-0.76	0.08	-0.15	-0.63	3.12	3.01	3.11	3.12	18.45	-7.72	-80.42
-10	4	-1	0	0	0	-0.76	0.08	-0.15	-0.63	3.12	3.01	3.11	3.12	18.45	-7.72	-80.41
3	7	12	0	0	1	-0.76	0.08	-0.15	-0.63	3.12	3.01	3.11	3.12	18.45	-7.72	-80.42
4	-3	-16	0	0	0	-0.76	0.08	-0.15	-0.63	3.02	3.02	3.11	3.12	18.46	-7.73	-80.41
-4	0	2	0	0	-1	-0.76	0.08	-0.15	-0.63	3.12	3.03	3.12	3.11	18.46	-7.73	-80.41
8	1	7	0	0	1	-0.76	0.08	-0.15	-0.63	3.11	3.07	3.07	3.07	18.46	-7.73	-80.41
-7	4	-12	-1	-1	0	-0.76	0.08	-0.15	-0.63	3.05	3.1	3.14	2.8	18.46	-7.73	-80.41
1	0	-20	0	0	-1	-0.76	0.08	-0.15	-0.63	2.59	3.13	3.15	0	18.46	-7.73	-80.41
-191	159	730	50	11	10	-0.76	0.06	-0.17	-0.63	0	3.15	3.15	0	18.59	-10.44	-80.95
65	131	82	16	1	0	-0.76	0.05	-0.18	-0.63	0	3.12	3.11	0	18.58	-12.1	-81.22
-94	202	-14	12	-1	2	-0.75	0.04	-0.2	-0.62	0	3.08	3.06	0	18.53	-14.12	-81.51
21	338	36	6	5	2	-0.75	0.03	-0.21	-0.62	0	3.02	0	0	18.52	-16.42	-81.85
440	424	-125	2	9	1	-0.75	0.01	-0.23	-0.62	0	3.03	3	0	18.68	-18.84	-82.33
110	208	-578	-9	5	-6	-0.75	0	-0.24	-0.62	0	3.07	3	0	19.13	-21.18	-82.82
-189	271	-712	-9	-3	-5	-0.74	-0.01	-0.26	-0.61	0	3.08	3.01	0	19.67	-23.28	-83.17
-995	764	-283	-81	-25	7	-0.73	-0.01	-0.29	-0.62	3.1	3.1	3.04	0	22.32	-26.45	-85.49
-67	-24	443	-1	-3	3	-0.73	-0.01	-0.29	-0.62	0	3.11	3.07	0	22.31	-26	-85.83
250	105	-210	-4	-2	1	-0.73	-0.01	-0.29	-0.62	0	3.1	3.07	0	22.21	-25.54	-86.23
-139	-134	447	-10	5	-2	-0.73	-0.01	-0.28	-0.63	0	3.09	3.05	0	22.26	-24.82	-86.62
-145	-93	-413	6	7	2	-0.72	0	-0.28	-0.63	0	3	0	0	22.47	-24.14	-87.07
-371	-169	-192	-4	5	7	-0.72	0	-0.28	-0.64	0	3.04	2.93	0	22.98	-23.46	-87.75
-423	-215	-244	-6	4	13	-0.71	0.01	-0.28	-0.64	0	2.96	2.98	0	23.65	-22.62	-88.76
6519	716	2481	166	-80	-265	-0.71	-0.01	-0.3	-0.64	0	2.74	3.02	0	24.64	-26.24	-89.84
-2468	-1568	-892	5	-10	-17	-0.75	-0.03	-0.31	-0.58	2.27	3.07	3.07	0	21.87	-29.66	-81.67
-3737	-1087	-1193	-16	9	23	-0.79	-0.04	-0.32	-0.53	0	1.66	0	0	19.12	-32.51	-73.33
-4729	-2114	-1623	-43	31	76	-0.81	-0.04	-0.33	-0.48	0	2	2.99	0	17.72	-34.57	-66.83
-3038	-1065	-1781	-73	47	124	-0.82	-0.03	-0.34	-0.46	0	2.28	2.9	0	18.83	-35.54	-64.52
2108	2004	804	-22	-19	66	-0.82	-0.02	-0.34	-0.46	0	2.37	0	0	19.71	-35.37	-65.42
800	1072	187	-11	-7	37	-0.81	-0.02	-0.34	-0.48	0	2.41	2.84	0	20.19	-34.81	-67.29
9522	3559	4512	66	34	-176	-0.62	0.03	-0.29	-0.73	0	2.48	2.92	0	29.14	-17.7	-104.31
627	-33	-285	33	-38	-44	-0.64	0.03	-0.29	-0.71	0	2.5	3	0	29.04	-19.39	-101.03
-169	-233	-81	28	-37	-46	-0.67	0.02	-0.3	-0.68	0	3.06	3.06	0	27.68	-22.16	-96.03
-1401	-1099	-146	12	-12	-29	-0.71	0	-0.3	-0.64	0	2.05	3.02	0	25.65	-25.16	-89.47
-2116	-1254	-781	-1	0	1	-0.75	-0.01	-0.31	-0.59	0	2.02	2.96	0	23.36	-27.92	-82.17
-2911	-1158	-1004	-16	9	36	-0.78	-0.01	-0.31	-0.54	0	1.37	2.89	0	21.37	-30.2	-75.41
-3381	-1139	-1294	-33	23	69	-0.8	-0.02	-0.32	-0.51	0	0	0	0	20.18	-31.8	-70.38
37541	-12366	-5680	3501	83	-10701	-0.81	-0.01	0.08	-1.12	0	0	2.54	0	-4.04	5.67	-80.36
-27870	17023	10918	-3534	-22	10674	-0.61	0.02	-0.31	-0.73	0	2.74	2.74	0	30.57	-20.92	-106.15
3158	323	-2482	98	-92	-83	-0.64	0.01	-0.32	-0.7	0	0	0	0	30.2	-23.91	-101.38
-2191	-1649	362	10	-30	-45	-0.69	-0.01	-0.33	-0.65	0	3.03	0	0	27.4	-27.4	-93.13
-3456	-1588	-758	-16	0	-6	-0.74	-0.02	-0.33	-0.59	0	0	2.97	0	24.17	-30.58	-83.75
-4371	-1489	-1317	-21	21	44	-0.78	-0.03	-0.33	-0.53	0	1.05	2.96	0	21.56	-32.88	-74.96
-3915	-591	-1350	-35	30	81	-0.81	-0.03	-0.33	-0.49	0	2.9	2.9	0	20.11	-34.46	-68.51
-2838	-488	-1568	-54	40	111	-0.82	-0.02	-0.34	-0.46	0	0.07	0	0	20.63	-35.31	-65.82
13434	5584	4065	-21	-18	31	-0.67	0.01	-0.29	-0.68	0	0	2.68	0	26.05	-21.8	-95.82
-917	-253	-647	-6	13	-30	-0.68	0.01	-0.28	-0.68	0	1.81	2.86	0	25.41	-21.56	-94.96
-1012	-394	-403	-6	7	-18	-0.69	0.02	-0.28	-0.67	0	2.27	2.94	0	25.15	-21.09	-93.64
-973	-338	6	-6	1	-3	-0.69	0.02	-0.27	-0.66	0	2.99	0	0	25.13	-20.37	-92.11
-1068	-497	226	-1	-8	4	-0.7	0.03	-0.27	-0.66	0	2.86	3.05	0	25.07	-19.5	-90.56
-1371	-472	-248	-11	-7	23	-0.71	0.04	-0.26	-0.65	0	2.84	3.04	0	25	-18.43	-89.32
60	-241	75	-6	-9	23	-0.71	0.05	-0.25	-0.65	0	2.99	3.06	0	24.6	-17.12	-88.75
1516	-984	1131	40	22	4	-0.74	0.08	-0.17	-0.64	3	2.97	2.97	2.51	19.73	-8.19	-83.24
232	43	-93	2	0	1	-0.74	0.08	-0.17	-0.64	2.57	2.89	2.88	2.95	19.68	-8.08	-83.22
74	7	-90	0	0	0	-0.74	0.08	-0.16	-0.64	2.96	2.76	2.81	3.08	19.62	-7.98	-83.19
-17	-25	10	0	0	0	-0.74	0.08	-0.16	-0.64	3.09	2.6	2.78	3.11	19.58	-7.88	-83.18
-3	-19	25	-1	-2	0	-0.74	0.08	-0.16	-0.64	3.12	2.42	3.13	3.14	19.52	-7.78	-83.17
16	3	15	1	0	0	-0.74	0.08	-0.16	-0.64	3.14	2.32	3.14	3.14	19.42	-7.65	-83.15
25	-26	12	0	1	0	-0.74	0.08	-0.16	-0.64	3.14	2.35	2.85	3.15	19.34	-7.53	-83.13
-7	-130	-75	3	3	0	-0.74	0.09	-0.16	-0.64	3.15	2.31	2.82	3.15	19.35	-7.05	-83.06
-1	-7	-5	0	0	0	-0.74	0.09	-0.16	-0.64	3.15	2.81	3.15	3.15	19.36	-7.03	-83.06
-2	-1	5	0	0	0	-0.74	0.09	-0.16	-0.64	3.15	1.88	2.81	3.15	19.38	-7.01	-83.06
2	-3	24	0	1	0	-0.74	0.09	-0.16	-0.64	3.16	2.01	3.15	3.15	19.41	-7.01	-83.06
-3	0	-16	0	0	0	-0.74	0.09	-0.16	-0.64	3.16	2.27	2.85	3.15	19.44	-7	-83.06
2	-3	-8	0	0	0	-0.74	0.09	-0.16	-0.64	3.16	2.41	3.15	3.15	19.47	-6.99	-83.05
-7	-5	-7	0	-1	0	-0.74	0.09	-0.16	-0.64	3.16	2.55	2.89	3.15	19.5	-6.98	-83.06
9	9	22	1	-1	0	-0.74	0.09	-0.16	-0.64	3.16	2.63	2.91	3.15	19.33	-6.99	-83.05
-3	-7	-10	0	0	1	-0.74	0.09	-0.16	-0.64	3.16	2.66	2.9	3.15	19.32	-6.99	-83.05
0	2	-5	0	1	-1	-0.74	0.09	-0.16	-0.64	3.16	2.91	2.91	3.15	19.32	-6.98	-83.05
3	-6	2	0	0	0	-0.74	0.09	-0.16	-0.64	3.16	2.7	2.92	3.15	19.33	-6.99	-83.05
-2	1	4	0	0	0	-0.74	0.09	-0.16	-0.64	3.16	2.71	2.93	3.15	19.32	-6.98	-83.05
11	7	3	0	0	0	-0.74	0.09	-0.16	-0.64	3.16	2.73	2.95	3.15	19.33	-6.98	-83.05
-2	-4	-2	-1	0	0	-0.74	0.09	-0.16	-0.64	3.16	2.74	2.96	3.16	19.33	-6.98	-83.05
622	7354	9265	-28	-16927	2345	0	0	0	0	3.16	2.75	2.98	3.15	-180	0	180
-641	-7359	-9278	28	16927	-2345	-0.74	0.09	-0.16	-0.64	3.16	2.74	3	3.16	19.42	-6.88	-83.05
12	-3	-4	0	0	0	-0.74	0.09	-0.16	-0.64	3.16	2.74	3	3.16	19.43	-6.87	-83.04
-8	4	-6	1	0	0	-0.74	0.09	-0.16	-0.64	3.16	2.75	3.15	3.15	19.44	-6.88	-83.04
5	1	6	0	0	0	-0.74	0.09	-0.16	-0.64	3.16	2.76	3.15	3.15	19.44	-6.88	-83.04
-11	-6	29	0	0	1	-0.74	0.09	-0.16	-0.64	3.16	2.78	3.01	3.15	19.43	-6.87	-83.04
-4	4	-16	0	0	-1	-0.74	0.09	-0.16	-0.64	3.16	2.81	3.01	3.15	19.44	-6.88	-83.04
0	-6	1	0	0	0	-0.74	0.09	-0.16	-0.64	3.16	2.81	3.02	3.16	19.44	-6.88	-83.04
12	3	-11	-1	0	1	-0.74	0.09	-0.16	-0.64	3.16	2.82	3.02	3.15	19.41	-6.88	-83.04
1	-6	12	0	0	0	-0.74	0.09	-0.16	-0.64	3.16	2.83	3.03	3.15	19.41	-6.88	-83.05
1	4	-4	1	0	0	-0.74	0.09	-0.16	-0.64	3.16	2.83	3.02	3.15	19.41	-6.87	-83.05
-2	2	7	-1	0	0	-0.74	0.09	-0.16	-0.64	3.16	2.84	3.15	3.15	19.41	-6.87	-83.05
1	2	-9	0	0	-1	-0.74	0.09	-0.16	-0.64	3.16	2.85	3.03	3.15	19.41	-6.87	-83.05
-5	2	8	1	-1	0	-0.74	0.09	-0.16	-0.64	3.16	2.86	3.03	3.15	19.41	-6.87	-83.05
4	0	-11	0	0	1	-0.74	0.09	-0.16	-0.64	3.16	2.85	3.04	3.15	19.41	-6.87	-83.05
-7	-3	-2	0	1	-1	-0.74	0.09	-0.16	-0.64	3.16	2.85	3.15	3.15	19.39	-6.87	-83.05
9	-1	5	0	0	1	-0.74	0.09	-0.16	-0.64	3.16	2.85	3.04	3.15	19.39	-6.87	-83.05
-8	1	12	0	0	0	-0.74	0.09	-0.16	-0.64	2.85	2.85	3.04	3.15	19.39	-6.87	-83.05
4	-6	3	0	0	0	-0.74	0.09	-0.16	-0.64	3.16	2.85	3.04	3.15	19.39	-6.87	-83.05
1	1	-25	0	0	-1	-0.74	0.09	-0.16	-0.64	3.16	2.84	3.04	3.16	19.4	-6.87	-83.05
4	-5	11	0	0	0	-0.74	0.09	-0.16	-0.64	3.16	2.84	3.04	3.15	19.4	-6.87	-83.05
-3	-7	28	0	0	0	-0.74	0.09	-0.16	-0.64	3.16	2.85	3.04	3.15	19.4	-6.86	-83.05
0	13	-14	0	-1	1	-0.74	0.09	-0.16	-0.64	3.16	2.85	3.04	3.15	19.37	-6.85	-83.05
3	8	-3	0	0	0	-0.74	0.09	-0.16	-0.64	3.16	2.85	3.15	3.15	19.37	-6.85	-83.05
0	-7	-7	-1	0	0	-0.74	0.09	-0.16	-0.64	3.16	2.85	3.04	3.15	19.36	-6.85	-83.05
11	8	6	1	0	-1	-0.74	0.09	-0.16	-0.64	3.16	2.85	3.04	3.15	19.35	-6.85	-83.05
-4	4	-11	0	0	1	-0.74	0.09	-0.16	-0.64	3.16	2.85	3.05	3.15	19.35	-6.85	-83.05
0	-7	2	-1	1	-1	-0.74	0.09	-0.16	-0.64	3.16	2.84	3.04	3.16	19.35	-6.85	-83.05
-5	6	-6	0	-1	1	-0.74	0.09	-0.16	-0.64	3.16	2.84	3.05	3.15	19.35	-6.85	-83.05
-4	-11	11	1	1	0	-0.74	0.09	-0.16	-0.65	3.16	2.84	3.05	3.15	19.34	-6.83	-83.06
-5	1	2	0	0	0	-0.74	0.09	-0.16	-0.65	3.16	2.85	3.05	3.15	19.34	-6.83	-83.06
3	5	0	0	-1	0	-0.74	0.09	-0.16	-0.65	3.16	2.85	3.15	3.15	19.34	-6.83	-83.06
-4	-3	-10	0	1	0	-0.74	0.09	-0.16	-0.65	3.16	2.85	3.05	3.15	19.34	-6.83	-83.06
4	6	1	0	0	0	-0.74	0.09	-0.16	-0.65	3.16	2.85	3.05	3.15	19.34	-6.83	-83.06
5	1	-1	0	0	-1	-0.74	0.09	-0.16	-0.65	3.16	2.85	3.05	3.15	19.34	-6.83	-83.06
0	-7	12	0	0	1	-0.74	0.09	-0.16	-0.65	3.16	2.85	3.05	3.15	19.34	-6.83	-83.06
27363	-12744	-6227	-344	37	-2769	-0.74	0.09	0.23	0.27	3.16	2.85	3.05	3.15	44.92	17.04	74.96
-27371	12742	6227	344	-37	2769	-0.74	0.09	-0.16	-0.65	3.16	2.85	3.06	3.15	19.35	-6.84	-83.06
3	-3	2	0	0	-1	-0.74	0.09	-0.16	-0.65	3.16	2.85	3.06	3.15	19.35	-6.85	-83.06
-2	-1	-3	0	0	1	-0.74	0.09	-0.16	-0.65	3.16	2.85	3.15	3.15	19.35	-6.85	-83.06
-3	-4	8	0	0	0	-0.74	0.09	-0.16	-0.65	3.16	2.85	3.06	3.15	19.35	-6.85	-83.06
4	2	-10	0	0	0	-0.74	0.09	-0.16	-0.65	3.16	2.85	3.06	3.15	19.36	-6.84	-83.06
-11	5	-7	0	0	0	-0.74	0.09	-0.16	-0.65	3.16	2.85	3.06	3.15	19.36	-6.84	-83.07
8	2	8	0	0	0	-0.74	0.09	-0.16	-0.65	3.16	2.85	3.05	3.15	19.37	-6.84	-83.07
15	1	1	0	0	-1	-0.74	0.09	-0.16	-0.65	3.16	2.84	3.05	3.15	19.37	-6.83	-83.07
3	-2	-3	0	0	0	-0.74	0.09	-0.16	-0.65	3.16	2.83	3.05	3.16	19.37	-6.84	-83.07
-4	3	0	0	0	0	-0.74	0.09	-0.16	-0.65	3.16	2.83	3.05	3.16	19.37	-6.83	-83.07
-5	1	-3	0	0	1	-0.74	0.09	-0.16	-0.65	3.16	2.81	3.05	3.16	19.37	-6.84	-83.07
-1	-1	-3	0	0	-1	-0.74	0.09	-0.16	-0.65	3.16	2.81	3.05	3.16	19.37	-6.84	-83.07
-2	1	-5	0	0	1	-0.74	0.09	-0.16	-0.65	3.16	2.81	3.05	3.15	19.37	-6.84	-83.07
-5	1	16	0	0	0	-0.74	0.09	-0.16	-0.65	3.16	2.8	3.05	3.16	19.38	-6.84	-83.07
3	-4	-17	0	0	-1	-0.74	0.09	-0.16	-0.65	3.16	2.79	3.16	3.16	19.38	-6.83	-83.08
-1	-4	15	0	0	0	-0.74	0.09	-0.16	-0.65	3.16	2.79	3.05	3.16	19.38	-6.83	-83.08
0	8	-7	0	0	0	-0.74	0.09	-0.16	-0.65	3.16	2.78	3.05	3.16	19.39	-6.83	-83.08
-3	6	-4	0	0	1	-0.74	0.09	-0.16	-0.65	3.16	2.76	3.05	3.16	19.39	-6.83	-83.08
1	-3	-7	0	0	-1	-0.74	0.09	-0.16	-0.65	3.16	2.77	3.05	3.16	19.39	-6.83	-83.08
-4	-5	0	0	0	0	-0.74	0.09	-0.16	-0.65	3.16	2.86	3.06	3.15	19.4	-6.83	-83.08
4	5	7	0	0	0	-0.74	0.09	-0.16	-0.65	3.16	2.9	3.08	3.14	19.41	-6.83	-83.07
15	11	16	0	-1	1	-0.74	0.09	-0.15	-0.65	3.15	2.94	3.08	3.13	19.26	-6.85	-83.1
7	-6	2	0	0	0	-0.74	0.09	-0.15	-0.65	3.14	2.95	3.12	3.12	19.24	-6.85	-83.1
-5	7	6	0	0	0	-0.74	0.09	-0.15	-0.65	3.13	2.97	3.08	3.11	19.21	-6.86	-83.1
1	-10	-16	0	0	0	-0.74	0.09	-0.15	-0.65	3.12	2.96	3.08	3.11	19.19	-6.87	-83.11
6	5	15	0	0	0	-0.74	0.09	-0.15	-0.65	3.12	2.96	3.07	3.11	19.16	-6.88	-83.11
2	3	-10	0	0	0	-0.74	0.08	-0.15	-0.65	3.12	2.96	3.06	3.11	19.14	-6.89	-83.12
4	-3	-5	0	0	0	-0.74	0.08	-0.15	-0.65	3.12	2.95	3.06	3.11	19.13	-6.9	-83.12
32182	-32522	5530	-29	-31755	20777	0	0	0	0	3.12	2.94	3.05	3.11	180	0	-180
-32171	32527	-5518	28	31756	-20778	-0.74	0.08	-0.15	-0.65	3.12	2.92	3.04	3.12	19.09	-6.94	-83.15
1	1	14	0	0	1	-0.74	0.08	-0.15	-0.65	3.13	2.89	3.04	3.13	19.1	-6.93	-83.15
-2	-2	-8	0	0	-1	-0.74	0.08	-0.15	-0.65	3.13	2.83	3.03	3.13	19.11	-6.92	-83.15
-9	4	-13	0	0	0	-0.74	0.08	-0.15	-0.65	3.14	2.78	3.03	3.13	19.13	-6.92	-83.15
-7	0	-17	0	0	0	-0.74	0.08	-0.15	-0.65	3.14	2.75	3.02	3.13	19.16	-6.91	-83.15
5	-2	6	0	0	0	-0.74	0.09	-0.15	-0.65	3.14	2.72	3.01	3.13	19.19	-6.91	-83.16
-4	-14	3	1	0	1	-0.74	0.09	-0.15	-0.65	3.14	2.74	3.02	3.13	19.21	-6.91	-83.15
-8	12	-9	-1	-1	0	-0.74	0.09	-0.16	-0.65	3.13	2.79	3.03	3.13	19.29	-6.91	-83.18
-1	-1	5	0	0	0	-0.74	0.09	-0.16	-0.65	3.13	2.82	3.03	3.13	19.27	-6.91	-83.18
-1	-3	-1	1	0	0	-0.74	0.09	-0.16	-0.65	3.13	2.84	3.03	3.13	19.26	-6.9	-83.18
1	2	15	0	0	0	-0.74	0.09	-0.16	-0.65	3.13	2.87	3.03	3.12	19.25	-6.9	-83.18
