# Supplementary material for: Image Generation for 2D-CNN Using Time-Series Signal Features from Foot Gesture Applied to Select Cobot Operating Mode
Source: Sensors (Basel). 2021 Aug 26;21(17):5743. doi: 10.3390/s21175743 (PMC8434500; doi:10.3390/s21175743)
Supplement: Supplementary file 1 [file sensors-21-05743-s001.zip › data_fadwa/Cigarette crush with the forefoot/ccf54.xlsx]

## Sheet: ccf54
4	3	-5	0	0	0	-0.76	0.08	-0.16	-0.63	3.13	3	3.11	3.12	18.66	-7.68	-81.11
4	6	3	0	0	0	-0.76	0.08	-0.16	-0.63	3.13	3.11	3.12	3.12	18.66	-7.69	-81.11
-4	-8	12	0	0	0	-0.76	0.08	-0.16	-0.63	3.13	3	3.11	3.12	18.67	-7.7	-81.11
-3	0	-25	0	0	0	-0.76	0.08	-0.16	-0.63	3.13	2.99	3.11	3.12	18.67	-7.7	-81.11
-5	6	16	-1	0	0	-0.76	0.08	-0.16	-0.63	3.13	2.99	3.11	3.13	18.71	-7.69	-81.11
-6	-3	-3	1	0	0	-0.76	0.08	-0.16	-0.63	3.13	3.11	3.11	3.13	18.71	-7.68	-81.11
-3	-7	2	0	0	0	-0.76	0.08	-0.16	-0.63	3.13	2.99	3.11	3.13	18.71	-7.68	-81.11
4	2	-15	0	0	0	-0.76	0.08	-0.16	-0.63	3.13	2.99	3.11	3.13	18.71	-7.68	-81.11
8	-2	7	0	0	0	-0.76	0.08	-0.16	-0.63	3.13	2.99	3.11	3.13	18.71	-7.68	-81.11
5	3	4	0	0	0	-0.76	0.08	-0.16	-0.63	3.13	2.99	3.13	3.13	18.71	-7.68	-81.12
-2	1	-5	0	0	0	-0.76	0.08	-0.16	-0.63	3.13	2.99	3.11	3.13	18.71	-7.69	-81.12
-23614	-12966	-6337	5376	35	-2730	-0.76	0.08	0.05	-0.08	3.13	2.99	3.11	3.13	36.7	5.41	-34.52
23606	12965	6317	-5376	-35	2730	-0.76	0.08	-0.16	-0.63	3.13	2.99	3.11	3.13	18.67	-7.67	-81.13
1	-5	3	0	0	0	-0.76	0.08	-0.16	-0.63	3.13	2.99	3.13	3.13	18.68	-7.67	-81.13
-6	-2	5	0	0	-1	-0.76	0.08	-0.16	-0.63	3.13	2.99	3.11	3.13	18.68	-7.67	-81.13
7	2	5	0	0	0	-0.76	0.08	-0.16	-0.63	3.13	2.99	3.13	3.13	18.68	-7.67	-81.13
-2	2	8	0	0	1	-0.76	0.08	-0.16	-0.63	3.13	2.99	3.1	3.13	18.68	-7.67	-81.13
2	4	-4	0	0	0	-0.76	0.08	-0.16	-0.63	3.13	2.99	3.13	3.13	18.68	-7.67	-81.13
-3	0	-3	0	0	0	-0.76	0.08	-0.16	-0.63	3.13	2.98	3.1	3.13	18.68	-7.67	-81.13
6	-5	9	0	0	0	-0.75	0.08	-0.16	-0.63	3.13	2.98	3.1	3.13	18.71	-7.64	-81.13
3	5	-5	-1	0	0	-0.75	0.08	-0.16	-0.63	3.14	2.97	3.1	3.13	18.71	-7.65	-81.13
0	-8	-3	0	0	0	-0.75	0.08	-0.16	-0.63	3.14	3.1	3.14	3.14	18.72	-7.64	-81.14
-8	0	1	0	0	-1	-0.75	0.08	-0.16	-0.63	3.14	2.97	3.1	3.14	18.72	-7.64	-81.14
0	2	10	1	0	1	-0.75	0.08	-0.16	-0.63	3.14	2.97	3.1	3.14	18.73	-7.64	-81.14
-3	6	-6	0	0	0	-0.75	0.08	-0.16	-0.63	3.14	2.97	3.1	3.14	18.73	-7.64	-81.14
4	-1	-4	0	0	0	-0.75	0.08	-0.16	-0.63	3.14	3.1	3.1	3.14	18.73	-7.64	-81.14
-4	5	7	0	0	0	-0.75	0.08	-0.16	-0.63	3.14	2.97	3.1	3.14	18.75	-7.64	-81.15
4	-1	-6	0	0	0	-0.75	0.08	-0.16	-0.63	3.14	2.97	3.1	3.14	18.75	-7.64	-81.15
2	1	5	0	-1	-1	-0.75	0.08	-0.16	-0.63	3.14	2.99	3.13	3.13	18.74	-7.64	-81.15
-1	-3	-15	0	0	1	-0.75	0.08	-0.16	-0.63	3.13	3	3.13	3.13	18.74	-7.64	-81.15
4	-3	2	0	0	0	-0.75	0.08	-0.16	-0.63	3.13	3.02	3.12	3.12	18.72	-7.64	-81.15
-2	0	4	0	0	0	-0.75	0.08	-0.16	-0.63	3.12	3.03	3.12	3.12	18.71	-7.64	-81.15
-1	3	2	0	0	0	-0.75	0.08	-0.16	-0.63	3.11	3.04	3.12	3.11	18.7	-7.64	-81.14
17	9	19	0	0	0	-0.75	0.08	-0.15	-0.63	3.11	3.12	3.12	3.12	18.6	-7.65	-81.16
5	-5	-4	0	0	0	-0.75	0.08	-0.15	-0.63	3.11	3.04	3.12	3.12	18.6	-7.65	-81.16
-6	6	0	0	0	0	-0.75	0.08	-0.15	-0.63	3.11	3.04	3.12	3.12	18.6	-7.64	-81.17
7	3	-20	-1	0	-1	-0.75	0.08	-0.15	-0.63	3.12	3.04	3.12	3.12	18.59	-7.65	-81.16
-6	-3	-2	0	0	1	-0.75	0.08	-0.15	-0.63	3.12	3.04	3.12	3.12	18.58	-7.64	-81.16
-1	-3	5	1	0	0	-0.75	0.08	-0.15	-0.63	3.12	3.03	3.12	3.12	18.58	-7.65	-81.16
4	-6	19	-1	0	0	-0.75	0.08	-0.15	-0.63	3.12	3.03	3.12	3.12	18.58	-7.64	-81.17
-24052	-12966	-6361	5377	38	-2709	-0.75	0.08	-0.29	-0.77	3.12	3.03	3.12	3.12	23.31	-18.77	-82.86
24057	12972	6360	-5376	-37	2709	-0.75	0.08	-0.15	-0.63	3.12	3.12	3.13	3.13	18.55	-7.61	-81.17
-3	-8	0	0	0	-1	-0.75	0.08	-0.15	-0.63	3.12	3.02	3.12	3.12	18.55	-7.61	-81.17
0	6	-5	-1	0	0	-0.75	0.08	-0.15	-0.63	3.12	3.02	3.11	3.12	18.55	-7.61	-81.17
0	-3	3	0	0	1	-0.75	0.08	-0.15	-0.63	3.12	3.03	3.12	3.12	18.55	-7.6	-81.17
5	-1	-2	0	-1	-1	-0.75	0.08	-0.15	-0.63	3.12	3.12	3.12	3.11	18.55	-7.6	-81.17
-8	2	12	0	0	1	-0.75	0.08	-0.15	-0.63	3.11	3.05	3.12	3.12	18.55	-7.6	-81.17
4	-7	-4	1	0	-1	-0.75	0.08	-0.15	-0.63	3.11	3.05	3.12	3.11	18.54	-7.59	-81.17
1	-6	4	-1	1	1	-0.75	0.08	-0.15	-0.63	3.11	3.05	3.12	3.12	18.51	-7.62	-81.18
-4	6	-10	0	0	-1	-0.75	0.08	-0.15	-0.63	3.11	3.05	3.12	3.12	18.52	-7.61	-81.18
3	2	5	1	0	0	-0.75	0.08	-0.15	-0.63	3.11	3.05	3.12	3.12	18.51	-7.62	-81.18
4	5	-9	-1	-1	0	-0.75	0.08	-0.15	-0.63	3.11	3.05	3.12	3.12	18.51	-7.61	-81.18
-3	3	-6	0	0	1	-0.75	0.08	-0.15	-0.63	3.12	3.05	3.12	3.12	18.51	-7.61	-81.18
4	-1	10	0	0	0	-0.75	0.08	-0.15	-0.63	3.12	3.05	3.12	3.12	18.5	-7.61	-81.18
0	7	18	0	0	0	-0.75	0.08	-0.15	-0.63	3.12	3.05	3.12	3.12	18.5	-7.6	-81.18
4	-11	-17	1	1	0	-0.75	0.08	-0.15	-0.63	3.12	3.05	3.12	3.12	18.47	-7.6	-81.18
7	-2	2	-1	0	0	-0.75	0.08	-0.15	-0.63	3.11	3.05	3.12	3.12	18.47	-7.6	-81.18
0	-3	-6	0	-1	0	-0.75	0.08	-0.15	-0.63	3.11	3.05	3.12	3.12	18.47	-7.6	-81.18
-1	0	14	0	0	-1	-0.75	0.08	-0.15	-0.63	3.11	3.05	3.12	3.12	18.47	-7.59	-81.18
-2	-5	-9	1	0	1	-0.75	0.08	-0.15	-0.63	3.11	3.05	3.12	3.12	18.47	-7.59	-81.18
-1	3	-4	0	1	0	-0.75	0.08	-0.15	-0.63	3.12	3.05	3.13	3.12	18.47	-7.59	-81.18
1	7	3	0	0	-1	-0.75	0.08	-0.15	-0.63	3.12	3.06	3.13	3.12	18.47	-7.59	-81.18
3	-2	0	0	-1	1	-0.75	0.08	-0.15	-0.63	3.12	3.05	3.13	3.12	18.42	-7.59	-81.17
3	3	11	0	0	0	-0.75	0.08	-0.15	-0.63	3.11	3.05	3.12	3.12	18.42	-7.6	-81.18
6	-3	-3	0	0	0	-0.75	0.08	-0.15	-0.63	3.11	3.04	3.12	3.11	18.41	-7.6	-81.18
-7	1	-13	0	0	0	-0.75	0.08	-0.15	-0.63	3.1	3.06	3.13	3.02	18.4	-7.61	-81.18
2	4	7	0	1	-1	-0.75	0.08	-0.15	-0.63	3.02	3.08	3.13	2.73	18.4	-7.62	-81.18
-3	-2	2	0	0	0	-0.75	0.08	-0.15	-0.63	2.47	3.12	3.15	0	18.4	-7.63	-81.18
3	-6	-7	0	0	1	-0.75	0.08	-0.15	-0.63	0	3.12	3.14	0	18.41	-7.63	-81.18
0	13	19	0	0	-1	-0.75	0.08	-0.15	-0.63	0	3.1	3.12	0	18.4	-7.65	-81.18
-308	1358	59	70	24	12	-0.74	0.01	-0.24	-0.62	3.05	3.05	3.03	0	19.79	-20.11	-83.46
8	279	-389	-1	1	-1	-0.74	0	-0.26	-0.62	0	3	2.97	0	20.31	-22.16	-83.96
13	249	-424	-12	-3	-3	-0.74	-0.01	-0.27	-0.62	0	2.98	2.93	0	20.82	-23.96	-84.42
-51	239	-645	-9	-2	-2	-0.74	-0.01	-0.28	-0.62	0	3.01	2.91	0	21.34	-25.47	-84.82
-52	179	-335	-12	-2	-2	-0.73	-0.02	-0.29	-0.61	0	3.01	2.92	0	21.85	-26.79	-85.17
-85	132	-211	-16	-2	0	-0.73	-0.02	-0.3	-0.61	0	3.01	2.95	0	22.4	-27.61	-85.52
-147	132	374	-24	-3	-1	-0.73	-0.02	-0.3	-0.61	0	3	2.97	0	22.89	-27.76	-85.82
-172	24	241	-10	-19	0	-0.73	-0.01	-0.3	-0.62	0	3.05	0	0	23.47	-26.73	-86.59
23	-35	23	-8	0	-1	-0.73	-0.01	-0.3	-0.62	0	3.08	3.05	0	23.36	-26.25	-86.59
-18	-80	179	-1	3	0	-0.73	-0.01	-0.29	-0.62	0	3.1	3.08	0	23.27	-25.65	-86.59
-28	-85	57	-6	0	3	-0.73	0	-0.29	-0.62	0	3.1	3.08	0	23.25	-24.91	-86.68
-200	-166	17	-6	2	5	-0.72	0	-0.28	-0.63	0	3.07	3.05	0	23.36	-23.99	-86.9
184	-6	134	-7	0	-1	-0.72	0.01	-0.28	-0.63	0	3.05	3.02	0	23.38	-22.92	-87.17
-490	-272	64	-7	1	4	-0.72	0.02	-0.27	-0.64	0	2.99	3.05	0	23.49	-21.56	-87.44
6642	1536	2390	156	-46	-199	-0.69	0.02	-0.27	-0.67	0	3.06	3.06	0	25.24	-20.3	-93.68
-954	-1171	-302	17	-18	-50	-0.72	0	-0.28	-0.63	0	2.82	3.1	0	22.86	-23.55	-86.81
-2198	-1438	-444	2	-4	-17	-0.77	-0.01	-0.28	-0.58	0	2.69	3.11	0	20.13	-26.52	-78.6
-3103	-1626	-1018	-13	6	23	-0.8	-0.02	-0.29	-0.52	0	2.85	3.07	0	17.46	-28.97	-70.31
-4847	-1642	-1961	-39	26	75	-0.83	-0.02	-0.29	-0.47	0	2.71	3.04	0	15.93	-30.69	-63.73
-2918	-1059	-1092	-64	38	123	-0.84	-0.02	-0.3	-0.45	0	2.33	2.99	0	16.67	-31.57	-61.12
2782	2198	407	-33	-11	60	-0.84	-0.01	-0.3	-0.45	0	2.26	2.95	0	17.34	-31.36	-61.66
11274	4727	5682	31	31	-97	-0.6	0.06	-0.26	-0.76	0	2.58	3.02	0	27.99	-12.7	-106.37
589	180	-485	66	-9	-59	-0.62	0.06	-0.26	-0.74	0	2.17	3.04	0	28.27	-14.1	-103.8
-902	90	-441	42	-47	-58	-0.65	0.04	-0.27	-0.71	0	0.91	3.05	0	27.75	-17.24	-99.53
-1627	-1423	-211	3	-16	-31	-0.69	0.03	-0.28	-0.67	0	0	3.05	0	26.37	-20.36	-93.33
-1538	-1379	-390	4	-6	-12	-0.73	0.02	-0.29	-0.62	0	2.08	3	0	24.48	-23.51	-86.25
-2719	-1463	-1082	-7	-2	16	-0.77	0	-0.29	-0.57	0	2.26	2.96	0	22.38	-26.32	-78.92
-3312	-1412	-1404	-25	14	52	-0.79	0	-0.3	-0.53	0	1.96	2.88	0	20.76	-28.47	-72.63
4273	5688	-26332	-101	-22	167	-0.81	0	-0.31	-1.72	1.62	1.62	2.85	0	9.65	-29.78	-83.62
6282	130	29810	89	78	-136	-0.62	0.05	-0.28	-0.73	0	0.59	2.93	0	29.43	-15.87	-104.3
