# Supplementary material for: Image Generation for 2D-CNN Using Time-Series Signal Features from Foot Gesture Applied to Select Cobot Operating Mode
Source: Sensors (Basel). 2021 Aug 26;21(17):5743. doi: 10.3390/s21175743 (PMC8434500; doi:10.3390/s21175743)
Supplement: Supplementary file 1 [file sensors-21-05743-s001.zip › data_fadwa/Cigarette crush with the forefoot/ccf55.xlsx]

## Sheet: ccf55
-5	-4	-12	0	0	0	-0.74	0.09	-0.16	-0.65	3.14	2.91	3.08	3.13	19.31	-6.92	-83.37
-6	-3	-6	0	0	0	-0.74	0.09	-0.16	-0.65	3.14	2.93	3.09	3.13	19.32	-6.92	-83.36
-5	-6	1	0	0	0	-0.74	0.09	-0.16	-0.65	3.14	2.94	3.09	3.13	19.34	-6.91	-83.35
-8	-4	-17	0	0	0	-0.74	0.09	-0.16	-0.65	3.14	2.95	3.1	3.13	19.35	-6.91	-83.35
10413	-20455	-25856	0	19	-28	-0.74	0.09	0	0	3.13	2.97	3.1	3.12	51.82	-0.01	-0.01
-10388	20443	25898	1	-20	29	-0.74	0.09	-0.15	-0.65	3.13	2.97	3.1	3.12	19.17	-6.85	-83.3
5	1	-5	-1	0	0	-0.74	0.09	-0.15	-0.65	3.13	2.97	3.1	3.12	19.16	-6.85	-83.3
3	13	2	0	0	0	-0.74	0.08	-0.15	-0.65	3.13	2.98	3.12	3.12	19.15	-6.84	-83.3
8	3	-9	0	0	0	-0.74	0.08	-0.15	-0.65	3.13	2.98	3.11	3.12	19.14	-6.84	-83.31
-7	-4	13	0	0	-1	-0.74	0.08	-0.15	-0.65	3.13	2.98	3.11	3.12	19.13	-6.84	-83.3
-3	6	0	0	1	0	-0.74	0.08	-0.15	-0.65	3.13	2.99	3.11	3.12	19.13	-6.84	-83.3
3	-4	-7	0	-1	0	-0.74	0.08	-0.15	-0.65	3.12	3	3.11	3.11	19.13	-6.83	-83.3
14	-7	-9	1	0	0	-0.74	0.08	-0.15	-0.65	3.12	3.01	3.11	3.11	19	-6.81	-83.28
5	2	9	0	0	1	-0.74	0.08	-0.15	-0.65	3.11	3.02	3.11	3.1	18.98	-6.81	-83.28
2	6	2	0	0	-1	-0.74	0.08	-0.15	-0.65	3.1	3.03	3.12	3.1	18.96	-6.81	-83.27
4	-5	-6	0	0	0	-0.74	0.08	-0.15	-0.65	3.1	3.05	3.12	3.09	18.96	-6.81	-83.27
0	0	15	0	0	0	-0.74	0.08	-0.15	-0.65	3.09	3.06	3.12	3.09	18.94	-6.82	-83.28
10	-5	5	0	0	0	-0.74	0.08	-0.15	-0.65	3.09	3.07	3.13	3.09	18.92	-6.81	-83.27
2	7	-5	0	0	1	-0.74	0.08	-0.15	-0.65	3.09	3.07	3.13	3.08	18.91	-6.81	-83.27
9	8	-5	0	1	-1	-0.74	0.08	-0.15	-0.65	3.09	3.07	3.08	3.09	18.84	-6.86	-83.24
-8	-2	5	0	0	0	-0.74	0.08	-0.15	-0.65	3.09	3.07	3.13	3.08	18.84	-6.86	-83.24
-5	0	3	-1	0	0	-0.74	0.08	-0.15	-0.65	3.09	3.07	3.13	3.08	18.84	-6.86	-83.24
-4	2	-16	1	0	0	-0.74	0.08	-0.15	-0.65	3.09	3.07	3.13	3.08	18.85	-6.86	-83.24
3	-5	7	0	0	0	-0.74	0.08	-0.15	-0.65	3.09	3.07	3.13	3.09	18.85	-6.86	-83.24
3	5	-1	0	0	0	-0.74	0.08	-0.15	-0.65	3.09	3.07	3.13	3.09	18.85	-6.86	-83.24
2	1	-17	0	0	0	-0.74	0.08	-0.15	-0.65	3.09	3.07	3.13	3.09	18.85	-6.86	-83.23
-3	-3	16	0	-1	0	-0.74	0.08	-0.15	-0.65	3.09	3.08	3.08	3.08	18.82	-6.85	-83.2
2	0	-2	0	0	0	-0.74	0.08	-0.15	-0.65	3.08	3.08	3.07	3.07	18.81	-6.86	-83.2
2	0	3	0	0	0	-0.74	0.08	-0.15	-0.65	3.07	3.09	3.14	3.07	18.81	-6.86	-83.2
4	9	3	0	0	0	-0.74	0.08	-0.15	-0.65	3.05	3.1	3.14	3.04	18.79	-6.87	-83.19
6	0	-7	0	0	0	-0.74	0.08	-0.15	-0.65	3.11	3.11	3.14	3.01	18.79	-6.87	-83.19
1	-2	-3	0	0	0	-0.74	0.08	-0.15	-0.65	2.95	3.12	3.14	2.92	18.77	-6.88	-83.19
-5	-1	6	0	0	0	-0.74	0.08	-0.15	-0.65	2.86	3.13	3.14	2.79	18.76	-6.88	-83.19
5	-1	-9	0	0	0	-0.74	0.08	-0.15	-0.65	2.71	3.13	3.14	2.72	18.73	-6.9	-83.18
3	41	-7	-1	1	0	-0.74	0.08	-0.15	-0.65	2.65	3.13	3.14	2.8	18.69	-7.21	-83.19
-1	5	14	0	0	0	-0.74	0.08	-0.15	-0.65	2.78	3.12	3.14	2.89	18.7	-7.21	-83.19
1	-9	3	0	0	0	-0.74	0.08	-0.15	-0.65	2.89	3.12	3.14	2.98	18.72	-7.19	-83.19
-5	-1	0	-1	0	0	-0.74	0.08	-0.15	-0.65	2.97	3.1	3.02	3.02	18.72	-7.15	-83.17
7	-9	-5	0	-1	0	-0.74	0.08	-0.15	-0.65	3.01	3.09	3.13	3.04	18.72	-7.12	-83.17
8	0	0	1	1	0	-0.74	0.08	-0.15	-0.65	3.05	3.08	3.13	3.06	18.72	-7.09	-83.16
-2	-5	-1	0	0	0	-0.74	0.08	-0.15	-0.65	3.06	3.07	3.12	3.07	18.73	-7.07	-83.15
-10	-17	-3	0	-1	0	-0.74	0.08	-0.15	-0.65	3.07	3.06	3.11	3.09	18.71	-6.92	-83.11
5	3	28	0	0	0	-0.74	0.08	-0.15	-0.65	3.09	3.06	3.11	3.09	18.71	-6.91	-83.11
-7	-12	-3	0	0	0	-0.74	0.08	-0.15	-0.65	3.09	3.06	3.11	3.09	18.7	-6.9	-83.11
6	-6	-7	0	0	0	-0.74	0.08	-0.15	-0.65	3.09	3.06	3.11	3.09	18.7	-6.89	-83.1
-3	8	-2	0	0	0	-0.74	0.08	-0.15	-0.65	3.09	3.06	3.11	3.09	18.7	-6.89	-83.1
-7	-5	9	0	1	0	-0.74	0.08	-0.15	-0.65	3.09	3.05	3.11	3.1	18.69	-6.88	-83.1
0	5	8	1	-1	0	-0.74	0.08	-0.15	-0.65	3.1	3.06	3.11	3.1	18.69	-6.88	-83.09
20	-7	-34	0	0	0	-0.74	0.08	-0.15	-0.65	3.1	3.06	3.11	3.1	18.63	-6.86	-83.06
-4	-1	6	0	0	1	-0.74	0.08	-0.15	-0.65	3.1	3.06	3.11	3.1	18.63	-6.86	-83.06
6	7	16	0	0	0	-0.74	0.08	-0.15	-0.65	3.1	3.07	3.11	3.08	18.63	-6.87	-83.06
4	0	-1	0	0	-1	-0.74	0.08	-0.15	-0.65	3.07	3.09	3.13	2.95	18.62	-6.87	-83.06
9	-4	-2	0	0	0	-0.74	0.08	-0.15	-0.65	2.8	3.13	3.15	0	18.61	-6.87	-83.05
-12	0	-11	0	1	0	-0.74	0.08	-0.15	-0.65	0	3.15	3.15	0	18.6	-6.88	-83.05
-1	-1	8	0	0	0	-0.74	0.08	-0.15	-0.65	0	3.14	3.11	0	18.61	-6.9	-83.05
-327	1585	-842	77	27	7	-0.73	-0.01	-0.26	-0.63	0	3.09	0	0	20.44	-23.22	-85.42
21	407	-868	-20	-4	-2	-0.73	-0.02	-0.28	-0.62	0	3.07	3.01	0	21.09	-25.19	-85.86
-62	273	-362	-19	-11	-3	-0.73	-0.02	-0.29	-0.62	0	3.1	3.01	0	21.56	-26.55	-86.15
-230	104	-178	-19	-5	1	-0.73	-0.02	-0.3	-0.62	0	3.11	3.04	0	21.91	-27.36	-86.34
-96	107	93	-13	-6	5	-0.73	-0.03	-0.3	-0.62	0	3.11	3.06	0	22.08	-27.72	-86.55
110	155	378	-6	-2	1	-0.72	-0.03	-0.3	-0.62	0	3.12	3.11	0	22.1	-27.81	-86.79
16	129	585	-2	0	-2	-0.72	-0.03	-0.3	-0.62	0	3.12	3.11	0	22.05	-27.8	-86.96
1434	-573	1472	-59	30	113	-0.58	0.06	-0.28	-0.76	0	3.1	3.03	0	30.45	-13.83	-109.22
2941	905	971	32	-23	-61	-0.56	0.05	-0.27	-0.78	0	3.05	3.04	0	29.79	-12.86	-111.71
311	480	23	29	-1	-78	-0.56	0.05	-0.27	-0.78	0	2.98	3.03	0	29.06	-13	-112.13
-542	-5	179	29	15	-39	-0.57	0.05	-0.27	-0.78	0	3.06	3.06	0	29.38	-13.45	-111.11
218	73	127	17	-15	-38	-0.58	0.05	-0.28	-0.76	0	2.88	3.1	0	29.67	-14.52	-109.09
1284	79	-51	36	-40	-53	-0.61	0.04	-0.28	-0.74	0	2.93	3.07	0	29.05	-16.68	-105.67
270	-350	-171	26	-32	-62	-0.65	0.02	-0.29	-0.71	0	2.89	3.04	0	27.44	-19.91	-100.22
-5909	-3689	-1051	-209	135	435	-0.63	0.07	-0.28	-0.72	0	2.81	2.98	0	30.47	-14.43	-101.95
2896	1258	599	20	-20	-42	-0.59	0.08	-0.27	-0.76	0	2.91	2.98	0	30.81	-11.66	-107.78
3510	1394	865	36	-30	-79	-0.56	0.07	-0.26	-0.78	0	2.8	3.01	0	30.11	-10.16	-111.82
724	1001	539	45	-24	-109	-0.55	0.06	-0.26	-0.79	0	2.6	3.04	0	28.91	-10.26	-113.06
-882	247	-197	45	25	-58	-0.56	0.06	-0.26	-0.79	0	2.48	3.07	0	29.06	-11.08	-112.06
908	160	356	12	-1	-61	-0.58	0.06	-0.27	-0.77	0	2.36	3.05	0	29.37	-12.44	-109.57
-883	-408	-748	43	-60	-62	-0.61	0.05	-0.27	-0.74	0	2.73	3.01	0	28.77	-15.21	-105.09
-967	-1091	-345	18	-21	-41	-0.65	0.03	-0.28	-0.7	2.84	2.84	2.97	0	27.28	-18.63	-98.83
359	-472	631	-176	91	357	-0.54	0.08	-0.26	-0.79	0	2.85	2.91	0	30.46	-8.76	-113.58
2500	1328	1149	53	-33	-108	-0.53	0.07	-0.25	-0.81	0	2.66	2.97	0	29.17	-8.59	-115.69
-1968	193	-831	38	20	-68	-0.53	0.07	-0.25	-0.8	0	2.09	2.99	0	29.09	-9.31	-115.15
-694	167	647	15	10	-50	-0.55	0.07	-0.26	-0.79	0	1.68	3.05	0	29.72	-10.41	-113.31
737	216	-725	41	-42	-58	-0.57	0.06	-0.27	-0.77	0	0.61	3.06	0	30.01	-12.57	-109.96
47	-501	-220	36	-36	-63	-0.61	0.04	-0.28	-0.74	0	1.94	3.01	0	29.07	-16.09	-104.58
-1045	-1461	-485	15	-25	-47	-0.66	0.03	-0.29	-0.69	0	2.42	2.99	0	27.2	-20.07	-97.12
-2246	132	-682	-212	98	392	-0.64	0.06	-0.27	-0.72	0	2.68	2.94	0	29.23	-14.66	-100.82
2324	930	830	39	-25	-73	-0.62	0.06	-0.26	-0.74	0	2.56	2.99	0	28.2	-13.58	-103.23
-815	134	-275	31	-4	-67	-0.62	0.05	-0.25	-0.74	0	2.32	3.02	0	27.19	-13.54	-103.48
-1097	-154	-391	3	19	-28	-0.62	0.06	-0.25	-0.74	0	2.24	3.04	0	27.06	-13.59	-102.65
124	-121	354	27	18	-26	-0.63	0.06	-0.26	-0.73	0	2.18	3.05	0	27.29	-13.98	-101.25
-847	-212	-1332	0	-37	-27	-0.65	0.06	-0.26	-0.71	0	2.71	3.02	0	27.39	-15.03	-98.95
-1692	-511	-386	8	-20	-15	-0.67	0.05	-0.26	-0.69	0	2.89	3.04	0	26.81	-16.1	-95.85
-1010	-1195	305	-62	16	103	-0.72	0.07	-0.19	-0.66	0	2.95	3.08	0	21.61	-10.52	-86.66
30	-98	-8	0	-2	2	-0.72	0.08	-0.19	-0.66	0	2.96	3.07	0	21.29	-9.77	-86.45
150	-93	-71	-1	-3	0	-0.73	0.08	-0.18	-0.66	0	2.94	3.05	2.76	20.86	-9.01	-86.24
71	-112	154	-1	-3	-1	-0.73	0.08	-0.17	-0.66	2.67	2.76	3.01	3.02	20.36	-8.21	-86.03
-135	-194	1023	13	1	3	-0.73	0.08	-0.16	-0.66	2.98	2.39	2.97	3.08	19.73	-7.46	-85.81
132	-1	-620	4	12	1	-0.73	0.08	-0.16	-0.66	2.38	2.38	2.95	3.11	19.51	-7.15	-85.74
31	-96	-178	0	0	0	-0.73	0.08	-0.16	-0.66	3.11	2.49	2.95	3.12	19.32	-6.84	-85.67
181	-109	-269	10	8	1	-0.73	0.09	-0.15	-0.66	3.12	2.56	2.96	3.13	19.51	-6.19	-85.49
