# Supplementary material for: Image Generation for 2D-CNN Using Time-Series Signal Features from Foot Gesture Applied to Select Cobot Operating Mode
Source: Sensors (Basel). 2021 Aug 26;21(17):5743. doi: 10.3390/s21175743 (PMC8434500; doi:10.3390/s21175743)
Supplement: Supplementary file 1 [file sensors-21-05743-s001.zip › data_fadwa/Cigarette crush with the forefoot/ccf57.xlsx]

## Sheet: ccf57
-1	4	9	0	0	0	-0.72	0.09	-0.15	-0.67	3.15	3.07	3.12	3.13	19.04	-5.06	-86.63
6	1	-10	0	-1	0	-0.72	0.09	-0.14	-0.67	3.14	3.08	3.13	3.12	19.01	-5.07	-86.63
6	1	-9	0	0	0	-0.72	0.09	-0.14	-0.67	3.1	3.1	3.13	3.12	18.98	-5.06	-86.63
3	2	10	0	0	0	-0.72	0.09	-0.14	-0.67	3.13	3.11	3.13	3.11	18.95	-5.07	-86.63
0	-6	-5	0	0	0	-0.72	0.09	-0.14	-0.67	3.12	3.11	3.13	3.11	18.92	-5.07	-86.63
58	16	24	-1	2	-1	-0.72	0.09	-0.14	-0.67	3.12	3.12	3.13	3.11	18.58	-5.14	-86.59
2	3	-2	1	0	0	-0.72	0.09	-0.14	-0.67	3.12	3.12	3.13	3.11	18.59	-5.14	-86.59
1	0	8	0	0	0	-0.72	0.09	-0.14	-0.67	3.12	3.13	3.13	3.11	18.6	-5.14	-86.59
-5	-7	3	0	0	0	-0.72	0.09	-0.14	-0.67	3.12	3.12	3.14	3.11	18.62	-5.14	-86.58
2	3	1	-1	0	0	-0.72	0.09	-0.14	-0.67	3.12	3.12	3.14	3.11	18.64	-5.14	-86.59
-5	-1	-6	0	0	0	-0.72	0.09	-0.14	-0.67	3.12	3.14	3.14	3.1	18.66	-5.14	-86.59
-13	-1	-5	0	0	0	-0.72	0.09	-0.14	-0.67	3.12	3.12	3.1	3.1	18.69	-5.14	-86.59
-16	-2	-7	1	0	0	-0.72	0.09	-0.14	-0.67	3.12	3.12	3.14	3.11	18.85	-5.15	-86.58
-2	4	5	0	0	0	-0.72	0.09	-0.14	-0.67	3.13	3.11	3.14	3.11	18.86	-5.16	-86.57
-6	0	-8	0	0	0	-0.72	0.09	-0.14	-0.67	3.11	3.11	3.14	3.11	18.89	-5.16	-86.57
0	4	9	0	0	0	-0.72	0.09	-0.14	-0.67	3.13	3.11	3.14	3.11	18.89	-5.17	-86.57
1	0	0	0	0	0	-0.72	0.09	-0.14	-0.67	3.1	3.1	3.14	3.11	18.9	-5.17	-86.57
-3	-6	-7	-1	0	0	-0.72	0.09	-0.14	-0.67	3.13	3.1	3.11	3.11	18.92	-5.16	-86.57
-6	2	0	1	0	0	-0.72	0.09	-0.15	-0.67	3.1	3.14	3.14	3.11	18.93	-5.17	-86.57
-10	8	-9	0	0	1	-0.72	0.09	-0.15	-0.67	3.13	3.09	3.14	3.11	19.06	-5.18	-86.56
0	-12	1	0	0	-1	-0.72	0.09	-0.15	-0.67	3.13	3.09	3.14	3.11	19.06	-5.18	-86.56
-6	4	0	0	0	0	-0.72	0.09	-0.15	-0.67	3.13	3.09	3.14	3.11	19.07	-5.18	-86.56
5	3	-11	0	0	0	-0.72	0.09	-0.15	-0.67	3.08	3.08	3.13	3.12	19.07	-5.18	-86.56
-3	5	2	-1	0	0	-0.72	0.09	-0.15	-0.67	3.14	3.08	3.13	3.13	19.07	-5.18	-86.56
0	-2	1	0	-1	0	-0.72	0.09	-0.15	-0.67	3.14	3.07	3.13	3.13	19.07	-5.18	-86.56
4	-1	-3	0	0	0	-0.72	0.09	-0.15	-0.67	3.15	3.06	3.12	3.14	19.06	-5.18	-86.56
33488	23834	-1744	-24	-29812	31542	0	0	0	0	3.15	3.12	3.12	3.14	-180	0	180
-33492	-23843	1749	25	29813	-31542	-0.72	0.09	-0.15	-0.67	3.16	3.05	3.12	3.14	19.1	-5.14	-86.53
-2	-2	-2	0	0	0	-0.72	0.09	-0.15	-0.67	3.16	3.05	3.11	3.14	19.11	-5.14	-86.53
-10	-2	10	0	0	0	-0.72	0.09	-0.15	-0.67	3.16	3.05	3.11	3.15	19.11	-5.14	-86.53
4	-2	7	0	0	0	-0.72	0.09	-0.15	-0.67	3.04	3.04	3.11	3.15	19.12	-5.14	-86.53
8	-2	0	0	-1	0	-0.72	0.09	-0.15	-0.67	3.16	3.04	3.1	3.15	19.11	-5.14	-86.53
0	-3	3	0	0	0	-0.72	0.09	-0.15	-0.67	3.16	3.03	3.1	3.15	19.1	-5.14	-86.52
-7	15	-10	0	0	0	-0.72	0.09	-0.15	-0.67	3.16	3.03	3.09	3.15	19.1	-5.14	-86.52
-3	-10	-2	0	1	1	-0.72	0.09	-0.15	-0.67	3.02	3.02	3.09	3.15	19.12	-5.15	-86.51
-7	13	0	0	0	0	-0.72	0.09	-0.15	-0.67	3.16	3.01	3.08	3.15	19.13	-5.15	-86.51
2	-2	1	0	0	-1	-0.72	0.09	-0.15	-0.67	3.17	3	3.08	3.15	19.14	-5.15	-86.52
3	-8	9	0	0	0	-0.72	0.09	-0.15	-0.67	3.17	3	3.07	3.15	19.15	-5.16	-86.52
-4	-1	-9	0	0	0	-0.72	0.09	-0.15	-0.67	2.98	3.06	3.06	3.16	19.16	-5.16	-86.52
-2	-2	-10	0	0	0	-0.72	0.09	-0.15	-0.67	3.17	2.98	3.06	3.16	19.17	-5.17	-86.51
-2	6	8	0	0	0	-0.72	0.09	-0.15	-0.67	3.17	2.98	3.06	3.16	19.18	-5.17	-86.51
-13	-4	12	-1	-1	0	-0.72	0.09	-0.15	-0.67	3.17	2.98	3.08	3.16	19.24	-5.12	-86.48
13	7	-11	0	0	0	-0.72	0.09	-0.15	-0.67	2.99	2.99	3.08	3.16	19.23	-5.12	-86.48
-2	-9	-9	0	1	0	-0.72	0.09	-0.15	-0.67	3.18	2.99	3.09	3.16	19.24	-5.11	-86.48
-8	-1	8	0	-1	0	-0.72	0.09	-0.15	-0.67	3.01	3.01	3.11	3.16	19.24	-5.09	-86.47
8	0	5	0	0	0	-0.72	0.09	-0.15	-0.67	3.17	3.04	3.15	3.15	19.23	-5.09	-86.47
-3	-8	-7	0	1	0	-0.72	0.09	-0.15	-0.67	3.09	3.13	3.13	3.13	19.24	-5.09	-86.47
-2	-1	-15	0	0	1	-0.72	0.09	-0.15	-0.67	3.14	3.11	3.14	3.1	19.24	-5.08	-86.47
63	22	66	2	0	0	-0.72	0.09	-0.14	-0.67	3.1	3.13	3.14	3.02	18.75	-5.27	-86.53
-4	10	-5	1	0	0	-0.72	0.09	-0.15	-0.67	2.99	3.13	3.14	2.95	18.76	-5.34	-86.55
-1	7	-27	0	0	0	-0.72	0.09	-0.15	-0.67	3.13	3.13	3.13	2.94	18.77	-5.39	-86.56
2	15	-9	-1	0	0	-0.72	0.09	-0.15	-0.67	2.89	3.13	3.13	2.97	18.77	-5.45	-86.58
-2	17	-4	0	-1	0	-0.72	0.09	-0.15	-0.67	2.92	3.13	3.12	2.99	18.77	-5.49	-86.59
11	-1	-6	-1	0	0	-0.72	0.09	-0.15	-0.67	2.94	3.13	3.12	3	18.76	-5.52	-86.6
1	10	-4	0	0	0	-0.72	0.09	-0.15	-0.67	2.94	3.12	3.12	3.01	18.73	-5.54	-86.6
29	-9	23	-1	0	-1	-0.72	0.08	-0.14	-0.67	2.96	3.13	3.12	3.02	18.53	-5.46	-86.61
-5	4	-10	0	0	0	-0.72	0.08	-0.14	-0.67	2.99	3.13	3.11	3.05	18.53	-5.45	-86.61
-3	-5	2	0	0	0	-0.72	0.08	-0.14	-0.67	3.03	3.13	3.12	3.07	18.52	-5.43	-86.61
4	-4	8	0	0	0	-0.72	0.08	-0.14	-0.67	3.13	3.13	3.11	3.08	18.51	-5.41	-86.61
0	-4	0	0	0	0	-0.72	0.09	-0.14	-0.67	3.09	3.13	3.12	3.1	18.49	-5.39	-86.6
11	-4	7	0	0	0	-0.72	0.09	-0.14	-0.67	3.11	3.13	3.12	3.1	18.47	-5.36	-86.6
-2	-3	8	-1	0	0	-0.72	0.09	-0.14	-0.67	3.11	3.13	3.12	3.11	18.45	-5.33	-86.59
23	-42	8	2	0	1	-0.72	0.09	-0.14	-0.67	3.12	3.13	3.12	3.1	18.31	-5.16	-86.52
1	4	1	0	0	0	-0.72	0.09	-0.14	-0.67	3.1	3.13	3.12	3.06	18.29	-5.17	-86.52
15	5	-5	0	0	0	-0.72	0.08	-0.14	-0.67	3.01	3.15	3.14	2.51	18.27	-5.17	-86.53
-1	-12	-4	1	0	0	-0.72	0.08	-0.14	-0.67	1.84	3.16	3.15	0	18.25	-5.19	-86.53
14	61	35	1	2	0	-0.72	0.08	-0.14	-0.67	0	3.12	3.12	0	18.26	-5.24	-86.54
-5	11	20	2	2	0	-0.72	0.08	-0.14	-0.67	0	3.09	3.02	0	18.32	-5.35	-86.55
-43	-24	69	4	3	0	-0.72	0.08	-0.14	-0.67	0	2.87	2.9	0	18.45	-5.54	-86.59
-14189	19279	15930	4620	2926	641	-0.72	0.08	-0.15	-0.67	0	2.51	2.86	0	18.68	-5.96	-86.66
11975	-17071	-19493	-4609	-2936	-650	-0.72	-0.01	-0.35	-0.6	2.79	2.79	2.97	0	27.88	-31.13	-88.15
-102	166	419	-15	-10	17	-0.72	-0.02	-0.35	-0.6	0	2.95	2.96	0	27.81	-31.4	-88.09
244	259	557	-6	-13	11	-0.72	-0.02	-0.35	-0.61	3.03	3.03	2.93	0	27.17	-31.39	-88.15
399	280	565	-2	-3	4	-0.72	-0.03	-0.34	-0.61	0	3.06	0	0	26.23	-31.28	-88.27
355	240	477	-2	0	1	-0.71	-0.03	-0.33	-0.61	3.1	3.04	3.04	0	25.24	-31.14	-88.45
411	268	333	-2	7	-1	-0.71	-0.04	-0.33	-0.62	0	3.12	3.1	0	24.38	-30.92	-88.68
300	-5	33	0	7	-6	-0.71	-0.04	-0.32	-0.62	0	3.14	3.09	0	23.72	-30.71	-88.96
1450	-893	680	-86	35	97	-0.54	0.06	-0.28	-0.79	0	3.16	3.07	0	30.76	-12.27	-114.49
1555	386	859	22	-16	-43	-0.52	0.06	-0.26	-0.81	3.14	3.14	3.04	0	29.61	-10.3	-116.93
1080	316	1030	14	-17	-69	-0.52	0.06	-0.25	-0.82	0	3.1	3.04	0	28.04	-9.2	-117.78
-1091	-286	-90	29	23	-40	-0.52	0.06	-0.24	-0.82	0	3.05	3.05	0	27.27	-8.27	-117.01
-292	-78	-301	22	5	-14	-0.53	0.07	-0.23	-0.81	0	2.94	3.09	0	27.35	-7.81	-115.76
986	-71	81	44	-9	-41	-0.54	0.07	-0.24	-0.8	2.83	3.11	3.11	0	27.47	-8.44	-113.79
1915	101	738	51	-40	-71	-0.57	0.06	-0.24	-0.78	0	2.89	3.06	0	26.86	-10.85	-110.2
-9066	-4163	-3265	-216	103	428	-0.68	0.04	-0.29	-0.67	0	2.91	2.93	0	28.77	-20.1	-93.73
2017	-115	915	-7	13	11	-0.63	0.06	-0.28	-0.72	0	2.84	2.91	0	30.36	-15.75	-101.67
2675	406	1174	9	-1	-16	-0.58	0.08	-0.27	-0.77	2.81	2.83	2.83	0	31.11	-11.42	-109.33
2696	1231	869	29	-23	-53	-0.53	0.08	-0.26	-0.81	0	2.7	2.97	0	30.93	-7.9	-115.87
3250	1817	891	43	-36	-91	-0.49	0.08	-0.25	-0.83	0	2.24	3.09	0	29.96	-6.15	-120.43
1283	993	858	60	-31	-117	-0.48	0.07	-0.24	-0.84	0	0.46	3.13	0	28.56	-6.46	-122.01
-1068	237	-721	30	39	-69	-0.49	0.07	-0.25	-0.83	0	1.96	0	0	28.89	-7.24	-120.98
1898	496	148	40	-27	-88	-0.51	0.07	-0.25	-0.82	0	2.76	3	0	29.22	-8.86	-118.01
-7109	-4583	-1561	-201	60	430	-0.53	0.09	-0.26	-0.8	0	2.9	2.9	0	31.03	-7.02	-114.45
3823	1336	1429	53	-36	-83	-0.48	0.09	-0.24	-0.84	0	2.86	2.79	0	29.81	-4.46	-120.91
2247	355	2218	50	-55	-145	-0.46	0.08	-0.23	-0.85	0	2.93	0	0	28.21	-3.95	-124.14
-822	1334	-3006	43	43	-70	-0.46	0.07	-0.23	-0.85	0	2.6	3.05	0	27.75	-5.07	-124.23
-1376	374	-588	27	18	-54	-0.47	0.07	-0.24	-0.84	0	2.49	3.1	0	28.59	-6.01	-122.84
1088	321	402	27	-41	-65	-0.5	0.07	-0.25	-0.83	0	2.34	3.09	0	29.16	-7.64	-119.9
-325	-136	262	33	-21	-78	-0.54	0.06	-0.26	-0.8	0	2.74	0	0	28.96	-10.73	-114.61
-6367	-1254	-1824	-161	27	277	-0.73	0.06	-0.24	-0.64	0	2.8	3.05	0	24.03	-16.32	-86.14
141	-384	-455	1	3	-9	-0.72	0.06	-0.23	-0.65	0	3.08	3.08	0	23.99	-14.86	-87.46
-267	-183	-31	0	-1	-5	-0.71	0.07	-0.23	-0.66	0	2.91	3.06	0	23.99	-13.39	-88.58
-341	36	141	2	-4	6	-0.7	0.07	-0.22	-0.67	0	3.05	3.05	0	23.97	-11.94	-89.78
405	95	83	4	-4	-4	-0.7	0.08	-0.21	-0.68	0	3.01	3.05	1.2	23.68	-10.64	-90.98
611	283	187	9	-6	-18	-0.69	0.08	-0.2	-0.69	0.5	2.92	3.02	2.99	23.15	-9.59	-91.81
64	-10	72	7	-5	-20	-0.69	0.08	-0.19	-0.69	2.95	2.75	2.99	3.02	22.45	-8.8	-92.05
-592	-1364	-210	30	18	-3	-0.7	0.09	-0.15	-0.7	2.99	2.99	2.99	3.02	19.58	-4.13	-90.55
9	11	17	0	0	0	-0.7	0.09	-0.15	-0.7	3	2.93	2.99	3.05	19.53	-4.14	-90.54
4	-2	8	0	0	0	-0.7	0.09	-0.15	-0.7	3.03	2.95	2.99	3.07	19.5	-4.15	-90.55
3	0	-19	-1	1	0	-0.7	0.09	-0.15	-0.7	3.08	2.93	3.02	3.09	19.47	-4.15	-90.55
3	8	23	0	0	-1	-0.7	0.09	-0.14	-0.7	3.1	2.93	3.1	3.1	19.45	-4.13	-90.54
14	-2	13	-1	0	0	-0.7	0.09	-0.14	-0.7	2.93	2.93	3.03	3.11	19.43	-4.11	-90.54
1	-12	4	0	1	0	-0.7	0.09	-0.14	-0.7	3.12	2.91	3.03	3.11	19.44	-4.07	-90.53
-20	-30	-15	1	0	0	-0.7	0.1	-0.14	-0.7	3.12	2.88	3.02	3.12	19.6	-3.93	-90.46
-1	-1	5	0	0	0	-0.7	0.1	-0.14	-0.7	3.13	2.82	3.13	3.13	19.62	-3.93	-90.46
-4	3	1	0	0	0	-0.7	0.1	-0.14	-0.7	3.14	2.74	3.01	3.14	19.64	-3.93	-90.46
2	-1	2	0	1	0	-0.7	0.1	-0.14	-0.7	3.15	2.68	3.01	3.15	19.66	-3.92	-90.45
-6	-2	-13	0	0	0	-0.7	0.1	-0.15	-0.69	3.16	2.59	3.03	3.15	19.69	-3.91	-90.45
-6	-7	-12	0	0	0	-0.7	0.1	-0.15	-0.69	3.16	2.52	3.16	3.16	19.73	-3.9	-90.44
-4	-4	-5	0	0	0	-0.7	0.1	-0.15	-0.69	3.17	2.49	3.05	3.16	19.76	-3.89	-90.44
-20010	24470	15221	-6656	-9985	9216	-0.7	0.1	-0.14	-1.34	3.17	2.46	3.05	3.17	8.16	3.76	-90.22
19973	-24514	-15208	6656	9983	-9215	-0.7	0.1	-0.15	-0.69	3.18	2.56	3.04	3.17	20.01	-3.62	-90.32
7	4	-6	1	0	0	-0.7	0.1	-0.14	-0.69	3.18	2.61	3.17	3.17	19.99	-3.62	-90.33
1	-8	-2	0	-1	0	-0.7	0.1	-0.14	-0.69	3.17	2.65	3.04	3.17	19.96	-3.63	-90.33
6	2	1	0	0	0	-0.7	0.1	-0.14	-0.69	3.17	2.69	3.03	3.17	19.93	-3.63	-90.34
1	-4	-2	0	0	0	-0.7	0.1	-0.14	-0.69	3.17	2.76	3.03	3.17	19.9	-3.64	-90.33
-1	11	7	0	0	0	-0.7	0.1	-0.14	-0.69	3.17	2.83	3.03	3.17	19.86	-3.64	-90.34
1	-4	11	0	0	0	-0.7	0.1	-0.14	-0.69	3.17	3.04	3.04	3.16	19.83	-3.65	-90.34
102	13	26	-1	-2	0	-0.7	0.09	-0.14	-0.7	3.16	2.96	3.16	3.16	19.07	-3.64	-90.36
12	3	17	0	1	0	-0.7	0.09	-0.14	-0.7	3.16	2.96	3.05	3.17	18.99	-3.63	-90.35
18	-9	2	0	0	0	-0.7	0.09	-0.14	-0.7	3.17	2.97	3.17	3.17	18.93	-3.61	-90.35
8	-14	1	0	1	-1	-0.7	0.09	-0.14	-0.7	3.17	2.96	3.04	3.17	18.88	-3.6	-90.35
5	7	-1	0	1	0	-0.7	0.09	-0.14	-0.7	3.17	2.93	3.03	3.17	18.85	-3.59	-90.35
-6	-2	3	0	0	0	-0.7	0.09	-0.14	-0.7	3.17	2.91	3.02	3.17	18.83	-3.57	-90.34
-1	-3	-3	0	1	0	-0.7	0.09	-0.14	-0.7	3.17	2.9	3.01	3.17	18.84	-3.56	-90.34
-24	7	-36	1	0	0	-0.7	0.09	-0.14	-0.7	3.17	2.89	3.01	3.17	19.14	-3.67	-90.33
4	7	1	0	0	0	-0.7	0.09	-0.14	-0.7	3.17	2.89	3.01	3.17	19.15	-3.68	-90.32
-12	-2	1	0	0	0	-0.7	0.09	-0.14	-0.7	3.17	2.9	3.01	3.17	19.16	-3.68	-90.32
-4	-1	5	0	0	0	-0.7	0.09	-0.14	-0.7	3.17	2.9	3.17	3.17	19.16	-3.68	-90.32
2	3	7	-1	0	0	-0.7	0.09	-0.14	-0.7	3.17	2.91	3.01	3.17	19.16	-3.67	-90.32
3	-5	-9	1	-1	0	-0.7	0.09	-0.14	-0.7	3.17	2.91	3.01	3.17	19.16	-3.68	-90.31
-11	-1	-7	-1	0	0	-0.7	0.09	-0.14	-0.7	3.17	2.91	3.02	3.17	19.16	-3.68	-90.31
-1	7	13	1	1	1	-0.7	0.09	-0.14	-0.7	3.18	2.9	3.17	3.17	19.14	-3.65	-90.3
3	-8	-11	0	0	-1	-0.7	0.09	-0.14	-0.7	3.17	2.9	3.01	3.17	19.16	-3.66	-90.3
-1	1	10	0	0	0	-0.7	0.1	-0.14	-0.69	3.17	2.9	3.01	3.17	19.18	-3.67	-90.3
4	-7	-8	0	0	0	-0.7	0.1	-0.14	-0.69	3.17	2.9	3.02	3.17	19.19	-3.67	-90.29
2	4	-8	0	0	0	-0.7	0.1	-0.14	-0.69	3.17	2.91	3.02	3.17	19.2	-3.67	-90.29
-9	5	-3	0	0	0	-0.7	0.1	-0.14	-0.69	3.17	2.93	3.03	3.17	19.2	-3.68	-90.29
5	-3	-2	0	0	0	-0.7	0.1	-0.14	-0.69	3.17	2.94	3.17	3.17	19.21	-3.68	-90.29
-14	-2	1	0	0	0	-0.7	0.1	-0.14	-0.69	3.17	2.96	3.05	3.17	19.21	-3.68	-90.28
41	0	25	0	-1	0	-0.7	0.09	-0.14	-0.7	3.17	2.99	3.17	3.17	18.94	-3.63	-90.26
1	4	15	0	0	0	-0.7	0.09	-0.14	-0.7	3.17	2.99	3.06	3.17	18.94	-3.64	-90.26
6	-4	9	0	0	1	-0.7	0.09	-0.14	-0.7	3.17	2.99	3.06	3.17	18.93	-3.64	-90.25
3	-8	-2	0	1	0	-0.7	0.09	-0.14	-0.7	3.16	2.99	3.06	3.17	18.92	-3.65	-90.26
2	6	-20	0	0	-1	-0.7	0.09	-0.14	-0.7	3.16	2.99	3.06	3.16	18.93	-3.66	-90.26
1	-1	9	0	0	0	-0.7	0.09	-0.14	-0.7	3.16	3	3.06	3.16	18.94	-3.66	-90.26
2	0	-14	0	0	0	-0.7	0.09	-0.14	-0.7	3.16	3	3.06	3.16	18.94	-3.67	-90.26
1	1	13	-1	-1	0	-0.7	0.09	-0.14	-0.69	3.16	3	3.06	3.16	18.91	-3.69	-90.22
2	8	4	1	0	0	-0.7	0.09	-0.14	-0.69	3.16	3	3.16	3.16	18.9	-3.69	-90.22
3	1	7	-1	0	0	-0.7	0.09	-0.14	-0.69	3.16	3	3.06	3.17	18.89	-3.68	-90.22
-2	-7	-1	0	0	0	-0.7	0.09	-0.14	-0.69	3.16	3	3.06	3.17	18.88	-3.68	-90.22
6	2	-2	1	0	0	-0.7	0.09	-0.14	-0.69	3.16	2.99	3.05	3.17	18.88	-3.68	-90.22
-5	-2	-2	-1	0	0	-0.7	0.09	-0.14	-0.69	3.16	2.97	3.04	3.17	18.88	-3.68	-90.22
0	7	-12	1	1	0	-0.7	0.09	-0.14	-0.69	3.17	2.96	3.03	3.17	18.88	-3.68	-90.22
-23	-4	-11	0	0	0	-0.7	0.09	-0.14	-0.69	3.17	2.94	3.03	3.17	19.09	-3.71	-90.19
-4	2	2	0	0	0	-0.7	0.09	-0.14	-0.69	3.17	2.94	3.03	3.17	19.11	-3.71	-90.19
-6	1	10	0	0	0	-0.7	0.09	-0.14	-0.69	3.17	2.92	3.03	3.17	19.13	-3.72	-90.19
4	0	-7	0	0	0	-0.7	0.09	-0.14	-0.69	3.17	2.92	3.02	3.17	19.14	-3.72	-90.19
-9	-4	-7	0	0	0	-0.7	0.09	-0.14	-0.69	3.17	2.92	3.03	3.17	19.16	-3.73	-90.18
6	-1	-16	0	0	0	-0.7	0.09	-0.14	-0.69	3.17	2.92	3.03	3.17	19.17	-3.73	-90.18
-8	8	3	0	0	0	-0.7	0.09	-0.14	-0.69	3.17	2.93	3.03	3.17	19.19	-3.73	-90.18
14462	25341	-28342	-23	-19829	11149	0	0	0	0	3.17	2.94	3.03	3.17	-180	0	-180
-14456	-25346	28351	22	19828	-11149	-0.7	0.09	-0.14	-0.69	3.17	2.95	3.04	3.17	19.15	-3.73	-90.16
2	-2	12	0	0	1	-0.7	0.09	-0.14	-0.69	3.17	2.96	3.05	3.17	19.14	-3.73	-90.16
-5	2	0	0	0	0	-0.7	0.09	-0.14	-0.69	3.17	3.06	3.06	3.17	19.13	-3.72	-90.15
4	-6	7	0	0	-1	-0.7	0.09	-0.14	-0.69	3.17	2.99	3.07	3.17	19.11	-3.72	-90.15
0	4	-4	0	0	1	-0.7	0.09	-0.14	-0.69	3.16	3	3.08	3.16	19.1	-3.72	-90.15
6	0	-6	0	0	-1	-0.7	0.09	-0.14	-0.69	3.16	3.01	3.08	3.16	19.09	-3.72	-90.14
-1	4	-5	0	0	1	-0.7	0.09	-0.14	-0.69	3.16	3.02	3.08	3.16	19.08	-3.71	-90.14
10	-1	8	1	0	0	-0.7	0.09	-0.14	-0.69	3.16	3.03	3.09	3.16	18.97	-3.73	-90.12
1	3	8	-1	1	-1	-0.7	0.09	-0.14	-0.69	3.16	3.03	3.09	3.16	18.97	-3.73	-90.12
1	-9	-2	1	0	0	-0.7	0.09	-0.14	-0.69	3.16	3.04	3.1	3.16	18.97	-3.73	-90.12
2	3	2	0	0	1	-0.7	0.09	-0.14	-0.69	3.16	3.04	3.1	3.16	18.98	-3.73	-90.12
-3	-2	3	0	0	-1	-0.7	0.09	-0.14	-0.69	3.16	3.03	3.1	3.16	18.98	-3.73	-90.12
-1	4	-2	0	0	0	-0.7	0.09	-0.14	-0.69	3.16	3.03	3.1	3.16	18.99	-3.73	-90.12
3	-7	4	0	0	1	-0.7	0.09	-0.14	-0.69	3.01	3.01	3.1	3.16	18.99	-3.73	-90.12
-32	0	-16	0	1	-1	-0.7	0.1	-0.14	-0.69	3.16	2.98	3.1	3.16	19.3	-3.76	-90.1
1	2	-5	0	0	0	-0.7	0.1	-0.14	-0.69	3.16	2.96	3.1	3.16	19.36	-3.76	-90.1
-17	6	-4	0	1	0	-0.7	0.1	-0.14	-0.69	3.16	2.93	3.1	3.16	19.41	-3.77	-90.09
-9	2	12	0	0	0	-0.7	0.1	-0.14	-0.69	3.16	2.83	3.11	3.16	19.47	-3.77	-90.1
-4	2	-4	0	0	0	-0.7	0.1	-0.14	-0.69	3.17	2.72	3.11	3.17	19.53	-3.78	-90.1
-8	-5	2	-1	0	0	-0.7	0.1	-0.14	-0.69	3.17	2.72	3.11	3.17	19.61	-3.77	-90.09
-8	-1	-1	1	1	0	-0.7	0.1	-0.14	-0.69	3.17	2.63	3.09	3.17	19.7	-3.77	-90.09
-86	-3	-52	0	-3	0	-0.7	0.1	-0.15	-0.69	3.17	2.62	3.08	3.17	20.21	-3.81	-90.05
4	5	1	0	0	0	-0.7	0.1	-0.15	-0.69	3.17	2.62	3.07	3.17	20.22	-3.81	-90.05
-2	6	1	0	0	0	-0.7	0.1	-0.15	-0.69	3.18	2.64	3.07	3.17	20.24	-3.83	-90.05
-6	1	7	0	0	0	-0.7	0.1	-0.15	-0.69	3.18	2.63	3.06	3.17	20.25	-3.83	-90.03
-2	-5	-11	0	0	0	-0.7	0.1	-0.15	-0.69	3.18	2.62	3.06	3.17	20.26	-3.84	-90.03
-10	1	-5	0	0	0	-0.7	0.1	-0.15	-0.69	3.18	2.64	3.05	3.17	20.27	-3.84	-90.03
-4	-3	-2	0	0	0	-0.7	0.1	-0.15	-0.69	3.18	2.65	3.05	3.17	20.27	-3.84	-90.03
3	2	3	0	-1	1	-0.7	0.1	-0.15	-0.69	3.18	2.64	3.05	3.16	20.22	-3.86	-90.01
-2	1	2	0	0	0	-0.7	0.1	-0.15	-0.69	3.18	2.63	3.04	3.17	20.22	-3.86	-90.01
8	0	11	0	1	-1	-0.7	0.1	-0.15	-0.69	3.18	2.63	3.04	3.17	20.22	-3.86	-90.01
