# Supplementary material for: Image Generation for 2D-CNN Using Time-Series Signal Features from Foot Gesture Applied to Select Cobot Operating Mode
Source: Sensors (Basel). 2021 Aug 26;21(17):5743. doi: 10.3390/s21175743 (PMC8434500; doi:10.3390/s21175743)
Supplement: Supplementary file 1 [file sensors-21-05743-s001.zip › data_fadwa/Cigarette crush with the forefoot/ccf58.xlsx]

## Sheet: ccf58
6	-4	4	0	0	1	-0.7	0.09	-0.14	-0.69	3.17	2.97	3.07	3.16	19.19	-3.89	-89.71
0	-4	-3	0	0	-1	-0.7	0.09	-0.14	-0.69	3.17	2.97	3.07	3.16	19.17	-3.89	-89.71
1	0	1	0	0	0	-0.7	0.09	-0.14	-0.69	2.97	2.97	3.07	3.16	19.16	-3.88	-89.71
8	-4	3	0	0	1	-0.7	0.09	-0.14	-0.69	3.17	2.97	3.07	3.16	19.14	-3.87	-89.7
11	4	2	1	1	-1	-0.7	0.09	-0.14	-0.69	3.17	2.96	3.07	3.16	19.14	-3.87	-89.7
-8	11	3	0	0	0	-0.7	0.09	-0.14	-0.69	3.17	2.96	3.06	3.16	19.15	-3.87	-89.7
3	-6	2	0	0	0	-0.7	0.09	-0.14	-0.69	2.96	3.06	3.06	3.16	19.16	-3.87	-89.7
-5	-3	8	0	0	0	-0.7	0.09	-0.14	-0.69	3.17	2.96	3.07	3.16	19.16	-3.88	-89.7
1	7	-35	0	0	0	-0.7	0.09	-0.14	-0.69	3.17	2.96	3.07	3.16	19.17	-3.88	-89.7
3	-5	6	0	0	0	-0.7	0.09	-0.14	-0.69	3.17	2.97	3.07	3.16	19.17	-3.89	-89.7
-5	0	5	0	0	0	-0.7	0.09	-0.14	-0.69	2.97	3.07	3.16	3.16	19.18	-3.89	-89.7
0	-4	14	0	0	0	-0.7	0.09	-0.14	-0.69	3.17	2.97	3.07	3.16	19.19	-3.89	-89.7
5	0	1	0	-1	0	-0.7	0.09	-0.14	-0.69	3.17	2.98	3.07	3.16	19.12	-3.91	-89.68
3	-1	1	0	0	0	-0.7	0.09	-0.14	-0.69	3.17	2.99	3.07	3.16	19.11	-3.92	-89.67
5	-2	-1	0	0	0	-0.7	0.09	-0.14	-0.69	2.99	2.99	3.08	3.16	19.1	-3.92	-89.67
-10	3	-4	0	0	0	-0.7	0.09	-0.14	-0.69	3.16	3	3.08	3.16	19.09	-3.92	-89.67
4	0	5	0	0	0	-0.7	0.09	-0.14	-0.69	3.16	3	3.08	3.15	19.08	-3.92	-89.67
3	10	-2	0	0	0	-0.7	0.09	-0.14	-0.69	3.16	3.01	3.16	3.16	19.07	-3.93	-89.67
2	2	-8	0	0	0	-0.7	0.09	-0.14	-0.69	3.16	3.07	3.07	3.16	19.06	-3.93	-89.66
11	-14	6	0	0	0	-0.7	0.09	-0.14	-0.69	3.16	3.01	3.07	3.16	18.94	-3.92	-89.64
6	-5	4	-1	0	0	-0.7	0.09	-0.14	-0.69	3.16	3.01	3.07	3.16	18.94	-3.92	-89.63
3	13	-2	0	1	0	-0.7	0.09	-0.14	-0.69	3.16	3.01	3.07	3.16	18.94	-3.92	-89.63
1	-4	0	1	-1	0	-0.7	0.09	-0.14	-0.69	3.01	3.01	3.07	3.16	18.93	-3.92	-89.64
3	-1	0	-1	0	0	-0.7	0.09	-0.14	-0.69	3.16	3.01	3.08	3.16	18.93	-3.92	-89.64
-12	-7	4	1	0	0	-0.7	0.09	-0.14	-0.69	3.16	3.01	3.08	3.16	18.93	-3.92	-89.64
2	3	-5	-1	0	0	-0.7	0.09	-0.14	-0.69	3.16	3.01	3.08	3.16	18.92	-3.91	-89.63
0	-9	7	1	1	1	-0.7	0.09	-0.14	-0.69	3.01	3.01	3.08	3.16	18.94	-3.89	-89.62
8	2	-11	0	0	-1	-0.7	0.09	-0.14	-0.69	3.16	3	3.08	3.16	18.95	-3.89	-89.62
-3	3	12	-1	0	0	-0.7	0.09	-0.14	-0.69	3.17	3	3.08	3.16	18.96	-3.89	-89.62
-8	7	-8	1	0	1	-0.7	0.09	-0.14	-0.69	3.17	3	3.09	3.16	18.98	-3.89	-89.63
-2	2	-6	0	0	-1	-0.7	0.09	-0.14	-0.69	3	3.09	3.09	3.16	18.99	-3.89	-89.62
2	-2	-5	0	0	0	-0.7	0.09	-0.14	-0.69	3.17	3	3.09	3.16	19	-3.89	-89.62
0	-8	11	-1	0	1	-0.7	0.09	-0.14	-0.69	3.17	2.99	3.09	3.16	19	-3.9	-89.62
-8	2	3	1	0	-1	-0.7	0.09	-0.14	-0.69	3.17	2.99	3.09	3.16	19.01	-3.9	-89.62
-8	7	9	-1	0	0	-0.7	0.09	-0.14	-0.69	2.99	2.99	3.09	3.16	19.08	-3.9	-89.61
5	-6	1	1	0	0	-0.7	0.09	-0.14	-0.69	3.17	2.99	3.08	3.16	19.08	-3.9	-89.61
-1	-5	-13	0	0	0	-0.7	0.09	-0.14	-0.69	3.17	2.99	3.08	3.16	19.08	-3.9	-89.6
2	6	-7	0	0	0	-0.7	0.09	-0.14	-0.69	3.17	2.99	3.08	3.16	19.08	-3.9	-89.6
-1	4	-4	0	0	0	-0.7	0.09	-0.14	-0.69	3.17	3.08	3.08	3.16	19.08	-3.9	-89.6
0	3	0	-1	-1	0	-0.7	0.09	-0.14	-0.69	3.17	2.99	3.08	3.16	19.08	-3.9	-89.6
-2	3	-3	1	0	0	-0.7	0.09	-0.14	-0.69	3.17	3	3.08	3.16	19.08	-3.91	-89.6
7	-14	0	0	0	0	-0.7	0.09	-0.14	-0.69	3.17	3	3.08	3.16	19.03	-3.91	-89.59
-4	6	-7	0	0	0	-0.7	0.09	-0.14	-0.69	3	3	3.08	3.16	19.02	-3.91	-89.58
13	-7	6	0	0	0	-0.7	0.09	-0.14	-0.69	3.17	3	3.09	3.16	19.02	-3.91	-89.58
-9	-1	-9	-1	0	0	-0.7	0.09	-0.14	-0.69	3.16	3.09	3.09	3.16	19.02	-3.91	-89.58
1	0	8	1	0	0	-0.7	0.09	-0.14	-0.69	3.16	3	3.09	3.16	19.02	-3.91	-89.58
3	4	7	-1	0	0	-0.7	0.09	-0.14	-0.69	3.17	3.09	3.09	3.16	19.01	-3.91	-89.57
-4	-1	20	1	0	0	-0.7	0.09	-0.14	-0.69	3.17	3.01	3.09	3.16	19.01	-3.91	-89.57
3	12	-6	0	1	0	-0.7	0.09	-0.14	-0.69	3.17	3.01	3.09	3.16	19	-3.91	-89.57
-3	-3	1	0	-1	1	-0.7	0.09	-0.14	-0.69	3.16	3.01	3.09	3.16	19	-3.92	-89.57
-4	-7	2	0	0	-1	-0.7	0.09	-0.14	-0.69	3.01	3.09	3.09	3.16	18.99	-3.92	-89.56
5	4	-12	0	0	1	-0.7	0.09	-0.14	-0.69	3.16	3.02	3.09	3.16	18.99	-3.92	-89.56
1	-2	-4	0	1	-1	-0.7	0.09	-0.14	-0.69	3.16	3.02	3.09	3.16	18.99	-3.92	-89.56
-5	4	-1	-1	-1	0	-0.7	0.09	-0.14	-0.69	3.16	3.02	3.1	3.16	18.99	-3.92	-89.56
-3	-1	6	1	0	0	-0.7	0.09	-0.14	-0.69	3.16	3.02	3.16	3.16	18.99	-3.92	-89.56
11	-7	0	0	0	0	-0.7	0.09	-0.14	-0.69	3.16	3.03	3.1	3.16	18.94	-3.91	-89.54
-4	5	4	0	0	0	-0.7	0.09	-0.14	-0.69	3.16	3.03	3.1	3.16	18.93	-3.92	-89.54
6	3	10	-1	0	1	-0.7	0.09	-0.14	-0.69	3.16	3.03	3.1	3.16	18.93	-3.92	-89.54
6	-10	-1	1	0	0	-0.7	0.09	-0.14	-0.69	3.16	3.1	3.16	3.16	18.93	-3.91	-89.53
3	5	-2	-1	0	-1	-0.7	0.09	-0.14	-0.69	3.16	3.03	3.1	3.16	18.92	-3.92	-89.54
1	-5	-5	1	0	0	-0.7	0.09	-0.14	-0.69	3.16	3.03	3.1	3.16	18.92	-3.91	-89.54
-3	6	1	-1	0	0	-0.7	0.09	-0.14	-0.69	3.16	3.03	3.1	3.16	18.92	-3.91	-89.54
-1	0	9	0	0	0	-0.7	0.09	-0.14	-0.69	3.16	3.03	3.1	3.16	18.92	-3.91	-89.54
-1	8	5	1	1	0	-0.7	0.09	-0.14	-0.69	3.16	3.02	3.1	3.16	18.91	-3.92	-89.52
10	-1	-2	0	0	0	-0.7	0.09	-0.14	-0.69	3.16	3.02	3.09	3.16	18.91	-3.92	-89.52
-8	-6	0	-1	0	0	-0.7	0.09	-0.14	-0.69	3.16	3.09	3.09	3.16	18.91	-3.92	-89.52
-2	6	-4	1	0	1	-0.7	0.09	-0.14	-0.69	3.17	3	3.16	3.16	18.91	-3.92	-89.52
2	-4	-8	0	0	-1	-0.7	0.09	-0.14	-0.69	3.17	3	3.08	3.16	18.91	-3.92	-89.52
-2	0	-6	0	0	0	-0.7	0.09	-0.14	-0.69	3.17	2.99	3.07	3.16	18.92	-3.93	-89.52
1	7	1	0	0	0	-0.7	0.09	-0.14	-0.69	3.17	2.98	3.07	3.16	18.93	-3.93	-89.52
-16	-4	-6	0	-1	1	-0.7	0.09	-0.14	-0.69	3.17	3.07	3.07	3.16	19.03	-3.94	-89.51
1	-5	17	0	0	-1	-0.7	0.09	-0.14	-0.69	3.17	2.98	3.07	3.16	19.03	-3.94	-89.5
-1	6	-5	-1	0	1	-0.7	0.09	-0.14	-0.69	3.17	2.98	3.16	3.16	19.02	-3.94	-89.51
-1	-6	-8	0	0	-1	-0.7	0.09	-0.14	-0.69	3.17	2.98	3.07	3.17	19.02	-3.94	-89.51
5	-1	-9	1	0	1	-0.7	0.09	-0.14	-0.69	3.17	2.98	3.16	3.16	19.01	-3.94	-89.51
-5	11	9	0	0	-1	-0.7	0.09	-0.14	-0.69	3.17	2.98	3.07	3.16	19.01	-3.94	-89.51
3	-1	-4	0	1	0	-0.7	0.09	-0.14	-0.69	3.17	2.99	3.08	3.16	19.01	-3.94	-89.51
-12933	-26247	-19207	3038	-5772	36	-0.7	0.09	-0.14	0.32	3.17	2.99	3.08	3.16	12.23	-14.89	88.83
12929	26248	19205	-3038	5771	-36	-0.7	0.09	-0.14	-0.69	3.17	2.99	3.16	3.16	19.01	-3.95	-89.49
-2	-21	8	0	0	0	-0.7	0.09	-0.14	-0.69	3.17	3	3.08	3.16	19.01	-3.95	-89.49
9	5	-12	0	0	1	-0.7	0.09	-0.14	-0.69	3.17	3	3.08	3.16	19.01	-3.96	-89.49
-3	4	9	0	1	-1	-0.7	0.09	-0.14	-0.69	3.17	3	3.08	3.16	19.01	-3.96	-89.49
-3	4	-4	0	0	0	-0.7	0.09	-0.14	-0.69	3.17	2.99	3.08	3.17	19.02	-3.96	-89.49
-3	-6	-1	-1	0	0	-0.7	0.09	-0.14	-0.69	3.17	2.99	3.08	3.16	19.02	-3.96	-89.49
4	11	9	1	0	0	-0.7	0.09	-0.14	-0.69	3.17	2.99	3.08	3.16	19.02	-3.96	-89.49
-11	-9	-2	0	0	0	-0.7	0.09	-0.14	-0.69	3.17	2.99	3.08	3.16	19.08	-3.94	-89.48
1	8	-11	-1	0	0	-0.7	0.09	-0.14	-0.69	3.17	2.98	3.16	3.17	19.09	-3.95	-89.48
-3	-4	-5	1	0	0	-0.7	0.09	-0.14	-0.69	3.17	2.98	3.09	3.16	19.1	-3.95	-89.48
-5	7	-4	0	0	0	-0.7	0.09	-0.14	-0.69	3.17	2.98	3.16	3.16	19.1	-3.95	-89.48
1	-1	-4	0	0	0	-0.7	0.09	-0.14	-0.69	3.17	2.98	3.09	3.16	19.11	-3.95	-89.47
-1	-7	12	0	0	0	-0.7	0.09	-0.14	-0.69	3.17	2.98	3.09	3.17	19.11	-3.96	-89.47
3	-4	2	0	0	0	-0.7	0.09	-0.14	-0.69	3.17	2.98	3.09	3.16	19.11	-3.96	-89.47
1	4	7	0	0	0	-0.7	0.09	-0.14	-0.69	3.17	2.98	3.09	3.16	19.11	-3.97	-89.47
2	7	13	0	-1	0	-0.7	0.09	-0.14	-0.69	3.17	2.99	3.08	3.16	19.1	-3.98	-89.47
-1	-2	-10	0	0	0	-0.7	0.09	-0.14	-0.69	3.17	2.99	3.16	3.17	19.1	-3.98	-89.47
-2	-4	-8	0	0	0	-0.7	0.09	-0.14	-0.69	3.17	2.99	3.08	3.16	19.11	-3.98	-89.47
8	1	2	0	0	0	-0.7	0.09	-0.14	-0.69	3.17	2.99	3.08	3.16	19.11	-3.98	-89.47
-3	6	9	0	0	0	-0.7	0.09	-0.14	-0.69	3.17	2.99	3.08	3.16	19.1	-3.98	-89.46
5	0	-10	0	0	0	-0.7	0.09	-0.14	-0.69	3.17	2.99	3.09	3.16	19.09	-3.98	-89.46
-1	-8	14	0	0	0	-0.7	0.09	-0.14	-0.69	3.17	2.99	3.08	3.16	19.09	-3.98	-89.46
2	0	-19	0	1	0	-0.7	0.09	-0.14	-0.69	3.16	2.99	3.09	3.16	19.08	-3.98	-89.45
2	-3	-6	0	0	0	-0.7	0.09	-0.14	-0.69	3.16	2.99	3.09	3.16	19.08	-3.98	-89.45
1	7	14	0	0	1	-0.7	0.09	-0.14	-0.69	3.16	2.99	3.09	3.17	19.08	-3.98	-89.45
-5	0	0	0	0	-1	-0.7	0.09	-0.14	-0.69	3.17	2.99	3.09	3.16	19.08	-3.98	-89.45
-3	-7	0	0	0	0	-0.7	0.09	-0.14	-0.69	3.17	2.99	3.09	3.16	19.08	-3.98	-89.45
-9	5	1	-1	-1	0	-0.7	0.09	-0.14	-0.69	3.17	2.99	3.09	3.16	19.08	-3.98	-89.44
1	1	0	1	0	0	-0.7	0.09	-0.14	-0.69	3.17	2.99	3.09	3.16	19.08	-3.98	-89.44
7	-3	11	-1	0	0	-0.7	0.09	-0.14	-0.69	3.17	3	3.09	3.16	19.05	-3.97	-89.43
-2	6	-2	0	0	0	-0.7	0.09	-0.14	-0.69	3.17	3	3.09	3.16	19.05	-3.97	-89.42
9	0	-4	0	0	0	-0.7	0.09	-0.14	-0.69	3.17	3	3.09	3.16	19.05	-3.97	-89.42
1	-1	-8	0	0	0	-0.7	0.09	-0.14	-0.69	3.17	3	3.1	3.17	19.04	-3.97	-89.42
1	0	-7	0	0	0	-0.7	0.09	-0.14	-0.69	3.17	3.02	3.1	3.16	19.02	-3.96	-89.43
-6	-4	3	0	0	0	-0.7	0.09	-0.14	-0.69	3.17	3.03	3.1	3.16	19.01	-3.96	-89.42
13	5	5	0	0	0	-0.7	0.09	-0.14	-0.69	3.16	3.02	3.1	3.15	19	-3.96	-89.42
42	-14	14	1	-1	1	-0.7	0.09	-0.14	-0.69	3.16	3.05	3.12	3.12	18.64	-4	-89.43
8	7	-19	0	0	0	-0.7	0.09	-0.14	-0.69	3.09	3.11	3.13	2.92	18.59	-4.02	-89.43
11	-8	21	1	0	0	-0.7	0.09	-0.14	-0.69	2.62	3.16	3.16	0	18.53	-4.06	-89.43
5	21	39	2	1	0	-0.7	0.09	-0.14	-0.69	0	3.17	3.16	0	18.49	-4.14	-89.44
4	38	77	4	3	0	-0.7	0.09	-0.14	-0.69	0	3.15	3.13	0	18.53	-4.3	-89.45
-21	22	70	6	5	1	-0.7	0.09	-0.14	-0.69	0	3.12	3.07	0	18.68	-4.63	-89.51
-61	3	287	9	3	1	-0.7	0.09	-0.15	-0.69	0	3.09	3.03	0	18.92	-5.15	-89.58
-22487	-26197	-35868	-47	29229	-30831	0	0	0	0	0	3.07	3.04	0	-180	0	-180
21537	29228	33069	12	-29256	30833	-0.68	-0.02	-0.33	-0.65	0	3.11	3.05	0	27.82	-28.63	-94.69
152	109	407	-6	-4	-1	-0.68	-0.02	-0.33	-0.65	0	3.14	3.05	0	27.17	-28.24	-94.49
40	45	955	-9	33	-3	-0.68	-0.02	-0.32	-0.66	0	3.15	3.06	0	27.05	-27.56	-94.49
-2	-64	36	-2	-21	-1	-0.68	-0.01	-0.32	-0.66	0	3.13	3.07	0	26.82	-26.75	-94.39
34	-70	-511	-33	8	-1	-0.68	-0.01	-0.31	-0.66	0	3.12	3.09	0	26.65	-25.79	-94.29
-5	-105	402	19	-5	-1	-0.68	0	-0.3	-0.66	3.12	3.12	3.1	0	26.34	-24.36	-94.1
-5	-128	-116	0	-2	-1	-0.68	0.01	-0.3	-0.67	0	3.12	3.1	0	26.06	-23.23	-93.89
-80	-1319	879	38	11	7	-0.69	0.05	-0.24	-0.68	0	3.11	3.11	0	24.39	-15.23	-92.31
-184	-99	29	2	3	5	-0.69	0.05	-0.24	-0.68	0	3.08	3.1	0	24.56	-15.08	-92.52
-261	-104	-3	4	1	8	-0.69	0.05	-0.24	-0.68	0	3.05	3.07	0	24.82	-15.01	-92.94
-608	-210	-105	3	1	13	-0.68	0.05	-0.24	-0.69	0	3	3.03	0	25.18	-15.03	-93.63
-864	-406	-490	-6	13	29	-0.67	0.06	-0.25	-0.69	0	3.03	3	0	25.93	-14.89	-95
-493	-321	-299	-15	11	39	-0.66	0.06	-0.25	-0.71	0	2.97	3.02	0	27.03	-14.31	-97.43
229	3	-82	-16	6	28	-0.64	0.07	-0.26	-0.72	2.93	2.93	3.07	0	28.18	-13.24	-100.83
610	-1881	661	144	-94	-371	-0.78	-0.01	-0.29	-0.55	0	2.56	3.13	0	19.96	-27.41	-75.45
-3893	-1355	-1408	-39	23	83	-0.81	-0.01	-0.29	-0.51	0	2.14	3.12	0	18.87	-29.2	-68.88
-3142	-1336	-1329	-62	43	124	-0.82	0	-0.3	-0.48	0	2.32	3.08	0	19.8	-29.93	-66.09
3407	2519	668	-32	-10	76	-0.82	0.01	-0.31	-0.49	0	2.62	3.02	0	20.69	-29.66	-66.84
606	1053	305	6	-15	30	-0.81	0.01	-0.3	-0.5	0	2.86	2.99	0	21.02	-29.06	-68.42
-913	-232	-396	-40	23	48	-0.8	0.01	-0.3	-0.52	0	2.92	2.99	0	21.99	-28.13	-71.23
299	65	105	-39	28	58	-0.78	0.02	-0.3	-0.55	0	2.78	3.05	0	24.19	-26.09	-76.19
7036	489	3046	242	-91	-457	-0.74	0.01	-0.29	-0.61	0	1.67	3.12	0	23.81	-24.29	-84.57
-4768	-2255	-1354	-32	21	65	-0.78	0.01	-0.3	-0.55	0	0	3.12	0	22.59	-27.31	-76.61
-5061	-2033	-2286	-63	33	124	-0.8	0.01	-0.31	-0.52	0	1.4	3.07	0	23.06	-29.02	-71.98
843	1313	-757	-62	6	116	-0.8	0.02	-0.32	-0.51	0	2.46	3	0	24.55	-29.31	-71.63
733	1529	334	-11	-29	41	-0.79	0.02	-0.32	-0.52	0	2.82	2.98	0	24.97	-28.71	-72.9
-559	492	-54	-29	3	51	-0.78	0.03	-0.31	-0.54	0	2.88	2.96	0	25.15	-27.65	-75.25
553	89	435	-47	40	64	-0.76	0.04	-0.31	-0.57	0	2.8	3.03	0	26.68	-25.36	-79.9
6440	512	3070	219	-78	-434	-0.74	0.01	-0.29	-0.6	0	2.27	3.11	0	23.7	-24.54	-83.3
-4468	-2029	-1478	-31	13	67	-0.78	0.01	-0.3	-0.55	0	2.02	3.12	0	22.4	-26.81	-76.09
-3792	-1379	-1651	-57	31	112	-0.8	0.01	-0.3	-0.52	0	2.64	3.08	0	22.59	-27.93	-72
1743	1654	-129	-55	6	100	-0.8	0.02	-0.31	-0.52	0	2.86	3.04	0	23.52	-27.78	-71.77
2176	1774	788	-12	-21	24	-0.8	0.02	-0.3	-0.53	0	2.98	3.02	0	23.36	-26.81	-72.68
368	683	182	-4	-5	22	-0.79	0.02	-0.29	-0.54	2.98	2.98	3.08	0	22.94	-25.6	-74.02
487	233	427	-26	28	31	-0.78	0.03	-0.28	-0.56	0	2.98	3.1	0	23.17	-24.06	-76.41
34302	15289	-15645	576	-11021	1698	-0.76	-1.14	0.07	1.71	2.99	2.99	3.12	0	-13.98	nan	41.58
-30251	-15294	17605	-522	11010	-1799	-0.75	0.08	-0.16	-0.64	0	3.03	3.12	1.99	19.42	-8.18	-81.9
108	-40	72	2	6	0	-0.75	0.08	-0.16	-0.64	0.5	2.99	3.1	2.87	19.04	-7.92	-81.81
-17	-102	49	-3	3	0	-0.75	0.08	-0.16	-0.64	2.8	2.95	3.08	2.98	18.81	-7.63	-81.73
30	-25	152	4	7	0	-0.75	0.08	-0.15	-0.64	2.97	2.93	3.07	3.04	18.7	-7.36	-81.66
40	-24	-60	4	4	0	-0.75	0.08	-0.15	-0.64	3.04	2.87	3.04	3.08	18.75	-7.26	-81.62
7	-20	-106	1	-1	0	-0.75	0.08	-0.15	-0.64	2.82	2.82	3.01	3.11	18.83	-7.24	-81.6
-20	-12	-34	1	-2	1	-0.75	0.08	-0.15	-0.64	2.74	2.74	2.99	3.12	18.85	-7.22	-81.58
45	-60	-12	0	1	0	-0.75	0.08	-0.15	-0.64	3.13	2.61	2.98	3.13	18.76	-6.98	-81.51
-9	0	-15	0	0	0	-0.75	0.08	-0.15	-0.64	3.15	2.55	2.98	3.14	18.77	-6.96	-81.5
6	2	7	0	0	0	-0.75	0.08	-0.15	-0.64	2.47	2.47	2.97	3.15	18.79	-6.95	-81.5
0	-11	-10	0	0	0	-0.75	0.08	-0.15	-0.64	3.16	2.47	2.97	3.15	18.8	-6.94	-81.5
-11	-3	10	0	0	0	-0.75	0.08	-0.15	-0.64	3.16	2.46	2.97	3.15	18.83	-6.92	-81.5
-1	-1	-13	0	0	0	-0.75	0.09	-0.15	-0.64	2.45	2.45	2.98	3.15	18.85	-6.92	-81.5
3	-4	-2	0	0	0	-0.75	0.09	-0.15	-0.64	3.16	2.98	2.98	3.16	18.86	-6.91	-81.5
-6	9	-4	0	0	0	-0.75	0.09	-0.15	-0.64	3.17	2.5	2.98	3.16	18.87	-6.91	-81.49
0	-27	28	0	0	0	-0.75	0.09	-0.15	-0.64	3.17	2.47	2.99	3.16	18.92	-6.78	-81.49
2	-7	5	0	0	0	-0.75	0.09	-0.15	-0.64	3.17	2.33	2.99	3.16	18.94	-6.78	-81.48
5	7	-6	0	0	0	-0.75	0.09	-0.15	-0.64	2.34	2.34	2.99	3.16	18.96	-6.77	-81.48
-11	-2	-17	0	0	0	-0.75	0.09	-0.15	-0.64	3.17	2.36	2.99	3.16	18.97	-6.77	-81.48
-5	-2	12	0	0	0	-0.75	0.09	-0.15	-0.64	3.17	2.46	3	3.16	18.99	-6.76	-81.47
-6	-3	-11	0	0	0	-0.75	0.09	-0.15	-0.64	3.17	2.53	3	3.16	19.01	-6.77	-81.47
-5	5	7	0	0	0	-0.75	0.09	-0.15	-0.64	3.17	3.01	3.01	3.16	19.02	-6.76	-81.47
23	-14	-17	0	-3	1	-0.75	0.09	-0.15	-0.64	3.17	2.74	3.02	3.16	18.79	-6.73	-81.49
12	-3	27	0	0	0	-0.75	0.09	-0.15	-0.64	3.17	2.83	3.03	3.16	18.72	-6.71	-81.48
6	9	18	0	1	0	-0.75	0.09	-0.15	-0.64	3.17	2.89	3.04	3.16	18.66	-6.7	-81.48
12	-2	3	0	0	0	-0.75	0.08	-0.15	-0.64	3.17	3.05	3.05	3.16	18.6	-6.68	-81.49
11	-1	-13	0	0	0	-0.75	0.08	-0.15	-0.64	3.16	2.96	3.07	3.15	18.56	-6.68	-81.48
-3	3	-13	0	-1	0	-0.75	0.08	-0.15	-0.64	3.16	2.98	3.15	3.15	18.51	-6.67	-81.49
12	1	9	0	1	0	-0.75	0.08	-0.15	-0.64	3.15	3	3.08	3.15	18.45	-6.65	-81.48
65	-4	16	0	1	0	-0.75	0.08	-0.14	-0.64	3.15	3.01	3.08	3.15	17.98	-6.57	-81.47
4	-4	6	0	0	0	-0.75	0.08	-0.14	-0.64	3.15	3.01	3.08	3.15	17.95	-6.57	-81.47
3	-1	12	0	0	0	-0.75	0.08	-0.14	-0.64	3.15	3.01	3.08	3.15	17.93	-6.56	-81.46
0	4	3	0	0	0	-0.75	0.08	-0.14	-0.64	3.15	3.01	3.08	3.15	17.9	-6.55	-81.47
2	4	-10	0	0	0	-0.75	0.08	-0.14	-0.64	3.15	3.07	3.07	3.15	17.89	-6.55	-81.47
5	1	-6	1	0	0	-0.75	0.08	-0.14	-0.64	3.15	2.96	3.07	3.15	17.88	-6.55	-81.47
7	-3	19	0	0	-1	-0.75	0.08	-0.14	-0.64	3.15	2.94	3.06	3.15	17.87	-6.55	-81.46
-17197	-13518	3320	20224	8448	-7396	-0.75	0.08	1.33	0.92	3.15	2.91	3.06	3.15	54.45	nan	84.75
17115	13535	-3373	-20224	-8445	7396	-0.75	0.08	-0.15	-0.64	2.77	2.77	3.05	3.15	18.55	-6.8	-81.5
-7	3	1	0	0	0	-0.75	0.08	-0.15	-0.64	3.16	2.65	3.05	3.16	18.62	-6.82	-81.51
-6	0	10	0	0	0	-0.75	0.08	-0.15	-0.64	3.16	2.55	3.04	3.16	18.69	-6.83	-81.51
-13	0	1	0	1	0	-0.75	0.08	-0.15	-0.64	3.16	2.46	3.04	3.16	18.77	-6.85	-81.51
-19	-9	-8	0	0	0	-0.75	0.09	-0.15	-0.64	3.17	3.04	3.04	3.16	18.86	-6.86	-81.51
-7	11	-11	-1	-1	0	-0.75	0.09	-0.15	-0.64	3.17	2.27	3.04	3.16	18.93	-6.87	-81.52
-19	4	-2	0	0	0	-0.75	0.09	-0.15	-0.64	3.17	2.1	3.03	3.16	19	-6.89	-81.52
-112	-20	-45	0	0	0	-0.75	0.09	-0.16	-0.63	3.17	1.2	3.03	3.16	19.87	-6.97	-81.56
-8	-4	13	0	-1	0	-0.75	0.09	-0.16	-0.63	3.17	3.03	3.03	3.16	19.92	-6.96	-81.56
-8	-2	-13	0	0	0	-0.75	0.09	-0.16	-0.63	3.17	1.06	3.03	3.16	19.96	-6.95	-81.56
-7	0	-6	0	-1	0	-0.75	0.09	-0.16	-0.63	3.17	1.14	3.03	3.16	19.98	-6.94	-81.56
-6	-1	9	0	0	1	-0.75	0.09	-0.16	-0.63	3.17	1.13	3.03	3.16	19.98	-6.93	-81.56
6	1	2	0	0	0	-0.75	0.09	-0.16	-0.63	3.17	1.11	3.16	3.16	19.98	-6.93	-81.56
-2	-1	1	0	0	0	-0.75	0.09	-0.16	-0.63	3.17	0.93	3.03	3.16	19.99	-6.92	-81.57
6	-10	-11	0	-1	0	-0.75	0.09	-0.16	-0.63	3.18	0	3.02	3.16	19.98	-6.87	-81.58
2	-3	9	0	0	0	-0.75	0.09	-0.16	-0.63	3.18	0.45	3.02	3.16	19.97	-6.86	-81.58
-5	3	-6	0	0	0	-0.75	0.09	-0.16	-0.63	3.18	0.94	3.16	3.16	19.96	-6.86	-81.58
0	0	9	0	0	0	-0.75	0.09	-0.16	-0.63	3.18	1.11	3.02	3.16	19.94	-6.85	-81.58
-1	0	-1	1	0	0	-0.75	0.09	-0.16	-0.63	3.17	1.43	3.16	3.16	19.92	-6.85	-81.57
7	5	1	0	0	0	-0.75	0.09	-0.16	-0.63	3.17	1.51	3.02	3.16	19.9	-6.85	-81.58
5	-5	-5	0	0	0	-0.75	0.09	-0.16	-0.63	3.17	1.43	3.16	3.16	19.88	-6.85	-81.58
30813	227	-15982	-27	-22025	31499	0	0	0	0	3.18	1.37	3.02	3.16	180	0	-180
-30803	-216	15991	26	22026	-31500	-0.75	0.09	-0.16	-0.63	3.18	1.15	3.02	3.17	19.84	-6.88	-81.59
0	4	7	1	0	0	-0.75	0.09	-0.16	-0.63	3.18	1.22	3.02	3.16	19.85	-6.88	-81.59
-2	-5	8	-1	0	0	-0.75	0.09	-0.16	-0.63	3.18	3.02	3.16	3.16	19.86	-6.88	-81.59
-6	-6	1	0	0	0	-0.75	0.09	-0.16	-0.63	3.17	1.17	3.02	3.16	19.87	-6.88	-81.59
-1	0	-13	0	0	0	-0.75	0.09	-0.16	-0.63	3.18	1.02	3.02	3.16	19.89	-6.88	-81.59
2	0	-16	1	0	0	-0.75	0.09	-0.16	-0.63	3.18	1.06	3.02	3.16	19.9	-6.88	-81.59
-6	-4	4	-1	0	0	-0.75	0.09	-0.16	-0.63	3.18	1.18	3.02	3.17	19.91	-6.88	-81.59
7	7	2	1	-1	1	-0.75	0.09	-0.16	-0.63	3.17	1.26	3.02	3.16	19.92	-6.88	-81.61
-6	-3	2	0	0	0	-0.75	0.09	-0.16	-0.63	3.18	1.27	3.02	3.16	19.92	-6.88	-81.61
2	11	19	0	1	0	-0.75	0.09	-0.16	-0.63	3.18	1.34	3.02	3.16	19.91	-6.88	-81.61
-7	-5	12	-1	0	0	-0.75	0.09	-0.16	-0.63	3.18	1.35	3.16	3.16	19.91	-6.88	-81.61
7	0	-3	0	0	-1	-0.75	0.09	-0.16	-0.63	3.18	1.46	3.02	3.16	19.91	-6.88	-81.61
2	1	-10	1	-1	1	-0.75	0.09	-0.16	-0.63	3.18	1.46	3.02	3.16	19.9	-6.89	-81.61
-2	0	-8	-1	1	0	-0.75	0.09	-0.16	-0.63	3.17	1.58	3.02	3.16	19.9	-6.89	-81.61
9	-7	1	1	-1	0	-0.75	0.09	-0.16	-0.63	3.18	1.78	3.16	3.16	19.84	-6.89	-81.62
2	8	-1	0	0	0	-0.75	0.09	-0.16	-0.63	3.18	1.92	3.03	3.16	19.83	-6.89	-81.62
-1	-1	8	0	0	0	-0.75	0.09	-0.16	-0.63	3.17	1.99	3.03	3.16	19.81	-6.9	-81.63
3	0	18	0	0	0	-0.75	0.09	-0.16	-0.63	3.17	2.14	3.02	3.16	19.8	-6.9	-81.63
0	3	-4	0	0	0	-0.75	0.09	-0.16	-0.63	3.17	2.23	3.16	3.16	19.78	-6.9	-81.63
8	4	-8	0	0	0	-0.75	0.09	-0.16	-0.64	3.17	2.28	3.02	3.16	19.77	-6.91	-81.63
3	2	9	0	0	0	-0.75	0.09	-0.16	-0.64	3.17	2.29	3.02	3.16	19.75	-6.91	-81.64
29721	3862	-23322	-24	-26465	15122	0	0	0	0	3.17	2.33	3.02	3.16	180	0	-180
-29694	-3857	23303	24	26465	-15122	-0.75	0.09	-0.16	-0.64	3.17	3.02	3.16	3.16	19.56	-6.94	-81.64
-1	5	-7	0	0	0	-0.75	0.09	-0.16	-0.64	3.17	2.38	3.02	3.16	19.56	-6.94	-81.65
-6	-1	17	0	0	-1	-0.75	0.09	-0.16	-0.64	3.17	2.41	3.02	3.17	19.55	-6.95	-81.65
-1	1	-3	0	0	1	-0.75	0.09	-0.16	-0.64	3.17	2.42	3.02	3.16	19.55	-6.94	-81.65
-2	2	-2	0	0	0	-0.75	0.09	-0.16	-0.64	3.17	2.4	3.02	3.17	19.54	-6.95	-81.65
6	-1	-7	0	0	0	-0.75	0.09	-0.16	-0.64	3.17	2.41	3.02	3.16	19.54	-6.95	-81.65
4	-11	-7	0	0	0	-0.75	0.09	-0.16	-0.64	3.17	2.43	3.02	3.16	19.53	-6.95	-81.65
8	11	11	-1	1	0	-0.75	0.09	-0.16	-0.64	3.17	2.44	3.02	3.16	19.47	-6.97	-81.65
-6	4	-8	1	-1	0	-0.75	0.09	-0.16	-0.64	3.17	2.45	3.16	3.16	19.48	-6.97	-81.65
-3	-11	14	0	0	0	-0.75	0.09	-0.16	-0.64	3.17	2.46	3.02	3.16	19.47	-6.97	-81.65
3	1	12	-1	1	-1	-0.75	0.09	-0.16	-0.64	3.17	2.47	3.02	3.16	19.47	-6.97	-81.65
-7	3	-5	1	0	1	-0.75	0.09	-0.16	-0.64	3.17	2.47	3.02	3.16	19.47	-6.97	-81.65
10	8	0	-1	0	-1	-0.75	0.09	-0.16	-0.64	3.17	2.47	3.02	3.17	19.47	-6.97	-81.66
-2	-5	1	1	0	1	-0.75	0.09	-0.16	-0.64	3.17	2.47	3.02	3.16	19.48	-6.97	-81.66
16	-8	-22	0	0	0	-0.75	0.09	-0.16	-0.64	3.17	2.48	3.02	3.16	19.48	-6.98	-81.66
-9	4	5	-1	0	-1	-0.75	0.09	-0.16	-0.64	3.17	2.48	3.02	3.16	19.48	-6.98	-81.66
-4	8	3	0	0	1	-0.75	0.09	-0.16	-0.64	3.17	2.48	3.16	3.17	19.48	-6.98	-81.66
-2	-5	1	0	0	-1	-0.75	0.09	-0.16	-0.64	3.17	2.49	3.02	3.16	19.48	-6.98	-81.66
0	-4	10	1	0	0	-0.75	0.09	-0.16	-0.64	3.17	2.49	3.02	3.16	19.48	-6.98	-81.66
1	5	1	0	0	0	-0.75	0.09	-0.16	-0.64	3.17	2.49	3.02	3.16	19.49	-6.97	-81.66
2	-1	0	-1	0	0	-0.75	0.09	-0.16	-0.64	3.17	2.49	3.02	3.16	19.49	-6.97	-81.66
-4	2	-17	1	-1	1	-0.75	0.09	-0.16	-0.64	3.17	2.49	3.02	3.16	19.47	-6.98	-81.66
8	-1	-1	-1	0	-1	-0.75	0.09	-0.16	-0.64	3.17	2.51	3.02	3.16	19.46	-6.98	-81.66
-5	6	1	1	0	1	-0.75	0.09	-0.16	-0.64	3.17	2.52	3.02	3.16	19.45	-6.98	-81.66
1	3	7	-1	0	-1	-0.75	0.09	-0.16	-0.64	3.17	2.53	3.02	3.17	19.45	-6.98	-81.66
8	1	8	1	0	1	-0.75	0.09	-0.16	-0.64	3.17	2.52	3.02	3.16	19.44	-6.98	-81.66
-12	-12	-3	-1	1	0	-0.75	0.09	-0.16	-0.64	3.17	2.52	3.02	3.16	19.44	-6.98	-81.67
4	5	-8	0	-1	0	-0.75	0.09	-0.16	-0.64	3.17	2.53	3.02	3.16	19.44	-6.98	-81.67
6	0	1	0	0	-1	-0.75	0.09	-0.16	-0.64	3.17	2.54	3.02	3.16	19.44	-6.97	-81.67
10	2	-1	1	0	1	-0.75	0.09	-0.16	-0.64	3.17	2.53	3.02	3.17	19.38	-6.98	-81.67
5	0	-2	0	0	0	-0.75	0.09	-0.16	-0.64	3.17	2.52	3.02	3.17	19.37	-6.98	-81.67
-9	-5	1	0	0	0	-0.75	0.09	-0.16	-0.64	3.17	2.53	3.02	3.16	19.37	-6.98	-81.67
6	7	10	0	0	0	-0.75	0.09	-0.16	-0.64	3.17	2.52	3.02	3.17	19.36	-6.99	-81.68
1	-3	10	0	0	0	-0.75	0.09	-0.16	-0.64	3.17	2.53	3.02	3.16	19.36	-6.98	-81.68
-7	-6	-2	0	0	0	-0.75	0.09	-0.16	-0.64	3.17	2.54	3.02	3.16	19.35	-6.99	-81.68
-2	-2	-2	0	0	0	-0.75	0.09	-0.16	-0.64	3.17	2.54	3.02	3.16	19.35	-6.98	-81.68
7	15	-8	0	1	-1	-0.75	0.09	-0.16	-0.64	3.17	2.54	3.16	3.16	19.38	-6.98	-81.67
-1	0	7	0	0	1	-0.75	0.09	-0.16	-0.64	3.17	2.54	3.02	3.16	19.38	-6.98	-81.67
-2	-7	-7	0	0	-1	-0.75	0.09	-0.16	-0.64	3.17	2.54	3.02	3.16	19.38	-6.98	-81.67
-14	-4	-5	-1	0	0	-0.75	0.09	-0.16	-0.64	3.17	2.54	3.02	3.16	19.38	-6.98	-81.67
1	7	19	0	0	0	-0.75	0.09	-0.16	-0.64	3.17	2.54	3.02	3.16	19.37	-6.98	-81.67
7	0	-3	0	0	0	-0.75	0.09	-0.16	-0.64	3.17	2.53	3.02	3.16	19.38	-6.99	-81.66
1	0	9	0	0	0	-0.75	0.09	-0.16	-0.64	3.17	2.53	3.02	3.16	19.37	-6.98	-81.67
-9	-7	-23	0	-1	0	-0.75	0.09	-0.16	-0.64	3.17	2.54	3.02	3.16	19.41	-6.98	-81.67
0	0	-8	0	0	1	-0.75	0.09	-0.16	-0.64	3.17	2.55	3.02	3.17	19.4	-6.98	-81.66
-4	-5	2	0	0	0	-0.75	0.09	-0.16	-0.64	3.17	2.55	3.02	3.16	19.4	-6.97	-81.66
5	2	13	1	0	0	-0.75	0.09	-0.16	-0.64	3.17	2.57	3.01	3.16	19.39	-6.97	-81.66
0	4	8	0	0	0	-0.75	0.09	-0.16	-0.64	3.17	2.59	3.01	3.16	19.39	-6.98	-81.66
5	3	0	0	0	0	-0.75	0.09	-0.16	-0.64	3.17	2.6	3.02	3.16	19.37	-6.98	-81.66
7	0	-4	0	0	0	-0.75	0.09	-0.16	-0.64	3.17	2.61	3.02	3.16	19.35	-6.99	-81.67
31	8	7	-1	0	-1	-0.75	0.09	-0.15	-0.64	3.17	2.63	3.02	3.16	19.19	-6.95	-81.66
-8	-12	-7	1	0	1	-0.75	0.09	-0.15	-0.64	3.17	2.62	3.02	3.16	19.18	-6.95	-81.67
9	3	-1	0	0	0	-0.75	0.09	-0.15	-0.64	3.17	2.65	3.02	3.17	19.17	-6.95	-81.67
15	3	1	0	0	0	-0.75	0.09	-0.15	-0.64	3.17	2.65	3.02	3.16	19.15	-6.95	-81.67
-12	-3	4	0	0	0	-0.75	0.09	-0.15	-0.64	3.17	2.66	3.01	3.16	19.13	-6.96	-81.66
-3	0	12	0	0	0	-0.75	0.09	-0.15	-0.64	3.17	2.68	3.01	3.16	19.12	-6.95	-81.66
1	-6	1	0	0	0	-0.75	0.09	-0.15	-0.64	3.17	2.68	3.01	3.16	19.1	-6.95	-81.67
-2	-1	3	0	0	0	-0.75	0.09	-0.15	-0.64	2.67	2.67	3.01	3.16	19.08	-6.95	-81.67
29	16	-9	0	1	0	-0.75	0.08	-0.15	-0.64	3.17	2.65	3.01	3.16	18.91	-6.95	-81.69
-1	6	-9	0	0	0	-0.75	0.08	-0.15	-0.64	3.17	2.64	3	3.16	18.92	-6.96	-81.7
-4	-2	8	0	0	0	-0.75	0.08	-0.15	-0.64	3.17	2.62	3	3.16	18.92	-6.96	-81.7
8	-12	-4	0	0	0	-0.75	0.09	-0.15	-0.64	3.17	2.59	3	3.16	18.93	-6.96	-81.7
-1	4	9	0	0	0	-0.75	0.09	-0.15	-0.64	3.17	2.55	3	3.16	18.93	-6.96	-81.7
-1	-2	-3	0	0	-1	-0.75	0.09	-0.15	-0.64	3.17	2.54	3	3.16	18.94	-6.96	-81.7
-2	3	-10	-1	0	0	-0.75	0.09	-0.15	-0.64	3.17	3.01	3.01	3.16	18.95	-6.96	-81.71
-20	7	-4	0	0	0	-0.75	0.09	-0.15	-0.64	3.17	2.52	3.01	3.16	19.08	-6.97	-81.71
-8	-1	0	0	0	1	-0.75	0.09	-0.15	-0.64	3.17	2.53	3.01	3.16	19.09	-6.96	-81.71
