# Supplementary material for: Image Generation for 2D-CNN Using Time-Series Signal Features from Foot Gesture Applied to Select Cobot Operating Mode
Source: Sensors (Basel). 2021 Aug 26;21(17):5743. doi: 10.3390/s21175743 (PMC8434500; doi:10.3390/s21175743)
Supplement: Supplementary file 1 [file sensors-21-05743-s001.zip › data_fadwa/Cigarette crush with the forefoot/ccf59.xlsx]

## Sheet: ccf59
3	-4	4	0	0	0	-0.75	0.09	-0.16	-0.64	3.17	2.54	3.03	3.16	19.36	-6.93	-82
-30	-1	6	0	0	0	-0.75	0.09	-0.16	-0.64	3.17	2.53	3.03	3.16	19.41	-6.91	-81.98
7	0	4	0	0	0	-0.75	0.09	-0.16	-0.64	3.17	2.5	3.03	3.16	19.42	-6.91	-81.98
-5	5	-15	0	0	0	-0.75	0.09	-0.16	-0.64	3.17	2.49	3.03	3.16	19.44	-6.91	-81.98
-3	2	-11	0	0	0	-0.75	0.09	-0.16	-0.64	2.47	2.47	3.03	3.16	19.45	-6.91	-81.98
4	4	5	0	0	0	-0.75	0.09	-0.16	-0.64	3.17	2.48	3.03	3.16	19.46	-6.91	-81.97
5	-13	7	1	0	0	-0.75	0.09	-0.16	-0.64	3.17	2.49	3.03	3.16	19.47	-6.91	-81.97
-9	-4	3	0	0	1	-0.75	0.09	-0.16	-0.64	3.18	2.51	3.03	3.16	19.47	-6.91	-81.97
29	17	26	0	0	-1	-0.75	0.09	-0.15	-0.64	3.18	2.51	3.02	3.17	19.34	-6.89	-81.97
-6	-2	-22	0	0	0	-0.75	0.09	-0.15	-0.64	3.18	2.51	3.02	3.17	19.35	-6.9	-81.97
7	-10	-5	-1	0	1	-0.75	0.09	-0.15	-0.64	3.18	2.51	3.03	3.17	19.35	-6.9	-81.97
-2	-5	-10	0	0	-1	-0.75	0.09	-0.15	-0.64	3.18	2.53	3.04	3.17	19.36	-6.9	-81.97
-3	4	8	0	0	0	-0.75	0.09	-0.15	-0.64	3.18	2.58	3.04	3.17	19.38	-6.89	-81.96
-8	-4	1	0	0	0	-0.75	0.09	-0.15	-0.64	3.18	2.59	3.03	3.17	19.38	-6.88	-81.96
2	4	-9	0	-1	0	-0.75	0.09	-0.15	-0.64	3.18	2.43	3.02	3.17	19.38	-6.87	-81.96
23	-12	29	0	0	0	-0.75	0.09	-0.15	-0.64	3.18	2.05	2.99	3.17	19.11	-6.76	-81.92
4	-2	-3	0	0	0	-0.75	0.09	-0.15	-0.64	3.18	1.25	2.97	3.17	19.1	-6.74	-81.92
0	-5	-2	0	0	0	-0.75	0.09	-0.15	-0.64	3.18	2.95	2.95	3.17	19.08	-6.72	-81.91
0	-7	0	0	0	0	-0.75	0.09	-0.15	-0.64	3.18	0	2.93	3.17	19.06	-6.69	-81.91
10	3	17	0	1	0	-0.75	0.09	-0.15	-0.64	3.18	0	2.9	3.17	19.05	-6.67	-81.91
0	-1	11	0	0	0	-0.75	0.09	-0.15	-0.64	3.18	0	2.9	3.17	19.07	-6.66	-81.9
0	-3	-17	0	0	0	-0.75	0.09	-0.15	-0.64	0	0	2.91	3.17	19.09	-6.66	-81.9
-23	-11	-23	1	-2	1	-0.75	0.09	-0.15	-0.64	3.18	1.28	2.95	3.17	19.23	-6.63	-81.87
4	-1	13	0	0	0	-0.75	0.09	-0.15	-0.64	3.18	1.67	2.96	3.17	19.2	-6.64	-81.87
5	-3	12	0	0	0	-0.75	0.09	-0.15	-0.64	3.18	2.17	2.96	3.17	19.17	-6.65	-81.87
13	1	-6	0	0	0	-0.75	0.09	-0.15	-0.64	2.22	2.22	2.96	3.17	19.14	-6.65	-81.87
-3	14	4	0	0	0	-0.75	0.09	-0.15	-0.64	3.18	2.24	2.96	3.17	19.1	-6.66	-81.88
0	1	8	0	1	0	-0.75	0.09	-0.15	-0.64	3.18	2.18	2.95	3.17	19.08	-6.67	-81.87
4	-6	-9	0	0	0	-0.75	0.09	-0.15	-0.64	3.18	2.01	2.95	3.17	19.05	-6.67	-81.87
-2	5	-13	0	0	0	-0.75	0.09	-0.15	-0.64	1.86	2.95	2.95	3.17	19.04	-6.68	-81.88
-20	-7	-17	0	0	0	-0.75	0.09	-0.15	-0.64	3.18	2.03	2.96	3.17	19.22	-6.71	-81.85
-1	5	10	0	0	0	-0.75	0.09	-0.15	-0.64	3.18	2.26	2.96	3.17	19.21	-6.71	-81.85
6	8	7	0	0	0	-0.75	0.09	-0.15	-0.64	2.29	2.29	2.96	3.17	19.2	-6.72	-81.85
0	4	-5	0	0	0	-0.75	0.09	-0.15	-0.64	2.28	2.28	2.96	3.17	19.19	-6.73	-81.85
9	-1	1	0	0	0	-0.75	0.09	-0.15	-0.64	3.18	2.29	2.97	3.17	19.17	-6.72	-81.85
-10	-1	14	0	0	0	-0.75	0.09	-0.15	-0.64	3.18	2.31	2.97	3.17	19.16	-6.72	-81.85
4	3	-3	0	0	0	-0.75	0.09	-0.15	-0.64	3.18	2.29	2.97	3.17	19.15	-6.73	-81.86
0	-3	-7	-1	1	-1	-0.75	0.09	-0.15	-0.64	3.18	2.29	2.97	3.17	19.16	-6.74	-81.86
-3	5	12	0	0	0	-0.75	0.09	-0.15	-0.64	3.18	2.3	2.97	3.17	19.16	-6.74	-81.86
0	6	-3	0	-1	1	-0.75	0.09	-0.15	-0.64	3.18	2.31	2.98	3.17	19.16	-6.74	-81.86
2	-5	-9	1	0	-1	-0.75	0.09	-0.15	-0.64	3.18	2.32	2.98	3.17	19.16	-6.74	-81.86
6	-6	7	0	0	1	-0.75	0.09	-0.15	-0.64	2.32	2.32	2.98	3.17	19.16	-6.74	-81.86
-7	-2	-5	0	0	-1	-0.75	0.09	-0.15	-0.64	3.18	2.35	2.98	3.17	19.15	-6.74	-81.85
5	4	-10	0	0	1	-0.75	0.09	-0.15	-0.64	3.18	2.35	2.97	3.17	19.15	-6.74	-81.85
16	-1	5	0	0	0	-0.75	0.09	-0.15	-0.64	3.18	2.37	2.97	3.17	19.08	-6.77	-81.85
-4	2	1	0	0	0	-0.75	0.09	-0.15	-0.64	3.18	2.37	2.98	3.17	19.08	-6.77	-81.85
-1	-3	10	0	0	0	-0.75	0.09	-0.15	-0.64	3.18	2.4	2.98	3.17	19.08	-6.77	-81.85
4	2	-6	0	0	0	-0.75	0.09	-0.15	-0.64	3.18	2.43	2.98	3.17	19.08	-6.77	-81.85
-9	4	1	0	0	0	-0.75	0.09	-0.15	-0.64	3.18	2.53	2.99	3.17	19.07	-6.77	-81.85
1	-12	-16	0	0	0	-0.75	0.09	-0.15	-0.64	2.63	2.63	3	3.17	19.06	-6.78	-81.85
1	5	5	0	0	0	-0.75	0.09	-0.15	-0.64	3.18	2.77	3.02	3.17	19.05	-6.78	-81.85
60	12	16	0	-1	0	-0.75	0.08	-0.15	-0.64	3.17	2.86	3.17	3.17	18.66	-6.75	-81.84
7	4	1	-1	0	0	-0.75	0.08	-0.15	-0.64	3.17	2.89	3.04	3.17	18.63	-6.75	-81.84
5	-3	2	0	0	0	-0.75	0.08	-0.15	-0.64	2.91	2.91	3.05	3.16	18.59	-6.75	-81.83
-1	0	17	0	0	0	-0.75	0.08	-0.15	-0.64	3.17	2.92	3.05	3.16	18.55	-6.74	-81.83
1	3	3	0	0	0	-0.75	0.08	-0.15	-0.64	2.93	2.93	3.06	3.16	18.52	-6.74	-81.83
2	2	-4	1	1	0	-0.75	0.08	-0.15	-0.64	3.17	2.94	3.06	3.16	18.5	-6.73	-81.83
4	-11	13	-1	0	0	-0.75	0.08	-0.15	-0.64	2.94	3.06	3.06	3.16	18.49	-6.73	-81.82
11	-2	-11	0	1	0	-0.75	0.08	-0.15	-0.64	3.17	2.93	3.06	3.16	18.47	-6.7	-81.82
-6	-4	-5	1	0	-1	-0.75	0.08	-0.15	-0.64	3.17	2.92	3.06	3.16	18.48	-6.7	-81.82
-2	4	-4	-1	0	0	-0.75	0.08	-0.15	-0.64	2.92	2.92	3.06	3.16	18.49	-6.71	-81.82
2	-6	0	1	0	0	-0.75	0.08	-0.15	-0.64	2.92	2.92	3.06	3.16	18.5	-6.71	-81.82
-5	7	4	-1	-1	1	-0.75	0.08	-0.15	-0.64	3.17	2.93	3.07	3.16	18.5	-6.71	-81.82
1	-3	13	1	0	-1	-0.75	0.08	-0.15	-0.64	3.17	2.94	3.06	3.16	18.5	-6.71	-81.82
6	4	-10	0	0	1	-0.75	0.08	-0.15	-0.64	3.17	2.94	3.06	3.16	18.5	-6.71	-81.81
7	3	10	0	0	-1	-0.75	0.08	-0.15	-0.64	3.17	2.94	3.06	3.16	18.4	-6.71	-81.8
3	10	-17	0	0	0	-0.75	0.08	-0.15	-0.64	3.17	2.94	3.06	3.16	18.39	-6.71	-81.79
7	-11	-5	0	0	0	-0.75	0.08	-0.15	-0.64	3.17	2.94	3.06	3.16	18.39	-6.71	-81.79
-1	4	12	0	1	0	-0.75	0.08	-0.15	-0.64	3.17	2.95	3.06	3.16	18.39	-6.71	-81.79
1	0	3	0	0	0	-0.75	0.08	-0.15	-0.64	2.95	2.95	3.06	3.16	18.39	-6.71	-81.79
-6	-6	-1	0	0	0	-0.75	0.08	-0.15	-0.64	3.17	2.95	3.06	3.16	18.4	-6.72	-81.79
6	-1	-1	0	0	1	-0.75	0.08	-0.15	-0.64	3.17	3.06	3.06	3.16	18.4	-6.71	-81.79
-15	0	-12	-1	0	-1	-0.75	0.08	-0.15	-0.64	3.17	2.95	3.06	3.16	18.41	-6.72	-81.78
6	-5	-7	1	0	0	-0.75	0.08	-0.15	-0.64	3.17	2.95	3.06	3.16	18.42	-6.71	-81.78
-4	9	22	0	-1	0	-0.75	0.08	-0.15	-0.64	3.17	2.95	3.06	3.16	18.42	-6.71	-81.78
6	-7	-4	0	1	1	-0.75	0.08	-0.15	-0.64	3.17	2.95	3.06	3.16	18.41	-6.71	-81.77
-9	5	-7	0	0	0	-0.75	0.08	-0.15	-0.64	3.17	2.95	3.06	3.16	18.42	-6.71	-81.77
0	-2	19	0	0	-1	-0.75	0.08	-0.15	-0.64	2.95	2.95	3.06	3.16	18.42	-6.71	-81.77
2	0	-3	0	0	0	-0.75	0.08	-0.15	-0.64	3.17	2.95	3.06	3.16	18.42	-6.71	-81.77
-5	3	8	0	0	0	-0.75	0.08	-0.15	-0.64	3.17	2.94	3.06	3.17	18.44	-6.73	-81.75
6	-7	-15	0	0	0	-0.75	0.08	-0.15	-0.64	3.17	2.94	3.06	3.17	18.44	-6.73	-81.75
4	5	-6	-1	0	0	-0.75	0.08	-0.15	-0.64	2.93	2.93	3.06	3.17	18.45	-6.72	-81.75
-6	-2	-5	1	0	0	-0.75	0.08	-0.15	-0.64	3.17	2.93	3.06	3.17	18.45	-6.73	-81.75
3	4	-4	0	0	1	-0.75	0.08	-0.15	-0.64	3.17	2.93	3.06	3.16	18.45	-6.73	-81.75
-5	8	6	-1	-1	-1	-0.75	0.08	-0.15	-0.64	3.17	2.93	3.06	3.17	18.45	-6.73	-81.75
3	-3	1	1	0	0	-0.75	0.08	-0.15	-0.64	2.93	3.06	3.06	3.17	18.46	-6.73	-81.75
-2	-2	2	0	0	0	-0.75	0.08	-0.15	-0.64	3.17	2.93	3.06	3.16	18.46	-6.73	-81.75
0	-1	6	0	0	0	-0.75	0.08	-0.15	-0.64	3.17	2.93	3.06	3.16	18.42	-6.73	-81.73
5	0	-1	0	0	0	-0.75	0.08	-0.15	-0.64	2.93	2.93	3.06	3.17	18.42	-6.72	-81.73
8	-4	-6	-1	0	0	-0.75	0.08	-0.15	-0.64	2.93	2.93	3.06	3.17	18.42	-6.72	-81.73
2	-1	-10	1	0	0	-0.75	0.08	-0.15	-0.64	3.17	2.93	3.05	3.17	18.42	-6.72	-81.73
-2	-4	13	0	0	0	-0.75	0.08	-0.15	-0.64	3.17	2.93	3.05	3.17	18.41	-6.72	-81.72
-3	4	7	0	0	0	-0.75	0.08	-0.15	-0.64	3.17	2.94	3.06	3.17	18.41	-6.72	-81.72
-5	-5	-3	0	0	0	-0.75	0.08	-0.15	-0.64	3.17	3.06	3.06	3.17	18.41	-6.72	-81.72
10	3	12	-1	0	0	-0.75	0.08	-0.15	-0.64	3.17	2.95	3.06	3.17	18.39	-6.73	-81.7
0	0	-10	1	0	1	-0.75	0.08	-0.15	-0.64	3.17	2.95	3.06	3.16	18.39	-6.72	-81.7
-8	1	-14	-1	0	-1	-0.75	0.08	-0.15	-0.64	3.17	2.95	3.06	3.16	18.39	-6.73	-81.71
6	0	-2	1	0	1	-0.75	0.08	-0.15	-0.64	2.95	2.95	3.07	3.16	18.39	-6.73	-81.71
-4	0	7	0	0	-1	-0.75	0.08	-0.15	-0.64	3.17	2.96	3.07	3.16	18.38	-6.72	-81.71
-2	4	15	0	0	0	-0.75	0.08	-0.15	-0.64	3.17	2.97	3.07	3.16	18.38	-6.72	-81.71
-6	-1	0	-1	0	0	-0.75	0.08	-0.15	-0.64	3.17	2.97	3.08	3.16	18.38	-6.72	-81.71
22	-1	5	0	1	0	-0.75	0.08	-0.15	-0.64	3.17	2.98	3.09	3.17	18.31	-6.66	-81.67
-1	-9	-5	0	-1	0	-0.75	0.08	-0.15	-0.64	3.17	2.99	3.1	3.17	18.31	-6.65	-81.66
-2	-7	4	0	0	0	-0.75	0.08	-0.15	-0.64	3.17	2.99	3.1	3.17	18.3	-6.63	-81.66
-5	-2	-10	0	0	0	-0.75	0.08	-0.15	-0.64	3.17	3	3.11	3.16	18.29	-6.62	-81.65
4	0	-2	0	0	0	-0.75	0.08	-0.15	-0.64	3.16	3.11	3.11	3.16	18.28	-6.61	-81.65
3	5	-8	0	0	0	-0.75	0.08	-0.15	-0.64	3.15	3.04	3.12	3.15	18.26	-6.6	-81.64
8	0	19	0	0	0	-0.75	0.08	-0.15	-0.64	3.14	3.06	3.12	3.12	18.23	-6.6	-81.65
31031	15680	-13041	1876	21238	3042	-0.75	0.08	-0.15	-0.64	3.1	3.09	3.12	3.07	18.22	-6.59	-81.64
-30980	-15674	13129	-1870	-21236	-3041	-0.75	0.08	-0.15	-0.64	3.13	3.13	3.13	2.41	17.83	-6.94	-81.67
-10	6	13	2	1	1	-0.75	0.08	-0.15	-0.64	0	3.14	3.14	0	17.87	-7.13	-81.72
-15	22	20	3	2	0	-0.75	0.08	-0.15	-0.64	0	3.14	3.12	0	17.93	-7.4	-81.76
-16	85	117	7	-1	1	-0.75	0.07	-0.15	-0.64	0	3.11	3.06	0	17.98	-7.83	-81.83
-94	44	337	17	0	2	-0.75	0.07	-0.16	-0.64	0	2.99	2.99	0	17.95	-8.57	-81.92
-35	69	109	13	7	3	-0.75	0.06	-0.17	-0.64	0	3.03	2.95	0	18.02	-9.74	-82.1
3	178	-87	11	3	0	-0.75	0.05	-0.18	-0.64	0	3.03	0	0	18.16	-11.32	-82.34
-602	1699	-1498	-78	-25	-7	-0.73	0.01	-0.27	-0.62	0	2.98	2.98	0	22.28	-21.97	-85.22
52	-36	261	1	3	0	-0.73	0.01	-0.26	-0.63	3.11	3.11	3.01	0	22.03	-21.4	-85.14
69	-24	114	1	2	-1	-0.73	0.02	-0.26	-0.63	0	3.12	3.03	0	21.84	-20.88	-85.08
-5	-71	37	1	3	0	-0.73	0.02	-0.25	-0.63	0	3.11	3.05	0	21.75	-20.39	-85.03
-44	-69	193	4	3	0	-0.74	0.02	-0.25	-0.63	0	3.11	3.08	0	21.72	-19.97	-85
-17	-43	78	5	2	2	-0.73	0.02	-0.25	-0.63	0	3.11	3.11	0	21.76	-19.71	-85.03
3	-30	1	4	2	1	-0.73	0.02	-0.25	-0.63	0	3.07	3.12	0	21.87	-19.57	-85.12
205	-559	-84	-60	16	140	-0.6	0.09	-0.24	-0.76	0	3.08	3.06	0	28.16	-8.53	-104.94
2560	717	816	21	-13	-47	-0.58	0.09	-0.23	-0.78	0	3.07	3.05	0	27.61	-7.26	-108.28
2213	693	937	32	-15	-79	-0.57	0.08	-0.22	-0.79	0	3.04	3.04	0	26.53	-7.03	-109.79
-1510	-158	-205	27	16	-51	-0.57	0.08	-0.22	-0.78	0	2.96	3.06	0	26.3	-7.32	-109.29
882	340	592	39	-16	-35	-0.59	0.08	-0.23	-0.78	0	2.86	3.1	1.94	26.35	-8.52	-107.9
1559	-50	116	31	-18	-73	-0.61	0.06	-0.23	-0.76	0	2.76	3.1	0	25.69	-10.88	-104.87
574	-610	272	29	-24	-72	-0.65	0.04	-0.24	-0.72	0	2.85	0	0	24.32	-14.11	-99.53
-7898	-3213	-2397	-236	106	462	-0.69	0.07	-0.26	-0.67	0	2.86	3.02	0	27.97	-15.34	-91.81
1712	437	756	11	-4	-10	-0.65	0.09	-0.25	-0.71	0	2.9	2.97	0	28.95	-11.81	-98.81
2461	1130	630	24	-17	-41	-0.6	0.09	-0.24	-0.75	0	2.84	3.01	0	29.01	-8.95	-104.92
3209	1222	901	38	-19	-76	-0.57	0.09	-0.23	-0.78	0	2.77	0	0	28.21	-7.36	-109.33
1739	1128	634	47	-22	-117	-0.56	0.08	-0.23	-0.79	0	2.64	3.08	0	26.88	-7.42	-110.98
-1508	75	-384	35	20	-62	-0.57	0.08	-0.23	-0.79	0	2.45	3.1	0	26.91	-8.11	-110.05
1790	332	61	34	-22	-83	-0.59	0.07	-0.23	-0.77	0	2.6	3.04	0	26.7	-9.81	-107.41
-912	-593	-326	29	-34	-71	-0.63	0.06	-0.24	-0.74	0	2.8	0	0	25.67	-12.62	-102.15
-5898	-2447	-1357	-173	82	399	-0.63	0.08	-0.24	-0.73	0	2.84	2.9	0	27.77	-10.83	-100.78
1490	651	146	14	-6	-36	-0.6	0.09	-0.24	-0.76	0	2.84	2.87	0	27.94	-8.79	-105.51
1954	906	349	22	-18	-56	-0.58	0.09	-0.23	-0.78	0	2.87	2.97	0	27.53	-7.54	-108.97
1531	732	335	29	-19	-74	-0.57	0.08	-0.22	-0.79	0	3.05	0	0	26.66	-7.31	-110.52
-1427	43	-497	21	10	-57	-0.57	0.08	-0.22	-0.79	0	2.83	3.1	3.27	26.33	-7.62	-110.1
1485	167	871	22	-2	-55	-0.58	0.07	-0.22	-0.78	0	2.63	3.11	0	26.12	-8.35	-108.36
341	-259	19	38	-43	-85	-0.61	0.06	-0.22	-0.76	0	2.8	3.05	2.96	25.06	-10.36	-104.41
-7995	-3004	-2981	-168	64	366	-0.75	0.06	-0.25	-0.61	2.93	2.93	3	0	24.1	-17.62	-82.02
1883	609	600	3	-7	-14	-0.72	0.07	-0.24	-0.65	0	3.02	2.99	0	24.79	-14.88	-87.32
1906	1006	927	14	-8	-34	-0.69	0.07	-0.23	-0.68	0	2.98	3.04	0	24.73	-12.47	-91.79
1771	812	565	25	-14	-57	-0.67	0.07	-0.21	-0.7	0	2.9	3.08	0	24.05	-10.78	-94.86
1059	436	304	26	-13	-72	-0.67	0.07	-0.2	-0.71	0	2.91	2.38	2.38	22.87	-9.93	-95.99
-1955	-461	-365	8	10	-40	-0.67	0.07	-0.2	-0.71	2.6	2.94	3	3.02	22.24	-9.43	-95.46
-1253	-317	-533	12	33	-11	-0.67	0.08	-0.2	-0.71	3	2.88	2.99	3.05	22.61	-8.93	-94.56
-1423	-1543	-549	8	-31	39	-0.71	0.09	-0.15	-0.68	3.06	2.94	2.99	3.08	19.45	-5.03	-88.13
22	7	40	1	2	0	-0.71	0.09	-0.15	-0.68	3.09	3	3	3.09	19.35	-5	-88.13
11	-1	14	0	1	0	-0.71	0.09	-0.15	-0.68	3.1	2.98	3.01	3.09	19.3	-4.97	-88.13
0	-7	-8	0	1	0	-0.71	0.09	-0.15	-0.68	3.1	2.99	3.02	3.08	19.27	-4.96	-88.13
10	1	0	0	0	0	-0.71	0.09	-0.15	-0.68	3.1	2.99	3.04	3.08	19.25	-4.95	-88.13
5	-2	9	1	0	0	-0.71	0.09	-0.15	-0.68	3.1	3.01	3.08	3.09	19.25	-4.94	-88.13
-2	3	-5	0	1	0	-0.71	0.09	-0.15	-0.68	3.09	3.02	3.07	3.08	19.25	-4.95	-88.14
22782	17215	-19345	27189	5901	34	-0.71	0.09	-0.15	1.34	3.1	3.02	3.08	3.08	-4.21	-26.81	89.01
-22769	-17208	19329	-27190	-5902	-35	-0.71	0.09	-0.15	-0.68	3.1	3.03	3.09	3.1	19.26	-4.84	-88.16
-8	-9	-1	0	1	0	-0.71	0.09	-0.15	-0.68	3.12	3.1	3.1	3.11	19.26	-4.81	-88.16
-1	-4	-10	0	0	0	-0.71	0.09	-0.15	-0.68	3.13	3.02	3.1	3.12	19.27	-4.79	-88.14
2	3	8	0	0	0	-0.71	0.09	-0.15	-0.68	3.14	3.03	3.11	3.12	19.28	-4.77	-88.14
-8	-12	-4	0	-1	0	-0.71	0.09	-0.15	-0.68	3.14	3.03	3.11	3.12	19.28	-4.75	-88.14
-1	-8	14	0	0	0	-0.71	0.09	-0.15	-0.68	3.14	3.04	3.11	3.14	19.28	-4.72	-88.13
3	-1	-2	0	0	0	-0.71	0.09	-0.15	-0.68	3.14	3.04	3.11	3.13	19.28	-4.7	-88.13
29	-18	25	0	0	0	-0.71	0.09	-0.14	-0.68	3.14	3.04	3.11	3.13	19.11	-4.59	-88.12
10	1	3	0	0	0	-0.71	0.09	-0.14	-0.68	3.15	3.03	3.1	3.14	19.1	-4.58	-88.12
-6	-7	-12	0	1	0	-0.71	0.09	-0.14	-0.68	3.16	2.98	3.15	3.16	19.09	-4.57	-88.11
-2	-2	5	0	0	0	-0.71	0.09	-0.14	-0.68	3.16	2.97	3.08	3.15	19.1	-4.56	-88.11
6	-12	-13	0	0	0	-0.71	0.09	-0.14	-0.68	3.16	2.94	3.07	3.17	19.11	-4.55	-88.1
-6	2	-13	0	0	0	-0.71	0.09	-0.14	-0.68	3.17	2.92	3.06	3.16	19.12	-4.54	-88.1
-4	8	14	0	0	0	-0.71	0.09	-0.14	-0.68	3.17	2.9	3.05	3.17	19.12	-4.53	-88.1
-17	-13	-10	0	0	0	-0.71	0.09	-0.14	-0.68	3.17	2.89	3.04	3.17	19.25	-4.49	-88.09
-4	5	17	0	0	0	-0.71	0.09	-0.14	-0.68	3.17	2.89	3.04	3.17	19.26	-4.49	-88.08
6	4	-10	0	0	0	-0.71	0.09	-0.14	-0.68	3.17	2.87	3.04	3.17	19.27	-4.49	-88.08
-1	-3	5	0	0	0	-0.71	0.09	-0.14	-0.68	3.17	2.85	3.17	3.17	19.29	-4.49	-88.08
-6	0	0	1	0	0	-0.71	0.09	-0.14	-0.68	3.17	2.85	3.04	3.17	19.31	-4.49	-88.08
-1	2	16	-1	0	0	-0.71	0.09	-0.14	-0.68	3.17	2.86	3.04	3.17	19.33	-4.49	-88.09
-1	-3	-9	1	0	0	-0.71	0.09	-0.14	-0.68	3.18	2.88	3.04	3.17	19.34	-4.49	-88.08
-22957	-31752	11501	-30	-14354	25815	0	0	0	0	3.18	2.91	3.05	3.17	180	0	180
22968	31750	-11502	29	14352	-25814	-0.71	0.09	-0.14	-0.68	3.17	2.94	3.05	3.17	19.24	-4.46	-88.09
8	3	-7	1	0	0	-0.71	0.09	-0.14	-0.68	3.17	2.95	3.05	3.16	19.21	-4.45	-88.1
-2	-2	1	0	0	0	-0.71	0.09	-0.14	-0.68	3.17	2.97	3.06	3.16	19.18	-4.45	-88.1
1	0	7	0	0	0	-0.71	0.09	-0.14	-0.68	3.17	2.97	3.06	3.17	19.14	-4.45	-88.11
2	9	-8	0	1	0	-0.71	0.09	-0.14	-0.68	3.17	2.98	3.06	3.16	19.11	-4.45	-88.1
2	-8	5	0	0	0	-0.71	0.09	-0.14	-0.68	3.17	2.98	3.06	3.16	19.09	-4.45	-88.1
9	11	5	0	0	0	-0.71	0.09	-0.14	-0.68	3.17	2.98	3.06	3.16	19.07	-4.46	-88.11
12	-4	-11	-1	1	0	-0.71	0.09	-0.14	-0.68	3.17	2.98	3.16	3.16	19	-4.47	-88.13
6	7	9	0	-1	0	-0.71	0.09	-0.14	-0.68	3.17	2.98	3.06	3.16	19	-4.46	-88.14
-9	-8	-5	1	1	-1	-0.71	0.09	-0.14	-0.68	3.17	2.98	3.06	3.16	19	-4.47	-88.14
0	1	-5	0	0	1	-0.71	0.09	-0.14	-0.68	3.17	2.98	3.06	3.16	19.01	-4.47	-88.14
-1	2	-4	-1	0	0	-0.71	0.09	-0.14	-0.68	3.17	2.98	3.06	3.16	19.01	-4.47	-88.14
-3	-8	15	0	0	0	-0.71	0.09	-0.14	-0.68	3.16	2.98	3.06	3.16	19.01	-4.47	-88.14
6	2	-12	1	0	0	-0.71	0.09	-0.14	-0.68	3.16	2.98	3.06	3.16	19.02	-4.46	-88.13
1	9	5	0	-1	0	-0.71	0.09	-0.14	-0.68	3.16	2.98	3.06	3.16	19.04	-4.46	-88.15
-4	-1	3	-1	1	0	-0.71	0.09	-0.14	-0.68	3.16	2.98	3.16	3.16	19.04	-4.46	-88.16
3	0	-2	1	-1	-1	-0.71	0.09	-0.14	-0.68	3.16	2.98	3.06	3.16	19.04	-4.46	-88.16
2	8	1	-1	1	1	-0.71	0.09	-0.14	-0.68	3.16	2.98	3.06	3.16	19.05	-4.47	-88.16
-3	-1	7	0	-1	0	-0.71	0.09	-0.14	-0.68	3.16	3.06	3.06	3.16	19.04	-4.47	-88.16
-7	-7	-2	0	0	0	-0.71	0.09	-0.14	-0.68	3.16	2.98	3.06	3.16	19.05	-4.47	-88.16
1	-2	-7	0	1	0	-0.71	0.09	-0.14	-0.68	3.16	2.98	3.06	3.16	19.05	-4.47	-88.16
-4	11	-10	0	-1	0	-0.71	0.09	-0.14	-0.68	3.16	2.98	3.16	3.16	19.07	-4.45	-88.19
0	-2	11	0	0	0	-0.71	0.09	-0.14	-0.68	3.16	2.98	3.06	3.16	19.07	-4.45	-88.19
-4	-2	11	0	0	0	-0.71	0.09	-0.14	-0.68	3.16	2.98	3.06	3.16	19.07	-4.45	-88.19
-7	0	-15	0	1	0	-0.71	0.09	-0.14	-0.68	3.16	2.98	3.06	3.16	19.08	-4.45	-88.2
8	-5	-4	0	-1	0	-0.71	0.09	-0.14	-0.68	3.16	2.98	3.06	3.16	19.08	-4.45	-88.2
7	3	6	0	1	0	-0.71	0.09	-0.14	-0.68	3.17	2.98	3.06	3.16	19.08	-4.45	-88.2
5	1	-15	1	-1	0	-0.71	0.09	-0.14	-0.68	3.16	2.98	3.06	3.16	19.08	-4.44	-88.2
-5	-11	23	-1	0	0	-0.71	0.09	-0.14	-0.68	3.17	2.98	3.07	3.16	19.08	-4.42	-88.21
6	-3	-5	0	0	0	-0.71	0.09	-0.14	-0.68	3.17	2.98	3.07	3.16	19.08	-4.42	-88.21
-7	-2	-3	0	0	0	-0.71	0.09	-0.14	-0.68	3.17	2.98	3.07	3.16	19.08	-4.42	-88.21
4	3	19	0	1	0	-0.71	0.09	-0.14	-0.68	3.17	2.98	3.07	3.17	19.08	-4.42	-88.21
2	9	-19	0	-1	0	-0.71	0.09	-0.14	-0.68	3.17	2.98	3.07	3.16	19.08	-4.42	-88.21
-7	2	3	0	0	0	-0.71	0.09	-0.14	-0.68	3.17	2.98	3.07	3.16	19.09	-4.41	-88.22
1	0	3	1	0	0	-0.71	0.09	-0.14	-0.68	3.17	2.98	3.07	3.16	19.08	-4.42	-88.22
8	-4	-4	-1	0	0	-0.71	0.09	-0.14	-0.68	2.98	2.98	3.06	3.16	19.08	-4.42	-88.22
-13	0	-14	0	0	0	-0.71	0.09	-0.14	-0.68	3.17	2.98	3.06	3.16	19.09	-4.41	-88.24
-3	0	9	1	0	0	-0.71	0.09	-0.14	-0.68	3.17	2.98	3.06	3.16	19.09	-4.41	-88.24
-2	-3	4	-1	0	0	-0.71	0.09	-0.14	-0.68	3.17	2.98	3.06	3.16	19.09	-4.41	-88.25
0	-1	0	0	0	0	-0.71	0.09	-0.14	-0.68	3.17	2.98	3.06	3.16	19.09	-4.41	-88.25
9	6	0	0	0	0	-0.71	0.09	-0.14	-0.68	3.17	2.98	3.06	3.16	19.08	-4.41	-88.25
3	-1	-11	1	0	0	-0.71	0.09	-0.14	-0.68	3.17	2.98	3.06	3.16	19.08	-4.41	-88.25
2	-4	-9	0	0	0	-0.71	0.09	-0.14	-0.68	3.17	2.98	3.06	3.16	19.08	-4.41	-88.26
1	5	13	-1	0	0	-0.71	0.09	-0.14	-0.68	3.17	2.98	3.06	3.17	19.06	-4.41	-88.28
-3	7	-5	0	0	0	-0.71	0.09	-0.14	-0.68	3.17	2.98	3.06	3.16	19.06	-4.41	-88.29
11	-11	2	0	0	0	-0.71	0.09	-0.14	-0.68	2.98	2.98	3.06	3.16	19.06	-4.41	-88.29
-2	5	16	0	1	0	-0.71	0.09	-0.14	-0.68	3.16	2.98	3.06	3.16	19.06	-4.41	-88.29
-7	-13	-1	0	0	0	-0.71	0.09	-0.14	-0.68	2.98	2.98	3.06	3.16	19.06	-4.41	-88.29
1	-1	-11	0	0	0	-0.71	0.09	-0.14	-0.68	3.17	2.98	3.06	3.16	19.06	-4.41	-88.29
5	6	7	1	-1	-1	-0.71	0.09	-0.14	-0.68	3.16	2.98	3.06	3.16	19.06	-4.41	-88.29
5	7	-18	-1	0	1	-0.71	0.09	-0.14	-0.68	3.16	2.98	3.06	3.16	19.07	-4.41	-88.31
-2	0	6	0	0	0	-0.71	0.09	-0.14	-0.68	3.16	2.98	3.06	3.16	19.07	-4.41	-88.32
-3	-2	1	0	0	0	-0.71	0.09	-0.14	-0.68	3.16	2.98	3.16	3.16	19.07	-4.41	-88.32
1	5	6	0	0	0	-0.71	0.09	-0.14	-0.68	2.98	2.98	3.06	3.16	19.07	-4.41	-88.32
-1	-5	-2	0	1	0	-0.71	0.09	-0.14	-0.68	3.16	2.98	3.06	3.16	19.07	-4.41	-88.32
-6	4	0	1	-1	0	-0.71	0.09	-0.14	-0.68	3.16	2.98	3.06	3.16	19.07	-4.41	-88.32
-6	7	0	-1	0	0	-0.71	0.09	-0.14	-0.68	2.98	2.98	3.06	3.16	19.07	-4.4	-88.31
-4	-13	14	0	1	0	-0.71	0.09	-0.14	-0.68	3.17	2.98	3.06	3.17	19.1	-4.39	-88.34
4	-2	-17	0	-1	0	-0.71	0.09	-0.14	-0.68	3.17	2.98	3.06	3.16	19.1	-4.39	-88.34
4	8	2	0	0	0	-0.71	0.09	-0.14	-0.68	3.17	2.98	3.06	3.17	19.1	-4.39	-88.34
7	6	2	0	0	0	-0.71	0.09	-0.14	-0.68	3.17	2.98	3.06	3.16	19.1	-4.39	-88.34
-10	-5	8	0	0	0	-0.71	0.09	-0.14	-0.68	3.16	2.98	3.06	3.16	19.1	-4.39	-88.34
0	0	-7	0	0	0	-0.71	0.09	-0.14	-0.68	3.17	2.98	3.06	3.16	19.1	-4.39	-88.35
0	0	3	0	0	0	-0.71	0.09	-0.14	-0.68	3.17	2.98	3.06	3.16	19.1	-4.39	-88.35
1	-8	6	0	0	0	-0.71	0.09	-0.14	-0.68	3.17	2.98	3.06	3.16	19.1	-4.39	-88.37
4	8	1	0	0	0	-0.71	0.09	-0.14	-0.68	3.17	2.98	3.06	3.16	19.09	-4.39	-88.37
-7	0	-16	1	1	0	-0.71	0.09	-0.14	-0.68	3.17	2.98	3.06	3.16	19.11	-4.39	-88.38
1	8	-2	-1	0	0	-0.71	0.09	-0.14	-0.68	3.17	2.98	3.06	3.16	19.1	-4.4	-88.38
0	-8	9	0	-1	0	-0.71	0.09	-0.14	-0.68	3.17	2.98	3.06	3.16	19.1	-4.39	-88.38
0	-6	9	0	1	0	-0.71	0.09	-0.14	-0.68	3.17	2.98	3.06	3.16	19.1	-4.39	-88.38
2	7	-11	0	0	0	-0.71	0.09	-0.14	-0.68	3.17	2.98	3.06	3.16	19.11	-4.39	-88.38
-3	-2	7	0	0	-1	-0.71	0.09	-0.14	-0.68	3.16	2.98	3.06	3.16	19.1	-4.39	-88.38
4	-11	-9	0	-1	1	-0.71	0.09	-0.14	-0.68	3.17	2.98	3.06	3.16	19.12	-4.38	-88.4
-1	3	5	0	1	0	-0.71	0.09	-0.14	-0.68	3.17	2.98	3.06	3.16	19.13	-4.38	-88.41
-6	0	-3	0	-1	0	-0.71	0.09	-0.14	-0.68	3.17	2.98	3.06	3.16	19.12	-4.37	-88.41
-2	0	8	0	0	0	-0.71	0.09	-0.14	-0.68	3.17	2.98	3.06	3.16	19.13	-4.38	-88.41
6	5	-9	0	0	0	-0.71	0.09	-0.14	-0.68	2.98	2.98	3.06	3.16	19.13	-4.38	-88.41
1	-6	-14	0	0	0	-0.71	0.09	-0.14	-0.68	3.17	2.98	3.06	3.16	19.13	-4.37	-88.41
2	4	15	0	0	0	-0.71	0.09	-0.14	-0.68	3.17	2.98	3.06	3.16	19.13	-4.37	-88.41
-1	4	20	1	1	0	-0.71	0.09	-0.14	-0.68	3.17	2.98	3.06	3.17	19.11	-4.36	-88.43
7	-3	-1	-1	0	0	-0.71	0.09	-0.14	-0.68	3.17	2.97	3.06	3.16	19.11	-4.36	-88.43
-9	0	-12	0	-1	0	-0.71	0.09	-0.14	-0.68	3.17	3.06	3.06	3.16	19.11	-4.36	-88.43
2	-1	-12	0	1	0	-0.71	0.09	-0.14	-0.68	3.17	2.97	3.06	3.16	19.11	-4.36	-88.43
0	-2	0	0	-1	0	-0.71	0.09	-0.14	-0.68	2.97	2.97	3.06	3.16	19.11	-4.35	-88.44
13	1	0	0	1	0	-0.71	0.09	-0.14	-0.68	3.17	2.97	3.06	3.16	19.11	-4.35	-88.44
-12	-1	1	0	0	0	-0.71	0.09	-0.14	-0.68	3.17	2.97	3.06	3.16	19.12	-4.35	-88.44
-2	8	26	0	0	0	-0.71	0.09	-0.14	-0.68	3.17	2.97	3.06	3.16	19.15	-4.34	-88.45
-4	-5	-14	0	-1	0	-0.71	0.09	-0.14	-0.68	3.17	2.97	3.06	3.16	19.15	-4.34	-88.45
-5	3	-21	0	0	0	-0.71	0.09	-0.14	-0.68	3.17	2.97	3.06	3.16	19.15	-4.34	-88.46
5	-2	10	0	0	0	-0.71	0.09	-0.14	-0.68	2.97	2.97	3.06	3.16	19.15	-4.34	-88.46
0	-3	-10	0	1	0	-0.71	0.09	-0.14	-0.68	3.17	2.97	3.06	3.16	19.15	-4.34	-88.46
-6	-3	12	1	0	0	-0.71	0.09	-0.14	-0.68	3.17	2.97	3.06	3.16	19.16	-4.34	-88.46
10	-2	2	-1	0	0	-0.71	0.09	-0.14	-0.68	2.97	2.97	3.06	3.16	19.16	-4.34	-88.46
-7	15	9	0	-1	0	-0.71	0.09	-0.14	-0.68	3.17	2.97	3.06	3.16	19.18	-4.32	-88.47
2	-3	-6	0	0	0	-0.71	0.09	-0.14	-0.68	3.17	2.97	3.07	3.16	19.17	-4.31	-88.47
2	-7	-9	0	0	-1	-0.71	0.09	-0.14	-0.68	3.17	2.97	3.07	3.17	19.17	-4.31	-88.47
1	-2	2	0	0	1	-0.71	0.09	-0.14	-0.68	3.17	2.97	3.07	3.17	19.16	-4.3	-88.47
-3	-2	2	0	0	0	-0.71	0.09	-0.14	-0.68	3.17	2.97	3.08	3.17	19.14	-4.29	-88.47
6	-3	12	0	1	0	-0.71	0.09	-0.14	-0.68	3.18	2.98	3.1	3.17	19.14	-4.29	-88.47
-2	0	-1	0	0	-1	-0.71	0.09	-0.14	-0.68	3.18	2.98	3.1	3.17	19.14	-4.29	-88.47
-24	5	-9	1	-2	1	-0.71	0.09	-0.14	-0.68	3.17	3	3.1	3.17	19.24	-4.25	-88.47
4	0	-13	-1	0	0	-0.71	0.09	-0.14	-0.68	3.17	3	3.09	3.17	19.21	-4.25	-88.47
8	0	13	0	0	0	-0.71	0.09	-0.14	-0.68	3.17	2.99	3.08	3.16	19.16	-4.25	-88.48
10	-1	2	0	0	0	-0.71	0.09	-0.14	-0.68	3.17	2.98	3.07	3.17	19.13	-4.25	-88.48
6	-9	3	1	1	0	-0.71	0.09	-0.14	-0.68	2.98	2.98	3.07	3.17	19.11	-4.25	-88.49
2	-1	8	0	1	0	-0.71	0.09	-0.14	-0.68	3.18	2.97	3.06	3.17	19.12	-4.26	-88.49
-5	10	-1	0	0	0	-0.71	0.09	-0.14	-0.68	3.18	2.95	3.05	3.17	19.13	-4.27	-88.49
-8944	1022	-10009	35	-2695	506	-0.71	0.81	1.14	0.53	3.17	2.96	3.04	3.17	76.23	48.11	62.97
8940	-1016	10004	-36	2694	-506	-0.71	0.09	-0.14	-0.68	3.17	2.96	3.17	3.18	19.12	-4.29	-88.53
3	-3	2	1	1	0	-0.71	0.09	-0.14	-0.68	3.18	2.95	3.02	3.17	19.12	-4.29	-88.54
-3	3	7	0	0	0	-0.71	0.09	-0.14	-0.68	3.18	2.93	3.02	3.17	19.13	-4.29	-88.54
-4	0	-10	0	1	0	-0.71	0.09	-0.14	-0.68	3.18	2.88	3.01	3.17	19.17	-4.3	-88.54
-7	-12	-1	0	0	-1	-0.71	0.09	-0.14	-0.68	3.17	2.82	3.01	3.17	19.2	-4.31	-88.54
-3	16	3	0	0	0	-0.71	0.09	-0.14	-0.68	3.17	2.75	3	3.16	19.24	-4.31	-88.55
2	-3	-9	0	0	0	-0.71	0.09	-0.14	-0.68	3.17	2.7	2.99	3.16	19.28	-4.32	-88.54
-78	5	-36	0	-1	1	-0.71	0.1	-0.15	-0.68	3.17	2.67	2.99	3.15	19.82	-4.43	-88.57
-5	2	-4	0	-1	0	-0.71	0.1	-0.15	-0.68	3.17	2.69	2.99	3.15	19.82	-4.43	-88.58
4	0	2	0	0	0	-0.71	0.1	-0.15	-0.68	3.17	2.71	2.98	3.15	19.81	-4.43	-88.58
6	11	-2	0	0	0	-0.71	0.1	-0.15	-0.68	3.17	2.73	2.98	3.15	19.79	-4.43	-88.59
-2	-3	-1	0	-1	0	-0.71	0.1	-0.15	-0.68	3.17	2.74	2.96	3.15	19.76	-4.43	-88.6
1	-5	21	0	1	0	-0.71	0.1	-0.15	-0.68	2.75	2.75	2.96	3.15	19.73	-4.43	-88.61
2	8	6	0	0	0	-0.71	0.1	-0.15	-0.68	3.17	2.77	2.96	3.15	19.72	-4.43	-88.61
30	7	-8	-1	0	0	-0.71	0.1	-0.15	-0.68	3.17	2.77	2.96	3.15	19.61	-4.44	-88.66
-2	-1	-8	0	0	0	-0.71	0.1	-0.15	-0.68	3.17	2.78	2.96	3.16	19.61	-4.44	-88.66
2	-1	3	0	0	0	-0.71	0.1	-0.15	-0.68	2.78	2.78	2.97	3.16	19.6	-4.44	-88.66
-7	-4	8	0	1	-1	-0.71	0.1	-0.15	-0.68	3.17	2.78	2.98	3.16	19.61	-4.43	-88.66
