# Supplementary material for: Image Generation for 2D-CNN Using Time-Series Signal Features from Foot Gesture Applied to Select Cobot Operating Mode
Source: Sensors (Basel). 2021 Aug 26;21(17):5743. doi: 10.3390/s21175743 (PMC8434500; doi:10.3390/s21175743)
Supplement: Supplementary file 1 [file sensors-21-05743-s001.zip › data_fadwa/Cigarette crush with the forefoot/ccf6.xlsx]

## Sheet: ccf6
81	-229	-400	9	6	0	0.1	-0.14	0.08	0.98	2.56	2.81	3.01	2.84	11.44	15.46	-167.29
-1	-10	32	-1	1	0	0.1	-0.14	0.08	0.98	2.84	2.79	2.99	2.91	11.39	15.48	-167.29
-45	8	36	-1	1	0	0.1	-0.14	0.08	0.98	2.96	2.8	2.99	2.98	11.35	15.52	-167.3
17	-18	3	1	-1	0	0.1	-0.14	0.08	0.98	2.98	2.8	2.99	2.96	11.28	15.55	-167.3
-44	2	3	0	0	0	0.1	-0.14	0.08	0.98	2.99	2.82	2.99	2.91	11.26	15.59	-167.3
12	-13	-1	1	-1	0	0.1	-0.14	0.08	0.98	2.95	2.88	3.02	2.75	11.23	15.59	-167.3
0	7	-22	0	0	1	0.1	-0.14	0.08	0.98	2.63	2.96	3.03	2.02	11.23	15.59	-167.3
34	73	20	5	-2	0	0.1	-0.14	0.09	0.98	1.77	2.98	3.05	0	11.71	15.1	-167.28
2	1	5	-1	1	0	0.1	-0.14	0.09	0.98	0	2.98	3.05	0	11.81	15.02	-167.28
6	21	-57	-1	0	0	0.1	-0.14	0.09	0.98	0.01	2.98	3.04	0	11.88	14.96	-167.28
25	19	-9	-2	1	0	0.1	-0.14	0.09	0.98	0.01	2.97	3.03	0.13	11.91	14.93	-167.28
16	11	2	-2	2	-1	0.1	-0.14	0.09	0.98	0.13	2.94	3.01	2.48	11.91	14.95	-167.29
3	9	-5	-1	0	0	0.1	-0.14	0.09	0.98	2.41	2.9	2.97	2.75	11.87	15	-167.3
-7	-7	4	0	1	0	0.1	-0.14	0.09	0.98	2.73	2.86	2.95	2.82	11.8	15.07	-167.3
-49	-111	29	2	-3	0	0.1	-0.14	0.08	0.98	2.83	2.81	2.86	2.86	11.3	15.47	-167.34
-3	10	6	0	0	0	0.1	-0.14	0.08	0.98	2.9	2.78	2.88	2.85	11.3	15.47	-167.34
3	-4	-1	0	0	1	0.1	-0.14	0.08	0.98	2.9	2.78	2.87	2.85	11.3	15.46	-167.34
2	-3	15	1	0	0	0.1	-0.14	0.08	0.98	2.89	2.77	2.87	2.85	11.29	15.45	-167.34
-4	10	-9	0	0	-1	0.1	-0.14	0.08	0.98	2.9	2.78	2.88	2.85	11.3	15.43	-167.34
-4	-1	7	0	0	1	0.1	-0.14	0.08	0.98	2.93	2.76	2.87	2.86	11.3	15.42	-167.34
11	5	0	0	0	0	0.1	-0.14	0.08	0.98	2.94	2.75	2.87	2.86	11.3	15.4	-167.34
-24905	460	-10055	-2773	27	-2383	0.1	-0.14	-0.27	0.34	2.73	2.73	2.86	2.89	-167.81	8.68	179.22
24912	-493	10015	2772	-27	2383	0.1	-0.14	0.08	0.98	2.97	2.76	2.87	2.93	11.24	15.43	-167.33
8	-8	27	1	0	0	0.1	-0.14	0.08	0.98	2.93	2.83	2.9	2.75	11.23	15.41	-167.34
-5	13	42	0	-1	0	0.1	-0.14	0.08	0.98	2.73	2.94	2.94	2.41	11.24	15.37	-167.34
2	4	-28	0	0	0	0.1	-0.14	0.08	0.98	2.35	2.93	2.97	1.65	11.25	15.33	-167.35
0	13	2	1	0	0	0.1	-0.14	0.08	0.98	1.84	2.95	2.98	1.64	11.27	15.29	-167.35
13	8	7	0	0	0	0.1	-0.14	0.08	0.98	1.74	2.96	2.99	2.35	11.31	15.24	-167.35
8	5	12	0	0	0	0.1	-0.14	0.08	0.98	2.31	2.96	2.99	2.64	11.34	15.18	-167.35
-20	-1	-20	-2	2	-1	0.1	-0.14	0.08	0.98	2.62	2.95	2.98	2.84	11.31	15.25	-167.38
-5	-7	0	0	0	0	0.1	-0.14	0.08	0.98	2.79	2.93	2.97	2.86	11.29	15.28	-167.39
6	-5	18	0	0	0	0.1	-0.14	0.08	0.98	2.86	2.92	2.96	2.87	11.27	15.3	-167.39
-1	0	-6	0	0	0	0.1	-0.14	0.08	0.98	2.89	2.92	2.96	2.87	11.26	15.31	-167.39
13	-1	-9	0	0	0	0.1	-0.14	0.08	0.98	2.9	2.92	2.97	2.86	11.24	15.32	-167.39
-12	-10	5	0	0	0	0.1	-0.14	0.08	0.98	2.89	2.92	2.96	2.85	11.23	15.33	-167.39
-2	-1	-13	0	0	0	0.1	-0.14	0.08	0.98	2.91	2.91	2.95	2.86	11.22	15.34	-167.39
-2	9	-4	1	-1	1	0.1	-0.14	0.08	0.98	2.87	2.91	2.95	2.86	11.22	15.27	-167.38
10	-3	1	-1	1	-1	0.1	-0.14	0.08	0.98	2.87	2.92	2.96	2.87	11.21	15.27	-167.38
1	-6	17	0	0	1	0.1	-0.14	0.08	0.98	2.88	2.92	2.96	2.88	11.21	15.27	-167.38
-5	5	-7	0	0	-1	0.1	-0.14	0.08	0.98	2.89	2.92	2.96	2.88	11.2	15.27	-167.38
12	3	4	0	0	0	0.1	-0.14	0.08	0.98	2.92	2.91	2.96	2.89	11.2	15.28	-167.38
-6	1	-1	0	0	1	0.1	-0.14	0.08	0.98	2.93	2.91	2.96	2.89	11.2	15.29	-167.38
-2	-12	-13	0	0	-1	0.1	-0.14	0.08	0.98	2.91	2.97	2.97	2.81	11.19	15.3	-167.38
-2	35	77	8	-4	2	0.1	-0.14	0.08	0.98	2.68	3.02	3.04	0	11.46	15.09	-167.35
15	54	103	4	-4	0	0.1	-0.14	0.09	0.98	0	3.05	3.04	0	11.7	14.87	-167.33
-38	-38	341	10	-3	1	0.1	-0.14	0.09	0.98	0	2.99	2.96	0	12.08	14.48	-167.27
-11	79	328	17	15	3	0.1	-0.13	0.1	0.98	0	2.81	2.71	0	12.96	14.25	-167.17
-46	74	28	12	12	3	0.1	-0.14	0.11	0.98	2.29	2.29	2.46	0	14.31	14.26	-167.02
-48	213	13	-9	21	1	0.09	-0.14	0.12	0.98	0.01	1.61	2.4	0	15.82	14.75	-166.9
-68	167	548	36	-16	3	0.09	-0.15	0.14	0.98	0	1.37	2.58	0	17.7	15.01	-166.73
-2116	2452	-5506	-79	-24	2	0.12	-0.19	0.35	0.91	0	2.19	2.79	0	44.6	15.38	-158.18
-53	93	181	-16	-7	15	0.12	-0.19	0.34	0.91	2.36	2.36	2.85	0	44.32	15.44	-158.81
111	76	641	-14	2	12	0.11	-0.19	0.34	0.91	0	2.5	2.89	0	43.58	15.57	-159.95
306	132	270	-7	0	8	0.1	-0.18	0.33	0.92	0	2.58	2.93	0	42.58	15.79	-161.48
307	35	573	-10	15	6	0.09	-0.18	0.33	0.92	0	2.63	2.96	0	41.34	16.28	-163.27
241	-15	436	-6	12	4	0.07	-0.18	0.32	0.93	2.67	2.67	3	0	39.94	17.1	-165.25
29	-128	269	-3	9	4	0.05	-0.18	0.31	0.93	0	2.75	3.05	0	38.47	18.22	-167.38
7718	1932	-25866	101	45	-70	0.03	-0.19	0.3	0	0	2.73	3.07	0	179.48	-1.1	-173.12
-4065	-1602	27639	17	-110	-93	-0.05	-0.23	0.23	0.94	0	2.84	3.11	0	27.47	27.76	-179.69
393	-117	163	23	-21	-41	-0.02	-0.23	0.24	0.94	0	2.87	3.13	0	29.72	25.83	-175.42
-476	-560	198	18	-18	-35	0.03	-0.22	0.25	0.94	0	2.87	3.14	0	32.2	23.22	-169.99
-1602	-788	-345	8	1	-12	0.08	-0.21	0.27	0.94	0	2.82	3.12	0	34.59	20.33	-163.9
-1568	-902	-148	5	-2	9	0.13	-0.2	0.28	0.93	0	2.8	3.11	0	36.8	17.48	-157.89
-2160	-1003	-800	-11	7	32	0.18	-0.19	0.29	0.92	2.76	2.76	3.12	0	38.61	14.62	-152.56
-3791	-1004	-2010	-37	23	63	0.22	-0.19	0.3	0.91	0	2.54	3.1	0	40.03	12.76	-148.54
11115	3681	4116	-107	82	186	-0.17	-0.27	0.2	0.93	0	2.56	3.07	0	20.07	34.6	166.1
1164	833	106	33	-31	-85	-0.18	-0.26	0.2	0.93	0	2.47	3.1	0	19.65	33.95	163.93
-1888	-80	-874	11	7	-53	-0.18	-0.26	0.2	0.93	0	3.11	3.11	0	19.77	33.81	164.3
-1606	-318	-351	11	-4	-21	-0.17	-0.26	0.2	0.93	0	2.47	3.12	0	20.07	33.98	165.76
-1213	-302	40	20	-10	-6	-0.15	-0.27	0.2	0.93	0	2.55	3.13	0	20.88	34.03	167.86
-54	221	-202	20	-12	-9	-0.13	-0.27	0.21	0.93	2.58	2.58	3.11	0	22.5	33.95	170.53
561	88	368	24	-22	-24	-0.11	-0.27	0.22	0.93	0	2.64	3.05	0	24.97	33.06	174.13
-1072	-500	-987	-119	19	117	0.1	-0.19	0.25	0.94	0	2.81	3.03	0	32.49	17.58	-162.79
201	-75	134	4	8	-17	0.1	-0.18	0.24	0.95	0	2.86	3	0	31.29	17.39	-163.52
-468	-159	-135	5	-3	-10	0.1	-0.18	0.23	0.95	0	2.92	2.99	0	30.24	17.28	-163.81
-1178	-299	-516	-5	-5	11	0.1	-0.18	0.23	0.95	2.99	2.99	2.97	0	29.18	17.27	-164.05
-806	-339	-726	-22	9	28	0.09	-0.18	0.22	0.96	0	2.95	2.94	0	27.82	17.58	-164.97
505	-189	62	-17	4	16	0.08	-0.18	0.2	0.96	0	2.98	3.03	0	25.83	18.04	-166.79
118	-150	446	-8	2	8	0.06	-0.18	0.18	0.97	0	3	0	0	23.5	18.45	-169
-27125	7420	-5964	2853	24553	-20	0.04	-0.17	0.17	1.51	3	3	3.11	0	8.29	30.84	-168.94
27971	-9018	7201	-2775	-24554	-38	0.07	-0.15	0.09	0.98	0	2.99	3.1	0	12.3	15.99	-169.89
312	119	91	-2	-1	1	0.07	-0.15	0.09	0.98	0	3.01	3.08	2.27	12.09	15.91	-169.95
161	22	-131	-3	-2	0	0.07	-0.15	0.09	0.98	2.56	3.03	3.07	2.85	11.82	15.8	-170.03
190	28	78	-6	6	0	0.07	-0.14	0.09	0.98	2.99	2.99	3.05	2.93	11.4	15.75	-170.17
74	33	247	4	6	0	0.07	-0.15	0.08	0.98	3.02	2.9	3.02	3.03	10.96	15.94	-170.3
-77	-112	99	9	-7	0	0.07	-0.15	0.08	0.98	3.1	2.83	3	3.07	10.78	15.98	-170.36
-13	-29	-60	4	-1	0	0.07	-0.15	0.08	0.98	3.12	2.77	2.99	3.07	10.73	15.91	-170.38
-50	-52	-195	-1	4	-1	0.07	-0.15	0.08	0.98	3.13	2.75	3	3.09	10.52	16.44	-170.39
-7	-4	-13	0	0	0	0.07	-0.15	0.08	0.98	3.14	2.74	3.01	3.1	10.51	16.48	-170.39
1	8	3	0	0	0	0.07	-0.15	0.08	0.98	3.15	2.73	3.01	3.12	10.5	16.5	-170.38
4	-9	-3	0	0	0	0.07	-0.15	0.08	0.98	3.15	2.74	3.01	3.12	10.48	16.53	-170.38
-11	2	20	0	0	0	0.07	-0.15	0.08	0.98	2.75	2.75	3.02	3.13	10.47	16.56	-170.37
-4	-1	-5	0	0	0	0.07	-0.15	0.08	0.98	3.16	2.78	3.04	3.14	10.45	16.6	-170.37
-5	-2	8	0	-1	0	0.07	-0.15	0.08	0.98	3.17	2.78	3.05	3.15	10.44	16.62	-170.36
1	-22	-14	-1	0	0	0.07	-0.15	0.08	0.98	3.18	2.78	3.06	3.16	10.2	16.82	-170.35
-11	-15	-23	0	-1	0	0.07	-0.15	0.08	0.98	3.18	2.82	3.06	3.17	10.17	16.81	-170.35
11	-7	43	0	-1	0	0.07	-0.15	0.07	0.98	3.19	2.84	3.06	3.17	10.13	16.79	-170.36
-17	-13	7	1	0	0	0.07	-0.15	0.07	0.98	3.19	2.85	3.06	3.17	10.1	16.75	-170.36
-5	-8	33	0	1	0	0.07	-0.15	0.07	0.98	3.19	3.06	3.06	3.17	10.07	16.73	-170.36
9	-2	-10	0	0	0	0.07	-0.15	0.07	0.98	2.83	3.06	3.06	3.17	10.05	16.71	-170.36
