# Supplementary material for: Image Generation for 2D-CNN Using Time-Series Signal Features from Foot Gesture Applied to Select Cobot Operating Mode
Source: Sensors (Basel). 2021 Aug 26;21(17):5743. doi: 10.3390/s21175743 (PMC8434500; doi:10.3390/s21175743)
Supplement: Supplementary file 1 [file sensors-21-05743-s001.zip › data_fadwa/Cigarette crush with the forefoot/ccf60.xlsx]

## Sheet: ccf60
2	5	3	0	0	0	-0.71	0.09	-0.14	-0.68	3.16	3.03	3.06	3.16	18.6	-4.35	-88.55
-4	-2	-7	0	1	0	-0.71	0.09	-0.14	-0.68	3.17	3.02	3.05	3.16	18.6	-4.35	-88.55
0	-5	0	0	0	0	-0.71	0.09	-0.14	-0.68	3.17	3.01	3.05	3.17	18.6	-4.34	-88.53
-20	-8	-5	1	0	0	-0.71	0.09	-0.14	-0.68	3.17	3.01	3.16	3.16	18.79	-4.32	-88.5
-8	6	-11	0	1	0	-0.71	0.09	-0.14	-0.68	3.17	3.01	3.06	3.16	18.82	-4.34	-88.49
5	-4	-5	0	-1	0	-0.71	0.09	-0.14	-0.68	3.17	3.01	3.07	3.16	18.84	-4.34	-88.49
-8	-3	-2	0	1	0	-0.71	0.09	-0.14	-0.68	3.17	3.01	3.08	3.16	18.87	-4.35	-88.49
-10	-3	-5	0	-1	0	-0.71	0.09	-0.14	-0.68	3.17	3.01	3.08	3.16	18.9	-4.35	-88.48
-2	4	16	-1	0	0	-0.71	0.09	-0.14	-0.68	3.17	3	3.09	3.16	18.92	-4.35	-88.48
-6	8	-4	1	1	0	-0.71	0.09	-0.14	-0.68	3.17	2.99	3.09	3.16	18.94	-4.35	-88.49
-48	6	5	0	0	0	-0.71	0.09	-0.14	-0.68	3.17	2.97	3.09	3.16	19.35	-4.39	-88.47
-8	2	-6	0	0	0	-0.71	0.09	-0.14	-0.68	3.17	2.96	3.09	3.17	19.38	-4.39	-88.46
-2	-1	-2	0	0	0	-0.71	0.09	-0.14	-0.68	3.17	2.94	3.09	3.16	19.42	-4.39	-88.46
1	-1	-14	0	0	0	-0.71	0.09	-0.14	-0.68	3.17	2.91	3.09	3.16	19.47	-4.4	-88.47
-5	-6	-7	0	0	0	-0.71	0.09	-0.15	-0.68	3.17	2.82	3.08	3.16	19.51	-4.4	-88.46
-13	-3	11	0	0	0	-0.71	0.1	-0.15	-0.68	3.17	2.75	3.08	3.16	19.55	-4.41	-88.45
-4	-10	-1	0	0	0	-0.71	0.1	-0.15	-0.68	2.7	2.7	3.07	3.16	19.59	-4.41	-88.45
-79	2	-39	0	-2	1	-0.71	0.1	-0.15	-0.68	3.18	2.72	3.07	3.16	20.08	-4.39	-88.42
1	1	5	0	0	0	-0.71	0.1	-0.15	-0.68	3.18	2.76	3.07	3.16	20.05	-4.39	-88.42
10	0	2	0	-1	0	-0.71	0.1	-0.15	-0.68	3.18	2.8	3.07	3.18	20.02	-4.39	-88.42
2	2	-8	0	0	0	-0.71	0.1	-0.15	-0.68	3.18	2.83	3.06	3.16	19.99	-4.39	-88.42
3	3	8	0	0	0	-0.71	0.1	-0.15	-0.68	3.18	2.85	3.06	3.17	19.96	-4.4	-88.43
4	0	-1	0	0	0	-0.71	0.1	-0.15	-0.68	3.17	2.85	3.05	3.17	19.93	-4.4	-88.42
-3	6	13	0	1	0	-0.71	0.1	-0.15	-0.68	2.85	2.85	3.05	3.17	19.91	-4.4	-88.42
22	-13	-11	0	0	-1	-0.71	0.1	-0.15	-0.68	3.18	2.86	3.04	3.17	19.76	-4.41	-88.41
8	2	17	0	0	0	-0.71	0.1	-0.15	-0.68	3.18	2.86	3.04	3.17	19.76	-4.42	-88.41
2	7	-5	0	0	1	-0.71	0.1	-0.15	-0.68	3.18	2.86	3.04	3.17	19.75	-4.42	-88.41
6	-4	-4	0	0	0	-0.71	0.1	-0.15	-0.68	3.18	2.86	3.04	3.17	19.74	-4.41	-88.41
3	5	4	0	0	-1	-0.71	0.1	-0.15	-0.68	3.18	2.86	3.03	3.17	19.74	-4.42	-88.41
-14	7	-2	0	0	1	-0.71	0.1	-0.15	-0.68	3.18	2.86	3.04	3.17	19.73	-4.42	-88.4
-1	-3	-7	0	0	-1	-0.71	0.1	-0.15	-0.68	2.91	2.91	3.05	3.17	19.73	-4.42	-88.4
31	3	28	0	0	1	-0.71	0.1	-0.15	-0.68	3.18	2.94	3.17	3.17	19.52	-4.39	-88.41
4	-6	-12	-1	0	0	-0.71	0.09	-0.15	-0.68	3.18	2.95	3.05	3.17	19.5	-4.39	-88.41
3	-4	-1	0	0	0	-0.71	0.09	-0.14	-0.68	3.18	3.05	3.05	3.17	19.47	-4.39	-88.4
1	4	2	1	0	0	-0.71	0.09	-0.14	-0.68	3.18	2.95	3.05	3.17	19.45	-4.39	-88.4
1	-3	10	-1	0	0	-0.71	0.09	-0.14	-0.68	3.18	2.95	3.05	3.17	19.44	-4.39	-88.41
-4	5	1	0	0	0	-0.71	0.09	-0.14	-0.68	3.18	2.96	3.06	3.17	19.43	-4.39	-88.41
9	-5	-6	0	0	0	-0.71	0.09	-0.14	-0.68	3.18	2.96	3.17	3.17	19.43	-4.39	-88.41
17	1	7	0	0	0	-0.71	0.09	-0.14	-0.68	3.18	2.96	3.06	3.17	19.31	-4.38	-88.4
5	4	1	1	0	0	-0.71	0.09	-0.14	-0.68	3.18	2.97	3.06	3.17	19.3	-4.38	-88.4
6	1	5	0	0	0	-0.71	0.09	-0.14	-0.68	3.17	2.97	3.06	3.17	19.29	-4.38	-88.41
-2	3	-3	0	0	-1	-0.71	0.09	-0.14	-0.68	3.17	2.97	3.06	3.17	19.28	-4.38	-88.41
-5	2	1	0	0	0	-0.71	0.09	-0.14	-0.68	3.17	2.97	3.06	3.17	19.28	-4.39	-88.41
7	-2	-7	0	1	0	-0.71	0.09	-0.14	-0.68	3.17	2.98	3.07	3.17	19.28	-4.39	-88.41
-3	1	17	0	0	1	-0.71	0.09	-0.14	-0.68	2.98	2.98	3.07	3.17	19.28	-4.39	-88.41
-1	-9	-15	0	0	-1	-0.71	0.09	-0.14	-0.68	3.17	2.99	3.07	3.17	19.28	-4.39	-88.41
13	5	-6	-1	0	0	-0.71	0.09	-0.14	-0.68	3.17	2.99	3.17	3.17	19.24	-4.39	-88.39
-9	-5	11	0	-1	1	-0.71	0.09	-0.14	-0.68	3.17	2.99	3.07	3.17	19.24	-4.39	-88.39
2	4	6	1	1	0	-0.71	0.09	-0.14	-0.68	3.17	2.99	3.07	3.17	19.23	-4.4	-88.39
3	3	-7	0	-1	-1	-0.71	0.09	-0.14	-0.68	3.17	2.99	3.07	3.17	19.23	-4.4	-88.39
-8	-4	-13	0	0	1	-0.71	0.09	-0.14	-0.68	3.17	2.99	3.07	3.17	19.23	-4.4	-88.39
6	1	5	-1	0	-1	-0.71	0.09	-0.14	-0.68	2.99	2.99	3.07	3.17	19.24	-4.4	-88.39
-6	5	-2	0	0	0	-0.71	0.09	-0.14	-0.68	2.99	2.99	3.07	3.17	19.24	-4.4	-88.39
17	-12	-13	1	1	0	-0.71	0.09	-0.14	-0.68	3.17	2.99	3.07	3.17	19.23	-4.4	-88.39
0	-5	-1	-1	0	1	-0.71	0.09	-0.14	-0.68	3.17	2.99	3.07	3.17	19.23	-4.4	-88.39
-10	1	20	0	0	-1	-0.71	0.09	-0.14	-0.68	3.17	2.99	3.07	3.17	19.24	-4.4	-88.38
-3	-1	-6	1	0	0	-0.71	0.09	-0.14	-0.68	3.17	2.99	3.07	3.17	19.24	-4.4	-88.38
8	2	3	-1	0	0	-0.71	0.09	-0.14	-0.68	3.17	2.99	3.07	3.17	19.24	-4.4	-88.38
3	10	1	0	0	1	-0.71	0.09	-0.14	-0.68	3.17	2.99	3.07	3.17	19.24	-4.4	-88.38
1	-4	-10	1	0	-1	-0.71	0.09	-0.14	-0.68	3.17	2.99	3.07	3.17	19.25	-4.4	-88.38
-19	2	11	-1	-1	1	-0.71	0.09	-0.14	-0.68	3.17	2.99	3.07	3.17	19.25	-4.4	-88.37
3	-1	6	1	1	-1	-0.71	0.09	-0.14	-0.68	3.17	2.99	3.07	3.17	19.25	-4.4	-88.37
-6	-2	12	0	-1	0	-0.71	0.09	-0.14	-0.68	3.17	2.99	3.07	3.17	19.25	-4.4	-88.36
0	0	-9	0	0	0	-0.71	0.09	-0.14	-0.68	3.17	2.99	3.07	3.17	19.25	-4.4	-88.36
5	1	-3	0	0	1	-0.71	0.09	-0.14	-0.68	3.17	2.99	3.07	3.17	19.25	-4.4	-88.36
7	-2	-7	-1	0	0	-0.71	0.09	-0.14	-0.68	3.17	2.99	3.07	3.17	19.25	-4.4	-88.37
6	4	-12	1	0	-1	-0.71	0.09	-0.14	-0.68	3.17	2.99	3.07	3.17	19.24	-4.4	-88.36
-11	5	28	-1	0	0	-0.71	0.09	-0.14	-0.68	3.17	2.99	3.07	3.17	19.21	-4.4	-88.35
2	5	-6	1	0	0	-0.71	0.09	-0.14	-0.68	3.17	2.99	3.07	3.17	19.2	-4.41	-88.35
-3	-5	-9	0	0	1	-0.71	0.09	-0.14	-0.68	3.17	2.99	3.07	3.17	19.2	-4.41	-88.35
9	-6	14	-1	0	-1	-0.71	0.09	-0.14	-0.68	3.17	3	3.07	3.17	19.2	-4.41	-88.35
7	-7	-11	0	0	1	-0.71	0.09	-0.14	-0.68	3.17	3	3.07	3.17	19.19	-4.41	-88.35
-2	5	2	1	0	-1	-0.71	0.09	-0.14	-0.68	3.17	3	3.07	3.17	19.19	-4.41	-88.35
2	1	5	-1	0	0	-0.71	0.09	-0.14	-0.68	3.17	3	3.07	3.17	19.2	-4.41	-88.35
17310	26291	24327	23808	20993	8704	-0.71	0.09	-0.14	-0.78	3.17	3	3.07	3.17	15.95	-3.13	-88.55
-17301	-26288	-24330	-23808	-20992	-8704	-0.71	0.09	-0.14	-0.68	3.17	3	3.08	3.17	19.15	-4.38	-88.33
0	-1	-1	0	0	0	-0.71	0.09	-0.14	-0.68	3.18	2.99	3.09	3.17	19.16	-4.37	-88.33
-2	-2	23	0	0	0	-0.71	0.09	-0.14	-0.68	3.18	2.99	3.09	3.17	19.17	-4.37	-88.32
-4	-4	3	0	1	0	-0.71	0.09	-0.14	-0.68	3.18	2.99	3.17	3.17	19.2	-4.36	-88.32
-3	-3	-12	0	0	0	-0.71	0.09	-0.14	-0.68	3.17	3	3.09	3.17	19.23	-4.35	-88.32
-5	-5	-6	1	0	0	-0.71	0.09	-0.14	-0.68	3	3	3.09	3.16	19.27	-4.36	-88.31
-12	-4	-13	0	-1	0	-0.71	0.09	-0.14	-0.68	3.17	3	3.09	3.16	19.3	-4.36	-88.31
14	22	15	0	-2	1	-0.71	0.09	-0.14	-0.68	3.16	3	3.08	3.15	19.12	-4.47	-88.33
0	1	-12	0	0	0	-0.71	0.09	-0.14	-0.68	3.15	3.02	3.08	3.13	19.08	-4.49	-88.34
16	-1	2	0	0	0	-0.71	0.09	-0.14	-0.68	3.05	3.05	3.09	3.07	19.04	-4.51	-88.33
3	-2	14	0	0	0	-0.71	0.09	-0.14	-0.68	3.06	3.11	3.11	2.89	19.01	-4.52	-88.33
3	10	11	0	1	-1	-0.71	0.09	-0.14	-0.68	2.78	3.13	3.14	0.02	18.99	-4.54	-88.33
10	-5	-7	0	0	1	-0.71	0.09	-0.14	-0.68	0	3.15	3.15	0	18.97	-4.57	-88.33
6	-1	8	1	0	0	-0.71	0.09	-0.14	-0.68	3.13	3.12	3.12	0	18.95	-4.59	-88.33
1869	2082	312	98	17	-66	-0.73	0.01	-0.25	-0.64	0	3.04	3.05	0	20.84	-20.63	-86.44
-820	-76	-788	-2	-9	-13	-0.74	0	-0.27	-0.62	0	2.95	3.06	0	20.81	-23.43	-84.39
-1779	-728	-980	-17	0	1	-0.75	-0.01	-0.28	-0.6	0	2.93	3.06	0	20.78	-25.86	-82.1
-2502	-464	-1192	-31	11	33	-0.76	-0.01	-0.3	-0.58	2.98	2.98	3.06	0	21.5	-27.63	-80.5
-621	-48	-326	-32	14	49	-0.76	-0.01	-0.31	-0.58	0	3.02	3.04	0	22.91	-28.54	-80.49
734	654	381	-12	-15	25	-0.75	-0.01	-0.32	-0.58	0	3.01	3	0	23.79	-28.96	-81.44
254	447	269	-10	-19	15	-0.75	-0.01	-0.32	-0.59	0	2.89	2.99	0	24.15	-28.99	-82.63
-583	89	-26	-10	-11	23	-0.74	-0.01	-0.32	-0.6	0	3.01	3.01	0	24.09	-28.68	-84.13
8765	2907	2858	98	-49	-243	-0.57	0.05	-0.34	-0.75	0	2.87	3.08	0	36.06	-18.46	-111.3
-650	-981	-806	44	-54	-56	-0.62	0.02	-0.34	-0.71	0	2.89	3.12	0	33.68	-22.88	-104.86
-2627	-2027	1266	-8	-20	-26	-0.67	0	-0.34	-0.66	0	2.9	3.13	0	30.14	-26.79	-96.33
-3087	-1673	-1197	-6	22	17	-0.72	-0.01	-0.33	-0.61	2.99	2.99	3.11	0	26.48	-29.76	-87.27
-3190	-1307	-1264	-33	27	52	-0.76	-0.02	-0.33	-0.56	0	3.05	3.06	0	23.63	-31.74	-79.41
-3656	-1198	-1364	-51	40	84	-0.78	-0.02	-0.33	-0.52	0	3.04	3	0	22.33	-32.56	-74.12
380	655	-730	-57	39	106	-0.79	-0.01	-0.33	-0.51	0	2.99	2.96	0	23	-32.16	-72.84
16016	5194	7406	75	41	-101	-0.5	0.08	-0.23	-0.83	0	2.97	3.01	0	27.88	-6.02	-119.25
1242	194	40	75	-77	-133	-0.54	0.06	-0.24	-0.8	0	2.82	3.06	0	27.59	-9.26	-114.62
-1288	-1651	163	44	-27	-78	-0.6	0.04	-0.25	-0.76	2.27	2.27	3.1	3.27	26.46	-13.93	-106.67
-2733	-2226	-549	22	-7	-34	-0.67	0.02	-0.26	-0.7	0	3.11	3.11	3.22	24.67	-18.99	-96.79
-4248	-2256	-1249	-2	8	17	-0.73	0	-0.28	-0.63	2.13	3.05	3.05	3.25	22.47	-23.69	-86.24
-4870	-1748	-2001	-29	20	71	-0.77	-0.01	-0.29	-0.56	0	2.35	2.95	1.26	20.7	-27.57	-76.9
-5185	-1466	-3725	-74	54	127	-0.8	-0.01	-0.31	-0.51	0	2.7	2.9	0	20.79	-30.29	-70.97
18408	8862	7216	47	-61	-130	-0.57	0.05	-0.27	-0.78	0	2.52	3.01	3.23	29.23	-13.17	-111.41
-1589	-1338	-455	32	-23	-65	-0.63	0.03	-0.28	-0.73	2.11	2.11	3.08	3.27	27.66	-17.8	-102.78
-4021	-2458	-1073	14	-19	-20	-0.69	0.01	-0.29	-0.66	0	0.03	3.1	3.28	25.06	-22.54	-92.23
-6083	-2569	-1773	-28	23	53	-0.75	0	-0.29	-0.59	0	3.05	3.05	0	22.53	-26.24	-81.79
-5624	-1757	-2793	-63	46	121	-0.79	0	-0.3	-0.54	0	2.72	2.97	2.94	21.82	-28.62	-74.48
-1975	93	-2605	-87	46	154	-0.79	0.01	-0.32	-0.52	2.89	2.95	2.95	0	23.47	-29.4	-72.34
2248	2478	765	-22	-35	64	-0.79	0.02	-0.32	-0.52	0	2.89	3.01	0	24.01	-28.85	-73.19
6384	3069	3743	-7	1	-60	-0.67	0.08	-0.2	-0.71	0	2.92	3.03	0	23.17	-8.56	-94.4
97	-58	-43	-3	-5	4	-0.68	0.09	-0.19	-0.71	0	3.04	3.06	0	22.57	-7.69	-94.04
139	-54	167	-1	-2	-1	-0.68	0.09	-0.18	-0.71	3.09	3.09	3.06	2.57	21.85	-6.78	-93.71
63	-123	139	1	-4	2	-0.68	0.09	-0.17	-0.71	2.28	3.04	3.06	2.72	21.05	-5.85	-93.38
-124	-226	321	5	-7	3	-0.68	0.09	-0.16	-0.71	2.64	2.98	3.03	2.89	20.08	-5.01	-93.13
222	-45	92	13	21	3	-0.68	0.09	-0.15	-0.71	2.87	2.92	3.02	3.02	19.45	-4.5	-93.01
251	11	105	8	6	0	-0.68	0.09	-0.15	-0.71	3.02	3.01	3.01	3.07	19.11	-4.25	-92.95
61	-190	-334	7	9	1	-0.68	0.09	-0.14	-0.71	3.07	2.87	3	3.1	19.46	-3.53	-92.75
11	2	0	0	0	0	-0.68	0.09	-0.14	-0.71	3.11	2.87	3	3.11	19.47	-3.51	-92.74
5	3	-11	0	-1	0	-0.68	0.09	-0.14	-0.71	3.12	2.84	3	3.13	19.47	-3.5	-92.73
-1	2	-8	0	1	0	-0.68	0.1	-0.14	-0.71	2.79	2.79	3.01	3.14	19.49	-3.49	-92.73
-2	-8	0	0	0	0	-0.68	0.1	-0.14	-0.71	3.14	2.77	3.01	3.15	19.49	-3.47	-92.71
-8	-6	15	0	0	0	-0.68	0.1	-0.14	-0.71	3.15	2.77	3.01	3.15	19.51	-3.45	-92.71
5	-7	-8	0	0	0	-0.68	0.1	-0.14	-0.71	3.16	2.8	3.01	3.16	19.53	-3.44	-92.7
-18309	28414	11875	-26	-21893	-4891	0	0	0	0	3.16	3.01	3.16	3.16	-180	0	180
18332	-28463	-11885	26	21891	4891	-0.68	0.1	-0.14	-0.71	3.17	2.91	3.04	3.16	19.38	-3.15	-92.58
-1	-9	6	0	-1	0	-0.68	0.1	-0.14	-0.71	2.95	2.95	3.05	3.16	19.32	-3.13	-92.57
9	17	15	0	0	0	-0.68	0.1	-0.14	-0.71	3.17	3.05	3.05	3.17	19.26	-3.11	-92.57
11	-10	13	0	1	0	-0.68	0.1	-0.14	-0.71	2.94	3.05	3.05	3.17	19.21	-3.1	-92.56
13	4	20	0	1	0	-0.68	0.1	-0.14	-0.71	3.17	2.93	3.05	3.17	19.18	-3.09	-92.55
2	-3	-5	1	1	0	-0.68	0.1	-0.14	-0.71	3.17	2.91	3.04	3.17	19.19	-3.1	-92.54
3	1	-22	0	0	0	-0.68	0.1	-0.14	-0.71	3.17	2.85	3.04	3.17	19.22	-3.09	-92.54
-84	-6	-46	0	0	0	-0.68	0.1	-0.14	-0.71	2.78	2.78	3.04	3.17	19.87	-3.14	-92.47
-15	-9	-7	-1	-2	1	-0.68	0.1	-0.14	-0.71	3.17	2.81	3.02	3.17	19.87	-3.13	-92.47
-2	8	9	1	0	0	-0.68	0.1	-0.14	-0.71	3.17	2.83	3.02	3.17	19.82	-3.14	-92.47
13	9	11	0	0	0	-0.68	0.1	-0.14	-0.71	3.17	2.83	3.01	3.17	19.77	-3.15	-92.48
14	10	11	0	0	0	-0.68	0.1	-0.14	-0.71	3.17	3.01	3.01	3.17	19.73	-3.15	-92.49
6	2	5	0	0	0	-0.68	0.1	-0.14	-0.71	3.17	2.85	3.02	3.17	19.7	-3.15	-92.49
7	1	9	-1	1	0	-0.68	0.1	-0.14	-0.71	3.17	2.84	3.03	3.17	19.67	-3.16	-92.5
-6	-19	-13	0	1	-1	-0.68	0.1	-0.14	-0.71	3.18	2.83	3.04	3.17	19.8	-3.12	-92.44
-3	3	-13	0	0	0	-0.68	0.1	-0.14	-0.71	2.82	2.82	3.04	3.17	19.81	-3.11	-92.44
-4	1	22	0	0	0	-0.68	0.1	-0.14	-0.71	3.18	2.82	3.04	3.17	19.83	-3.11	-92.44
2	-11	-19	1	-1	0	-0.68	0.1	-0.14	-0.71	3.18	2.83	3.04	3.17	19.83	-3.1	-92.44
3	1	7	0	0	1	-0.68	0.1	-0.14	-0.71	3.18	2.85	3.05	3.17	19.83	-3.11	-92.44
8	10	14	0	0	0	-0.68	0.1	-0.14	-0.71	3.17	3.05	3.05	3.17	19.83	-3.11	-92.44
-2	-5	-7	0	0	-1	-0.68	0.1	-0.14	-0.71	3.17	2.88	3.05	3.17	19.82	-3.11	-92.44
19	6	-7	0	0	0	-0.68	0.1	-0.14	-0.71	3.17	2.89	3.05	3.17	19.73	-3.11	-92.42
2	7	5	0	0	1	-0.68	0.1	-0.14	-0.71	3.17	2.91	3.05	3.17	19.71	-3.12	-92.42
-1	-8	-4	0	0	0	-0.68	0.1	-0.14	-0.71	3.17	3.05	3.05	3.17	19.7	-3.12	-92.42
-2	-7	1	0	0	0	-0.68	0.1	-0.14	-0.71	3.17	2.93	3.05	3.17	19.68	-3.12	-92.42
5	1	-13	0	0	0	-0.68	0.1	-0.14	-0.71	3.17	2.94	3.04	3.17	19.65	-3.13	-92.42
2	5	8	0	0	0	-0.68	0.1	-0.14	-0.71	3.17	2.94	3.04	3.16	19.63	-3.13	-92.42
0	-4	23	0	0	0	-0.68	0.1	-0.14	-0.71	3.17	2.94	3.16	3.16	19.61	-3.13	-92.42
36	9	-14	0	0	-1	-0.69	0.1	-0.14	-0.71	3.17	2.95	3.04	3.16	19.42	-3.18	-92.4
-2	-4	15	0	0	0	-0.69	0.1	-0.14	-0.71	2.95	2.95	3.04	3.16	19.41	-3.18	-92.4
1	-1	-10	0	0	0	-0.69	0.1	-0.14	-0.71	3.16	2.96	3.04	3.16	19.4	-3.18	-92.39
1	2	2	0	0	0	-0.69	0.1	-0.14	-0.71	3.16	3.03	3.03	3.16	19.4	-3.19	-92.39
7	4	-3	0	0	0	-0.69	0.1	-0.14	-0.71	3.16	3.03	3.03	3.16	19.4	-3.19	-92.38
-5	-1	11	0	1	0	-0.69	0.1	-0.14	-0.71	3.16	2.95	3.04	3.16	19.4	-3.19	-92.38
3	-2	1	0	0	1	-0.69	0.1	-0.14	-0.71	3.16	2.95	3.03	3.16	19.4	-3.19	-92.38
1	11	12	0	0	-1	-0.69	0.1	-0.14	-0.71	3.17	2.95	3.16	3.16	19.4	-3.2	-92.38
-12	1	-14	0	0	0	-0.69	0.1	-0.14	-0.71	3.16	2.95	3.03	3.16	19.51	-3.18	-92.35
2	-3	-7	0	-1	1	-0.69	0.1	-0.14	-0.71	3.17	2.95	3.03	3.16	19.51	-3.18	-92.35
-1	-9	-2	0	1	0	-0.69	0.1	-0.14	-0.71	3.17	2.95	3.03	3.16	19.51	-3.18	-92.35
6	3	-5	0	-1	-1	-0.69	0.1	-0.14	-0.71	3.17	3.03	3.16	3.16	19.51	-3.18	-92.35
-10	-1	1	0	0	0	-0.69	0.1	-0.14	-0.71	3.16	2.95	3.04	3.16	19.51	-3.19	-92.35
0	6	2	0	0	0	-0.69	0.1	-0.14	-0.71	3.16	2.95	3.04	3.16	19.51	-3.19	-92.35
-4	3	4	0	0	0	-0.69	0.1	-0.14	-0.71	3.16	3.04	3.04	3.16	19.51	-3.19	-92.35
13	-11	1	-1	1	0	-0.69	0.1	-0.14	-0.71	2.95	3.03	3.03	3.16	19.51	-3.19	-92.33
-3	4	-4	0	-1	0	-0.69	0.1	-0.14	-0.71	3.17	2.95	3.03	3.16	19.51	-3.19	-92.33
10	0	3	1	1	0	-0.69	0.1	-0.14	-0.71	3.17	2.95	3.03	3.16	19.51	-3.19	-92.33
1	-1	-7	-1	-1	0	-0.69	0.1	-0.14	-0.71	3.17	2.95	3.03	3.16	19.51	-3.19	-92.33
0	3	4	0	1	0	-0.69	0.1	-0.14	-0.71	3.17	2.95	3.16	3.17	19.51	-3.19	-92.32
-6	4	-6	0	-1	0	-0.69	0.1	-0.14	-0.71	3.17	2.96	3.04	3.16	19.51	-3.19	-92.31
-6	-5	13	1	0	0	-0.69	0.1	-0.14	-0.71	3.16	2.96	3.04	3.16	19.51	-3.19	-92.31
10392	-20393	-5664	-1	23	-26	-0.69	0.1	0	0	3.16	2.97	3.05	3.16	113.94	0	-179.88
-10380	20400	5670	0	-23	27	-0.69	0.1	-0.14	-0.71	3.16	3.05	3.16	3.16	19.44	-3.2	-92.3
-1	-11	3	0	0	-1	-0.69	0.1	-0.14	-0.71	3.16	2.98	3.06	3.16	19.43	-3.19	-92.3
6	-6	4	0	0	1	-0.69	0.1	-0.14	-0.71	3.16	2.99	3.07	3.16	19.42	-3.2	-92.29
1	0	-7	1	0	-1	-0.69	0.1	-0.14	-0.71	3.16	3	3.08	3.16	19.4	-3.19	-92.29
1	2	-11	-1	0	1	-0.69	0.1	-0.14	-0.71	3.16	3.02	3.15	3.15	19.39	-3.19	-92.29
9	10	-2	1	0	-1	-0.69	0.1	-0.14	-0.71	3.15	3.04	3.09	3.14	19.37	-3.19	-92.3
7	-1	11	0	0	0	-0.69	0.1	-0.14	-0.71	3.14	3.05	3.1	3.13	19.36	-3.2	-92.29
28	-2	13	0	0	0	-0.69	0.1	-0.14	-0.71	3.14	3.07	3.1	3.12	19.11	-3.22	-92.29
1	-6	-2	0	0	1	-0.69	0.09	-0.14	-0.71	3.13	3.1	3.11	3.11	19.09	-3.22	-92.28
-5	0	-6	0	0	0	-0.69	0.09	-0.14	-0.71	3.12	3.09	3.11	3.11	19.07	-3.23	-92.28
11	9	-1	0	0	0	-0.69	0.09	-0.14	-0.71	3.11	3.1	3.11	3.1	19.05	-3.23	-92.29
9	-2	-7	0	0	0	-0.69	0.09	-0.14	-0.71	3.1	3.12	3.12	3.09	19.02	-3.24	-92.28
-1	-2	12	0	0	0	-0.69	0.09	-0.14	-0.71	3.09	3.12	3.12	3.08	19	-3.24	-92.28
3	5	7	0	0	0	-0.69	0.09	-0.14	-0.71	3.08	3.13	3.12	3.08	18.97	-3.25	-92.29
47	14	22	-1	0	-1	-0.69	0.09	-0.14	-0.71	3.08	3.13	3.12	3.08	18.66	-3.32	-92.28
4	-2	14	0	0	0	-0.69	0.09	-0.14	-0.71	3.08	3.13	3.12	3.09	18.64	-3.32	-92.28
-1	-2	-17	0	0	0	-0.69	0.09	-0.14	-0.71	3.1	3.13	3.1	3.1	18.63	-3.32	-92.27
4	-3	-10	0	0	0	-0.69	0.09	-0.14	-0.71	3.11	3.13	3.11	3.11	18.61	-3.32	-92.28
-7	-5	7	0	0	0	-0.69	0.09	-0.14	-0.71	3.11	3.12	3.11	3.11	18.61	-3.3	-92.27
