# Supplementary material for: Image Generation for 2D-CNN Using Time-Series Signal Features from Foot Gesture Applied to Select Cobot Operating Mode
Source: Sensors (Basel). 2021 Aug 26;21(17):5743. doi: 10.3390/s21175743 (PMC8434500; doi:10.3390/s21175743)
Supplement: Supplementary file 1 [file sensors-21-05743-s001.zip › data_fadwa/Cigarette crush with the forefoot/ccf61.xlsx]

## Sheet: ccf99
-7	-2	3	0	0	0	-0.9	-0.1	-0.15	0.4	2.93	2.93	3.03	3.16	-17.48	-10.79	49.53
2	-17	0	0	-2	0	-0.9	-0.1	-0.15	0.4	3.16	2.97	3.05	3.16	-17.42	-10.79	49.55
0	-6	9	0	0	0	-0.9	-0.1	-0.15	0.4	3.15	3	3.06	3.16	-17.38	-10.78	49.55
4	5	-8	0	0	1	-0.9	-0.1	-0.15	0.4	3.15	3.03	3.07	3.15	-17.35	-10.75	49.54
9	-9	1	0	0	0	-0.9	-0.1	-0.15	0.4	3.15	3	3.06	3.16	-17.31	-10.73	49.53
12	11	-7	0	-1	0	-0.9	-0.1	-0.15	0.4	3.16	2.95	3.05	3.16	-17.26	-10.7	49.52
10	1	21	0	1	0	-0.9	-0.1	-0.15	0.4	3.16	2.91	3.03	3.17	-17.2	-10.67	49.51
6	1	19	0	1	-1	-0.9	-0.1	-0.15	0.4	3.16	2.86	3.02	3.17	-17.17	-10.66	49.5
-38	-37	-46	0	2	0	-0.9	-0.1	-0.15	0.4	3.17	2.48	3.01	3.18	-17.37	-10.99	49.64
3	-2	6	0	0	0	-0.9	-0.1	-0.15	0.4	2.32	2.32	3	3.18	-17.38	-11.03	49.65
-5	7	35	0	1	0	-0.9	-0.1	-0.15	0.4	3.18	2.12	3	3.18	-17.41	-11.08	49.67
-7	-4	-22	0	1	0	-0.9	-0.1	-0.15	0.4	2.42	2.42	3.01	3.18	-17.47	-11.14	49.7
-15	0	0	0	0	0	-0.9	-0.1	-0.15	0.4	3.18	2.23	3	3.18	-17.54	-11.22	49.73
-13	-13	-42	0	0	0	-0.9	-0.1	-0.15	0.4	3.18	2.17	2.99	3.18	-17.61	-11.29	49.76
-15	-14	-37	1	-2	0	-0.9	-0.1	-0.15	0.4	3.18	1.72	2.97	3.18	-17.67	-11.33	49.78
-39	18	38	-1	0	0	-0.9	-0.1	-0.16	0.4	3.18	0.47	3.18	3.18	-17.87	-11.54	49.9
-12	-4	-13	0	0	0	-0.9	-0.1	-0.16	0.4	3.18	0	2.87	3.18	-17.89	-11.58	49.91
-2	-13	-4	0	-1	0	-0.9	-0.1	-0.16	0.4	3.18	0	2.84	3.18	-17.89	-11.61	49.92
-11	3	7	0	0	0	-0.9	-0.1	-0.16	0.4	3.18	0	2.85	3.18	-17.89	-11.65	49.93
8	-6	2	0	0	0	-0.9	-0.1	-0.16	0.4	3.18	0	2.85	3.18	-17.9	-11.68	49.94
3	-5	-28	0	0	0	-0.9	-0.1	-0.16	0.4	3.18	0	2.86	3.18	-17.89	-11.71	49.94
-6	-10	-16	0	-1	0	-0.9	-0.1	-0.16	0.4	3.18	0	2.86	3.18	-17.86	-11.71	49.95
10472	-20247	-27012	1	27	-24	-0.9	-0.1	-0.17	0	3.18	0.97	2.87	3.18	-15.95	-17.97	3.02
-10428	20276	27083	0	-27	25	-0.9	-0.1	-0.15	0.4	3.18	1.76	2.88	3.18	-17.66	-11.34	49.84
4	9	-8	0	0	0	-0.9	-0.1	-0.15	0.4	3.18	2	2.88	3.18	-17.66	-11.32	49.83
10	-4	14	0	0	0	-0.9	-0.1	-0.15	0.4	3.18	2.16	2.89	3.18	-17.64	-11.29	49.82
6	0	8	0	0	0	-0.9	-0.1	-0.15	0.4	3.18	2.26	2.9	3.18	-17.64	-11.27	49.82
-3	2	-3	0	0	0	-0.9	-0.1	-0.15	0.4	3.18	2.28	2.91	3.18	-17.64	-11.27	49.81
-3	-1	-23	0	0	0	-0.9	-0.1	-0.15	0.4	3.18	2.41	2.91	3.18	-17.63	-11.26	49.81
2	-4	-3	0	0	0	-0.9	-0.1	-0.15	0.4	3.18	2.59	2.95	3.18	-17.61	-11.25	49.81
55	14	38	0	0	0	-0.9	-0.1	-0.15	0.4	3.18	2.75	2.98	3.18	-17.4	-10.96	49.74
-3	-1	0	0	0	0	-0.9	-0.1	-0.15	0.4	3.18	2.8	2.99	3.18	-17.39	-10.96	49.74
-5	4	3	0	0	0	-0.9	-0.1	-0.15	0.4	3.18	2.87	3.01	3.18	-17.4	-10.95	49.75
-6	8	-9	0	0	0	-0.9	-0.1	-0.15	0.4	3.17	2.89	3.02	3.17	-17.4	-10.94	49.75
12	-3	-12	0	0	0	-0.9	-0.1	-0.15	0.4	3.17	2.92	3.02	3.17	-17.4	-10.94	49.75
6	0	3	0	0	-1	-0.9	-0.1	-0.15	0.4	3.17	2.94	3.04	3.17	-17.41	-10.93	49.74
1	5	4	0	1	1	-0.9	-0.1	-0.15	0.4	2.94	2.94	3.04	3.17	-17.41	-10.93	49.74
-18	-9	-5	0	0	0	-0.9	-0.1	-0.15	0.4	3.17	2.95	3.04	3.16	-17.47	-10.9	49.77
-6	-2	2	0	-1	-1	-0.9	-0.1	-0.15	0.4	3.16	2.95	3.05	3.16	-17.47	-10.9	49.77
7	6	5	0	0	1	-0.9	-0.1	-0.15	0.4	3.16	2.96	3.05	3.16	-17.46	-10.9	49.77
2	9	9	0	0	0	-0.9	-0.1	-0.15	0.4	3.16	2.98	3.06	3.16	-17.46	-10.89	49.77
-1	-2	0	0	0	0	-0.9	-0.1	-0.15	0.4	3.16	2.99	3.07	3.16	-17.46	-10.89	49.77
3	0	1	0	0	0	-0.9	-0.1	-0.15	0.4	3.16	3.01	3.07	3.16	-17.45	-10.88	49.77
8	11	0	0	0	-1	-0.9	-0.1	-0.15	0.4	3.15	3.04	3.08	3.16	-17.45	-10.87	49.77
47	-14	13	0	-1	1	-0.9	-0.1	-0.15	0.4	3.15	3.08	3.09	3.15	-17.1	-10.64	49.7
3	0	1	0	1	0	-0.9	-0.1	-0.15	0.4	3.14	3.09	3.1	3.15	-17.08	-10.61	49.7
5	3	-9	0	0	-1	-0.9	-0.1	-0.14	0.4	3.14	3.09	3.1	3.15	-17.06	-10.6	49.69
7	-11	5	0	0	0	-0.9	-0.1	-0.14	0.4	3.14	3.1	3.1	3.15	-17.06	-10.59	49.69
0	11	9	0	0	0	-0.9	-0.1	-0.14	0.4	3.14	3.1	3.1	3.15	-17.06	-10.59	49.69
5	-1	6	0	0	1	-0.9	-0.1	-0.14	0.4	3.14	3.09	3.1	3.14	-17.06	-10.58	49.69
1	1	-10	0	0	-1	-0.9	-0.1	-0.14	0.4	3.14	3.09	3.1	3.14	-17.06	-10.58	49.69
-5	9	-8	0	1	0	-0.9	-0.1	-0.15	0.4	3.14	3.09	3.09	3.14	-17.13	-10.58	49.73
-7	-6	-8	0	0	0	-0.9	-0.1	-0.15	0.4	3.14	3.09	3.09	3.14	-17.13	-10.58	49.74
-3	2	7	0	-1	0	-0.9	-0.1	-0.15	0.4	3.14	3.09	3.09	3.14	-17.13	-10.58	49.74
-2	0	-7	0	0	1	-0.9	-0.1	-0.15	0.4	3.14	3.09	3.09	3.15	-17.13	-10.57	49.74
4	3	3	0	0	0	-0.9	-0.1	-0.15	0.4	3.14	3.09	3.09	3.15	-17.14	-10.57	49.74
-8	0	-6	0	0	-1	-0.9	-0.1	-0.14	0.4	3.14	3.08	3.09	3.15	-17.13	-10.56	49.74
13	3	-3	0	0	0	-0.9	-0.1	-0.14	0.4	3.14	3.07	3.08	3.15	-17.13	-10.56	49.74
9	-5	17	-1	0	1	-0.9	-0.1	-0.14	0.4	3.14	3.04	3.08	3.15	-17.13	-10.55	49.76
-8	-2	5	0	0	-1	-0.9	-0.1	-0.14	0.4	3.14	3.07	3.08	3.1	-17.12	-10.55	49.76
2	-2	0	0	0	1	-0.9	-0.1	-0.14	0.4	3.1	3.11	3.1	2.98	-17.1	-10.54	49.75
13	-7	11	1	0	0	-0.9	-0.1	-0.14	0.4	2.74	3.15	3.13	0.08	-17.09	-10.52	49.75
-3	5	-2	1	0	0	-0.9	-0.1	-0.14	0.4	0	3.16	3.14	0	-17.1	-10.5	49.75
0	-6	-6	1	0	0	-0.9	-0.1	-0.14	0.4	0	3.15	3.09	0	-17.12	-10.47	49.74
-3	-4	53	2	1	0	-0.9	-0.1	-0.14	0.4	3.14	3.14	2.99	0	-17.18	-10.38	49.74
-197	2077	-1543	18	7	0	-0.88	-0.24	-0.11	0.4	0	3.12	2.98	0	-30.21	-0.11	48.64
-105	115	-57	-13	-4	0	-0.88	-0.24	-0.11	0.4	0	3.12	2.97	0	-30.63	0.09	48.63
-108	30	1341	-12	12	1	-0.88	-0.24	-0.11	0.4	0	3.13	2.98	0	-30.87	0.05	48.58
-43	68	-21	-35	22	-1	-0.88	-0.24	-0.12	0.39	0	3.14	3.01	0	-31.32	-0.98	48.54
-132	-44	99	22	-38	-1	-0.88	-0.24	-0.12	0.39	0	3.14	3.02	0	-31.02	-1.68	48.56
-35	-31	-62	3	0	1	-0.88	-0.23	-0.12	0.39	0	3.14	3.03	0	-30.73	-1.94	48.55
-6	-29	-103	2	1	0	-0.88	-0.23	-0.12	0.39	0	3.14	3.04	0	-30.52	-2.18	48.53
-701	-536	-87	2	11	18	-0.89	-0.22	-0.14	0.38	0	3.13	3.07	0	-29.63	-5.2	47.28
-610	-318	-128	-1	8	17	-0.89	-0.22	-0.15	0.37	0	3.09	3.06	0	-29.9	-5.9	46.62
-1131	-517	-172	0	12	30	-0.9	-0.22	-0.15	0.36	0	3.06	3.02	0	-30.39	-6.83	45.31
-818	-644	-407	-15	15	42	-0.9	-0.22	-0.16	0.33	0	3.08	2.99	0	-30.97	-8.42	43.08
230	-118	-304	-20	7	36	-0.91	-0.22	-0.17	0.3	0	3.02	2.98	0	-31.21	-10.53	39.65
1237	608	237	-10	-4	14	-0.92	-0.22	-0.18	0.26	0	2.99	3	0	-30.94	-12.71	35.37
2770	1192	626	4	-17	-21	-0.93	-0.22	-0.18	0.22	0	2.92	3.02	0	-30.13	-14.23	30.93
-5624	-2307	-2111	16	-61	-82	-0.81	-0.26	-0.14	0.51	0	2.99	0	0	-33.78	1.96	63.33
-540	208	173	-12	3	41	-0.82	-0.25	-0.14	0.49	0	3.02	2.99	0	-32.9	1.13	61.43
-187	-496	435	-33	43	53	-0.84	-0.24	-0.14	0.46	0	2.98	2.96	0	-32.27	-0.98	58.17
552	-427	573	-21	29	56	-0.86	-0.23	-0.15	0.42	0	2.95	2.94	0	-31.85	-4.2	53.28
1275	-263	707	-12	15	35	-0.89	-0.22	-0.17	0.37	0	2.88	2.94	0	-31.07	-7.95	47.07
1800	64	902	2	6	10	-0.91	-0.21	-0.18	0.31	0	2.86	2.99	0	-29.76	-11.64	40.1
2409	705	885	13	-3	-17	-0.93	-0.2	-0.19	0.24	0	2.76	3.01	0	-28.08	-14.76	32.98
-6688	-601	-4698	69	-106	-160	-0.83	-0.25	-0.15	0.49	0	2.9	3.02	0	-33.42	-0.37	61.14
-391	-92	652	-39	26	59	-0.84	-0.24	-0.15	0.47	0	3.02	3	0	-32.47	-1.63	58.42
825	-182	889	-36	43	62	-0.86	-0.23	-0.16	0.43	0	3.01	2.98	3.26	-31.62	-4.58	53.93
1792	75	1118	-13	20	39	-0.89	-0.21	-0.17	0.37	0	2.99	2.96	0	-30.49	-8.13	47.86
2098	165	952	2	8	8	-0.91	-0.2	-0.18	0.31	0	2.92	2.98	0	-28.93	-11.59	41.02
2731	822	1057	13	-1	-18	-0.93	-0.19	-0.18	0.25	0	2.9	3.03	0	-27.01	-14.47	34.08
3460	1591	942	30	-15	-59	-0.94	-0.18	-0.19	0.2	2.92	2.92	3.07	0	-25.15	-16.18	28.09
3678	1985	813	48	-35	-105	-0.95	-0.17	-0.18	0.18	0	3.02	3.09	0	-23.89	-15.96	24.47
-7798	-2390	-2487	-18	-38	-58	-0.88	-0.13	-0.15	0.43	0	3.12	3.11	0	-21.3	-8.68	54.13
121	-156	187	11	4	-8	-0.88	-0.12	-0.15	0.43	0	3.09	3.1	2.71	-19.97	-8.89	54.07
-159	-264	-81	17	19	5	-0.88	-0.11	-0.14	0.44	2.71	3.06	3.09	3.01	-19.17	-9.02	54.08
52	-88	-122	2	-3	1	-0.88	-0.11	-0.14	0.44	2.96	3.02	3.07	3.07	-18.74	-9.09	54.06
76	-105	-47	4	7	1	-0.88	-0.11	-0.14	0.44	3.04	3.01	3.05	3.1	-18.33	-9.16	54.04
63	34	-42	4	5	0	-0.88	-0.1	-0.14	0.44	3.08	3.03	3.03	3.11	-18.19	-9.21	54.03
