# Supplementary material for: Image Generation for 2D-CNN Using Time-Series Signal Features from Foot Gesture Applied to Select Cobot Operating Mode
Source: Sensors (Basel). 2021 Aug 26;21(17):5743. doi: 10.3390/s21175743 (PMC8434500; doi:10.3390/s21175743)
Supplement: Supplementary file 1 [file sensors-21-05743-s001.zip › data_fadwa/Cigarette crush with the forefoot/ccf62.xlsx]

## Sheet: ccf62
4	-1	-16	0	0	0	-0.71	0.09	-0.14	-0.68	3.17	2.93	3.03	3.16	19.2	-4.41	-88.48
1	-11	16	0	0	0	-0.71	0.09	-0.14	-0.68	3.17	3.05	3.05	3.16	19.19	-4.39	-88.48
0	-10	8	0	0	0	-0.71	0.09	-0.14	-0.68	2.99	2.99	3.06	3.16	19.16	-4.38	-88.47
0	3	-3	0	0	0	-0.71	0.09	-0.14	-0.68	3.16	3.01	3.07	3.15	19.15	-4.36	-88.47
2	1	-11	0	0	0	-0.71	0.09	-0.14	-0.68	3.16	3.03	3.08	3.15	19.12	-4.35	-88.47
43	11	16	1	0	0	-0.71	0.09	-0.14	-0.68	3.15	3.05	3.09	3.14	18.82	-4.35	-88.42
4	-5	-6	0	0	0	-0.71	0.09	-0.14	-0.68	3.06	3.06	3.1	3.14	18.8	-4.34	-88.43
3	3	10	-1	0	0	-0.71	0.09	-0.14	-0.68	3.15	3.06	3.1	3.14	18.8	-4.35	-88.43
3	5	-8	0	1	0	-0.71	0.09	-0.14	-0.68	3.15	3.06	3.1	3.15	18.8	-4.34	-88.42
-10	1	1	0	0	0	-0.71	0.09	-0.14	-0.68	3.05	3.05	3.1	3.15	18.8	-4.33	-88.41
7	-2	0	0	0	0	-0.71	0.09	-0.14	-0.68	3.16	3.1	3.1	3.16	18.81	-4.32	-88.41
-6	-8	4	0	0	0	-0.71	0.09	-0.14	-0.68	3.16	3.02	3.09	3.16	18.82	-4.31	-88.41
-7	-9	9	0	0	0	-0.71	0.09	-0.14	-0.68	3.16	3.02	3.09	3.16	18.83	-4.29	-88.4
-16	-5	-7	1	-1	1	-0.71	0.09	-0.14	-0.68	3.16	3.02	3.08	3.16	18.95	-4.29	-88.37
0	7	5	0	0	0	-0.71	0.09	-0.14	-0.68	3.02	3.02	3.08	3.15	18.93	-4.3	-88.37
6	2	-11	0	0	0	-0.71	0.09	-0.14	-0.68	3.16	3.03	3.07	3.15	18.91	-4.31	-88.37
9	-2	9	0	0	0	-0.71	0.09	-0.14	-0.68	3.15	3.03	3.07	3.15	18.9	-4.33	-88.37
-7	1	-16	0	0	0	-0.71	0.09	-0.14	-0.68	3.15	3.02	3.07	3.15	18.89	-4.34	-88.37
3	3	6	0	0	0	-0.71	0.09	-0.14	-0.68	3.16	3.07	3.15	3.15	18.88	-4.36	-88.38
3	0	-4	0	0	0	-0.71	0.09	-0.14	-0.68	3.16	3.01	3.07	3.15	18.87	-4.37	-88.38
-19	-1	-10	0	2	-1	-0.71	0.09	-0.14	-0.68	3.16	2.99	3.07	3.15	19.04	-4.38	-88.36
-4	4	8	-1	0	0	-0.71	0.09	-0.14	-0.68	3.16	2.98	3.07	3.16	19.07	-4.38	-88.36
-7	-6	2	0	-1	0	-0.71	0.09	-0.14	-0.68	3.16	3.06	3.06	3.16	19.09	-4.38	-88.36
-6	4	2	1	0	0	-0.71	0.09	-0.14	-0.68	3.16	2.96	3.06	3.16	19.12	-4.38	-88.36
7	5	-1	0	1	0	-0.71	0.09	-0.14	-0.68	3.17	2.94	3.06	3.16	19.15	-4.38	-88.35
-6	5	-7	0	0	0	-0.71	0.09	-0.14	-0.68	3.17	2.92	3.06	3.16	19.18	-4.38	-88.36
3	1	-1	-1	0	0	-0.71	0.09	-0.14	-0.68	3.17	2.88	3.16	3.17	19.21	-4.38	-88.35
8559	-33127	-9645	-23	19459	-11800	0	0	0	0	3.17	2.83	3.06	3.16	-180	0	180
-8623	33114	9634	23	-19460	11800	-0.71	0.1	-0.15	-0.68	3.17	2.76	3.05	3.16	19.57	-4.36	-88.33
-4	-5	-9	1	0	0	-0.71	0.1	-0.15	-0.68	3.17	2.73	3.05	3.17	19.59	-4.36	-88.33
9	-3	-5	-1	0	0	-0.71	0.1	-0.15	-0.68	3.17	2.69	3.17	3.17	19.62	-4.36	-88.33
0	4	1	0	0	0	-0.71	0.1	-0.15	-0.68	3.17	2.67	3.04	3.17	19.64	-4.36	-88.32
-8	1	-2	0	0	0	-0.71	0.1	-0.15	-0.68	3.17	2.68	3.17	3.17	19.65	-4.36	-88.32
-1	3	11	1	0	0	-0.71	0.1	-0.15	-0.68	3.17	2.7	3.04	3.17	19.66	-4.36	-88.32
-11	-3	3	0	0	0	-0.71	0.1	-0.15	-0.68	3.17	2.71	3.17	3.17	19.67	-4.36	-88.32
6	-1	0	-1	-1	1	-0.71	0.1	-0.15	-0.68	3.17	2.72	3.04	3.17	19.64	-4.36	-88.32
-8	2	14	0	0	-1	-0.71	0.1	-0.15	-0.68	3.17	3.04	3.04	3.17	19.64	-4.36	-88.32
9	-1	0	0	0	1	-0.71	0.1	-0.15	-0.68	3.17	2.74	3.04	3.17	19.63	-4.36	-88.32
5	6	-16	0	0	-1	-0.71	0.1	-0.15	-0.68	3.17	3.04	3.17	3.17	19.62	-4.36	-88.32
5	-1	1	1	0	0	-0.71	0.1	-0.15	-0.68	3.17	2.77	3.04	3.17	19.61	-4.36	-88.32
-3	-4	11	-1	0	1	-0.71	0.1	-0.15	-0.68	3.17	2.77	3.04	3.17	19.61	-4.35	-88.32
-5	8	-12	1	0	0	-0.71	0.1	-0.15	-0.68	3.17	2.78	3.04	3.17	19.6	-4.36	-88.32
6	7	-11	0	0	-1	-0.71	0.1	-0.15	-0.68	2.81	3.04	3.04	3.17	19.53	-4.37	-88.32
1	1	7	0	0	0	-0.71	0.1	-0.15	-0.68	3.17	2.8	3.04	3.17	19.53	-4.37	-88.32
-10	-15	10	0	0	0	-0.71	0.1	-0.15	-0.68	3.17	2.8	3.04	3.17	19.53	-4.38	-88.32
3	2	-4	0	0	0	-0.71	0.1	-0.15	-0.68	3.17	2.81	3.04	3.17	19.53	-4.38	-88.32
4	5	11	0	0	1	-0.71	0.1	-0.15	-0.68	3.17	2.81	3.17	3.17	19.53	-4.37	-88.32
-3	-1	-7	-1	0	0	-0.71	0.1	-0.15	-0.68	3.17	2.8	3.04	3.17	19.52	-4.37	-88.32
11	-11	-1	0	0	0	-0.71	0.1	-0.15	-0.68	3.17	2.8	3.04	3.17	19.52	-4.37	-88.32
-9	11	-10	0	0	-1	-0.71	0.1	-0.15	-0.68	3.17	2.78	3.04	3.17	19.54	-4.39	-88.31
4	1	-3	0	0	1	-0.71	0.1	-0.15	-0.68	3.17	3.04	3.04	3.17	19.54	-4.39	-88.31
3	-1	17	0	0	-1	-0.71	0.1	-0.15	-0.68	3.17	2.78	3.04	3.17	19.54	-4.39	-88.31
0	0	-4	0	0	1	-0.71	0.1	-0.15	-0.68	3.17	2.78	3.04	3.17	19.54	-4.39	-88.31
0	-3	5	1	0	-1	-0.71	0.1	-0.15	-0.68	3.17	2.78	3.04	3.17	19.54	-4.39	-88.31
-6	5	0	0	0	0	-0.71	0.1	-0.15	-0.68	3.17	2.79	3.17	3.17	19.54	-4.39	-88.31
7	1	10	0	0	0	-0.71	0.1	-0.15	-0.68	3.17	2.79	3.04	3.17	19.54	-4.39	-88.31
-3	-13	-12	0	0	0	-0.71	0.1	-0.15	-0.68	3.17	2.79	3.03	3.17	19.51	-4.39	-88.29
3	-3	-8	0	0	0	-0.71	0.1	-0.15	-0.68	3.17	2.79	3.03	3.17	19.51	-4.39	-88.29
2	8	3	0	1	0	-0.71	0.1	-0.15	-0.68	3.17	3.03	3.17	3.17	19.51	-4.39	-88.29
2	1	14	0	-1	0	-0.71	0.1	-0.15	-0.68	3.17	2.79	3.03	3.17	19.51	-4.39	-88.29
-2	-1	-1	-1	0	0	-0.71	0.1	-0.15	-0.68	3.18	2.78	3.03	3.17	19.51	-4.39	-88.29
-7	4	-2	1	0	0	-0.71	0.1	-0.15	-0.68	3.18	2.78	3.03	3.17	19.51	-4.39	-88.29
1	5	-13	0	0	0	-0.71	0.1	-0.15	-0.68	3.18	2.78	3.03	3.17	19.51	-4.39	-88.29
5	-6	2	0	0	0	-0.71	0.1	-0.15	-0.68	3.17	2.79	3.03	3.17	19.51	-4.39	-88.29
1	7	-10	0	0	0	-0.71	0.1	-0.15	-0.68	3.18	2.79	3.03	3.17	19.5	-4.4	-88.29
1	-11	1	-1	0	1	-0.71	0.1	-0.15	-0.68	3.18	2.79	3.03	3.17	19.5	-4.4	-88.29
4	-2	24	1	0	-1	-0.71	0.1	-0.15	-0.68	3.18	2.79	3.17	3.17	19.5	-4.4	-88.29
-6	6	-9	0	0	1	-0.71	0.1	-0.14	-0.68	3.17	2.79	3.03	3.17	19.5	-4.4	-88.29
0	6	16	0	0	0	-0.71	0.1	-0.14	-0.68	3.18	2.8	3.03	3.17	19.49	-4.4	-88.29
-5	1	-10	0	0	-1	-0.71	0.1	-0.14	-0.68	3.18	2.8	3.03	3.17	19.49	-4.4	-88.29
4	-1	-1	0	0	0	-0.71	0.1	-0.15	-0.68	3.18	2.8	3.03	3.17	19.49	-4.4	-88.29
-3	0	-2	0	0	1	-0.71	0.09	-0.15	-0.68	3.17	2.8	3.03	3.17	19.49	-4.41	-88.29
5	2	-16	-1	0	-1	-0.71	0.09	-0.15	-0.68	3.17	2.8	3.17	3.17	19.49	-4.41	-88.29
6	-1	8	0	0	0	-0.71	0.09	-0.15	-0.68	3.17	2.8	3.03	3.17	19.49	-4.41	-88.29
6	4	8	1	0	1	-0.71	0.09	-0.15	-0.68	3.17	2.8	3.17	3.17	19.49	-4.41	-88.29
-14	-12	-5	-1	0	-1	-0.71	0.09	-0.15	-0.68	3.17	2.8	3.03	3.17	19.49	-4.41	-88.29
4	5	-4	1	0	0	-0.71	0.09	-0.15	-0.68	3.17	2.8	3.03	3.17	19.49	-4.41	-88.29
-4	-3	2	0	0	0	-0.71	0.09	-0.15	-0.68	3.17	2.81	3.03	3.17	19.49	-4.41	-88.29
-1	-2	2	0	0	0	-0.71	0.09	-0.15	-0.68	3.17	3.03	3.17	3.17	19.48	-4.42	-88.27
3	8	-8	-1	0	1	-0.71	0.09	-0.15	-0.68	3.17	2.82	3.03	3.17	19.48	-4.42	-88.27
-3	4	6	1	0	0	-0.71	0.09	-0.15	-0.68	3.17	2.82	3.03	3.17	19.47	-4.43	-88.27
3	-6	19	-1	0	0	-0.71	0.09	-0.15	-0.68	3.17	2.82	3.03	3.17	19.47	-4.43	-88.27
10	0	2	1	0	-1	-0.71	0.09	-0.14	-0.68	3.17	2.83	3.03	3.17	19.46	-4.43	-88.27
-5	-14	-5	-1	0	0	-0.71	0.09	-0.14	-0.68	3.17	2.83	3.03	3.17	19.46	-4.43	-88.27
-5	2	-5	0	0	0	-0.71	0.09	-0.14	-0.68	3.17	2.83	3.03	3.17	19.47	-4.42	-88.27
3	5	-8	1	0	0	-0.71	0.09	-0.14	-0.68	3.17	2.83	3.17	3.17	19.46	-4.42	-88.27
-3	4	3	-1	0	0	-0.71	0.09	-0.14	-0.68	3.17	2.83	3.17	3.17	19.46	-4.42	-88.26
0	3	-12	1	0	0	-0.71	0.09	-0.14	-0.68	3.17	2.83	3.03	3.17	19.46	-4.42	-88.26
7	4	7	0	0	0	-0.71	0.09	-0.14	-0.68	3.17	2.83	3.03	3.17	19.46	-4.42	-88.26
-2	-7	3	0	0	0	-0.71	0.09	-0.14	-0.68	3.17	2.83	3.03	3.17	19.45	-4.43	-88.27
-1	0	-6	-1	0	0	-0.71	0.09	-0.14	-0.68	3.17	2.83	3.03	3.17	19.45	-4.43	-88.27
-4	4	-1	1	0	1	-0.71	0.09	-0.14	-0.68	3.17	2.83	3.03	3.17	19.45	-4.43	-88.27
-2	3	8	0	0	-1	-0.71	0.09	-0.14	-0.68	3.17	2.83	3.03	3.17	19.45	-4.43	-88.27
14	-19	-19	0	0	0	-0.71	0.09	-0.14	-0.68	3.17	2.83	3.03	3.17	19.44	-4.44	-88.27
-6	8	-2	-1	0	0	-0.71	0.09	-0.14	-0.68	3.17	2.83	3.17	3.17	19.44	-4.44	-88.26
9	4	1	1	0	0	-0.71	0.09	-0.14	-0.68	3.17	2.83	3.17	3.17	19.44	-4.44	-88.26
-8	-5	14	-1	0	0	-0.71	0.09	-0.14	-0.68	3.17	2.83	3.03	3.17	19.44	-4.44	-88.26
-5	1	0	0	0	0	-0.71	0.09	-0.14	-0.68	3.17	2.83	3.03	3.17	19.44	-4.43	-88.26
2	-2	-7	0	0	0	-0.71	0.09	-0.14	-0.68	3.17	2.83	3.03	3.17	19.44	-4.43	-88.26
-3	6	4	1	0	0	-0.71	0.09	-0.14	-0.68	3.18	2.84	3.03	3.17	19.44	-4.43	-88.26
-3	7	-5	-1	0	0	-0.71	0.09	-0.14	-0.68	3.18	2.87	3.04	3.18	19.42	-4.41	-88.23
4	-12	18	0	0	0	-0.71	0.09	-0.14	-0.68	3.18	2.89	3.04	3.17	19.41	-4.4	-88.23
11	-3	-2	1	0	0	-0.71	0.09	-0.14	-0.68	3.18	2.9	3.05	3.17	19.4	-4.4	-88.23
-6	13	3	0	0	1	-0.71	0.09	-0.14	-0.68	3.17	2.92	3.05	3.17	19.39	-4.41	-88.22
-4	-6	17	-1	0	0	-0.71	0.09	-0.14	-0.68	3.17	2.94	3.05	3.17	19.37	-4.4	-88.22
6	1	-6	1	0	0	-0.71	0.09	-0.14	-0.68	3.17	2.94	3.05	3.17	19.35	-4.4	-88.23
11	2	-1	0	0	0	-0.71	0.09	-0.14	-0.68	3.17	2.94	3.06	3.16	19.33	-4.41	-88.22
49	-16	-9	0	-3	0	-0.71	0.09	-0.14	-0.68	3.17	2.99	3.07	3.14	18.89	-4.4	-88.22
8	7	25	0	0	0	-0.71	0.09	-0.14	-0.68	3.12	3.07	3.08	3	18.78	-4.4	-88.21
15	-1	-5	1	-1	0	-0.71	0.09	-0.14	-0.68	2.88	3.14	3.12	0.66	18.68	-4.42	-88.22
25	-7	27	1	1	0	-0.71	0.09	-0.14	-0.68	0	3.16	3.12	0	18.56	-4.46	-88.23
19	9	59	3	2	1	-0.71	0.09	-0.14	-0.68	0	3.14	3.06	0	18.48	-4.59	-88.25
-17	41	64	5	4	1	-0.71	0.09	-0.14	-0.68	0	2.94	2.94	0	18.48	-4.84	-88.3
-32	15	108	7	4	1	-0.71	0.08	-0.14	-0.68	0	2.98	2.67	0	18.6	-5.25	-88.39
-140	-11	464	20	8	6	-0.71	0.08	-0.15	-0.68	0	2.8	2.61	0	18.89	-6.01	-88.58
-795	3112	-4150	-41	-26	-5	-0.68	-0.03	-0.35	-0.64	0	2.97	2.86	0	28.52	-31.7	-94.7
33	115	596	-7	-10	2	-0.68	-0.04	-0.35	-0.64	0	3.07	2.91	0	27.96	-31.55	-94.55
-51	144	597	-8	-6	2	-0.68	-0.04	-0.34	-0.64	0	3.12	2.95	0	27.11	-31.18	-94.33
130	60	441	-5	1	1	-0.68	-0.04	-0.34	-0.65	0	3.12	2.99	0	26.17	-30.62	-94.12
44	15	473	0	2	2	-0.68	-0.04	-0.33	-0.65	0	3.1	3.02	0	25.28	-29.99	-93.96
-148	-32	258	-2	7	4	-0.68	-0.04	-0.32	-0.65	0	3.1	2.99	0	24.58	-29.32	-93.97
-53	-66	282	-4	21	5	-0.68	-0.04	-0.31	-0.66	0	3.1	2.95	0	24.35	-28.57	-94.35
7443	760	-298	69	-41	-156	-0.55	0.04	-0.27	-0.79	0	3.09	0	0	28.7	-12.99	-114
238	-616	1867	71	-32	-77	-0.59	0.02	-0.27	-0.76	0	3.03	3.05	0	27.21	-16.26	-108.84
-1002	-1473	709	25	-19	-57	-0.64	0	-0.27	-0.72	0	2.91	3.11	0	25.12	-20.2	-101.35
-2311	-1468	-293	5	0	-21	-0.69	-0.02	-0.28	-0.66	0	2.82	3.08	0	22.5	-24.1	-92.35
-3772	-1367	-947	-18	14	23	-0.74	-0.03	-0.29	-0.6	0	2.69	3	0	20.06	-27.24	-83.22
-5983	-1601	-2266	-48	49	84	-0.78	-0.03	-0.3	-0.55	0	2.85	0	0	19.22	-29.44	-75.99
-3372	-911	-1643	-65	48	133	-0.79	-0.01	-0.31	-0.53	0	2.86	2.92	0	20.66	-30.34	-73.08
17054	7312	6146	77	-38	-103	-0.53	0.06	-0.27	-0.8	0	2.64	3	0	30.77	-11.06	-116.13
-771	-612	-239	41	-40	-70	-0.57	0.04	-0.28	-0.77	0	2.38	3.05	0	30.12	-14.78	-110.71
-1587	-1410	-291	23	-18	-47	-0.62	0.03	-0.29	-0.72	0	2.11	3.11	0	28.82	-19.1	-103.34
-2479	-1858	-633	7	-13	-16	-0.68	0.01	-0.3	-0.67	0	1.52	3.1	0	26.71	-23.41	-94.59
-3902	-1633	-1393	-16	9	28	-0.73	0	-0.31	-0.61	0	2.16	3.06	0	24.58	-27.05	-85.68
-3825	-1281	-1569	-45	38	76	-0.77	-0.01	-0.32	-0.56	0	2.44	2.99	0	23.11	-29.66	-78.36
-4141	-1147	-2458	-68	47	116	-0.78	0	-0.33	-0.53	0	2.64	2.94	0	23.88	-30.93	-74.75
14197	7167	5890	17	12	6	-0.5	0.07	-0.27	-0.82	0	2.61	2.93	0	31.15	-8.4	-119.36
635	95	-260	22	-20	-63	-0.52	0.07	-0.27	-0.81	0	2.52	3.01	0	31.52	-9.9	-116.95
329	1	228	34	-46	-61	-0.56	0.06	-0.28	-0.78	0	2.44	3.07	0	31.16	-12.73	-112.7
-1002	-816	35	26	-22	-54	-0.6	0.04	-0.29	-0.74	0	2.14	3.1	0	30.01	-16.5	-106.45
-1431	-1378	-556	12	-13	-27	-0.65	0.03	-0.29	-0.7	0	1.89	3.06	0	28.21	-20.47	-98.7
-3286	-1503	-955	-7	5	9	-0.71	0.01	-0.3	-0.64	0	1.71	2.98	0	26.11	-24.12	-90.3
-3779	-1273	-1532	-24	16	47	-0.75	0	-0.31	-0.59	0	1.9	2.89	0	24.36	-26.94	-82.65
10465	4722	4192	-91	50	186	-0.48	0.08	-0.25	-0.84	0	2.44	2.73	0	30.12	-5.9	-122.47
-569	220	-802	18	22	-57	-0.49	0.08	-0.26	-0.83	0	2.51	2.9	0	30.34	-6.78	-121.1
-268	-145	-411	28	-33	-60	-0.51	0.07	-0.26	-0.82	0	2.34	2.98	0	30.31	-8.47	-118.08
-1103	-713	-168	25	-22	-50	-0.55	0.06	-0.27	-0.79	0	2.42	3.02	0	29.78	-11.09	-113.28
-1214	-820	-320	19	-14	-35	-0.6	0.05	-0.27	-0.75	0	2.58	3.04	0	28.86	-14.27	-107.16
-2390	-1056	-807	0	-3	-2	-0.64	0.04	-0.28	-0.71	0	2.92	3.03	0	27.78	-17.4	-100.36
-2173	-991	-901	-15	-1	24	-0.68	0.03	-0.28	-0.67	0	3.01	3.05	0	26.47	-20.01	-93.73
291	1151	419	-133	55	234	-0.74	0.07	-0.2	-0.64	0	3.08	0	0	21.71	-11.7	-84.56
197	-10	22	0	-2	5	-0.73	0.08	-0.19	-0.65	0	3.07	3.09	0	21.62	-10.54	-85.49
464	101	113	0	-4	-7	-0.72	0.08	-0.18	-0.66	0	3.08	3.09	0	21.31	-9.42	-86.35
546	197	234	6	-7	-23	-0.72	0.08	-0.18	-0.66	0	3.03	3.06	2.76	20.72	-8.41	-86.73
-382	-351	49	9	-2	-15	-0.72	0.08	-0.17	-0.66	2.78	2.89	3.01	3.01	20.1	-7.59	-86.49
-305	-279	311	16	11	4	-0.73	0.08	-0.16	-0.66	3.02	2.8	3	3.07	19.68	-7.04	-86.2
48	-31	-888	-1	10	0	-0.73	0.08	-0.16	-0.66	3.09	2.73	3.02	3.11	19.64	-6.81	-86.06
-11	-359	156	9	1	5	-0.73	0.09	-0.15	-0.66	3.13	2.71	3.02	3.14	19.76	-5.45	-85.59
-7	4	14	1	0	0	-0.73	0.09	-0.15	-0.66	3.15	2.67	3.03	3.16	19.78	-5.44	-85.57
-7	-2	-6	0	1	0	-0.73	0.09	-0.15	-0.66	3.16	2.67	3.03	3.15	19.8	-5.42	-85.55
4	-8	-11	0	-1	0	-0.73	0.09	-0.15	-0.66	3.16	2.62	3.02	3.16	19.83	-5.41	-85.54
-3	1	-7	0	0	0	-0.73	0.09	-0.15	-0.66	3.17	2.61	3.01	3.16	19.84	-5.4	-85.54
-5	6	-10	0	-1	0	-0.73	0.09	-0.15	-0.66	3.17	2.62	3.01	3.16	19.85	-5.4	-85.52
3	-4	13	0	0	0	-0.73	0.09	-0.15	-0.66	3.17	2.67	3	3.16	19.84	-5.38	-85.52
9463	-6381	-23331	-25343	16384	1537	-0.73	0.09	-0.15	-0.66	3.17	2.73	2.99	3.16	19.84	-5.38	-85.51
-9424	6370	23343	25343	-16385	-1536	-0.73	0.09	-0.15	-0.66	3.17	2.8	2.99	3.17	19.47	-5.31	-85.46
9	-2	8	0	0	-1	-0.73	0.09	-0.15	-0.66	3.17	2.83	2.99	3.17	19.41	-5.31	-85.46
10	-5	-6	0	0	1	-0.73	0.09	-0.15	-0.66	3.17	2.9	3	3.17	19.36	-5.29	-85.45
-4	2	-6	0	-1	0	-0.73	0.09	-0.15	-0.66	3.17	2.94	3.02	3.17	19.31	-5.27	-85.45
7	-9	4	0	0	0	-0.73	0.09	-0.15	-0.66	3.17	3.04	3.04	3.17	19.23	-5.25	-85.44
15	-1	-1	0	-1	0	-0.73	0.09	-0.15	-0.66	3.17	2.96	3.05	3.17	19.16	-5.22	-85.44
8	0	12	0	1	0	-0.73	0.09	-0.15	-0.66	3.17	2.97	3.05	3.17	19.08	-5.19	-85.44
50	-14	15	1	3	-1	-0.73	0.09	-0.14	-0.66	3.17	2.97	3.04	3.17	18.84	-5.1	-85.39
-9	-1	13	0	1	0	-0.73	0.09	-0.14	-0.66	3.17	2.96	3.04	3.17	18.87	-5.1	-85.38
4	1	-8	0	0	0	-0.73	0.09	-0.14	-0.66	3.17	2.95	3.04	3.17	18.9	-5.11	-85.38
-7	3	-3	0	0	0	-0.73	0.09	-0.14	-0.66	3.18	2.91	3.03	3.17	18.93	-5.13	-85.39
-8	1	5	0	0	0	-0.73	0.09	-0.14	-0.66	3.18	2.86	3.04	3.17	18.97	-5.14	-85.38
-10	-3	-11	0	0	0	-0.73	0.09	-0.14	-0.66	3.18	2.77	3.03	3.17	19.01	-5.16	-85.38
-10	-1	-8	0	0	0	-0.73	0.09	-0.14	-0.66	3.18	3.03	3.03	3.17	19.06	-5.17	-85.38
-96	14	-53	0	-2	1	-0.73	0.09	-0.15	-0.66	3.18	2.69	3.03	3.17	19.72	-5.35	-85.38
9	8	3	0	0	0	-0.73	0.09	-0.15	-0.66	3.18	2.72	3.17	3.17	19.7	-5.34	-85.38
2	4	18	-1	0	0	-0.73	0.09	-0.15	-0.66	3.18	2.75	3.03	3.17	19.68	-5.35	-85.38
-4	-10	14	0	0	0	-0.73	0.09	-0.15	-0.66	3.18	2.75	3.03	3.17	19.65	-5.34	-85.38
6	0	12	0	0	-1	-0.73	0.09	-0.15	-0.66	3.18	2.75	3.03	3.17	19.64	-5.34	-85.38
3	1	5	0	0	0	-0.73	0.09	-0.15	-0.66	3.18	2.74	3.03	3.17	19.62	-5.33	-85.37
10	0	-12	1	0	0	-0.73	0.09	-0.15	-0.66	3.18	2.72	3.03	3.17	19.62	-5.34	-85.37
-14	-2	-5	0	0	0	-0.73	0.09	-0.15	-0.66	3.18	2.71	3.17	3.18	19.64	-5.36	-85.36
7	12	7	0	0	0	-0.73	0.09	-0.15	-0.66	3.18	2.72	3.03	3.17	19.63	-5.37	-85.35
-1	-3	-3	0	0	0	-0.73	0.09	-0.15	-0.66	3.18	2.75	3.03	3.17	19.62	-5.37	-85.35
-1	-8	3	-1	0	0	-0.73	0.09	-0.15	-0.66	3.18	2.77	3.03	3.17	19.61	-5.37	-85.35
2	-2	4	0	0	0	-0.73	0.09	-0.15	-0.66	3.18	2.77	3.03	3.17	19.6	-5.37	-85.34
8	9	-8	1	0	0	-0.73	0.09	-0.15	-0.66	3.18	2.77	3.03	3.17	19.59	-5.37	-85.35
-5	0	1	0	0	0	-0.73	0.09	-0.15	-0.66	3.18	2.78	3.03	3.17	19.58	-5.37	-85.35
6	-5	3	0	0	0	-0.73	0.09	-0.15	-0.66	3.18	2.78	3.03	3.17	19.51	-5.37	-85.31
-1	4	-2	0	0	0	-0.73	0.09	-0.15	-0.66	3.18	2.78	3.03	3.18	19.51	-5.37	-85.31
0	1	-6	-1	0	0	-0.73	0.09	-0.15	-0.66	3.18	2.79	3.03	3.17	19.51	-5.37	-85.31
3	5	1	1	0	0	-0.73	0.09	-0.15	-0.66	3.18	2.79	3.03	3.17	19.51	-5.38	-85.32
-1	-2	12	0	0	0	-0.73	0.09	-0.15	-0.66	3.18	2.79	3.03	3.17	19.51	-5.38	-85.31
6	1	-17	-1	0	1	-0.73	0.09	-0.15	-0.66	3.18	2.78	3.03	3.17	19.51	-5.38	-85.31
-6	-6	0	1	0	-1	-0.73	0.09	-0.15	-0.66	2.78	2.78	3.03	3.17	19.5	-5.38	-85.31
-6	-4	5	0	1	0	-0.73	0.09	-0.15	-0.66	3.18	2.76	3.03	3.17	19.53	-5.4	-85.29
10	7	-6	0	0	0	-0.73	0.09	-0.15	-0.66	3.18	2.77	3.03	3.17	19.53	-5.41	-85.28
-6	2	-2	0	0	0	-0.73	0.09	-0.15	-0.66	3.18	2.77	3.03	3.18	19.54	-5.41	-85.28
