# Supplementary material for: Image Generation for 2D-CNN Using Time-Series Signal Features from Foot Gesture Applied to Select Cobot Operating Mode
Source: Sensors (Basel). 2021 Aug 26;21(17):5743. doi: 10.3390/s21175743 (PMC8434500; doi:10.3390/s21175743)
Supplement: Supplementary file 1 [file sensors-21-05743-s001.zip › data_fadwa/Cigarette crush with the forefoot/ccf63.xlsx]

## Sheet: ccf63
-3	7	17	0	0	0	-0.73	0.09	-0.14	-0.66	3.16	3.05	3.05	3.16	18.57	-5.46	-85.13
7	1	-10	0	1	0	-0.73	0.09	-0.14	-0.66	3.17	3.01	3.05	3.16	18.57	-5.45	-85.11
3	-3	-2	0	0	0	-0.73	0.09	-0.14	-0.66	3.17	3.01	3.06	3.17	18.58	-5.45	-85.11
-3	-4	8	0	0	0	-0.73	0.09	-0.14	-0.66	3.17	3.01	3.06	3.17	18.59	-5.44	-85.11
-1	-10	-17	0	0	0	-0.73	0.09	-0.14	-0.66	3.17	3.02	3.17	3.17	18.6	-5.43	-85.1
4	-9	16	0	0	0	-0.73	0.09	-0.14	-0.66	3.17	3.02	3.07	3.17	18.6	-5.32	-85.04
-4	-7	-2	1	0	0	-0.73	0.09	-0.14	-0.66	3.17	3.01	3.07	3.17	18.61	-5.32	-85.04
-2	5	-14	0	1	0	-0.73	0.09	-0.14	-0.66	3.17	3.01	3.08	3.17	18.64	-5.33	-85.04
7	-1	2	0	-1	0	-0.73	0.09	-0.14	-0.66	3.17	3	3.17	3.17	18.67	-5.34	-85.03
-9	-3	2	0	0	1	-0.73	0.09	-0.14	-0.66	3.17	3	3.08	3.17	18.69	-5.35	-85.04
-5	11	7	0	0	-1	-0.73	0.09	-0.14	-0.66	3.17	3.08	3.08	3.16	18.7	-5.35	-85.04
-10	0	-11	0	0	0	-0.73	0.09	-0.14	-0.66	3.16	2.99	3.08	3.16	18.72	-5.35	-85.04
3722	22964	-19924	-23	6684	-17851	0	0	0	0	3.16	2.98	3.06	3.15	-180	0	-180
-3744	-22937	19908	23	-6684	17852	-0.73	0.09	-0.15	-0.66	3.15	2.95	3.04	3.15	18.96	-5.58	-85.09
-7	0	11	0	0	0	-0.73	0.09	-0.15	-0.66	3.15	2.94	3.04	3.15	18.98	-5.59	-85.1
-5	0	-6	0	0	-1	-0.73	0.09	-0.15	-0.66	3.15	2.93	3.04	3.15	19.01	-5.6	-85.09
3	-2	-5	0	0	0	-0.73	0.09	-0.15	-0.66	3.16	2.92	3.15	3.15	19.03	-5.6	-85.09
1	0	0	0	0	0	-0.73	0.09	-0.15	-0.66	2.91	2.91	3.03	3.15	19.04	-5.61	-85.09
-7	-2	-1	0	0	0	-0.73	0.09	-0.15	-0.66	3.16	2.91	3.03	3.16	19.06	-5.61	-85.1
-6	-4	6	0	0	0	-0.73	0.09	-0.15	-0.66	3.16	2.9	3.03	3.15	19.08	-5.61	-85.09
-7	-1	-24	0	0	0	-0.73	0.09	-0.15	-0.66	3.16	3.03	3.03	3.15	19.19	-5.63	-85.07
-3	-4	-4	-1	-1	0	-0.73	0.09	-0.15	-0.66	3.16	2.9	3.03	3.16	19.19	-5.62	-85.07
-2	1	12	0	0	0	-0.73	0.09	-0.15	-0.66	3.16	2.91	3.03	3.16	19.18	-5.62	-85.07
1	2	-4	0	0	1	-0.73	0.09	-0.15	-0.66	3.16	2.92	3.03	3.16	19.18	-5.61	-85.07
-5	3	-7	0	0	-1	-0.73	0.09	-0.15	-0.66	3.16	2.93	3.15	3.15	19.16	-5.61	-85.07
2	10	2	0	0	0	-0.73	0.09	-0.15	-0.66	3.16	2.93	3.04	3.15	19.15	-5.6	-85.06
-7	-8	10	0	0	0	-0.73	0.09	-0.15	-0.66	3.15	2.95	3.05	3.15	19.14	-5.6	-85.06
33	-2	20	0	0	0	-0.73	0.09	-0.15	-0.66	3.15	2.98	3.07	3.14	18.96	-5.59	-85.07
-3	11	6	1	0	1	-0.73	0.09	-0.15	-0.66	3.15	3	3.14	3.14	18.93	-5.59	-85.06
-1	-10	-8	-1	0	0	-0.73	0.09	-0.15	-0.66	3.14	3.02	3.08	3.13	18.92	-5.58	-85.06
15	4	12	1	0	0	-0.73	0.09	-0.15	-0.66	3.14	3.03	3.08	3.13	18.9	-5.58	-85.05
5	4	-2	0	0	0	-0.73	0.09	-0.15	-0.66	3.13	3.04	3.08	3.13	18.87	-5.59	-85.06
0	1	2	0	0	0	-0.73	0.09	-0.15	-0.66	3.13	3.04	3.09	3.13	18.86	-5.6	-85.05
-4	-2	-13	0	0	0	-0.73	0.09	-0.15	-0.66	3.13	3.04	3.09	3.13	18.85	-5.6	-85.05
6	-6	13	0	1	-1	-0.73	0.09	-0.15	-0.66	3.13	3.03	3.09	3.13	18.86	-5.6	-85.05
2	1	0	0	0	0	-0.73	0.09	-0.15	-0.66	3.14	3.02	3.09	3.13	18.87	-5.61	-85.05
-12	0	-12	0	0	0	-0.73	0.09	-0.15	-0.66	3.02	3.02	3.13	3.13	18.89	-5.61	-85.05
-5	6	-12	0	0	0	-0.73	0.09	-0.15	-0.66	3.14	3.02	3.09	3.13	18.91	-5.61	-85.04
1	2	1	-1	0	0	-0.73	0.09	-0.15	-0.66	3.14	3.03	3.09	3.13	18.92	-5.61	-85.04
0	-3	2	1	0	0	-0.73	0.09	-0.15	-0.66	3.14	3.04	3.09	3.13	18.93	-5.61	-85.04
-1	-7	-1	-1	0	0	-0.73	0.09	-0.15	-0.66	3.14	3.05	3.1	3.14	18.93	-5.61	-85.04
-17178	24556	2617	24	-26	-3782	-0.73	1.05	0	0	3.14	3.05	3.1	3.13	87.37	0	0
17192	-24558	-2591	-24	25	3782	-0.73	0.09	-0.15	-0.66	3.14	3.05	3.1	3.13	18.82	-5.57	-85.01
3	2	2	0	0	0	-0.73	0.09	-0.15	-0.66	3.14	3.06	3.1	3.14	18.82	-5.56	-85.01
5	6	0	0	0	0	-0.73	0.09	-0.15	-0.66	3.14	3.07	3.14	3.14	18.81	-5.55	-85.01
4	-10	-6	0	0	0	-0.73	0.09	-0.15	-0.66	3.14	3.07	3.1	3.14	18.79	-5.55	-85
-11	-1	-13	0	0	0	-0.73	0.09	-0.15	-0.66	3.14	3.07	3.1	3.14	18.78	-5.54	-85
14	-2	11	0	0	0	-0.73	0.09	-0.15	-0.66	3.14	3.07	3.1	3.14	18.75	-5.54	-84.99
1	5	-11	0	0	0	-0.73	0.09	-0.14	-0.66	3.14	3.06	3.09	3.14	18.73	-5.54	-84.99
-5	-10	-4	1	1	0	-0.73	0.09	-0.15	-0.66	3.15	3.05	3.09	3.15	18.77	-5.56	-84.95
-6	6	-5	0	0	0	-0.73	0.09	-0.15	-0.66	3.15	3.04	3.09	3.15	18.79	-5.56	-84.95
0	1	3	0	0	0	-0.73	0.09	-0.15	-0.66	3.16	3.03	3.09	3.15	18.81	-5.57	-84.95
-6	-3	2	0	0	0	-0.73	0.09	-0.15	-0.66	3.16	3.03	3.09	3.16	18.83	-5.57	-84.94
1	-3	2	-1	0	0	-0.73	0.09	-0.15	-0.66	3.16	3.03	3.09	3.15	18.84	-5.57	-84.94
7	-1	-3	0	0	0	-0.73	0.09	-0.15	-0.66	3.16	3.03	3.09	3.15	18.85	-5.57	-84.94
-5	6	4	0	0	0	-0.73	0.09	-0.15	-0.66	3.16	3.04	3.1	3.15	18.86	-5.57	-84.94
0	-4	-1	1	-1	1	-0.73	0.09	-0.15	-0.66	3.15	3.07	3.13	3.13	18.83	-5.56	-84.91
2	11	3	0	0	0	-0.73	0.09	-0.15	-0.66	3.14	3.08	3.12	3.13	18.81	-5.57	-84.92
-3	-14	9	0	0	0	-0.73	0.09	-0.15	-0.66	3.13	3.1	3.12	3.12	18.78	-5.57	-84.91
1	0	0	0	0	-1	-0.73	0.09	-0.15	-0.66	3.13	3.1	3.12	3.12	18.76	-5.57	-84.91
5	6	3	0	0	0	-0.73	0.09	-0.15	-0.66	3.13	3.1	3.13	3.13	18.75	-5.58	-84.91
7	6	1	0	0	0	-0.73	0.09	-0.15	-0.66	3.13	3.1	3.13	3.12	18.74	-5.58	-84.9
-2	-5	-5	0	0	0	-0.73	0.09	-0.15	-0.66	3.13	3.1	3.12	3.12	18.73	-5.58	-84.91
3	-5	-3	0	1	0	-0.73	0.09	-0.15	-0.66	3.13	3.1	3.13	3.13	18.74	-5.58	-84.87
6	-2	3	0	0	0	-0.73	0.09	-0.15	-0.66	3.13	3.1	3.12	3.13	18.74	-5.59	-84.87
-10	-3	-4	0	0	0	-0.73	0.09	-0.15	-0.66	3.13	3.1	3.13	3.12	18.74	-5.59	-84.87
0	8	9	0	-1	0	-0.73	0.09	-0.15	-0.66	3.13	3.1	3.13	3.11	18.74	-5.59	-84.87
-3	-6	4	0	0	0	-0.73	0.09	-0.15	-0.66	3.13	3.1	3.13	3.11	18.73	-5.6	-84.87
-1	2	3	0	1	0	-0.73	0.09	-0.15	-0.66	3.13	3.1	3.12	3.12	18.73	-5.6	-84.87
11	4	-8	0	0	0	-0.73	0.09	-0.15	-0.66	3.13	3.1	3.12	3.12	18.73	-5.6	-84.87
-6	5	-10	0	0	1	-0.73	0.09	-0.15	-0.66	3.13	3.1	3.12	3.12	18.73	-5.61	-84.87
-2	2	-3	0	0	-1	-0.73	0.09	-0.15	-0.66	3.13	3.09	3.12	3.13	18.76	-5.62	-84.84
-1	2	4	0	0	0	-0.73	0.09	-0.15	-0.66	3.14	3.08	3.12	3.14	18.77	-5.62	-84.84
-9	-3	-7	0	0	0	-0.73	0.09	-0.15	-0.66	3.14	3.08	3.12	3.13	18.78	-5.62	-84.84
2	4	14	-1	0	0	-0.73	0.09	-0.15	-0.66	3.14	3.07	3.12	3.13	18.79	-5.62	-84.84
0	-6	15	1	0	0	-0.73	0.09	-0.15	-0.66	3.14	3.07	3.12	3.13	18.8	-5.62	-84.84
-1	-3	-6	-1	0	0	-0.73	0.09	-0.15	-0.66	3.07	3.07	3.11	3.14	18.8	-5.62	-84.84
0	1	-12	1	0	0	-0.73	0.09	-0.15	-0.66	3.14	3.07	3.11	3.14	18.81	-5.62	-84.84
-1	-6	-16	0	-1	1	-0.73	0.09	-0.15	-0.66	3.14	3.07	3.11	3.14	18.81	-5.61	-84.8
2	-3	7	0	0	-1	-0.73	0.09	-0.15	-0.66	3.14	3.07	3.11	3.14	18.81	-5.61	-84.8
-5	3	6	0	0	0	-0.73	0.09	-0.15	-0.66	3.14	3.07	3.11	3.14	18.8	-5.61	-84.8
7	0	-5	0	0	0	-0.73	0.09	-0.15	-0.66	3.14	3.07	3.11	3.14	18.8	-5.61	-84.79
1	2	3	0	0	0	-0.73	0.09	-0.15	-0.66	3.14	3.08	3.11	3.14	18.79	-5.61	-84.79
1	0	-1	0	0	0	-0.73	0.09	-0.15	-0.66	3.14	3.08	3.12	3.14	18.79	-5.61	-84.79
-7	-3	14	0	0	0	-0.73	0.09	-0.15	-0.66	3.15	3.09	3.12	3.14	18.79	-5.61	-84.8
26	-5	11	0	0	0	-0.73	0.09	-0.14	-0.66	3.15	3.11	3.13	3.13	18.6	-5.54	-84.72
1	1	4	0	0	1	-0.73	0.09	-0.14	-0.66	3.14	3.11	3.13	3.13	18.59	-5.55	-84.71
8	-6	-4	0	0	-1	-0.73	0.09	-0.14	-0.66	3.14	3.11	3.13	3.13	18.57	-5.55	-84.71
0	1	10	0	0	1	-0.73	0.09	-0.14	-0.66	3.13	3.12	3.13	3.12	18.56	-5.56	-84.7
-1	2	-20	0	0	0	-0.73	0.09	-0.14	-0.66	3.12	3.12	3.13	3.08	18.54	-5.56	-84.71
-5	2	1	0	0	0	-0.73	0.09	-0.14	-0.66	3.04	3.13	3.13	2.85	18.51	-5.56	-84.71
10	3	-7	0	0	0	-0.73	0.09	-0.14	-0.66	2.63	3.16	3.15	0	18.49	-5.56	-84.7
4902	32167	-18357	9215	-17323	-4180	-0.73	-1.67	1.23	-1.56	0	3.16	3.15	0	-51.84	nan	-48.56
-5153	-31426	18869	-9143	17335	4190	-0.73	0.05	-0.2	-0.65	0	3.14	3.08	0	19.72	-13.21	-85.95
-53	268	-103	-1	7	2	-0.73	0.04	-0.21	-0.65	0	3.11	3.01	0	19.99	-15.23	-86.34
-123	248	-331	0	3	1	-0.73	0.03	-0.23	-0.65	0	3.08	2.98	0	20.45	-17.25	-86.83
56	270	-318	0	0	1	-0.72	0.02	-0.24	-0.65	0	3.09	2.98	0	20.98	-19.28	-87.37
81	225	-283	-11	3	-3	-0.72	0.01	-0.26	-0.65	3.12	3.12	2.99	0	21.58	-21.12	-87.93
58	167	-437	-4	-4	-4	-0.72	0	-0.27	-0.64	0	3.14	3.03	0	22.19	-22.78	-88.43
-84	294	-318	-9	-5	-2	-0.71	-0.01	-0.28	-0.64	0	3.15	3.06	0	22.71	-24.26	-88.81
-1459	-67	519	-75	8	20	-0.7	0.01	-0.28	-0.66	0	3.15	3.09	0	24	-22.08	-91.7
-1255	-573	-398	-12	13	38	-0.69	0.02	-0.28	-0.67	0	3.15	3.08	0	25.25	-20.99	-93.31
-397	-443	-176	-14	7	47	-0.67	0.03	-0.28	-0.69	0	3.14	3.05	0	26.71	-19.4	-96.23
378	-97	110	-13	4	32	-0.64	0.04	-0.28	-0.71	0	3.13	3.03	0	28.01	-17.34	-100.2
838	91	410	-4	4	16	-0.61	0.05	-0.27	-0.74	3.11	3.11	3.04	0	29.08	-15	-104.71
1824	514	606	6	-7	-11	-0.58	0.06	-0.27	-0.77	3.08	3.08	3.08	0	29.66	-12.77	-109.18
2520	817	489	13	-22	-44	-0.55	0.06	-0.26	-0.79	0	3.03	3.12	0	29.53	-11.15	-112.79
-7114	-2913	-2050	15	-40	-40	-0.81	0.01	-0.27	-0.53	0	3.06	3.1	0	19.06	-25.42	-70.77
-1087	-366	-233	-37	38	64	-0.79	0.02	-0.27	-0.55	0	3.08	3.07	0	20.49	-23.85	-73.85
942	25	397	-16	22	57	-0.77	0.03	-0.26	-0.58	0	3.1	3.06	0	22.64	-21.68	-79.07
1332	69	373	-9	4	32	-0.73	0.05	-0.26	-0.63	0	3.1	3.04	0	24.6	-19.02	-85.35
1359	109	644	-7	5	18	-0.69	0.06	-0.26	-0.67	0	3.02	3.05	0	26.19	-15.94	-92.1
1816	259	897	5	2	-4	-0.65	0.07	-0.25	-0.72	0	2.93	3.08	0	27.19	-12.69	-98.84
1878	653	609	19	-4	-28	-0.61	0.08	-0.24	-0.76	2.74	2.74	3.11	0	27.65	-9.89	-105
-6042	-1018	-3448	49	-62	-155	-0.77	0.03	-0.3	-0.56	0	2.49	3.1	0	24.94	-25.24	-78.09
-1250	-40	-374	-16	-4	47	-0.76	0.03	-0.29	-0.58	0	2.8	3.06	0	25.15	-24	-80
-167	-182	313	-37	36	63	-0.74	0.04	-0.29	-0.61	0	2.97	3.02	0	26.35	-21.84	-83.92
1210	63	587	-20	15	43	-0.71	0.06	-0.28	-0.65	0	2.99	2.99	0	27.79	-18.94	-89.39
1701	195	699	-7	6	22	-0.67	0.07	-0.27	-0.69	0	2.94	3	0	28.9	-15.59	-95.6
1770	365	995	1	2	2	-0.63	0.08	-0.26	-0.73	0	2.89	3.04	0	29.44	-12.1	-101.95
1707	549	875	12	-2	-21	-0.58	0.09	-0.25	-0.77	0	2.8	3.07	0	29.46	-8.9	-107.95
-8896	-3764	-3766	134	-46	-286	-0.77	0.02	-0.29	-0.57	0	2.45	3.11	0	24.02	-24.64	-78.7
1655	1403	8	-54	10	103	-0.77	0.03	-0.3	-0.57	0	2.52	3.09	0	25.27	-24.47	-78.44
1667	1401	754	-16	-15	27	-0.76	0.04	-0.29	-0.58	0	2.6	3.02	0	25.5	-23.58	-79.44
-1484	-349	45	0	8	50	-0.75	0.04	-0.29	-0.59	0	2.82	2.97	0	25.99	-22.51	-81.44
-312	-416	113	-41	40	75	-0.73	0.05	-0.29	-0.62	0	2.97	2.94	0	27.74	-20.6	-85.75
868	-390	210	-24	15	56	-0.69	0.07	-0.29	-0.66	0	2.98	3	0	29.76	-17.75	-91.89
1695	69	459	-16	5	30	-0.65	0.08	-0.28	-0.71	0	2.95	3.03	0	31.25	-14.19	-99.02
2825	1510	1128	203	-110	-459	-0.7	0.04	-0.26	-0.66	0	2.91	3.07	0	25.45	-18.47	-90.53
-2054	-614	-910	-26	14	48	-0.73	0.04	-0.27	-0.62	0	2.87	3.09	0	24.62	-20.18	-85.15
-1793	-170	-1002	-34	19	66	-0.75	0.04	-0.27	-0.6	0	2.96	3.06	0	24.46	-21.06	-81.64
-385	10	-441	-39	14	73	-0.76	0.05	-0.27	-0.59	0	3.08	3.06	0	24.97	-20.99	-80.31
2179	1178	889	-18	-6	30	-0.76	0.05	-0.27	-0.59	3.13	3.13	3.09	0	24.99	-20.21	-80.54
1289	663	401	-5	-15	1	-0.76	0.05	-0.26	-0.6	0	3.14	3.12	0	24.57	-19.18	-80.88
693	276	99	-7	-4	4	-0.75	0.06	-0.25	-0.6	0	3.14	3.13	0	23.92	-17.99	-81.21
9759	-1258	-15341	-4	23468	12394	0	0	0	0	0	3.13	3.12	0.73	-180	0	-180
-7986	391	16890	37	-23443	-12417	-0.74	0.09	-0.15	-0.65	0	3.05	3.08	3	19.41	-6.09	-84.18
49	-40	91	7	7	0	-0.74	0.09	-0.15	-0.65	2.94	2.97	3.06	3.04	19.35	-5.94	-84.15
1	-39	-87	2	4	1	-0.74	0.09	-0.15	-0.65	3.01	2.96	3.06	3.08	19.46	-5.93	-84.13
-13	-12	-102	0	-2	0	-0.74	0.09	-0.15	-0.65	2.99	2.99	3.07	3.1	19.58	-5.94	-84.12
-9	-1	-37	0	-3	0	-0.74	0.09	-0.15	-0.65	3.1	3	3.08	3.1	19.61	-5.93	-84.11
0	-12	0	0	0	0	-0.74	0.09	-0.15	-0.65	2.97	2.97	3.08	3.11	19.62	-5.92	-84.1
6	-2	-23	0	-1	0	-0.74	0.09	-0.15	-0.65	3.11	2.94	3.08	3.11	19.6	-5.9	-84.09
-38	-24	26	1	2	0	-0.74	0.09	-0.15	-0.65	3.11	2.91	3.09	3.12	19.77	-5.85	-84.03
-12	0	10	0	0	0	-0.74	0.09	-0.15	-0.65	3.12	2.91	3.1	3.12	19.8	-5.85	-84.03
-10	-6	-7	0	0	0	-0.74	0.09	-0.15	-0.65	2.95	2.95	3.11	3.12	19.83	-5.86	-84.03
-8	-11	-6	-1	-1	0	-0.74	0.09	-0.15	-0.65	3.12	2.96	3.11	3.12	19.84	-5.86	-84.02
2	5	-18	0	-1	0	-0.74	0.09	-0.15	-0.65	3.13	2.97	3.12	3.13	19.83	-5.86	-84.02
2	-1	-8	0	0	0	-0.74	0.09	-0.15	-0.65	3.13	2.96	3.12	3.14	19.81	-5.85	-84.01
11	2	32	0	0	0	-0.74	0.09	-0.15	-0.65	3.14	3.12	3.12	3.14	19.79	-5.84	-84
6	1	3	0	0	0	-0.74	0.09	-0.15	-0.65	3.14	2.96	3.13	3.14	19.77	-5.83	-84
-11	-28	17	1	0	1	-0.74	0.09	-0.15	-0.65	3.14	2.98	3.12	3.13	19.75	-5.83	-83.95
-3	4	-5	0	0	-1	-0.74	0.09	-0.15	-0.65	3.13	2.99	3.12	3.13	19.72	-5.84	-83.95
5	2	6	0	0	1	-0.74	0.09	-0.15	-0.65	2.99	2.99	3.11	3.12	19.68	-5.85	-83.94
10	1	-7	0	0	0	-0.74	0.09	-0.15	-0.65	3.12	2.98	3.11	3.11	19.65	-5.86	-83.95
-6	5	-10	0	0	0	-0.74	0.09	-0.15	-0.65	3.11	2.99	3.1	3.1	19.64	-5.87	-83.95
-7	5	-5	0	0	0	-0.74	0.09	-0.15	-0.65	3.09	2.99	3.09	3.1	19.63	-5.88	-83.95
6	1	4	0	0	0	-0.74	0.09	-0.15	-0.65	3.08	3.09	3.09	3.09	19.61	-5.9	-83.95
41	31	1	0	0	0	-0.74	0.09	-0.15	-0.65	3.06	3	3.09	3.08	19.33	-6.04	-83.96
0	5	2	0	0	0	-0.74	0.09	-0.15	-0.65	3.02	3.02	3.09	3.07	19.3	-6.05	-83.96
0	-4	-9	0	0	0	-0.74	0.09	-0.15	-0.65	3.03	3.09	3.09	3.06	19.27	-6.06	-83.96
0	-3	7	0	0	0	-0.74	0.09	-0.15	-0.65	3.02	3.09	3.09	3.06	19.25	-6.07	-83.96
8	1	7	0	0	-1	-0.74	0.09	-0.15	-0.65	3.02	3.02	3.08	3.06	19.23	-6.07	-83.96
0	6	-8	0	0	0	-0.74	0.09	-0.15	-0.65	3.02	3.02	3.08	3.07	19.21	-6.09	-83.96
-2	-3	18	0	0	1	-0.74	0.09	-0.15	-0.65	3.02	3.02	3.07	3.07	19.2	-6.09	-83.96
33779	-25324	16594	-24	-5248	11861	0	0	0	0	3.04	2.99	3.08	3.06	-180	0	180
-33772	25323	-16595	24	5249	-11862	-0.74	0.09	-0.15	-0.65	3.06	2.89	3.01	3.11	19.13	-6.16	-83.94
-1	4	-6	0	0	0	-0.74	0.09	-0.15	-0.65	3.1	2.85	2.99	3.11	19.14	-6.16	-83.93
0	1	-5	0	0	1	-0.74	0.09	-0.15	-0.65	3.11	2.81	2.97	3.12	19.16	-6.17	-83.94
-9	-4	4	0	0	0	-0.74	0.09	-0.15	-0.65	3.11	2.76	3.12	3.12	19.16	-6.17	-83.94
-3	2	6	0	0	0	-0.74	0.09	-0.15	-0.65	3.11	2.73	2.96	3.12	19.17	-6.18	-83.94
3	2	-2	0	0	-1	-0.74	0.09	-0.15	-0.65	3.11	2.73	2.96	3.12	19.18	-6.18	-83.94
-8	0	-12	0	0	1	-0.74	0.09	-0.15	-0.65	3.11	2.73	2.95	3.13	19.19	-6.19	-83.95
-18	6	-5	0	0	-1	-0.74	0.09	-0.15	-0.65	2.73	2.96	2.96	3.13	19.24	-6.23	-83.97
6	1	-3	0	0	0	-0.74	0.09	-0.15	-0.65	3.12	2.74	2.96	3.13	19.24	-6.23	-83.97
-4	-3	6	0	0	0	-0.74	0.09	-0.15	-0.65	3.12	2.76	2.97	3.11	19.24	-6.23	-83.97
8	3	-1	0	0	1	-0.74	0.09	-0.15	-0.65	3.11	2.77	2.97	3.13	19.24	-6.23	-83.97
-3	2	-7	-1	0	0	-0.74	0.09	-0.15	-0.65	3.11	2.97	3.13	3.13	19.24	-6.24	-83.97
-5	0	4	1	0	-1	-0.74	0.09	-0.15	-0.65	3.11	2.82	2.98	3.13	19.24	-6.24	-83.97
8	-5	8	0	0	0	-0.74	0.09	-0.15	-0.65	3.11	2.82	2.98	3.13	19.23	-6.24	-83.97
-7	-4	-4	0	0	1	-0.74	0.09	-0.15	-0.65	3.11	2.83	2.98	3.13	19.18	-6.25	-83.96
3	4	-2	0	0	-1	-0.74	0.09	-0.15	-0.65	2.83	2.98	2.98	3.12	19.18	-6.25	-83.96
1	-1	2	0	0	0	-0.74	0.09	-0.15	-0.65	3.11	2.83	2.98	3.12	19.18	-6.25	-83.96
-6	4	-4	0	0	0	-0.74	0.09	-0.15	-0.65	3.11	2.83	2.98	3.12	19.18	-6.25	-83.96
6	9	3	-1	0	0	-0.74	0.09	-0.15	-0.65	3.11	2.84	2.98	3.12	19.18	-6.25	-83.96
8	-10	-2	1	0	0	-0.74	0.09	-0.15	-0.65	3.11	2.84	2.98	3.11	19.17	-6.26	-83.96
6	7	-2	0	0	1	-0.74	0.09	-0.15	-0.65	2.84	2.84	2.98	3.13	19.17	-6.26	-83.96
-11	-5	2	0	0	-1	-0.74	0.09	-0.15	-0.65	3.11	2.98	2.98	3.13	19.13	-6.27	-83.95
1	-2	3	0	0	0	-0.74	0.09	-0.15	-0.65	3.11	2.85	3.13	3.13	19.13	-6.27	-83.95
-6	0	5	0	0	0	-0.74	0.09	-0.15	-0.65	3.11	2.99	2.99	3.11	19.13	-6.27	-83.95
-3	1	-5	0	0	1	-0.74	0.09	-0.15	-0.65	3.11	2.86	2.99	3.13	19.13	-6.28	-83.95
1	-8	-17	0	0	0	-0.74	0.09	-0.15	-0.65	3.11	2.86	3	3.13	19.13	-6.28	-83.95
-1	7	12	0	0	-1	-0.74	0.09	-0.15	-0.65	3.11	2.86	3	3.13	19.13	-6.28	-83.95
2	1	-4	-1	0	0	-0.74	0.09	-0.15	-0.65	3.11	2.86	3.12	3.11	19.13	-6.28	-83.94
3504	-4342	-19742	10428	-999	35	-0.74	0.09	-0.15	0.2	3.11	2.87	3	3.12	22.12	-14.94	68.56
-3504	4341	19759	-10427	999	-35	-0.74	0.09	-0.15	-0.65	2.87	2.87	3	3.13	19.11	-6.3	-83.93
-3	3	-8	0	0	0	-0.74	0.09	-0.15	-0.65	3.11	2.87	3	3.13	19.11	-6.3	-83.93
3	-4	-5	0	0	0	-0.74	0.09	-0.15	-0.65	3.11	3	3	3.13	19.1	-6.3	-83.93
3	-5	8	0	0	0	-0.74	0.09	-0.15	-0.65	3.11	2.88	3	3.13	19.11	-6.3	-83.93
1	5	-1	0	0	1	-0.74	0.09	-0.15	-0.65	3.11	2.88	3	3.13	19.11	-6.3	-83.93
1	0	2	0	0	-1	-0.74	0.09	-0.15	-0.65	3.11	2.88	3	3.13	19.11	-6.3	-83.93
-5	-3	6	0	0	0	-0.74	0.09	-0.15	-0.65	3.11	2.88	3	3.13	19.1	-6.3	-83.93
