# Supplementary material for: Image Generation for 2D-CNN Using Time-Series Signal Features from Foot Gesture Applied to Select Cobot Operating Mode
Source: Sensors (Basel). 2021 Aug 26;21(17):5743. doi: 10.3390/s21175743 (PMC8434500; doi:10.3390/s21175743)
Supplement: Supplementary file 1 [file sensors-21-05743-s001.zip › data_fadwa/Cigarette crush with the forefoot/ccf64.xlsx]

## Sheet: ccf64
-11	-5	5	0	0	0	-0.74	0.08	-0.15	-0.65	2.91	3.14	3.12	3.02	18.25	-6.43	-83.76
5	-7	2	0	0	0	-0.74	0.08	-0.15	-0.65	2.95	3.14	3.12	3.04	18.24	-6.41	-83.75
7	-3	-1	0	0	0	-0.74	0.08	-0.15	-0.65	2.99	3.13	3.06	3.02	18.24	-6.4	-83.74
-2	-5	4	0	0	0	-0.74	0.08	-0.15	-0.65	3.02	3.13	3.12	3.08	18.23	-6.37	-83.74
-2	0	-10	0	1	0	-0.74	0.08	-0.15	-0.65	3.05	3.13	3.12	3.09	18.23	-6.36	-83.73
3	-26	-5	0	0	0	-0.74	0.08	-0.15	-0.65	3.07	3.12	3.12	3.1	18.25	-6.15	-83.67
-2	-7	-3	0	0	0	-0.74	0.08	-0.15	-0.65	3.09	3.13	3.11	3.11	18.27	-6.14	-83.67
-6	6	8	0	0	0	-0.74	0.08	-0.15	-0.65	3.09	3.12	3.13	3.11	18.28	-6.14	-83.67
7	-7	7	0	0	0	-0.74	0.08	-0.15	-0.65	3.1	3.12	3.14	3.12	18.31	-6.13	-83.66
-19	-6	-4	0	1	0	-0.74	0.08	-0.15	-0.65	3.1	3.12	3.14	3.12	18.33	-6.12	-83.66
0	5	-6	0	-1	0	-0.74	0.08	-0.15	-0.65	3.1	3.12	3.14	3.09	18.36	-6.11	-83.66
-6	-5	-1	0	-1	0	-0.74	0.08	-0.15	-0.65	3.09	3.13	3.14	3.11	18.36	-6.09	-83.64
1	2	4	0	0	0	-0.74	0.08	-0.15	-0.65	3.09	3.13	3.14	3.11	18.35	-6.08	-83.64
16	-20	5	1	1	0	-0.74	0.08	-0.15	-0.65	3.09	3.12	3.15	3.11	18.36	-6.07	-83.6
-8	2	5	0	0	0	-0.74	0.08	-0.15	-0.65	3.09	3.12	3.11	3.1	18.38	-6.08	-83.6
0	4	-7	0	0	0	-0.74	0.08	-0.15	-0.65	3.1	3.11	3.14	3.11	18.39	-6.08	-83.6
2	-1	-8	0	0	0	-0.74	0.08	-0.15	-0.65	3.1	3.11	3.14	3.1	18.41	-6.08	-83.59
-8	4	4	0	0	0	-0.74	0.08	-0.15	-0.65	3.1	3.11	3.13	3.11	18.42	-6.1	-83.58
-12	-3	-9	0	0	0	-0.74	0.08	-0.15	-0.65	3.1	3.11	3.13	3.1	18.44	-6.1	-83.58
1	6	8	0	0	0	-0.74	0.08	-0.15	-0.65	3.1	3.11	3.13	3.11	18.45	-6.12	-83.58
19	0	7	0	-1	1	-0.74	0.08	-0.15	-0.65	3.1	3.11	3.12	3.12	18.37	-6.13	-83.56
-1	-4	5	0	0	0	-0.74	0.08	-0.15	-0.65	3.1	3.1	3.11	3.13	18.35	-6.13	-83.55
-5	6	7	-1	0	0	-0.74	0.08	-0.15	-0.65	3.11	3.07	3.13	3.12	18.35	-6.13	-83.56
-4	-3	-7	0	1	-1	-0.74	0.08	-0.15	-0.65	3.12	3.02	3.09	3.14	18.36	-6.13	-83.56
5	5	-2	0	0	1	-0.74	0.08	-0.15	-0.65	3.13	2.98	3.08	3.15	18.38	-6.13	-83.56
-5	-5	2	1	1	-1	-0.74	0.08	-0.15	-0.65	3.14	2.96	3.07	3.15	18.41	-6.13	-83.57
6	3	7	-1	0	0	-0.74	0.08	-0.15	-0.65	3.14	2.94	3.07	3.15	18.44	-6.13	-83.56
-56	3	-46	1	-2	0	-0.74	0.09	-0.15	-0.65	3.14	2.94	3.06	3.15	18.77	-6.19	-83.57
-7	-5	-2	0	0	1	-0.74	0.09	-0.15	-0.65	3.14	2.95	3.15	3.15	18.77	-6.19	-83.56
0	-2	5	0	0	0	-0.74	0.09	-0.15	-0.65	3.14	2.97	3.06	3.14	18.76	-6.19	-83.56
13	7	1	0	0	0	-0.74	0.09	-0.15	-0.65	3.14	2.97	3.06	3.13	18.74	-6.19	-83.56
2	1	-1	0	0	0	-0.74	0.09	-0.15	-0.65	3.13	2.98	3.06	3.14	18.72	-6.19	-83.56
5	-2	9	0	0	0	-0.74	0.09	-0.15	-0.65	3.13	2.99	3.06	3.14	18.71	-6.19	-83.56
-2	11	5	0	0	0	-0.74	0.09	-0.15	-0.65	3.13	2.99	3.06	3.14	18.69	-6.2	-83.56
10	-14	-15	-1	1	-1	-0.74	0.09	-0.15	-0.65	3.14	2.99	3.14	3.14	18.64	-6.2	-83.53
0	7	0	0	0	0	-0.74	0.09	-0.15	-0.65	3.14	2.99	3.06	3.15	18.64	-6.2	-83.53
4	-3	5	0	0	0	-0.74	0.09	-0.15	-0.65	3.14	2.99	3.07	3.15	18.64	-6.2	-83.53
-4	7	13	0	0	0	-0.74	0.09	-0.15	-0.65	3.14	2.99	3.07	3.15	18.64	-6.2	-83.53
3	-2	-3	0	0	0	-0.74	0.09	-0.15	-0.65	3.14	3	3.08	3.14	18.65	-6.2	-83.53
-1	-2	-8	0	0	0	-0.74	0.09	-0.15	-0.65	3.14	3.01	3.09	3.14	18.65	-6.2	-83.53
-3	-2	-9	0	0	1	-0.74	0.09	-0.15	-0.65	3.14	3.03	3.09	3.14	18.65	-6.2	-83.52
3	-6	1	0	-1	-1	-0.74	0.09	-0.15	-0.65	3.13	3.05	3.1	3.14	18.66	-6.19	-83.52
13	6	38	1	0	1	-0.74	0.08	-0.15	-0.65	3.12	3.06	3.14	3.12	18.48	-6.15	-83.49
3	-2	-5	0	0	0	-0.74	0.08	-0.15	-0.65	3.12	3.07	3.1	3.13	18.46	-6.15	-83.49
3	-3	-10	0	0	0	-0.74	0.08	-0.15	-0.65	3.12	3.07	3.1	3.13	18.46	-6.15	-83.49
1	3	11	0	0	0	-0.74	0.08	-0.15	-0.65	3.12	3.06	3.1	3.14	18.45	-6.15	-83.49
2	0	-9	0	0	0	-0.74	0.08	-0.15	-0.65	3.12	3.05	3.09	3.14	18.43	-6.16	-83.49
-1	-8	3	0	0	-1	-0.74	0.08	-0.15	-0.65	3.13	3.04	3.09	3.14	18.43	-6.16	-83.49
-1	14	-25	0	1	0	-0.74	0.08	-0.15	-0.65	3.13	3.04	3.09	3.15	18.43	-6.16	-83.48
-17	-17	14	-1	-1	0	-0.74	0.08	-0.15	-0.65	3.14	3.04	3.09	3.15	18.52	-6.14	-83.45
-7	-5	0	0	0	0	-0.74	0.08	-0.15	-0.65	3.14	3.04	3.09	3.14	18.52	-6.14	-83.45
2	2	10	0	0	0	-0.74	0.08	-0.15	-0.65	3.14	3.04	3.09	3.15	18.52	-6.13	-83.44
11	-3	-1	0	0	1	-0.74	0.08	-0.15	-0.65	3.14	3.04	3.09	3.15	18.52	-6.14	-83.44
-3	6	-1	1	0	-1	-0.74	0.08	-0.15	-0.65	3.14	3.05	3.09	3.14	18.51	-6.13	-83.44
4	-4	2	0	0	0	-0.74	0.08	-0.15	-0.65	3.13	3.05	3.09	3.14	18.5	-6.13	-83.45
0	5	-6	0	0	0	-0.74	0.08	-0.15	-0.65	3.13	3.05	3.09	3.14	18.5	-6.13	-83.44
9	-1	5	-1	1	0	-0.74	0.08	-0.15	-0.65	3.13	3.05	3.09	3.14	18.45	-6.14	-83.43
6	4	-7	1	-1	0	-0.74	0.08	-0.15	-0.65	3.13	3.05	3.09	3.14	18.45	-6.14	-83.43
-2	-1	8	-1	1	1	-0.74	0.08	-0.15	-0.65	3.13	3.05	3.09	3.14	18.45	-6.14	-83.43
2	1	11	1	0	0	-0.74	0.08	-0.15	-0.65	3.13	3.05	3.09	3.14	18.44	-6.14	-83.42
-5	-2	-12	0	-1	-1	-0.74	0.08	-0.15	-0.65	3.13	3.05	3.09	3.14	18.45	-6.14	-83.42
2	4	-7	0	0	0	-0.74	0.08	-0.15	-0.65	3.13	3.05	3.09	3.14	18.45	-6.14	-83.42
2	2	-10	0	1	0	-0.74	0.08	-0.15	-0.65	3.13	3.05	3.09	3.14	18.45	-6.14	-83.42
-5	-12	23	0	-1	0	-0.74	0.08	-0.15	-0.65	3.13	3.06	3.09	3.14	18.41	-6.16	-83.4
3	-5	-15	0	0	0	-0.74	0.08	-0.15	-0.65	3.13	3.06	3.09	3.14	18.41	-6.15	-83.4
4	0	-3	0	0	0	-0.74	0.08	-0.15	-0.65	3.13	3.07	3.1	3.14	18.4	-6.15	-83.39
4	9	-3	0	0	1	-0.74	0.08	-0.15	-0.65	3.12	3.08	3.1	3.12	18.39	-6.15	-83.39
-11	5	15	0	0	0	-0.74	0.08	-0.15	-0.65	3.08	3.12	3.12	3.04	18.38	-6.16	-83.39
5	-1	-4	0	0	0	-0.74	0.08	-0.15	-0.65	2.84	3.15	3.14	2.29	18.35	-6.16	-83.38
2	-8	-6	0	-1	0	-0.74	0.08	-0.15	-0.65	0	3.17	3.15	0	18.32	-6.17	-83.39
-21850	-17372	10466	-23	270	17339	0	0	0	0	0	3.16	3.13	0	-180	0	180
21372	18443	-9743	103	-234	-17328	-0.73	0.04	-0.22	-0.64	0	3.11	3.03	0	20.53	-16.35	-85.08
192	371	-387	8	0	1	-0.73	0.02	-0.24	-0.64	0	3.06	2.95	0	21.24	-18.85	-85.64
-79	218	-316	-3	4	-1	-0.73	0.01	-0.26	-0.63	0	2.99	2.93	0	22.14	-21.34	-86.29
-431	83	-777	-10	-2	4	-0.72	0	-0.28	-0.63	2.99	2.99	2.94	0	23.18	-23.62	-87.03
-183	307	-691	-19	-2	6	-0.72	0	-0.3	-0.63	0	3.03	2.99	0	24.31	-25.5	-88.01
206	331	-690	-21	-9	-2	-0.71	-0.01	-0.31	-0.63	3.04	3.04	3.04	0	25.26	-26.79	-89.02
142	203	-358	-18	-8	-4	-0.71	-0.01	-0.32	-0.63	0	3.01	3.02	0	25.95	-27.54	-89.82
4203	853	3552	-31	-25	-29	-0.61	0.03	-0.27	-0.75	0	3.09	2.97	0	27.16	-15.78	-105.86
566	281	75	-3	23	-60	-0.61	0.04	-0.27	-0.74	0	3.08	3.02	0	27.17	-15.65	-104.69
1075	-179	453	81	-51	-68	-0.64	0.03	-0.26	-0.73	0	2.98	3.07	0	25.85	-17.19	-101.47
-71	-528	407	47	-18	-69	-0.67	0.01	-0.27	-0.69	0	2.82	3.1	0	24.11	-20.16	-95.95
-717	-1094	-40	21	-11	-45	-0.72	-0.01	-0.27	-0.64	0	2.67	3.08	0	21.8	-23.52	-88.48
-2331	-1451	-694	3	-4	-9	-0.76	-0.02	-0.28	-0.59	2.82	2.82	3	0	19.11	-26.76	-79.87
-2842	-1189	-1226	-18	5	28	-0.8	-0.03	-0.28	-0.53	0	2.9	2.92	0	16.42	-29.39	-71.39
6320	4207	2740	-169	89	364	-0.61	0.06	-0.25	-0.75	0	2.96	2.88	0	27.74	-11.94	-105.09
228	37	-1432	52	-28	-127	-0.6	0.05	-0.24	-0.76	0	2.88	2.97	0	26.2	-12.5	-106.38
-1458	-340	460	16	32	-41	-0.6	0.05	-0.25	-0.76	0	2.76	3.01	0	26.59	-12.71	-105.74
1295	495	547	38	3	-58	-0.62	0.05	-0.26	-0.74	0	2.36	3.06	0	27.12	-13.76	-104.09
696	-104	-13	42	-60	-76	-0.64	0.04	-0.26	-0.72	0	1.69	3.08	0	26.54	-16.25	-100.25
-737	-883	-540	23	-23	-56	-0.68	0.02	-0.27	-0.68	0	2.45	3.06	0	25.04	-19.53	-94.08
-2407	-1632	-364	9	-8	-28	-0.73	0.01	-0.27	-0.63	2.86	2.86	3.05	0	22.88	-22.83	-86.3
-4234	-364	-1537	-202	111	425	-0.7	0.05	-0.28	-0.66	0	2.98	3.01	0	27.9	-19.12	-91.69
1002	342	386	6	-3	-10	-0.66	0.06	-0.28	-0.69	0	3	2.95	0	29	-16.99	-96.58
1028	576	56	13	-14	-25	-0.64	0.06	-0.28	-0.72	0	3.02	2.99	0	29.59	-15.16	-100.79
1145	776	366	20	-19	-38	-0.62	0.06	-0.27	-0.74	0	3	3.03	0	29.57	-13.96	-104.01
2249	799	397	25	-19	-60	-0.6	0.06	-0.27	-0.75	0	2.93	3.06	0	28.89	-13.63	-105.8
-886	64	-610	24	5	-61	-0.61	0.05	-0.27	-0.75	0	2.83	3.08	0	28.38	-14.09	-105.67
-282	26	174	13	11	-36	-0.61	0.05	-0.27	-0.74	0	2.78	3.07	0	28.58	-14.76	-104.49
-8402	-3166	-2607	-101	-1	187	-0.78	0.03	-0.28	-0.56	0	3	3.03	0	22.63	-23.57	-76.73
824	-442	406	-15	22	46	-0.75	0.04	-0.27	-0.6	0	3.01	2.97	0	24.32	-21.29	-81.46
1423	42	649	-3	7	18	-0.72	0.05	-0.27	-0.64	0	3.01	2.92	0	25.81	-18.67	-86.95
1225	239	577	1	3	6	-0.69	0.06	-0.26	-0.67	3.01	3.01	2.88	0	27.04	-15.96	-92.6
1522	207	569	6	-2	-9	-0.65	0.07	-0.25	-0.71	0	2.95	2.94	0	27.81	-13.29	-98.09
2006	844	314	17	-16	-36	-0.62	0.08	-0.25	-0.74	0	2.91	2.97	0	27.93	-11.08	-102.82
2097	1001	775	33	-20	-64	-0.6	0.07	-0.24	-0.76	2.93	2.93	3.05	0	27.3	-9.88	-106
-5658	-1540	-2400	-11	-42	-67	-0.75	0.07	-0.21	-0.62	0	3.06	3.04	0	21.74	-13.01	-81.77
619	59	651	-6	6	5	-0.75	0.07	-0.19	-0.63	0	3.08	3.04	0	21.04	-11.47	-82.2
840	105	541	4	3	-3	-0.75	0.08	-0.18	-0.64	0	3.04	3.04	2.73	20.38	-9.98	-82.71
558	138	221	8	-2	-17	-0.75	0.08	-0.17	-0.64	2.59	2.98	3.02	2.92	19.62	-8.72	-82.88
-10	-287	-126	22	19	-5	-0.75	0.08	-0.16	-0.64	2.81	2.9	3	2.97	19.14	-8.04	-82.78
-197	-170	39	6	3	1	-0.75	0.08	-0.16	-0.64	2.93	2.98	2.98	3.03	18.99	-7.62	-82.7
-45	-61	-40	3	3	0	-0.75	0.08	-0.16	-0.64	3.02	2.83	2.96	3.08	18.85	-7.34	-82.63
-135	-157	-252	8	4	1	-0.75	0.09	-0.16	-0.64	3.08	2.74	2.94	3.1	19.19	-7.01	-82.51
-1	1	-3	0	0	0	-0.75	0.09	-0.15	-0.64	3.11	2.75	2.93	3.12	19.19	-7	-82.51
1	-8	-10	0	-1	0	-0.75	0.09	-0.15	-0.64	2.75	2.75	2.94	3.13	19.18	-6.99	-82.5
2	4	-7	0	0	0	-0.75	0.09	-0.15	-0.64	3.13	2.78	2.95	3.14	19.17	-6.98	-82.49
-2	-5	-2	0	0	0	-0.75	0.09	-0.15	-0.64	3.15	2.82	2.98	3.15	19.16	-6.96	-82.49
2	-3	-5	0	0	0	-0.75	0.09	-0.15	-0.64	3.16	2.88	2.99	3.16	19.14	-6.94	-82.48
-8	-5	-5	0	0	0	-0.75	0.09	-0.15	-0.64	2.9	2.9	3	3.16	19.12	-6.92	-82.47
42	-51	57	1	2	0	-0.75	0.09	-0.15	-0.64	3.17	2.83	3.02	3.16	19.01	-6.61	-82.34
0	-2	-8	0	1	0	-0.75	0.09	-0.15	-0.64	3.17	2.66	3.02	3.16	19.06	-6.62	-82.34
-14	-1	17	-1	0	0	-0.75	0.09	-0.15	-0.64	3.17	2.23	3.01	3.16	19.14	-6.63	-82.34
-7	1	-15	0	1	0	-0.75	0.09	-0.15	-0.64	3.17	1.2	2.99	3.17	19.22	-6.64	-82.34
-26	2	-3	0	0	0	-0.75	0.09	-0.15	-0.64	3.18	1.11	2.99	3.17	19.32	-6.64	-82.34
-8	2	2	0	0	0	-0.75	0.09	-0.15	-0.64	3.18	1.6	3	3.17	19.41	-6.64	-82.34
-11	3	16	-1	1	0	-0.75	0.09	-0.15	-0.64	3.18	2.22	3.01	3.17	19.53	-6.63	-82.34
-20	-8	-48	0	-1	0	-0.75	0.09	-0.15	-0.64	2.49	2.49	3.03	3.17	19.64	-6.61	-82.33
42	-10	23	2	-6	1	-0.75	0.09	-0.15	-0.64	3.17	2.79	3.04	3.16	19.19	-6.55	-82.34
11	6	13	0	1	0	-0.75	0.09	-0.15	-0.64	3.17	2.86	3.04	3.16	19.13	-6.55	-82.33
13	-8	10	0	0	-1	-0.75	0.09	-0.15	-0.64	3.17	2.89	3.05	3.16	19.08	-6.55	-82.33
-3	-2	-13	0	1	0	-0.75	0.09	-0.15	-0.64	3.17	2.91	3.05	3.16	19.05	-6.56	-82.32
3	3	-2	0	0	0	-0.75	0.09	-0.15	-0.64	3.17	2.92	3.05	3.16	19.04	-6.57	-82.32
2	-2	-2	0	0	1	-0.75	0.09	-0.15	-0.64	3.17	2.92	3.05	3.16	19.03	-6.57	-82.32
12	-1	0	0	0	0	-0.75	0.09	-0.15	-0.64	3.17	2.91	3.06	3.16	19.02	-6.57	-82.32
-15	4	-23	-1	1	0	-0.75	0.09	-0.15	-0.64	3.17	2.92	3.06	3.16	19.07	-6.61	-82.3
1	1	12	1	0	-1	-0.75	0.09	-0.15	-0.64	3.17	2.91	3.06	3.16	19.07	-6.61	-82.3
2	1	6	-1	0	0	-0.75	0.09	-0.15	-0.64	3.17	2.91	3.06	3.16	19.07	-6.62	-82.3
-7	0	-9	1	0	0	-0.75	0.09	-0.15	-0.64	3.17	2.91	3.06	3.16	19.08	-6.61	-82.3
-2	2	-1	0	0	0	-0.75	0.09	-0.15	-0.64	2.91	2.91	3.06	3.16	19.09	-6.62	-82.3
4	2	-16	0	0	0	-0.75	0.09	-0.15	-0.64	3.17	2.91	3.06	3.16	19.09	-6.62	-82.3
0	-5	10	0	0	0	-0.75	0.09	-0.15	-0.64	3.17	2.91	3.05	3.16	19.09	-6.62	-82.3
8	2	7	0	-1	0	-0.75	0.09	-0.15	-0.64	3.17	2.91	3.16	3.17	19.06	-6.64	-82.27
7	-3	-5	0	0	0	-0.75	0.09	-0.15	-0.64	3.17	2.9	3.16	3.16	19.05	-6.64	-82.27
0	-2	10	0	0	1	-0.75	0.09	-0.15	-0.64	3.17	2.9	3.04	3.16	19.04	-6.64	-82.27
-4	4	-8	0	0	-1	-0.75	0.09	-0.15	-0.64	3.17	2.91	3.04	3.16	19.04	-6.64	-82.27
-9	6	-1	0	0	0	-0.75	0.09	-0.15	-0.64	3.17	2.91	3.04	3.16	19.04	-6.64	-82.27
4	2	-10	0	0	0	-0.75	0.09	-0.15	-0.64	2.91	2.91	3.04	3.16	19.04	-6.65	-82.26
3	2	6	0	0	1	-0.75	0.09	-0.15	-0.64	3.17	2.91	3.04	3.16	19.03	-6.65	-82.26
5	-7	9	0	1	-1	-0.75	0.09	-0.15	-0.64	3.17	2.92	3.04	3.16	18.99	-6.65	-82.23
-4	-3	-4	0	0	0	-0.75	0.09	-0.15	-0.64	3.17	2.92	3.04	3.16	18.99	-6.66	-82.23
4	-6	8	-1	-1	0	-0.75	0.09	-0.15	-0.64	3.17	2.93	3.05	3.16	18.99	-6.65	-82.23
2	11	2	1	1	0	-0.75	0.09	-0.15	-0.64	3.17	2.92	3.05	3.16	18.99	-6.65	-82.23
-3	-1	-4	0	0	0	-0.75	0.09	-0.15	-0.64	3.17	2.92	3.05	3.16	18.99	-6.65	-82.23
0	-2	4	-1	-1	0	-0.75	0.09	-0.15	-0.64	3.17	2.92	3.16	3.16	18.98	-6.66	-82.23
-5	-4	2	1	1	0	-0.75	0.09	-0.15	-0.64	2.92	2.92	3.05	3.16	18.98	-6.66	-82.22
-1	3	-12	0	-1	0	-0.75	0.09	-0.15	-0.64	3.17	2.92	3.06	3.16	19.03	-6.67	-82.21
0	1	-2	0	1	0	-0.75	0.09	-0.15	-0.64	3.17	2.92	3.06	3.16	19.03	-6.67	-82.21
2	2	0	0	0	0	-0.75	0.09	-0.15	-0.64	3.17	2.92	3.06	3.16	19.03	-6.68	-82.21
-3	-3	12	0	-1	0	-0.75	0.09	-0.15	-0.64	3.17	2.92	3.06	3.16	19.03	-6.68	-82.2
-4	3	9	0	1	1	-0.75	0.09	-0.15	-0.64	3.17	2.92	3.06	3.16	19.03	-6.68	-82.2
1	-4	-22	0	0	-1	-0.75	0.09	-0.15	-0.64	3.17	2.92	3.06	3.16	19.03	-6.68	-82.2
0	2	-1	0	0	0	-0.75	0.09	-0.15	-0.64	3.17	2.92	3.06	3.16	19.03	-6.68	-82.2
-11	-9	2	0	0	0	-0.75	0.09	-0.15	-0.64	3.17	2.92	3.06	3.16	19.06	-6.68	-82.17
2	-5	-2	0	0	0	-0.75	0.09	-0.15	-0.64	3.17	2.92	3.07	3.16	19.06	-6.68	-82.17
-1	12	6	0	0	0	-0.75	0.09	-0.15	-0.64	3.17	2.92	3.07	3.16	19.06	-6.69	-82.17
5	3	0	0	-1	0	-0.75	0.09	-0.15	-0.64	3.17	2.92	3.07	3.16	19.06	-6.69	-82.17
5	-3	13	0	0	0	-0.75	0.09	-0.15	-0.64	3.17	2.93	3.07	3.16	19.06	-6.69	-82.17
-3	5	-2	0	0	0	-0.75	0.09	-0.15	-0.64	3.17	2.93	3.07	3.16	19.05	-6.69	-82.17
1	-6	-3	0	1	0	-0.75	0.09	-0.15	-0.64	3.17	2.93	3.07	3.16	19.06	-6.69	-82.16
3	-1	1	0	0	0	-0.75	0.09	-0.15	-0.64	3.17	2.93	3.07	3.16	19.03	-6.7	-82.14
4	-1	0	0	-1	0	-0.75	0.09	-0.15	-0.64	3.17	2.93	3.07	3.16	19.03	-6.7	-82.14
-3	2	-15	0	0	0	-0.75	0.09	-0.15	-0.64	3.17	2.93	3.07	3.16	19.03	-6.7	-82.14
4	0	10	-1	0	1	-0.75	0.09	-0.15	-0.64	3.17	2.93	3.07	3.16	19.03	-6.7	-82.14
-1	2	-5	0	0	-1	-0.75	0.09	-0.15	-0.64	3.17	2.93	3.07	3.16	19.02	-6.69	-82.13
-5	0	13	0	0	1	-0.75	0.09	-0.15	-0.64	2.93	2.93	3.07	3.16	19.02	-6.7	-82.13
12	2	8	0	0	-1	-0.75	0.09	-0.15	-0.64	3.17	2.94	3.16	3.16	19.01	-6.69	-82.13
219	26820	19470	-10	5633	-5386	-0.75	0.09	0	0	3.17	2.94	3.07	3.16	46.95	0.04	-1.17
-224	-26829	-19484	11	-5633	5386	-0.75	0.09	-0.15	-0.64	3.17	2.94	3.07	3.16	18.98	-6.71	-82.11
5	-2	-9	0	0	0	-0.75	0.09	-0.15	-0.64	3.17	2.94	3.07	3.16	18.97	-6.71	-82.1
8	-2	-5	-1	0	0	-0.75	0.09	-0.15	-0.64	3.17	2.94	3.07	3.16	18.97	-6.71	-82.1
-2	2	-2	1	1	0	-0.75	0.09	-0.15	-0.64	3.17	2.94	3.06	3.16	18.97	-6.71	-82.1
-8	9	12	-1	-1	0	-0.75	0.09	-0.15	-0.64	3.17	2.94	3.07	3.16	18.97	-6.71	-82.1
1	3	7	1	0	0	-0.75	0.09	-0.15	-0.64	2.93	2.93	3.07	3.16	18.97	-6.71	-82.09
0	-5	-12	-1	0	0	-0.75	0.09	-0.15	-0.64	3.17	2.92	3.08	3.16	18.96	-6.71	-82.09
-31	2	-13	0	0	0	-0.75	0.09	-0.15	-0.64	3.17	2.94	3.09	3.16	19.11	-6.7	-82.07
10	-5	-8	0	0	0	-0.75	0.09	-0.15	-0.64	3.17	2.96	3.09	3.16	19.1	-6.68	-82.07
2	-8	5	0	-1	0	-0.75	0.09	-0.15	-0.64	3.17	2.97	3.1	3.16	19.08	-6.68	-82.06
6	11	2	0	0	0	-0.75	0.09	-0.15	-0.64	3.17	2.99	3.1	3.16	19.03	-6.66	-82.05
4	-5	5	0	0	0	-0.75	0.09	-0.15	-0.64	3.17	3.01	3.1	3.16	19	-6.65	-82.04
5	1	23	0	0	0	-0.75	0.09	-0.15	-0.64	3.17	3.01	3.09	3.16	18.95	-6.64	-82.04
3	-5	-1	0	0	0	-0.75	0.09	-0.15	-0.64	3.02	3.02	3.09	3.17	18.9	-6.63	-82.03
53	-2	13	1	2	0	-0.75	0.08	-0.15	-0.64	3.17	3.01	3.09	3.16	18.6	-6.62	-81.99
1	8	-1	0	0	0	-0.75	0.08	-0.15	-0.64	3.16	3	3.09	3.16	18.62	-6.63	-81.99
-5	-4	-12	0	1	0	-0.75	0.08	-0.15	-0.64	3.16	3	3.09	3.16	18.66	-6.64	-81.99
-18	-5	-23	0	-1	0	-0.75	0.08	-0.15	-0.64	3	3	3.09	3.15	18.68	-6.65	-81.99
4	1	16	-1	0	0	-0.75	0.08	-0.15	-0.64	3.16	3.01	3.1	3.15	18.68	-6.65	-81.99
1	-4	22	1	0	0	-0.75	0.08	-0.15	-0.64	3.16	3.01	3.1	3.14	18.7	-6.65	-81.99
-1	15	4	0	1	0	-0.75	0.08	-0.15	-0.64	3.15	3.02	3.11	3.14	18.73	-6.67	-81.98
-9	-6	-15	0	0	0	-0.75	0.09	-0.15	-0.64	3.15	3.11	3.11	3.13	18.76	-6.69	-81.98
-15	8	-4	0	-2	1	-0.75	0.09	-0.15	-0.64	3.14	3.04	3.12	3.12	18.86	-6.79	-81.98
-3	9	-14	0	0	0	-0.75	0.08	-0.15	-0.64	3.13	3.12	3.12	3.11	18.85	-6.81	-81.98
-1	2	-5	0	0	0	-0.75	0.08	-0.15	-0.64	3.13	3.05	3.11	3.11	18.83	-6.81	-81.98
