# Supplementary material for: Image Generation for 2D-CNN Using Time-Series Signal Features from Foot Gesture Applied to Select Cobot Operating Mode
Source: Sensors (Basel). 2021 Aug 26;21(17):5743. doi: 10.3390/s21175743 (PMC8434500; doi:10.3390/s21175743)
Supplement: Supplementary file 1 [file sensors-21-05743-s001.zip › data_fadwa/Cigarette crush with the forefoot/ccf65.xlsx]

## Sheet: ccf65
3	6	9	0	0	0	-0.75	0.08	-0.15	-0.64	3.15	3.05	3.08	3.15	18.31	-6.72	-82.02
-11	-7	4	0	0	0	-0.75	0.08	-0.15	-0.64	3.16	3.03	3.07	3.16	18.32	-6.71	-82.01
2	-3	-12	0	0	0	-0.75	0.08	-0.15	-0.64	3.16	3.01	3.08	3.16	18.33	-6.71	-82.01
2	-6	6	0	0	0	-0.75	0.08	-0.15	-0.64	3.01	3.01	3.08	3.16	18.34	-6.7	-82
-62	-12	0	0	1	1	-0.75	0.09	-0.15	-0.64	3.17	2.98	3.08	3.17	18.83	-6.66	-82
-10	-5	-5	0	1	-1	-0.75	0.09	-0.15	-0.64	3.17	2.95	3.08	3.16	18.88	-6.66	-82.01
-8	3	-19	0	-1	0	-0.75	0.09	-0.15	-0.64	3.17	2.94	3.09	3.16	18.94	-6.66	-82.02
-3	-3	-4	0	0	0	-0.75	0.09	-0.15	-0.64	3.17	2.93	3.09	3.17	19	-6.66	-82.02
-10	-6	-18	0	-1	0	-0.75	0.09	-0.15	-0.64	3.17	2.92	3.09	3.17	19.03	-6.66	-82.02
-6	2	5	0	0	0	-0.75	0.09	-0.15	-0.64	3.17	2.9	3.07	3.17	19.05	-6.66	-82.02
-2	10	2	0	0	0	-0.75	0.09	-0.15	-0.64	3.17	2.91	3.07	3.17	19.07	-6.65	-82.02
7	-9	18	0	-1	1	-0.75	0.09	-0.15	-0.64	3.17	2.94	3.07	3.17	18.98	-6.67	-81.98
5	2	-11	1	-1	0	-0.75	0.09	-0.15	-0.64	3.17	2.95	3.07	3.16	18.95	-6.67	-81.98
9	2	-7	0	1	-1	-0.75	0.09	-0.15	-0.64	3.17	2.96	3.07	3.16	18.92	-6.66	-81.97
1	-1	7	0	0	0	-0.75	0.09	-0.15	-0.64	3.17	2.97	3.08	3.16	18.9	-6.66	-81.97
-3	1	0	0	0	0	-0.75	0.09	-0.15	-0.64	3.17	2.98	3.08	3.16	18.89	-6.66	-81.97
2	-1	25	0	0	0	-0.75	0.09	-0.15	-0.64	3.16	2.99	3.07	3.15	18.87	-6.66	-81.96
6	-1	-8	0	0	1	-0.75	0.09	-0.15	-0.64	3.16	3	3.07	3.15	18.86	-6.66	-81.97
6	-2	0	0	0	-1	-0.75	0.09	-0.15	-0.64	3.16	3	3.07	3.15	18.84	-6.66	-81.96
7	17	-11	0	0	1	-0.75	0.08	-0.15	-0.64	3.16	3.01	3.07	3.15	18.7	-6.74	-81.97
0	1	9	0	0	0	-0.75	0.08	-0.15	-0.64	3.15	3.02	3.07	3.15	18.68	-6.74	-81.97
4	8	15	0	0	0	-0.75	0.08	-0.15	-0.64	3.15	3.07	3.07	3.15	18.67	-6.75	-81.98
-2	-3	1	0	0	-1	-0.75	0.08	-0.15	-0.64	3.15	3.01	3.07	3.15	18.67	-6.75	-81.98
7	-6	3	0	1	0	-0.75	0.08	-0.15	-0.64	3.15	3.01	3.07	3.15	18.67	-6.75	-81.98
10	-2	-3	0	0	1	-0.75	0.08	-0.15	-0.64	3.15	3	3.07	3.15	18.67	-6.75	-81.98
-6	1	-12	0	0	0	-0.75	0.08	-0.15	-0.64	2.99	2.99	3.15	3.15	18.67	-6.76	-81.98
-11	14	-10	0	0	0	-0.75	0.08	-0.15	-0.64	3.16	2.99	3.07	3.15	18.76	-6.78	-81.97
-8	-1	-2	0	0	-1	-0.75	0.08	-0.15	-0.64	3.16	2.99	3.06	3.15	18.76	-6.79	-81.97
3	-6	-2	-1	0	0	-0.75	0.08	-0.15	-0.64	3.16	2.99	3.07	3.15	18.77	-6.78	-81.97
-7	1	3	0	0	0	-0.75	0.08	-0.15	-0.64	3.16	2.98	3.06	3.15	18.78	-6.78	-81.98
-2	3	3	0	0	1	-0.75	0.08	-0.15	-0.64	3.16	2.97	3.06	3.15	18.79	-6.78	-81.98
10	5	4	0	0	-1	-0.75	0.08	-0.15	-0.64	3.16	2.97	3.06	3.15	18.79	-6.78	-81.98
-7	-5	3	1	0	0	-0.75	0.08	-0.15	-0.64	3.16	2.97	3.15	3.15	18.8	-6.78	-81.97
-5	-6	-16	-1	-1	0	-0.75	0.09	-0.15	-0.64	3.16	2.97	3.07	3.16	18.87	-6.75	-81.97
-1	2	8	0	0	0	-0.75	0.09	-0.15	-0.64	3.16	2.97	3.07	3.16	18.87	-6.74	-81.97
-1	-9	-15	0	0	0	-0.75	0.09	-0.15	-0.64	3.16	2.97	3.07	3.16	18.87	-6.74	-81.97
4	4	-5	0	0	0	-0.75	0.09	-0.15	-0.64	3.16	2.96	3.06	3.16	18.86	-6.74	-81.97
-8	0	14	1	1	0	-0.75	0.09	-0.15	-0.64	2.94	2.94	3.06	3.16	18.87	-6.74	-81.97
-4	2	3	-1	0	0	-0.75	0.09	-0.15	-0.64	3.17	2.93	3.06	3.16	18.87	-6.74	-81.97
6	-6	-1	0	0	0	-0.75	0.09	-0.15	-0.64	3.17	2.93	3.06	3.16	18.88	-6.75	-81.97
17243	884	24484	513	8703	19602	-0.75	0.09	1.72	1.2	3.17	2.94	3.06	3.16	54.78	nan	86.19
-17248	-878	-24482	-512	-8704	-19601	-0.75	0.09	-0.15	-0.64	3.17	2.95	3.06	3.16	18.98	-6.77	-81.95
2	1	-9	0	0	-1	-0.75	0.09	-0.15	-0.64	3.17	2.96	3.07	3.16	18.97	-6.77	-81.95
2	-2	5	0	0	1	-0.75	0.09	-0.15	-0.64	3.17	2.96	3.07	3.16	18.95	-6.77	-81.94
-11	0	1	-1	0	-1	-0.75	0.09	-0.15	-0.64	3.16	2.97	3.07	3.16	18.95	-6.76	-81.94
-5	-8	0	1	0	0	-0.75	0.09	-0.15	-0.64	2.97	2.97	3.07	3.16	18.94	-6.76	-81.94
7	1	15	0	0	1	-0.75	0.09	-0.15	-0.64	3.16	2.98	3.07	3.16	18.92	-6.76	-81.93
4	4	-4	-1	0	0	-0.75	0.09	-0.15	-0.64	3.16	2.98	3.07	3.16	18.91	-6.76	-81.94
14	-12	-6	0	0	-1	-0.75	0.09	-0.15	-0.64	3.16	2.98	3.07	3.16	18.85	-6.74	-81.92
-6	5	-7	1	0	0	-0.75	0.09	-0.15	-0.64	3.16	2.98	3.07	3.16	18.84	-6.74	-81.92
5	-7	-1	0	0	0	-0.75	0.09	-0.15	-0.64	3.16	2.99	3.07	3.16	18.84	-6.74	-81.92
-2	8	-1	0	0	0	-0.75	0.09	-0.15	-0.64	3.16	2.99	3.08	3.15	18.84	-6.74	-81.92
-6	-3	9	0	0	0	-0.75	0.09	-0.15	-0.64	3.15	3	3.08	3.15	18.83	-6.74	-81.92
10	4	19	0	0	1	-0.75	0.09	-0.15	-0.64	3.15	3.09	3.09	3.14	18.83	-6.75	-81.92
6	-3	-15	0	0	0	-0.75	0.09	-0.15	-0.64	3.14	3.03	3.09	3.13	18.82	-6.75	-81.92
6	22	4	0	0	0	-0.75	0.08	-0.15	-0.64	3.13	3.05	3.1	3.13	18.66	-6.8	-81.94
1	-9	-2	0	0	-1	-0.75	0.08	-0.15	-0.64	3.12	3.06	3.1	3.12	18.64	-6.8	-81.93
17	11	-3	0	0	1	-0.75	0.08	-0.15	-0.64	3.07	3.07	3.11	3.1	18.61	-6.81	-81.94
-5	-11	1	0	0	-1	-0.75	0.08	-0.15	-0.64	3.1	3.09	3.11	3.09	18.59	-6.81	-81.93
2	10	9	0	0	0	-0.75	0.08	-0.15	-0.64	3.1	3.1	3.11	3.08	18.58	-6.81	-81.93
0	-8	-15	0	0	1	-0.75	0.08	-0.15	-0.64	3.08	3.1	3.08	3.08	18.57	-6.81	-81.93
1	1	-1	0	0	0	-0.75	0.08	-0.15	-0.64	3.1	3.11	3.11	3.08	18.55	-6.81	-81.92
20	16	22	-1	0	-1	-0.75	0.08	-0.15	-0.64	3.08	3.1	3.11	3.09	18.47	-6.84	-81.91
-7	-8	1	0	0	0	-0.75	0.08	-0.15	-0.64	3.09	3.1	3.11	3.1	18.47	-6.83	-81.91
-3	0	7	0	1	0	-0.75	0.08	-0.15	-0.64	3.1	3.08	3.1	3.12	18.47	-6.82	-81.91
3	5	4	0	0	0	-0.75	0.08	-0.15	-0.64	3.06	3.06	3.09	3.13	18.48	-6.81	-81.91
-1	-6	-14	0	0	0	-0.75	0.08	-0.15	-0.64	3.13	3.03	3.09	3.14	18.48	-6.82	-81.91
0	6	8	0	0	0	-0.75	0.08	-0.15	-0.64	3.14	3.01	3.08	3.15	18.49	-6.81	-81.91
-4	4	9	0	0	0	-0.75	0.08	-0.15	-0.64	3.15	3.01	3.08	3.15	18.51	-6.8	-81.9
-37	-24	-45	1	-1	1	-0.75	0.08	-0.15	-0.64	3.15	3.02	3.08	3.15	18.75	-6.82	-81.89
6	1	8	0	-1	0	-0.75	0.08	-0.15	-0.64	3.14	3.04	3.09	3.12	18.71	-6.82	-81.88
7	1	3	0	0	0	-0.75	0.08	-0.15	-0.64	3.1	3.1	3.11	2.95	18.67	-6.82	-81.88
6	-2	-11	0	-1	0	-0.75	0.08	-0.15	-0.64	2.72	3.15	3.13	0	18.61	-6.82	-81.88
16	-1	14	0	0	0	-0.75	0.08	-0.15	-0.64	3.15	3.15	3.12	0	18.55	-6.83	-81.88
9	-9	12	2	1	0	-0.75	0.08	-0.15	-0.64	0	3.12	3.07	0	18.49	-6.87	-81.88
5	15	52	2	2	0	-0.75	0.08	-0.15	-0.64	0	3.1	3.02	0	18.47	-6.98	-81.9
19167	-22279	19620	1065	431	5888	-0.75	0.08	-0.15	0.15	0	3.09	2.99	0	23.22	-14.65	55.93
-19694	24615	-20994	-1094	-417	-5882	-0.73	0	-0.29	-0.61	3.08	3.08	2.99	0	22.9	-25.06	-85.04
-120	32	197	16	-16	-2	-0.73	0	-0.29	-0.62	0	3.09	2.99	0	22.99	-24.73	-85.23
-68	-9	104	0	-4	0	-0.73	0	-0.28	-0.62	0	3.1	2.98	0	22.91	-24.52	-85.33
-27	-16	100	-1	-1	1	-0.73	0	-0.28	-0.62	0	3.11	3.02	0	22.74	-24.25	-85.4
10	-7	51	-2	-1	0	-0.73	0	-0.28	-0.62	3.13	3.07	3.07	0	22.54	-23.95	-85.47
55	-13	58	-1	0	-1	-0.73	0	-0.28	-0.62	0	3.07	3.12	0	22.32	-23.61	-85.53
40	-42	8	-2	3	0	-0.73	0	-0.27	-0.62	0	2.98	3.11	0	22.17	-23.23	-85.58
3752	1400	1510	-2	-12	-5	-0.58	0.08	-0.24	-0.77	0	3.04	3.09	0	28.23	-9.54	-108.11
-1351	-656	50	46	9	-34	-0.59	0.07	-0.24	-0.77	3.01	3.01	3.1	0	27.98	-9.94	-107.41
1638	596	885	10	18	-44	-0.6	0.07	-0.25	-0.76	2.96	2.96	3.13	0	27.85	-11.1	-105.99
1076	44	-93	41	-50	-83	-0.63	0.06	-0.25	-0.74	2.84	2.84	3.14	0	26.94	-13.43	-102.48
-510	-674	-38	25	-16	-57	-0.67	0.04	-0.26	-0.7	0	2.77	0	0	25.43	-16.42	-96.71
-1547	-1032	-195	14	1	-25	-0.71	0.03	-0.26	-0.65	2.72	3.04	3.04	0	23.68	-19.63	-89.59
-2253	-1310	-941	-2	11	11	-0.75	0.01	-0.27	-0.6	0	2.91	3	0	22.02	-22.65	-82.18
3707	2257	1716	-86	82	183	-0.63	0.07	-0.24	-0.73	0	2.91	3.08	0	26.11	-11.86	-101.04
2649	1110	370	39	-33	-86	-0.65	0.06	-0.25	-0.72	0	2.69	3.11	0	26.1	-13.57	-98.7
-1513	-726	-441	38	-29	-70	-0.68	0.05	-0.25	-0.68	2.03	2.03	3.12	0	25.26	-16.49	-93.55
-2609	-1212	-847	14	-5	-19	-0.72	0.03	-0.26	-0.64	0	2.42	3.09	0	24.28	-19.74	-87.09
-2855	-1901	-997	-5	3	20	-0.76	0.03	-0.28	-0.59	0	2.84	3.01	0	23.23	-22.78	-80.54
-4405	-2269	-2047	-43	22	76	-0.78	0.03	-0.29	-0.55	0	3.02	2.98	0	23.2	-24.97	-75.49
-2279	-1157	-1712	-58	16	100	-0.79	0.03	-0.3	-0.53	0	3.06	3.06	0	24.31	-25.89	-73.52
8755	4075	4628	112	-39	-202	-0.74	0.03	-0.27	-0.62	0	2.5	3.11	0	23.11	-21.11	-83.66
-4571	-2276	-1832	-30	20	63	-0.77	0.02	-0.28	-0.57	0	1.14	3.11	0	22.7	-23.81	-77.63
-3854	-1574	-1891	-56	27	98	-0.79	0.03	-0.29	-0.54	0	2.21	3.06	0	23.68	-25.44	-74.45
