# Supplementary material for: Image Generation for 2D-CNN Using Time-Series Signal Features from Foot Gesture Applied to Select Cobot Operating Mode
Source: Sensors (Basel). 2021 Aug 26;21(17):5743. doi: 10.3390/s21175743 (PMC8434500; doi:10.3390/s21175743)
Supplement: Supplementary file 1 [file sensors-21-05743-s001.zip › data_fadwa/Cigarette crush with the forefoot/ccf66.xlsx]

## Sheet: ccf66
3	-6	-9	0	0	-1	-0.73	0.09	-0.15	-0.66	3.14	2.88	2.96	3.14	19.4	-5.99	-85.32
-1	-4	7	0	0	1	-0.73	0.09	-0.15	-0.66	2.94	2.98	3.14	3.14	19.38	-5.98	-85.31
8	-3	7	0	0	0	-0.73	0.09	-0.15	-0.66	3.14	2.97	3.01	3.14	19.35	-5.98	-85.31
68	-6	51	0	0	-1	-0.73	0.09	-0.15	-0.66	3.14	3	3.03	3.14	18.91	-5.83	-85.27
-2	-4	-6	0	0	0	-0.73	0.09	-0.15	-0.66	3.01	3.01	3.03	3.14	18.89	-5.81	-85.26
-2	-8	-10	0	0	0	-0.73	0.09	-0.15	-0.66	3	3	3.03	3.15	18.88	-5.8	-85.26
5	-4	16	0	0	0	-0.73	0.09	-0.15	-0.66	3.15	3	3.03	3.15	18.86	-5.78	-85.25
2	3	-7	0	0	0	-0.73	0.09	-0.15	-0.66	3.15	3	3.04	3.15	18.86	-5.77	-85.25
-5	2	-10	0	1	0	-0.73	0.09	-0.15	-0.66	3.15	3	3.04	3.15	18.86	-5.76	-85.24
3	-13	-1	0	-1	0	-0.73	0.09	-0.15	-0.66	3	3.05	3.05	3.15	18.86	-5.75	-85.24
-8	-1	-3	0	1	0	-0.73	0.09	-0.15	-0.66	3.15	3.01	3.06	3.15	18.93	-5.7	-85.19
4	-6	-12	0	-1	0	-0.73	0.09	-0.15	-0.66	3.15	3.02	3.07	3.15	18.93	-5.69	-85.18
-3	-5	1	0	0	0	-0.73	0.09	-0.15	-0.66	3.15	3.04	3.09	3.14	18.92	-5.69	-85.18
4	5	9	1	1	0	-0.73	0.09	-0.15	-0.66	3.06	3.06	3.1	3.14	18.92	-5.69	-85.17
-10	-8	-15	0	-1	0	-0.73	0.09	-0.15	-0.66	3.14	3.07	3.11	3.13	18.92	-5.69	-85.17
3	2	3	-1	0	0	-0.73	0.09	-0.15	-0.66	3.13	3.08	3.12	3.13	18.9	-5.68	-85.17
1	4	15	0	0	0	-0.73	0.09	-0.15	-0.66	3.12	3.09	3.12	3.12	18.88	-5.68	-85.16
26	5	9	0	0	0	-0.73	0.09	-0.15	-0.66	3.12	3.1	3.13	3.12	18.68	-5.69	-85.13
1	2	-1	1	0	0	-0.73	0.09	-0.15	-0.66	3.12	3.1	3.13	3.12	18.66	-5.69	-85.12
10	-6	-2	-1	0	0	-0.73	0.09	-0.15	-0.66	3.12	3.1	3.12	3.13	18.64	-5.68	-85.11
6	-2	7	0	0	0	-0.73	0.09	-0.15	-0.66	3.12	3.1	3.12	3.13	18.63	-5.68	-85.11
-1	2	-4	0	0	0	-0.73	0.09	-0.15	-0.66	3.09	3.09	3.12	3.14	18.62	-5.68	-85.1
-8	3	-8	1	1	0	-0.73	0.09	-0.15	-0.66	3.13	3.07	3.11	3.14	18.62	-5.69	-85.1
1	2	1	0	0	0	-0.73	0.09	-0.15	-0.66	3.14	3.06	3.15	3.15	18.63	-5.69	-85.1
-17198	3319	-15501	22	-22	22033	-0.73	1.73	0	0	3.15	3.04	3.09	3.15	88.42	0.01	0
17154	-3331	15503	-22	22	-22033	-0.73	0.09	-0.15	-0.66	3.15	3.01	3.08	3.15	18.95	-5.71	-85.05
-3	4	-17	0	1	0	-0.73	0.09	-0.15	-0.66	2.99	2.99	3.08	3.16	18.98	-5.71	-85.05
-1	0	3	0	0	0	-0.73	0.09	-0.15	-0.66	3.16	2.99	3.07	3.16	19	-5.72	-85.04
-2	6	-1	0	0	0	-0.73	0.09	-0.15	-0.66	3.16	2.99	3.08	3.16	19.04	-5.73	-85.04
-3	-1	-7	0	-1	0	-0.73	0.09	-0.15	-0.66	3.16	3.08	3.08	3.16	19.07	-5.73	-85.04
-4	-13	-4	0	0	0	-0.73	0.09	-0.15	-0.66	3.16	3.08	3.08	3.15	19.09	-5.74	-85.03
-10	1	-2	0	0	0	-0.73	0.09	-0.15	-0.66	3.16	3	3.15	3.15	19.11	-5.74	-85.03
7	3	15	0	-1	0	-0.73	0.09	-0.15	-0.66	3.01	3.01	3.09	3.15	19.04	-5.74	-84.99
7	-8	-11	-1	0	0	-0.73	0.09	-0.15	-0.66	3.16	3.02	3.15	3.15	19.03	-5.73	-84.99
4	5	7	0	0	0	-0.73	0.09	-0.15	-0.66	3.15	3.04	3.1	3.15	19.01	-5.73	-84.98
0	5	0	1	0	0	-0.73	0.09	-0.15	-0.66	3.15	3.05	3.1	3.15	19	-5.73	-84.98
-1	-4	4	0	0	0	-0.73	0.09	-0.15	-0.66	3.15	3.06	3.11	3.14	18.98	-5.72	-84.97
3	1	-4	0	0	0	-0.73	0.09	-0.15	-0.66	3.07	3.12	3.12	3.13	18.96	-5.72	-84.98
-4	3	-4	0	0	0	-0.73	0.09	-0.15	-0.66	3.13	3.08	3.12	3.12	18.95	-5.72	-84.97
28	9	17	0	0	0	-0.73	0.09	-0.15	-0.66	3.12	3.09	3.13	3.12	18.8	-5.77	-84.96
-4	-3	0	0	0	0	-0.73	0.09	-0.15	-0.66	3.12	3.13	3.13	3.12	18.78	-5.77	-84.96
5	-3	-7	0	0	0	-0.73	0.09	-0.15	-0.66	3.12	3.1	3.13	3.12	18.76	-5.77	-84.95
2	7	4	0	0	0	-0.73	0.09	-0.15	-0.66	3.11	3.1	3.13	3.12	18.74	-5.77	-84.95
-3	5	0	0	0	0	-0.73	0.09	-0.15	-0.66	3.11	3.1	3.13	3.12	18.73	-5.77	-84.95
8	1	6	0	0	0	-0.73	0.09	-0.15	-0.66	3.11	3.1	3.13	3.12	18.7	-5.77	-84.94
5	2	-10	0	0	0	-0.73	0.09	-0.15	-0.66	3.1	3.12	3.12	3.12	18.69	-5.78	-84.94
5	-11	17	0	1	0	-0.73	0.09	-0.15	-0.66	3.12	3.1	3.12	3.12	18.66	-5.78	-84.9
2	-1	-3	0	0	0	-0.73	0.09	-0.15	-0.66	3.12	3.1	3.12	3.13	18.66	-5.78	-84.89
-2	9	-13	0	0	0	-0.73	0.09	-0.15	-0.66	3.13	3.1	3.12	3.13	18.66	-5.78	-84.89
3	-7	-4	-1	0	0	-0.73	0.09	-0.15	-0.66	3.13	3.09	3.12	3.13	18.66	-5.78	-84.88
-9	7	2	1	0	0	-0.73	0.09	-0.15	-0.66	3.13	3.09	3.12	3.13	18.67	-5.78	-84.88
4	4	3	0	0	0	-0.73	0.09	-0.15	-0.66	3.13	3.09	3.12	3.13	18.67	-5.79	-84.88
6	-8	-2	-1	-1	0	-0.73	0.09	-0.15	-0.66	3.13	3.09	3.11	3.13	18.68	-5.78	-84.88
-7	-1	15	0	1	0	-0.73	0.09	-0.15	-0.66	3.13	3.08	3.11	3.14	18.69	-5.79	-84.84
-3	-3	-2	0	0	0	-0.73	0.09	-0.15	-0.66	3.14	3.08	3.11	3.14	18.7	-5.8	-84.84
7	-1	-7	0	0	0	-0.73	0.09	-0.15	-0.66	3.14	3.08	3.11	3.14	18.71	-5.8	-84.84
-3	-5	0	0	0	1	-0.73	0.09	-0.15	-0.66	3.14	3.08	3.11	3.15	18.71	-5.79	-84.84
-3	4	9	0	0	-1	-0.73	0.09	-0.15	-0.66	3.08	3.11	3.11	3.15	18.72	-5.79	-84.84
-1	2	5	0	0	0	-0.73	0.09	-0.15	-0.66	3.15	3.08	3.12	3.15	18.72	-5.79	-84.84
-8	2	-16	0	-1	0	-0.73	0.09	-0.15	-0.66	3.15	3.09	3.14	3.14	18.72	-5.79	-84.82
10	-15	9	1	0	1	-0.73	0.09	-0.15	-0.66	3.1	3.1	3.14	3.12	18.67	-5.75	-84.77
2	1	-9	0	0	0	-0.73	0.09	-0.15	-0.66	3.11	3.11	3.14	3.09	18.65	-5.77	-84.78
-4	5	7	0	0	0	-0.73	0.09	-0.15	-0.66	3.06	3.15	3.15	2.99	18.63	-5.78	-84.78
18	3	6	0	-1	0	-0.73	0.09	-0.15	-0.66	2.89	3.15	3.16	2.5	18.6	-5.8	-84.78
-3	-6	-14	1	0	0	-0.73	0.09	-0.15	-0.66	0.59	3.17	3.16	0	18.57	-5.82	-84.78
8	2	8	0	1	0	-0.73	0.08	-0.15	-0.66	3.17	3.15	3.15	0	18.54	-5.85	-84.78
-3	4	21	1	1	0	-0.73	0.08	-0.15	-0.66	0	3.15	3.09	0	18.54	-5.91	-84.79
-83	1812	-181	79	35	13	-0.72	0	-0.27	-0.65	0	3.12	3.01	0	21.62	-22.46	-88.57
-56	156	-844	-9	-4	-2	-0.71	-0.01	-0.28	-0.64	3.09	3.09	2.99	0	22.63	-24.6	-89.3
-62	403	-670	-21	-4	-4	-0.71	-0.02	-0.3	-0.64	3.1	3.1	2.99	0	23.57	-26.3	-89.97
-149	237	-450	-18	-8	-4	-0.7	-0.02	-0.31	-0.64	0	3.12	2.98	0	24.35	-27.51	-90.47
-163	142	-328	-20	-12	-1	-0.7	-0.02	-0.32	-0.64	0	3.14	2.99	0	24.83	-28.18	-90.77
-92	86	68	-19	-11	1	-0.7	-0.02	-0.32	-0.64	0	3.14	3	0	24.9	-28.28	-90.89
-29	43	-12	-24	14	0	-0.7	-0.02	-0.31	-0.64	0	3.05	3.05	0	24.97	-27.95	-91.03
-1244	-1929	1906	-25	42	51	-0.69	0.05	-0.26	-0.68	0	3.11	3.13	0	26.06	-17.34	-93.35
-553	-365	-110	-7	-5	32	-0.67	0.06	-0.26	-0.69	0	3.08	3.13	0	27.5	-15.44	-95.75
181	-93	-349	-7	-9	25	-0.65	0.07	-0.26	-0.71	0	3.1	3.1	0	28.62	-13.3	-98.8
348	129	69	-5	-9	16	-0.62	0.09	-0.25	-0.73	3.11	3.11	3.1	0	29.25	-11.02	-102.29
755	484	125	0	-8	3	-0.6	0.09	-0.25	-0.76	0	3.08	3.11	0	29.39	-8.81	-105.97
1436	1084	397	17	-12	-25	-0.57	0.1	-0.24	-0.78	0	3.01	3.13	0	29.06	-7.09	-109.32
1895	794	521	20	-17	-49	-0.56	0.09	-0.23	-0.79	0	2.9	3.14	0	28.21	-6.26	-111.58
425	20	598	24	-7	-68	-0.55	0.09	-0.22	-0.8	0	3.13	3.13	0	27.17	-6.22	-112.06
-6931	-3739	-2687	-64	31	139	-0.76	0.04	-0.28	-0.58	0	2.99	3.09	0	24.79	-22.6	-79.7
593	16	405	-19	14	39	-0.74	0.05	-0.28	-0.61	0	3.01	3.06	0	26.24	-20.08	-84.32
1242	646	613	-6	4	20	-0.71	0.06	-0.27	-0.65	0	3.06	3.04	0	27.42	-17.21	-89.66
1036	380	373	2	-4	1	-0.67	0.07	-0.26	-0.69	0	3.05	3.05	0	28.15	-14.25	-95.09
1025	281	445	7	-1	-9	-0.64	0.08	-0.25	-0.72	0	2.97	3.08	0	28.43	-11.43	-100.27
1581	530	573	14	-4	-25	-0.6	0.09	-0.24	-0.75	0	2.9	0	0	28.33	-8.97	-104.94
1589	963	541	23	-10	-48	-0.58	0.09	-0.23	-0.78	0	2.56	3.12	0	27.84	-7.28	-108.56
-9302	-4866	-3811	77	-4	-149	-0.78	0.04	-0.3	-0.55	0	1.7	3.13	0	25.66	-24.85	-75.66
1456	1358	60	-42	-8	64	-0.78	0.05	-0.3	-0.55	0	2.37	3.11	0	26.59	-24.65	-75.9
930	952	419	-1	-19	21	-0.78	0.05	-0.3	-0.55	0	2.73	3.08	0	26.77	-23.97	-76.79
1021	392	472	-7	-7	34	-0.77	0.05	-0.29	-0.57	0	2.93	3.03	0	26.34	-23.17	-78.31
-1141	-695	-401	-46	21	53	-0.75	0.06	-0.29	-0.59	3.02	3.03	3.03	0	26.86	-21.29	-81.27
-73	4	353	-28	17	49	-0.73	0.07	-0.28	-0.62	0	2.97	3.08	0	27.9	-18.56	-85.87
698	-148	367	-10	10	30	-0.69	0.08	-0.27	-0.66	0	2.91	3.09	0	28.91	-15.3	-91.46
3708	1559	1692	206	-64	-410	-0.7	0.05	-0.25	-0.67	0	2.76	3.12	0	25.33	-16.42	-91.38
-1580	-974	-546	-11	6	26	-0.73	0.05	-0.26	-0.63	2.58	2.58	3.13	0	24.44	-18.6	-85.69
-2046	-933	-857	-21	10	46	-0.76	0.04	-0.26	-0.6	0	2.55	3.11	0	23.9	-20.24	-81.07
-2216	-975	-1029	-37	17	71	-0.77	0.05	-0.27	-0.58	0	2.91	3.07	0	24.11	-21.04	-78.27
950	952	-44	-37	9	72	-0.77	0.05	-0.27	-0.57	0	3.05	3.06	0	24.84	-20.91	-78
1511	1232	502	-8	-7	10	-0.77	0.06	-0.27	-0.58	3.11	3.08	3.08	0	25.11	-20.39	-78.64
675	523	-25	0	-23	9	-0.76	0.06	-0.26	-0.59	0	3.08	3.04	0	24.8	-19.8	-79.29
2650	-219	2333	10	17	-34	-0.7	0.09	-0.14	-0.69	0	2.97	2.95	3.08	18.96	-4.51	-90.37
7	-98	-111	8	11	1	-0.7	0.09	-0.14	-0.69	3.03	2.92	2.96	3.09	18.9	-4.38	-90.34
-25	-40	-192	3	3	1	-0.7	0.09	-0.14	-0.69	2.93	2.93	2.95	3.11	19.04	-4.36	-90.33
-30	-31	-135	-1	-2	0	-0.7	0.09	-0.14	-0.69	3.08	2.94	2.93	3.13	19.15	-4.36	-90.31
-17	-14	-85	0	-2	0	-0.7	0.09	-0.14	-0.69	3.11	2.9	2.91	3.14	19.2	-4.36	-90.31
0	1	-40	0	-3	1	-0.7	0.09	-0.14	-0.69	3.12	2.86	2.9	3.15	19.16	-4.34	-90.31
6	4	26	0	0	0	-0.7	0.09	-0.14	-0.69	3.13	2.9	2.9	3.15	19.09	-4.33	-90.31
3	-17	-2	0	2	-1	-0.7	0.09	-0.14	-0.69	3.14	2.76	2.9	3.16	19.18	-4.21	-90.22
4	-7	9	0	0	0	-0.7	0.09	-0.14	-0.69	3.14	2.73	2.9	3.16	19.18	-4.2	-90.22
3	-1	19	0	1	0	-0.7	0.09	-0.14	-0.69	3.15	2.58	2.9	3.16	19.19	-4.19	-90.21
-1	-3	-2	0	0	0	-0.7	0.09	-0.14	-0.69	3.15	2.9	2.9	3.16	19.21	-4.19	-90.21
9	5	-14	0	0	0	-0.7	0.09	-0.14	-0.69	3.15	2.9	2.9	3.16	19.24	-4.18	-90.21
-12	6	19	0	1	0	-0.7	0.09	-0.14	-0.69	3.15	2.2	3.16	3.16	19.28	-4.18	-90.21
-7	-16	3	0	0	0	-0.7	0.09	-0.14	-0.69	3.15	2.23	2.9	3.15	19.33	-4.17	-90.2
1	-2	-7	0	0	0	-0.7	0.09	-0.14	-0.69	3.15	2.22	3.16	3.16	19.38	-4.15	-90.2
-71	-4	-39	0	-1	0	-0.7	0.1	-0.15	-0.69	3.16	2.29	2.94	3.17	19.83	-4.1	-90.16
-11	2	-10	0	0	0	-0.7	0.1	-0.15	-0.69	3.16	2.35	2.95	3.17	19.84	-4.09	-90.16
3	-9	1	0	0	0	-0.7	0.1	-0.15	-0.69	3.16	2.43	2.95	3.17	19.85	-4.09	-90.16
5	-4	-1	0	-1	0	-0.7	0.1	-0.15	-0.69	3.16	2.96	3.17	3.17	19.85	-4.08	-90.16
2	-6	-6	0	0	0	-0.7	0.1	-0.15	-0.69	3.16	2.6	2.97	3.17	19.85	-4.08	-90.15
2	4	12	0	0	0	-0.7	0.1	-0.15	-0.69	3.16	2.98	2.98	3.17	19.83	-4.08	-90.15
2	-6	8	1	0	1	-0.7	0.1	-0.15	-0.69	3.16	2.7	2.98	3.17	19.82	-4.08	-90.14
27	3	10	0	0	-1	-0.7	0.1	-0.15	-0.69	2.75	2.75	2.99	3.17	19.69	-4.05	-90.1
4	-1	-7	0	0	0	-0.7	0.1	-0.15	-0.69	3.17	2.75	2.99	3.17	19.69	-4.04	-90.1
-3	1	5	-1	0	0	-0.7	0.1	-0.15	-0.69	3.17	2.77	2.99	3.17	19.69	-4.04	-90.1
-5	5	4	0	0	0	-0.7	0.1	-0.15	-0.69	3.17	2.78	2.99	3.17	19.69	-4.04	-90.1
3	-10	3	0	0	0	-0.7	0.1	-0.15	-0.69	3.17	3	3	3.17	19.69	-4.03	-90.09
-3	4	5	0	0	0	-0.7	0.1	-0.15	-0.69	3.17	2.83	3.01	3.17	19.69	-4.04	-90.08
2	3	-6	0	0	0	-0.7	0.1	-0.15	-0.69	3.17	2.86	3.02	3.17	19.68	-4.03	-90.08
22	-18	2	1	0	0	-0.7	0.1	-0.14	-0.69	3.17	2.89	3.03	3.17	19.6	-4.02	-90.02
3	3	-10	0	0	0	-0.7	0.1	-0.14	-0.69	3.16	3.04	3.04	3.17	19.6	-4.02	-90.02
0	5	-7	0	0	0	-0.7	0.1	-0.14	-0.69	3.16	2.93	3.05	3.17	19.59	-4.02	-90.01
-2	-4	8	0	0	0	-0.7	0.1	-0.14	-0.69	3.16	2.95	3.05	3.17	19.59	-4.03	-90.02
4	1	5	0	0	0	-0.7	0.1	-0.14	-0.69	3.16	2.95	3.06	3.17	19.57	-4.02	-90.01
-1	-1	10	0	0	0	-0.7	0.1	-0.14	-0.69	3.16	2.97	3.16	3.16	19.56	-4.03	-90
-6	5	-1	0	0	0	-0.7	0.1	-0.14	-0.69	3.16	2.97	3.07	3.16	19.55	-4.03	-90
-27130	-25025	-11847	-22	-18223	29022	0	0	0	0	3.16	2.98	3.07	3.16	-180	0	180
27149	25033	11843	22	18224	-29022	-0.7	0.09	-0.14	-0.69	3.16	2.98	3.07	3.17	19.47	-4.05	-89.94
3	-3	9	0	-1	0	-0.7	0.09	-0.14	-0.69	3.16	2.98	3.16	3.16	19.47	-4.05	-89.94
-9	-5	0	-1	1	0	-0.7	0.1	-0.14	-0.69	3.16	2.98	3.07	3.16	19.48	-4.05	-89.93
9	-4	-8	1	-1	0	-0.7	0.1	-0.14	-0.69	3.15	2.98	3.16	3.16	19.48	-4.05	-89.93
-4	3	0	0	1	0	-0.7	0.1	-0.14	-0.69	3.16	2.98	3.08	3.16	19.48	-4.05	-89.93
7	-1	15	0	0	0	-0.7	0.1	-0.14	-0.69	3.15	2.99	3.16	3.16	19.48	-4.05	-89.92
-10	-1	-16	0	-1	0	-0.7	0.1	-0.14	-0.69	3.16	2.99	3.08	3.16	19.48	-4.05	-89.92
7	-1	-1	0	0	0	-0.7	0.09	-0.14	-0.69	3.16	2.99	3.08	3.16	19.46	-4.07	-89.87
1	1	3	0	0	0	-0.7	0.09	-0.14	-0.69	3.16	2.99	3.08	3.16	19.46	-4.07	-89.87
2	4	-2	0	0	0	-0.7	0.09	-0.14	-0.69	3.16	3.08	3.08	3.16	19.45	-4.07	-89.86
-3	1	9	0	0	0	-0.7	0.09	-0.14	-0.69	3.16	3	3.08	3.16	19.45	-4.08	-89.86
-4	0	2	0	0	0	-0.7	0.09	-0.14	-0.69	3.16	3	3.08	3.16	19.45	-4.08	-89.85
1	-3	-4	0	0	0	-0.7	0.09	-0.14	-0.69	3.15	3	3.08	3.16	19.45	-4.08	-89.85
7	-4	1	0	0	0	-0.7	0.09	-0.14	-0.69	3.15	3	3.08	3.15	19.45	-4.08	-89.85
1	-2	-4	0	0	0	-0.7	0.09	-0.14	-0.69	3.15	3	3.08	3.16	19.42	-4.08	-89.79
4	-1	-4	0	0	0	-0.7	0.09	-0.14	-0.69	3.15	3	3.08	3.16	19.42	-4.08	-89.79
1	3	-7	0	1	0	-0.7	0.09	-0.14	-0.69	3.15	3	3.08	3.16	19.42	-4.08	-89.79
0	1	11	0	-1	0	-0.7	0.09	-0.14	-0.69	3.15	3	3.16	3.16	19.42	-4.09	-89.78
1	-9	-4	0	0	0	-0.7	0.09	-0.14	-0.69	3.15	3	3.08	3.16	19.42	-4.09	-89.78
-3	-1	3	0	1	0	-0.7	0.09	-0.14	-0.69	3.16	3	3.08	3.16	19.42	-4.09	-89.77
1	6	3	0	0	0	-0.7	0.09	-0.14	-0.69	3.15	3	3.08	3.16	19.43	-4.09	-89.77
10371	-20387	-30565	-1	22	-21	-0.7	0.09	0	0	3.16	3	3.08	3.17	96	0	0
-10379	20384	30560	1	-23	21	-0.7	0.09	-0.14	-0.69	3.16	3	3.08	3.16	19.42	-4.11	-89.73
-3	3	-1	0	0	0	-0.7	0.09	-0.14	-0.69	3.16	3	3.08	3.17	19.42	-4.11	-89.72
5	9	7	0	0	0	-0.7	0.09	-0.14	-0.69	3.16	3	3.08	3.16	19.42	-4.11	-89.72
7	-8	2	0	0	0	-0.7	0.09	-0.14	-0.69	3.15	3	3.08	3.16	19.42	-4.12	-89.72
2	4	8	0	0	0	-0.7	0.09	-0.14	-0.69	3.15	3	3.08	3.16	19.41	-4.12	-89.71
2	2	-6	0	0	0	-0.7	0.09	-0.14	-0.69	3.15	3	3.08	3.16	19.41	-4.12	-89.71
-2	0	-9	0	0	0	-0.7	0.09	-0.14	-0.69	3.15	3.01	3.08	3.15	19.41	-4.13	-89.7
2	1	0	0	0	0	-0.7	0.09	-0.14	-0.69	3.14	3.03	3.09	3.14	19.41	-4.13	-89.7
14	16	6	0	-1	1	-0.7	0.09	-0.14	-0.69	3.12	3.06	3.1	3.12	19.24	-4.22	-89.68
8	-6	6	0	0	0	-0.7	0.09	-0.14	-0.69	3.09	3.08	3.11	3.11	19.21	-4.24	-89.68
1	8	-2	0	0	0	-0.7	0.09	-0.14	-0.69	3.06	3.09	3.11	3.1	19.17	-4.25	-89.68
10	-10	4	0	0	0	-0.7	0.09	-0.14	-0.69	3.1	3.1	3.12	3.09	19.14	-4.26	-89.68
3	10	-8	0	0	-1	-0.7	0.09	-0.14	-0.69	3.04	3.11	3.12	3.09	19.11	-4.27	-89.68
8	3	9	0	1	1	-0.7	0.09	-0.14	-0.69	3.03	3.11	3.13	3.1	19.08	-4.28	-89.67
0	11	0	0	0	0	-0.7	0.09	-0.14	-0.69	3.06	3.12	3.13	3.11	19.06	-4.29	-89.67
22	-30	3	-1	0	-1	-0.7	0.09	-0.14	-0.69	3.08	3.11	3.13	3.11	18.91	-4.19	-89.58
-3	-13	-2	0	0	0	-0.7	0.09	-0.14	-0.69	3.11	3.11	3.13	3.14	18.9	-4.17	-89.57
-5	8	7	0	0	0	-0.7	0.09	-0.14	-0.69	3.12	3.1	3.12	3.15	18.9	-4.15	-89.56
2	-5	2	0	1	0	-0.7	0.09	-0.14	-0.69	3.13	3.08	3.11	3.15	18.9	-4.14	-89.55
0	5	1	0	0	0	-0.7	0.09	-0.14	-0.69	3.14	3.06	3.1	3.16	18.92	-4.13	-89.53
0	-8	4	1	0	0	-0.7	0.09	-0.14	-0.69	3.02	3.02	3.08	3.16	18.94	-4.13	-89.53
1	0	2	0	0	0	-0.7	0.09	-0.14	-0.69	3.16	2.97	3.07	3.16	18.95	-4.14	-89.53
-79	8	-38	0	2	0	-0.7	0.09	-0.15	-0.69	3.16	2.92	3.06	3.17	19.55	-4.23	-89.49
0	3	-1	0	-1	0	-0.7	0.1	-0.15	-0.69	3.17	2.86	3.04	3.17	19.6	-4.23	-89.49
-6	4	12	0	1	0	-0.7	0.1	-0.15	-0.69	3.17	2.77	3.03	3.17	19.65	-4.25	-89.48
-8	1	13	0	0	0	-0.7	0.1	-0.15	-0.69	3.17	2.71	3.03	3.17	19.71	-4.26	-89.47
-14	-3	-14	0	-1	0	-0.7	0.1	-0.15	-0.69	3.17	2.63	3.04	3.17	19.77	-4.29	-89.48
-7	1	-18	0	0	0	-0.7	0.1	-0.15	-0.69	3.17	2.58	3.04	3.17	19.83	-4.3	-89.48
3	8	-8	0	0	0	-0.7	0.1	-0.15	-0.69	2.56	2.56	3.04	3.17	19.87	-4.32	-89.48
-71	2	-11	0	-2	0	-0.7	0.1	-0.15	-0.69	3.16	2.57	3.04	3.17	20.26	-4.34	-89.5
3	-5	-14	-1	1	0	-0.7	0.1	-0.15	-0.69	3.16	2.53	3.03	3.17	20.26	-4.34	-89.5
7	2	13	1	0	1	-0.7	0.1	-0.15	-0.69	3.16	2.5	3.02	3.17	20.27	-4.34	-89.5
-6	1	19	0	0	0	-0.7	0.1	-0.15	-0.69	3.16	2.52	3.01	3.17	20.27	-4.34	-89.5
-2	5	-17	0	0	0	-0.7	0.1	-0.15	-0.69	3.16	2.54	3	3.17	20.28	-4.34	-89.5
3	-4	-6	0	-1	0	-0.7	0.1	-0.15	-0.69	3.16	2.57	2.98	3.16	20.27	-4.35	-89.5
1	5	-7	0	0	0	-0.7	0.1	-0.15	-0.69	3.16	2.6	2.97	3.16	20.26	-4.35	-89.5
-6	8	-2	0	0	0	-0.7	0.1	-0.15	-0.69	2.62	2.62	2.95	3.16	20.26	-4.36	-89.5
27	15	10	0	0	0	-0.7	0.1	-0.15	-0.69	3.15	2.63	2.94	3.16	20.02	-4.45	-89.53
-1	-4	2	0	0	0	-0.7	0.1	-0.15	-0.69	3.15	2.63	2.92	3.16	19.99	-4.46	-89.53
13	-3	23	0	0	0	-0.7	0.1	-0.15	-0.69	3.15	2.64	2.91	3.16	19.98	-4.46	-89.54
5	10	0	0	0	0	-0.7	0.1	-0.15	-0.69	3.14	2.64	2.91	3.16	19.96	-4.47	-89.54
1	-5	-1	0	0	0	-0.7	0.1	-0.15	-0.69	3.14	2.64	2.9	3.16	19.94	-4.48	-89.54
