# Supplementary material for: Image Generation for 2D-CNN Using Time-Series Signal Features from Foot Gesture Applied to Select Cobot Operating Mode
Source: Sensors (Basel). 2021 Aug 26;21(17):5743. doi: 10.3390/s21175743 (PMC8434500; doi:10.3390/s21175743)
Supplement: Supplementary file 1 [file sensors-21-05743-s001.zip › data_fadwa/Cigarette crush with the forefoot/ccf67.xlsx]

## Sheet: ccf67
3	-4	22	0	0	0	-0.71	0.09	-0.15	-0.69	3.13	2.91	2.88	3.15	19.24	-4.69	-89.28
-6	-2	-13	0	0	0	-0.71	0.09	-0.15	-0.69	2.95	2.95	2.93	3.16	19.24	-4.67	-89.28
7	-9	-16	0	0	0	-0.71	0.09	-0.15	-0.69	3.14	2.97	2.98	3.16	19.24	-4.64	-89.27
2	-2	-5	-1	0	0	-0.71	0.09	-0.15	-0.69	2.98	2.98	3	3.16	19.22	-4.62	-89.26
7	0	-4	0	0	0	-0.71	0.09	-0.15	-0.69	3.14	3	3.16	3.16	19.2	-4.59	-89.25
-1	-14	17	0	-1	0	-0.71	0.09	-0.14	-0.69	3.03	3.02	3.02	3.16	19.17	-4.55	-89.24
12483	11359	-28979	-23	19443	-6188	0	0	0	0	3.14	3.03	3.03	3.16	-180	0	180
-12437	-11381	28999	24	-19441	6188	-0.71	0.09	-0.14	-0.69	3.14	3.03	3.03	3.16	18.83	-4.41	-89.18
-8	-3	-13	0	0	0	-0.71	0.09	-0.14	-0.69	3.14	3.01	3.03	3.16	18.85	-4.41	-89.17
7	3	13	0	0	0	-0.71	0.09	-0.14	-0.69	3.15	2.98	3.17	3.17	18.87	-4.41	-89.17
-8	-2	-1	0	1	0	-0.71	0.09	-0.14	-0.69	3.16	2.96	3.02	3.17	18.9	-4.4	-89.16
0	-7	13	1	0	0	-0.71	0.09	-0.14	-0.69	3.16	2.93	3.01	3.17	18.93	-4.4	-89.16
-10	-1	-12	0	0	0	-0.71	0.09	-0.14	-0.69	3.16	3.01	3.01	3.17	18.98	-4.4	-89.15
-8	5	4	0	0	0	-0.71	0.09	-0.14	-0.69	2.83	3	3	3.17	19.02	-4.41	-89.15
-66	-11	-52	0	-1	0	-0.71	0.09	-0.15	-0.69	3.17	2.84	3.01	3.17	19.48	-4.42	-89.12
3	-8	1	0	0	0	-0.71	0.09	-0.15	-0.69	3.17	2.89	3.02	3.17	19.49	-4.42	-89.12
3	2	8	0	0	0	-0.71	0.09	-0.15	-0.69	3.16	2.91	3.03	3.17	19.49	-4.42	-89.12
-2	4	4	-1	-1	0	-0.71	0.09	-0.15	-0.69	2.93	3.04	3.04	3.17	19.49	-4.42	-89.12
-6	2	0	0	0	0	-0.71	0.09	-0.15	-0.69	3.16	2.94	3.04	3.17	19.49	-4.42	-89.12
3	7	-7	1	0	0	-0.71	0.09	-0.15	-0.69	3.16	2.94	3.05	3.17	19.49	-4.42	-89.11
5	6	0	-1	1	0	-0.71	0.09	-0.15	-0.69	3.16	2.95	3.05	3.17	19.49	-4.42	-89.11
-1	-13	14	1	-1	0	-0.71	0.09	-0.15	-0.69	3.16	2.96	3.05	3.17	19.43	-4.42	-89.09
0	5	14	0	0	0	-0.71	0.09	-0.15	-0.69	3.16	2.96	3.05	3.17	19.43	-4.42	-89.09
1	2	-14	0	1	1	-0.71	0.09	-0.15	-0.69	3.16	2.96	3.05	3.17	19.44	-4.42	-89.08
5	1	-11	0	-1	-1	-0.71	0.09	-0.15	-0.69	3.16	2.97	3.06	3.17	19.44	-4.43	-89.08
-4	-2	-8	0	0	0	-0.71	0.09	-0.15	-0.69	2.98	2.98	3.07	3.16	19.44	-4.43	-89.08
-3	-2	1	0	0	0	-0.71	0.09	-0.15	-0.69	3.15	3	3.08	3.16	19.43	-4.44	-89.07
-5	-6	2	0	0	0	-0.71	0.09	-0.15	-0.69	3.15	3.03	3.08	3.16	19.43	-4.44	-89.07
39	14	31	0	0	0	-0.71	0.09	-0.14	-0.69	3.14	3.06	3.09	3.15	19.14	-4.47	-89.02
9	-2	-5	0	0	0	-0.71	0.09	-0.14	-0.69	3.08	3.08	3.09	3.14	19.12	-4.47	-89.01
0	2	10	0	0	1	-0.71	0.09	-0.14	-0.69	3.12	3.09	3.1	3.14	19.09	-4.48	-89.02
8	1	-15	0	0	-1	-0.71	0.09	-0.14	-0.69	3.09	3.09	3.1	3.14	19.07	-4.48	-89.01
7	-5	16	0	0	0	-0.71	0.09	-0.14	-0.69	3.11	3.09	3.13	3.13	19.04	-4.49	-89
-6	5	-14	0	0	0	-0.71	0.09	-0.14	-0.69	3.1	3.11	3.11	3.13	19.03	-4.49	-89.01
3	-12	-8	0	0	0	-0.71	0.09	-0.14	-0.69	3.11	3.1	3.11	3.13	19.02	-4.5	-89
10	16	6	0	0	0	-0.71	0.09	-0.14	-0.69	3.11	3.1	3.11	3.14	18.95	-4.49	-88.97
9	-1	14	0	0	0	-0.71	0.09	-0.14	-0.69	3.11	3.1	3.11	3.14	18.94	-4.49	-88.97
-12	1	2	0	1	0	-0.71	0.09	-0.14	-0.69	3.11	3.11	3.11	3.14	18.95	-4.49	-88.96
4	-1	6	-1	0	0	-0.71	0.09	-0.14	-0.69	3.12	3.09	3.11	3.14	18.95	-4.49	-88.96
-7	-5	-17	1	0	0	-0.71	0.09	-0.14	-0.69	3.12	3.09	3.1	3.15	18.96	-4.49	-88.96
0	-5	-4	0	0	0	-0.71	0.09	-0.14	-0.69	3.08	3.08	3.1	3.15	18.96	-4.49	-88.95
-2	0	7	0	0	0	-0.71	0.09	-0.14	-0.69	3.07	3.1	3.1	3.15	18.97	-4.49	-88.94
-8	8	-21	0	-1	0	-0.71	0.09	-0.14	-0.69	3.13	3.07	3.1	3.15	19.11	-4.48	-88.91
2	-3	4	-1	0	0	-0.71	0.09	-0.14	-0.69	3.13	3.07	3.11	3.15	19.11	-4.49	-88.91
-6	-1	13	0	0	0	-0.71	0.09	-0.14	-0.69	3.13	3.08	3.11	3.15	19.11	-4.49	-88.9
0	-2	2	0	0	0	-0.71	0.09	-0.14	-0.69	3.09	3.09	3.12	3.14	19.11	-4.48	-88.9
-1	-3	-6	0	0	0	-0.71	0.09	-0.14	-0.69	3.11	3.11	3.13	3.11	19.11	-4.48	-88.9
5	-5	-2	0	0	0	-0.71	0.09	-0.14	-0.69	3.09	3.13	3.14	3.07	19.1	-4.48	-88.89
-7	4	-14	0	0	0	-0.71	0.09	-0.14	-0.69	3.04	3.14	3.14	3.05	19.09	-4.47	-88.89
26	12	18	1	0	1	-0.71	0.09	-0.14	-0.69	2.99	3.15	3.15	3.02	18.88	-4.64	-88.87
6	11	4	0	1	-1	-0.71	0.09	-0.14	-0.69	2.95	3.15	3.15	3.02	18.89	-4.65	-88.86
-7	-3	-6	0	0	0	-0.71	0.09	-0.14	-0.69	2.96	3.15	3.15	3.03	18.89	-4.66	-88.86
1	4	-1	0	-1	0	-0.71	0.09	-0.14	-0.69	2.98	3.15	3.15	3.04	18.89	-4.67	-88.86
8	1	-2	0	0	0	-0.71	0.09	-0.14	-0.69	3.15	3.15	3.15	3.05	18.89	-4.67	-88.85
1	-4	-1	-1	0	0	-0.71	0.09	-0.14	-0.69	2.99	3.15	3.15	3.05	18.88	-4.67	-88.85
5	2	0	0	0	0	-0.71	0.09	-0.14	-0.69	2.99	3.15	3.15	3.04	18.86	-4.66	-88.85
19392	-11669	-5500	-19	25621	-12025	0	0	0	0	2.97	3.15	3.15	3.04	-180	0	180
-19397	11664	5509	20	-25621	12025	-0.71	0.09	-0.14	-0.68	3.15	3.15	3.05	3.05	18.81	-4.69	-88.8
3	2	-10	0	0	0	-0.71	0.09	-0.14	-0.68	3.15	3.15	3.15	3.05	18.81	-4.69	-88.8
2	-6	12	-1	0	0	-0.71	0.09	-0.14	-0.68	3.15	3.15	3.15	3.06	18.8	-4.68	-88.8
2	8	1	0	0	0	-0.71	0.09	-0.14	-0.68	3.02	3.14	3.08	3.08	18.8	-4.68	-88.8
4	1	14	0	0	0	-0.71	0.09	-0.14	-0.68	3.05	3.14	3.14	3.1	18.8	-4.68	-88.79
-6	-8	6	0	0	0	-0.71	0.09	-0.14	-0.68	3.08	3.11	3.13	3.13	18.79	-4.67	-88.79
5	5	-7	0	0	0	-0.71	0.09	-0.14	-0.68	3.11	3.09	3.12	3.14	18.79	-4.66	-88.77
-35	-18	-11	1	2	0	-0.71	0.09	-0.14	-0.68	3.12	3.06	3.1	3.15	19.05	-4.57	-88.71
-3	-9	-10	0	0	0	-0.71	0.09	-0.14	-0.68	3.04	3.04	3.1	3.15	19.08	-4.57	-88.7
-2	3	2	0	0	0	-0.71	0.09	-0.14	-0.68	3.14	3.03	3.1	3.15	19.12	-4.58	-88.7
-4	-7	-13	0	0	0	-0.71	0.09	-0.14	-0.68	3.14	3.04	3.1	3.14	19.15	-4.58	-88.7
-8	12	6	0	-1	0	-0.71	0.09	-0.14	-0.68	3.13	3.06	3.11	3.14	19.18	-4.59	-88.69
-12	-4	-6	0	0	0	-0.71	0.09	-0.14	-0.68	3.06	3.06	3.11	3.14	19.2	-4.59	-88.69
-1	-1	6	0	0	0	-0.71	0.09	-0.14	-0.68	3.12	3.07	3.11	3.14	19.22	-4.59	-88.69
0	15	1	-1	-1	0	-0.71	0.09	-0.15	-0.68	3.12	3.07	3.12	3.14	19.22	-4.62	-88.65
-4	-5	-4	0	0	0	-0.71	0.09	-0.14	-0.68	3.13	3.07	3.12	3.14	19.22	-4.6	-88.65
3	-5	0	0	0	0	-0.71	0.09	-0.14	-0.68	3.07	3.07	3.12	3.15	19.22	-4.6	-88.64
9	7	2	0	0	0	-0.71	0.09	-0.14	-0.68	3.13	3.06	3.12	3.15	19.21	-4.6	-88.64
-5	-13	13	0	0	0	-0.71	0.09	-0.14	-0.68	3.14	3.06	3.12	3.15	19.21	-4.6	-88.64
3	-1	-13	0	0	1	-0.71	0.09	-0.14	-0.68	3.14	3.05	3.11	3.15	19.21	-4.59	-88.63
2	1	0	0	0	-1	-0.71	0.09	-0.14	-0.68	3.14	3.11	3.11	3.15	19.2	-4.58	-88.63
-22	0	-5	1	1	0	-0.71	0.09	-0.15	-0.68	3.15	3.03	3.11	3.15	19.36	-4.58	-88.59
-4	-6	-10	0	0	0	-0.71	0.09	-0.15	-0.68	3.15	3.03	3.11	3.15	19.37	-4.58	-88.57
-4	4	1	0	0	0	-0.71	0.09	-0.15	-0.68	3.15	3.03	3.11	3.15	19.38	-4.58	-88.57
2	2	-1	0	-1	0	-0.71	0.09	-0.15	-0.68	3.04	3.04	3.12	3.15	19.38	-4.58	-88.57
1	-4	4	0	0	0	-0.71	0.09	-0.15	-0.68	3.14	3.05	3.12	3.15	19.37	-4.58	-88.56
4	0	0	0	0	1	-0.71	0.09	-0.15	-0.68	3.13	3.06	3.12	3.15	19.36	-4.58	-88.57
2	-1	9	0	0	0	-0.71	0.09	-0.15	-0.68	3.13	3.07	3.12	3.15	19.34	-4.58	-88.57
25	3	7	-1	0	-1	-0.71	0.09	-0.14	-0.68	3.13	3.07	3.12	3.15	19.21	-4.58	-88.53
-4	-5	-3	0	0	0	-0.71	0.09	-0.14	-0.68	3.14	3.07	3.12	3.15	19.22	-4.57	-88.53
-1	7	0	0	0	0	-0.71	0.09	-0.14	-0.68	3.06	3.06	3.12	3.15	19.21	-4.57	-88.53
5	4	-17	0	0	0	-0.71	0.09	-0.14	-0.68	3.14	3.06	3.12	3.15	19.21	-4.56	-88.52
-1	-16	9	0	0	0	-0.71	0.09	-0.14	-0.68	3.14	3.12	3.12	3.15	19.21	-4.55	-88.52
-9	5	9	0	0	0	-0.71	0.09	-0.14	-0.68	3.14	3.05	3.14	3.14	19.21	-4.55	-88.51
6	-3	2	0	1	0	-0.71	0.09	-0.14	-0.68	3.13	3.07	3.13	3.12	19.21	-4.54	-88.51
1320	19338	-8018	-21	-23133	30844	0	0	0	0	3.1	3.09	3.13	3.05	-180	0	-180
-1324	-19311	8083	27	23133	-30842	-0.71	0.09	-0.15	-0.68	3.15	3.15	3.15	1.07	19.16	-4.9	-88.53
-37	-10	84	3	1	0	-0.71	0.09	-0.15	-0.68	0	3.17	3.16	0	19.19	-5.1	-88.56
21	79	87	7	3	0	-0.71	0.09	-0.15	-0.68	0	3.16	3.13	0	19.25	-5.47	-88.62
-148	29	288	16	4	5	-0.71	0.08	-0.16	-0.68	0	3.14	3.03	0	19.43	-6.14	-88.75
-110	199	413	29	4	1	-0.71	0.08	-0.17	-0.68	0	2.97	2.97	0	19.73	-7.57	-89
-84	132	-66	19	1	0	-0.71	0.07	-0.18	-0.68	0	3.1	2.96	0	20.01	-9.6	-89.27
-51	199	69	16	0	3	-0.71	0.05	-0.2	-0.68	0	3.12	2.96	0	20.29	-12.1	-89.55
-119	1975	-2550	-111	-24	-11	-0.69	0	-0.29	-0.67	0	3.14	3.01	0	24.8	-22.77	-93.15
38	-45	511	0	7	-1	-0.69	0.01	-0.28	-0.67	3.15	3.15	3.05	0	24.58	-22.41	-93.03
-107	-107	125	0	3	0	-0.69	0.01	-0.28	-0.67	0	3.15	3.1	0	24.51	-21.97	-92.97
-63	-87	159	-2	4	4	-0.69	0.01	-0.28	-0.67	0	3.13	3.13	0	24.56	-21.49	-93
54	-11	106	-3	4	0	-0.69	0.02	-0.27	-0.67	0	3.15	3.13	0	24.71	-20.93	-93.13
-27	-60	26	-4	4	0	-0.69	0.02	-0.27	-0.67	0	3.1	3.1	0	24.98	-20.27	-93.29
-72	-121	-87	-7	1	0	-0.69	0.03	-0.27	-0.67	0	3.16	3.09	0	25.32	-19.45	-93.46
1739	-666	1951	63	8	-22	-0.53	0.1	-0.19	-0.82	0	3.11	3.07	0	24.97	-2.65	-115.43
-28	57	-275	15	-1	-17	-0.53	0.1	-0.2	-0.82	0	3.09	3.03	0	25.87	-3.49	-114.7
2051	639	127	22	-18	-34	-0.54	0.09	-0.22	-0.81	0	3.06	3.06	0	26.45	-5.15	-113.35
1623	98	250	26	-27	-63	-0.57	0.07	-0.22	-0.79	0	3.01	3.1	0	26.28	-7.82	-110.53
459	-203	347	21	-14	-65	-0.6	0.06	-0.23	-0.76	0	2.97	3.12	0	25.58	-11.22	-105.75
-604	-545	-490	10	-10	-50	-0.65	0.04	-0.24	-0.72	0	3.06	3.07	0	24.51	-14.88	-99.15
-1498	-719	-123	-1	-2	-22	-0.7	0.03	-0.25	-0.67	0	3.1	0	0	23.04	-18.46	-91.36
-1271	-715	26	-217	97	467	-0.57	0.09	-0.24	-0.78	0	3.11	3.01	0	28.89	-7.74	-109.11
2255	1124	655	28	-16	-58	-0.54	0.09	-0.23	-0.8	0	3	3	0	28.34	-5.61	-113.77
2065	1097	612	37	-20	-77	-0.52	0.09	-0.22	-0.82	0	3.01	3.05	0	27.46	-4.79	-116.59
-1219	275	-398	39	-5	-78	-0.52	0.08	-0.22	-0.82	0	3.07	0	0	26.88	-5.1	-117.03
-1535	-40	-41	28	23	-28	-0.52	0.08	-0.23	-0.82	0	2.83	3.1	0	27.51	-5.76	-116.21
1219	354	-11	16	-3	-49	-0.54	0.08	-0.24	-0.81	0	2.77	0	0	28.38	-6.81	-114.47
547	117	-284	32	-40	-58	-0.56	0.08	-0.25	-0.79	0	2.97	3.08	0	28.58	-9.12	-111.11
6903	-19763	-8741	-119	-29918	-19421	0.01	0	-0.01	0	0	3.05	0	0	180	0.01	180
-10668	17476	8010	-43	29966	19731	-0.58	0.09	-0.24	-0.77	0	3.06	3.02	0	28.4	-7.8	-107.9
1511	752	432	24	-8	-46	-0.55	0.09	-0.23	-0.79	0	3.02	3.02	0	28.04	-6.13	-111.65
1158	638	329	30	-11	-58	-0.54	0.09	-0.22	-0.81	0	2.91	3.04	0	27.59	-5.37	-113.96
-510	242	-285	27	-8	-61	-0.53	0.09	-0.22	-0.81	0	3.04	3.04	0	27.22	-5.53	-114.52
-1414	-214	-153	9	16	-21	-0.54	0.09	-0.23	-0.81	0	2.88	3.07	0	27.62	-5.71	-114.01
-41	252	711	27	21	-19	-0.54	0.09	-0.23	-0.8	0	2.86	3.09	0	28.6	-6.16	-113.14
1582	324	-552	15	-39	-48	-0.56	0.09	-0.24	-0.79	0	3.04	3.06	0	29.16	-7.63	-111.31
-3621	-1448	-1186	-99	-25	83	-0.74	0.06	-0.21	-0.64	3.14	3.14	3.11	0	21.66	-13.27	-84.39
-410	-342	-38	4	4	3	-0.74	0.07	-0.2	-0.64	0	3.14	3.13	0	21.25	-12.11	-83.99
-110	-221	21	4	1	5	-0.74	0.07	-0.19	-0.64	0	3.14	3.13	0	20.91	-11.05	-83.75
-16	-187	-88	2	-2	4	-0.74	0.07	-0.18	-0.64	3.12	3.12	3.13	0.15	20.52	-10.08	-83.63
-63	-230	36	2	1	6	-0.74	0.08	-0.17	-0.64	0	3.1	2.39	2.39	20.13	-9.15	-83.66
62	-189	-16	4	2	7	-0.74	0.08	-0.17	-0.65	0	3.07	3.1	2.81	19.78	-8.31	-83.89
207	77	-149	13	6	4	-0.74	0.08	-0.16	-0.65	2.36	3.04	3.08	2.97	19.51	-7.77	-84.31
368	-164	88	11	8	-18	-0.73	0.08	-0.15	-0.66	2.86	2.99	3.05	3.07	18.59	-6.16	-84.74
27	-56	36	0	0	0	-0.73	0.08	-0.15	-0.66	3.01	3.04	3.04	3.1	18.56	-6.11	-84.72
1	23	22	1	1	0	-0.73	0.08	-0.15	-0.66	3.08	2.94	3.04	3.12	18.54	-6.07	-84.71
-12	3	-23	0	1	0	-0.73	0.08	-0.15	-0.66	3.1	2.94	3.04	3.13	18.56	-6.05	-84.68
-10	-1	-14	-1	1	0	-0.73	0.08	-0.15	-0.66	3.11	2.92	3.05	3.14	18.59	-6.02	-84.66
-9	1	-14	0	-1	0	-0.73	0.08	-0.15	-0.66	3.12	2.92	3.14	3.14	18.62	-6	-84.65
15	-17	-3	1	0	0	-0.73	0.08	-0.15	-0.66	3.12	2.93	3.07	3.14	18.63	-5.97	-84.63
-38	-22	5	0	0	0	-0.73	0.09	-0.15	-0.66	3.13	2.94	3.08	3.15	18.8	-5.86	-84.54
-1	4	-2	0	0	0	-0.73	0.09	-0.15	-0.66	3.13	2.95	3.08	3.15	18.8	-5.85	-84.54
-1	6	7	0	-1	0	-0.73	0.09	-0.15	-0.66	3.13	3.09	3.15	3.15	18.8	-5.85	-84.53
0	-4	-8	0	0	0	-0.73	0.09	-0.15	-0.66	3.13	2.98	3.09	3.15	18.8	-5.84	-84.53
1	7	-1	0	0	0	-0.73	0.09	-0.15	-0.66	3.13	3	3.09	3.13	18.79	-5.83	-84.53
1	-5	1	0	0	0	-0.73	0.09	-0.15	-0.66	3.13	3.01	3.1	3.15	18.78	-5.83	-84.52
-4	-4	-8	0	0	0	-0.73	0.09	-0.15	-0.66	3.12	3.02	3.1	3.14	18.77	-5.82	-84.52
-3489	7987	6484	-20	-5234	24178	0	0	0	0	3.12	3.04	3.11	3.14	-180	0	180
3537	-7998	-6462	21	5234	-24178	-0.74	0.09	-0.14	-0.66	3.12	3.05	3.11	3.13	18.48	-5.78	-84.46
3	-3	3	0	0	1	-0.74	0.09	-0.14	-0.66	3.11	3.06	3.12	3.13	18.47	-5.78	-84.45
-4	-5	-4	0	0	-1	-0.74	0.09	-0.14	-0.66	3.1	3.07	3.11	3.11	18.45	-5.79	-84.46
7	-4	-5	0	0	0	-0.74	0.08	-0.14	-0.66	3.08	3.08	3.12	3.1	18.44	-5.8	-84.45
5	3	2	0	0	0	-0.74	0.08	-0.14	-0.66	3.07	3.1	3.12	3.1	18.42	-5.81	-84.45
-2	5	-1	0	0	1	-0.74	0.08	-0.14	-0.66	3.05	3.11	3.13	3.09	18.4	-5.82	-84.44
5	10	6	0	0	-1	-0.74	0.08	-0.14	-0.66	3.03	3.12	3.13	3.01	18.38	-5.83	-84.44
43	11	-1	0	0	0	-0.74	0.08	-0.14	-0.66	3.01	3.13	3.13	3.08	18.03	-5.9	-84.4
-5	6	17	0	-1	0	-0.74	0.08	-0.14	-0.66	3.01	3.13	3.13	3.08	18	-5.9	-84.4
4	2	1	0	1	0	-0.74	0.08	-0.14	-0.66	3.01	3.13	3.13	3.09	17.98	-5.9	-84.39
8	-3	-8	0	0	0	-0.74	0.08	-0.14	-0.66	3.04	3.13	3.1	3.1	17.96	-5.9	-84.38
4	-4	-2	-1	0	0	-0.74	0.08	-0.14	-0.66	3.06	3.12	3.13	3.11	17.94	-5.89	-84.38
3	2	9	0	0	0	-0.74	0.08	-0.14	-0.66	3.08	3.12	3.12	3.12	17.92	-5.88	-84.37
-3	-4	-4	0	0	0	-0.74	0.08	-0.14	-0.66	3.09	3.11	3.12	3.13	17.92	-5.87	-84.36
-13	-4	-2	0	1	0	-0.74	0.08	-0.14	-0.66	3.1	3.12	3.14	3.14	18.13	-5.84	-84.3
2	-14	0	1	0	0	-0.74	0.08	-0.14	-0.66	3.11	3.08	3.11	3.14	18.15	-5.83	-84.3
-8	2	2	-1	0	0	-0.74	0.08	-0.14	-0.66	3.12	3.07	3.11	3.15	18.18	-5.83	-84.29
3	7	1	0	0	0	-0.74	0.08	-0.14	-0.66	3.13	3.05	3.1	3.15	18.2	-5.84	-84.29
-11	-6	-7	0	0	0	-0.74	0.08	-0.14	-0.66	3.14	3.02	3.1	3.14	18.22	-5.83	-84.29
-9	-1	11	0	0	0	-0.74	0.08	-0.14	-0.66	3.14	3	3.1	3.16	18.25	-5.83	-84.28
-5	5	-4	0	1	0	-0.74	0.08	-0.14	-0.66	3.14	2.98	3.1	3.16	18.28	-5.84	-84.28
-47	-5	-23	1	-1	0	-0.74	0.09	-0.15	-0.66	3.14	2.97	3.1	3.16	18.59	-5.87	-84.26
-5	1	-11	0	0	0	-0.74	0.09	-0.15	-0.65	3.14	2.99	3.16	3.14	18.59	-5.88	-84.25
7	7	0	0	0	0	-0.74	0.09	-0.15	-0.65	3.14	2.99	3.1	3.16	18.59	-5.89	-84.24
-9	-4	26	0	0	0	-0.74	0.09	-0.15	-0.65	3.14	3	3.1	3.14	18.59	-5.89	-84.24
7	-12	5	0	0	0	-0.74	0.09	-0.15	-0.65	3.14	3.01	3.1	3.16	18.6	-5.89	-84.24
-1	1	-23	0	-1	0	-0.74	0.09	-0.15	-0.65	3.14	3.01	3.1	3.14	18.6	-5.89	-84.24
-2	2	9	0	0	0	-0.74	0.09	-0.15	-0.65	3.14	3.01	3.1	3.16	18.59	-5.89	-84.23
3186	7144	-27541	-1	0	24	-0.74	0.09	-0.15	-0.66	3.14	3.02	3.1	3.16	18.54	-5.88	-84.25
-3171	-7145	27531	1	0	-24	-0.74	0.09	-0.15	-0.65	3.13	3.02	3.1	3.16	18.52	-5.92	-84.19
-2	4	13	0	0	0	-0.74	0.09	-0.15	-0.65	3.13	3.02	3.15	3.15	18.52	-5.92	-84.19
5	4	-1	0	0	0	-0.74	0.09	-0.15	-0.65	3.13	3.03	3.1	3.15	18.51	-5.92	-84.18
1	-6	6	0	0	0	-0.74	0.08	-0.15	-0.65	3.13	3.03	3.1	3.15	18.5	-5.92	-84.19
3	4	-11	0	0	0	-0.74	0.08	-0.15	-0.65	3.13	3.04	3.1	3.15	18.49	-5.92	-84.19
7	-7	-2	-1	0	0	-0.74	0.08	-0.15	-0.65	3.13	3.04	3.1	3.16	18.48	-5.92	-84.18
-3	2	-9	1	0	0	-0.74	0.08	-0.15	-0.65	3.13	3.1	3.1	3.16	18.48	-5.92	-84.18
-5	-1	38	0	1	0	-0.74	0.08	-0.14	-0.65	3.14	3.02	3.1	3.16	18.43	-5.92	-84.13
8	2	-22	0	0	0	-0.74	0.08	-0.15	-0.65	3.14	3.02	3.1	3.16	18.44	-5.92	-84.13
1	2	0	-1	0	0	-0.74	0.08	-0.15	-0.65	3.14	3.01	3.1	3.15	18.45	-5.92	-84.13
0	1	-5	0	0	0	-0.74	0.08	-0.15	-0.65	3.15	2.95	3.1	3.17	18.46	-5.92	-84.13
-4	-1	-6	0	0	0	-0.74	0.08	-0.15	-0.65	3.16	2.9	3.09	3.17	18.48	-5.92	-84.12
-5	-3	4	0	0	0	-0.74	0.09	-0.15	-0.65	2.86	2.86	3.09	3.17	18.5	-5.92	-84.12
-8	-1	-5	0	0	0	-0.74	0.09	-0.15	-0.65	2.79	2.79	3.08	3.17	18.52	-5.92	-84.12
-63	-10	-16	1	1	0	-0.74	0.09	-0.15	-0.65	3.17	2.66	3.07	3.18	19.07	-5.98	-84.06
-14	-7	-13	0	0	0	-0.74	0.09	-0.15	-0.65	3.17	2.62	3.06	3.18	19.11	-5.98	-84.06
-4	3	-12	0	0	0	-0.74	0.09	-0.15	-0.65	3.17	2.57	3.06	3.18	19.15	-6	-84.06
-8	3	9	0	-1	0	-0.74	0.09	-0.15	-0.65	3.17	2.58	3.05	3.18	19.18	-6	-84.06
-2	1	12	0	0	1	-0.74	0.09	-0.15	-0.65	3.17	2.61	3.05	3.18	19.2	-6	-84.06
-4	-2	-13	0	0	0	-0.74	0.09	-0.15	-0.65	3.17	2.6	3.05	3.18	19.22	-6.01	-84.07
-2	7	-9	0	-1	0	-0.74	0.09	-0.15	-0.65	3.17	2.55	3.05	3.17	19.22	-6.01	-84.07
-13	16	20	0	1	-1	-0.74	0.09	-0.15	-0.65	3.17	2.55	3.17	3.17	19.27	-6.09	-84.11
-8	-3	-21	0	0	1	-0.74	0.09	-0.15	-0.65	3.17	2.62	3.05	3.17	19.29	-6.1	-84.11
