# Supplementary material for: Image Generation for 2D-CNN Using Time-Series Signal Features from Foot Gesture Applied to Select Cobot Operating Mode
Source: Sensors (Basel). 2021 Aug 26;21(17):5743. doi: 10.3390/s21175743 (PMC8434500; doi:10.3390/s21175743)
Supplement: Supplementary file 1 [file sensors-21-05743-s001.zip › data_fadwa/Cigarette crush with the forefoot/ccf68.xlsx]

## Sheet: ccf68
9	6	14	-1	0	0	-0.74	0.08	-0.14	-0.65	3.15	3.02	3.17	3.17	17.86	-6.05	-84.09
6	0	8	1	1	0	-0.74	0.08	-0.14	-0.65	3.15	3	3.05	3.17	17.83	-6.02	-84.08
-2	-17	7	0	1	0	-0.74	0.08	-0.14	-0.65	3.16	2.95	3.06	3.17	17.83	-5.99	-84.06
4	-3	-10	0	1	0	-0.74	0.08	-0.14	-0.65	3.16	2.92	3.06	3.18	17.85	-5.98	-84.05
-2	-5	2	0	0	0	-0.74	0.08	-0.14	-0.65	3.16	2.89	3.06	3.16	17.89	-5.98	-84.06
-104	-1	-20	1	0	0	-0.74	0.09	-0.15	-0.65	3.16	2.88	3.07	3.17	18.64	-6.06	-84.05
-8	0	-24	0	0	0	-0.74	0.09	-0.15	-0.65	3.16	2.88	3.08	3.17	18.68	-6.07	-84.05
-1	2	-5	0	0	0	-0.74	0.09	-0.15	-0.65	3.16	2.9	3.08	3.16	18.71	-6.08	-84.05
-9	-5	-6	0	-1	0	-0.74	0.09	-0.15	-0.65	3.15	2.91	3.16	3.14	18.74	-6.09	-84.04
7	-3	1	0	0	0	-0.74	0.09	-0.15	-0.65	3.14	2.93	3.08	3.16	18.75	-6.1	-84.04
-5	3	11	0	0	1	-0.74	0.09	-0.15	-0.65	3.14	2.93	3.08	3.16	18.75	-6.11	-84.05
0	6	1	0	0	0	-0.74	0.09	-0.15	-0.65	3.14	2.93	3.08	3.16	18.76	-6.13	-84.05
-4	13	-4	-1	-1	-1	-0.74	0.08	-0.15	-0.65	3.14	3.08	3.16	3.16	18.68	-6.18	-84.04
7	4	3	1	0	1	-0.74	0.08	-0.15	-0.65	3.14	2.95	3.16	3.16	18.67	-6.18	-84.03
4	2	-3	0	0	-1	-0.74	0.08	-0.15	-0.65	3.14	2.95	3.08	3.16	18.67	-6.18	-84.03
-9	2	-4	0	0	0	-0.74	0.08	-0.15	-0.65	3.14	2.95	3.07	3.16	18.66	-6.19	-84.03
5	-6	15	0	0	0	-0.74	0.08	-0.15	-0.65	3.14	2.95	3.07	3.14	18.65	-6.19	-84.02
-1	3	-9	0	0	0	-0.74	0.08	-0.15	-0.65	3.14	2.95	3.07	3.16	18.65	-6.19	-84.02
0	-5	23	0	0	0	-0.74	0.08	-0.15	-0.65	3.14	2.95	3.07	3.16	18.63	-6.2	-84.03
15	7	-22	0	1	0	-0.74	0.08	-0.15	-0.65	3.14	2.94	3.06	3.16	18.59	-6.22	-83.99
-3	1	-13	0	0	0	-0.74	0.08	-0.15	-0.65	3.14	2.93	3.16	3.16	18.6	-6.23	-83.99
-2	1	6	0	0	0	-0.74	0.08	-0.15	-0.65	3.14	2.93	3.05	3.16	18.61	-6.23	-83.99
-1	7	11	0	0	0	-0.74	0.08	-0.15	-0.65	3.15	2.9	3.05	3.16	18.61	-6.23	-83.99
-8	-8	14	0	0	0	-0.74	0.08	-0.15	-0.65	3.15	2.89	3.04	3.16	18.61	-6.24	-83.99
-1	-1	-10	0	0	0	-0.74	0.08	-0.15	-0.65	3.15	2.87	3.04	3.15	18.63	-6.24	-83.99
8	1	-8	0	0	0	-0.74	0.08	-0.15	-0.65	3.15	2.86	3.04	3.17	18.64	-6.24	-83.99
-17	1	-21	-1	-1	0	-0.74	0.08	-0.15	-0.65	3.15	2.85	3.17	3.17	18.75	-6.27	-83.97
-4	2	3	0	0	0	-0.74	0.08	-0.15	-0.65	3.15	2.83	3.04	3.17	18.75	-6.26	-83.96
0	1	18	1	1	0	-0.74	0.08	-0.15	-0.65	3.15	2.82	3.17	3.17	18.75	-6.26	-83.96
10	1	-16	0	0	0	-0.74	0.08	-0.15	-0.65	3.16	2.82	3.04	3.17	18.76	-6.26	-83.96
-3	-1	16	-1	0	0	-0.74	0.08	-0.15	-0.65	3.16	2.82	3.04	3.17	18.76	-6.26	-83.96
-3	5	-4	1	0	0	-0.74	0.08	-0.15	-0.65	3.16	2.82	3.04	3.17	18.77	-6.27	-83.96
-3	-12	-3	-1	0	0	-0.74	0.09	-0.15	-0.65	3.16	2.82	3.05	3.17	18.77	-6.26	-83.96
-10	-1	3	0	0	1	-0.74	0.09	-0.15	-0.65	3.16	2.84	3.05	3.17	18.78	-6.26	-83.96
7	3	2	1	-1	0	-0.74	0.09	-0.15	-0.65	3.16	2.87	3.06	3.17	18.82	-6.25	-83.94
-6	-4	-8	0	0	-1	-0.74	0.09	-0.15	-0.65	3.15	2.89	3.06	3.17	18.81	-6.26	-83.95
3	1	2	0	0	0	-0.74	0.09	-0.15	-0.65	3.15	2.89	3.06	3.15	18.8	-6.26	-83.95
-5	1	14	0	0	0	-0.74	0.09	-0.15	-0.65	3.15	2.9	3.06	3.15	18.79	-6.26	-83.94
2	6	0	0	0	0	-0.74	0.09	-0.15	-0.65	3.15	2.92	3.06	3.16	18.79	-6.27	-83.94
7	4	-10	0	0	0	-0.74	0.09	-0.15	-0.65	3.15	2.93	3.07	3.16	18.79	-6.27	-83.94
-3	0	-6	0	0	0	-0.74	0.09	-0.15	-0.65	2.94	2.94	3.07	3.16	18.78	-6.27	-83.94
15	-1	3	0	0	0	-0.74	0.08	-0.15	-0.65	3.14	2.95	3.07	3.16	18.68	-6.28	-83.9
-7	-9	1	0	0	0	-0.74	0.08	-0.15	-0.65	3.14	2.95	3.07	3.16	18.67	-6.27	-83.9
4	10	6	0	0	0	-0.74	0.08	-0.15	-0.65	3.14	2.95	3.07	3.16	18.67	-6.27	-83.9
3	-4	-9	0	0	0	-0.74	0.08	-0.15	-0.65	3.14	2.95	3.07	3.16	18.66	-6.27	-83.9
5	1	12	0	0	0	-0.74	0.08	-0.15	-0.65	3.14	2.95	3.07	3.16	18.65	-6.28	-83.89
-6	4	2	0	1	0	-0.74	0.08	-0.15	-0.65	3.14	2.94	3.07	3.16	18.65	-6.28	-83.89
-6	-3	-1	0	0	0	-0.74	0.08	-0.15	-0.65	3.14	2.93	3.07	3.16	18.65	-6.28	-83.89
4	-5	7	0	0	0	-0.74	0.08	-0.15	-0.65	3.14	2.9	3.16	3.16	18.76	-6.29	-83.88
-7	1	-18	0	0	0	-0.74	0.08	-0.15	-0.65	3.15	2.88	3.06	3.16	18.77	-6.29	-83.88
1	2	0	-1	0	0	-0.74	0.08	-0.15	-0.65	3.15	2.87	3.06	3.17	18.77	-6.29	-83.88
-5	-1	-9	1	0	0	-0.74	0.09	-0.15	-0.65	3.15	2.86	3.06	3.17	18.78	-6.29	-83.88
-2	-2	7	-1	0	0	-0.74	0.09	-0.15	-0.65	3.15	2.84	3.06	3.17	18.78	-6.29	-83.88
11	-2	18	0	0	0	-0.74	0.09	-0.15	-0.65	3.15	2.83	3.06	3.17	18.79	-6.29	-83.87
-12	3	-12	0	0	0	-0.74	0.09	-0.15	-0.65	3.15	2.86	3.06	3.17	18.79	-6.29	-83.87
-19223	-17891	20813	-20	11978	-14390	0	0	0	0	2.86	2.86	3.06	3.16	-180	0	180
19227	17900	-20818	21	-11979	14390	-0.74	0.08	-0.15	-0.65	3.15	2.87	3.06	3.15	18.77	-6.29	-83.85
-1	-13	5	0	0	0	-0.74	0.08	-0.15	-0.65	3.15	2.87	3.06	3.17	18.76	-6.29	-83.85
0	3	9	0	0	0	-0.74	0.08	-0.15	-0.65	3.15	2.86	3.06	3.17	18.75	-6.29	-83.84
-2	-2	5	0	0	0	-0.74	0.08	-0.15	-0.65	3.15	2.85	3.05	3.17	18.75	-6.29	-83.84
-2	-4	-13	-1	1	0	-0.74	0.08	-0.15	-0.65	3.15	2.83	3.05	3.17	18.76	-6.29	-83.84
7	1	1	0	0	0	-0.74	0.08	-0.15	-0.65	3.15	2.83	3.05	3.17	18.76	-6.28	-83.84
9	1	-5	0	0	0	-0.74	0.08	-0.15	-0.65	3.15	2.81	3.05	3.17	18.76	-6.28	-83.84
-27	2	-6	1	0	0	-0.74	0.09	-0.15	-0.65	3.15	2.8	3.05	3.17	18.79	-6.29	-83.81
8	6	-6	0	0	0	-0.74	0.09	-0.15	-0.65	3.15	2.8	3.05	3.17	18.79	-6.29	-83.81
1	-5	6	0	-1	0	-0.74	0.09	-0.15	-0.65	3.15	2.79	3.05	3.17	18.79	-6.29	-83.81
-4	-2	1	0	1	0	-0.74	0.09	-0.15	-0.65	3.16	2.79	3.04	3.17	18.79	-6.29	-83.81
0	3	8	-1	-1	1	-0.74	0.09	-0.15	-0.65	2.78	2.78	3.04	3.17	18.79	-6.29	-83.81
6	4	2	1	0	-1	-0.74	0.09	-0.15	-0.65	3.16	2.79	3.04	3.17	18.8	-6.29	-83.81
-2	1	-2	-1	0	0	-0.74	0.09	-0.15	-0.65	3.16	2.81	3.04	3.17	18.79	-6.29	-83.8
17	1	-1	1	0	0	-0.74	0.08	-0.15	-0.65	3.16	2.84	3.04	3.17	18.67	-6.3	-83.78
-3	3	3	0	0	0	-0.74	0.08	-0.15	-0.65	3.15	2.89	3.05	3.16	18.64	-6.31	-83.77
7	-2	-5	0	-1	1	-0.74	0.08	-0.15	-0.65	3.14	2.94	3.06	3.16	18.61	-6.31	-83.76
2	-6	3	0	0	0	-0.74	0.08	-0.15	-0.65	3.13	3.02	3.09	3.08	18.58	-6.31	-83.77
15	-6	-7	0	0	0	-0.74	0.08	-0.15	-0.65	2.99	3.12	3.12	2.65	18.54	-6.3	-83.76
1	-1	8	0	0	0	-0.74	0.08	-0.15	-0.65	0	3.16	0	0	18.49	-6.3	-83.76
10	3	0	0	-1	0	-0.74	0.08	-0.15	-0.65	0	3.15	3.11	0	18.43	-6.29	-83.75
-136	1257	554	82	34	10	-0.73	0.02	-0.23	-0.64	0	3.11	3	0	20.64	-18.2	-85.85
-156	302	-546	-7	-1	-1	-0.73	0.01	-0.25	-0.64	0	3.07	2.9	0	21.41	-20.43	-86.39
22	169	-552	-11	-4	0	-0.72	0.01	-0.27	-0.64	0	3.05	2.85	0	22.12	-22.43	-86.91
-68	352	-682	-12	1	-1	-0.72	0	-0.28	-0.63	0	3.06	2.91	0	22.88	-24.09	-87.46
281	437	-300	-27	-15	-3	-0.72	0	-0.29	-0.63	0	3.1	2.96	0	23.6	-24.94	-88.04
-161	12	-122	2	-4	-4	-0.72	-0.01	-0.3	-0.63	0	3.12	2.97	0	23.79	-25.86	-88.23
-237	35	-268	-10	-4	-1	-0.72	-0.01	-0.3	-0.63	3.12	3.12	2.98	0	23.96	-26.52	-88.32
-149	-89	1154	-22	0	-8	-0.72	0	-0.28	-0.64	0	3.13	3.02	0	22.71	-23.91	-87.84
-243	-141	-93	-2	3	6	-0.72	0	-0.28	-0.64	0	3.12	3.07	0	22.99	-23.74	-87.81
-20	-12	-99	-4	1	4	-0.72	0	-0.28	-0.64	0	3.1	3.11	0	23.29	-23.5	-87.95
-67	-51	53	-6	5	3	-0.72	0.01	-0.28	-0.64	0	3.06	3.12	0	23.65	-23.13	-88.2
-45	-48	36	-7	4	2	-0.72	0.01	-0.28	-0.64	0	3.06	3.09	0	24.19	-22.54	-88.58
-365	-179	4	-8	4	7	-0.71	0.02	-0.28	-0.64	0	3.09	3.06	0	24.89	-21.75	-89.13
-834	-597	-236	-5	7	18	-0.71	0.03	-0.28	-0.65	0	3.03	3.09	0	25.85	-20.72	-90.07
6245	1986	2081	122	-63	-184	-0.61	0.06	-0.26	-0.75	0	2.98	3.08	0	28.5	-13.37	-105.2
-66	-581	242	23	-12	-56	-0.65	0.04	-0.27	-0.71	0	2.89	3.1	0	27.35	-16.47	-99.85
-1353	-984	-242	14	-5	-32	-0.69	0.03	-0.28	-0.67	0	2.73	3.11	0	25.88	-19.81	-93.03
-2187	-1303	-603	-1	2	0	-0.73	0.02	-0.28	-0.62	0	2.81	3.1	0	24.29	-22.98	-85.55
-2857	-1585	-870	-18	4	36	-0.77	0.01	-0.29	-0.57	0	3.03	3.07	0	22.76	-25.61	-78.47
-2800	-1244	-1436	-36	13	68	-0.79	0.01	-0.3	-0.53	0	3.09	3.03	0	21.81	-27.31	-73.02
-2624	-998	-1153	-53	25	93	-0.81	0.02	-0.3	-0.51	0	3.06	3	0	22.12	-28	-70.33
11314	5452	3744	-35	8	95	-0.58	0.07	-0.23	-0.78	0	3.06	2.97	0	26.76	-9.02	-108.73
-637	136	-170	16	4	-59	-0.58	0.07	-0.23	-0.78	0	2.97	3.04	0	26.36	-9.1	-109.01
-929	75	-11	8	11	-17	-0.58	0.07	-0.23	-0.78	0	2.92	3.06	0	26.59	-9	-108.64
-212	42	1683	19	28	-24	-0.59	0.08	-0.24	-0.77	0	2.81	3.09	0	27.25	-9.19	-107.73
1503	253	-338	30	-36	-42	-0.6	0.07	-0.24	-0.76	0	2.46	3.11	0	27.74	-10.32	-105.99
976	262	-300	31	-31	-63	-0.62	0.06	-0.25	-0.74	0	2.34	3.1	0	27.22	-12.64	-102.56
-323	-339	-139	20	-10	-50	-0.66	0.05	-0.26	-0.7	0	2.82	3.05	0	26.29	-15.57	-97.33
-4596	-2839	-30221	-141	30657	24093	0.01	0	-0.01	0	2.97	2.97	3.02	0	180	0.01	180
4953	2738	30562	35	-30636	-23871	-0.59	0.08	-0.24	-0.77	0	2.98	3.02	0	27.34	-9.15	-107.79
-1046	14	-540	2	28	-31	-0.59	0.08	-0.24	-0.77	0	2.8	3.05	0	27.24	-9.18	-107.73
-1625	-428	-346	8	8	-17	-0.59	0.08	-0.24	-0.77	0	2.79	3.05	0	27.63	-9.24	-107.17
467	9	-16	51	12	-18	-0.6	0.08	-0.25	-0.76	2.74	2.74	3.09	0	28.6	-9.77	-106.33
1402	478	-284	1	-33	-51	-0.61	0.08	-0.26	-0.75	0	2.48	3.09	0	29.02	-11.48	-104.47
131	335	-272	23	-28	-60	-0.64	0.07	-0.26	-0.72	0	3.08	3.08	0	28.63	-13.75	-100.88
-582	-541	473	15	-11	-39	-0.67	0.06	-0.27	-0.69	0	2.91	0	0	27.57	-16.5	-95.6
-32569	-21332	-26413	-30050	-2524	19653	-0.71	0.05	-0.27	-0.65	0	3	3	0	26.34	-19.27	-89.39
34234	21511	26987	29914	2563	-19389	-0.61	0.08	-0.24	-0.75	0	3	2.98	0	27.68	-10.24	-103.78
-276	300	-347	33	-10	-82	-0.61	0.07	-0.23	-0.75	0	2.89	3.03	0	26.65	-10.14	-104.31
-1621	-417	88	7	17	-22	-0.62	0.07	-0.23	-0.75	0	2.95	3.06	0	26.63	-10.13	-103.53
1267	88	-442	39	14	-32	-0.62	0.07	-0.24	-0.74	3.05	3.05	3.11	0	26.97	-10.72	-102.27
-1089	-621	-875	-10	-45	-47	-0.64	0.07	-0.24	-0.72	0	3.13	3.11	0	26.59	-11.7	-99.47
-2178	-796	-657	-3	-18	-15	-0.67	0.07	-0.24	-0.7	0	3.12	3.1	2.97	25.73	-12.61	-95.66
-2511	-684	-581	-16	6	24	-0.69	0.07	-0.23	-0.68	2.99	3.07	3.07	3.04	25.08	-13.05	-92.07
1619	-340	1443	-13	33	107	-0.72	0.09	-0.16	-0.67	3.07	3.01	3.01	3.09	19.98	-5.94	-87.65
14	0	8	1	0	0	-0.72	0.09	-0.16	-0.67	3.11	3	3	3.1	19.96	-5.91	-87.65
-5	6	15	0	1	-1	-0.72	0.09	-0.16	-0.67	3.12	2.98	2.98	3.11	19.95	-5.91	-87.64
-2	-4	-1	1	0	0	-0.72	0.09	-0.16	-0.67	3.13	2.96	2.97	3.12	19.96	-5.9	-87.64
2	0	-16	0	0	0	-0.72	0.09	-0.16	-0.67	3.14	2.96	2.96	3.12	19.97	-5.91	-87.64
3	-2	-4	0	0	0	-0.72	0.09	-0.16	-0.67	3.15	2.95	2.95	3.13	19.97	-5.9	-87.64
-7	5	16	-1	0	0	-0.72	0.09	-0.16	-0.67	3.15	2.94	2.96	3.13	19.97	-5.9	-87.63
-2	-16	-28	0	-1	0	-0.72	0.09	-0.16	-0.67	3.15	2.96	2.98	3.13	19.95	-5.82	-87.63
-4	6	10	0	0	0	-0.72	0.09	-0.16	-0.67	3.15	2.97	3	3.13	19.94	-5.81	-87.63
9	-7	1	0	0	1	-0.72	0.09	-0.16	-0.67	3.15	2.98	3.01	3.13	19.93	-5.8	-87.62
0	3	4	0	0	0	-0.72	0.09	-0.16	-0.67	3.15	2.99	3.03	3.13	19.93	-5.79	-87.62
5	-3	7	0	0	-1	-0.72	0.09	-0.16	-0.67	3.15	3	3.04	3.12	19.93	-5.77	-87.62
-6	4	-5	0	0	1	-0.72	0.09	-0.16	-0.67	3	3.05	3.05	3.12	19.92	-5.76	-87.62
5	-6	-3	0	0	0	-0.72	0.09	-0.16	-0.67	3.15	3	3.05	3.12	19.91	-5.75	-87.62
-12	3	-1	0	1	-1	-0.72	0.09	-0.16	-0.67	3.15	3	3.06	3.13	19.98	-5.72	-87.61
-8	-4	-7	0	-1	1	-0.72	0.09	-0.16	-0.67	3.15	3.01	3.06	3.13	19.98	-5.71	-87.6
7	3	8	0	0	0	-0.72	0.09	-0.16	-0.67	3.01	3.01	3.05	3.13	19.96	-5.7	-87.6
5	1	-7	0	0	-1	-0.72	0.09	-0.16	-0.67	3.15	3.01	3.05	3.13	19.95	-5.7	-87.6
-4	-3	3	0	0	1	-0.72	0.09	-0.15	-0.67	3.15	3.01	3.04	3.14	19.94	-5.69	-87.6
9	-6	5	0	0	-1	-0.72	0.09	-0.15	-0.67	3.16	3	3.14	3.14	19.92	-5.69	-87.6
2	-5	-3	0	0	0	-0.72	0.09	-0.15	-0.67	3.16	3.03	3.03	3.14	19.9	-5.68	-87.59
-3	1	5	0	1	0	-0.72	0.09	-0.15	-0.67	3.16	2.96	3.02	3.15	19.81	-5.59	-87.57
3	-3	1	0	0	0	-0.72	0.09	-0.15	-0.67	3.16	2.96	3.02	3.15	19.81	-5.58	-87.57
4	2	9	0	-1	0	-0.72	0.09	-0.15	-0.67	3.17	2.95	3.02	3.15	19.8	-5.57	-87.57
-4	-4	-10	0	0	0	-0.72	0.09	-0.15	-0.67	2.96	2.96	3.15	3.15	19.81	-5.56	-87.57
4	-1	5	0	0	0	-0.72	0.09	-0.15	-0.67	3.17	2.97	3.03	3.16	19.81	-5.55	-87.57
5	-9	6	0	0	0	-0.72	0.09	-0.15	-0.67	3.17	2.97	3.03	3.16	19.8	-5.55	-87.56
0	2	-10	0	0	0	-0.72	0.09	-0.15	-0.67	2.98	2.98	3.03	3.16	19.8	-5.54	-87.56
9	-9	4	0	1	0	-0.72	0.09	-0.15	-0.67	3.17	2.99	3.05	3.16	19.75	-5.45	-87.55
-10	9	3	0	0	0	-0.72	0.09	-0.15	-0.67	3.17	2.99	3.06	3.16	19.76	-5.44	-87.55
-5	1	-3	0	0	0	-0.72	0.09	-0.15	-0.67	3.17	2.99	3.07	3.16	19.78	-5.45	-87.55
3	-7	0	0	0	0	-0.72	0.09	-0.15	-0.67	3.17	2.97	3.07	3.16	19.8	-5.45	-87.55
-4	5	-5	1	0	0	-0.72	0.09	-0.15	-0.67	3.17	3.07	3.07	3.16	19.83	-5.45	-87.55
2	-5	2	0	0	0	-0.72	0.09	-0.15	-0.67	3.17	2.95	3.07	3.16	19.85	-5.45	-87.55
-7	1	0	0	0	0	-0.72	0.09	-0.15	-0.67	3.17	2.95	3.06	3.16	19.87	-5.45	-87.55
-11099	26748	-33734	-27	5376	-6410	-0.72	0.09	0	0.02	3.17	2.95	3.06	3.16	78.79	0.03	28.43
11087	-26748	33719	27	-5376	6411	-0.72	0.09	-0.15	-0.67	3.17	2.96	3.05	3.16	19.98	-5.48	-87.54
0	-5	6	0	0	0	-0.72	0.09	-0.15	-0.67	3.17	2.95	3.05	3.16	19.98	-5.48	-87.54
-2	5	18	0	0	0	-0.72	0.09	-0.15	-0.67	3.17	2.92	3.05	3.16	19.98	-5.48	-87.54
8	6	-2	0	0	-1	-0.72	0.09	-0.15	-0.67	3.17	2.93	3.04	3.16	19.98	-5.48	-87.54
-2	-5	-16	0	0	0	-0.72	0.09	-0.15	-0.67	2.92	3.04	3.04	3.16	20	-5.48	-87.54
-8	-5	6	0	0	1	-0.72	0.09	-0.15	-0.67	3.17	2.92	3.04	3.16	20.01	-5.48	-87.54
4	0	-10	0	0	-1	-0.72	0.09	-0.15	-0.67	3.17	2.92	3.04	3.16	20.03	-5.48	-87.54
-15	7	15	-1	0	0	-0.72	0.09	-0.15	-0.67	3.17	2.91	3.04	3.16	20.07	-5.49	-87.55
-10	0	-5	0	0	0	-0.72	0.09	-0.15	-0.67	2.91	2.91	3.04	3.16	20.07	-5.49	-87.54
9	0	4	1	0	0	-0.72	0.09	-0.15	-0.67	3.17	2.92	3.04	3.16	20.07	-5.49	-87.54
-3	7	-18	0	-1	1	-0.72	0.09	-0.15	-0.67	3.17	3.04	3.04	3.15	20.07	-5.49	-87.54
0	-10	-4	0	0	0	-0.72	0.09	-0.15	-0.67	3.17	2.94	3.15	3.15	20.07	-5.49	-87.54
-2	1	15	-1	0	0	-0.72	0.09	-0.15	-0.67	3.17	3.05	3.05	3.15	20.06	-5.49	-87.55
1	8	3	0	0	0	-0.72	0.09	-0.15	-0.67	3.17	2.97	3.06	3.15	20.06	-5.49	-87.55
17	-2	-4	0	1	-1	-0.72	0.09	-0.15	-0.67	3.17	2.97	3.07	3.15	19.99	-5.47	-87.55
0	3	-6	0	0	0	-0.72	0.09	-0.15	-0.67	3.17	2.97	3.07	3.15	19.99	-5.47	-87.55
1	-7	-7	1	0	0	-0.72	0.09	-0.15	-0.67	2.97	2.97	3.07	3.15	20	-5.47	-87.55
-2	-7	11	0	0	0	-0.72	0.09	-0.15	-0.67	3.17	2.97	3.07	3.15	20	-5.47	-87.55
-2	0	-1	-1	0	0	-0.72	0.09	-0.15	-0.67	3.17	2.97	3.07	3.15	20.01	-5.47	-87.55
-1	-2	11	0	0	1	-0.72	0.09	-0.15	-0.67	3.17	2.98	3.07	3.15	20.01	-5.47	-87.55
3	3	-11	0	-1	-1	-0.72	0.09	-0.15	-0.67	3.17	3.07	3.15	3.15	20.01	-5.46	-87.55
9	-6	7	1	0	1	-0.72	0.09	-0.15	-0.67	3.17	2.99	3.07	3.15	19.92	-5.42	-87.54
-2	7	-7	0	0	0	-0.72	0.09	-0.15	-0.67	3.17	3	3.07	3.15	19.91	-5.42	-87.54
5	-5	1	0	0	0	-0.72	0.09	-0.15	-0.67	3.17	3	3.08	3.15	19.9	-5.42	-87.54
-2	-5	4	0	0	0	-0.72	0.09	-0.15	-0.67	3.17	3.08	3.08	3.15	19.89	-5.41	-87.54
-2	0	5	0	0	0	-0.72	0.09	-0.15	-0.67	3.17	3	3.08	3.15	19.88	-5.41	-87.54
2	-2	6	0	0	0	-0.72	0.09	-0.15	-0.67	3.17	3	3.08	3.15	19.88	-5.42	-87.54
-5	12	3	0	0	0	-0.72	0.09	-0.15	-0.67	3.17	3	3.08	3.15	19.87	-5.42	-87.54
9	-11	0	-1	0	-1	-0.72	0.09	-0.15	-0.67	3	3	3.07	3.16	19.85	-5.4	-87.53
-1	4	-6	0	0	0	-0.72	0.09	-0.15	-0.67	3.17	2.99	3.06	3.16	19.84	-5.4	-87.53
8	2	-8	1	1	1	-0.72	0.09	-0.15	-0.67	3.17	2.98	3.05	3.16	19.85	-5.39	-87.53
0	5	3	0	0	-1	-0.72	0.09	-0.15	-0.67	3.17	2.95	3.05	3.16	19.86	-5.4	-87.53
-4	-2	4	0	0	1	-0.72	0.09	-0.15	-0.67	3.17	3.05	3.05	3.16	19.87	-5.4	-87.54
-6	-2	0	0	0	-1	-0.72	0.09	-0.15	-0.67	3.17	2.87	3.05	3.16	19.89	-5.41	-87.54
-4	5	5	0	0	1	-0.72	0.09	-0.15	-0.67	3.17	2.85	3.05	3.16	19.91	-5.43	-87.54
-37	-12	-25	0	0	0	-0.72	0.09	-0.15	-0.67	3.18	2.86	3.06	3.16	20.16	-5.42	-87.54
5	7	-6	-1	-1	0	-0.72	0.09	-0.15	-0.67	2.89	3.07	3.07	3.16	20.16	-5.42	-87.54
-4	1	-18	0	0	0	-0.72	0.09	-0.15	-0.67	3.18	2.92	3.07	3.16	20.16	-5.42	-87.54
9	6	13	0	0	0	-0.72	0.09	-0.15	-0.67	3.17	3.08	3.08	3.16	20.14	-5.41	-87.54
4	-1	10	0	0	0	-0.72	0.09	-0.15	-0.67	3.17	2.97	3.15	3.15	20.12	-5.41	-87.54
5	8	10	0	0	0	-0.72	0.09	-0.15	-0.67	3.17	3.08	3.08	3.15	20.09	-5.4	-87.54
4	1	5	0	-1	0	-0.72	0.09	-0.15	-0.67	3.17	3.01	3.08	3.15	20.06	-5.39	-87.54
-9	-11	4	0	0	0	-0.72	0.09	-0.15	-0.67	3.17	3.02	3.09	3.15	20.03	-5.39	-87.54
47	1	8	1	1	0	-0.72	0.09	-0.15	-0.67	3.17	3.04	3.09	3.14	19.72	-5.4	-87.53
1	-2	6	0	0	0	-0.72	0.09	-0.15	-0.67	3.16	3.09	3.09	3.14	19.7	-5.41	-87.53
