# Supplementary material for: Image Generation for 2D-CNN Using Time-Series Signal Features from Foot Gesture Applied to Select Cobot Operating Mode
Source: Sensors (Basel). 2021 Aug 26;21(17):5743. doi: 10.3390/s21175743 (PMC8434500; doi:10.3390/s21175743)
Supplement: Supplementary file 1 [file sensors-21-05743-s001.zip › data_fadwa/Cigarette crush with the forefoot/ccf69.xlsx]

## Sheet: ccf69
5	13	16	0	1	0	-0.71	0.09	-0.15	-0.68	3.16	2.63	2.85	3.14	20.11	-5.35	-87.98
11	-1	-15	0	0	0	-0.71	0.09	-0.15	-0.68	3.15	2.74	2.89	3.14	20.07	-5.39	-87.99
7	3	-4	-1	0	0	-0.71	0.09	-0.15	-0.68	3.15	2.87	2.91	3.13	20.03	-5.41	-88
8	13	-16	0	0	0	-0.71	0.09	-0.15	-0.68	3.14	2.95	2.95	3.12	19.99	-5.43	-88
3	4	-11	0	0	0	-0.71	0.09	-0.15	-0.68	2.96	2.96	2.97	3.13	19.95	-5.45	-88.01
10	-1	14	0	0	0	-0.71	0.09	-0.15	-0.68	3.14	2.98	2.98	3.13	19.91	-5.47	-88.02
46	9	35	-1	1	-1	-0.71	0.09	-0.15	-0.68	3.15	2.99	2.99	3.14	19.57	-5.42	-88.02
-6	-6	13	0	1	0	-0.71	0.09	-0.15	-0.68	3.15	2.98	3	3.14	19.58	-5.41	-88.02
10	0	-2	0	0	0	-0.71	0.09	-0.15	-0.68	3.16	2.98	3.01	3.15	19.58	-5.4	-88
1	2	-19	0	0	0	-0.71	0.09	-0.15	-0.68	3.16	2.98	3.02	3.15	19.59	-5.39	-88
-7	3	-5	0	0	0	-0.71	0.09	-0.15	-0.68	3.17	2.98	3.04	3.16	19.61	-5.38	-88
7	-5	-1	0	0	0	-0.71	0.09	-0.15	-0.68	3	3	3.07	3.16	19.62	-5.37	-87.99
-7	-5	2	0	0	0	-0.71	0.09	-0.15	-0.68	3.17	3.02	3.08	3.16	19.64	-5.36	-87.99
-18	-39	13	1	0	0	-0.71	0.09	-0.15	-0.68	3.17	3.02	3.1	3.15	19.76	-5.18	-87.92
-9	11	21	0	1	0	-0.71	0.09	-0.15	-0.68	3.17	3.02	3.1	3.15	19.79	-5.18	-87.92
5	-9	-19	0	0	0	-0.71	0.09	-0.15	-0.68	3.17	3.03	3.12	3.14	19.83	-5.19	-87.92
-9	-4	-5	0	0	0	-0.71	0.09	-0.15	-0.68	3.16	3.06	3.13	3.13	19.87	-5.2	-87.92
-13	-2	-24	0	-1	0	-0.71	0.09	-0.15	-0.68	3.08	3.08	3.13	3.12	19.9	-5.2	-87.91
3	-5	-10	0	-1	0	-0.71	0.09	-0.15	-0.68	3.15	3.14	3.14	3.12	19.9	-5.2	-87.91
-10	5	5	-1	-1	0	-0.71	0.09	-0.15	-0.68	3.1	3.1	3.14	3.12	19.88	-5.2	-87.91
55	15	21	1	1	0	-0.71	0.09	-0.15	-0.68	3.15	3.1	3.13	3.13	19.51	-5.19	-87.86
-1	-2	-9	0	0	0	-0.71	0.09	-0.15	-0.68	3.15	3.1	3.13	3.13	19.5	-5.19	-87.85
0	-4	6	0	0	0	-0.71	0.09	-0.15	-0.68	3.15	3.1	3.12	3.13	19.5	-5.2	-87.85
-1	-4	4	-1	0	0	-0.71	0.09	-0.15	-0.68	3.16	3.1	3.12	3.14	19.47	-5.2	-87.85
8	3	14	1	0	0	-0.71	0.09	-0.15	-0.68	3.16	3.09	3.11	3.14	19.45	-5.2	-87.84
3	-2	-8	0	0	0	-0.71	0.09	-0.15	-0.68	3.07	3.07	3.1	3.15	19.45	-5.2	-87.84
4	1	-3	-1	0	0	-0.71	0.09	-0.15	-0.68	3.17	3.05	3.08	3.16	19.43	-5.2	-87.83
-31	-10	-25	1	1	0	-0.71	0.09	-0.15	-0.68	3.17	3.04	3.07	3.16	19.59	-5.21	-87.78
6	8	5	-1	-1	0	-0.71	0.09	-0.15	-0.68	3.18	3.03	3.07	3.16	19.59	-5.21	-87.77
2	-1	10	1	1	0	-0.71	0.09	-0.15	-0.68	3.18	3.01	3.06	3.16	19.59	-5.21	-87.77
5	-10	0	0	0	0	-0.71	0.09	-0.15	-0.68	3.18	3	3.05	3.16	19.6	-5.22	-87.77
-3	8	20	0	0	0	-0.71	0.09	-0.15	-0.68	3.18	2.98	3.05	3.16	19.62	-5.23	-87.77
-5	0	1	0	0	0	-0.71	0.09	-0.15	-0.68	3.18	2.96	3.05	3.16	19.64	-5.24	-87.77
-1	6	5	0	0	0	-0.71	0.09	-0.15	-0.68	3.18	2.95	3.04	3.16	19.66	-5.24	-87.77
-42	9	-45	0	0	1	-0.71	0.09	-0.15	-0.68	3.18	2.92	3.04	3.16	19.96	-5.36	-87.76
1	1	-17	0	0	0	-0.71	0.09	-0.15	-0.68	3.18	2.94	3.04	3.16	19.97	-5.36	-87.76
1	9	7	0	-1	0	-0.71	0.09	-0.15	-0.68	3.17	2.95	3.04	3.15	19.96	-5.37	-87.76
-5	2	5	0	0	0	-0.71	0.09	-0.15	-0.68	3.17	2.96	3.05	3.15	19.96	-5.37	-87.76
-1	1	7	0	0	0	-0.71	0.09	-0.15	-0.68	3.17	2.98	3.06	3.15	19.95	-5.38	-87.76
12	2	13	0	0	-1	-0.71	0.09	-0.15	-0.68	2.99	3.06	3.06	3.14	19.95	-5.38	-87.77
1	0	-5	0	0	1	-0.71	0.09	-0.15	-0.68	3.16	2.99	3.06	3.14	19.94	-5.38	-87.77
11	-7	9	0	1	-1	-0.71	0.09	-0.15	-0.68	3.16	2.99	3.06	3.14	19.83	-5.41	-87.76
-2	11	-6	0	0	0	-0.71	0.09	-0.15	-0.68	3.16	3	3.06	3.14	19.83	-5.41	-87.76
-4	-1	0	0	-1	0	-0.71	0.09	-0.15	-0.68	3.16	3	3.06	3.14	19.83	-5.41	-87.76
7	-1	-6	-1	0	0	-0.71	0.09	-0.15	-0.68	3.16	3.01	3.06	3.14	19.82	-5.42	-87.76
6	4	-1	1	0	0	-0.71	0.09	-0.15	-0.68	3.01	3.01	3.06	3.13	19.82	-5.41	-87.76
1	-4	14	-1	0	0	-0.71	0.09	-0.15	-0.68	3.16	3.07	3.07	3.13	19.81	-5.41	-87.76
-6	-5	-1	0	0	0	-0.71	0.09	-0.15	-0.68	3.01	3.01	3.07	3.13	19.81	-5.41	-87.76
-1	4	-5	0	1	0	-0.72	0.09	-0.15	-0.68	3.16	3.01	3.07	3.13	19.79	-5.43	-87.73
-4	1	-4	0	0	0	-0.72	0.09	-0.15	-0.68	3.16	3.08	3.08	3.13	19.79	-5.43	-87.73
2	-9	5	0	0	0	-0.72	0.09	-0.15	-0.68	3.16	3.02	3.08	3.13	19.8	-5.43	-87.73
-1	-1	5	0	-1	0	-0.72	0.09	-0.15	-0.68	3.16	3.03	3.09	3.13	19.8	-5.43	-87.73
0	0	5	0	0	0	-0.72	0.09	-0.15	-0.68	3.16	3.03	3.09	3.13	19.79	-5.42	-87.73
0	-6	-9	1	0	0	-0.72	0.09	-0.15	-0.68	3.16	3.04	3.09	3.13	19.8	-5.42	-87.73
-1	5	5	-1	0	0	-0.72	0.09	-0.15	-0.68	3.15	3.04	3.1	3.13	19.8	-5.42	-87.72
-6135	26741	11057	-25	5377	-6154	-0.72	0.09	0	0	3.15	3.1	3.1	3.13	80.09	-0.05	-0.41
6149	-26740	-11054	25	-5377	6154	-0.72	0.09	-0.15	-0.68	3.05	3.05	3.1	3.13	19.74	-5.39	-87.7
6	2	-12	0	0	0	-0.72	0.09	-0.15	-0.68	3.15	3.05	3.11	3.13	19.74	-5.38	-87.69
-5	2	-10	1	0	0	-0.72	0.09	-0.15	-0.68	3.15	3.05	3.11	3.13	19.73	-5.39	-87.69
-3	2	-9	-1	0	0	-0.72	0.09	-0.15	-0.68	3.05	3.05	3.11	3.13	19.74	-5.38	-87.69
3	6	13	0	1	0	-0.72	0.09	-0.15	-0.68	3.15	3.06	3.11	3.12	19.74	-5.38	-87.69
-1	-14	1	0	0	0	-0.72	0.09	-0.15	-0.68	3.15	3.06	3.11	3.12	19.74	-5.39	-87.68
1	-10	3	1	0	0	-0.72	0.09	-0.15	-0.68	3.15	3.07	3.11	3.12	19.74	-5.39	-87.68
3	20	9	0	0	0	-0.72	0.09	-0.15	-0.68	3.15	3.07	3.11	3.12	19.69	-5.4	-87.65
-1	8	5	0	-1	0	-0.72	0.09	-0.15	-0.68	3.15	3.07	3.11	3.13	19.69	-5.4	-87.65
-1	-5	4	-1	0	0	-0.72	0.09	-0.15	-0.68	3.15	3.07	3.11	3.13	19.68	-5.4	-87.65
-2	-5	-10	0	0	0	-0.72	0.09	-0.15	-0.68	3.16	3.05	3.11	3.14	19.67	-5.4	-87.64
10	1	-15	0	0	0	-0.72	0.09	-0.15	-0.68	3.05	3.05	3.11	3.14	19.67	-5.4	-87.64
-2	2	16	0	0	0	-0.72	0.09	-0.15	-0.68	3.17	3.05	3.11	3.14	19.66	-5.39	-87.63
2	-1	15	1	1	0	-0.72	0.09	-0.15	-0.68	3.17	3.06	3.11	3.14	19.67	-5.4	-87.63
-2	-6	-10	0	-2	1	-0.72	0.09	-0.15	-0.68	3.16	3.1	3.11	3.12	19.58	-5.38	-87.56
12	-3	12	0	0	0	-0.72	0.09	-0.15	-0.68	3.15	3.11	3.11	3.11	19.54	-5.39	-87.55
-1	0	7	0	0	0	-0.72	0.09	-0.15	-0.68	3.14	3.11	3.1	3.08	19.5	-5.4	-87.55
7	0	0	0	1	0	-0.72	0.09	-0.15	-0.68	3.11	3.11	3.09	3.04	19.48	-5.41	-87.55
2	-4	-4	1	0	0	-0.72	0.09	-0.15	-0.68	3.09	3.08	3.08	2.99	19.46	-5.43	-87.56
5	7	0	0	0	0	-0.72	0.09	-0.15	-0.68	3.1	3.1	3.08	2.91	19.45	-5.47	-87.57
6	9	9	0	0	0	-0.72	0.09	-0.15	-0.68	2.96	3.09	3.07	2.84	19.44	-5.5	-87.58
-17	78	-30	-1	1	0	-0.72	0.09	-0.15	-0.68	2.9	3.08	3.07	2.9	19.52	-5.93	-87.71
3	-5	-10	0	0	0	-0.72	0.09	-0.15	-0.68	2.9	3.08	3.06	2.86	19.52	-5.93	-87.71
-2	-5	-7	-1	0	0	-0.72	0.09	-0.15	-0.68	2.92	3.08	3.06	2.89	19.52	-5.94	-87.71
1	3	13	0	-1	0	-0.72	0.09	-0.15	-0.68	2.94	3.08	3.06	2.91	19.52	-5.93	-87.71
5	-4	-1	0	1	-1	-0.72	0.09	-0.15	-0.68	2.94	3.09	3.07	2.91	19.51	-5.93	-87.71
-2	-4	2	0	-1	0	-0.72	0.09	-0.15	-0.68	2.93	3.1	3.07	2.87	19.51	-5.92	-87.71
0	-1	6	0	0	1	-0.72	0.09	-0.15	-0.68	2.88	3.08	3.08	2.81	19.51	-5.9	-87.71
11	19	-11	0	1	-1	-0.72	0.09	-0.15	-0.68	2.89	3.1	3.08	2.89	19.49	-5.9	-87.72
-5	-13	4	0	0	0	-0.72	0.09	-0.15	-0.68	2.94	3.1	3.08	2.97	19.49	-5.88	-87.72
-2	4	6	0	-1	0	-0.72	0.09	-0.15	-0.68	3.01	3.09	3.09	2.91	19.49	-5.86	-87.72
2	-11	-24	0	0	0	-0.72	0.09	-0.15	-0.68	2.92	3.13	3.12	0.29	19.49	-5.84	-87.72
13	-15	1	-1	1	0	-0.72	0.09	-0.15	-0.68	0.05	3.16	3.13	0	19.48	-5.8	-87.71
-2	-13	25	1	1	0	-0.72	0.09	-0.15	-0.68	0	3.14	3.05	0	19.51	-5.78	-87.7
-8	-9	-5	1	0	0	-0.72	0.09	-0.15	-0.68	0	3.08	2.94	0	19.55	-5.78	-87.69
-71	2489	-3836	35	19	-22	-0.7	-0.02	-0.33	-0.64	0	2.99	2.93	0	26.59	-29.07	-91.89
-909	-55	-282	-26	-15	5	-0.7	-0.02	-0.34	-0.63	0	3.04	2.98	0	27.22	-29.71	-91.58
-581	-43	453	-25	-11	16	-0.7	-0.02	-0.34	-0.63	0	3.1	2.93	0	27.42	-29.58	-91.37
78	164	1026	-15	-12	13	-0.7	-0.01	-0.33	-0.63	0	3.13	2.94	0	27.09	-28.88	-91.36
408	225	963	-3	-8	1	-0.7	-0.01	-0.32	-0.64	3.14	3.14	3.02	0	26.32	-27.96	-91.34
371	129	715	-12	4	-6	-0.7	-0.01	-0.31	-0.64	0	3.11	3.08	0	25.46	-26.76	-91.22
-48	-101	486	13	0	-2	-0.7	-0.01	-0.3	-0.65	0	3.08	3.01	0	24.75	-25.69	-91.04
-584	-346	-224	7	7	10	-0.7	-0.01	-0.29	-0.65	0	3.1	2.97	0	24.28	-24.9	-91.05
8369	946	3512	78	6	-155	-0.51	0.08	-0.22	-0.83	0	3.1	3.04	0	26.82	-5.8	-117.98
-634	-1037	-281	48	-41	-86	-0.55	0.06	-0.23	-0.8	0	3.08	3.06	0	26.1	-8.77	-112.56
-1685	-1513	-316	20	-9	-43	-0.61	0.05	-0.23	-0.76	3.04	3.04	3.07	0	25.09	-12.22	-105.24
-2403	-1176	-622	5	4	-1	-0.66	0.04	-0.24	-0.71	0	3	0	0	23.88	-15.64	-97.23
-3322	-1064	-989	-13	12	40	-0.71	0.03	-0.25	-0.66	3.02	3	3	0	22.95	-18.64	-89.75
-3785	-879	-1924	-31	16	73	-0.74	0.02	-0.26	-0.62	0	3.05	2.93	0	22.58	-20.87	-83.98
-4143	-735	-1874	-54	32	109	-0.76	0.03	-0.27	-0.6	0	3.06	2.97	0	23.55	-22.05	-81.14
14404	5696	4857	56	-27	-134	-0.6	0.07	-0.25	-0.76	0	2.99	3.06	0	27.67	-11.2	-106.49
-1830	-778	-284	17	-13	-31	-0.64	0.06	-0.25	-0.72	0	2.86	3.08	0	27.05	-14.02	-100.73
-2540	-1310	-876	4	-3	3	-0.68	0.05	-0.26	-0.68	0	2.73	3.08	0	26.36	-16.84	-94.45
-3615	-1543	-1387	-15	9	39	-0.71	0.04	-0.27	-0.65	0	2.94	3.04	0	25.93	-19.24	-88.72
-3094	-1032	-1288	-38	19	74	-0.74	0.05	-0.28	-0.62	0	2.99	2.96	0	26.16	-20.78	-84.8
-1094	-135	-989	-47	18	94	-0.74	0.05	-0.29	-0.6	2.96	2.91	2.91	0	27.29	-21.15	-83.62
1861	1320	606	-13	-20	35	-0.74	0.05	-0.29	-0.61	0	2.98	2.94	0	27.44	-20.94	-84.19
11041	3232	4801	116	-31	-249	-0.57	0.07	-0.24	-0.78	0	2.93	3.03	0	27.55	-9.34	-110.07
-1635	-1097	-477	19	-10	-43	-0.62	0.06	-0.25	-0.74	0	2.84	3.08	0	26.6	-12.95	-103.06
-3610	-1601	-1072	-1	1	2	-0.67	0.04	-0.26	-0.69	2.74	2.74	3.09	0	25.64	-16.43	-95.31
-4491	-1749	-1541	-23	19	56	-0.72	0.04	-0.27	-0.64	0	2.99	3.09	0	25.18	-19.16	-88.4
-4266	-1222	-1872	-52	29	104	-0.74	0.05	-0.28	-0.61	0	3.09	3.05	0	25.93	-20.76	-84.14
442	667	-914	-53	11	105	-0.74	0.06	-0.29	-0.6	0	3.11	3.03	0	27.24	-21	-83.22
1926	1404	726	-14	-27	30	-0.74	0.06	-0.28	-0.61	0	3.01	3.01	0	27.28	-20.53	-83.88
8131	2646	3420	55	2	-133	-0.59	0.09	-0.22	-0.77	0	2.92	2.95	0	26.93	-7.39	-106.8
-900	-454	-639	0	-15	-26	-0.61	0.08	-0.22	-0.75	0	2.9	3.04	0	26.23	-8.68	-103.53
-2268	-560	-784	-14	3	4	-0.64	0.08	-0.22	-0.73	0	2.98	3.05	0	25.63	-9.62	-99.92
-2943	-438	-896	-28	18	53	-0.66	0.08	-0.22	-0.72	3.06	3.06	3.02	0	25.78	-9.74	-97.3
-52	-238	340	-22	2	56	-0.66	0.09	-0.22	-0.71	0	3.04	2.97	2.83	25.91	-9.04	-96.35
1134	318	407	0	-6	17	-0.66	0.09	-0.21	-0.71	2.76	2.97	2.95	3.05	25.52	-8.31	-96.32
803	221	103	-11	-16	5	-0.66	0.1	-0.2	-0.72	3.01	2.91	2.91	3.08	24.77	-7.46	-96.47
1482	-347	970	36	32	-13	-0.66	0.1	-0.15	-0.73	3.06	2.83	2.88	3.11	20.51	-2.78	-96.84
5	4	-13	0	0	0	-0.66	0.1	-0.15	-0.73	3.11	2.74	2.88	3.12	20.52	-2.77	-96.82
-9	-5	-1	0	0	0	-0.66	0.1	-0.15	-0.73	3.12	2.64	2.88	3.13	20.55	-2.74	-96.81
-9	2	-14	0	0	0	-0.66	0.1	-0.15	-0.73	3.13	2.63	3.13	3.13	20.58	-2.72	-96.81
4	-4	3	0	0	0	-0.66	0.1	-0.15	-0.73	2.65	2.94	2.94	3.14	20.6	-2.7	-96.8
-2	4	6	0	0	0	-0.66	0.1	-0.15	-0.73	3.14	2.65	2.97	3.15	20.61	-2.69	-96.79
-3	-9	-3	0	0	0	-0.66	0.1	-0.15	-0.73	3.15	2.66	2.98	3.15	20.62	-2.67	-96.78
24305	8382	14013	-27	23150	16420	0	0	0	0	3.16	2.7	3	3.16	-180	0	180
-24347	-8421	-14040	27	-23151	-16420	-0.66	0.1	-0.15	-0.73	2.73	2.73	3.02	3.16	20.77	-2.32	-96.65
4	-2	8	0	0	0	-0.66	0.1	-0.15	-0.73	3.17	2.77	3.02	3.16	20.74	-2.3	-96.64
4	1	-1	0	0	0	-0.66	0.1	-0.15	-0.73	3.17	2.79	3.02	3.17	20.72	-2.28	-96.63
4	-2	19	0	0	0	-0.66	0.1	-0.15	-0.73	3.17	2.8	3.02	3.17	20.7	-2.27	-96.63
9	-1	5	0	0	0	-0.66	0.1	-0.15	-0.73	2.79	3.02	3.02	3.17	20.67	-2.25	-96.62
1	5	-2	0	0	0	-0.66	0.1	-0.15	-0.73	3.17	2.77	3.02	3.17	20.64	-2.25	-96.62
3	-5	-1	0	0	0	-0.66	0.1	-0.15	-0.73	3.17	2.76	3.02	3.17	20.63	-2.24	-96.62
14	-13	-14	1	0	0	-0.66	0.11	-0.15	-0.73	3.17	2.76	3.02	3.17	20.61	-2.18	-96.53
-6	-9	1	0	0	0	-0.66	0.11	-0.15	-0.73	2.79	2.79	3.03	3.17	20.6	-2.18	-96.52
-1	6	0	0	0	0	-0.66	0.11	-0.15	-0.73	3.17	2.8	3.03	3.17	20.59	-2.18	-96.52
4	3	16	0	0	0	-0.66	0.11	-0.15	-0.73	3.17	2.81	3.03	3.17	20.59	-2.17	-96.52
5	3	4	0	0	0	-0.66	0.1	-0.15	-0.73	3.17	2.82	3.03	3.17	20.58	-2.17	-96.51
-13	4	-6	0	0	0	-0.66	0.11	-0.15	-0.73	3.17	3.03	3.03	3.17	20.58	-2.17	-96.51
12	-4	2	-1	0	0	-0.66	0.11	-0.15	-0.73	3.17	2.83	3.03	3.17	20.58	-2.17	-96.5
-5	-4	-5	1	1	0	-0.66	0.11	-0.15	-0.73	3.18	2.83	3.03	3.17	20.55	-2.15	-96.44
-5	7	6	0	0	0	-0.66	0.11	-0.15	-0.73	3.18	2.82	3.03	3.17	20.55	-2.15	-96.44
9	-6	-3	0	0	0	-0.66	0.11	-0.15	-0.73	2.81	2.81	3.03	3.17	20.55	-2.16	-96.43
-2	6	-13	0	0	0	-0.66	0.11	-0.15	-0.73	3.18	2.81	3.03	3.17	20.56	-2.16	-96.43
-1	-5	7	0	0	0	-0.66	0.11	-0.15	-0.73	3.17	2.81	3.03	3.17	20.58	-2.16	-96.43
-2	-2	0	0	0	0	-0.66	0.11	-0.15	-0.73	3.18	2.83	3.03	3.17	20.58	-2.16	-96.42
0	-5	-9	0	0	0	-0.66	0.11	-0.15	-0.73	3.18	3.04	3.17	3.17	20.58	-2.16	-96.42
11	-3	29	0	-1	0	-0.66	0.1	-0.14	-0.73	3.17	2.87	3.04	3.17	20.51	-2.15	-96.37
-4	9	-12	0	0	0	-0.66	0.1	-0.14	-0.73	2.87	2.87	3.17	3.17	20.51	-2.15	-96.36
5	-7	-14	-1	0	0	-0.66	0.1	-0.14	-0.73	3.17	3.05	3.05	3.17	20.51	-2.14	-96.36
2	-3	4	1	0	0	-0.66	0.1	-0.14	-0.73	2.88	3.05	3.05	3.17	20.5	-2.14	-96.35
-3	6	11	0	0	0	-0.66	0.1	-0.14	-0.73	3.17	2.89	3.05	3.17	20.5	-2.14	-96.35
1	-3	18	0	0	0	-0.66	0.1	-0.14	-0.73	3.17	2.89	3.06	3.17	20.49	-2.14	-96.34
-1	-7	-9	0	0	0	-0.66	0.1	-0.14	-0.73	3.17	2.89	3.06	3.17	20.5	-2.13	-96.34
-3	11	-16	0	1	0	-0.66	0.11	-0.14	-0.73	2.89	2.89	3.06	3.17	20.5	-2.13	-96.29
2	-3	-6	0	0	0	-0.66	0.11	-0.14	-0.73	3.17	2.89	3.06	3.17	20.5	-2.13	-96.29
-5	-9	6	0	-1	0	-0.66	0.11	-0.14	-0.73	3.17	2.89	3.06	3.17	20.5	-2.13	-96.28
0	9	-6	0	0	0	-0.66	0.11	-0.14	-0.73	3.17	2.89	3.06	3.17	20.5	-2.13	-96.28
4	7	-2	0	1	0	-0.66	0.11	-0.14	-0.73	3.17	3.06	3.06	3.17	20.5	-2.13	-96.27
4	-1	-5	0	0	0	-0.66	0.11	-0.14	-0.73	3.17	2.89	3.06	3.17	20.5	-2.14	-96.27
-10	-8	15	0	-1	0	-0.66	0.11	-0.14	-0.73	3.17	2.89	3.06	3.17	20.5	-2.13	-96.26
1619	-8228	-24561	-24	-10883	13431	0	0	0	0	3.17	2.89	3.06	3.17	-180	0	-180
-1605	8223	24573	24	10883	-13431	-0.66	0.1	-0.14	-0.73	2.9	2.9	3.06	3.17	20.47	-2.14	-96.21
-4	-8	-8	0	0	0	-0.66	0.1	-0.14	-0.73	3.17	2.9	3.06	3.17	20.47	-2.14	-96.2
3	16	-12	0	0	0	-0.66	0.1	-0.14	-0.73	3.17	2.9	3.06	3.17	20.47	-2.14	-96.2
2	1	-1	0	0	0	-0.66	0.1	-0.14	-0.73	3.17	2.9	3.06	3.17	20.47	-2.15	-96.2
-4	1	9	0	0	0	-0.66	0.1	-0.14	-0.73	3.17	3.05	3.05	3.17	20.47	-2.15	-96.19
0	-2	6	0	1	0	-0.66	0.1	-0.14	-0.73	3.17	2.9	3.05	3.17	20.46	-2.15	-96.2
4	-4	0	0	0	0	-0.66	0.1	-0.14	-0.73	3.17	2.9	3.05	3.17	20.46	-2.15	-96.19
10	-1	-6	0	-1	0	-0.66	0.1	-0.14	-0.73	3.17	2.9	3.05	3.17	20.42	-2.17	-96.15
-6	9	-2	0	0	0	-0.66	0.1	-0.14	-0.73	3.17	3.05	3.05	3.17	20.42	-2.17	-96.15
-4	-9	9	0	0	0	-0.66	0.1	-0.14	-0.73	3.17	2.9	3.04	3.17	20.42	-2.17	-96.15
-3	13	-5	0	0	0	-0.66	0.1	-0.14	-0.73	3.17	2.9	3.04	3.17	20.42	-2.17	-96.14
-2	2	5	0	0	0	-0.66	0.1	-0.14	-0.73	3.17	2.89	3.04	3.17	20.41	-2.17	-96.13
12	-11	9	0	0	0	-0.66	0.1	-0.14	-0.73	3.17	2.88	3.17	3.17	20.41	-2.18	-96.13
-1	2	-2	0	1	0	-0.66	0.1	-0.14	-0.73	3.17	2.87	3.03	3.17	20.41	-2.18	-96.13
-4	0	-17	0	0	0	-0.66	0.1	-0.14	-0.73	3.17	3.03	3.03	3.17	20.45	-2.21	-96.09
5	7	-1	0	0	0	-0.66	0.1	-0.14	-0.73	3.17	2.86	3.03	3.17	20.45	-2.21	-96.09
1	-5	1	0	0	0	-0.66	0.1	-0.14	-0.73	3.17	2.86	3.17	3.17	20.44	-2.21	-96.08
-5	-9	7	0	0	0	-0.66	0.1	-0.14	-0.73	3.17	2.86	3.03	3.17	20.45	-2.2	-96.08
-3	3	1	-1	0	0	-0.66	0.1	-0.14	-0.73	3.17	2.86	3.17	3.17	20.45	-2.2	-96.08
4	6	-10	1	0	0	-0.66	0.1	-0.14	-0.73	3.17	2.85	3.03	3.17	20.45	-2.2	-96.07
0	1	2	0	0	0	-0.66	0.1	-0.14	-0.73	3.17	2.85	3.17	3.17	20.45	-2.2	-96.07
-3	5	11	0	0	0	-0.66	0.1	-0.14	-0.73	3.17	2.84	3.03	3.17	20.46	-2.2	-96.03
-2	-4	-9	0	0	0	-0.66	0.1	-0.14	-0.73	3.17	3.03	3.03	3.17	20.47	-2.21	-96.03
-6	-4	8	0	-1	0	-0.66	0.1	-0.14	-0.73	2.85	2.85	3.03	3.17	20.47	-2.21	-96.03
6	3	6	0	0	0	-0.66	0.1	-0.14	-0.73	3.17	3.04	3.17	3.17	20.46	-2.2	-96.02
-6	-5	-11	0	0	0	-0.66	0.1	-0.14	-0.73	3.17	2.87	3.04	3.17	20.46	-2.2	-96.02
-8	5	-8	0	0	0	-0.66	0.1	-0.14	-0.73	3.17	2.88	3.04	3.17	20.46	-2.2	-96.01
8	-2	8	0	0	0	-0.66	0.1	-0.14	-0.73	3.17	2.89	3.17	3.17	20.45	-2.21	-96.01
29248	-12407	5173	-26	10344	-8689	0	0	0	0	3.17	2.92	3.05	3.17	-180	0	180
-29235	12404	-5163	26	-10344	8689	-0.66	0.1	-0.14	-0.73	3.17	2.92	3.06	3.17	20.38	-2.21	-95.96
2	3	-5	0	0	0	-0.66	0.1	-0.14	-0.73	3.17	2.93	3.06	3.17	20.37	-2.21	-95.96
5	3	-11	0	0	0	-0.66	0.1	-0.14	-0.73	3.17	2.94	3.07	3.17	20.37	-2.22	-95.95
