# Supplementary material for: Image Generation for 2D-CNN Using Time-Series Signal Features from Foot Gesture Applied to Select Cobot Operating Mode
Source: Sensors (Basel). 2021 Aug 26;21(17):5743. doi: 10.3390/s21175743 (PMC8434500; doi:10.3390/s21175743)
Supplement: Supplementary file 1 [file sensors-21-05743-s001.zip › data_fadwa/Cigarette crush with the forefoot/ccf7.xlsx]

## Sheet: ccf7
-6	4	7	0	0	0	0.07	-0.14	0.08	0.98	3.08	3.04	3.11	2.91	10.85	15.74	-170.29
-1	0	11	0	0	0	0.07	-0.14	0.08	0.98	3.07	3.04	3.11	2.91	10.87	15.74	-170.28
-3	1	-14	0	0	1	0.07	-0.14	0.08	0.98	3.07	3.04	3.11	2.93	10.88	15.75	-170.28
5	6	2	0	-1	0	0.07	-0.14	0.08	0.98	3.07	3.03	3.11	2.9	10.89	15.75	-170.28
-7	2	-2	0	1	0	0.07	-0.14	0.08	0.98	3.06	3.03	3.11	2.85	10.9	15.75	-170.28
-4	6	-7	-1	-1	0	0.07	-0.14	0.08	0.98	3.05	3.03	3.11	2.81	10.9	15.75	-170.28
11	9	-13	1	0	0	0.07	-0.14	0.08	0.98	3.03	3.04	3.11	2.81	10.96	15.73	-170.26
6	-2	7	0	0	0	0.07	-0.14	0.08	0.98	3.03	3.04	3.1	3.04	10.97	15.71	-170.26
-15	-3	16	-1	0	0	0.07	-0.14	0.08	0.98	3.04	3.04	3.1	2.86	10.97	15.71	-170.26
6	-2	-10	0	0	0	0.07	-0.14	0.08	0.98	3.05	3.03	3.1	2.88	10.96	15.71	-170.26
-1	0	3	0	0	0	0.07	-0.14	0.08	0.98	3.05	3.03	3.1	2.89	10.95	15.71	-170.27
3	1	1	0	1	0	0.07	-0.14	0.08	0.98	3.06	3.02	3.1	2.9	10.95	15.71	-170.26
-2	-3	-8	0	0	0	0.07	-0.14	0.08	0.98	3.02	3.02	3.1	2.9	10.95	15.72	-170.26
2637	-26457	-8186	-23	26985	-31312	0	0	0	0	3.06	3.02	3.1	2.9	180	0	180
-2650	26453	8193	24	-26986	31312	0.07	-0.14	0.08	0.98	3.06	3.02	3.1	2.91	10.94	15.8	-170.24
6	4	-9	-1	0	-1	0.07	-0.14	0.08	0.98	3.06	3.02	3.1	2.91	10.94	15.8	-170.24
4	5	7	1	0	1	0.07	-0.14	0.08	0.98	3.07	3.02	3.1	2.93	10.94	15.79	-170.24
-5	-2	1	0	0	-1	0.07	-0.14	0.08	0.98	3.07	3.02	3.09	2.94	10.94	15.79	-170.24
1	-4	2	0	0	1	0.07	-0.14	0.08	0.98	3.08	3.02	3.09	2.96	10.94	15.79	-170.24
-3	-4	4	-1	0	-1	0.07	-0.14	0.08	0.98	3.01	3.01	3.09	2.97	10.94	15.78	-170.24
-4	2	-11	0	0	0	0.07	-0.14	0.08	0.98	3	3	3.08	2.98	10.93	15.78	-170.24
6	-4	3	0	0	1	0.07	-0.14	0.08	0.98	3.09	2.99	3.08	2.99	10.88	15.77	-170.25
-1	-2	-4	0	0	0	0.07	-0.14	0.08	0.98	3.09	2.99	3.07	3.01	10.88	15.77	-170.25
6	-12	5	0	0	0	0.07	-0.14	0.08	0.98	3.1	2.98	3.06	3.02	10.87	15.77	-170.25
3	3	8	0	0	0	0.07	-0.14	0.08	0.98	3.1	2.98	3.06	3.02	10.87	15.76	-170.25
-9	4	-11	0	0	-1	0.07	-0.14	0.08	0.98	3.1	2.98	3.06	3.02	10.86	15.75	-170.25
12	3	8	1	0	1	0.07	-0.14	0.08	0.98	3.1	2.97	3.06	3.02	10.86	15.73	-170.25
4	6	8	0	0	-1	0.07	-0.14	0.08	0.98	3.1	2.97	3.05	3.02	10.86	15.73	-170.25
8	-5	-14	-1	0	1	0.07	-0.14	0.08	0.98	3.1	2.97	3.05	3.03	10.85	15.66	-170.24
-1	1	-7	0	0	0	0.07	-0.14	0.08	0.98	3.11	2.97	3.05	3.03	10.85	15.66	-170.24
5	4	-3	0	0	-1	0.07	-0.14	0.08	0.98	3.11	2.97	3.05	3.03	10.84	15.66	-170.24
9	0	18	0	1	1	0.07	-0.14	0.08	0.98	3.11	2.97	3.05	3.03	10.84	15.66	-170.24
-7	-6	-10	1	-1	0	0.07	-0.14	0.08	0.98	2.97	2.97	3.04	3.03	10.84	15.66	-170.24
-5	-1	9	0	1	-1	0.07	-0.14	0.08	0.98	3.11	2.97	3.04	3.03	10.85	15.66	-170.24
-4	1	2	0	-1	1	0.07	-0.14	0.08	0.98	3.11	2.97	3.04	3.03	10.85	15.66	-170.24
6	-5	-3	0	0	0	0.07	-0.14	0.08	0.98	3.11	2.97	3.04	3.11	10.84	15.64	-170.23
-14	-5	-8	0	0	0	0.07	-0.14	0.08	0.98	3.11	2.96	3.04	3.04	10.84	15.64	-170.23
9	7	-1	0	1	-1	0.07	-0.14	0.08	0.98	3.11	2.96	3.04	3.03	10.84	15.64	-170.23
-5	5	7	0	0	0	0.07	-0.14	0.08	0.98	3.11	2.96	3.05	3.03	10.84	15.64	-170.23
-6	-10	1	0	-1	0	0.07	-0.14	0.08	0.98	3.11	2.97	3.05	3.03	10.84	15.65	-170.22
5	4	10	0	1	1	0.07	-0.14	0.08	0.98	2.97	2.97	3.05	3.03	10.84	15.65	-170.22
-5	5	-4	0	-1	0	0.07	-0.14	0.08	0.98	3.11	2.97	3.05	3.02	10.85	15.65	-170.22
3	0	3	0	0	-1	0.07	-0.14	0.08	0.98	3.11	2.97	3.05	3.02	10.86	15.66	-170.2
0	-7	-6	0	0	0	0.07	-0.14	0.08	0.98	3.1	2.98	3.06	3.02	10.86	15.66	-170.2
-4	8	-8	0	0	1	0.07	-0.14	0.08	0.98	2.99	2.99	3.07	2.98	10.86	15.66	-170.2
3	-3	-22	0	0	-1	0.07	-0.14	0.08	0.98	3.08	3.05	3.1	2.69	10.86	15.66	-170.2
8	1	23	0	0	0	0.07	-0.14	0.08	0.98	3.12	3.12	3.14	0	10.86	15.66	-170.2
-2	-1	-15	0	0	1	0.07	-0.14	0.08	0.98	1.9	3.15	3.15	0	10.86	15.65	-170.19
0	7	-7	0	0	-1	0.07	-0.14	0.08	0.98	3.16	3.16	3.16	0	10.87	15.64	-170.19
-2627	-8425	9293	-21	-20862	-32030	0	0	0	0	0	3.15	3.16	0	-180	0	-180
838	8937	-9242	74	20871	32020	0.16	-0.14	0.18	0.96	0	3.14	3.16	0	23.15	11.95	-158.34
352	394	-592	-8	7	30	0.16	-0.14	0.19	0.96	0	3.12	3.12	0	24.73	12.2	-158.24
341	333	221	-5	-8	10	0.16	-0.14	0.2	0.96	0	3.11	3.12	0	25.96	11.96	-158.72
-583	-65	130	-6	5	13	0.15	-0.14	0.21	0.96	0	3.09	3.11	0	26.93	12.01	-159.45
-531	45	-295	-26	20	20	0.14	-0.15	0.22	0.96	0	3.07	3.08	0	27.78	12.63	-160.72
-659	13	-487	9	20	24	0.12	-0.15	0.23	0.96	0	3.07	3.1	0	28.74	13.89	-162.55
-190	-232	-537	-23	22	30	0.09	-0.17	0.23	0.95	0	3.11	3.11	0	29.42	16.01	-165.13
7081	2662	2805	123	-127	-273	-0.01	-0.22	0.26	0.94	0	2.94	3.14	0	32.42	24.38	-173.63
-435	-521	165	31	-25	-40	0.05	-0.21	0.28	0.94	0	2.92	3.16	0	35.94	21.45	-167.4
-1685	-1171	-147	19	-26	-22	0.11	-0.2	0.3	0.93	0	2.89	3.17	0	39.38	17.42	-160.36
-2582	-1405	-1036	1	1	8	0.17	-0.19	0.32	0.91	2.85	2.85	3.16	0	42.33	12.95	-153.31
-2827	-722	-1331	-21	15	31	0.23	-0.18	0.34	0.89	0	2.84	3.14	0	44.76	8.9	-147.01
-2303	-545	-1588	-36	28	53	0.28	-0.17	0.36	0.87	0	2.98	3.14	0	46.61	5.88	-142.02
-1571	55	-1363	-49	33	63	0.31	-0.17	0.37	0.86	0	3	3.13	0	48.03	4.25	-138.81
7283	2041	4256	-159	99	237	-0.01	-0.23	0.25	0.94	0	2.95	3.08	0	31.37	25.7	-173.41
1996	466	346	19	-21	-33	-0.05	-0.23	0.24	0.94	0	2.99	3.08	0	28.63	27.08	-179.13
2202	804	529	33	-29	-63	-0.08	-0.22	0.23	0.94	0	2.96	3.11	0	26.69	27.31	176.72
408	513	256	34	-24	-74	-0.09	-0.22	0.23	0.95	0	2.88	3.14	0	25.96	26.7	175.11
-1829	-39	-292	18	16	-35	-0.09	-0.22	0.23	0.95	2.71	2.71	3.15	0	25.99	26.63	175.59
-1297	-145	-445	18	11	-10	-0.08	-0.22	0.23	0.94	0	2.51	3.16	0	26.51	27.12	176.87
-552	39	172	18	4	-11	-0.07	-0.23	0.23	0.94	0	2.57	3.16	0	27.53	27.81	178.62
-4161	-272	-3696	-84	-43	100	0.24	-0.2	0.35	0.88	0	2.55	3.13	0	46.85	10.44	-144.54
885	261	699	2	12	-1	0.23	-0.2	0.34	0.89	0	2.56	3.13	0	45.79	10.92	-146.08
160	-63	378	1	13	1	0.22	-0.2	0.34	0.89	0	2.31	3.1	0	44.94	11.62	-147.52
-1139	-178	-452	-7	10	13	0.21	-0.2	0.33	0.9	0	1.87	3.03	0	44.27	12.75	-149.05
-998	-491	-361	-24	31	36	0.18	-0.21	0.33	0.9	0	1.84	0	0	43.55	14.94	-151.25
-290	-448	-20	-18	16	35	0.15	-0.22	0.32	0.91	2.16	3.03	3.03	0	42.39	17.79	-154.61
619	-152	543	-12	8	27	0.1	-0.23	0.3	0.92	0	2.23	3.05	0	40.62	21	-159.16
15404	9961	-8251	72	-13680	-27889	-0.01	0	0.01	0	0	2.34	3.09	0	180	0.01	180
-13047	-8979	8051	12	13587	27709	0.03	-0.25	0.26	0.93	0	2.59	3.1	0	33.84	26.25	-167.86
431	-67	166	-4	-16	-4	0.04	-0.24	0.25	0.94	2.71	2.71	3.11	0	33.17	25.6	-167.5
144	-74	131	-5	-11	-5	0.05	-0.23	0.25	0.94	0	2.9	3.1	0	32.28	24.6	-167.08
-264	-257	-23	-5	-6	1	0.06	-0.23	0.24	0.94	0	3.01	3.06	0	31.2	23.5	-166.64
-409	-248	400	-7	0	8	0.06	-0.22	0.23	0.95	0	3.06	3.06	0	29.85	22.45	-166.41
-103	-175	191	-7	2	12	0.07	-0.21	0.22	0.95	3.05	3.09	3.09	0	28.32	21.5	-166.53
385	-81	303	-5	-2	8	0.07	-0.2	0.21	0.96	0	3.06	3.11	0	26.64	20.53	-166.98
1595	-1628	1566	26	59	-4	0.07	-0.14	0.08	0.98	0	3.03	3.08	3	11.14	15.29	-170.41
-78	-63	86	11	-5	3	0.07	-0.14	0.08	0.98	2.97	2.92	3.04	3.04	10.73	15.59	-170.42
18	-88	-114	8	0	1	0.07	-0.14	0.08	0.98	2.79	2.79	3.06	3.08	10.59	15.74	-170.41
-16	-23	-146	3	3	0	0.07	-0.15	0.08	0.98	3.09	2.75	3.06	3.1	10.61	15.92	-170.37
-8	-4	-165	-1	-1	1	0.07	-0.15	0.08	0.98	3.12	2.74	3.06	3.12	10.65	16.12	-170.33
-13	-40	-79	-1	-2	0	0.07	-0.15	0.08	0.98	3.13	2.73	3.06	3.13	10.65	16.28	-170.31
-27	2	-54	0	-1	0	0.07	-0.15	0.08	0.98	3.15	3.06	3.06	3.14	10.62	16.4	-170.3
-42	-5	41	1	-2	0	0.07	-0.15	0.08	0.98	3.15	2.71	3.05	3.14	10.51	16.65	-170.2
-14	-7	5	0	0	0	0.07	-0.15	0.08	0.98	3.16	2.67	3.06	3.14	10.51	16.67	-170.19
0	-2	-5	0	0	0	0.07	-0.15	0.08	0.98	3.16	2.69	3.06	3.15	10.51	16.71	-170.17
-13	11	-22	0	0	0	0.07	-0.15	0.08	0.98	2.67	2.67	3.06	3.15	10.52	16.75	-170.16
0	-12	1	0	0	0	0.07	-0.15	0.08	0.98	3.17	2.69	3.07	3.15	10.51	16.79	-170.15
1	-3	-9	0	-1	0	0.07	-0.15	0.08	0.98	3.17	2.69	3.07	3.15	10.5	16.81	-170.14
0	-7	21	0	0	0	0.07	-0.15	0.08	0.98	3.17	2.7	3.07	3.15	10.49	16.84	-170.14
