# Supplementary material for: Image Generation for 2D-CNN Using Time-Series Signal Features from Foot Gesture Applied to Select Cobot Operating Mode
Source: Sensors (Basel). 2021 Aug 26;21(17):5743. doi: 10.3390/s21175743 (PMC8434500; doi:10.3390/s21175743)
Supplement: Supplementary file 1 [file sensors-21-05743-s001.zip › data_fadwa/Cigarette crush with the forefoot/ccf70.xlsx]

## Sheet: ccf70
-2	2	1	0	-1	0	-0.66	0.1	-0.15	-0.72	3.11	2.46	2.78	3.11	20.68	-2.87	-95.46
-3	4	-13	0	0	0	-0.66	0.1	-0.15	-0.72	3.11	2.58	2.8	3.11	20.68	-2.88	-95.47
10	-4	7	0	0	-1	-0.66	0.1	-0.15	-0.72	3.09	2.66	2.87	3.08	20.68	-2.88	-95.47
4	-10	-3	0	0	1	-0.66	0.1	-0.15	-0.72	3.04	2.8	2.92	3.03	20.67	-2.89	-95.47
2	-4	4	0	0	0	-0.66	0.1	-0.15	-0.72	2.97	2.9	2.95	3	20.66	-2.89	-95.47
1	5	-9	0	0	0	-0.66	0.1	-0.15	-0.72	2.94	2.94	2.97	2.99	20.66	-2.91	-95.47
28	23	13	-1	-1	-1	-0.67	0.1	-0.15	-0.73	2.91	2.98	2.99	3.02	20.34	-3.07	-95.48
13	0	8	0	0	0	-0.67	0.1	-0.15	-0.73	2.97	3	3	3.05	20.3	-3.06	-95.48
2	2	1	0	0	0	-0.67	0.1	-0.15	-0.73	3.02	3.01	3.01	3.06	20.28	-3.04	-95.48
-1	4	0	0	0	0	-0.67	0.1	-0.15	-0.73	3.04	3	3.01	3.07	20.24	-3.03	-95.47
3	-11	20	0	1	0	-0.67	0.1	-0.15	-0.73	3.07	3	3.02	3.09	20.21	-3.01	-95.46
8	-11	12	0	0	0	-0.67	0.1	-0.15	-0.73	3.08	3	3.02	3.1	20.19	-2.99	-95.45
3	4	-1	0	1	0	-0.67	0.1	-0.15	-0.73	3.1	3	3.02	3.12	20.2	-2.98	-95.44
18	-38	-31	-1	-1	0	-0.67	0.1	-0.14	-0.73	3.11	3.01	3.05	3.13	20.09	-2.75	-95.37
-2	0	-1	0	0	0	-0.67	0.1	-0.14	-0.73	3.13	3.01	3.07	3.14	20.05	-2.72	-95.36
5	-5	-3	0	0	0	-0.67	0.1	-0.14	-0.73	3.14	3.02	3.08	3.15	20.03	-2.69	-95.36
-1	-2	15	0	0	0	-0.67	0.1	-0.14	-0.73	3.14	3.01	3.09	3.15	20	-2.65	-95.35
13	-3	27	0	1	0	-0.67	0.1	-0.14	-0.73	3.14	3.02	3.09	3.15	20	-2.62	-95.34
-9	-12	-13	1	0	0	-0.67	0.1	-0.14	-0.73	3.14	3.03	3.1	3.15	20.01	-2.59	-95.33
-9	-3	-3	0	0	0	-0.67	0.1	-0.14	-0.73	3.14	3.04	3.11	3.15	20.02	-2.56	-95.32
22	-17	-6	0	-1	0	-0.67	0.1	-0.14	-0.73	3.14	3.06	3.15	3.13	19.91	-2.53	-95.3
-3	11	2	0	0	0	-0.67	0.1	-0.14	-0.73	3.13	3.07	3.12	3.15	19.9	-2.52	-95.3
-1	-4	5	0	0	0	-0.67	0.1	-0.14	-0.73	3.13	3.07	3.12	3.15	19.87	-2.52	-95.3
7	-4	-4	0	0	0	-0.67	0.1	-0.14	-0.73	3.14	3.08	3.12	3.15	19.85	-2.52	-95.29
9	7	-9	0	0	0	-0.67	0.1	-0.14	-0.73	3.14	3.07	3.12	3.15	19.83	-2.52	-95.29
-2	-9	19	0	0	0	-0.67	0.1	-0.14	-0.73	3.14	3.07	3.12	3.15	19.8	-2.51	-95.29
1	-7	8	0	0	0	-0.67	0.1	-0.14	-0.73	3.15	3.05	3.11	3.16	19.79	-2.51	-95.28
-23	-5	-14	1	2	0	-0.67	0.1	-0.14	-0.72	3.15	2.99	3.1	3.16	20.04	-2.46	-95.21
-12	8	-1	0	0	0	-0.67	0.1	-0.14	-0.72	3.16	2.94	3.08	3.17	20.09	-2.46	-95.2
-5	-9	-3	-1	0	0	-0.67	0.1	-0.14	-0.72	3.17	2.88	3.07	3.17	20.14	-2.45	-95.19
-6	4	-19	1	0	0	-0.67	0.1	-0.14	-0.72	3.17	2.79	3.05	3.17	20.2	-2.45	-95.18
3	-2	-8	0	0	0	-0.67	0.1	-0.14	-0.72	2.66	2.66	3.04	3.17	20.25	-2.44	-95.18
-9	-2	10	0	0	0	-0.67	0.1	-0.14	-0.72	3.17	2.45	3.03	3.17	20.29	-2.44	-95.16
-14	1	7	0	0	0	-0.67	0.1	-0.14	-0.72	2.3	2.3	3.02	3.17	20.34	-2.43	-95.15
-70	2	-34	0	-2	1	-0.67	0.11	-0.15	-0.72	3.18	2.39	3.02	3.17	20.76	-2.41	-95.1
11	-4	17	0	0	0	-0.67	0.11	-0.15	-0.72	3.18	2.53	3.02	3.17	20.74	-2.41	-95.1
0	3	2	0	-1	0	-0.67	0.11	-0.15	-0.72	3.17	2.6	3.02	3.17	20.72	-2.42	-95.1
-2	-1	6	0	0	0	-0.67	0.11	-0.15	-0.72	3.17	2.66	3.01	3.17	20.69	-2.43	-95.11
9	8	-16	0	0	0	-0.67	0.11	-0.15	-0.72	3.17	2.74	3.01	3.17	20.65	-2.44	-95.11
0	0	6	0	0	0	-0.67	0.11	-0.15	-0.72	3.17	2.75	3.01	3.17	20.61	-2.45	-95.12
9	0	7	0	0	0	-0.67	0.1	-0.15	-0.72	3.16	2.77	3	3.16	20.57	-2.47	-95.13
-4363	-28067	8239	-25	31159	-30326	0	0	0	0	2.78	2.78	3	3.16	180	0	-180
4394	28091	-8224	25	-31157	30325	-0.67	0.1	-0.15	-0.72	3.16	2.76	2.99	3.16	20.36	-2.6	-95.18
1	-6	-11	0	0	1	-0.67	0.1	-0.15	-0.72	3.16	2.75	2.99	3.16	20.38	-2.61	-95.18
-4	8	-10	0	0	0	-0.67	0.1	-0.15	-0.72	3.16	2.73	2.99	3.16	20.39	-2.61	-95.18
2	-1	-5	-1	0	0	-0.67	0.1	-0.15	-0.72	2.75	2.75	2.99	3.16	20.4	-2.61	-95.18
-6	-2	10	0	0	-1	-0.67	0.1	-0.15	-0.72	3.16	2.78	2.99	3.16	20.41	-2.61	-95.18
-1	0	5	0	0	1	-0.67	0.1	-0.15	-0.72	2.79	2.79	3	3.16	20.41	-2.61	-95.18
2	-2	6	1	0	0	-0.67	0.1	-0.15	-0.72	3.16	2.79	3	3.16	20.41	-2.61	-95.18
15	1	1	0	-1	0	-0.67	0.1	-0.15	-0.72	3.16	2.82	3	3.16	20.35	-2.64	-95.17
-1	0	2	0	0	-1	-0.67	0.1	-0.15	-0.72	3.15	2.86	3.01	3.16	20.33	-2.64	-95.18
-1	2	-12	0	0	0	-0.67	0.1	-0.15	-0.72	3.15	2.87	3.01	3.16	20.32	-2.65	-95.18
7	-1	12	0	0	1	-0.67	0.1	-0.15	-0.72	3.15	2.88	3.01	3.16	20.31	-2.65	-95.17
6	-4	-4	0	0	0	-0.67	0.1	-0.15	-0.72	3.15	2.88	3.01	3.16	20.3	-2.65	-95.17
-6	5	8	0	0	0	-0.67	0.1	-0.15	-0.72	3.15	2.89	3.01	3.16	20.29	-2.66	-95.18
-6	1	-5	0	0	0	-0.67	0.1	-0.15	-0.72	3.15	2.89	3.01	3.16	20.28	-2.66	-95.18
12	0	-9	-1	1	-1	-0.67	0.1	-0.15	-0.72	3.15	2.89	3.02	3.15	20.23	-2.66	-95.15
6	-4	10	0	0	0	-0.67	0.1	-0.15	-0.72	3.15	2.89	3.02	3.16	20.23	-2.66	-95.15
1	-3	0	0	0	0	-0.67	0.1	-0.15	-0.72	3.15	2.89	3.02	3.16	20.24	-2.65	-95.15
0	1	-2	0	0	0	-0.67	0.1	-0.14	-0.72	3.16	2.88	3.02	3.16	20.23	-2.65	-95.14
0	1	-1	0	0	0	-0.67	0.1	-0.14	-0.72	3.16	2.88	3.02	3.16	20.24	-2.64	-95.14
-6	2	3	0	0	0	-0.67	0.1	-0.14	-0.72	2.87	2.87	3.02	3.16	20.24	-2.64	-95.14
-2	-2	0	0	0	0	-0.67	0.1	-0.14	-0.72	3.16	2.88	3.02	3.16	20.24	-2.64	-95.14
-10	4	-8	0	0	0	-0.67	0.1	-0.15	-0.72	3.16	2.87	3.02	3.16	20.29	-2.63	-95.13
6	-1	14	0	0	0	-0.67	0.1	-0.15	-0.72	3.16	3.02	3.02	3.16	20.29	-2.63	-95.13
8	5	-6	1	0	0	-0.67	0.1	-0.15	-0.72	3.16	2.86	3.02	3.16	20.29	-2.63	-95.13
-4	-4	-12	-1	0	1	-0.67	0.1	-0.15	-0.72	3.16	2.86	3.02	3.16	20.29	-2.62	-95.13
-7	5	-6	1	0	-1	-0.67	0.1	-0.15	-0.72	2.87	2.87	3.02	3.16	20.3	-2.63	-95.13
-3	-7	11	0	0	1	-0.67	0.1	-0.15	-0.72	3.16	2.87	3.02	3.16	20.3	-2.63	-95.13
0	1	6	0	0	0	-0.67	0.1	-0.15	-0.72	2.88	2.88	3.03	3.16	20.3	-2.63	-95.13
-2	-2	-3	-1	-1	-1	-0.67	0.1	-0.15	-0.72	3.16	2.9	3.03	3.16	20.29	-2.63	-95.1
3	-5	4	0	0	0	-0.67	0.1	-0.15	-0.72	3.16	2.92	3.04	3.16	20.27	-2.63	-95.1
18	-2	10	1	0	1	-0.67	0.1	-0.14	-0.72	3.15	2.95	3.05	3.16	20.24	-2.63	-95.1
-2	2	-10	0	0	-1	-0.67	0.1	-0.14	-0.72	3.15	2.96	3.06	3.16	20.24	-2.63	-95.1
-6	2	-16	0	0	0	-0.67	0.1	-0.14	-0.72	3.15	2.97	3.07	3.15	20.23	-2.64	-95.09
-9	-2	4	0	0	1	-0.67	0.1	-0.14	-0.72	3.15	2.99	3.08	3.15	20.21	-2.64	-95.09
9	-1	-2	0	0	-1	-0.67	0.1	-0.14	-0.72	3.14	3.01	3.08	3.15	20.18	-2.64	-95.09
36	-6	30	-1	0	0	-0.67	0.1	-0.14	-0.72	3.14	3.02	3.09	3.15	19.98	-2.65	-95.06
-5	1	1	1	0	0	-0.67	0.1	-0.14	-0.72	3.14	3.02	3.09	3.15	19.97	-2.65	-95.06
3	10	-3	0	0	1	-0.67	0.1	-0.14	-0.72	3.14	3.02	3.09	3.15	19.97	-2.65	-95.06
2	-5	16	0	0	-1	-0.67	0.1	-0.14	-0.72	3.14	3.01	3.08	3.15	19.97	-2.65	-95.06
10	1	-7	0	0	0	-0.67	0.1	-0.14	-0.72	3.14	3.01	3.08	3.15	19.96	-2.65	-95.06
-3	-3	-1	0	0	1	-0.67	0.1	-0.14	-0.72	3.14	3	3.08	3.15	19.96	-2.65	-95.06
-2	-2	-9	0	1	-1	-0.67	0.1	-0.14	-0.72	3.14	2.99	3.08	3.15	19.96	-2.65	-95.06
4354	-15041	714	-27	21475	3598	0	0	0	0	3.14	2.98	3.07	3.15	-180	0	180
-4372	15038	-721	27	-21475	-3598	-0.67	0.1	-0.14	-0.72	3.14	2.97	3.07	3.15	20.12	-2.67	-95.05
-3	6	-9	0	0	0	-0.67	0.1	-0.14	-0.72	3.14	2.97	3.07	3.15	20.13	-2.67	-95.05
-6	1	-3	0	0	0	-0.67	0.1	-0.14	-0.72	3.14	2.97	3.07	3.15	20.13	-2.67	-95.05
3	-1	14	0	0	0	-0.67	0.1	-0.14	-0.72	3.14	2.97	3.07	3.15	20.14	-2.67	-95.04
5	4	0	0	0	0	-0.67	0.1	-0.14	-0.72	2.97	2.97	3.07	3.15	20.15	-2.68	-95.04
-6	0	14	0	0	1	-0.67	0.1	-0.14	-0.72	3.14	2.97	3.07	3.15	20.15	-2.68	-95.04
-9	-1	-8	0	0	0	-0.67	0.1	-0.14	-0.72	2.97	2.97	3.07	3.15	20.16	-2.68	-95.04
7	8	-12	0	0	-1	-0.67	0.1	-0.15	-0.72	3.14	2.97	3.07	3.14	20.22	-2.69	-95.04
-3	-1	-6	0	0	0	-0.67	0.1	-0.15	-0.72	3.14	2.96	3.07	3.15	20.23	-2.7	-95.04
1	6	11	0	0	0	-0.67	0.1	-0.15	-0.72	3.14	2.96	3.07	3.15	20.24	-2.7	-95.03
-2	-5	-7	-1	0	0	-0.67	0.1	-0.15	-0.72	3.15	2.96	3.06	3.16	20.25	-2.7	-95.03
2	-7	-3	1	0	0	-0.67	0.1	-0.15	-0.72	3.15	2.95	3.06	3.16	20.26	-2.7	-95.03
-1	2	3	0	0	0	-0.67	0.1	-0.15	-0.72	2.95	2.95	3.06	3.16	20.26	-2.7	-95.03
-1	1	-3	-1	0	0	-0.67	0.1	-0.15	-0.72	3.16	2.96	3.07	3.17	20.26	-2.7	-95.03
0	-24	17	0	-1	0	-0.67	0.1	-0.14	-0.72	3.17	2.97	3.08	3.17	20.24	-2.6	-94.94
-8	-8	-4	1	0	0	-0.67	0.1	-0.14	-0.72	3.17	2.98	3.08	3.16	20.23	-2.6	-94.94
4	0	-23	-1	-1	1	-0.67	0.1	-0.14	-0.72	3.16	3.05	3.1	3.11	20.21	-2.6	-94.94
-8	2	16	0	-1	0	-0.67	0.1	-0.14	-0.72	3.07	3.13	3.12	2.43	20.15	-2.59	-94.94
12	-11	-4	1	0	0	-0.67	0.1	-0.14	-0.72	0.73	3.16	3.13	0	20.08	-2.6	-94.94
9	-4	-21	0	-1	0	-0.67	0.1	-0.14	-0.72	0	3.15	3.11	0	20.01	-2.62	-94.95
23	10	59	2	1	0	-0.67	0.1	-0.14	-0.72	3.13	3.13	3.04	0	19.92	-2.69	-94.96
-154	1835	-681	54	31	8	-0.66	0.03	-0.26	-0.71	0	3.09	2.95	0	25.35	-17.68	-98.31
10	281	-410	-12	-4	-4	-0.65	0.02	-0.28	-0.7	0	3.08	2.93	0	26.36	-18.97	-98.82
-129	192	-302	-10	-5	-3	-0.65	0.02	-0.29	-0.7	0	3.09	2.95	0	27.16	-19.97	-99.16
-73	-47	-940	-54	22	-2	-0.65	0.03	-0.29	-0.7	0	3.11	2.96	0	28.36	-20.28	-99.59
-237	84	477	21	-40	1	-0.65	0.03	-0.3	-0.7	0	3.13	3	0	28.64	-20.08	-99.68
-155	44	189	0	-1	1	-0.65	0.03	-0.3	-0.7	0	3.14	3.04	0	28.75	-20.14	-99.73
-50	85	634	-2	-9	1	-0.65	0.03	-0.3	-0.7	0	3.13	3.07	0	28.62	-20.16	-99.75
-2841	-2174	-103	-56	57	108	-0.6	0.08	-0.27	-0.74	3.08	3.08	3.09	0	30.75	-12.32	-105.31
216	-217	-320	-17	-1	39	-0.57	0.09	-0.27	-0.77	0	3.1	3.07	0	31.73	-9.87	-109.12
813	432	171	-9	-1	19	-0.54	0.1	-0.26	-0.79	0	3.12	3.06	0	32.23	-7.15	-113.64
1493	997	-445	17	-11	-18	-0.5	0.11	-0.26	-0.82	0	3.08	3.08	0	32.35	-4.77	-118.22
2994	1106	1687	16	-23	-49	-0.47	0.11	-0.25	-0.84	0	3.07	3.07	0	31.65	-3.44	-121.82
2731	838	1081	33	-18	-79	-0.46	0.1	-0.25	-0.85	0	3.02	3.09	0	30.55	-3.28	-123.65
-1547	-322	-173	36	9	-59	-0.47	0.1	-0.24	-0.84	2.98	2.98	3.11	0	30.25	-3.67	-123.24
-9433	-4088	-3276	-112	18	196	-0.71	0.05	-0.28	-0.64	3.05	3.05	3.05	0	27.82	-19.48	-88.65
1229	-28	491	-24	19	55	-0.68	0.07	-0.28	-0.68	0	3.08	3.01	0	29.12	-16.16	-94.29
1873	91	866	-4	5	21	-0.63	0.08	-0.26	-0.72	0	3.08	2.98	0	29.95	-12.42	-100.77
2197	370	1130	8	4	-6	-0.59	0.09	-0.25	-0.76	0	3	3.02	0	30.21	-8.74	-107.28
2517	761	953	19	-5	-34	-0.54	0.1	-0.24	-0.8	0	2.96	3.04	0	29.95	-5.63	-113.22
2987	1339	800	32	-17	-65	-0.51	0.1	-0.23	-0.82	2.86	2.86	3.07	0	29.19	-3.66	-117.82
2235	946	735	43	-24	-92	-0.49	0.1	-0.22	-0.84	0	2.49	3.1	0	28.11	-3.17	-120.21
-13357	-4022	-5982	-82	22	146	-0.69	0.07	-0.3	-0.65	0	2.86	3.05	0	31.43	-19.18	-92.45
1823	498	930	-28	9	39	-0.65	0.08	-0.29	-0.7	0	3	3	0	32.27	-15.57	-98.38
1935	246	895	-7	9	17	-0.6	0.09	-0.28	-0.74	0	3.05	2.97	0	32.59	-11.48	-104.91
2240	574	1366	10	-3	-13	-0.56	0.1	-0.26	-0.78	0	2.99	3.03	0	32.26	-7.53	-111.4
2334	803	1249	24	-4	-40	-0.51	0.11	-0.25	-0.82	0	2.89	3.05	0	31.4	-4.32	-117.16
2972	1290	965	35	-16	-68	-0.48	0.11	-0.24	-0.84	0	2.45	3.08	0	30.26	-2.35	-121.51
2321	1050	779	53	-25	-101	-0.46	0.1	-0.23	-0.85	2.22	2.22	3.07	0	28.83	-2.21	-123.53
-8582	-1568	-4537	-32	-56	8	-0.71	0.06	-0.27	-0.65	0	2.99	3.01	0	27.97	-17.84	-89.47
1074	397	938	-3	14	-14	-0.71	0.06	-0.26	-0.66	0	3.07	3.05	0	26.29	-16.51	-89.58
428	-70	508	-1	13	-16	-0.71	0.06	-0.24	-0.66	0	3.09	3.07	0	25.02	-15.15	-89.34
-108	-181	466	6	10	-8	-0.71	0.07	-0.23	-0.66	0	3.08	3.09	0	24.13	-13.86	-88.88
-212	-398	-125	5	6	0	-0.71	0.07	-0.22	-0.66	0	3.07	3.08	0	23.59	-12.69	-88.4
-153	-149	-69	1	2	4	-0.71	0.07	-0.21	-0.66	0	3.03	3.07	2.84	23.16	-11.62	-88.07
31	-127	-92	-1	-2	2	-0.72	0.08	-0.2	-0.66	2.67	3.01	2.96	2.96	22.72	-10.53	-87.82
572	-763	106	38	18	5	-0.72	0.09	-0.15	-0.67	2.86	2.99	3.01	3.02	19.85	-5.61	-87.2
-10	-11	-8	0	-1	0	-0.72	0.09	-0.15	-0.67	2.95	3.01	3.02	3.04	19.84	-5.59	-87.19
10	-2	20	0	0	0	-0.72	0.09	-0.15	-0.67	2.98	3.02	3.02	3.06	19.81	-5.57	-87.19
7	2	-4	0	-1	0	-0.72	0.09	-0.15	-0.67	3.03	3	3.02	3.09	19.77	-5.56	-87.19
7	-7	5	0	1	0	-0.72	0.09	-0.15	-0.67	3.07	2.98	3.02	3.1	19.73	-5.54	-87.18
-9	-14	3	-1	0	0	-0.72	0.09	-0.15	-0.67	3.09	2.98	3.03	3.11	19.71	-5.51	-87.17
-1	6	-3	1	0	0	-0.72	0.09	-0.15	-0.67	2.97	2.97	3.03	3.12	19.7	-5.49	-87.16
13	-49	-3	0	0	0	-0.72	0.09	-0.15	-0.67	3.11	2.97	3.04	3.12	19.64	-5.3	-87.08
2	2	2	0	0	0	-0.72	0.09	-0.15	-0.67	3.12	2.95	3.04	3.14	19.62	-5.29	-87.07
3	-2	9	0	1	0	-0.72	0.09	-0.15	-0.67	3.13	2.92	3.04	3.15	19.62	-5.28	-87.07
-1	2	-1	0	0	0	-0.72	0.09	-0.15	-0.67	3.14	2.91	3.04	3.15	19.62	-5.26	-87.07
-4	-14	9	0	0	0	-0.72	0.09	-0.15	-0.67	3.15	2.91	3.04	3.16	19.62	-5.24	-87.06
4	8	-1	0	0	0	-0.72	0.09	-0.15	-0.67	3.16	2.9	3.05	3.16	19.63	-5.24	-87.05
0	0	-7	0	0	0	-0.72	0.09	-0.15	-0.67	3.16	2.92	3.05	3.16	19.64	-5.23	-87.05
-13	-28	-2	1	-1	0	-0.72	0.09	-0.15	-0.67	3.16	2.93	3.05	3.16	19.6	-5.15	-86.98
1	2	-8	-1	0	0	-0.72	0.09	-0.15	-0.67	3.16	2.95	3.05	3.16	19.58	-5.15	-86.99
7	-4	10	0	0	0	-0.72	0.09	-0.15	-0.67	3.16	2.96	3.05	3.16	19.55	-5.15	-86.98
10	-2	6	0	0	0	-0.72	0.09	-0.15	-0.67	3.16	2.97	3.05	3.16	19.53	-5.15	-86.97
-6	8	-4	0	0	0	-0.72	0.09	-0.15	-0.67	3.16	2.97	3.06	3.16	19.51	-5.15	-86.98
10	-9	5	1	0	0	-0.72	0.09	-0.15	-0.67	3.16	2.98	3.06	3.16	19.49	-5.15	-86.97
0	-5	-9	0	0	0	-0.72	0.09	-0.15	-0.67	3.16	2.97	3.06	3.16	19.47	-5.15	-86.97
6	2	-5	-1	1	0	-0.72	0.09	-0.15	-0.67	3.16	2.98	3.07	3.16	19.43	-5.16	-86.94
-4	3	5	0	-1	0	-0.72	0.09	-0.15	-0.67	3.16	2.99	3.08	3.16	19.42	-5.15	-86.94
2	-1	0	0	0	0	-0.72	0.09	-0.15	-0.67	3.16	3	3.08	3.16	19.42	-5.14	-86.94
-1	1	9	0	1	0	-0.72	0.09	-0.15	-0.67	3.16	3	3.09	3.16	19.41	-5.14	-86.93
4	-8	12	0	0	0	-0.72	0.09	-0.15	-0.67	3.16	3.01	3.09	3.16	19.41	-5.14	-86.93
6	-1	1	0	0	0	-0.72	0.09	-0.15	-0.67	3.16	3.02	3.09	3.16	19.41	-5.14	-86.93
0	8	-2	1	0	0	-0.72	0.09	-0.15	-0.67	3.15	3.09	3.09	3.16	19.42	-5.14	-86.91
-10	-3	-11	-1	0	0	-0.72	0.09	-0.15	-0.67	3.15	3.02	3.1	3.16	19.42	-5.14	-86.91
1	2	-1	1	0	1	-0.72	0.09	-0.15	-0.67	3.15	3.02	3.09	3.15	19.36	-5.21	-86.92
0	-6	-8	0	0	-1	-0.72	0.09	-0.15	-0.67	3.15	3.02	3.09	3.15	19.37	-5.22	-86.92
8	5	-3	0	0	1	-0.72	0.09	-0.15	-0.67	3.15	3.01	3.09	3.15	19.37	-5.24	-86.92
-3	-2	-2	0	-1	-1	-0.72	0.09	-0.15	-0.67	3.01	3.01	3.09	3.15	19.37	-5.25	-86.91
-1	8	14	0	1	0	-0.72	0.09	-0.15	-0.67	3.14	3.01	3.08	3.14	19.37	-5.26	-86.91
-13	-4	6	0	0	0	-0.72	0.09	-0.15	-0.67	3.14	3.08	3.08	3.14	19.39	-5.26	-86.91
1	-2	-8	0	0	0	-0.72	0.09	-0.15	-0.67	3.13	3.02	3.14	3.14	19.41	-5.27	-86.91
3	-1	-7	0	0	1	-0.72	0.09	-0.15	-0.67	3.13	3.08	3.08	3.14	19.41	-5.29	-86.91
11	22	-11	0	-1	0	-0.72	0.09	-0.15	-0.67	3.12	3.04	3.07	3.13	19.31	-5.4	-86.9
8	-7	13	0	0	0	-0.72	0.09	-0.15	-0.67	3.11	3.04	3.06	3.13	19.29	-5.41	-86.9
-4	10	7	0	0	0	-0.72	0.09	-0.15	-0.67	3.1	3.04	3.05	3.12	19.26	-5.42	-86.9
1	-4	8	0	0	0	-0.72	0.09	-0.15	-0.67	3.03	3.03	3.03	3.12	19.24	-5.43	-86.9
5	7	2	0	0	0	-0.72	0.09	-0.15	-0.67	3.09	3.03	3.01	3.11	19.22	-5.45	-86.91
0	4	-12	0	0	0	-0.72	0.09	-0.15	-0.67	3.09	3.01	2.98	3.11	19.21	-5.46	-86.91
10	4	11	0	0	0	-0.72	0.09	-0.15	-0.67	3.09	2.98	2.94	3.11	19.19	-5.47	-86.9
-9	36	-17	0	2	0	-0.72	0.09	-0.15	-0.67	3.09	2.86	2.9	3.12	19.29	-5.68	-86.96
-9	-11	13	0	0	0	-0.72	0.09	-0.15	-0.67	3.1	2.72	2.89	3.13	19.33	-5.69	-86.96
-1	8	-10	0	0	0	-0.72	0.09	-0.15	-0.67	3.1	2.64	2.83	3.13	19.37	-5.71	-86.97
-4	-4	-6	0	0	0	-0.72	0.09	-0.15	-0.67	3.11	2.61	2.82	3.13	19.41	-5.71	-86.98
-4	8	-11	0	0	0	-0.72	0.09	-0.15	-0.67	3.11	2.82	2.82	3.14	19.45	-5.73	-86.97
-2	4	4	0	0	-1	-0.72	0.09	-0.15	-0.67	3.11	2.68	2.82	3.13	19.47	-5.73	-86.98
-2	-7	-13	0	-1	1	-0.72	0.09	-0.15	-0.67	3.11	2.73	2.83	3.13	19.5	-5.74	-86.99
-5	11	13	0	-1	0	-0.72	0.09	-0.15	-0.67	3.11	2.78	2.85	3.13	19.34	-5.76	-87.01
6	-2	7	0	0	-1	-0.72	0.09	-0.15	-0.67	2.81	2.81	2.85	3.13	19.32	-5.76	-87
9	-6	0	0	0	1	-0.72	0.09	-0.15	-0.67	3.1	2.82	2.85	3.13	19.32	-5.76	-87
-10	-1	-2	0	0	0	-0.72	0.09	-0.15	-0.67	3.1	2.82	2.85	3.13	19.31	-5.76	-87
8	1	-5	0	0	0	-0.72	0.09	-0.15	-0.67	3.1	2.83	2.84	3.13	19.3	-5.76	-87.01
3	-7	-14	0	0	0	-0.72	0.09	-0.15	-0.67	2.84	2.84	2.84	3.13	19.3	-5.76	-87.01
-3	6	-3	0	1	0	-0.72	0.09	-0.15	-0.67	3.1	2.85	2.84	3.13	19.3	-5.77	-87.01
16	7	18	-1	-1	0	-0.72	0.09	-0.15	-0.67	3.1	2.87	2.84	3.13	19.22	-5.75	-87.01
-7	-4	-7	0	0	-1	-0.72	0.09	-0.15	-0.67	3.11	2.89	2.85	3.13	19.22	-5.75	-87.02
-5	-6	13	0	0	0	-0.72	0.09	-0.15	-0.67	2.9	2.9	2.85	3.13	19.21	-5.75	-87.02
8	5	11	1	0	0	-0.72	0.09	-0.15	-0.67	3.1	2.91	2.85	3.13	19.2	-5.75	-87.02
2	4	-5	0	0	1	-0.72	0.09	-0.15	-0.67	3.09	2.86	2.86	3.12	19.2	-5.75	-87.02
