# Supplementary material for: Image Generation for 2D-CNN Using Time-Series Signal Features from Foot Gesture Applied to Select Cobot Operating Mode
Source: Sensors (Basel). 2021 Aug 26;21(17):5743. doi: 10.3390/s21175743 (PMC8434500; doi:10.3390/s21175743)
Supplement: Supplementary file 1 [file sensors-21-05743-s001.zip › data_fadwa/Cigarette crush with the forefoot/ccf71.xlsx]

## Sheet: ccf71
2	-3	-6	0	0	0	-0.76	0.08	-0.15	-0.62	3.15	3	3.04	3.16	18.32	-7.67	-79.35
-5	-9	-4	0	0	1	-0.76	0.08	-0.15	-0.62	3.16	2.99	3.04	3.17	18.32	-7.67	-79.35
1	6	0	0	-1	0	-0.76	0.08	-0.15	-0.62	3.17	2.97	3.17	3.17	18.32	-7.67	-79.35
17559	-10842	-4802	-29184	5889	8447	-0.76	0.08	-0.16	-0.34	2.97	2.97	3.05	3.17	29.46	-10.61	-71.62
-17575	10824	4795	29184	-5887	-8447	-0.76	0.08	-0.15	-0.62	3.17	2.96	3.05	3.17	18.53	-7.66	-79.32
-15	-3	-3	0	0	0	-0.76	0.08	-0.15	-0.62	3.17	2.95	3.05	3.17	18.56	-7.68	-79.32
-7	1	-7	0	0	0	-0.76	0.08	-0.15	-0.62	3.17	2.95	3.06	3.16	18.59	-7.69	-79.33
9	1	3	0	-1	0	-0.76	0.08	-0.15	-0.62	3.16	2.96	3.07	3.16	18.61	-7.7	-79.34
-6	4	1	0	0	0	-0.76	0.08	-0.15	-0.62	3.16	2.97	3.07	3.15	18.61	-7.72	-79.34
-7	1	-5	0	0	0	-0.76	0.08	-0.15	-0.62	2.97	2.97	3.07	3.15	18.62	-7.73	-79.35
-3	9	9	0	0	0	-0.76	0.08	-0.15	-0.62	3.15	3.08	3.08	3.15	18.62	-7.74	-79.35
1	10	-5	0	-1	0	-0.76	0.08	-0.15	-0.62	3.15	2.99	3.09	3.15	18.64	-7.81	-79.38
-2	-5	3	0	0	0	-0.76	0.08	-0.15	-0.62	3.15	2.99	3.09	3.15	18.63	-7.81	-79.38
-2	6	-10	0	0	-1	-0.76	0.08	-0.15	-0.62	3.15	2.99	3.09	3.15	18.62	-7.81	-79.37
7	2	-11	0	1	0	-0.76	0.08	-0.15	-0.62	3.15	2.98	3.08	3.16	18.61	-7.81	-79.37
-7	7	17	0	0	0	-0.76	0.08	-0.15	-0.62	2.96	2.96	3.08	3.16	18.61	-7.81	-79.37
-6	1	3	0	0	0	-0.76	0.08	-0.15	-0.62	2.96	2.96	3.07	3.16	18.61	-7.81	-79.37
3	-5	4	0	0	1	-0.76	0.08	-0.15	-0.62	3.16	2.96	3.07	3.16	18.62	-7.81	-79.37
-7	-10	-2	0	0	-1	-0.76	0.08	-0.16	-0.62	3.16	2.95	3.07	3.16	18.71	-7.81	-79.37
5	6	-10	0	0	1	-0.76	0.08	-0.16	-0.62	3.16	2.95	3.07	3.16	18.71	-7.81	-79.37
3	-6	8	0	0	-1	-0.76	0.08	-0.16	-0.62	3.16	2.95	3.07	3.16	18.7	-7.81	-79.37
-13	0	-3	0	0	1	-0.76	0.08	-0.16	-0.62	3.16	2.95	3.07	3.16	18.7	-7.81	-79.36
0	-2	-11	0	0	-1	-0.76	0.08	-0.16	-0.62	3.16	2.96	3.07	3.16	18.7	-7.81	-79.36
4	-5	17	0	0	0	-0.76	0.08	-0.16	-0.62	2.96	2.96	3.07	3.16	18.71	-7.82	-79.36
1	3	-9	0	0	0	-0.76	0.08	-0.16	-0.62	3.16	2.96	3.07	3.16	18.7	-7.82	-79.36
1	0	7	0	-1	1	-0.76	0.08	-0.15	-0.62	3.16	2.97	3.07	3.16	18.63	-7.82	-79.34
-3	-3	2	0	0	0	-0.76	0.08	-0.15	-0.62	3.16	2.97	3.07	3.16	18.63	-7.82	-79.34
7	1	6	0	1	0	-0.76	0.08	-0.15	-0.62	3.16	2.96	3.07	3.16	18.63	-7.81	-79.33
-3	6	-15	0	0	0	-0.76	0.08	-0.15	-0.62	3.16	2.96	3.08	3.16	18.63	-7.82	-79.34
-1	2	-5	0	0	0	-0.76	0.08	-0.15	-0.62	3.16	2.96	3.08	3.16	18.63	-7.82	-79.34
-2	-7	1	0	0	0	-0.76	0.08	-0.15	-0.62	3.16	3.09	3.09	3.16	18.65	-7.82	-79.33
1	0	10	0	0	0	-0.76	0.08	-0.16	-0.62	2.97	2.97	3.09	3.16	18.66	-7.82	-79.34
0	-4	6	0	0	0	-0.76	0.08	-0.15	-0.62	3.16	2.97	3.09	3.16	18.65	-7.8	-79.33
8	9	8	0	-1	0	-0.76	0.08	-0.15	-0.62	3.16	2.97	3.09	3.16	18.65	-7.81	-79.33
-1	-4	-14	0	1	0	-0.76	0.08	-0.15	-0.62	3.16	2.97	3.09	3.16	18.64	-7.8	-79.33
-2	-7	-11	0	0	0	-0.76	0.08	-0.15	-0.62	2.98	2.98	3.09	3.16	18.64	-7.8	-79.33
6	2	-7	0	0	0	-0.76	0.08	-0.15	-0.62	3.16	2.98	3.09	3.16	18.64	-7.81	-79.33
-5	8	14	0	-1	0	-0.76	0.08	-0.15	-0.62	2.98	2.98	3.09	3.16	18.64	-7.81	-79.33
1	-4	6	0	0	0	-0.76	0.08	-0.15	-0.62	3.16	2.98	3.16	3.16	18.64	-7.81	-79.33
12	7	-7	0	0	0	-0.77	0.08	-0.15	-0.62	3.16	2.98	3.09	3.16	18.55	-7.82	-79.32
-2	-7	13	0	0	-1	-0.77	0.08	-0.15	-0.62	3.16	2.98	3.09	3.16	18.55	-7.82	-79.31
-5	-1	-3	0	0	1	-0.77	0.08	-0.15	-0.62	3.16	2.99	3.09	3.16	18.54	-7.82	-79.31
-2	4	-3	0	0	0	-0.77	0.08	-0.15	-0.62	3.16	2.99	3.09	3.16	18.54	-7.82	-79.31
8	-4	-1	0	0	0	-0.77	0.08	-0.15	-0.62	2.98	2.98	3.09	3.16	18.53	-7.81	-79.31
-6	4	14	0	0	0	-0.77	0.08	-0.15	-0.62	3.16	2.98	3.09	3.16	18.52	-7.81	-79.31
-3	-6	-9	0	0	0	-0.77	0.08	-0.15	-0.62	3.16	2.98	3.09	3.16	18.52	-7.81	-79.31
-9805	804	-10192	33	-2724	524	-0.77	0.41	-0.21	-0.14	3.16	3.09	3.09	3.16	72.76	-11.97	-38.09
9810	-796	10184	-33	2725	-525	-0.77	0.08	-0.15	-0.62	3.16	2.98	3.09	3.16	18.55	-7.83	-79.31
-2	-2	-2	0	0	1	-0.77	0.08	-0.15	-0.62	3.16	2.98	3.09	3.16	18.55	-7.83	-79.31
5	-2	-5	0	-1	-1	-0.77	0.08	-0.15	-0.62	3.16	2.98	3.09	3.16	18.55	-7.83	-79.31
-2	4	-7	0	1	0	-0.77	0.08	-0.15	-0.62	3.16	2.98	3.09	3.16	18.55	-7.83	-79.31
-4	-5	-3	0	0	0	-0.77	0.08	-0.15	-0.62	2.98	2.98	3.09	3.16	18.55	-7.83	-79.31
3	3	2	0	0	0	-0.77	0.08	-0.15	-0.62	3.16	2.99	3.09	3.16	18.55	-7.83	-79.3
-3	-3	4	0	-1	0	-0.77	0.08	-0.15	-0.62	3.16	2.99	3.09	3.16	18.55	-7.83	-79.3
4	-15	10	0	0	0	-0.77	0.08	-0.15	-0.62	3.16	3	3.1	3.16	18.48	-7.81	-79.29
13	2	9	0	0	1	-0.77	0.08	-0.15	-0.62	3.15	3.02	3.1	3.15	18.46	-7.81	-79.28
-8	0	-7	0	0	0	-0.77	0.08	-0.15	-0.62	3.14	3.05	3.11	3.14	18.44	-7.8	-79.28
7	1	11	0	0	0	-0.77	0.08	-0.15	-0.62	3.13	3.06	3.11	3.14	18.41	-7.79	-79.27
2	-3	6	0	0	0	-0.77	0.08	-0.15	-0.62	3.13	3.06	3.11	3.14	18.38	-7.79	-79.26
4	5	3	0	0	0	-0.77	0.08	-0.15	-0.62	3.13	3.11	3.11	3.14	18.36	-7.79	-79.27
0	9	-6	0	0	0	-0.77	0.08	-0.15	-0.62	3.13	3.05	3.11	3.14	18.33	-7.8	-79.26
7	-5	-9	0	1	-1	-0.77	0.08	-0.15	-0.62	3.14	3.04	3.1	3.14	18.34	-7.84	-79.25
2	7	3	0	0	0	-0.77	0.08	-0.15	-0.62	3.14	3.04	3.1	3.15	18.35	-7.83	-79.25
3	0	-7	0	0	0	-0.77	0.08	-0.15	-0.62	3.04	3.04	3.1	3.15	18.35	-7.84	-79.25
-1	4	-14	0	0	0	-0.77	0.08	-0.15	-0.62	3.14	3.04	3.1	3.15	18.36	-7.83	-79.25
0	4	-1	0	0	1	-0.77	0.08	-0.15	-0.62	3.03	3.03	3.1	3.15	18.36	-7.83	-79.25
-2	-10	-2	0	0	-1	-0.77	0.08	-0.15	-0.62	3.14	3.03	3.15	3.15	18.37	-7.83	-79.25
-8	1	-10	0	0	0	-0.77	0.08	-0.15	-0.62	3.04	3.1	3.1	3.15	18.37	-7.83	-79.24
-7	8	25	0	-1	0	-0.77	0.08	-0.15	-0.62	3.14	3.04	3.1	3.15	18.37	-7.84	-79.22
3	-9	0	0	1	1	-0.77	0.08	-0.15	-0.62	3.14	3.04	3.11	3.14	18.37	-7.84	-79.22
3	1	7	0	-1	-1	-0.77	0.08	-0.15	-0.62	3.14	3.05	3.11	3.14	18.37	-7.84	-79.22
-13	4	-13	0	0	0	-0.77	0.08	-0.15	-0.62	3.05	3.05	3.11	3.14	18.37	-7.84	-79.22
8	6	2	0	0	1	-0.77	0.08	-0.15	-0.62	3.14	3.11	3.11	3.14	18.37	-7.84	-79.22
-1	-6	3	0	0	0	-0.77	0.08	-0.15	-0.62	3.13	3.06	3.11	3.13	18.37	-7.85	-79.22
8	4	-4	0	0	0	-0.77	0.08	-0.15	-0.62	3.13	3.06	3.11	3.14	18.36	-7.84	-79.22
9	-3	14	0	1	0	-0.77	0.08	-0.15	-0.62	3.13	3.06	3.11	3.13	18.34	-7.89	-79.22
-3	-3	2	0	0	0	-0.77	0.08	-0.15	-0.62	3.12	3.06	3.11	3.13	18.34	-7.89	-79.22
-1	6	-15	0	0	0	-0.77	0.08	-0.15	-0.62	3.12	3.07	3.11	3.13	18.34	-7.89	-79.22
0	5	5	0	-1	0	-0.77	0.08	-0.15	-0.62	3.12	3.07	3.12	3.13	18.34	-7.89	-79.22
5	3	9	0	0	0	-0.77	0.08	-0.15	-0.62	3.07	3.07	3.12	3.13	18.33	-7.88	-79.22
-4	-2	-3	0	0	0	-0.77	0.08	-0.15	-0.62	3.12	3.07	3.12	3.13	18.33	-7.89	-79.22
3	-4	-9	0	0	-1	-0.77	0.08	-0.15	-0.62	3.12	3.08	3.12	3.12	18.32	-7.88	-79.22
-11439	20905	-13962	-19	-13898	-27231	0	0	0	0	3.1	3.11	3.13	3.07	-180	0	180
11457	-20907	14037	23	13899	27232	-0.77	0.08	-0.15	-0.62	2.99	3.14	3.14	2.1	18.09	-8.07	-79.23
8	-19	58	2	1	1	-0.77	0.08	-0.15	-0.62	0	3.16	3.15	0	18.09	-8.21	-79.25
3	73	69	5	2	0	-0.77	0.07	-0.16	-0.62	0	3.16	0	0	18.11	-8.49	-79.31
-102	-75	166	6	6	4	-0.77	0.07	-0.16	-0.62	0	3.13	3.11	0	18.22	-8.9	-79.41
-99	81	296	17	5	5	-0.76	0.07	-0.17	-0.62	0	3.06	3.06	0	18.46	-9.68	-79.7
56	46	177	19	-1	1	-0.76	0.06	-0.18	-0.62	0	3.08	3.06	0	18.58	-11	-80.03
-26	174	-10	12	1	1	-0.76	0.05	-0.19	-0.62	3.09	3.09	3.06	0	18.65	-12.74	-80.37
-463	2074	-1640	-80	-22	-13	-0.74	0	-0.28	-0.61	0	3.11	3.08	0	22.18	-24.22	-83.52
-46	-70	165	0	3	-2	-0.74	0.01	-0.28	-0.61	3.12	3.12	3.1	0	22.03	-23.79	-83.4
-47	-98	55	-1	2	0	-0.74	0.01	-0.27	-0.61	0	3.12	3.12	0	21.97	-23.35	-83.29
-14	-71	32	1	1	0	-0.74	0.01	-0.27	-0.61	3.12	3.12	3.13	0	21.96	-22.92	-83.21
-14	-64	91	3	1	1	-0.74	0.01	-0.27	-0.61	0	3.1	0	0	21.97	-22.57	-83.15
-31	-43	7	2	2	0	-0.75	0.01	-0.27	-0.61	2.95	3.15	3.15	0	22.03	-22.28	-83.13
17	-30	-47	1	2	1	-0.75	0.02	-0.27	-0.61	0	2.84	3.13	0	22.14	-22.04	-83.14
2456	1017	1025	8	-6	-26	-0.63	0.08	-0.25	-0.72	0	2.64	3.13	0	28.82	-11.94	-100.64
-915	-483	194	37	7	-11	-0.64	0.08	-0.26	-0.72	0	2.5	3.11	0	28.84	-12.46	-99.73
1198	618	459	22	-2	-26	-0.65	0.07	-0.26	-0.71	2.32	2.32	3.13	0	28.8	-14.13	-98.48
1711	542	-5	22	-23	-56	-0.67	0.06	-0.27	-0.69	0	1.74	3.14	0	28.16	-16.36	-95.87
238	-298	121	29	-19	-63	-0.7	0.04	-0.28	-0.66	0	0.98	3.14	0	26.69	-19.31	-91.24
-989	-1084	-113	20	-9	-45	-0.74	0.03	-0.28	-0.61	0	2.16	3.12	0	24.7	-22.61	-84.68
-2390	-1314	-784	2	8	-6	-0.77	0.01	-0.29	-0.56	0	3.07	3.07	0	22.7	-25.86	-77.22
977	-507	529	-223	76	429	-0.63	0.08	-0.26	-0.72	0	2.95	3.01	0	29.62	-12.62	-100.87
3257	1625	1148	37	-20	-70	-0.6	0.08	-0.25	-0.75	0	2.92	3.03	0	28.98	-10.8	-105.37
582	1281	-468	62	-28	-123	-0.59	0.07	-0.25	-0.76	0	2.82	3.06	0	27.83	-11.04	-106.92
-226	-78	1456	47	44	-56	-0.6	0.06	-0.25	-0.76	2.31	2.31	3.09	0	27.7	-11.71	-106.16
2220	247	-636	22	-26	-81	-0.62	0.06	-0.26	-0.74	0	1.52	3.09	0	27.93	-13.75	-103.8
-357	-769	-18	39	-47	-84	-0.65	0.04	-0.27	-0.71	0	2.63	3.07	0	26.8	-16.79	-98.51
-1158	-1146	-207	23	-12	-59	-0.7	0.03	-0.27	-0.66	0	2.92	3.03	0	24.9	-20.41	-90.87
-2469	-166	-672	-203	86	423	-0.65	0.07	-0.26	-0.71	3.02	3.02	3	0	28.26	-14.14	-99.02
3270	1224	1123	41	-25	-90	-0.63	0.06	-0.25	-0.73	0	2.99	3.06	0	27.43	-13.18	-101.82
-1296	358	-680	33	3	-85	-0.63	0.06	-0.25	-0.73	0	2.88	3.08	0	26.77	-13.46	-101.87
-602	214	531	43	19	-44	-0.64	0.05	-0.26	-0.72	0	2.47	3.12	0	27.06	-14.37	-100.55
695	40	-545	20	-32	-69	-0.66	0.05	-0.26	-0.7	0	3.13	3.13	0	26.96	-16.24	-97.52
-626	-398	-288	29	-31	-60	-0.69	0.04	-0.27	-0.67	0	2.68	3.13	0	25.84	-18.93	-92.33
-1948	-883	-697	14	-7	-33	-0.73	0.03	-0.28	-0.62	0	2.95	3.11	0	24.25	-21.93	-85.53
-6953	-2797	-1788	-191	84	429	-0.76	0.05	-0.27	-0.59	0	2.99	3.05	0	25	-21.23	-80.08
1546	237	230	-5	3	11	-0.73	0.06	-0.27	-0.63	3.01	3.01	3	0	26.72	-19.02	-86.21
2562	1109	760	5	-9	-17	-0.69	0.06	-0.27	-0.67	0	3.01	3.03	0	27.66	-16.74	-92.07
3258	1479	675	26	-24	-62	-0.66	0.06	-0.26	-0.7	3.01	3.01	3.07	0	27.49	-15.13	-96.53
2276	964	878	33	-23	-90	-0.65	0.05	-0.25	-0.71	0	3.01	0	0	26.48	-14.54	-98.57
-1229	38	-829	12	9	-70	-0.65	0.05	-0.25	-0.71	3.04	3.12	3.12	0	25.67	-14.63	-98.21
-632	-548	458	36	26	-25	-0.66	0.05	-0.25	-0.7	0	3.07	3.12	0	25.87	-14.78	-96.94
-4828	-1248	-2002	-46	-28	66	-0.77	0.05	-0.25	-0.59	0	3.06	3.12	0	23.17	-19.47	-78.84
-82	-69	-498	-7	-7	3	-0.77	0.05	-0.25	-0.59	0	3.08	3.11	0	23.1	-18.92	-79.02
596	99	767	-4	-5	0	-0.77	0.05	-0.24	-0.59	3.11	3.11	3.12	0	22.78	-18.16	-79.23
172	19	-115	-5	-3	-6	-0.77	0.05	-0.24	-0.6	0	3.12	3.11	0	22.43	-17.27	-79.33
37	-93	78	1	-3	-7	-0.77	0.06	-0.23	-0.6	0	3.13	3.11	2.6	22	-16.35	-79.2
-84	-157	77	0	-2	-3	-0.77	0.06	-0.22	-0.6	2.19	3.07	3.09	2.88	21.52	-15.42	-78.92
-4	-150	-99	-3	-5	-2	-0.77	0.06	-0.21	-0.6	2.84	3.05	3.05	3.03	20.96	-14.42	-78.56
352	-855	419	31	27	8	-0.78	0.08	-0.16	-0.6	3.02	2.9	3.01	3.1	18.47	-9.32	-76.77
12	0	-7	1	0	0	-0.78	0.08	-0.16	-0.6	3.1	2.84	2.99	3.12	18.46	-9.27	-76.76
5	-3	1	0	0	0	-0.78	0.08	-0.16	-0.6	3.12	2.78	2.98	3.13	18.45	-9.24	-76.76
1	-5	0	0	0	0	-0.78	0.08	-0.16	-0.6	2.72	2.72	2.99	3.15	18.44	-9.22	-76.74
16	-3	-1	0	1	0	-0.78	0.08	-0.16	-0.6	3.14	2.69	2.98	3.15	18.45	-9.19	-76.74
-1	-6	-1	0	0	0	-0.78	0.08	-0.16	-0.6	3.15	2.72	2.99	3.15	18.47	-9.17	-76.73
3	5	-9	0	0	0	-0.78	0.08	-0.16	-0.6	3.15	2.72	2.99	3.16	18.49	-9.15	-76.72
-13	-7	8	0	0	0	-0.78	0.08	-0.16	-0.6	3.16	2.99	3.16	3.16	18.51	-9.12	-76.72
-1	-20	8	0	-1	0	-0.78	0.08	-0.16	-0.6	3.16	2.73	2.99	3.16	18.54	-8.96	-76.66
8	-1	12	0	0	0	-0.78	0.08	-0.16	-0.6	2.71	2.71	3	3.16	18.54	-8.96	-76.66
1	-1	-21	0	0	0	-0.78	0.08	-0.16	-0.6	3.16	2.74	3	3.16	18.54	-8.95	-76.66
-10	2	10	0	0	1	-0.78	0.08	-0.16	-0.6	3.16	3	3	3.16	18.54	-8.93	-76.66
4	-3	-4	0	0	-1	-0.78	0.08	-0.16	-0.6	3.16	2.75	3	3.17	18.53	-8.93	-76.65
11	-6	9	0	0	1	-0.78	0.08	-0.16	-0.6	3.16	3	3	3.17	18.52	-8.91	-76.65
-3	-1	-5	0	0	0	-0.78	0.08	-0.16	-0.6	3.16	2.81	3.01	3.17	18.52	-8.9	-76.64
23	-1	21	0	0	0	-0.78	0.08	-0.16	-0.6	2.84	2.84	3.01	3.17	18.35	-8.8	-76.65
5	5	11	1	0	0	-0.78	0.08	-0.16	-0.6	3.16	2.84	3.01	3.17	18.34	-8.8	-76.65
5	-3	-3	-1	0	0	-0.78	0.08	-0.16	-0.6	2.84	2.84	3.01	3.17	18.34	-8.79	-76.65
-6	-5	0	1	1	0	-0.78	0.08	-0.16	-0.6	3.16	2.84	3.17	3.17	18.33	-8.79	-76.65
-1	-1	-6	0	0	0	-0.78	0.08	-0.16	-0.6	2.84	3.01	3.01	3.17	18.34	-8.78	-76.65
-5	-3	7	0	0	0	-0.78	0.08	-0.16	-0.6	3.16	2.84	3.01	3.17	18.34	-8.78	-76.65
-2	3	-6	0	0	0	-0.78	0.08	-0.16	-0.6	2.84	2.84	3.01	3.17	18.34	-8.78	-76.65
7	-6	-2	0	0	0	-0.78	0.08	-0.16	-0.6	3.16	2.81	3.01	3.17	18.35	-8.79	-76.66
1	-1	-5	0	0	0	-0.78	0.08	-0.16	-0.6	2.81	2.81	3.01	3.17	18.35	-8.79	-76.66
7	11	3	0	0	0	-0.78	0.08	-0.16	-0.6	3.16	2.81	3.01	3.17	18.36	-8.79	-76.66
-9	-9	-3	0	0	0	-0.78	0.08	-0.16	-0.6	3.16	2.81	3.01	3.17	18.36	-8.79	-76.66
0	2	-3	0	0	0	-0.78	0.08	-0.16	-0.6	3.16	2.82	3.01	3.17	18.37	-8.79	-76.66
3	9	-13	0	0	0	-0.78	0.08	-0.16	-0.6	3.16	3.01	3.01	3.17	18.37	-8.79	-76.66
3	0	-2	0	0	0	-0.78	0.08	-0.16	-0.6	3.16	2.82	3.02	3.17	18.37	-8.79	-76.66
0	3	14	0	0	-1	-0.78	0.08	-0.16	-0.6	3.16	2.82	3.02	3.17	18.37	-8.78	-76.67
3	-6	-5	0	-1	1	-0.78	0.08	-0.16	-0.6	3.17	2.82	3.02	3.17	18.37	-8.78	-76.67
-11	-2	7	0	1	0	-0.78	0.08	-0.16	-0.6	2.83	2.83	3.02	3.17	18.37	-8.78	-76.67
-1	3	-7	0	-1	0	-0.78	0.08	-0.16	-0.6	3.16	2.83	3.02	3.17	18.37	-8.77	-76.67
-3	-3	7	0	0	0	-0.78	0.08	-0.16	-0.6	3.16	2.83	3.02	3.17	18.37	-8.77	-76.67
5	-5	5	0	1	0	-0.78	0.08	-0.16	-0.6	3.16	2.84	3.02	3.17	18.37	-8.77	-76.67
-2	7	-9	0	-1	0	-0.78	0.08	-0.16	-0.6	3.16	3.02	3.17	3.17	18.37	-8.77	-76.67
3	-4	-12	0	0	0	-0.78	0.08	-0.16	-0.6	3.16	2.84	3.01	3.17	18.35	-8.79	-76.68
8	3	-4	0	1	0	-0.78	0.08	-0.16	-0.6	3.16	2.85	3.01	3.17	18.35	-8.78	-76.68
-4	-2	-4	0	-1	0	-0.78	0.08	-0.16	-0.6	3.16	2.85	3.01	3.17	18.35	-8.79	-76.68
5	3	13	0	0	0	-0.78	0.08	-0.16	-0.6	3.16	3.01	3.01	3.17	18.35	-8.78	-76.68
-3	7	5	0	1	0	-0.78	0.08	-0.16	-0.6	3.16	2.85	3.01	3.17	18.34	-8.78	-76.68
1	5	4	0	-1	0	-0.78	0.08	-0.16	-0.6	3.16	2.85	3.02	3.17	18.34	-8.78	-76.68
-5	-2	-12	0	0	0	-0.78	0.08	-0.16	-0.6	3.16	2.85	3.02	3.17	18.34	-8.78	-76.68
-3	1	2	0	0	-1	-0.78	0.08	-0.16	-0.6	3.16	2.85	3.17	3.16	18.34	-8.78	-76.68
8	-14	5	0	1	1	-0.78	0.08	-0.16	-0.6	3.16	2.85	3.01	3.17	18.36	-8.77	-76.7
-9	3	19	0	0	0	-0.78	0.08	-0.16	-0.6	3.16	3.01	3.01	3.17	18.36	-8.77	-76.7
-1	2	-5	0	0	0	-0.78	0.08	-0.16	-0.6	3.16	2.85	3.17	3.17	18.36	-8.77	-76.7
9	7	-17	0	0	0	-0.78	0.08	-0.16	-0.6	3.16	2.85	3.17	3.17	18.36	-8.77	-76.7
0	-2	1	0	-1	0	-0.78	0.08	-0.16	-0.6	3.16	2.86	3.02	3.17	18.36	-8.78	-76.7
3	-2	-2	0	0	0	-0.78	0.08	-0.16	-0.6	3.16	2.86	3.02	3.17	18.36	-8.78	-76.7
5	1	7	0	1	0	-0.78	0.08	-0.16	-0.6	3.16	2.86	3.02	3.17	18.36	-8.77	-76.7
-8	-3	3	0	0	0	-0.78	0.08	-0.16	-0.6	2.85	3.02	3.02	3.17	18.36	-8.78	-76.72
1	-1	-9	0	0	0	-0.78	0.08	-0.16	-0.6	3.16	2.85	3.02	3.17	18.36	-8.78	-76.72
-3	-3	4	0	0	0	-0.78	0.08	-0.16	-0.6	3.16	3.02	3.02	3.17	18.37	-8.77	-76.71
-4	0	-1	0	0	0	-0.78	0.08	-0.16	-0.6	3.16	2.85	3.02	3.17	18.37	-8.77	-76.71
8	7	5	0	0	0	-0.78	0.08	-0.16	-0.6	3.16	3.02	3.17	3.17	18.37	-8.77	-76.71
-1	-4	-3	0	0	-1	-0.78	0.08	-0.16	-0.6	3.16	2.85	3.02	3.17	18.37	-8.77	-76.71
4	0	4	0	0	1	-0.78	0.08	-0.16	-0.6	3.16	2.85	3.02	3.17	18.37	-8.77	-76.71
-20	3	0	0	-1	0	-0.78	0.08	-0.16	-0.6	3.16	2.85	3.02	3.17	18.39	-8.77	-76.72
4	-5	-5	0	1	0	-0.78	0.08	-0.16	-0.6	2.85	3.02	3.02	3.17	18.39	-8.77	-76.72
0	-1	3	0	0	0	-0.78	0.08	-0.16	-0.6	3.16	2.85	3.02	3.17	18.39	-8.77	-76.72
-2	2	2	0	0	0	-0.78	0.08	-0.16	-0.6	3.16	2.86	3.02	3.17	18.39	-8.77	-76.72
6	1	5	0	0	0	-0.78	0.08	-0.16	-0.6	3.16	2.85	3.02	3.17	18.39	-8.77	-76.72
12	0	-15	0	0	0	-0.78	0.08	-0.16	-0.6	3.16	2.85	3.17	3.16	18.39	-8.77	-76.72
2	-1	6	0	-1	0	-0.78	0.08	-0.16	-0.6	3.16	2.85	3.02	3.17	18.39	-8.76	-76.72
13786	20819	-4062	-23	29883	-24483	0	0	0	0	3.16	2.85	3.02	3.17	180	0	180
-13807	-20818	4067	23	-29882	24483	-0.78	0.08	-0.16	-0.6	3.16	2.85	3.02	3.17	18.39	-8.76	-76.73
11	-3	3	0	0	0	-0.78	0.08	-0.16	-0.6	3.16	3.02	3.17	3.17	18.39	-8.76	-76.73
3	6	-2	0	0	0	-0.78	0.08	-0.16	-0.6	3.16	2.83	3.02	3.17	18.4	-8.76	-76.74
-5	-2	-12	0	0	0	-0.78	0.08	-0.16	-0.6	3.16	2.82	3.02	3.17	18.4	-8.76	-76.74
