# Supplementary material for: Image Generation for 2D-CNN Using Time-Series Signal Features from Foot Gesture Applied to Select Cobot Operating Mode
Source: Sensors (Basel). 2021 Aug 26;21(17):5743. doi: 10.3390/s21175743 (PMC8434500; doi:10.3390/s21175743)
Supplement: Supplementary file 1 [file sensors-21-05743-s001.zip › data_fadwa/Cigarette crush with the forefoot/ccf72.xlsx]

## Sheet: ccf72
10	3	7	0	0	0	-0.78	0.08	-0.15	-0.61	3.13	3.02	3.07	3.13	18.02	-8.52	-77.17
-3	-4	2	0	0	0	-0.78	0.08	-0.15	-0.61	3.13	3.03	3.07	3.15	18	-8.51	-77.16
-29339	-13286	-6416	-6990	33	-2712	-0.78	0.08	-1.21	1.6	3.13	3.03	3.08	3.13	-35.21	nan	84.55
29367	13261	6411	6990	-32	2712	-0.78	0.08	-0.15	-0.61	3.13	3.03	3.08	3.15	17.88	-8.38	-77.11
0	0	15	0	0	0	-0.78	0.08	-0.15	-0.61	3.14	3.03	3.08	3.15	17.88	-8.37	-77.11
-3	2	-1	0	0	0	-0.78	0.08	-0.15	-0.61	3.14	3.08	3.08	3.16	17.89	-8.37	-77.11
-2	8	-9	0	0	0	-0.78	0.08	-0.15	-0.61	3.14	3.02	3.15	3.14	17.9	-8.36	-77.11
2	-6	7	0	0	0	-0.78	0.08	-0.15	-0.61	3.14	3.03	3.09	3.15	17.91	-8.36	-77.1
-6	-3	-20	0	0	0	-0.78	0.08	-0.15	-0.61	3.14	3.04	3.09	3.15	17.92	-8.36	-77.1
4	1	-8	0	0	0	-0.78	0.08	-0.15	-0.61	3.14	3.04	3.09	3.15	17.93	-8.36	-77.09
-4	-19	25	1	0	0	-0.78	0.08	-0.15	-0.6	3.14	3.1	3.15	3.15	17.96	-8.32	-77.07
-8	8	3	0	0	0	-0.78	0.08	-0.15	-0.6	3.14	3.03	3.1	3.15	17.97	-8.32	-77.07
1	7	4	0	0	0	-0.78	0.08	-0.15	-0.6	3.02	3.02	3.1	3.14	17.98	-8.32	-77.07
-2	-2	3	0	0	0	-0.78	0.08	-0.15	-0.6	3.14	3.02	3.09	3.15	17.99	-8.34	-77.07
-1	-6	-21	0	0	1	-0.78	0.08	-0.15	-0.6	3.14	3.02	3.09	3.14	18	-8.34	-77.07
-1	4	2	0	0	-1	-0.78	0.08	-0.15	-0.6	3.14	3.02	3.1	3.15	18.02	-8.34	-77.08
5	-5	-10	0	0	0	-0.78	0.08	-0.15	-0.6	3.14	3.03	3.11	3.15	18.03	-8.35	-77.08
-15	1	6	0	-1	1	-0.78	0.08	-0.15	-0.6	3.14	3.05	3.11	3.15	18.01	-8.37	-77.05
0	2	6	0	0	-1	-0.78	0.08	-0.15	-0.6	3.13	3.06	3.14	3.12	17.99	-8.37	-77.05
7	1	6	0	0	0	-0.78	0.08	-0.15	-0.6	3.12	3.06	3.11	3.14	17.97	-8.38	-77.04
7	-2	-3	0	0	0	-0.78	0.08	-0.15	-0.6	3.07	3.07	3.12	3.14	17.96	-8.38	-77.04
3	6	-14	0	0	0	-0.78	0.08	-0.15	-0.6	3.12	3.07	3.11	3.14	17.95	-8.38	-77.04
1	3	4	0	0	0	-0.78	0.08	-0.15	-0.6	3.11	3.08	3.12	3.13	17.94	-8.38	-77.03
-1	-6	4	0	0	0	-0.78	0.08	-0.15	-0.6	3.1	3.09	3.13	3.13	17.93	-8.39	-77.03
23	14	14	0	0	1	-0.78	0.08	-0.15	-0.6	3.1	3.09	3.11	3.13	17.75	-8.41	-76.99
-1	2	-6	0	0	-1	-0.78	0.08	-0.15	-0.6	3.1	3.09	3.11	3.13	17.74	-8.41	-76.99
4	2	0	0	0	0	-0.78	0.08	-0.15	-0.6	3.1	3.1	3.13	3.1	17.73	-8.41	-76.98
2	-7	5	0	0	0	-0.78	0.08	-0.15	-0.6	3.1	3.1	3.11	3.13	17.72	-8.41	-76.98
1	5	-3	0	0	1	-0.78	0.08	-0.15	-0.6	3.1	3.1	3.11	3.13	17.71	-8.41	-76.98
-3	2	-1	0	0	-1	-0.78	0.08	-0.15	-0.6	3.1	3.1	3.11	3.13	17.71	-8.41	-76.98
2	-1	2	0	0	0	-0.78	0.08	-0.15	-0.6	3.09	3.09	3.11	3.13	17.7	-8.42	-76.97
0	1	-8	0	0	0	-0.78	0.08	-0.15	-0.6	3.11	3.09	3.11	3.14	17.7	-8.42	-76.97
7	-15	-15	-1	1	0	-0.78	0.08	-0.15	-0.6	3.11	3.09	3.11	3.14	17.74	-8.4	-76.97
-2	8	11	0	0	1	-0.78	0.08	-0.15	-0.6	3.11	3.09	3.11	3.14	17.74	-8.4	-76.97
-1	2	11	0	0	0	-0.78	0.08	-0.15	-0.6	3.11	3.08	3.11	3.11	17.75	-8.4	-76.97
-3	1	2	0	0	-1	-0.78	0.08	-0.15	-0.6	3.11	3.07	3.11	3.14	17.76	-8.39	-76.97
-8	-11	3	0	0	0	-0.78	0.08	-0.15	-0.6	3.12	3.07	3.11	3.14	17.77	-8.4	-76.96
4	-2	-7	1	0	1	-0.78	0.08	-0.15	-0.6	3.12	3.06	3.11	3.14	17.78	-8.4	-76.96
2	7	1	-1	0	-1	-0.78	0.08	-0.15	-0.6	3.12	3.06	3.11	3.14	17.79	-8.4	-76.97
-13	4	4	0	0	1	-0.78	0.08	-0.15	-0.6	3.12	3.06	3.11	3.14	17.91	-8.41	-76.98
-6	-2	-16	1	0	-1	-0.78	0.08	-0.15	-0.6	3.12	3.06	3.11	3.14	17.91	-8.41	-76.98
5	3	-9	0	0	1	-0.78	0.08	-0.15	-0.6	3.12	3.06	3.11	3.14	17.91	-8.41	-76.98
1	-3	21	0	0	-1	-0.78	0.08	-0.15	-0.6	3.12	3.07	3.11	3.11	17.92	-8.41	-76.98
9	1	0	0	0	1	-0.78	0.08	-0.15	-0.6	3.11	3.09	3.14	3.14	17.92	-8.41	-76.98
-5	-1	-15	0	0	-1	-0.78	0.08	-0.15	-0.6	3.11	3.09	3.12	3.13	17.92	-8.41	-76.98
0	-2	-3	0	-1	1	-0.78	0.08	-0.15	-0.6	3.1	3.1	3.12	3.13	17.92	-8.41	-76.98
18	-1	18	0	1	-1	-0.78	0.08	-0.15	-0.6	3.11	3.1	3.13	3.11	17.83	-8.42	-76.96
-1	3	2	0	0	0	-0.78	0.08	-0.15	-0.6	3.11	3.1	3.12	3.13	17.84	-8.42	-76.96
-3	0	-4	0	0	0	-0.78	0.08	-0.15	-0.6	3.11	3.1	3.12	3.13	17.84	-8.42	-76.96
-3	0	13	0	0	0	-0.78	0.08	-0.15	-0.6	3.11	3.1	3.12	3.13	17.84	-8.42	-76.96
-4	-2	1	-1	0	0	-0.78	0.08	-0.15	-0.6	3.1	3.1	3.12	3.14	17.84	-8.42	-76.96
8	-5	-6	1	0	0	-0.78	0.08	-0.15	-0.6	3.11	3.09	3.12	3.14	17.84	-8.42	-76.96
-2	10	3	0	0	0	-0.78	0.08	-0.15	-0.6	3.11	3.09	3.12	3.14	17.84	-8.42	-76.96
-28902	186	16935	-22	-16460	-104	0	0	0	0	3.09	3.09	3.12	3.14	-180	0	180
28886	-196	-16957	21	16460	105	-0.78	0.08	-0.15	-0.6	3.09	3.09	3.12	3.11	17.93	-8.41	-76.94
7	7	2	1	0	-1	-0.78	0.08	-0.15	-0.6	3.11	3.09	3.12	3.14	17.93	-8.41	-76.95
3	0	5	-1	0	0	-0.78	0.08	-0.15	-0.6	3.11	3.09	3.12	3.14	17.94	-8.42	-76.95
-4	7	4	0	0	0	-0.78	0.08	-0.15	-0.6	3.11	3.09	3.12	3.11	17.94	-8.42	-76.95
-6	-16	-1	0	0	0	-0.78	0.08	-0.15	-0.6	3.11	3.09	3.12	3.14	17.95	-8.41	-76.95
7	0	-10	1	0	1	-0.78	0.08	-0.15	-0.6	3.11	3.09	3.12	3.14	17.95	-8.41	-76.95
0	9	-3	0	0	0	-0.78	0.08	-0.15	-0.6	3.11	3.09	3.12	3.14	17.95	-8.42	-76.95
7	-2	13	0	0	-1	-0.78	0.08	-0.15	-0.6	3.11	3.09	3.12	3.14	17.96	-8.41	-76.94
-14	2	-13	0	0	0	-0.78	0.08	-0.15	-0.6	3.12	3.09	3.12	3.12	17.96	-8.41	-76.94
3	-3	8	0	0	0	-0.78	0.08	-0.15	-0.6	3.12	3.09	3.12	3.11	17.96	-8.41	-76.94
0	-7	12	0	0	0	-0.78	0.08	-0.15	-0.6	3.11	3.09	3.12	3.14	17.96	-8.41	-76.94
6	4	-5	0	0	1	-0.78	0.08	-0.15	-0.6	3.11	3.09	3.12	3.14	17.97	-8.42	-76.94
-4	7	-5	0	0	0	-0.78	0.08	-0.15	-0.6	3.11	3.09	3.12	3.14	17.96	-8.42	-76.93
5	-3	-6	0	0	0	-0.78	0.08	-0.15	-0.6	3.1	3.1	3.12	3.14	17.96	-8.42	-76.93
-5	6	12	0	0	-1	-0.78	0.08	-0.15	-0.6	3.11	3.1	3.12	3.13	17.95	-8.43	-76.93
3	-3	3	0	0	1	-0.78	0.08	-0.15	-0.6	3.11	3.1	3.12	3.13	17.94	-8.43	-76.93
-1	0	-5	0	0	-1	-0.78	0.08	-0.15	-0.6	3.11	3.1	3.12	3.13	17.94	-8.43	-76.93
0	4	3	0	0	0	-0.78	0.08	-0.15	-0.6	3.11	3.12	3.12	3.13	17.94	-8.43	-76.93
-6	-4	-22	0	0	0	-0.78	0.08	-0.15	-0.6	3.11	3.1	3.12	3.13	17.94	-8.43	-76.93
3	0	4	0	-1	0	-0.78	0.08	-0.15	-0.6	3.1	3.1	3.12	3.13	17.94	-8.44	-76.92
-2	3	7	0	0	1	-0.78	0.08	-0.15	-0.6	3.1	3.1	3.12	3.1	17.94	-8.44	-76.92
13	-3	1	0	1	-1	-0.78	0.08	-0.15	-0.6	3.1	3.1	3.12	3.13	17.95	-8.45	-76.92
-9	3	6	0	0	0	-0.78	0.08	-0.15	-0.6	3.1	3.1	3.12	3.13	17.95	-8.46	-76.92
5	-1	-5	-1	0	0	-0.78	0.08	-0.15	-0.6	3.1	3.1	3.12	3.13	17.95	-8.45	-76.92
1	-6	1	1	0	0	-0.78	0.08	-0.15	-0.6	3.1	3.1	3.12	3.1	17.95	-8.45	-76.92
-5	4	16	0	0	0	-0.78	0.08	-0.15	-0.6	3.1	3.1	3.12	3.13	17.95	-8.45	-76.92
4	-6	-8	0	0	0	-0.78	0.08	-0.15	-0.6	3.1	3.1	3.12	3.13	17.95	-8.45	-76.92
4	5	-9	-1	0	1	-0.78	0.08	-0.15	-0.6	3.1	3.1	3.12	3.13	17.95	-8.45	-76.92
-1	-2	5	1	0	-1	-0.78	0.08	-0.15	-0.6	3.1	3.1	3.13	3.1	17.97	-8.45	-76.92
6	-3	-1	0	-1	1	-0.78	0.08	-0.15	-0.6	3.1	3.1	3.12	3.13	17.97	-8.45	-76.92
-3	3	8	0	1	0	-0.78	0.08	-0.15	-0.6	3.1	3.1	3.12	3.13	17.96	-8.45	-76.91
-5	-1	-2	0	0	0	-0.78	0.08	-0.15	-0.6	3.1	3.1	3.12	3.13	17.96	-8.45	-76.92
0	-2	-1	0	0	0	-0.78	0.08	-0.15	-0.6	3.1	3.11	3.12	3.13	17.96	-8.45	-76.92
3	7	10	0	0	-1	-0.78	0.08	-0.15	-0.6	3.1	3.11	3.13	3.13	17.95	-8.45	-76.91
-3	-5	-8	0	0	0	-0.78	0.08	-0.15	-0.6	3.1	3.11	3.13	3.13	17.95	-8.45	-76.91
-2	5	-3	0	0	1	-0.78	0.08	-0.15	-0.6	3.1	3.11	3.13	3.13	17.93	-8.46	-76.9
-1	1	5	0	0	0	-0.78	0.08	-0.15	-0.6	3.1	3.11	3.13	3.13	17.94	-8.46	-76.9
2	6	-7	0	0	0	-0.78	0.08	-0.15	-0.6	3.1	3.11	3.13	3.13	17.93	-8.46	-76.9
1	-8	-6	-1	0	0	-0.78	0.08	-0.15	-0.6	3.1	3.11	3.13	3.13	17.93	-8.45	-76.9
-3	-1	3	0	0	-1	-0.78	0.08	-0.15	-0.6	3.1	3.11	3.13	3.13	17.94	-8.46	-76.9
0	4	-6	0	0	0	-0.78	0.08	-0.15	-0.6	3.11	3.11	3.13	3.13	17.94	-8.45	-76.9
2	-1	12	0	0	0	-0.78	0.08	-0.15	-0.6	3.1	3.11	3.13	3.13	17.94	-8.45	-76.9
0	0	0	0	0	1	-0.78	0.08	-0.15	-0.6	3.1	3.1	3.13	3.13	17.97	-8.45	-76.89
2	-2	-5	1	0	0	-0.78	0.08	-0.15	-0.6	3.11	3.1	3.13	3.12	17.97	-8.45	-76.89
-6	-2	-12	-1	0	-1	-0.78	0.08	-0.15	-0.6	3.11	3.1	3.13	3.13	17.97	-8.45	-76.89
2	2	1	1	0	0	-0.78	0.08	-0.15	-0.6	3.11	3.1	3.13	3.13	17.97	-8.44	-76.89
9	-6	7	0	0	1	-0.78	0.08	-0.15	-0.6	3.11	3.1	3.13	3.13	17.97	-8.44	-76.89
0	3	0	0	0	0	-0.78	0.08	-0.15	-0.6	3.11	3.1	3.13	3.13	17.97	-8.44	-76.89
3	5	16	0	0	-1	-0.78	0.08	-0.15	-0.6	3.12	3.1	3.13	3.14	17.97	-8.44	-76.89
-613	26809	1031	-9	6144	-4874	-0.78	0.08	0	0	3.09	3.09	3.12	3.14	29.36	-0.14	1.46
598	-26810	-1035	9	-6144	4874	-0.78	0.08	-0.15	-0.6	3.12	3.09	3.12	3.14	18.03	-8.43	-76.88
5	-2	4	-1	0	0	-0.78	0.08	-0.15	-0.6	3.13	3.13	3.13	3.14	18.04	-8.43	-76.87
-2	2	-8	0	0	0	-0.78	0.08	-0.15	-0.6	3.13	3.09	3.13	3.14	18.05	-8.43	-76.87
-7	0	-11	1	0	0	-0.78	0.08	-0.15	-0.6	3.09	3.09	3.13	3.13	18.06	-8.43	-76.87
-1	1	-2	0	0	0	-0.78	0.08	-0.15	-0.6	3.12	3.1	3.13	3.13	18.06	-8.43	-76.87
1	-7	9	0	0	0	-0.78	0.08	-0.15	-0.6	3.11	3.12	3.12	3.13	18.06	-8.43	-76.86
3	-3	8	0	0	1	-0.78	0.08	-0.15	-0.6	3.11	3.09	3.13	3.13	18.06	-8.43	-76.86
-3	-1	-9	0	0	0	-0.78	0.08	-0.15	-0.6	3.11	3.12	3.13	3.13	18.06	-8.44	-76.86
0	10	3	0	0	-1	-0.78	0.08	-0.15	-0.6	3.11	3.08	3.11	3.13	18.02	-8.49	-76.89
-2	8	-8	0	0	0	-0.78	0.08	-0.15	-0.6	3.07	3.07	3.11	3.13	18.04	-8.5	-76.89
3	4	9	0	0	0	-0.78	0.08	-0.15	-0.6	3.1	3.11	3.11	3.12	18.04	-8.51	-76.89
-1	-2	-14	0	0	0	-0.78	0.08	-0.15	-0.6	3.1	3.1	3.12	3.1	18.04	-8.51	-76.89
10	-9	7	0	0	0	-0.78	0.08	-0.15	-0.6	3.03	3.12	3.13	3.02	18.05	-8.53	-76.89
-8	4	-1	0	-1	1	-0.78	0.08	-0.15	-0.6	2.83	3.14	3.14	1.81	18.04	-8.54	-76.89
-5	6	1	0	0	0	-0.78	0.08	-0.15	-0.6	0	3.16	3.15	0	18.02	-8.56	-76.9
-286	648	954	79	12	11	-0.77	0.04	-0.2	-0.6	3.14	3.14	3.1	0	17.93	-15.1	-77.95
60	272	-406	5	2	0	-0.77	0.02	-0.21	-0.6	0	3.12	3.03	0	17.78	-17.44	-78.22
141	221	-460	-7	11	-3	-0.77	0.01	-0.23	-0.6	3.1	3.1	3	0	17.89	-19.74	-78.54
154	420	-363	-8	-3	-5	-0.77	0	-0.24	-0.59	0	3.1	0	0	18.08	-21.88	-78.78
-199	161	-604	-10	-4	-3	-0.77	-0.01	-0.26	-0.59	3.11	2.97	2.97	0	18.3	-23.73	-78.9
-284	158	-602	-12	-4	1	-0.77	-0.02	-0.27	-0.59	0	3.11	3.01	0	18.47	-25.3	-78.98
-34	186	-89	-17	-6	1	-0.76	-0.02	-0.27	-0.58	0	3.08	3.08	0	18.61	-26.34	-79.09
-3299	-1842	601	-89	33	91	-0.73	0.04	-0.28	-0.63	0	3.05	3.12	0	25.73	-20.63	-86.12
-517	-484	-128	-22	3	55	-0.7	0.06	-0.28	-0.65	3.05	3.05	3.09	0	27.5	-18.44	-90.04
584	200	-112	-15	2	40	-0.67	0.07	-0.27	-0.69	0	3.07	3.04	0	29	-15.71	-95.21
1463	753	513	1	-6	6	-0.63	0.08	-0.27	-0.72	0	3.05	3.05	0	29.81	-12.83	-100.81
2184	825	576	15	-12	-25	-0.6	0.09	-0.26	-0.75	0	2.95	3.03	0	29.92	-10.33	-105.98
3213	863	1121	31	-19	-61	-0.57	0.08	-0.25	-0.78	0	3.06	3.06	0	29.2	-8.78	-109.87
-1060	86	678	51	-14	-113	-0.56	0.08	-0.24	-0.79	0	2.32	3.08	0	28.41	-8.59	-110.8
-10885	-5169	-5276	-99	39	176	-0.85	-0.01	-0.31	-0.43	0	1.87	3.06	0	17.83	-32.62	-58.92
785	-154	464	-43	25	75	-0.82	0.01	-0.31	-0.48	0	2.02	2.93	0	22.06	-30.11	-66.83
1978	-101	1199	-20	11	49	-0.78	0.04	-0.31	-0.54	2.46	2.46	2.87	0	26.11	-26.31	-76.19
2839	279	1524	-3	4	18	-0.73	0.06	-0.3	-0.61	0	2.69	2.94	0	29.05	-21.69	-85.8
3432	1044	1406	18	-8	-21	-0.67	0.07	-0.29	-0.68	0	2.27	3	0	30.53	-17.07	-94.75
3498	1582	1159	36	-17	-58	-0.63	0.08	-0.27	-0.73	0	0	3.05	0	30.66	-13.39	-102.23
5049	2203	1719	52	-28	-108	-0.59	0.07	-0.26	-0.76	0	3.06	0	0	29.63	-11.33	-107.36
624	1260	334	75	-24	-148	-0.58	0.06	-0.25	-0.77	0	0	3.01	0	27.98	-11.68	-108.55
-11334	-3670	-5062	-149	49	248	-0.7	0.05	-0.31	-0.64	2.18	2.18	2.91	0	30.46	-21.84	-90.71
2052	672	1190	17	-6	-20	-0.66	0.06	-0.3	-0.68	0	2.87	2.87	0	31.08	-18.22	-96.98
2737	1217	1102	30	-12	-48	-0.63	0.07	-0.29	-0.72	2.59	2.95	0	0	30.86	-15.43	-102.14
3266	1212	1081	43	-20	-83	-0.61	0.06	-0.27	-0.74	0	1.9	3	0	29.85	-14.02	-105.38
-7	728	220	55	-8	-101	-0.6	0.05	-0.27	-0.75	0	0.25	3.05	0	28.67	-14.23	-105.8
493	390	303	22	22	-66	-0.62	0.05	-0.27	-0.74	0	0	3.05	0	28.63	-15.09	-104.24
348	21	-404	43	-35	-76	-0.64	0.04	-0.28	-0.72	0	2.97	0	0	28.24	-17.03	-100.63
-8720	-4114	-2676	-180	66	381	-0.69	0.06	-0.3	-0.66	0	1.29	2.72	0	29.88	-19.8	-92.69
1684	533	707	13	-4	-17	-0.65	0.06	-0.29	-0.7	0	0.85	2.31	0	30.7	-16.89	-98.68
2159	825	33	19	-18	-37	-0.62	0.07	-0.28	-0.73	0	1.93	1.89	0	30.84	-14.59	-103.75
3129	1317	760	31	-21	-60	-0.59	0.06	-0.27	-0.76	2.03	2.43	2.43	0	30.17	-13.32	-107.4
1348	916	789	47	-31	-100	-0.59	0.05	-0.27	-0.76	0	2.12	2.76	0	28.59	-13.66	-108.59
-346	190	-157	13	33	-67	-0.59	0.05	-0.27	-0.76	0	2.31	2.94	0	28.2	-14.36	-107.54
-538	-259	-730	28	-35	-62	-0.61	0.04	-0.27	-0.74	0	2.58	2.93	0	27.56	-15.81	-104.62
-6190	-2284	-1655	-89	-4	120	-0.78	0.05	-0.21	-0.58	2.94	2.94	2.93	0	20.03	-15.98	-76.2
37	-117	157	3	5	-1	-0.78	0.05	-0.2	-0.58	0	3	2.97	0	19.58	-14.82	-75.79
-30	-210	188	3	4	-1	-0.79	0.06	-0.19	-0.58	0	3	2.97	0	19.25	-13.76	-75.4
-15	-178	139	2	3	2	-0.79	0.06	-0.19	-0.58	0	2.91	2.94	2.49	19.03	-12.78	-75.07
19	-169	-74	3	-1	3	-0.79	0.07	-0.18	-0.58	2.42	2.9	2.9	2.83	18.8	-11.87	-74.8
142	-52	-60	6	1	2	-0.79	0.07	-0.17	-0.58	2.88	2.61	2.88	2.98	18.53	-11.06	-74.59
67	-111	211	14	11	2	-0.79	0.07	-0.17	-0.58	3.02	2.56	2.87	3.05	18.41	-10.76	-74.5
80	-212	-317	6	5	2	-0.79	0.08	-0.16	-0.58	3.08	2.49	2.9	3.1	18.75	-9.7	-74.25
-6	3	9	0	-1	0	-0.79	0.08	-0.16	-0.58	2.46	2.46	2.91	3.12	18.76	-9.66	-74.23
9	-12	-13	0	1	0	-0.79	0.08	-0.16	-0.58	2.39	2.39	2.94	3.14	18.78	-9.62	-74.23
2	8	1	0	0	0	-0.79	0.08	-0.16	-0.58	3.15	2.95	2.95	3.15	18.79	-9.58	-74.21
5	-22	-6	0	0	0	-0.79	0.08	-0.16	-0.58	3.16	2.27	2.97	3.15	18.79	-9.54	-74.21
4	-16	9	0	0	0	-0.79	0.08	-0.16	-0.58	3.17	2.17	3.16	3.16	18.81	-9.5	-74.21
3	-10	4	0	0	0	-0.79	0.08	-0.16	-0.58	3.17	2.24	3	3.16	18.82	-9.47	-74.2
-16	-54	2	1	-1	1	-0.79	0.08	-0.16	-0.58	3.17	2.33	3.01	3.16	18.9	-9.21	-74.19
1	7	3	0	0	0	-0.79	0.08	-0.16	-0.58	3.17	2.41	3.02	3.16	18.9	-9.2	-74.19
5	-8	1	0	1	0	-0.79	0.08	-0.16	-0.58	3.17	3.01	3.01	3.16	18.9	-9.2	-74.19
3	3	-15	0	0	0	-0.79	0.08	-0.16	-0.58	3.17	2.53	3.02	3.16	18.9	-9.2	-74.2
-1	-5	-2	0	0	0	-0.79	0.08	-0.16	-0.58	3.18	2.58	3.02	3.17	18.9	-9.19	-74.2
3	4	-11	0	-1	0	-0.79	0.08	-0.16	-0.58	2.59	2.59	3.03	3.16	18.9	-9.19	-74.2
1	-6	18	0	0	0	-0.79	0.08	-0.16	-0.58	3.18	2.55	3.16	3.16	18.89	-9.19	-74.2
-4	-3	-14	0	0	0	-0.79	0.08	-0.16	-0.58	3.18	2.51	3.03	3.16	18.89	-9.19	-74.2
-9	11	22	1	3	-1	-0.79	0.08	-0.16	-0.58	2.44	2.44	3.03	3.16	19.07	-9.31	-74.25
-16	1	-11	0	0	0	-0.79	0.08	-0.16	-0.58	3.18	2.39	3.03	3.16	19.13	-9.33	-74.26
-6	2	-9	0	-1	0	-0.79	0.08	-0.16	-0.58	3.17	3.02	3.16	3.16	19.17	-9.35	-74.26
-6	-1	9	0	1	0	-0.79	0.08	-0.16	-0.58	3.17	2.24	3.03	3.16	19.22	-9.37	-74.26
-6	-1	5	0	0	0	-0.79	0.08	-0.17	-0.58	3.17	2.23	3.04	3.16	19.27	-9.39	-74.27
-9	0	-13	-1	0	0	-0.79	0.08	-0.17	-0.58	3.17	2.28	3.03	3.16	19.33	-9.41	-74.28
-8	-3	2	0	-1	0	-0.79	0.08	-0.17	-0.58	3.18	2.3	3.16	3.17	19.39	-9.42	-74.29
-33	-3	-27	1	-1	1	-0.79	0.09	-0.17	-0.58	3.17	2.31	3.03	3.16	19.56	-9.47	-74.34
0	2	11	0	-1	0	-0.79	0.09	-0.17	-0.58	3.17	2.36	3.03	3.16	19.55	-9.48	-74.35
4	-6	-7	0	0	0	-0.79	0.09	-0.17	-0.58	3.17	2.39	3.03	3.15	19.53	-9.48	-74.35
10	6	0	0	0	0	-0.79	0.09	-0.17	-0.58	2.42	3.02	3.15	3.15	19.5	-9.48	-74.36
-2	3	-2	0	0	0	-0.79	0.09	-0.17	-0.58	3.17	2.44	3.02	3.15	19.47	-9.48	-74.35
0	3	3	0	0	0	-0.79	0.08	-0.17	-0.58	3.17	2.42	3.01	3.15	19.45	-9.49	-74.36
-5	0	1	0	0	0	-0.79	0.08	-0.17	-0.58	3.17	2.46	3.01	3.15	19.43	-9.49	-74.36
47	15	23	0	0	0	-0.79	0.08	-0.17	-0.58	3.17	3.01	3.01	3.15	19.2	-9.5	-74.39
-2	-3	-2	0	0	0	-0.79	0.08	-0.17	-0.58	3.17	2.46	3.01	3.15	19.19	-9.5	-74.39
5	1	1	-1	0	0	-0.79	0.08	-0.17	-0.58	3.17	2.45	3.01	3.15	19.19	-9.5	-74.4
-1	-7	0	0	1	0	-0.79	0.08	-0.17	-0.58	3.17	2.47	3.01	3.15	19.19	-9.5	-74.41
5	4	-10	0	0	0	-0.79	0.08	-0.17	-0.58	3.17	2.47	3.15	3.15	19.18	-9.5	-74.41
-2	3	7	0	0	0	-0.79	0.08	-0.17	-0.58	3.17	2.47	3.02	3.15	19.18	-9.5	-74.41
0	3	-12	0	0	0	-0.79	0.08	-0.17	-0.58	3.17	2.47	3.02	3.15	19.18	-9.5	-74.41
-5	2	6	0	0	0	-0.79	0.08	-0.17	-0.58	3.17	2.48	3.02	3.16	19.18	-9.5	-74.42
7	-2	19	0	-1	0	-0.79	0.08	-0.17	-0.58	3.17	2.49	3.16	3.16	19.15	-9.48	-74.45
0	-1	12	0	0	0	-0.79	0.08	-0.17	-0.58	3.17	2.44	3.02	3.16	19.14	-9.48	-74.45
1	-2	-11	1	0	0	-0.79	0.08	-0.17	-0.58	3.17	2.43	3.02	3.16	19.13	-9.48	-74.45
-3	-1	-3	-1	0	0	-0.79	0.08	-0.17	-0.58	3.17	2.43	3.02	3.16	19.13	-9.48	-74.45
