# Supplementary material for: Image Generation for 2D-CNN Using Time-Series Signal Features from Foot Gesture Applied to Select Cobot Operating Mode
Source: Sensors (Basel). 2021 Aug 26;21(17):5743. doi: 10.3390/s21175743 (PMC8434500; doi:10.3390/s21175743)
Supplement: Supplementary file 1 [file sensors-21-05743-s001.zip › data_fadwa/Cigarette crush with the forefoot/ccf73.xlsx]

## Sheet: ccf73
2	8	-2	0	0	0	-0.79	0.08	-0.16	-0.59	3.15	2.97	3.07	3.14	18.08	-9.04	-75.46
-7	-3	-3	0	0	0	-0.79	0.08	-0.16	-0.59	3.15	3.08	3.08	3.14	18.1	-9.05	-75.45
-36	-20	-11	0	0	0	-0.79	0.08	-0.16	-0.59	3.15	2.97	3.09	3.15	18.42	-9.06	-75.47
-13	-5	-9	0	0	0	-0.79	0.08	-0.16	-0.59	3.15	2.97	3.09	3.15	18.44	-9.05	-75.47
2	4	-2	0	0	0	-0.79	0.08	-0.16	-0.59	3.15	2.98	3.1	3.15	18.45	-9.04	-75.48
-8	4	0	0	0	0	-0.79	0.08	-0.16	-0.59	2.99	2.99	3.11	3.15	18.47	-9.03	-75.47
6	-6	3	0	0	0	-0.79	0.08	-0.16	-0.59	3.16	3	3.11	3.15	18.49	-9.02	-75.47
2	1	2	0	0	0	-0.79	0.08	-0.16	-0.59	3.16	3	3.11	3.15	18.5	-9.01	-75.47
-6	4	10	0	0	0	-0.79	0.08	-0.16	-0.59	3.16	2.99	3.1	3.15	18.51	-9	-75.47
-2	-9	-21	0	-1	0	-0.79	0.08	-0.16	-0.59	3.16	3.1	3.15	3.15	18.51	-8.98	-75.47
1	-4	32	0	2	0	-0.79	0.08	-0.16	-0.59	3.16	2.84	3.08	3.16	18.55	-8.95	-75.45
-5	-5	-17	0	1	0	-0.79	0.08	-0.16	-0.59	3.17	2.61	3.06	3.17	18.6	-8.96	-75.44
-5	-3	-26	0	-1	0	-0.79	0.08	-0.16	-0.59	3.17	2.4	3.05	3.17	18.65	-8.95	-75.45
-12	0	1	0	0	0	-0.79	0.08	-0.16	-0.59	3.18	3.03	3.03	3.17	18.7	-8.95	-75.44
-8	-11	2	0	0	0	-0.79	0.08	-0.16	-0.59	3.18	2.21	3.02	3.17	18.76	-8.95	-75.44
4	-1	-11	0	0	0	-0.79	0.08	-0.16	-0.59	3.18	1.97	3.01	3.17	18.79	-8.95	-75.44
-2	4	9	0	0	0	-0.79	0.08	-0.16	-0.59	3.18	1.28	2.99	3.17	18.82	-8.96	-75.44
-69	-21	-26	0	0	0	-0.79	0.09	-0.16	-0.59	0.84	0.84	2.96	3.17	19.33	-8.98	-75.46
-1	-1	1	0	0	0	-0.79	0.09	-0.16	-0.59	3.18	0.65	2.96	3.17	19.36	-8.97	-75.45
-8	-2	-7	0	-1	0	-0.79	0.09	-0.16	-0.59	3.18	1.11	2.97	3.17	19.39	-8.96	-75.46
3	-2	-21	0	0	1	-0.79	0.09	-0.16	-0.59	3.18	1.55	2.98	3.17	19.41	-8.96	-75.46
-7	-7	26	1	0	0	-0.79	0.09	-0.16	-0.59	1.72	2.98	2.98	3.17	19.42	-8.95	-75.47
-10	2	1	0	-1	0	-0.79	0.09	-0.16	-0.59	3.18	2.01	2.99	3.17	19.41	-8.95	-75.47
9	-5	-10	0	0	0	-0.79	0.09	-0.16	-0.59	3.18	2.25	2.99	3.17	19.4	-8.95	-75.47
36	20	26	0	-1	0	-0.79	0.08	-0.16	-0.59	3.18	2.39	3	3.18	19	-8.96	-75.49
2	12	6	0	0	0	-0.79	0.08	-0.16	-0.59	2.55	2.55	3	3.17	18.95	-8.96	-75.49
9	6	-7	0	0	0	-0.79	0.08	-0.16	-0.59	3.18	2.6	3	3.17	18.91	-8.96	-75.48
7	0	22	0	0	0	-0.79	0.08	-0.16	-0.59	3.18	3.01	3.01	3.17	18.87	-8.96	-75.49
2	-6	1	0	0	0	-0.79	0.08	-0.16	-0.59	3.17	2.67	3.17	3.17	18.83	-8.96	-75.49
7	4	-1	0	0	0	-0.79	0.08	-0.16	-0.59	3.18	3.01	3.17	3.17	18.79	-8.96	-75.49
3	-2	-4	0	1	0	-0.79	0.08	-0.16	-0.59	3.17	2.75	3.01	3.17	18.77	-8.96	-75.49
24	22	17	0	0	0	-0.79	0.08	-0.16	-0.59	3.17	2.79	3.02	3.17	18.53	-8.99	-75.5
-3	2	-8	0	0	0	-0.79	0.08	-0.16	-0.59	3.17	2.8	3.02	3.17	18.51	-8.98	-75.5
-4	-12	2	0	0	0	-0.79	0.08	-0.16	-0.59	3.17	3.02	3.02	3.17	18.5	-8.98	-75.49
-1	-2	-12	0	0	0	-0.79	0.08	-0.16	-0.59	3.17	2.83	3.02	3.17	18.49	-8.98	-75.49
5	6	-17	0	0	0	-0.79	0.08	-0.16	-0.59	3.17	2.85	3.03	3.16	18.48	-8.99	-75.5
0	8	13	0	0	0	-0.79	0.08	-0.16	-0.59	3.17	2.85	3.03	3.16	18.47	-8.99	-75.5
3	6	19	0	0	0	-0.79	0.08	-0.16	-0.59	3.17	2.84	3.16	3.16	18.46	-8.99	-75.51
-2	-7	0	0	0	0	-0.79	0.08	-0.16	-0.59	3.17	2.85	3.03	3.17	18.45	-8.99	-75.51
6	2	-17	0	0	0	-0.79	0.08	-0.16	-0.59	3.17	2.86	3.03	3.16	18.38	-9	-75.51
-4	-5	4	0	0	0	-0.79	0.08	-0.16	-0.59	3.17	2.86	3.03	3.17	18.38	-8.99	-75.51
-2	-4	7	0	0	0	-0.79	0.08	-0.16	-0.59	3.17	2.86	3.17	3.17	18.37	-9	-75.51
8	1	-10	0	0	0	-0.79	0.08	-0.16	-0.59	3.17	2.86	3.02	3.17	18.36	-9	-75.51
-4	2	4	0	0	0	-0.79	0.08	-0.16	-0.59	3.17	2.86	3.02	3.17	18.36	-9	-75.5
5	0	17	0	0	0	-0.79	0.08	-0.16	-0.59	3.17	3.02	3.02	3.17	18.35	-9	-75.5
1	3	-8	0	0	0	-0.79	0.08	-0.16	-0.59	3.17	2.86	3.16	3.16	18.33	-9	-75.5
5	0	8	0	0	0	-0.79	0.08	-0.16	-0.59	3.17	2.87	3.02	3.17	18.24	-9.01	-75.5
0	-10	-6	0	0	0	-0.79	0.08	-0.16	-0.59	3.17	2.88	3.02	3.16	18.23	-9.01	-75.5
3	9	4	0	0	0	-0.79	0.08	-0.16	-0.59	3.17	2.88	3.02	3.16	18.22	-9.01	-75.5
-10	5	1	0	0	0	-0.79	0.08	-0.16	-0.59	3.17	3.02	3.16	3.16	18.21	-9.01	-75.5
5	-4	-14	0	0	0	-0.79	0.08	-0.16	-0.59	3.17	2.9	3.03	3.16	18.2	-9.01	-75.5
1	-3	-3	0	0	0	-0.79	0.08	-0.16	-0.59	3.17	2.9	3.03	3.16	18.19	-9.01	-75.5
9	4	5	0	0	0	-0.79	0.08	-0.16	-0.59	3.17	2.9	3.03	3.16	18.18	-9.01	-75.5
4282	-12978	19705	-98	26	5888	-0.79	0.08	-0.16	0	3.17	2.91	3.03	3.17	27.14	-14.36	-5.19
-4285	12975	-19702	98	-25	-5889	-0.79	0.08	-0.16	-0.59	3.17	2.91	3.03	3.16	18.12	-9.02	-75.5
-6	6	-4	0	0	1	-0.79	0.08	-0.16	-0.59	3.17	2.91	3.16	3.16	18.13	-9.02	-75.51
-1	-5	4	0	0	0	-0.79	0.08	-0.16	-0.59	3.17	2.91	3.04	3.17	18.14	-9.02	-75.51
3	7	2	0	0	0	-0.79	0.08	-0.16	-0.59	3.17	2.91	3.16	3.17	18.15	-9.03	-75.51
0	-2	6	0	0	0	-0.79	0.08	-0.16	-0.59	3.17	2.91	3.05	3.16	18.15	-9.02	-75.5
-6	-7	4	0	0	0	-0.79	0.08	-0.16	-0.59	3.17	2.91	3.05	3.16	18.15	-9.02	-75.5
-1	-1	-9	0	0	0	-0.79	0.08	-0.16	-0.59	3.17	2.91	3.05	3.16	18.16	-9.03	-75.51
-4	6	-17	0	-1	0	-0.79	0.08	-0.16	-0.59	3.17	2.92	3.16	3.16	18.15	-9.05	-75.51
7	5	7	0	0	0	-0.79	0.08	-0.16	-0.59	3.16	2.92	3.05	3.16	18.14	-9.05	-75.51
-7	-3	-3	0	0	0	-0.79	0.08	-0.16	-0.59	3.16	3.05	3.05	3.16	18.14	-9.05	-75.51
3	-4	-6	0	0	0	-0.79	0.08	-0.16	-0.59	3.16	2.92	3.05	3.16	18.14	-9.05	-75.51
3	-4	-4	0	0	0	-0.79	0.08	-0.16	-0.59	3.16	2.92	3.16	3.16	18.13	-9.05	-75.51
-7	3	18	0	0	0	-0.79	0.08	-0.16	-0.59	3.16	2.92	3.05	3.16	18.13	-9.05	-75.51
0	8	-9	0	0	0	-0.79	0.08	-0.16	-0.59	3.16	2.92	3.05	3.16	18.13	-9.05	-75.51
-3	-5	9	0	0	0	-0.79	0.08	-0.16	-0.59	3.16	2.92	3.06	3.16	18.12	-9.07	-75.52
3	2	-4	0	0	0	-0.79	0.08	-0.16	-0.59	3.16	3.06	3.16	3.16	18.11	-9.07	-75.52
5	-3	-5	0	0	0	-0.79	0.08	-0.16	-0.59	3.16	2.92	3.06	3.16	18.11	-9.07	-75.51
-4	5	2	0	0	0	-0.79	0.08	-0.16	-0.59	3.16	2.93	3.06	3.16	18.1	-9.07	-75.51
-3	-3	-3	0	0	0	-0.79	0.08	-0.16	-0.59	3.16	2.93	3.06	3.16	18.1	-9.07	-75.52
2	2	10	0	0	0	-0.79	0.08	-0.16	-0.59	3.16	2.93	3.06	3.16	18.09	-9.07	-75.52
-6	1	7	0	0	0	-0.79	0.08	-0.16	-0.59	3.16	2.93	3.06	3.16	18.09	-9.07	-75.51
22	8	-7	0	0	0	-0.79	0.08	-0.16	-0.59	3.16	2.94	3.07	3.15	18.01	-9.07	-75.51
-2	-7	-8	0	0	0	-0.79	0.08	-0.16	-0.59	3.16	2.94	3.07	3.15	18.01	-9.07	-75.51
7	-3	9	0	0	0	-0.79	0.08	-0.16	-0.59	3.16	2.95	3.15	3.16	18.01	-9.07	-75.51
-8	5	-7	0	0	0	-0.79	0.08	-0.16	-0.59	3.16	2.96	3.07	3.15	18.01	-9.07	-75.51
-4	1	-18	0	0	0	-0.79	0.08	-0.16	-0.59	3.15	2.96	3.08	3.15	18.01	-9.07	-75.51
10	0	8	-1	0	-1	-0.79	0.08	-0.16	-0.59	3.15	2.96	3.08	3.14	18.01	-9.07	-75.51
6	3	20	1	0	1	-0.79	0.08	-0.16	-0.59	3.15	2.97	3.09	3.14	18	-9.07	-75.51
-17094	12141	21549	21	-23	-22963	-0.79	0	0	0	3.14	2.98	3.09	3.14	0	-0.01	0
17100	-12154	-21558	-21	23	22963	-0.79	0.07	-0.16	-0.59	3.14	2.99	3.14	3.14	17.9	-9.08	-75.52
-8	7	-1	0	0	0	-0.79	0.07	-0.16	-0.59	3.14	2.99	3.09	3.14	17.9	-9.08	-75.52
5	10	2	0	0	0	-0.79	0.07	-0.16	-0.59	3.14	2.99	3.14	3.14	17.9	-9.08	-75.52
-4	-5	-6	0	0	0	-0.79	0.07	-0.16	-0.59	3.14	2.99	3.09	3.14	17.9	-9.08	-75.52
2	-2	-8	0	0	0	-0.79	0.07	-0.16	-0.59	3.14	2.99	3.09	3.14	17.9	-9.08	-75.52
5	0	16	0	0	0	-0.79	0.07	-0.16	-0.59	3.14	2.99	3.09	3.14	17.89	-9.09	-75.51
3	-3	0	0	0	0	-0.79	0.07	-0.16	-0.59	3.14	3	3.09	3.14	17.89	-9.08	-75.51
-8	8	7	-1	0	0	-0.79	0.07	-0.16	-0.59	3.14	3	3.1	3.14	17.85	-9.07	-75.51
-2	-2	5	0	0	-1	-0.79	0.07	-0.16	-0.59	3.14	3	3.09	3.14	17.85	-9.07	-75.5
11	-5	-14	1	0	1	-0.79	0.07	-0.16	-0.59	3.14	3.01	3.1	3.14	17.84	-9.06	-75.5
-8	13	11	-1	0	-1	-0.79	0.07	-0.16	-0.59	3.15	3.02	3.1	3.15	17.83	-9.05	-75.5
-6	-8	-16	0	0	0	-0.79	0.07	-0.16	-0.59	3.15	3.02	3.1	3.15	17.84	-9.05	-75.5
6	4	1	0	0	0	-0.79	0.07	-0.16	-0.59	3.15	3.03	3.1	3.15	17.83	-9.05	-75.49
1	3	5	1	1	0	-0.79	0.07	-0.16	-0.59	3.15	3.04	3.11	3.14	17.84	-9.05	-75.48
40	-44	66	3	-1	1	-0.79	0.07	-0.15	-0.59	3.13	3.13	2.86	2.86	17.47	-9.02	-75.42
13	3	55	3	2	1	-0.79	0.07	-0.16	-0.59	2.48	3.17	3.16	0	17.46	-9.16	-75.45
-2	-37	143	4	3	0	-0.79	0.07	-0.16	-0.59	0	3.16	3.16	0	17.49	-9.41	-75.49
-72	121	110	8	4	1	-0.79	0.07	-0.16	-0.59	0	3.14	3.11	0	17.57	-9.87	-75.57
-203	-35	493	23	5	9	-0.79	0.06	-0.17	-0.59	0	3.11	3.08	0	17.71	-10.77	-75.79
40	65	282	31	1	2	-0.78	0.05	-0.18	-0.59	0	3.07	3.07	0	17.53	-12.48	-76.11
7	338	173	19	1	-1	-0.78	0.04	-0.19	-0.59	0	3.07	3.09	0	17.35	-14.87	-76.44
-617	2404	-2572	-104	-25	-15	-0.76	-0.03	-0.31	-0.57	0	3.09	3.11	0	20.88	-30.46	-79.68
-57	-65	150	0	2	1	-0.76	-0.03	-0.31	-0.57	0	3.11	0	0	20.7	-30.07	-79.52
15	-20	119	-1	2	1	-0.76	-0.03	-0.3	-0.57	0	3.11	3.14	0	20.59	-29.67	-79.44
-9	-35	91	0	3	-1	-0.76	-0.03	-0.3	-0.57	0	3.11	3.15	0	20.55	-29.27	-79.4
-44	-86	-2	-1	2	2	-0.76	-0.02	-0.3	-0.57	0	3.06	3.16	0	20.61	-28.89	-79.41
-47	-83	-23	-1	4	2	-0.76	-0.02	-0.3	-0.58	0	3.01	3.14	0	20.78	-28.49	-79.53
-15	-25	81	-2	4	5	-0.76	-0.02	-0.3	-0.58	0	3.09	3.12	0	21.1	-28.05	-79.81
228	-70	-868	0	20	2	-0.76	-0.01	-0.3	-0.58	0	2.98	3.12	0	21.65	-27.64	-80.3
4637	-76	3274	168	-73	-269	-0.72	0.01	-0.28	-0.63	0	2.64	3.12	0	24.32	-23.2	-87.33
-2753	-1657	-590	3	9	1	-0.76	0	-0.3	-0.57	0	2.09	3.13	0	22.4	-27.03	-79.05
-3589	-2338	-1769	-23	10	47	-0.8	-0.01	-0.31	-0.52	0	2.34	3.12	0	20.76	-30.31	-71.36
-4682	-2319	-2697	-64	24	106	-0.82	-0.01	-0.32	-0.47	0	2.54	3.06	0	20.6	-32.46	-66.31
-303	609	-1456	-66	16	127	-0.82	0	-0.34	-0.46	0	2.8	2.98	0	22.22	-33.25	-65.83
1221	1758	1438	-5	-37	46	-0.81	0	-0.34	-0.47	0	2.92	2.99	0	22.41	-33.01	-67.12
66	351	-103	-25	4	41	-0.81	0	-0.33	-0.49	0	2.77	3.04	0	22.36	-32.42	-69.44
5920	1045	3498	163	-30	-343	-0.78	-0.01	-0.31	-0.55	0	1.46	3.08	0	21.53	-29.16	-75.99
-5205	-2249	-2548	-43	17	74	-0.81	-0.01	-0.32	-0.5	0	1.23	3.09	0	20.32	-31.59	-69.36
-3706	-1656	-2168	-76	41	129	-0.82	0	-0.33	-0.47	0	2.58	3.04	0	21.27	-32.7	-66.63
1424	1801	479	-31	-25	83	-0.81	0	-0.33	-0.48	0	2.89	2.97	0	22.16	-32.51	-67.54
-327	489	84	-19	-9	62	-0.8	0	-0.33	-0.5	0	2.94	2.94	0	22.33	-31.74	-69.73
1101	416	1043	-70	44	58	-0.79	0.01	-0.32	-0.53	0	2.87	3.02	0	24.01	-29.41	-74.44
1392	398	812	-19	14	40	-0.76	0.02	-0.31	-0.58	0	2.56	3.04	0	26.11	-26.21	-80.7
-1211	-1586	-429	195	-61	-353	-0.82	-0.01	-0.31	-0.49	0	1.5	3.08	0	19.58	-31.3	-67.38
-2772	-841	-1538	-62	27	112	-0.82	0	-0.32	-0.47	0	2.18	3.09	0	20.38	-32.15	-64.98
2844	1995	652	-32	-13	64	-0.82	0	-0.32	-0.47	0	2.75	3.03	0	21.03	-31.77	-65.63
847	973	484	-6	-26	32	-0.82	0	-0.31	-0.48	0	2.83	3	0	20.78	-30.81	-66.86
-345	-223	304	-40	23	46	-0.81	0.01	-0.31	-0.5	0	2.81	2.98	0	21.18	-29.23	-69.4
543	-42	572	-32	33	54	-0.79	0.02	-0.3	-0.54	0	2.64	3.04	0	22.83	-26.81	-73.99
1000	-77	711	-13	16	32	-0.76	0.03	-0.29	-0.58	0	2.43	3.06	0	24.74	-23.79	-79.85
-474	208	-942	106	-50	-246	-0.76	0.05	-0.26	-0.59	0	2.56	0	0	23.79	-19.32	-79.34
1040	302	696	-21	3	49	-0.77	0.06	-0.25	-0.59	0	2.97	3.09	0	23.93	-18.51	-78.84
1431	578	96	0	-8	11	-0.77	0.06	-0.25	-0.59	0	3.08	3.12	0	23.74	-17.64	-79.03
1003	412	491	-7	-16	1	-0.77	0.06	-0.23	-0.6	0	3.11	3.13	0	22.88	-16.51	-79.16
920	246	699	-5	4	-8	-0.77	0.06	-0.22	-0.6	0	3.1	3.11	2.57	21.94	-15.2	-79.19
322	30	693	4	5	-11	-0.77	0.06	-0.21	-0.6	1.66	3.08	3.1	2.84	21.14	-13.93	-78.96
-14	-225	66	5	6	-4	-0.77	0.07	-0.2	-0.6	2.65	3.02	3.07	2.99	20.55	-12.83	-78.58
372	-688	-127	31	24	9	-0.78	0.08	-0.16	-0.61	2.94	2.94	3.05	3.08	18.27	-8.9	-77.34
-7	-23	-35	0	0	0	-0.78	0.08	-0.16	-0.61	3.07	2.94	3.03	3.1	18.28	-8.86	-77.33
-5	-13	-7	0	0	0	-0.78	0.08	-0.16	-0.61	3.1	2.93	3.02	3.12	18.29	-8.82	-77.32
1	-2	6	1	-1	0	-0.78	0.08	-0.16	-0.61	3.11	2.89	3.02	3.13	18.27	-8.78	-77.32
7	13	12	0	0	0	-0.78	0.08	-0.16	-0.61	3.12	2.87	3.01	3.14	18.24	-8.75	-77.31
8	-9	13	0	1	0	-0.78	0.08	-0.16	-0.61	3.13	2.81	3.01	3.14	18.23	-8.73	-77.3
-4	-14	-17	0	1	0	-0.78	0.08	-0.16	-0.61	2.77	2.77	3	3.14	18.23	-8.72	-77.3
30346	-24217	-14835	-22	-3661	-9330	0	0	0	0	3.15	2.74	3	3.15	-180	0	180
-30369	24196	14811	22	3660	9330	-0.78	0.08	-0.16	-0.61	3.15	2.75	3.15	3.15	18.46	-8.6	-77.26
-8	-3	20	0	0	0	-0.78	0.08	-0.16	-0.61	3.16	2.73	3	3.16	18.46	-8.59	-77.26
7	4	5	0	0	0	-0.78	0.08	-0.16	-0.61	3.16	2.74	3.01	3.15	18.46	-8.59	-77.26
-7	-7	-3	0	0	0	-0.78	0.08	-0.16	-0.61	3.16	2.74	3.01	3.16	18.47	-8.58	-77.26
1	-8	-11	0	0	0	-0.78	0.08	-0.16	-0.61	3.16	2.75	3	3.16	18.47	-8.57	-77.25
1	-2	-6	0	0	1	-0.78	0.08	-0.16	-0.61	3.16	2.76	3	3.16	18.47	-8.56	-77.24
4	-2	9	0	0	0	-0.78	0.08	-0.16	-0.61	2.76	2.76	3.01	3.16	18.47	-8.56	-77.24
-8	16	6	0	0	0	-0.78	0.08	-0.16	-0.61	3.16	2.76	3.01	3.16	18.45	-8.53	-77.23
3	-11	-13	0	0	-1	-0.78	0.08	-0.16	-0.61	3.17	2.77	3.02	3.16	18.46	-8.53	-77.23
-3	2	-5	0	0	1	-0.78	0.08	-0.16	-0.61	3.17	2.78	3.02	3.16	18.46	-8.52	-77.23
1	-1	21	0	0	0	-0.78	0.08	-0.16	-0.61	3.17	2.78	3.03	3.16	18.46	-8.52	-77.23
-2	-3	-2	0	0	0	-0.78	0.08	-0.16	-0.61	3.17	2.79	3.03	3.16	18.47	-8.52	-77.23
1	-3	1	0	1	-1	-0.78	0.08	-0.16	-0.61	3.17	2.8	3.03	3.16	18.47	-8.52	-77.23
5	-5	-10	0	-1	0	-0.78	0.08	-0.16	-0.61	3.17	2.82	3.03	3.16	18.48	-8.51	-77.23
1	1	-1	0	0	1	-0.78	0.08	-0.16	-0.61	3.17	2.84	3.03	3.17	18.44	-8.48	-77.22
-7	3	-12	0	0	0	-0.78	0.08	-0.16	-0.61	3.17	2.85	3.03	3.17	18.44	-8.47	-77.22
12	-7	13	1	0	0	-0.78	0.08	-0.16	-0.61	3.17	2.87	3.04	3.17	18.43	-8.47	-77.22
6	6	5	0	0	0	-0.78	0.08	-0.16	-0.61	3.17	2.88	3.04	3.17	18.42	-8.47	-77.22
0	1	-4	0	0	0	-0.78	0.08	-0.16	-0.61	3.17	2.91	3.05	3.17	18.41	-8.46	-77.22
-8	-9	-2	0	0	0	-0.78	0.08	-0.16	-0.61	3.17	2.92	3.06	3.17	18.4	-8.46	-77.21
16	-1	-12	0	0	0	-0.78	0.08	-0.16	-0.61	3.17	2.92	3.06	3.17	18.39	-8.46	-77.21
6	2	24	0	0	0	-0.78	0.08	-0.16	-0.61	3.17	2.93	3.06	3.17	18.3	-8.43	-77.2
-1	0	-8	0	0	0	-0.78	0.08	-0.16	-0.61	3.17	2.93	3.06	3.16	18.3	-8.43	-77.2
4	-1	6	0	0	0	-0.78	0.08	-0.16	-0.61	3.17	2.93	3.07	3.16	18.29	-8.42	-77.2
-10	-5	7	0	0	0	-0.78	0.08	-0.16	-0.61	3.16	2.94	3.07	3.16	18.29	-8.42	-77.2
-1	1	15	0	0	0	-0.78	0.08	-0.16	-0.61	3.16	2.94	3.07	3.16	18.29	-8.43	-77.2
3	5	-13	0	0	0	-0.78	0.08	-0.16	-0.61	2.95	2.95	3.07	3.16	18.28	-8.42	-77.2
10	12	-7	0	0	0	-0.78	0.08	-0.16	-0.61	3.16	2.95	3.08	3.16	18.28	-8.43	-77.2
2	-14	-1	0	0	0	-0.78	0.08	-0.16	-0.61	3.16	2.95	3.08	3.16	18.27	-8.43	-77.19
0	1	4	0	1	0	-0.78	0.08	-0.16	-0.61	3.16	2.95	3.08	3.16	18.27	-8.43	-77.19
-2	0	12	0	-1	0	-0.78	0.08	-0.16	-0.61	3.16	2.95	3.08	3.16	18.27	-8.43	-77.19
-14	-1	-9	0	0	0	-0.78	0.08	-0.16	-0.61	3.16	2.95	3.08	3.16	18.28	-8.44	-77.19
1	-6	25	0	0	0	-0.78	0.08	-0.16	-0.61	3.16	2.95	3.08	3.16	18.28	-8.44	-77.19
7	11	-22	0	0	0	-0.78	0.08	-0.16	-0.61	3.16	2.96	3.08	3.16	18.28	-8.44	-77.19
6	-2	-11	0	0	0	-0.78	0.08	-0.16	-0.61	2.94	2.94	3.08	3.16	18.28	-8.44	-77.19
6	-11	26	-1	2	-1	-0.78	0.08	-0.16	-0.6	3.17	2.93	3.08	3.17	18.37	-8.39	-77.16
-12	1	-4	1	0	0	-0.78	0.08	-0.16	-0.6	3.17	2.91	3.08	3.17	18.41	-8.4	-77.17
-9	-5	-5	0	0	0	-0.78	0.08	-0.16	-0.6	3.17	2.9	3.08	3.17	18.45	-8.41	-77.17
-16	0	-23	0	0	0	-0.78	0.08	-0.16	-0.6	3.17	2.92	3.09	3.16	18.5	-8.43	-77.16
0	-3	-12	0	0	0	-0.78	0.08	-0.16	-0.6	3.17	2.94	3.09	3.16	18.54	-8.43	-77.17
-10	7	-1	0	-1	0	-0.78	0.08	-0.16	-0.6	3.17	2.98	3.09	3.16	18.56	-8.44	-77.16
2	-2	3	0	0	1	-0.78	0.08	-0.16	-0.6	3.16	2.99	3.1	3.16	18.57	-8.45	-77.16
-28153	1071	6904	27391	-14336	16384	-0.78	0.08	-0.16	-0.6	3	3	3.1	3.15	18.56	-8.44	-77.16
28181	-1059	-6875	-27391	14336	-16384	-0.78	0.08	-0.16	-0.6	3.16	3	3.09	3.15	18.29	-8.49	-77.13
2	1	-20	0	0	0	-0.78	0.08	-0.16	-0.6	3.15	3	3.1	3.15	18.31	-8.51	-77.15
-1	1	-6	0	0	0	-0.78	0.08	-0.16	-0.6	3.15	3	3.1	3.15	18.33	-8.53	-77.14
-4	1	-14	-1	-1	0	-0.78	0.08	-0.16	-0.6	3.15	3	3.11	3.14	18.34	-8.53	-77.14
-2	0	29	0	1	0	-0.78	0.08	-0.16	-0.6	3.15	3.01	3.11	3.14	18.34	-8.52	-77.14
2	-2	-8	0	0	-1	-0.78	0.08	-0.16	-0.6	3.15	3.01	3.11	3.14	18.36	-8.52	-77.15
-2	0	10	1	0	0	-0.78	0.08	-0.16	-0.6	3.15	3.01	3.13	3.13	18.39	-8.53	-77.15
-27	7	-10	0	0	1	-0.78	0.08	-0.16	-0.6	3.15	3	3.12	3.13	18.59	-8.6	-77.18
-1	2	0	0	0	0	-0.78	0.08	-0.16	-0.6	3.14	2.99	3.12	3.13	18.6	-8.61	-77.18
-8	-2	-6	0	0	0	-0.78	0.08	-0.16	-0.6	3.14	2.98	3.11	3.13	18.61	-8.62	-77.19
-1	3	-2	0	-1	0	-0.78	0.08	-0.16	-0.6	3.14	2.97	3.1	3.13	18.62	-8.63	-77.19
-6	12	5	0	1	0	-0.78	0.08	-0.16	-0.6	2.97	2.97	3.1	3.13	18.62	-8.63	-77.19
