# Supplementary material for: Image Generation for 2D-CNN Using Time-Series Signal Features from Foot Gesture Applied to Select Cobot Operating Mode
Source: Sensors (Basel). 2021 Aug 26;21(17):5743. doi: 10.3390/s21175743 (PMC8434500; doi:10.3390/s21175743)
Supplement: Supplementary file 1 [file sensors-21-05743-s001.zip › data_fadwa/Cigarette crush with the forefoot/ccf74.xlsx]

## Sheet: ccf74
9	5	-13	0	0	-1	-0.77	0.08	-0.16	-0.61	3.15	2.91	3.15	3.15	18.37	-8.61	-77.75
0	-13	18	0	1	1	-0.77	0.08	-0.16	-0.61	3.15	2.93	3	3.15	18.35	-8.58	-77.76
-2	-11	5	0	-1	-1	-0.77	0.08	-0.16	-0.61	3.15	2.94	3.01	3.15	18.33	-8.56	-77.74
6	6	-5	0	0	1	-0.77	0.08	-0.16	-0.61	3.15	2.94	3.01	3.16	18.31	-8.53	-77.74
-496	-13227	-6361	3649	32	-2785	-0.77	0.08	-1.61	1.94	3.15	2.94	3.02	3.15	-38.43	nan	85.64
508	13212	6382	-3649	-30	2784	-0.77	0.08	-0.16	-0.61	3.15	2.94	3.03	3.16	18.23	-8.39	-77.7
-1	6	4	0	0	0	-0.77	0.08	-0.16	-0.61	3.15	2.94	3.05	3.16	18.26	-8.39	-77.7
3	-2	-17	0	0	0	-0.77	0.08	-0.16	-0.61	3.16	2.95	3.06	3.16	18.28	-8.39	-77.69
-2	-2	-8	0	0	0	-0.77	0.08	-0.16	-0.61	3.16	2.96	3.16	3.16	18.3	-8.39	-77.69
-4	5	6	0	0	0	-0.77	0.08	-0.16	-0.61	3.16	2.97	3.09	3.16	18.32	-8.38	-77.69
2	-7	-6	0	0	0	-0.77	0.08	-0.16	-0.61	3.16	2.98	3.09	3.16	18.34	-8.38	-77.69
2	1	-10	0	0	0	-0.77	0.08	-0.16	-0.61	3.16	3	3.1	3.16	18.36	-8.38	-77.68
0	-18	37	0	0	0	-0.77	0.08	-0.16	-0.61	3.16	3.11	3.16	3.16	18.42	-8.3	-77.65
3	0	-10	0	0	0	-0.77	0.08	-0.16	-0.61	3.16	3.02	3.11	3.16	18.43	-8.29	-77.64
4	3	-3	1	0	0	-0.77	0.08	-0.16	-0.61	3.15	3.03	3.12	3.15	18.44	-8.3	-77.64
-4	-3	-5	0	0	0	-0.77	0.08	-0.16	-0.61	3.15	3.03	3.12	3.15	18.45	-8.3	-77.63
2	-3	10	0	0	0	-0.77	0.08	-0.16	-0.61	3.15	3.04	3.12	3.15	18.45	-8.3	-77.63
-1	0	-5	0	0	0	-0.77	0.08	-0.16	-0.61	3.15	3.04	3.12	3.15	18.46	-8.3	-77.63
-7	-3	4	0	-1	1	-0.77	0.08	-0.16	-0.61	3.15	3.05	3.13	3.15	18.45	-8.3	-77.63
5	6	-1	0	1	-1	-0.77	0.08	-0.16	-0.61	3.15	3.06	3.13	3.15	18.5	-8.34	-77.59
-2	-7	0	0	0	0	-0.77	0.08	-0.16	-0.61	3.14	3.06	3.14	3.14	18.5	-8.35	-77.59
2	-2	1	0	0	0	-0.77	0.08	-0.16	-0.61	3.14	3.07	3.13	3.14	18.5	-8.35	-77.59
-1	2	-10	0	-1	1	-0.77	0.08	-0.16	-0.61	3.13	3.07	3.13	3.14	18.51	-8.36	-77.58
-7	5	1	0	0	-1	-0.77	0.08	-0.16	-0.61	3.13	3.06	3.12	3.14	18.5	-8.37	-77.58
5	6	11	0	0	0	-0.77	0.08	-0.16	-0.61	3.13	3.06	3.12	3.14	18.5	-8.38	-77.58
2	-5	-1	0	0	0	-0.77	0.08	-0.16	-0.61	3.13	3.05	3.11	3.14	18.49	-8.38	-77.59
12	6	9	0	1	0	-0.77	0.08	-0.16	-0.61	3.14	3.05	3.14	3.14	18.52	-8.42	-77.56
-1	4	-4	0	0	0	-0.77	0.08	-0.16	-0.61	3.14	3.04	3.11	3.15	18.53	-8.43	-77.56
-12	2	-23	-1	0	0	-0.77	0.08	-0.16	-0.61	3.14	3.04	3.15	3.15	18.55	-8.42	-77.56
-6	-6	-3	0	0	0	-0.77	0.08	-0.16	-0.61	3.15	3.04	3.11	3.15	18.55	-8.43	-77.55
3	-8	16	1	0	0	-0.77	0.08	-0.16	-0.61	3.15	3.03	3.11	3.15	18.57	-8.42	-77.54
-2	5	3	0	0	0	-0.77	0.08	-0.16	-0.61	3.15	3.03	3.11	3.15	18.58	-8.42	-77.54
2	0	5	0	0	0	-0.77	0.08	-0.16	-0.61	3.15	3.03	3.11	3.15	18.59	-8.43	-77.54
3	1	-13	0	0	0	-0.77	0.08	-0.16	-0.61	3.15	3.03	3.1	3.15	18.6	-8.43	-77.54
-10	5	11	0	0	0	-0.77	0.08	-0.16	-0.61	3.15	3.01	3.1	3.16	18.67	-8.42	-77.52
6	3	-5	0	0	0	-0.77	0.08	-0.16	-0.61	3.16	2.99	3.09	3.16	18.69	-8.43	-77.53
-1	-5	-8	0	0	0	-0.77	0.08	-0.16	-0.61	3.16	2.98	3.09	3.16	18.71	-8.43	-77.53
-4	6	0	0	0	0	-0.77	0.08	-0.16	-0.61	3.16	2.97	3.08	3.16	18.72	-8.43	-77.52
-2	-7	-2	0	0	0	-0.77	0.08	-0.16	-0.61	3.16	2.97	3.08	3.16	18.74	-8.44	-77.52
-7	-3	8	0	0	0	-0.77	0.08	-0.16	-0.61	3.16	2.97	3.08	3.16	18.75	-8.44	-77.52
3	0	-9	-1	0	0	-0.77	0.08	-0.16	-0.61	3.16	2.97	3.09	3.16	18.77	-8.44	-77.53
0	-3	-6	1	-1	0	-0.77	0.08	-0.16	-0.61	3.16	2.98	3.09	3.16	18.77	-8.42	-77.51
2	0	-1	0	1	0	-0.77	0.08	-0.16	-0.61	3.16	2.98	3.09	3.16	18.77	-8.43	-77.49
-3	0	1	0	0	0	-0.77	0.08	-0.16	-0.61	3.16	2.98	3.09	3.16	18.77	-8.43	-77.49
2	-2	-10	0	0	0	-0.77	0.08	-0.16	-0.61	3.16	2.98	3.09	3.16	18.77	-8.43	-77.49
5	-3	14	0	0	0	-0.77	0.08	-0.16	-0.61	3.16	2.97	3.08	3.16	18.77	-8.43	-77.49
-6	-2	8	0	-1	0	-0.77	0.08	-0.16	-0.61	3.16	2.96	3.08	3.16	18.77	-8.42	-77.49
-4	7	0	0	1	0	-0.77	0.08	-0.16	-0.61	3.16	2.94	3.07	3.16	18.76	-8.42	-77.48
-6	6	-1	0	0	0	-0.77	0.08	-0.16	-0.61	3.17	2.9	3.16	3.16	18.87	-8.45	-77.47
3	-5	-1	0	0	0	-0.77	0.08	-0.16	-0.61	3.17	2.79	3.05	3.16	18.89	-8.46	-77.47
-5	2	-14	0	0	0	-0.77	0.08	-0.16	-0.61	3.17	2.73	3.04	3.16	18.91	-8.46	-77.48
1	-2	2	0	0	0	-0.77	0.08	-0.16	-0.61	3.17	2.68	3.03	3.16	18.93	-8.46	-77.48
-10	-3	-4	0	0	0	-0.77	0.08	-0.16	-0.61	3.17	2.64	3.02	3.16	18.95	-8.48	-77.47
-2	0	-1	0	0	0	-0.77	0.08	-0.16	-0.61	3.17	2.66	3.02	3.16	18.97	-8.48	-77.48
-1	13	2	0	0	0	-0.77	0.08	-0.16	-0.61	3.17	2.68	3.02	3.16	18.98	-8.49	-77.48
-6475	-6653	-539	-24	25584	32416	0	0	0	0	2.72	2.72	3.02	3.16	-180	0	-180
6469	6647	541	24	-25585	-32416	-0.77	0.08	-0.16	-0.61	3.16	2.76	3.02	3.16	19.01	-8.53	-77.49
7	5	1	0	0	0	-0.77	0.08	-0.16	-0.61	3.16	2.76	3.02	3.16	19	-8.53	-77.49
-4	3	0	0	1	1	-0.77	0.08	-0.16	-0.61	3.16	2.76	3.02	3.16	19	-8.53	-77.49
2	-4	5	0	0	0	-0.77	0.08	-0.16	-0.61	3.17	2.76	3.02	3.16	19	-8.53	-77.49
0	2	-6	0	0	0	-0.77	0.08	-0.16	-0.61	3.17	2.76	3.02	3.16	19	-8.53	-77.49
4	-5	4	0	0	0	-0.77	0.08	-0.16	-0.61	2.77	2.77	3.02	3.16	19	-8.53	-77.49
-9	2	-2	-1	0	0	-0.77	0.08	-0.16	-0.61	3.17	2.78	3.02	3.16	18.99	-8.52	-77.49
4	-5	10	1	-1	0	-0.77	0.08	-0.16	-0.61	3.17	2.78	3.02	3.17	18.94	-8.51	-77.48
8	-2	-9	0	1	-1	-0.77	0.08	-0.16	-0.61	3.17	2.78	3.02	3.17	18.94	-8.51	-77.48
-5	8	-6	0	0	0	-0.77	0.08	-0.16	-0.61	3.17	2.78	3.02	3.17	18.94	-8.51	-77.47
11	3	1	0	0	0	-0.77	0.08	-0.16	-0.61	3.17	2.78	3.02	3.17	18.93	-8.51	-77.47
5	-10	-2	0	-1	0	-0.77	0.08	-0.16	-0.61	3.17	2.78	3.02	3.17	18.93	-8.51	-77.47
-7	2	9	0	1	1	-0.77	0.08	-0.16	-0.61	3.17	2.78	3.01	3.17	18.93	-8.51	-77.47
-4	2	8	0	0	0	-0.77	0.08	-0.16	-0.61	2.79	2.79	3.01	3.17	18.93	-8.51	-77.47
13	5	-6	0	-1	0	-0.78	0.08	-0.16	-0.61	3.17	2.83	3.01	3.17	18.85	-8.49	-77.45
2	-2	4	0	0	0	-0.78	0.08	-0.16	-0.61	3.17	2.85	3.01	3.16	18.83	-8.49	-77.45
5	4	4	0	0	0	-0.78	0.08	-0.16	-0.61	3.16	3.02	3.02	3.16	18.82	-8.49	-77.45
6	-9	1	0	0	0	-0.78	0.08	-0.16	-0.61	3.16	2.91	3.03	3.15	18.81	-8.5	-77.45
-4	3	-2	0	1	0	-0.78	0.08	-0.16	-0.61	3.14	2.94	3.05	3.13	18.81	-8.5	-77.45
1	0	6	0	0	0	-0.78	0.08	-0.16	-0.61	3.12	2.98	3.08	3.12	18.8	-8.52	-77.45
-1	1	9	0	0	0	-0.78	0.08	-0.16	-0.61	3.11	3.01	3.09	3.11	18.8	-8.53	-77.45
-1	30	-15	0	-2	0	-0.78	0.08	-0.16	-0.61	3.1	3.04	3.1	3.1	18.75	-8.7	-77.46
8	9	4	0	1	0	-0.78	0.08	-0.16	-0.61	3.09	3.06	3.1	3.1	18.72	-8.7	-77.46
-7	3	-3	0	0	0	-0.78	0.08	-0.16	-0.61	3.08	3.06	3.1	3.09	18.68	-8.71	-77.46
-3	3	-1	0	0	0	-0.78	0.08	-0.16	-0.61	3.05	3.07	3.1	3.05	18.66	-8.71	-77.46
8	-5	2	0	0	0	-0.78	0.08	-0.16	-0.61	2.98	3.1	3.11	2.68	18.63	-8.72	-77.45
3	0	-3	0	0	0	-0.78	0.08	-0.16	-0.61	1.81	3.14	3.13	0	18.61	-8.73	-77.46
5	-4	2	0	0	0	-0.78	0.08	-0.16	-0.61	3.14	3.14	3.1	0	18.6	-8.74	-77.46
-228	956	122	76	6	6	-0.77	0.02	-0.22	-0.6	0	3.12	3.02	0	18.27	-18.12	-78.85
26	224	-233	-6	3	-1	-0.77	0.01	-0.23	-0.6	0	3.11	2.96	0	18.05	-20.18	-78.93
-8	237	-371	-10	2	1	-0.77	0	-0.24	-0.59	0	3.12	2.97	0	17.98	-21.99	-79.08
-8	259	-505	-11	-2	1	-0.76	-0.01	-0.25	-0.59	0	3.12	2.93	0	18	-23.54	-79.28
20	220	-260	-15	-3	0	-0.76	-0.02	-0.26	-0.59	0	3.13	2.95	0	18.02	-24.66	-79.5
21	172	-142	-9	-1	-2	-0.76	-0.02	-0.27	-0.59	0	3.13	3.04	0	18.05	-25.52	-79.7
-5	147	34	-7	-3	-1	-0.76	-0.03	-0.27	-0.59	0	3.12	3.11	0	18.01	-26.14	-79.82
-1042	-1196	1061	-88	33	142	-0.66	0.07	-0.27	-0.7	0	3.09	3.09	0	28.91	-14.37	-96.62
2467	1591	1102	46	-46	-99	-0.64	0.07	-0.26	-0.72	0	3.07	3.11	0	28.43	-13.34	-99.41
-365	-107	-227	25	15	-72	-0.65	0.07	-0.26	-0.72	0	3.06	3.08	0	28.11	-13.59	-99.29
-246	-149	-992	31	-42	-13	-0.65	0.07	-0.26	-0.71	0	3.04	3.07	0	28.08	-14.21	-98.41
1582	531	1351	20	59	-31	-0.66	0.06	-0.26	-0.7	0	2.98	3.08	0	27.41	-15.45	-96.89
1528	408	230	26	-47	-53	-0.68	0.05	-0.27	-0.68	0	2.94	3.09	0	26.63	-17.55	-94.17
676	-596	467	30	-27	-61	-0.71	0.03	-0.27	-0.65	0	2.97	3.07	0	24.68	-20.32	-89.3
-7139	-2876	-2468	-210	102	379	-0.76	0.04	-0.29	-0.58	0	2.92	3.01	0	25.78	-23.33	-80.76
1677	299	823	5	3	-3	-0.72	0.05	-0.29	-0.63	0	2.92	2.97	0	27.5	-20.51	-86.85
2220	845	580	18	-11	-32	-0.69	0.06	-0.28	-0.66	0	2.88	3.02	0	28.42	-18	-92.17
2579	1290	800	29	-20	-56	-0.67	0.06	-0.27	-0.69	0	2.8	3.03	0	28.4	-16.3	-96.03
2091	1117	795	43	-24	-87	-0.66	0.05	-0.26	-0.7	0	2.18	3.07	0	27.38	-15.91	-97.66
-1452	-136	-490	32	14	-59	-0.66	0.05	-0.27	-0.7	0	1.22	3.1	0	27.05	-16.52	-97.11
1666	410	424	28	5	-65	-0.67	0.05	-0.27	-0.69	0	2.53	3.09	0	27.02	-17.62	-95.24
-7872	-3774	-2330	-171	24	323	-0.71	0.06	-0.29	-0.64	0	2.96	3.01	0	28.97	-19.87	-88.9
2189	586	818	17	-1	-21	-0.67	0.07	-0.28	-0.68	0	3.03	2.97	0	29.62	-16.69	-94.92
4166	2961	-319	70	-49	-95	-0.64	0.06	-0.27	-0.71	0	2.93	3.04	0	28.95	-14.92	-99.58
176	9	205	22	18	-110	-0.64	0.05	-0.26	-0.72	0	2.85	3.05	0	27.57	-15.23	-100.24
-1380	-293	-931	9	-2	-30	-0.65	0.06	-0.26	-0.71	0	2.58	3.06	0	27.78	-15.03	-99.56
623	203	2018	29	29	-44	-0.66	0.06	-0.27	-0.7	0	2.55	3.05	0	27.87	-15.38	-98
176	-228	-214	32	-54	-52	-0.68	0.05	-0.27	-0.68	0	2.88	3.02	0	27.58	-16.93	-94.93
-397	-550	-146	28	-18	-49	-0.71	0.04	-0.27	-0.65	0	2.99	2.99	0	26.26	-19.21	-90.08
-5080	-2363	-1653	-172	79	355	-0.71	0.06	-0.26	-0.65	0	2.99	2.91	0	26.89	-16.96	-89.24
2353	977	928	14	-14	-26	-0.68	0.07	-0.26	-0.68	0	3	2.9	0	27.43	-14.79	-93.92
2469	993	822	33	-19	-63	-0.66	0.07	-0.25	-0.71	0	2.96	2.98	0	27.03	-13.51	-97.07
940	564	430	35	-16	-83	-0.65	0.06	-0.24	-0.71	0	2.9	3.02	0	26.03	-13.35	-98.03
-1264	-381	65	11	20	-37	-0.66	0.06	-0.24	-0.71	2.76	2.76	3.06	0	25.97	-13.65	-97.38
1619	223	-74	30	-4	-52	-0.67	0.06	-0.25	-0.7	0	2.75	3.06	0	25.95	-14.39	-95.75
-167	-503	302	39	-33	-62	-0.69	0.05	-0.25	-0.67	0	3	3.01	0	24.9	-16.23	-92
-5216	-853	-2402	-143	22	238	-0.78	0.04	-0.26	-0.57	0	3.11	2.99	0	22.42	-20.55	-77.07
705	155	477	11	0	-13	-0.77	0.05	-0.25	-0.59	0	3.13	2.99	0	22.49	-18.94	-79.34
285	102	140	10	-1	-16	-0.76	0.05	-0.24	-0.61	0	3.13	2.99	0	22.43	-17.64	-81.14
393	79	61	10	1	-16	-0.75	0.05	-0.23	-0.62	0	3.08	2.98	0	22.36	-16.58	-82.52
614	202	200	11	-3	-27	-0.74	0.05	-0.23	-0.63	0	3.07	3.01	0	22.05	-15.83	-83.25
-466	-158	-245	9	-1	-23	-0.74	0.05	-0.22	-0.63	3.07	3.07	3.02	0	21.72	-15.43	-83.17
-632	-280	-252	-1	3	-5	-0.75	0.05	-0.22	-0.63	0	3.01	2.98	2.39	21.62	-15.06	-82.81
-390	-1162	164	11	4	13	-0.76	0.08	-0.17	-0.62	2.7	2.83	2.86	2.98	19.9	-8.94	-80.23
0	-36	-83	2	2	0	-0.76	0.08	-0.17	-0.62	3.03	2.7	2.8	3.04	19.94	-8.9	-80.22
0	16	-90	0	-1	0	-0.76	0.08	-0.17	-0.62	3.08	2.6	2.72	3.08	20	-8.9	-80.21
-21	-26	-66	-1	-2	0	-0.76	0.08	-0.17	-0.62	3.12	2.6	2.73	3.1	20.02	-8.87	-80.21
8	-67	5	0	0	0	-0.76	0.08	-0.17	-0.62	3.13	2.66	2.71	3.11	20	-8.82	-80.19
8	21	3	0	0	0	-0.76	0.08	-0.17	-0.62	3.14	2.69	2.72	3.12	19.97	-8.78	-80.18
2	23	21	0	0	0	-0.76	0.08	-0.17	-0.62	3.15	2.77	2.74	3.13	19.95	-8.74	-80.17
42	-37	37	1	0	0	-0.76	0.08	-0.16	-0.62	3.15	2.82	2.79	3.14	19.57	-8.4	-80.06
-2	-5	-5	0	0	0	-0.76	0.08	-0.16	-0.62	3.15	2.86	2.83	3.15	19.56	-8.38	-80.06
-2	-1	-8	0	0	0	-0.76	0.08	-0.16	-0.62	3.16	2.88	2.89	3.15	19.55	-8.36	-80.05
16	0	6	0	0	0	-0.76	0.08	-0.16	-0.62	3.16	2.86	2.95	3.15	19.54	-8.34	-80.05
4	1	4	0	0	0	-0.76	0.08	-0.16	-0.62	3.16	2.87	3	3.15	19.52	-8.31	-80.04
-1	-7	12	0	1	0	-0.76	0.08	-0.16	-0.62	2.89	2.89	3.04	3.15	19.52	-8.28	-80.03
5	-6	14	-1	0	0	-0.76	0.08	-0.16	-0.62	3.16	3.06	3.06	3.15	19.53	-8.25	-80.03
-69	-41	-42	2	0	0	-0.76	0.09	-0.16	-0.62	3.17	2.86	3.06	3.16	20.01	-8.13	-79.99
0	1	-23	0	0	0	-0.76	0.09	-0.16	-0.62	3.17	2.85	3.06	3.16	20.02	-8.13	-79.98
-12	4	-7	0	0	0	-0.76	0.09	-0.16	-0.62	2.86	2.86	3.06	3.16	20.03	-8.13	-79.98
9	1	1	0	-1	0	-0.76	0.09	-0.16	-0.62	3.17	2.9	3.07	3.16	20.03	-8.13	-79.97
2	-8	10	-1	0	0	-0.76	0.09	-0.16	-0.62	3.17	2.91	3.07	3.16	20.02	-8.12	-79.97
-3	3	1	0	0	0	-0.76	0.09	-0.16	-0.62	3.17	2.9	3.06	3.16	20	-8.11	-79.96
-8	2	3	0	0	0	-0.76	0.09	-0.16	-0.62	3.17	2.89	3.05	3.16	19.98	-8.1	-79.95
7	9	7	1	1	1	-0.76	0.09	-0.16	-0.62	3.17	2.8	3.01	3.15	19.93	-8.18	-79.95
3	1	9	0	0	0	-0.76	0.09	-0.16	-0.62	3.17	2.75	2.99	3.15	19.93	-8.2	-79.95
11	-3	-4	0	0	0	-0.76	0.09	-0.16	-0.62	3.17	2.66	2.95	3.15	19.92	-8.21	-79.95
2	1	-11	0	0	0	-0.76	0.09	-0.16	-0.62	3.16	2.57	2.94	3.14	19.92	-8.23	-79.95
-4	13	5	0	0	0	-0.76	0.09	-0.17	-0.62	3.16	2.4	2.93	3.14	19.92	-8.25	-79.96
-3	9	7	0	1	0	-0.76	0.09	-0.17	-0.62	3.16	2.43	2.94	3.14	19.92	-8.27	-79.97
2	1	15	0	1	0	-0.76	0.09	-0.17	-0.62	3.16	2.55	2.93	3.14	19.96	-8.29	-79.97
-29	7	-28	-1	-4	0	-0.76	0.09	-0.17	-0.62	3.16	2.58	2.92	3.15	20.04	-8.31	-79.97
0	8	9	1	1	0	-0.76	0.09	-0.17	-0.62	3.16	2.64	2.92	3.15	20.01	-8.3	-79.98
9	-8	-4	0	0	-1	-0.76	0.09	-0.17	-0.62	3.16	2.66	2.91	3.15	19.99	-8.3	-79.97
7	-4	8	0	0	0	-0.76	0.09	-0.17	-0.62	3.16	2.66	2.91	3.15	19.98	-8.3	-79.97
-4	-6	12	0	0	1	-0.76	0.09	-0.17	-0.62	3.16	2.66	2.91	3.15	19.97	-8.3	-79.97
-3	-8	-15	0	0	0	-0.76	0.09	-0.17	-0.62	3.16	2.67	2.89	3.15	19.96	-8.3	-79.96
-2	-1	-13	0	0	0	-0.76	0.09	-0.17	-0.62	2.67	2.67	2.89	3.15	19.95	-8.29	-79.96
29	15	20	0	0	0	-0.76	0.09	-0.16	-0.62	3.16	2.69	2.89	3.15	19.75	-8.3	-79.96
1	1	0	0	0	0	-0.76	0.09	-0.16	-0.62	3.16	2.71	2.88	3.15	19.74	-8.3	-79.96
5	1	2	0	0	0	-0.76	0.09	-0.16	-0.62	3.16	2.71	2.87	3.15	19.73	-8.3	-79.96
0	-2	6	0	0	-1	-0.76	0.09	-0.16	-0.62	3.16	2.71	2.87	3.16	19.72	-8.3	-79.96
6	2	-9	0	1	0	-0.76	0.09	-0.16	-0.62	3.16	2.71	2.87	3.15	19.71	-8.3	-79.96
-6	4	-4	0	0	1	-0.76	0.09	-0.16	-0.62	2.7	2.7	2.87	3.15	19.71	-8.3	-79.96
-3	-5	4	0	0	0	-0.76	0.09	-0.16	-0.62	3.16	2.87	2.87	3.15	19.71	-8.3	-79.96
18431	12313	1029	8064	8998	-1225	-0.76	0.08	-0.16	-0.62	2.71	2.71	2.87	3.15	19.7	-8.3	-79.95
-18448	-12314	-1018	-8064	-8998	1224	-0.76	0.08	-0.16	-0.62	3.16	2.71	2.87	3.15	19.7	-8.3	-79.95
11	2	-3	0	0	1	-0.76	0.08	-0.16	-0.62	3.16	2.71	2.88	3.15	19.7	-8.31	-79.96
6	9	-2	0	0	0	-0.76	0.08	-0.16	-0.62	3.16	2.71	2.88	3.15	19.7	-8.31	-79.96
0	-9	-11	0	0	0	-0.76	0.08	-0.16	-0.62	3.16	2.71	2.87	3.15	19.69	-8.3	-79.95
2	-1	-12	0	0	0	-0.76	0.08	-0.16	-0.62	3.16	2.71	2.87	3.15	19.69	-8.3	-79.95
-3	0	8	0	0	-1	-0.76	0.08	-0.16	-0.62	3.16	2.7	2.87	3.15	19.69	-8.3	-79.95
2	9	21	0	0	1	-0.76	0.08	-0.16	-0.62	3.16	2.71	2.87	3.15	19.69	-8.3	-79.95
3	-1	-21	0	0	0	-0.76	0.08	-0.16	-0.62	3.16	2.71	2.87	3.15	19.68	-8.3	-79.96
-8	5	10	0	0	0	-0.76	0.08	-0.16	-0.62	3.16	2.7	2.87	3.15	19.68	-8.3	-79.96
11	-14	1	0	0	0	-0.76	0.08	-0.16	-0.62	3.16	2.7	2.87	3.15	19.67	-8.3	-79.96
-4	6	9	0	0	0	-0.76	0.08	-0.16	-0.62	3.16	2.7	2.87	3.15	19.67	-8.3	-79.96
-3	-1	-3	0	0	0	-0.76	0.08	-0.16	-0.62	3.16	2.7	2.87	3.15	19.67	-8.3	-79.96
-1	-5	-6	0	0	0	-0.76	0.08	-0.16	-0.62	3.16	2.7	2.87	3.15	19.67	-8.3	-79.96
2	3	-14	0	0	0	-0.76	0.08	-0.16	-0.62	3.16	2.69	2.87	3.15	19.66	-8.3	-79.96
-1	8	8	0	0	0	-0.76	0.08	-0.16	-0.62	3.16	2.7	2.87	3.15	19.65	-8.31	-79.95
8	5	-7	0	0	0	-0.76	0.08	-0.16	-0.62	3.16	2.7	2.87	3.15	19.65	-8.31	-79.95
-8	-1	16	0	0	0	-0.76	0.08	-0.16	-0.62	3.16	2.7	2.87	3.15	19.65	-8.31	-79.95
2	0	-8	0	0	0	-0.76	0.08	-0.16	-0.62	3.16	2.7	2.87	3.15	19.65	-8.31	-79.95
-10	-2	-2	0	0	0	-0.76	0.08	-0.16	-0.62	3.16	2.7	2.87	3.15	19.65	-8.31	-79.95
6	1	-8	0	0	-1	-0.76	0.08	-0.16	-0.62	2.7	2.7	2.87	3.15	19.65	-8.31	-79.95
4	1	11	0	0	0	-0.76	0.08	-0.16	-0.62	3.16	2.7	2.87	3.15	19.65	-8.31	-79.95
3	-1	-8	0	0	0	-0.76	0.08	-0.16	-0.62	3.16	2.7	2.87	3.15	19.65	-8.31	-79.95
0	-4	16	0	0	1	-0.76	0.08	-0.16	-0.62	3.16	2.7	2.87	3.15	19.65	-8.31	-79.95
-6	-6	-5	0	0	-1	-0.76	0.08	-0.16	-0.62	3.16	2.7	2.87	3.15	19.65	-8.31	-79.95
-7	8	-3	0	0	1	-0.76	0.08	-0.16	-0.62	3.16	2.7	2.86	3.15	19.65	-8.31	-79.95
9	-2	-4	0	0	-1	-0.76	0.08	-0.16	-0.62	2.7	2.7	2.86	3.14	19.65	-8.31	-79.95
-8	5	9	0	0	1	-0.76	0.08	-0.16	-0.62	3.16	2.86	2.86	3.14	19.64	-8.32	-79.95
5	2	-2	0	0	0	-0.76	0.08	-0.16	-0.62	2.69	2.69	2.86	3.16	19.64	-8.32	-79.95
-6	1	2	0	0	0	-0.76	0.08	-0.16	-0.62	3.16	2.67	2.85	3.14	19.66	-8.34	-79.96
8	-2	-1	0	0	0	-0.76	0.08	-0.16	-0.62	3.15	2.65	2.83	3.14	19.67	-8.34	-79.96
-7	3	2	0	0	0	-0.76	0.08	-0.16	-0.62	3.15	2.65	2.82	3.14	19.68	-8.35	-79.97
-2	3	-3	0	0	0	-0.76	0.08	-0.16	-0.62	3.15	2.63	2.81	3.14	19.68	-8.36	-79.97
11	-6	-2	0	0	0	-0.76	0.08	-0.16	-0.62	3.15	2.62	2.81	3.14	19.69	-8.36	-79.97
