# Supplementary material for: Image Generation for 2D-CNN Using Time-Series Signal Features from Foot Gesture Applied to Select Cobot Operating Mode
Source: Sensors (Basel). 2021 Aug 26;21(17):5743. doi: 10.3390/s21175743 (PMC8434500; doi:10.3390/s21175743)
Supplement: Supplementary file 1 [file sensors-21-05743-s001.zip › data_fadwa/Cigarette crush with the forefoot/ccf75.xlsx]

## Sheet: ccf75
16	4	25	0	1	-1	-0.83	-0.13	-0.12	0.52	2.74	3.15	3.12	2.69	-19.95	-4.28	65.1
5	-6	10	0	1	0	-0.83	-0.13	-0.12	0.52	3.15	3.15	3.13	2.55	-19.92	-4.28	65.1
1	-1	-18	0	0	0	-0.83	-0.13	-0.12	0.52	2.61	3.16	3.14	2.43	-19.91	-4.28	65.1
7	-2	0	0	0	0	-0.83	-0.13	-0.12	0.52	2.59	3.16	3.14	2.49	-19.9	-4.28	65.11
2	-2	8	1	1	0	-0.83	-0.13	-0.12	0.52	2.61	3.16	3.14	2.57	-19.9	-4.28	65.11
1	1	-9	0	0	1	-0.83	-0.13	-0.12	0.52	2.7	3.14	2.71	2.71	-19.92	-4.27	65.11
-23	-8	-31	-2	-1	-1	-0.83	-0.13	-0.13	0.52	2.82	3.15	3.15	2.93	-20.02	-4.42	65.15
3	-5	1	-1	0	0	-0.83	-0.13	-0.13	0.52	3.15	3.15	3.15	3.01	-19.99	-4.46	65.16
9	-8	13	0	0	0	-0.83	-0.12	-0.13	0.52	3.06	3.15	3.15	3.04	-19.94	-4.51	65.17
-1	-17	9	0	-1	0	-0.83	-0.12	-0.13	0.52	3.15	3.15	3.15	3.05	-19.88	-4.56	65.18
6	-7	5	1	1	0	-0.83	-0.12	-0.13	0.52	3.09	3.14	3.14	3.07	-19.84	-4.59	65.18
-1	-5	-7	0	0	0	-0.83	-0.12	-0.13	0.52	3.1	3.13	3.09	3.09	-19.8	-4.63	65.19
-12	-6	3	1	0	0	-0.83	-0.12	-0.13	0.52	3.12	3.12	3.13	3.13	-19.77	-4.65	65.2
-3	-23	-17	0	1	0	-0.83	-0.12	-0.13	0.52	3.09	3.09	3.12	3.11	-19.86	-4.8	65.28
-1	1	-4	0	0	0	-0.83	-0.12	-0.13	0.52	3.14	3.09	3.12	3.12	-19.86	-4.81	65.29
10	-4	9	0	0	0	-0.83	-0.12	-0.13	0.52	3.14	3.09	3.12	3.12	-19.87	-4.82	65.3
-13	0	-2	0	0	0	-0.83	-0.12	-0.13	0.52	3.15	3.09	3.12	3.13	-19.87	-4.83	65.31
1	-14	9	0	0	0	-0.83	-0.12	-0.13	0.52	3.15	3.12	3.12	3.13	-19.88	-4.84	65.32
-6	0	0	0	-1	0	-0.83	-0.12	-0.13	0.53	3.15	3.09	3.12	3.13	-19.88	-4.85	65.33
6	5	3	0	0	0	-0.83	-0.12	-0.13	0.53	3.15	3.09	3.11	3.12	-19.87	-4.84	65.33
-2	16	-12	1	1	0	-0.83	-0.12	-0.13	0.53	3.15	3.08	3.1	3.13	-19.89	-4.79	65.35
2	-4	-5	0	0	0	-0.83	-0.12	-0.13	0.53	3.06	3.06	3.1	3.13	-19.91	-4.8	65.36
-6	2	13	-1	0	0	-0.83	-0.12	-0.13	0.53	3.15	3.01	3.08	3.14	-19.93	-4.82	65.36
2	-4	27	0	1	0	-0.83	-0.12	-0.13	0.53	3.16	2.92	3.06	3.14	-19.95	-4.82	65.37
-4	4	-3	0	0	0	-0.83	-0.12	-0.13	0.53	3.16	2.7	3.04	3.15	-19.98	-4.85	65.38
-10	0	-6	0	0	0	-0.83	-0.12	-0.13	0.53	3.17	3.01	3.01	3.15	-20.03	-4.87	65.39
-6	-6	-18	0	0	0	-0.83	-0.12	-0.13	0.53	3.17	2.35	2.99	3.15	-20.07	-4.89	65.4
1	-7	-4	0	0	0	-0.83	-0.12	-0.13	0.53	3.17	2.29	2.96	3.15	-20.12	-4.92	65.42
-76	-2	-40	1	-1	1	-0.83	-0.13	-0.13	0.53	3.17	2.31	2.92	3.15	-20.5	-5.12	65.49
-12	3	-16	0	-1	0	-0.83	-0.13	-0.13	0.53	3.17	2.92	2.92	3.15	-20.5	-5.12	65.48
4	6	20	0	0	0	-0.83	-0.13	-0.13	0.53	3.17	2.49	2.93	3.15	-20.49	-5.11	65.48
4	-2	-2	0	0	0	-0.83	-0.13	-0.13	0.53	3.17	2.57	2.94	3.15	-20.47	-5.1	65.47
2	-2	10	0	0	0	-0.83	-0.13	-0.13	0.53	3.17	2.67	2.95	3.15	-20.46	-5.09	65.47
0	1	14	-1	0	0	-0.83	-0.13	-0.13	0.53	3.17	2.75	3.15	3.17	-20.44	-5.09	65.47
8	-7	-15	1	0	0	-0.83	-0.13	-0.13	0.53	3.17	2.79	2.97	3.15	-20.41	-5.08	65.46
40	18	17	0	0	0	-0.83	-0.12	-0.13	0.53	3.17	2.87	2.98	3.15	-20.22	-4.92	65.41
6	-8	-2	0	0	0	-0.83	-0.12	-0.13	0.53	3.16	2.91	3	3.15	-20.2	-4.91	65.4
-4	3	11	0	0	0	-0.83	-0.12	-0.13	0.53	3.16	2.91	3.15	3.15	-20.18	-4.9	65.4
0	8	3	0	0	0	-0.83	-0.12	-0.13	0.53	3.16	2.92	3.01	3.15	-20.16	-4.89	65.39
7	1	7	0	0	-1	-0.83	-0.12	-0.13	0.53	3.16	2.92	3.02	3.15	-20.16	-4.88	65.39
-1	-1	-3	0	0	1	-0.83	-0.12	-0.13	0.53	3.16	2.93	3.02	3.15	-20.16	-4.88	65.39
-6	-2	-9	-1	0	-1	-0.83	-0.12	-0.13	0.53	3.16	2.93	3.15	3.16	-20.16	-4.88	65.39
-2	2	-1	1	1	0	-0.83	-0.12	-0.13	0.53	3.16	2.93	3.15	3.15	-20.23	-4.92	65.43
1	-8	-5	0	0	0	-0.83	-0.12	-0.13	0.53	3.16	3.03	3.03	3.15	-20.23	-4.92	65.43
0	-7	-6	0	0	0	-0.83	-0.12	-0.13	0.53	3.16	2.94	3.02	3.16	-20.24	-4.93	65.43
-10	7	10	0	-1	1	-0.83	-0.12	-0.13	0.53	3.16	3.03	3.15	3.15	-20.23	-4.92	65.43
1	-2	-4	0	0	-1	-0.83	-0.12	-0.13	0.53	3.16	2.94	3.03	3.15	-20.23	-4.92	65.43
8	8	7	0	0	0	-0.83	-0.12	-0.13	0.53	3.16	2.94	3.03	3.15	-20.23	-4.92	65.43
-2	6	-5	0	0	1	-0.83	-0.12	-0.13	0.53	3.16	2.94	3.03	3.14	-20.23	-4.91	65.43
-6	-2	0	0	0	0	-0.83	-0.12	-0.13	0.53	3.16	2.95	3.04	3.16	-20.21	-4.9	65.43
22	3	-14	0	-1	0	-0.83	-0.12	-0.13	0.53	3.16	2.98	3.05	3.13	-20.07	-4.81	65.41
8	-4	13	0	0	0	-0.83	-0.12	-0.13	0.53	3.15	3.01	3.06	3.13	-20.04	-4.79	65.41
5	-1	10	0	1	0	-0.83	-0.12	-0.13	0.53	3.14	3.05	3.07	3.11	-20.02	-4.78	65.41
-3	-5	-7	0	-1	0	-0.83	-0.12	-0.13	0.53	3.14	3.07	3.09	3.09	-20	-4.76	65.4
4	12	2	0	0	0	-0.83	-0.12	-0.13	0.53	3.12	3.08	3.09	3.08	-19.97	-4.73	65.39
5	-4	9	0	0	0	-0.83	-0.12	-0.13	0.53	3.12	3.09	3.09	3.08	-19.95	-4.71	65.39
5	-1	-5	0	1	0	-0.83	-0.12	-0.13	0.53	3.11	3.1	3.09	3.08	-19.93	-4.69	65.38
26	15	-4	0	1	-1	-0.83	-0.12	-0.13	0.53	3.11	3.1	3.1	3.08	-19.88	-4.59	65.38
-7	-8	15	-1	0	0	-0.83	-0.12	-0.13	0.53	3.11	3.1	3.1	3.08	-19.89	-4.59	65.38
3	-4	-15	0	0	0	-0.83	-0.12	-0.13	0.53	3.11	3.1	3.1	3.08	-19.89	-4.6	65.39
-6	1	4	0	0	0	-0.83	-0.12	-0.13	0.53	3.1	3.1	3.1	3.08	-19.9	-4.61	65.39
-2	8	-2	0	0	0	-0.83	-0.12	-0.13	0.53	3.12	3.1	3.08	3.08	-19.91	-4.61	65.4
-5	1	12	0	0	0	-0.83	-0.12	-0.13	0.53	3.12	3.1	3.11	3.08	-19.92	-4.62	65.4
2	-2	0	1	0	0	-0.83	-0.12	-0.13	0.53	3.11	3.1	3.11	3.06	-19.94	-4.62	65.4
-9	0	9	0	0	1	-0.83	-0.12	-0.13	0.53	3.1	3.12	3.13	2.86	-19.98	-4.57	65.42
10	-12	24	2	0	0	-0.83	-0.13	-0.13	0.53	2.89	3.15	0	0	-20	-4.52	65.41
-1	16	66	3	2	0	-0.83	-0.13	-0.13	0.53	0	3.16	3.15	0	-20.07	-4.44	65.41
-42	75	98	6	2	1	-0.83	-0.13	-0.13	0.53	0	3.14	3.11	0	-20.27	-4.25	65.38
-95	-69	167	9	2	2	-0.83	-0.13	-0.12	0.53	0	3.11	3.05	0	-20.59	-3.89	65.34
-150	101	460	22	6	10	-0.83	-0.14	-0.12	0.52	0	3.09	3.01	0	-21.28	-3.22	65.11
-306	228	261	27	-4	2	-0.83	-0.15	-0.12	0.52	0	3.01	3.01	0	-22.27	-1.85	64.73
-40	2591	-2485	-69	-5	-12	-0.8	-0.31	-0.06	0.51	3.1	3.1	0	0	-35.01	12.86	61.47
11	74	212	0	1	0	-0.8	-0.31	-0.06	0.51	0	3.11	3.01	0	-35.12	12.83	61.35
-32	10	205	0	1	0	-0.8	-0.31	-0.06	0.51	0	3.11	3.02	0	-35.22	12.81	61.23
247	-66	-1206	-17	27	-1	-0.8	-0.32	-0.07	0.51	0	3.11	3.04	0	-35.73	12.46	61
-201	0	840	-8	-18	-1	-0.8	-0.31	-0.07	0.51	0	3.11	3.1	0	-35.94	11.5	60.91
-131	-73	183	6	-10	0	-0.8	-0.31	-0.08	0.51	0	3.08	3.11	0	-35.81	10.9	60.91
-143	-80	-102	3	-2	2	-0.8	-0.31	-0.08	0.5	0	3.09	3.08	0	-35.7	10.44	60.87
-245	-141	-40	-3	-2	6	-0.81	-0.3	-0.08	0.5	0	3.1	3.06	0	-35.54	9.97	60.75
6711	1092	3300	108	-38	-181	-0.88	-0.24	-0.12	0.38	0	3	3.07	0	-31.33	-1.76	47.44
-510	-947	4	25	-16	-52	-0.86	-0.25	-0.11	0.43	0	2.9	3.09	0	-31.67	1.7	53
-2087	-1478	-519	13	-2	-22	-0.83	-0.26	-0.1	0.49	0	2.67	0	0	-31.9	5.44	59.69
-2945	-1437	-958	-5	8	17	-0.79	-0.27	-0.09	0.54	0	2.84	3.09	0	-32.13	8.91	66.5
-3228	-1384	-1460	-22	13	49	-0.75	-0.28	-0.09	0.59	0	2.89	3.06	0	-32.43	11.67	72.42
-3833	-1435	-1723	-50	28	88	-0.73	-0.29	-0.09	0.61	0	2.88	2.97	0	-33.29	13.06	76.44
227	700	-885	-52	17	98	-0.72	-0.3	-0.1	0.62	0	2.89	2.92	0	-34.48	12.89	77.51
12215	5837	5573	52	25	-88	-0.9	-0.23	-0.14	0.33	0	2.81	0	0	-31.07	-5.92	41.4
1413	-60	394	35	-59	-85	-0.89	-0.24	-0.13	0.36	0	2.5	3.05	0	-31.9	-3.82	44.78
-779	-658	-55	34	-27	-61	-0.87	-0.25	-0.12	0.41	0	1.33	3.06	0	-32.47	-0.37	50.33
-2395	-1501	-513	16	-6	-30	-0.84	-0.26	-0.11	0.47	0	0.66	3.07	0	-32.88	3.6	57.25
-3493	-1616	-1260	-6	8	19	-0.8	-0.27	-0.1	0.52	0	2.36	3.04	0	-33.32	7.23	64.4
-5070	-1644	-2144	-29	24	62	-0.76	-0.29	-0.1	0.57	0	2.72	2.93	0	-34.18	9.88	70.5
-3927	-1493	-2119	-55	33	99	-0.74	-0.3	-0.11	0.6	0	2.87	2.88	0	-35.68	10.99	74.25
13988	6553	5712	-2	18	-3	-0.9	-0.23	-0.13	0.35	0	2.9	0	0	-30.46	-4.7	43.53
1228	-105	97	29	-45	-76	-0.89	-0.24	-0.13	0.38	0	2.84	3.03	0	-31.08	-2.89	46.78
-1501	-1024	-302	28	-30	-58	-0.86	-0.24	-0.12	0.42	0	2.4	3.07	0	-31.33	0.14	52.11
-2226	-975	-700	10	-6	-19	-0.84	-0.25	-0.11	0.48	0	2.24	3.08	0	-31.5	3.44	58.51
-3951	-1204	-1555	-11	13	24	-0.8	-0.26	-0.1	0.53	0	2.87	3.06	0	-31.88	6.31	64.91
-4021	-1083	-1631	-37	31	71	-0.77	-0.27	-0.11	0.56	0	3.01	3.01	0	-32.8	8	69.96
-2438	-993	-1222	-45	21	93	-0.76	-0.28	-0.12	0.58	0	3.03	2.97	0	-34.07	8.26	72.6
12598	4992	4791	57	13	-54	-0.89	-0.22	-0.13	0.38	0	2.91	3.01	0	-29.29	-4.38	47.12
-1233	-716	-104	7	-48	-50	-0.87	-0.22	-0.13	0.41	0	2.8	0	0	-29.99	-2.42	50.82
-1692	-785	-854	5	-12	-21	-0.85	-0.23	-0.12	0.45	0	2.64	3.05	0	-30.5	0.1	55.43
-2719	-833	-1327	-8	4	11	-0.83	-0.24	-0.12	0.49	0	2.88	3.03	0	-30.98	2.37	60.22
-3238	-623	-1448	-35	20	55	-0.81	-0.25	-0.12	0.52	0	3.05	3.02	0	-31.79	3.61	64.08
-1676	-437	-819	-35	6	65	-0.8	-0.25	-0.13	0.53	0	3.12	3.08	0	-32.44	3.76	66.13
1502	632	120	-33	-7	44	-0.8	-0.25	-0.13	0.53	0	3.11	3.08	0	-32.49	3.3	66.51
4068	27	3328	16	9	-7	-0.84	-0.13	-0.12	0.52	0	3.01	2.94	2.94	-19.79	-4.39	63.92
87	-1	-112	4	5	1	-0.84	-0.12	-0.12	0.52	2.79	2.94	2.99	3.05	-19.67	-4.55	63.98
42	-18	-136	2	2	0	-0.84	-0.12	-0.12	0.52	2.98	2.88	3.09	3.09	-19.69	-4.65	64.01
-2	-7	-108	1	-1	1	-0.84	-0.12	-0.13	0.52	3.06	2.85	2.95	3.11	-19.73	-4.72	64.04
4	-17	-55	0	-1	0	-0.84	-0.12	-0.13	0.52	3.09	2.82	2.92	3.13	-19.74	-4.8	64.06
2	-3	-29	0	-1	0	-0.84	-0.12	-0.13	0.52	3.1	2.78	2.91	3.13	-19.73	-4.83	64.07
12	-3	21	0	0	0	-0.84	-0.12	-0.13	0.52	3.11	2.77	2.91	3.14	-19.71	-4.86	64.08
6	7	16	1	0	0	-0.84	-0.12	-0.13	0.52	3.12	2.76	2.94	3.15	-19.69	-4.88	64.09
-14	-49	-22	0	0	0	-0.84	-0.12	-0.13	0.52	3.13	2.83	2.98	3.15	-19.68	-5.21	64.21
-1	-1	3	0	0	0	-0.84	-0.12	-0.13	0.52	3.14	2.83	3	3.16	-19.67	-5.23	64.21
0	-6	6	0	0	0	-0.84	-0.12	-0.13	0.52	3.14	2.8	3	3.15	-19.66	-5.26	64.22
-6	1	-7	0	1	0	-0.84	-0.12	-0.13	0.52	3.15	2.8	3	3.16	-19.65	-5.28	64.22
4	6	-11	0	0	0	-0.84	-0.12	-0.13	0.52	3.15	2.78	3	3.16	-19.64	-5.3	64.24
-7	-6	19	0	0	0	-0.84	-0.12	-0.13	0.52	3.15	2.74	3	3.16	-19.64	-5.32	64.24
6	-9	-5	0	-1	0	-0.84	-0.12	-0.13	0.52	3.15	2.73	3	3.16	-19.63	-5.34	64.25
2	-19	6	0	1	0	-0.84	-0.12	-0.13	0.52	3.15	2.73	3	3.16	-19.63	-5.43	64.28
1	-1	6	0	0	0	-0.84	-0.12	-0.13	0.52	3.15	2.76	3	3.17	-19.63	-5.43	64.3
0	-1	0	0	-1	0	-0.84	-0.12	-0.13	0.52	3.16	2.76	3.01	3.17	-19.63	-5.43	64.3
3	1	-11	0	0	0	-0.84	-0.12	-0.13	0.52	3.16	2.75	3.01	3.16	-19.63	-5.43	64.3
-15	-4	-5	0	0	0	-0.84	-0.12	-0.13	0.52	3.16	2.79	3.01	3.16	-19.63	-5.44	64.3
8	8	-1	0	0	0	-0.84	-0.12	-0.13	0.52	3.16	2.78	3.02	3.17	-19.63	-5.44	64.3
0	-4	4	0	0	0	-0.84	-0.12	-0.13	0.52	3.16	2.78	3.02	3.17	-19.63	-5.44	64.3
-10	-2	-4	1	1	1	-0.84	-0.12	-0.13	0.52	3.16	2.78	3.17	3.17	-19.65	-5.47	64.34
4	2	14	0	0	-1	-0.84	-0.12	-0.13	0.52	3.16	2.77	3.02	3.17	-19.66	-5.47	64.35
-1	7	0	0	-1	0	-0.84	-0.12	-0.13	0.52	3.16	2.8	3.02	3.17	-19.66	-5.47	64.35
5	5	-21	-1	0	0	-0.84	-0.12	-0.13	0.52	3.16	2.81	3.03	3.17	-19.66	-5.46	64.35
-6	-5	5	1	0	0	-0.84	-0.12	-0.13	0.52	3.16	2.83	3.03	3.17	-19.66	-5.46	64.35
7	-4	-3	0	0	0	-0.84	-0.12	-0.13	0.52	3.16	2.85	3.03	3.17	-19.65	-5.47	64.35
-4	2	14	0	0	0	-0.84	-0.12	-0.13	0.52	3.16	2.85	3.04	3.17	-19.65	-5.47	64.35
5	0	-3	0	0	0	-0.84	-0.12	-0.13	0.52	3.16	2.86	3.04	3.17	-19.62	-5.45	64.37
-3	-9	-3	0	0	0	-0.84	-0.12	-0.13	0.52	3.16	2.86	3.04	3.16	-19.62	-5.44	64.37
2	2	-5	0	0	0	-0.84	-0.12	-0.13	0.52	3.16	2.86	3.04	3.16	-19.62	-5.44	64.37
3	-2	14	0	0	0	-0.84	-0.12	-0.13	0.52	3.16	2.86	3.04	3.17	-19.61	-5.44	64.37
9	2	-11	0	0	1	-0.84	-0.12	-0.13	0.52	3.16	2.86	3.03	3.17	-19.61	-5.44	64.37
-2	-1	1	0	1	-1	-0.84	-0.12	-0.13	0.52	3.16	2.85	3.03	3.17	-19.62	-5.44	64.38
-10	3	12	0	0	0	-0.84	-0.12	-0.13	0.52	3.16	2.84	3.03	3.17	-19.62	-5.44	64.38
5	4	9	0	-1	0	-0.84	-0.12	-0.13	0.52	3.16	2.81	3.03	3.17	-19.62	-5.44	64.38
-13	-3	-12	-1	0	0	-0.84	-0.12	-0.13	0.52	3.16	2.79	3.03	3.17	-19.63	-5.45	64.42
4	4	-12	0	0	0	-0.84	-0.12	-0.13	0.52	3.16	2.79	3.03	3.16	-19.62	-5.46	64.42
3	-8	3	0	0	0	-0.84	-0.12	-0.13	0.52	3.16	2.78	3.03	3.17	-19.62	-5.46	64.42
4	0	3	0	0	0	-0.84	-0.12	-0.13	0.52	3.16	2.79	3.03	3.17	-19.61	-5.46	64.43
3	1	-5	0	0	0	-0.84	-0.12	-0.13	0.52	3.16	2.81	3.04	3.17	-19.61	-5.46	64.43
-1	2	-4	0	0	0	-0.84	-0.12	-0.13	0.52	3.16	2.84	3.05	3.17	-19.61	-5.46	64.43
4	1	19	0	0	0	-0.84	-0.12	-0.13	0.52	3.16	2.86	3.05	3.17	-19.6	-5.46	64.43
-11	-16	2	1	1	0	-0.84	-0.12	-0.13	0.52	3.16	2.86	3.06	3.17	-19.57	-5.49	64.45
3	0	0	0	0	0	-0.84	-0.12	-0.13	0.52	3.16	2.85	3.06	3.17	-19.59	-5.49	64.46
1	6	-9	0	-1	1	-0.84	-0.12	-0.13	0.52	3.16	2.83	3.06	3.17	-19.59	-5.5	64.46
-6	-6	4	0	0	0	-0.84	-0.12	-0.13	0.52	3.16	2.86	3.06	3.17	-19.59	-5.5	64.46
13	5	-4	-1	0	0	-0.84	-0.12	-0.13	0.52	3.16	2.88	3.06	3.17	-19.59	-5.5	64.46
5	-3	-4	1	0	-1	-0.84	-0.12	-0.13	0.52	3.16	2.91	3.06	3.16	-19.59	-5.5	64.46
-7	2	6	0	1	0	-0.84	-0.12	-0.13	0.52	3.15	3.07	3.07	3.16	-19.59	-5.5	64.46
4	5	6	0	0	0	-0.84	-0.12	-0.13	0.52	3.15	2.96	3.08	3.16	-19.57	-5.41	64.5
5	4	5	0	0	1	-0.84	-0.12	-0.13	0.52	3.15	2.96	3.07	3.16	-19.57	-5.41	64.5
2	-4	-1	0	0	-1	-0.84	-0.12	-0.13	0.52	3.14	2.96	3.07	3.16	-19.58	-5.41	64.51
0	-1	12	0	0	0	-0.84	-0.12	-0.13	0.52	3.14	2.95	3.07	3.15	-19.59	-5.41	64.51
-5	2	-5	0	1	0	-0.84	-0.12	-0.13	0.52	3.14	2.95	3.06	3.14	-19.61	-5.4	64.51
2	-3	-6	0	0	0	-0.84	-0.12	-0.13	0.52	3.13	2.95	3.06	3.14	-19.65	-5.4	64.52
-13	3	-10	0	0	0	-0.84	-0.12	-0.13	0.52	3.12	2.95	3.05	3.13	-19.68	-5.41	64.53
-21	35	2	0	0	1	-0.84	-0.12	-0.13	0.52	3.11	2.92	3.03	3.1	-20	-5.33	64.59
-9	-4	-17	0	-1	0	-0.84	-0.12	-0.13	0.52	3.1	2.81	3	3.12	-20.04	-5.32	64.59
-5	4	2	0	0	0	-0.84	-0.12	-0.13	0.52	3.1	2.7	2.97	3.11	-20.06	-5.31	64.59
-4	6	-18	0	0	0	-0.84	-0.12	-0.13	0.52	3.1	2.53	2.94	3.11	-20.08	-5.3	64.58
-11	0	4	0	0	0	-0.84	-0.12	-0.13	0.52	3.09	2.44	2.88	3.1	-20.1	-5.29	64.58
-3	8	-7	0	0	0	-0.84	-0.12	-0.13	0.52	3.09	2.38	2.8	3.08	-20.12	-5.28	64.56
7	-3	6	0	-1	0	-0.84	-0.12	-0.13	0.52	3.06	2.24	2.72	3.06	-20.12	-5.26	64.56
-16	42	-2	0	1	0	-0.84	-0.13	-0.13	0.52	3.02	1.95	2.5	3.02	-20.39	-5.11	64.46
-2	0	-13	0	0	0	-0.84	-0.13	-0.13	0.52	2.95	1.31	2.46	2.97	-20.42	-5.09	64.45
-4	9	15	1	1	0	-0.84	-0.13	-0.13	0.52	2.87	0.9	2.36	2.91	-20.46	-5.08	64.44
-1	-3	-5	0	0	0	-0.84	-0.13	-0.13	0.52	2.82	0.55	2.33	2.88	-20.49	-5.07	64.44
1	6	-5	0	0	0	-0.84	-0.13	-0.13	0.52	2.77	0.93	2.28	2.91	-20.54	-5.06	64.43
-15	9	-10	-1	0	0	-0.84	-0.13	-0.13	0.52	2.81	1.28	2.31	2.93	-20.58	-5.06	64.43
2	10	-4	0	-1	0	-0.84	-0.13	-0.13	0.52	1.34	1.34	2.32	2.94	-20.61	-5.06	64.43
-7	7	13	-1	0	0	-0.84	-0.13	-0.13	0.52	2.83	1.33	2.36	2.96	-20.6	-5	64.38
7	4	5	0	0	0	-0.84	-0.13	-0.13	0.52	2.84	1.3	2.39	2.97	-20.61	-5.01	64.38
-2	0	-5	0	0	0	-0.84	-0.13	-0.13	0.52	2.85	1.3	2.41	2.98	-20.61	-5.02	64.38
0	-6	-5	1	0	0	-0.84	-0.13	-0.13	0.52	2.87	1.54	2.4	2.98	-20.61	-5.02	64.38
2	9	-3	-1	-1	0	-0.84	-0.13	-0.13	0.52	2.87	1.61	2.45	2.99	-20.61	-5.02	64.38
-1	-6	-3	0	0	0	-0.84	-0.13	-0.13	0.52	2.89	1.72	2.46	2.99	-20.61	-5.02	64.38
-5	0	-3	0	0	0	-0.84	-0.13	-0.13	0.52	2.92	2.47	2.47	3	-20.61	-5.02	64.37
-14	7	18	0	1	-1	-0.84	-0.13	-0.13	0.52	2.92	1.45	2.5	3	-20.66	-5.07	64.36
2	-7	2	0	0	1	-0.84	-0.13	-0.13	0.52	2.93	1.52	2.51	3.01	-20.67	-5.08	64.37
-1	-5	-8	0	0	0	-0.84	-0.13	-0.13	0.52	2.94	1.57	2.51	3.01	-20.67	-5.09	64.37
0	-7	-10	0	0	0	-0.84	-0.13	-0.13	0.52	2.94	1.73	2.52	3.01	-20.67	-5.1	64.38
9	-2	11	0	0	0	-0.84	-0.13	-0.13	0.52	2.94	1.9	2.51	3.01	-20.68	-5.1	64.38
-8	2	1	0	0	0	-0.84	-0.13	-0.13	0.52	2.94	1.92	2.51	3	-20.68	-5.1	64.38
-2	5	-5	1	0	0	-0.84	-0.13	-0.13	0.52	2.93	1.95	2.48	3	-20.68	-5.11	64.37
11259	23997	-25280	-28	-11719	-10967	0	0	0	0	2.93	1.95	2.48	3	180	0	180
-11257	-23998	25282	28	11718	10967	-0.84	-0.13	-0.13	0.52	2.92	1.97	2.47	3	-20.68	-5.08	64.35
3	0	13	0	0	0	-0.84	-0.13	-0.13	0.52	2.91	1.99	2.46	3	-20.68	-5.08	64.35
5	2	-6	0	0	0	-0.84	-0.13	-0.13	0.52	2.91	2.04	2.47	3	-20.67	-5.08	64.35
-6	4	1	0	0	0	-0.84	-0.13	-0.13	0.52	2.91	2.07	2.48	2.91	-20.66	-5.07	64.34
0	-7	-7	0	0	0	-0.84	-0.13	-0.13	0.52	2.91	2.05	2.47	3	-20.66	-5.07	64.34
0	1	1	-1	0	0	-0.84	-0.13	-0.13	0.52	2.91	2.04	2.46	3	-20.66	-5.07	64.34
2	8	-12	1	0	0	-0.84	-0.13	-0.13	0.52	2.91	2.03	2.45	3	-20.66	-5.07	64.34
2	-4	20	-1	0	0	-0.84	-0.13	-0.13	0.52	2.91	1.96	2.45	3.01	-20.63	-5.07	64.31
1	-7	-7	1	1	0	-0.84	-0.13	-0.13	0.52	2.91	1.85	2.43	3.01	-20.62	-5.08	64.31
