# Supplementary material for: Image Generation for 2D-CNN Using Time-Series Signal Features from Foot Gesture Applied to Select Cobot Operating Mode
Source: Sensors (Basel). 2021 Aug 26;21(17):5743. doi: 10.3390/s21175743 (PMC8434500; doi:10.3390/s21175743)
Supplement: Supplementary file 1 [file sensors-21-05743-s001.zip › data_fadwa/Cigarette crush with the forefoot/ccf76.xlsx]

## Sheet: ccf76
4	-10	-14	0	0	0	-0.84	-0.13	-0.13	0.51	3.1	2.53	2.77	3.14	-20.58	-5.12	63.98
-3	-8	-10	-1	-1	0	-0.84	-0.13	-0.13	0.51	3.13	2.57	2.83	3.15	-20.51	-5.16	63.99
9	-13	11	0	0	0	-0.84	-0.13	-0.13	0.51	3.15	2.47	2.89	3.16	-20.42	-5.19	63.99
21	-2	6	0	-1	0	-0.84	-0.13	-0.13	0.51	3.16	2.37	2.9	3.16	-20.31	-5.23	63.99
18	-98	32	2	5	0	-0.84	-0.12	-0.13	0.52	3.16	1.8	2.88	3.17	-20.07	-5.63	64.2
-5	-4	1	0	0	0	-0.84	-0.12	-0.13	0.52	3.16	2.86	3.17	3.17	-20.11	-5.67	64.21
-2	16	35	0	1	0	-0.84	-0.12	-0.13	0.52	3.16	0	2.83	3.17	-20.15	-5.71	64.22
-8	-11	-21	0	0	0	-0.84	-0.12	-0.14	0.52	3.16	0	3.17	3.17	-20.2	-5.76	64.24
-8	-8	-25	0	0	0	-0.84	-0.12	-0.14	0.52	3.17	0	2.82	3.17	-20.24	-5.81	64.25
-15	0	0	0	-1	0	-0.84	-0.12	-0.14	0.52	3.16	0	3.17	3.16	-20.28	-5.86	64.27
-4	0	5	0	0	0	-0.84	-0.12	-0.14	0.52	3.16	0	2.83	3.17	-20.3	-5.89	64.28
-69	-40	-41	-1	-1	0	-0.84	-0.12	-0.14	0.51	3.17	0	2.82	3.17	-20.53	-6.33	64.36
4	-2	18	1	0	0	-0.84	-0.12	-0.14	0.51	3.17	0	2.81	3.17	-20.54	-6.34	64.36
-3	-5	-1	0	0	0	-0.84	-0.12	-0.14	0.51	3.17	2.8	2.8	3.16	-20.54	-6.37	64.36
-4	-7	-7	0	0	0	-0.84	-0.12	-0.14	0.51	3.16	0	2.8	3.17	-20.54	-6.4	64.37
12	4	-2	1	-1	1	-0.84	-0.12	-0.14	0.51	3.16	0	2.82	3.17	-20.53	-6.4	64.36
-1	-5	9	0	0	0	-0.84	-0.12	-0.14	0.51	3.16	0	2.86	3.17	-20.53	-6.39	64.36
0	10	2	0	0	0	-0.84	-0.12	-0.14	0.51	3.16	2.02	2.91	3.15	-20.52	-6.37	64.36
82	71	47	0	-1	0	-0.84	-0.12	-0.13	0.52	3.15	2.51	2.94	3.16	-20.16	-5.63	64.17
8	13	4	0	1	0	-0.84	-0.12	-0.13	0.52	3.15	2.56	2.96	3.15	-20.14	-5.59	64.17
8	-7	7	0	0	0	-0.84	-0.12	-0.13	0.52	3.14	2.61	2.98	3.15	-20.13	-5.55	64.15
-10	1	-4	0	0	0	-0.84	-0.12	-0.13	0.52	3.14	2.64	3.15	3.15	-20.12	-5.53	64.15
2	-2	-6	0	0	0	-0.84	-0.12	-0.13	0.52	3.14	2.65	2.99	3.15	-20.12	-5.52	64.15
5	1	-17	0	0	0	-0.84	-0.12	-0.13	0.52	3.13	2.67	2.98	3.15	-20.12	-5.51	64.15
0	-3	0	0	0	0	-0.84	-0.12	-0.13	0.52	3.13	2.67	2.98	3.15	-20.12	-5.49	64.15
-8	8	-1	0	0	0	-0.84	-0.12	-0.13	0.52	3.14	2.67	2.99	3.14	-20.12	-5.49	64.15
13	-3	11	-1	1	-1	-0.84	-0.12	-0.13	0.52	3.14	2.68	3.15	3.15	-20.13	-5.49	64.17
-3	-8	-5	0	-1	0	-0.84	-0.12	-0.13	0.52	3.14	2.69	2.99	3.15	-20.12	-5.49	64.17
5	2	-9	0	0	0	-0.84	-0.12	-0.13	0.52	3.14	2.71	3	3.15	-20.12	-5.5	64.19
0	-9	-4	0	0	0	-0.84	-0.12	-0.13	0.52	3.14	2.73	3.15	3.15	-20.11	-5.49	64.19
-4	10	6	0	0	0	-0.84	-0.12	-0.13	0.52	3.14	2.79	3.01	3.15	-20.09	-5.49	64.18
-1	-2	-6	1	0	0	-0.84	-0.12	-0.13	0.52	3.13	2.89	3.02	3.15	-20.08	-5.49	64.18
-7	-4	16	-1	0	0	-0.84	-0.12	-0.13	0.52	3.13	2.93	3.03	3.14	-20.06	-5.48	64.19
79	9	26	1	-1	1	-0.84	-0.12	-0.13	0.52	3.12	3.05	3.13	3.13	-19.66	-5.26	64.16
6	2	1	0	0	-1	-0.84	-0.12	-0.13	0.52	3.11	3	3.06	3.13	-19.63	-5.25	64.16
5	-1	-7	0	1	1	-0.84	-0.12	-0.13	0.52	3.1	3	3.07	3.1	-19.6	-5.23	64.15
-9	5	-6	-1	0	-1	-0.84	-0.12	-0.13	0.52	3.1	3.02	3.07	3.12	-19.58	-5.22	64.15
0	-2	2	1	0	0	-0.84	-0.12	-0.13	0.52	3.09	3.02	3.07	3.09	-19.56	-5.21	64.16
12	-5	1	0	0	0	-0.84	-0.12	-0.13	0.52	3.09	3.03	3.07	3.12	-19.54	-5.2	64.15
0	0	-8	0	0	0	-0.84	-0.12	-0.13	0.52	3.09	3.03	3.07	3.12	-19.51	-5.19	64.15
9	7	7	0	1	0	-0.84	-0.12	-0.13	0.52	3.09	3.01	3.07	3.13	-19.44	-5.17	64.17
4	-6	1	-1	0	0	-0.84	-0.12	-0.13	0.52	3.1	3.01	3.13	3.13	-19.45	-5.18	64.18
2	2	11	1	0	0	-0.84	-0.12	-0.13	0.52	3.1	3	3.07	3.13	-19.45	-5.18	64.18
-1	-2	0	0	0	0	-0.84	-0.12	-0.13	0.52	3.11	3	3.07	3.13	-19.47	-5.19	64.19
4	4	-6	0	0	0	-0.84	-0.12	-0.13	0.52	3.11	3	3.07	3.13	-19.47	-5.19	64.19
-5	0	1	0	0	0	-0.84	-0.12	-0.13	0.52	3.11	3	3.07	3.11	-19.48	-5.19	64.19
1	4	-9	0	0	0	-0.84	-0.12	-0.13	0.52	3.11	3.01	3.08	3.13	-19.49	-5.2	64.2
3	-8	8	0	-1	0	-0.84	-0.12	-0.13	0.52	3.11	3.02	3.09	3.13	-19.44	-5.17	64.23
5	-6	6	0	0	0	-0.84	-0.12	-0.13	0.52	3.1	3.03	3.09	3.13	-19.43	-5.17	64.23
1	2	12	0	0	0	-0.84	-0.12	-0.13	0.52	3.1	3.04	3.12	3.12	-19.42	-5.16	64.23
-4	-2	-3	0	0	0	-0.84	-0.12	-0.13	0.52	3.09	3.04	3.09	3.12	-19.41	-5.15	64.23
5	5	-11	0	0	0	-0.84	-0.12	-0.13	0.52	3.09	3.05	3.09	3.12	-19.4	-5.14	64.23
-4	-5	0	0	0	0	-0.84	-0.12	-0.13	0.52	3.09	3.05	3.09	3.12	-19.39	-5.14	64.23
2	1	7	0	0	0	-0.84	-0.12	-0.13	0.52	3.09	3.06	3.09	3.12	-19.38	-5.13	64.23
6	12	-15	0	0	0	-0.84	-0.12	-0.13	0.52	3.09	3.06	3.09	3.09	-19.37	-5.13	64.23
16	-4	22	0	1	0	-0.84	-0.12	-0.13	0.52	3.09	3.05	3.09	3.12	-19.31	-5.09	64.27
-3	-3	-3	0	0	0	-0.84	-0.12	-0.13	0.52	3.09	3.06	3.09	3.12	-19.31	-5.09	64.28
-1	3	10	0	0	0	-0.84	-0.12	-0.13	0.52	3.09	3.06	3.09	3.08	-19.31	-5.08	64.28
-4	-7	-10	0	0	0	-0.84	-0.12	-0.13	0.52	3.08	3.07	3.09	3.11	-19.32	-5.08	64.29
-10	5	5	0	0	0	-0.84	-0.12	-0.13	0.52	3.09	3.07	3.09	3.11	-19.32	-5.07	64.29
2	1	-14	0	0	0	-0.84	-0.12	-0.13	0.52	3.09	3.07	3.09	3.11	-19.33	-5.06	64.3
7	1	2	0	0	0	-0.84	-0.12	-0.13	0.52	3.09	3.08	3.1	3.11	-19.35	-5.05	64.31
-7	-11	-4	0	-1	0	-0.84	-0.12	-0.13	0.52	3.09	3.1	3.1	3.1	-19.33	-5	64.42
7	4	12	0	0	0	-0.84	-0.12	-0.13	0.52	3.07	3.11	3.11	3.05	-19.31	-4.99	64.42
-1	-5	-7	0	0	0	-0.84	-0.12	-0.13	0.52	3.05	3.11	3.11	3.08	-19.28	-4.98	64.41
9	10	12	0	-1	1	-0.84	-0.12	-0.13	0.52	3.02	3.12	3.12	2.95	-19.26	-4.96	64.41
8	-1	10	0	1	0	-0.84	-0.12	-0.12	0.52	2.95	3.13	3.13	2.92	-19.24	-4.94	64.42
-4	-4	-7	0	0	0	-0.84	-0.12	-0.12	0.52	2.53	3.15	3.14	0.22	-19.23	-4.92	64.41
-4	9	-6	0	0	0	-0.84	-0.12	-0.12	0.52	0	3.16	3.15	0	-19.23	-4.89	64.4
-112	633	519	75	13	8	-0.83	-0.18	-0.1	0.52	0	3.14	0	0	-24.03	0.66	63.41
-100	214	-212	-1	6	0	-0.83	-0.2	-0.1	0.51	0	3.1	3.02	0	-25.29	2.38	63.12
207	358	-500	-7	6	-2	-0.83	-0.21	-0.09	0.51	0	3.09	2.99	0	-26.75	3.85	62.82
-108	306	-628	-12	-3	-4	-0.82	-0.23	-0.09	0.51	0	3.09	2.98	0	-28.13	5.07	62.58
-99	204	-395	-17	-7	-3	-0.82	-0.24	-0.09	0.51	0	3.11	3.02	0	-29.14	5.95	62.45
-167	121	-311	-11	-6	0	-0.82	-0.25	-0.09	0.51	0	3.1	3.05	0	-29.9	6.62	62.39
-353	166	347	-66	26	3	-0.82	-0.25	-0.09	0.51	0	3.1	3.07	0	-30.84	6.06	62.26
4714	1703	-19795	14	-32177	-3971	0	0	0	0	0	3.08	3.09	0	180	0	180
-7476	-3362	19750	-12	32185	4062	-0.85	-0.25	-0.15	0.45	0	2.95	3.08	0	-33.16	-1.61	56.34
183	25	39	-11	2	27	-0.86	-0.24	-0.16	0.42	0	2.92	3.04	0	-33.57	-3.54	53.4
887	364	276	-3	-2	11	-0.87	-0.24	-0.16	0.39	0	2.93	3.05	0	-33.65	-5.52	49.87
1670	819	358	5	-11	-10	-0.89	-0.24	-0.17	0.36	0	2.91	0	0	-33.4	-7.15	46.24
3227	1364	648	19	-22	-47	-0.9	-0.24	-0.16	0.33	0	2.86	3.06	0	-32.76	-7.73	43.21
1407	752	621	33	-19	-84	-0.9	-0.24	-0.15	0.33	0	2.76	3.08	0	-32.08	-6.99	42.06
-129	89	54	27	8	-49	-0.9	-0.24	-0.15	0.34	0	2.86	3.09	0	-32.34	-6.21	43.03
-9825	-4663	-2686	-127	47	250	-0.77	-0.27	-0.12	0.57	0	2.96	3.02	0	-33.99	7.11	70.67
1351	-73	682	-10	12	37	-0.8	-0.27	-0.13	0.52	0	2.98	2.88	0	-34.43	3.59	64.8
2079	551	907	4	-5	7	-0.83	-0.26	-0.14	0.47	0	3.01	2.88	0	-34.3	0.15	58.34
2519	603	816	17	-9	-19	-0.86	-0.25	-0.15	0.41	0	2.95	3	0	-33.57	-2.6	52
2638	960	612	23	-9	-46	-0.89	-0.24	-0.15	0.37	0	2.8	3.05	0	-32.62	-4.46	46.48
4606	1702	1079	33	-19	-91	-0.9	-0.24	-0.14	0.34	0	2.47	3.08	0	-31.51	-4.91	42.59
-66	770	-455	44	-1	-113	-0.9	-0.24	-0.13	0.34	2.61	2.61	3.08	0	-31.07	-4.07	41.95
-12677	-3983	-3927	-112	19	210	-0.79	-0.27	-0.13	0.53	0	2.95	3.01	0	-34.92	5.12	66.28
1449	-42	819	-9	12	30	-0.82	-0.27	-0.14	0.49	0	3.01	2.92	0	-34.77	1.77	60.96
1879	115	904	6	2	3	-0.85	-0.26	-0.15	0.44	0	3.02	2.88	0	-34.22	-1.45	55.17
2393	713	850	13	-6	-19	-0.87	-0.25	-0.15	0.39	0	2.97	2.97	0	-33.3	-4.16	49.52
2488	1153	565	22	-16	-45	-0.89	-0.24	-0.15	0.35	0	2.91	3.02	0	-32.12	-5.85	44.63
2883	1218	868	28	-17	-74	-0.91	-0.23	-0.14	0.33	0	2.83	3.04	0	-30.91	-6.34	41.29
67	533	-281	35	-7	-91	-0.91	-0.23	-0.14	0.32	0	2.87	3.04	0	-30.14	-5.79	40.48
-8237	-2415	-3013	-23	-37	51	-0.77	-0.25	-0.11	0.58	0	2.99	3	0	-31.48	6.72	72.3
308	159	97	-9	10	16	-0.77	-0.24	-0.11	0.57	0	3.03	2.97	0	-30.57	6.21	71.27
431	106	323	-15	21	15	-0.78	-0.24	-0.11	0.56	0	3.07	2.97	0	-29.97	5.14	69.77
834	171	375	-6	7	2	-0.8	-0.23	-0.12	0.55	0	3.09	3.01	0	-29.44	3.84	67.99
1402	281	508	5	-8	-15	-0.81	-0.22	-0.12	0.54	0	3.07	3.01	0	-28.66	2.71	66.38
824	190	64	9	-10	-28	-0.81	-0.21	-0.12	0.53	0	3.05	3.02	0	-27.64	1.95	65.42
-169	-123	32	7	-4	-26	-0.82	-0.2	-0.11	0.53	0	3.01	3.01	2.62	-26.59	1.42	65.26
-1007	-1598	173	30	25	4	-0.82	-0.13	-0.12	0.54	2.39	2.87	2.97	2.89	-20.43	-3.59	67.24
-43	11	-89	1	0	0	-0.82	-0.13	-0.13	0.54	2.89	2.78	2.97	3.02	-20.57	-3.67	67.27
-13	-9	-70	-1	-2	0	-0.82	-0.13	-0.13	0.54	3.02	2.79	2.98	3.07	-20.65	-3.74	67.3
-3	-7	-54	0	-3	0	-0.82	-0.13	-0.13	0.54	3.08	2.74	2.97	3.1	-20.69	-3.81	67.32
-3	-9	40	-1	-1	0	-0.82	-0.13	-0.13	0.54	3.11	2.74	2.96	3.11	-20.65	-3.87	67.34
-10	4	49	1	0	0	-0.82	-0.13	-0.13	0.54	3.12	2.74	2.96	3.12	-20.6	-3.91	67.35
2	14	18	0	0	0	-0.82	-0.13	-0.13	0.54	3.13	2.72	2.96	3.13	-20.58	-3.94	67.36
25	-61	-21	1	0	0	-0.82	-0.13	-0.13	0.54	3.13	2.73	2.97	3.14	-20.37	-4.09	67.44
4	-7	5	0	0	0	-0.82	-0.13	-0.13	0.54	3.14	2.8	2.98	3.14	-20.34	-4.1	67.44
4	-2	-15	0	0	0	-0.82	-0.13	-0.13	0.54	3.14	2.85	2.99	3.15	-20.31	-4.11	67.44
3	8	5	0	-1	0	-0.82	-0.13	-0.13	0.54	3.15	2.86	3	3.15	-20.28	-4.11	67.45
12	2	8	0	0	0	-0.82	-0.13	-0.13	0.54	3.15	2.87	3.01	3.16	-20.24	-4.11	67.44
-5	-4	7	0	0	0	-0.82	-0.13	-0.13	0.54	3.16	2.87	3.01	3.16	-20.2	-4.11	67.45
7	-7	6	0	1	0	-0.82	-0.13	-0.13	0.54	2.86	2.86	3.01	3.16	-20.17	-4.12	67.45
-1	-20	-1	1	1	0	-0.82	-0.13	-0.13	0.54	3.16	2.85	3.01	3.16	-20.14	-4.23	67.53
-5	0	17	0	0	0	-0.82	-0.13	-0.13	0.54	3.16	2.84	3.02	3.16	-20.15	-4.23	67.53
0	-3	-3	0	0	0	-0.82	-0.13	-0.13	0.54	3.16	2.86	3.02	3.16	-20.15	-4.23	67.53
6	4	-21	0	0	0	-0.82	-0.13	-0.13	0.54	3.16	2.88	3.02	3.16	-20.17	-4.23	67.54
-2	2	-3	0	-1	0	-0.82	-0.13	-0.13	0.54	3.16	2.9	3.02	3.16	-20.16	-4.22	67.54
13	-5	-8	0	0	0	-0.82	-0.13	-0.13	0.54	3.16	2.9	3.02	3.16	-20.16	-4.23	67.54
-5	4	4	0	0	0	-0.82	-0.13	-0.13	0.54	3.16	2.91	3.03	3.16	-20.15	-4.22	67.54
-6	-8	22	-1	1	0	-0.82	-0.12	-0.13	0.54	3.16	2.91	3.04	3.16	-20.12	-4.21	67.57
10	6	-7	0	0	0	-0.82	-0.12	-0.13	0.54	3.16	2.91	3.04	3.16	-20.12	-4.22	67.58
1	-4	0	1	0	0	-0.82	-0.12	-0.13	0.54	3.16	2.92	3.04	3.16	-20.12	-4.22	67.58
-10	-4	-1	0	0	0	-0.82	-0.12	-0.13	0.54	3.16	2.92	3.04	3.16	-20.12	-4.22	67.59
5	-1	-4	0	0	0	-0.82	-0.12	-0.13	0.54	3.16	2.91	3.04	3.16	-20.12	-4.22	67.59
-5	2	1	-1	0	0	-0.82	-0.12	-0.13	0.54	3.16	2.89	3.04	3.16	-20.13	-4.22	67.6
0	6	9	0	0	0	-0.82	-0.12	-0.13	0.54	3.17	2.84	3.04	3.16	-20.13	-4.23	67.6
30143	-3882	8480	6401	-5643	5891	-0.82	0	0	0	3.17	2.82	3.03	3.16	-0.18	0.13	-0.25
-30147	3878	-8505	-6400	5643	-5891	-0.82	-0.13	-0.13	0.54	3.17	2.8	3.03	3.17	-20.24	-4.27	67.66
-1	-2	-2	0	0	0	-0.82	-0.13	-0.13	0.54	3.17	2.8	3.03	3.17	-20.24	-4.27	67.67
-5	-5	2	0	0	0	-0.82	-0.13	-0.13	0.54	3.17	2.8	3.02	3.17	-20.25	-4.27	67.67
0	-2	-9	0	0	0	-0.82	-0.13	-0.13	0.54	3.17	2.79	3.02	3.17	-20.25	-4.27	67.67
-6	-3	16	0	-1	0	-0.82	-0.13	-0.13	0.54	3.17	2.8	3.02	3.17	-20.25	-4.27	67.68
-8	1	-9	-1	1	0	-0.82	-0.13	-0.13	0.54	3.17	2.82	3.01	3.17	-20.25	-4.27	67.68
4	6	9	0	0	0	-0.82	-0.13	-0.13	0.54	3.17	2.83	3.01	3.17	-20.24	-4.27	67.68
17	-1	12	1	-1	0	-0.82	-0.13	-0.13	0.54	3.17	2.85	3.01	3.17	-20.18	-4.23	67.7
4	0	-8	0	0	0	-0.82	-0.13	-0.13	0.54	3.17	2.85	3.01	3.17	-20.17	-4.22	67.71
1	0	7	0	0	0	-0.82	-0.13	-0.13	0.54	3.17	2.88	3.01	3.17	-20.16	-4.21	67.71
-2	-4	1	0	0	0	-0.82	-0.13	-0.13	0.54	3.17	2.89	3.01	3.17	-20.15	-4.21	67.71
4	7	-9	0	0	0	-0.82	-0.13	-0.13	0.54	3.17	2.9	3.01	3.17	-20.14	-4.21	67.71
0	-4	7	0	0	0	-0.82	-0.12	-0.13	0.54	2.91	2.91	3.02	3.17	-20.13	-4.2	67.71
-4	-2	7	0	0	0	-0.82	-0.12	-0.13	0.54	3.17	2.92	3.02	3.17	-20.12	-4.2	67.71
14	13	-7	0	0	0	-0.82	-0.12	-0.13	0.54	3.17	2.93	3.03	3.16	-20.05	-4.14	67.74
6	-3	0	0	0	0	-0.82	-0.12	-0.13	0.54	3.17	2.94	3.03	3.17	-20.05	-4.14	67.74
6	-3	8	0	0	0	-0.82	-0.12	-0.13	0.54	3.17	2.95	3.03	3.16	-20.05	-4.13	67.74
-1	2	6	0	0	0	-0.82	-0.12	-0.13	0.54	3.17	2.95	3.03	3.16	-20.03	-4.13	67.74
-3	-1	-1	0	0	0	-0.82	-0.12	-0.13	0.54	3.17	2.95	3.03	3.17	-20.03	-4.12	67.74
15	-4	-1	0	0	0	-0.82	-0.12	-0.13	0.54	3.17	2.95	3.03	3.17	-20.02	-4.11	67.74
-7	-3	-15	0	0	0	-0.82	-0.12	-0.13	0.54	2.95	2.95	3.03	3.17	-20.01	-4.11	67.74
-13	4	6	0	1	0	-0.82	-0.12	-0.13	0.54	3.17	2.95	3.03	3.17	-20.01	-4.09	67.77
-5	-4	8	0	0	0	-0.82	-0.12	-0.13	0.54	3.17	2.95	3.03	3.17	-20.02	-4.09	67.78
8	-4	7	0	0	0	-0.82	-0.12	-0.13	0.54	3.17	2.95	3.03	3.17	-20.02	-4.1	67.78
-3	-2	-6	0	0	0	-0.82	-0.12	-0.13	0.54	3.17	2.95	3.03	3.17	-20.01	-4.1	67.78
-6	3	0	0	0	1	-0.82	-0.12	-0.13	0.54	3.17	2.95	3.03	3.17	-20.01	-4.1	67.78
10	4	6	0	-1	-1	-0.82	-0.12	-0.13	0.54	3.17	2.95	3.03	3.16	-20.01	-4.1	67.78
-1	1	-10	0	0	0	-0.82	-0.12	-0.13	0.54	3.17	2.96	3.04	3.16	-20.01	-4.09	67.79
5	-3	0	0	0	0	-0.82	-0.12	-0.13	0.54	3.16	2.96	3.04	3.16	-20.02	-4.07	67.82
-1	6	2	0	0	0	-0.82	-0.12	-0.13	0.54	3.16	2.96	3.04	3.16	-20.01	-4.06	67.83
7	-5	5	0	0	0	-0.82	-0.12	-0.13	0.54	3.16	2.96	3.04	3.16	-20.01	-4.06	67.83
-7	7	-4	0	0	0	-0.82	-0.12	-0.13	0.54	3.16	2.96	3.03	3.16	-20.01	-4.06	67.83
2	-2	-15	0	1	0	-0.82	-0.12	-0.13	0.54	3.17	2.96	3.03	3.17	-20.01	-4.06	67.83
-4	-8	18	0	0	0	-0.82	-0.12	-0.13	0.54	3.17	2.95	3.03	3.16	-20.01	-4.06	67.84
4	1	-12	0	0	0	-0.82	-0.12	-0.13	0.54	3.16	2.95	3.03	3.17	-20.01	-4.06	67.84
2508	-33248	-37438	-21	27847	-10206	0	0	0	0	3.17	2.95	3.03	3.17	-180	0	-180
-2512	33254	37439	21	-27848	10206	-0.82	-0.12	-0.13	0.54	3.17	2.95	3.03	3.17	-20.04	-4.05	67.87
1	1	4	0	0	0	-0.82	-0.12	-0.13	0.54	3.17	2.96	3.03	3.17	-20.03	-4.05	67.87
7	-5	-2	0	0	0	-0.82	-0.12	-0.13	0.54	3.17	2.96	3.03	3.16	-20.03	-4.05	67.88
-3	3	0	0	0	0	-0.82	-0.12	-0.13	0.54	3.17	2.96	3.03	3.17	-20.03	-4.04	67.88
-5	0	-6	0	0	0	-0.82	-0.12	-0.13	0.54	2.96	2.96	3.03	3.16	-20.03	-4.04	67.88
7	-5	-2	0	0	0	-0.82	-0.12	-0.13	0.54	3.16	2.96	3.03	3.16	-20.02	-4.05	67.89
-9	2	-3	0	0	0	-0.82	-0.12	-0.13	0.54	3.16	3.03	3.03	3.16	-20.02	-4.04	67.89
19	5	16	0	1	0	-0.82	-0.12	-0.13	0.54	2.96	2.96	3.03	3.16	-20.01	-4.02	67.92
2	2	-9	0	-1	0	-0.82	-0.12	-0.13	0.54	2.96	2.96	3.03	3.16	-20	-4.02	67.92
-12	-4	1	0	0	0	-0.82	-0.12	-0.13	0.54	3.16	2.97	3.03	3.16	-20	-4.01	67.92
-12	-4	6	0	1	0	-0.82	-0.12	-0.13	0.54	3.16	2.97	3.03	3.16	-20	-4.02	67.92
13	0	-3	0	0	0	-0.82	-0.12	-0.13	0.54	3.17	2.97	3.03	3.16	-20	-4.01	67.92
2	2	-3	0	0	0	-0.82	-0.12	-0.13	0.54	2.97	2.97	3.03	3.16	-20	-4.01	67.93
-8	3	-4	0	0	0	-0.82	-0.12	-0.13	0.54	3.17	2.97	3.03	3.16	-20	-4.01	67.94
2	4	8	0	-1	0	-0.82	-0.12	-0.13	0.55	3.16	2.97	3.03	3.16	-19.99	-4	67.96
0	-2	0	-1	0	0	-0.82	-0.12	-0.13	0.55	3.16	2.97	3.03	3.16	-19.99	-4	67.96
-1	-2	10	1	0	0	-0.82	-0.12	-0.13	0.55	3.16	2.97	3.03	3.16	-19.99	-4	67.96
1	-6	-2	0	0	0	-0.82	-0.12	-0.13	0.55	3.16	2.97	3.03	3.16	-19.99	-4	67.96
-3	7	4	0	0	0	-0.82	-0.12	-0.13	0.55	3.16	2.97	3.03	3.16	-19.98	-4	67.97
6	0	-14	0	1	1	-0.82	-0.12	-0.13	0.55	3.16	2.97	3.03	3.16	-19.99	-4	67.97
-2	-5	-5	0	0	-1	-0.82	-0.12	-0.13	0.55	3.16	3.03	3.03	3.16	-19.99	-4	67.98
5	-4	-1	0	0	0	-0.82	-0.12	-0.13	0.55	3.16	2.97	3.03	3.16	-19.97	-3.97	67.99
-6	12	-7	0	0	0	-0.82	-0.12	-0.13	0.55	3.16	2.97	3.03	3.16	-19.98	-3.97	68
1	0	8	0	0	0	-0.82	-0.12	-0.13	0.55	3.16	2.97	3.03	3.16	-19.98	-3.97	68
-2	-4	22	0	0	0	-0.82	-0.12	-0.13	0.55	3.16	2.97	3.03	3.16	-19.97	-3.97	68
-4	-2	-27	0	0	0	-0.82	-0.12	-0.13	0.55	3.16	2.97	3.03	3.16	-19.97	-3.97	68
12	2	12	0	-1	0	-0.82	-0.12	-0.13	0.55	3.16	2.97	3.03	3.16	-19.97	-3.97	68
7	1	-3	0	1	0	-0.82	-0.12	-0.13	0.55	3.16	2.97	3.03	3.16	-19.97	-3.96	68.01
-7	-1	16	0	0	0	-0.82	-0.12	-0.13	0.55	3.16	2.97	3.03	3.16	-19.97	-3.95	68.04
-2	-3	-2	-1	0	0	-0.82	-0.12	-0.13	0.55	3.16	2.97	3.04	3.16	-19.97	-3.95	68.04
-1	-3	0	0	0	0	-0.82	-0.12	-0.13	0.55	3.16	2.97	3.04	3.16	-19.97	-3.95	68.04
-1	9	-2	1	-1	0	-0.82	-0.12	-0.13	0.55	3.16	2.97	3.04	3.16	-19.96	-3.96	68.04
1	-1	-7	0	0	0	-0.82	-0.12	-0.13	0.55	2.97	2.97	3.04	3.16	-19.96	-3.96	68.04
2	2	1	0	0	0	-0.82	-0.12	-0.13	0.55	3.16	2.97	3.04	3.16	-19.97	-3.96	68.05
2	-3	-3	0	0	0	-0.82	-0.12	-0.13	0.55	3.16	3.04	3.04	3.16	-19.96	-3.95	68.05
