# Supplementary material for: Image Generation for 2D-CNN Using Time-Series Signal Features from Foot Gesture Applied to Select Cobot Operating Mode
Source: Sensors (Basel). 2021 Aug 26;21(17):5743. doi: 10.3390/s21175743 (PMC8434500; doi:10.3390/s21175743)
Supplement: Supplementary file 1 [file sensors-21-05743-s001.zip › data_fadwa/Cigarette crush with the forefoot/ccf77.xlsx]

## Sheet: ccf77
1	-2	-5	0	1	0	-0.82	-0.13	-0.12	0.55	2.91	2.88	2.88	2.96	-20.6	-3.32	67.92
-11	-2	-5	1	0	0	-0.82	-0.13	-0.12	0.55	2.93	2.71	2.88	2.95	-20.71	-3.44	67.96
0	-6	-17	0	0	0	-0.82	-0.13	-0.13	0.55	2.91	2.71	2.88	2.93	-20.73	-3.45	67.96
3	-2	15	0	0	1	-0.82	-0.13	-0.13	0.55	2.88	2.71	2.87	2.91	-20.74	-3.45	67.96
-11	0	-9	0	0	0	-0.82	-0.13	-0.13	0.55	2.83	2.72	2.86	2.89	-20.76	-3.45	67.97
-1	9	1	0	0	0	-0.82	-0.13	-0.13	0.55	2.82	2.71	2.84	2.91	-20.77	-3.44	67.96
6	1	0	0	0	-1	-0.82	-0.13	-0.13	0.55	2.85	2.58	2.83	2.92	-20.77	-3.44	67.96
-6	-1	-3	0	0	1	-0.82	-0.13	-0.13	0.55	2.89	2.52	2.82	2.93	-20.78	-3.43	67.96
-21	-7	-7	-1	0	0	-0.82	-0.13	-0.13	0.54	2.9	2.52	2.81	2.93	-20.89	-3.48	67.98
3	7	7	0	-1	0	-0.82	-0.13	-0.13	0.54	2.9	2.59	2.82	2.93	-20.89	-3.48	67.98
2	0	-14	0	0	0	-0.82	-0.13	-0.13	0.54	2.89	2.6	2.83	2.93	-20.89	-3.48	67.98
6	6	3	0	0	0	-0.82	-0.13	-0.13	0.54	2.89	2.59	2.83	2.93	-20.88	-3.48	67.97
0	-6	9	1	0	0	-0.82	-0.13	-0.13	0.54	2.9	2.57	2.83	2.93	-20.87	-3.47	67.97
-4	4	-9	-1	0	0	-0.82	-0.13	-0.13	0.54	2.9	2.55	2.83	2.93	-20.86	-3.47	67.97
8	-6	12	0	0	0	-0.82	-0.13	-0.13	0.54	2.9	2.57	2.83	2.93	-20.86	-3.48	67.96
-20	1	-5	0	0	-1	-0.82	-0.13	-0.13	0.54	2.9	2.61	2.83	2.9	-20.85	-3.48	67.95
8	-7	10	1	0	1	-0.82	-0.13	-0.13	0.54	2.9	2.6	2.83	2.94	-20.85	-3.48	67.95
0	-1	-2	0	0	-1	-0.82	-0.13	-0.13	0.54	2.9	2.58	2.82	2.94	-20.85	-3.48	67.95
4	-1	-2	0	0	1	-0.82	-0.13	-0.13	0.54	2.91	2.55	2.82	2.94	-20.85	-3.49	67.95
-7	-2	-10	-1	0	0	-0.82	-0.13	-0.13	0.54	2.91	2.56	2.82	2.94	-20.85	-3.49	67.95
7	6	6	0	0	-1	-0.82	-0.13	-0.13	0.54	2.92	2.57	2.82	2.95	-20.85	-3.49	67.95
8	-1	-5	0	1	0	-0.82	-0.13	-0.13	0.54	2.92	2.56	2.81	2.95	-20.85	-3.49	67.95
-4	-1	-11	0	-1	0	-0.82	-0.13	-0.13	0.54	2.93	2.56	2.81	2.95	-20.84	-3.5	67.95
0	-6	14	0	1	0	-0.82	-0.13	-0.13	0.54	2.93	2.56	2.81	2.93	-20.84	-3.51	67.95
-3	7	2	1	0	1	-0.82	-0.13	-0.13	0.54	2.93	2.57	2.81	2.95	-20.84	-3.51	67.95
1	5	4	0	0	-1	-0.82	-0.13	-0.13	0.54	2.93	2.57	2.81	2.95	-20.83	-3.51	67.95
-3	3	-10	0	0	0	-0.82	-0.13	-0.13	0.54	2.93	2.57	2.81	2.95	-20.84	-3.5	67.95
-2	-9	2	0	0	1	-0.82	-0.13	-0.13	0.54	2.57	2.57	2.82	2.95	-20.84	-3.5	67.95
7	1	9	0	0	0	-0.82	-0.13	-0.13	0.54	2.93	2.58	2.83	2.95	-20.84	-3.51	67.94
-1	-7	-3	0	0	0	-0.82	-0.13	-0.13	0.54	2.93	2.58	2.83	2.95	-20.86	-3.52	67.95
3	-2	-8	0	0	-1	-0.82	-0.13	-0.13	0.54	2.93	2.58	2.84	2.95	-20.86	-3.52	67.95
-4	3	9	-1	0	0	-0.82	-0.13	-0.13	0.54	2.93	2.57	2.84	2.96	-20.86	-3.53	67.94
-8	2	-6	0	0	0	-0.82	-0.13	-0.13	0.54	2.95	2.55	2.84	2.96	-20.87	-3.53	67.95
10	1	7	0	0	0	-0.82	-0.13	-0.13	0.54	2.95	2.56	2.84	2.97	-20.87	-3.53	67.95
-2	-1	-2	0	0	0	-0.82	-0.13	-0.13	0.54	2.96	2.58	2.85	2.97	-20.87	-3.54	67.95
-2	2	2	0	0	0	-0.82	-0.13	-0.13	0.54	2.96	2.64	2.87	2.97	-20.87	-3.54	67.95
21711	25845	-36158	-24	493	-18920	0	0	0	0	2.96	2.77	2.95	2.87	-180	0	180
-21713	-25842	36225	28	-495	18921	-0.82	-0.13	-0.12	0.54	2.79	3.01	3.04	0.45	-20.81	-3.34	67.94
-3	-59	30	3	0	1	-0.82	-0.13	-0.12	0.55	0	3.08	3.06	0	-20.83	-3.19	67.92
12	41	76	4	0	0	-0.82	-0.14	-0.12	0.55	0	3.1	3.05	0	-20.87	-2.97	67.88
-99	-29	375	14	4	4	-0.82	-0.14	-0.12	0.55	3.1	3.1	2.97	0	-21.04	-2.51	67.81
-33	144	246	19	3	3	-0.82	-0.15	-0.12	0.54	0	3.08	2.9	0	-21.53	-1.62	67.6
110	182	50	14	3	-2	-0.82	-0.16	-0.11	0.54	0	3.07	2.85	0	-22.25	-0.31	67.42
-115	170	-131	8	-1	1	-0.81	-0.17	-0.1	0.54	0	3.06	2.79	0	-23.13	1.21	67.24
-60	192	-177	8	2	2	-0.81	-0.19	-0.09	0.54	0	2.81	2.81	0	-24.12	2.9	66.97
-208	2256	-2258	-77	-5	-6	-0.79	-0.31	-0.06	0.53	0	3.08	2.88	0	-34.76	14.05	62.92
-149	-86	-197	-12	1	2	-0.79	-0.31	-0.06	0.52	0	3.09	3.02	0	-34.8	13.72	62.81
-75	-54	39	-12	1	1	-0.79	-0.31	-0.06	0.52	0	3.1	3.11	0	-34.71	13.07	62.66
-295	-160	84	-15	4	4	-0.8	-0.3	-0.07	0.52	3.1	3.1	3.12	0	-34.52	12.03	62.49
-185	-148	215	-19	7	9	-0.8	-0.3	-0.08	0.51	0	3.11	3.06	0	-34.25	10.44	62.17
-1352	-740	75	-22	25	22	-0.81	-0.29	-0.09	0.5	0	3.04	3.07	0	-34.24	7.99	61.46
-1085	-800	383	-8	12	39	-0.82	-0.28	-0.11	0.49	0	2.98	3.07	0	-34.46	4.88	59.87
3630	-1436	1632	272	-125	-335	-0.73	-0.33	-0.07	0.59	0	2.65	3.08	0	-36.46	16.3	72.06
-3135	-1797	-1945	-31	-8	43	-0.69	-0.34	-0.06	0.64	0	2.43	3.08	0	-35.68	20.74	79.25
-4793	-1539	-2810	-74	36	88	-0.65	-0.35	-0.06	0.67	0	2.68	3.04	0	-35.43	23.34	84.69
-1141	298	-1880	-94	35	120	-0.63	-0.35	-0.07	0.68	0	2.92	2.92	0	-36.35	23.38	86.59
1928	2099	1495	-26	-34	56	-0.64	-0.35	-0.07	0.68	2.15	2.81	2.81	0	-35.73	22.26	86.04
-191	960	519	-26	9	52	-0.66	-0.33	-0.07	0.67	0	2.52	2.89	0	-35.05	20.56	84.29
-662	-523	1231	-46	62	66	-0.69	-0.32	-0.08	0.64	0	2.31	2.98	0	-35.28	17.27	80.7
4957	-205	1542	248	-86	-369	-0.73	-0.32	-0.09	0.6	0	0	3.04	0	-36.59	15.24	73.67
-5163	-1869	-2858	-69	43	94	-0.7	-0.34	-0.09	0.63	0	0	3.06	0	-37.41	17.33	78.32
-408	414	-1287	-79	19	115	-0.69	-0.34	-0.1	0.63	0	1.87	2.96	0	-38.82	17.07	79.5
548	1259	600	-28	-35	53	-0.69	-0.34	-0.11	0.63	0	2.35	2.84	0	-38.6	15.99	78.61
-888	-89	513	-35	14	66	-0.71	-0.33	-0.11	0.61	0	2.66	2.78	0	-38.4	13.92	76.3
1481	333	966	-44	41	59	-0.74	-0.32	-0.12	0.58	2.51	2.85	2.85	0	-38.47	10.49	71.93
1986	180	1017	-16	15	38	-0.78	-0.3	-0.13	0.53	0	2.26	2.92	0	-38.21	6.32	66.24
1014	1510	-598	113	-54	-225	-0.8	-0.28	-0.14	0.51	0	2.02	2.96	0	-36.47	3.9	64.33
1348	543	780	-6	-13	10	-0.8	-0.27	-0.14	0.51	0	2.49	2.93	0	-35.61	3.29	64.18
1023	385	371	-3	-15	3	-0.81	-0.26	-0.14	0.51	2.78	2.78	2.92	0	-34.31	2.92	63.86
687	174	592	-2	-1	-2	-0.81	-0.25	-0.13	0.51	0	2.82	2.98	0	-32.74	2.56	63.55
484	16	496	-3	9	-5	-0.82	-0.24	-0.13	0.51	0	2.89	2.98	0	-31.26	2.07	63.32
646	48	412	1	9	-8	-0.82	-0.23	-0.12	0.51	0	2.83	2.9	0	-29.96	1.49	63.22
124	-90	87	2	4	-14	-0.82	-0.22	-0.12	0.51	0	2.79	2.79	2.77	-28.84	0.89	63.48
20	-1537	349	37	23	14	-0.83	-0.13	-0.13	0.53	2.62	2.09	2.65	2.92	-21.29	-4.49	65.85
12	-17	-99	0	0	0	-0.83	-0.13	-0.13	0.53	2.86	2.18	2.62	2.97	-21.35	-4.53	65.86
-13	-15	-40	0	-2	0	-0.83	-0.13	-0.13	0.53	2.92	2.38	2.63	3.01	-21.39	-4.55	65.88
-6	2	-16	0	-2	1	-0.83	-0.13	-0.13	0.53	2.47	2.47	2.62	3.04	-21.35	-4.55	65.88
8	7	21	0	-1	0	-0.83	-0.13	-0.13	0.53	3.03	2.53	2.61	3.06	-21.28	-4.54	65.87
7	1	18	0	0	0	-0.83	-0.13	-0.13	0.53	3.04	2.53	2.54	3.06	-21.21	-4.52	65.86
-9	1	-6	0	0	0	-0.83	-0.13	-0.13	0.53	3.04	2.53	2.53	3.06	-21.12	-4.5	65.85
13	-5	12	0	0	0	-0.83	-0.13	-0.13	0.53	3.05	2.53	3.07	3.07	-21.04	-4.48	65.83
58	-14	-5	0	3	-1	-0.83	-0.13	-0.13	0.53	3.05	2.56	2.65	3.08	-20.72	-4.46	65.82
-1	-2	24	0	0	0	-0.83	-0.13	-0.13	0.53	2.5	2.5	2.7	3.08	-20.73	-4.47	65.82
8	-5	21	0	1	0	-0.83	-0.13	-0.13	0.53	3.08	2.74	2.74	3.08	-20.74	-4.49	65.83
-8	-1	-1	0	0	0	-0.83	-0.13	-0.13	0.53	2.37	2.76	2.76	3.08	-20.77	-4.51	65.82
-12	-4	-10	0	0	0	-0.83	-0.13	-0.13	0.53	3.08	2.36	2.76	3.08	-20.81	-4.54	65.84
-13	2	-6	0	0	0	-0.83	-0.13	-0.13	0.53	3.08	2.44	2.75	3.08	-20.85	-4.57	65.85
-2	0	-5	0	0	0	-0.83	-0.13	-0.13	0.53	3.07	2.48	2.74	3.08	-20.89	-4.59	65.86
-3	-5	-14	1	-2	1	-0.83	-0.13	-0.13	0.53	2.5	2.5	2.73	3.07	-20.89	-4.56	65.84
-2	2	-7	0	0	0	-0.83	-0.13	-0.13	0.53	3.06	2.49	2.72	3.07	-20.88	-4.55	65.84
-7	1	9	0	0	0	-0.83	-0.13	-0.13	0.53	3.06	2.47	2.72	3.07	-20.87	-4.55	65.83
7	8	-3	0	0	-1	-0.83	-0.13	-0.13	0.53	3.06	2.43	2.72	3.07	-20.87	-4.54	65.83
-8	-5	-5	0	1	0	-0.83	-0.13	-0.13	0.53	3.05	2.71	2.71	3.07	-20.87	-4.54	65.83
3	1	7	0	-1	0	-0.83	-0.13	-0.13	0.53	3.05	2.48	2.71	3.07	-20.87	-4.54	65.83
8	-8	-12	0	1	1	-0.83	-0.13	-0.13	0.53	3.05	2.49	2.71	3.07	-20.87	-4.53	65.83
-9	7	11	0	-1	0	-0.83	-0.13	-0.13	0.53	3.05	2.48	2.7	3.07	-20.83	-4.51	65.82
0	-4	-4	-1	0	0	-0.83	-0.13	-0.13	0.53	2.47	2.47	2.69	3.07	-20.83	-4.51	65.82
10	1	13	1	1	0	-0.83	-0.13	-0.13	0.53	3.05	2.48	2.68	3.07	-20.83	-4.51	65.81
3	-4	0	0	0	0	-0.83	-0.13	-0.13	0.53	3.06	2.49	2.69	3.08	-20.82	-4.5	65.81
-3	3	-14	0	-1	0	-0.83	-0.13	-0.13	0.53	3.06	2.45	2.69	3.08	-20.82	-4.5	65.81
0	4	2	0	0	0	-0.83	-0.13	-0.13	0.53	3.06	2.7	2.7	3.08	-20.82	-4.5	65.81
