# Supplementary material for: Image Generation for 2D-CNN Using Time-Series Signal Features from Foot Gesture Applied to Select Cobot Operating Mode
Source: Sensors (Basel). 2021 Aug 26;21(17):5743. doi: 10.3390/s21175743 (PMC8434500; doi:10.3390/s21175743)
Supplement: Supplementary file 1 [file sensors-21-05743-s001.zip › data_fadwa/Cigarette crush with the forefoot/ccf78.xlsx]

## Sheet: ccf78
7	2	-11	0	-1	1	-0.83	-0.13	-0.13	0.53	2.73	2.74	2.87	2.85	-20.84	-4.48	65.48
1	0	-6	0	0	0	-0.83	-0.13	-0.13	0.53	2.73	2.83	2.91	2.89	-20.84	-4.47	65.48
16	16	25	-1	0	-1	-0.83	-0.13	-0.13	0.53	2.77	2.89	2.93	2.96	-20.65	-4.35	65.46
7	0	5	0	0	0	-0.83	-0.13	-0.13	0.53	2.9	2.89	2.94	3	-20.63	-4.36	65.47
6	4	15	0	0	0	-0.83	-0.13	-0.13	0.53	2.96	2.89	2.96	3.03	-20.62	-4.37	65.47
-1	-4	-1	0	1	0	-0.83	-0.13	-0.13	0.53	3.01	2.88	2.96	3.06	-20.62	-4.39	65.49
-11	-3	5	0	0	0	-0.83	-0.13	-0.13	0.53	3.05	2.85	2.97	3.09	-20.61	-4.4	65.49
10	-4	6	0	0	0	-0.83	-0.13	-0.13	0.53	3.09	2.84	2.99	3.11	-20.6	-4.42	65.5
-5	-5	-11	0	0	0	-0.83	-0.13	-0.13	0.53	3.11	2.86	3.03	3.12	-20.6	-4.43	65.51
-7	-73	6	0	0	0	-0.83	-0.13	-0.13	0.53	3.13	2.93	3.06	3.12	-20.46	-4.76	65.65
-4	-3	-9	0	-1	0	-0.83	-0.13	-0.13	0.53	3.12	2.96	3.08	3.12	-20.45	-4.78	65.65
-1	0	-7	0	0	0	-0.83	-0.13	-0.13	0.53	3.12	2.98	3.1	3.11	-20.45	-4.78	65.66
7	7	-6	1	0	0	-0.83	-0.13	-0.13	0.53	3.1	3.01	3.11	3.09	-20.44	-4.78	65.66
8	4	4	-1	0	0	-0.83	-0.13	-0.13	0.53	3.07	3.04	3.12	3.07	-20.42	-4.77	65.66
-2	-6	1	0	0	0	-0.83	-0.13	-0.13	0.53	3.04	3.06	3.13	3.04	-20.4	-4.76	65.66
0	5	2	1	0	1	-0.83	-0.13	-0.13	0.53	3.08	3.08	3.14	3.01	-20.38	-4.76	65.66
38	19	19	0	0	0	-0.83	-0.13	-0.13	0.53	2.94	3.1	3.14	2.98	-20.21	-4.49	65.63
0	-1	8	0	0	0	-0.83	-0.13	-0.13	0.53	2.9	3.11	3.14	2.97	-20.21	-4.47	65.62
5	3	4	0	0	-1	-0.83	-0.13	-0.13	0.53	2.92	3.11	3.14	2.98	-20.19	-4.45	65.62
3	6	1	0	0	0	-0.83	-0.13	-0.13	0.53	3.11	3.11	3.14	3.01	-20.18	-4.43	65.63
3	4	-6	0	0	0	-0.83	-0.13	-0.13	0.53	2.96	3.14	3.14	3.03	-20.18	-4.42	65.63
2	2	4	-1	0	0	-0.83	-0.13	-0.13	0.53	3	3.1	3.14	3.04	-20.17	-4.41	65.63
-12	2	-17	0	0	0	-0.83	-0.13	-0.13	0.53	3.02	3.1	3.14	3.05	-20.17	-4.42	65.64
3	-4	5	0	0	0	-0.83	-0.13	-0.13	0.53	3.03	3.14	3.14	3.05	-20.16	-4.42	65.64
11	-17	-10	1	1	0	-0.83	-0.13	-0.13	0.53	3.03	3.1	3.14	3.04	-20.1	-4.49	65.7
2	-4	10	0	0	0	-0.83	-0.13	-0.13	0.53	3.02	3.09	3.14	3.05	-20.11	-4.49	65.71
-3	2	-2	0	0	0	-0.83	-0.13	-0.13	0.53	3.03	3.14	3.14	3.06	-20.13	-4.49	65.72
0	5	8	0	0	0	-0.83	-0.13	-0.13	0.53	3.08	3.08	3.14	3.06	-20.15	-4.48	65.72
3	-1	-21	-1	0	0	-0.83	-0.13	-0.13	0.53	3.06	3.08	3.14	3.07	-20.16	-4.49	65.73
-2	-2	13	0	0	0	-0.83	-0.13	-0.13	0.53	3.07	3.07	3.13	3.08	-20.16	-4.5	65.73
1	-1	0	0	0	0	-0.83	-0.13	-0.13	0.53	3.08	3.07	3.13	3.08	-20.17	-4.51	65.74
-17	-14	-6	1	-1	0	-0.83	-0.13	-0.13	0.53	3.08	3.07	3.13	3.09	-20.18	-4.57	65.8
7	3	-7	0	0	0	-0.83	-0.13	-0.13	0.53	3.09	3.07	3.13	3.09	-20.17	-4.56	65.79
-4	5	4	0	0	0	-0.83	-0.13	-0.13	0.53	3.09	3.07	3.12	3.09	-20.15	-4.55	65.79
5	0	14	0	0	0	-0.83	-0.13	-0.13	0.53	3.09	3.07	3.12	3.09	-20.14	-4.55	65.8
7	-6	-2	0	0	0	-0.83	-0.13	-0.13	0.53	3.09	3.12	3.12	3.09	-20.12	-4.54	65.8
0	4	2	0	0	0	-0.83	-0.13	-0.13	0.53	3.09	3.07	3.12	3.09	-20.1	-4.53	65.8
0	2	-3	0	0	0	-0.83	-0.13	-0.13	0.53	3.08	3.07	3.13	2.78	-20.09	-4.53	65.8
-81	1	425	19	10	3	-0.83	-0.13	-0.13	0.53	2.78	3.13	3.15	0	-20.79	-3.94	65.79
-236	-18	498	23	7	8	-0.83	-0.14	-0.13	0.53	3.13	3.13	3.11	0	-21.55	-3.35	65.66
-108	140	233	26	-4	4	-0.83	-0.16	-0.12	0.53	0	3.1	3.05	0	-22.59	-2	65.35
171	319	-177	14	-3	-1	-0.83	-0.17	-0.11	0.53	0	3.07	2.98	0	-23.71	-0.14	64.97
198	336	-239	6	2	-6	-0.82	-0.19	-0.1	0.53	0	3.06	3	0	-24.96	1.95	64.67
-58	221	-496	-13	6	-2	-0.82	-0.21	-0.09	0.53	0	3.02	3.02	0	-26.3	3.85	64.43
150	141	-488	-10	19	2	-0.82	-0.23	-0.09	0.52	0	3.09	3.02	0	-27.85	5.38	64.13
-846	1146	-560	-68	-28	-4	-0.81	-0.28	-0.09	0.51	3.08	3.08	3.04	0	-33.23	7.6	62.55
-83	-37	-121	-3	2	1	-0.81	-0.28	-0.1	0.51	0	3.06	3.06	0	-33.44	7.37	62.42
-194	-89	-138	-7	1	5	-0.81	-0.28	-0.1	0.51	3.04	3.04	3.08	0	-33.65	6.98	62.21
-185	17	43	-13	2	5	-0.81	-0.28	-0.1	0.5	0	3.03	3.07	0	-33.75	6.29	61.87
-143	-122	-111	-9	3	6	-0.82	-0.27	-0.11	0.5	0	3.04	3.03	0	-33.77	5.29	61.39
-673	-335	46	-7	6	9	-0.82	-0.27	-0.12	0.49	0	2.98	3.05	0	-33.8	3.98	60.72
-1275	-681	-258	4	5	35	-0.83	-0.26	-0.13	0.48	0	3.04	3.04	0	-34.14	2.46	59.51
-626	-495	-133	-14	9	40	-0.84	-0.26	-0.14	0.46	0	2.64	3.06	0	-34.52	0.57	57.23
-2357	-1950	-1616	19	-44	-62	-0.69	-0.31	-0.1	0.64	0	2.52	3.07	0	-35.9	15.15	80.3
-196	708	-301	-8	-10	37	-0.71	-0.31	-0.1	0.63	0	2.7	3.02	0	-35.71	13.97	78.81
2179	2212	-2435	-40	31	45	-0.73	-0.3	-0.11	0.61	0	2.94	2.94	0	-36	12.24	75.87
-1866	-3616	2494	-28	43	76	-0.75	-0.3	-0.13	0.57	0	2.75	2.91	0	-36.6	8.64	71.84
1081	195	1351	-10	7	39	-0.79	-0.29	-0.14	0.53	0	2.68	3	0	-37.06	4.68	65.78
1311	357	1129	-2	9	23	-0.83	-0.28	-0.15	0.47	0	1.75	3.01	0	-37.06	0.45	58.91
2993	725	1352	7	2	-6	-0.86	-0.27	-0.16	0.4	0	0	0	0	-36.49	-3.6	51.66
-6782	-98	-4329	52	-94	-129	-0.73	-0.32	-0.12	0.59	0	0.5	2.99	0	-38.14	11.47	74.3
438	-137	540	-35	46	61	-0.76	-0.31	-0.13	0.56	0	1.73	2.89	0	-38.09	8.85	70.1
1962	-12	1057	-17	19	35	-0.79	-0.3	-0.14	0.52	0	1.96	2.8	0	-38.05	5.29	64.42
1944	239	1016	-5	12	13	-0.83	-0.29	-0.15	0.46	0	2.83	2.83	0	-37.64	1.45	58.11
2814	665	1501	7	4	-10	-0.86	-0.28	-0.15	0.41	0	1.3	2.88	0	-36.77	-2.25	51.62
4164	1524	1696	33	-22	-58	-0.88	-0.26	-0.15	0.36	0	0	2.94	0	-35.31	-4.67	45.84
4383	1681	1288	55	-40	-106	-0.9	-0.26	-0.14	0.33	0	0	2.91	0	-33.72	-4.87	42.14
-13915	-3085	-6109	-64	45	119	-0.77	-0.31	-0.12	0.54	0	0	2.88	0	-37.79	8.62	67.35
2109	72	787	-10	7	14	-0.8	-0.3	-0.13	0.5	0	1.18	2.83	0	-37.91	5.47	62.11
1897	369	999	2	-3	-4	-0.83	-0.29	-0.14	0.46	0	1.95	2.8	0	-37.54	2.3	56.75
2170	605	1120	8	1	-16	-0.85	-0.28	-0.14	0.41	0	2.03	2.83	0	-36.81	-0.52	51.58
3067	996	1160	20	-11	-47	-0.87	-0.27	-0.14	0.37	0	2.87	2.87	0	-35.75	-2.56	47.12
2602	1053	755	40	-32	-79	-0.89	-0.27	-0.14	0.35	0	2.09	2.93	0	-34.56	-3.11	44.37
-921	361	-334	35	-5	-76	-0.89	-0.26	-0.13	0.35	0	2.33	2.96	0	-33.91	-2.57	44.07
-1146	-136	-441	10	16	-36	-0.88	-0.26	-0.13	0.36	0	2.75	3.01	0	-34.18	-2.27	45.31
-4557	-2059	-1362	-56	-37	50	-0.84	-0.19	-0.14	0.49	0	3.08	3.08	0	-27.06	-2.22	61.1
-78	-225	-31	3	-1	2	-0.84	-0.18	-0.14	0.49	0	3.02	3.09	0	-26.09	-2.87	61.39
19	-173	126	0	-2	0	-0.84	-0.17	-0.14	0.49	0	3.04	2.09	2.09	-25.1	-3.47	61.63
175	-99	70	1	-3	0	-0.84	-0.16	-0.14	0.5	0.66	2.97	3.05	2.87	-24.01	-4.01	61.84
107	-182	77	-1	-3	0	-0.84	-0.15	-0.14	0.5	2.87	2.87	3.03	3.03	-22.87	-4.52	62.06
-40	-196	706	12	-4	3	-0.84	-0.14	-0.13	0.5	3.01	2.86	3.01	3.08	-21.64	-4.92	62.24
102	-138	-425	9	24	4	-0.84	-0.13	-0.13	0.5	3.07	2.88	3.01	3.1	-20.96	-5.07	62.32
264	-192	-371	13	6	3	-0.85	-0.12	-0.13	0.5	3.1	2.84	3	3.13	-20.03	-5.75	62.51
13	-13	-12	0	1	0	-0.85	-0.12	-0.13	0.5	3.13	3.01	3.14	3.14	-19.96	-5.76	62.52
7	-11	1	1	0	0	-0.85	-0.12	-0.13	0.5	3.13	2.86	3.02	3.14	-19.91	-5.77	62.52
-6	6	12	0	1	0	-0.85	-0.12	-0.13	0.5	3.13	2.88	3.14	3.14	-19.87	-5.77	62.52
14	-3	1	0	0	0	-0.85	-0.12	-0.13	0.5	3.14	2.9	3.03	3.14	-19.84	-5.78	62.53
5	-3	-4	0	0	0	-0.85	-0.12	-0.13	0.5	3.14	2.88	3.04	3.14	-19.83	-5.79	62.53
-1	-9	-14	0	0	0	-0.85	-0.12	-0.13	0.5	3.14	2.84	3.03	3.15	-19.81	-5.8	62.54
9	-5	31	0	1	0	-0.85	-0.12	-0.13	0.5	3.14	2.77	3.03	3.15	-19.74	-5.86	62.59
2	-3	5	1	0	0	-0.85	-0.12	-0.13	0.5	3.14	2.7	3.03	3.15	-19.76	-5.87	62.59
-1	0	-24	0	0	0	-0.85	-0.12	-0.13	0.5	3.14	3.03	3.03	3.15	-19.77	-5.89	62.59
7	-3	-11	0	0	0	-0.85	-0.12	-0.13	0.5	3.15	2.68	3.03	3.15	-19.79	-5.89	62.6
-13	-4	13	0	0	0	-0.85	-0.12	-0.13	0.5	3.15	2.73	3.03	3.15	-19.81	-5.91	62.6
-5	-8	-10	-1	0	0	-0.85	-0.12	-0.13	0.5	3.15	2.76	3.04	3.15	-19.82	-5.91	62.61
-7	4	-5	0	0	0	-0.85	-0.12	-0.13	0.5	3.15	2.82	3.04	3.15	-19.83	-5.92	62.62
14	2	30	0	0	0	-0.84	-0.12	-0.13	0.5	3.15	2.84	3.05	3.15	-19.79	-5.96	62.66
-1	-7	-13	0	0	0	-0.84	-0.12	-0.13	0.5	3.15	2.86	3.06	3.15	-19.79	-5.97	62.67
-2	-1	2	0	0	0	-0.84	-0.12	-0.13	0.5	3.15	2.87	3.07	3.15	-19.79	-5.98	62.67
-7	5	-9	0	0	0	-0.84	-0.12	-0.13	0.5	3.15	2.87	3.15	3.15	-19.8	-5.99	62.68
