# Supplementary material for: Image Generation for 2D-CNN Using Time-Series Signal Features from Foot Gesture Applied to Select Cobot Operating Mode
Source: Sensors (Basel). 2021 Aug 26;21(17):5743. doi: 10.3390/s21175743 (PMC8434500; doi:10.3390/s21175743)
Supplement: Supplementary file 1 [file sensors-21-05743-s001.zip › data_fadwa/Cigarette crush with the forefoot/ccf79.xlsx]

## Sheet: ccf79
3	-1	-4	0	1	0	-0.84	-0.12	-0.13	0.51	2.84	2.84	3.03	3.14	-19.47	-5.43	63.94
-5	-11	14	0	0	0	-0.84	-0.12	-0.13	0.51	3.14	2.68	3.03	3.15	-19.5	-5.46	63.95
-7	-8	-5	0	0	0	-0.84	-0.12	-0.13	0.51	3.15	2.55	3.03	3.15	-19.52	-5.5	63.96
-79	-25	-29	0	1	0	-0.84	-0.12	-0.14	0.51	3.15	2.35	3.02	3.15	-20.05	-5.93	64.14
-2	-7	-16	0	0	0	-0.84	-0.12	-0.14	0.51	3.16	2.3	3.02	3.16	-20.09	-5.96	64.15
-19	-7	-7	0	0	0	-0.84	-0.12	-0.14	0.51	3.16	2.28	3.02	3.16	-20.14	-6	64.17
0	2	-7	0	-1	0	-0.84	-0.12	-0.14	0.51	3.16	2.26	3.16	3.16	-20.19	-6.04	64.18
-3	1	-13	0	0	0	-0.84	-0.12	-0.14	0.51	3.16	2.34	3.02	3.16	-20.22	-6.06	64.19
-9	0	9	0	0	0	-0.84	-0.12	-0.14	0.51	3.16	2.37	3.02	3.16	-20.25	-6.08	64.2
-3	1	3	0	-1	0	-0.84	-0.12	-0.14	0.51	3.16	2.37	3.01	3.16	-20.27	-6.1	64.21
-18	7	24	1	-1	0	-0.84	-0.12	-0.14	0.51	3.16	2.42	3.01	3.16	-20.26	-6.06	64.23
8	-3	-4	0	1	0	-0.84	-0.12	-0.14	0.51	3.16	2.4	3.01	3.16	-20.26	-6.06	64.23
4	0	-13	0	-1	0	-0.84	-0.12	-0.14	0.51	3.16	2.36	3.01	3.16	-20.25	-6.07	64.23
-3	6	-1	-1	1	0	-0.84	-0.12	-0.14	0.51	3.16	2.36	3.01	3.16	-20.25	-6.07	64.23
5	2	-5	1	0	0	-0.84	-0.12	-0.14	0.51	3.16	2.4	3.01	3.16	-20.25	-6.06	64.23
-4	-3	7	0	0	0	-0.84	-0.12	-0.14	0.51	3.16	2.39	3.01	3.16	-20.26	-6.07	64.24
-1	-8	0	0	0	0	-0.84	-0.12	-0.14	0.51	3.16	2.38	3.01	3.16	-20.26	-6.07	64.24
-5	11	-1	-1	0	0	-0.84	-0.12	-0.14	0.52	3.16	2.4	3.02	3.16	-20.31	-6.09	64.28
-1	-14	6	0	-1	0	-0.84	-0.12	-0.14	0.52	3.17	2.43	3.02	3.16	-20.31	-6.1	64.28
-6	3	-5	1	0	1	-0.84	-0.12	-0.14	0.52	3.16	2.47	3.02	3.16	-20.3	-6.1	64.28
9	-3	1	0	0	0	-0.84	-0.12	-0.14	0.52	3.16	2.53	3.02	3.16	-20.28	-6.09	64.28
2	-11	-6	0	-1	0	-0.84	-0.12	-0.14	0.52	3.16	2.63	3.03	3.16	-20.25	-6.07	64.27
-2	9	3	0	0	0	-0.84	-0.12	-0.14	0.52	3.16	2.67	3.04	3.15	-20.23	-6.05	64.26
9	1	2	0	1	0	-0.84	-0.12	-0.14	0.52	3.16	2.78	3.05	3.15	-20.2	-6.04	64.26
-1217	11069	11520	-21761	-20991	24064	-0.84	-0.12	-0.14	0.52	3.16	2.81	3.05	3.15	-20.18	-6.02	64.25
1280	-11052	-11504	21761	20992	-24064	-0.84	-0.12	-0.13	0.52	3.15	2.82	3.05	3.15	-19.83	-5.81	64.19
3	3	0	0	0	-1	-0.84	-0.12	-0.13	0.52	3.15	2.81	3.05	3.15	-19.83	-5.81	64.19
-8	-5	9	0	0	0	-0.84	-0.12	-0.13	0.52	3.15	2.79	3.05	3.15	-19.83	-5.81	64.21
-4	1	6	0	0	0	-0.84	-0.12	-0.13	0.52	3.15	2.76	3.05	3.15	-19.84	-5.82	64.2
4	4	-6	-1	0	0	-0.84	-0.12	-0.13	0.52	3.16	2.74	3.04	3.15	-19.85	-5.82	64.2
-3	1	3	1	0	1	-0.84	-0.12	-0.13	0.52	3.16	2.73	3.04	3.15	-19.86	-5.82	64.21
4	-1	5	0	0	-1	-0.84	-0.12	-0.13	0.52	3.16	2.73	3.04	3.15	-19.87	-5.83	64.21
-10	-2	-5	0	0	0	-0.84	-0.12	-0.13	0.52	3.16	2.73	3.04	3.15	-19.9	-5.83	64.25
-7	3	-7	-1	0	0	-0.84	-0.12	-0.13	0.52	3.16	2.74	3.04	3.15	-19.91	-5.84	64.24
10	-9	-8	0	-1	0	-0.84	-0.12	-0.13	0.52	3.16	2.78	3.05	3.15	-19.9	-5.83	64.25
1	-7	-16	1	0	0	-0.84	-0.12	-0.13	0.52	3.16	2.86	3.07	3.15	-19.9	-5.83	64.25
-8	12	9	0	0	0	-0.84	-0.12	-0.13	0.52	3.15	2.92	3.08	3.15	-19.9	-5.83	64.25
-1	-1	5	0	0	0	-0.84	-0.12	-0.13	0.52	3.15	2.98	3.1	3.14	-19.89	-5.83	64.25
3	-4	0	0	0	1	-0.84	-0.12	-0.13	0.52	3.13	3.02	3.12	3.12	-19.88	-5.82	64.25
66	4	50	0	0	-1	-0.84	-0.12	-0.13	0.52	3.12	3.05	3.13	3.11	-19.49	-5.62	64.21
9	1	-4	0	0	0	-0.84	-0.12	-0.13	0.52	3.11	3.06	3.13	3.08	-19.5	-5.6	64.21
-4	-3	-10	0	1	1	-0.84	-0.12	-0.13	0.52	3.08	3.08	3.14	3.04	-19.51	-5.58	64.22
4	-1	-10	0	0	0	-0.84	-0.12	-0.13	0.52	2.99	3.11	3.15	2.84	-19.53	-5.56	64.21
1	5	-15	0	0	0	-0.84	-0.12	-0.13	0.52	2.65	3.13	3.16	0.86	-19.54	-5.54	64.22
-3	3	1	1	0	0	-0.84	-0.12	-0.13	0.52	0	3.15	3.16	0	-19.55	-5.51	64.22
-8	-8	14	0	0	0	-0.84	-0.12	-0.13	0.52	3.15	3.15	3.15	0	-19.58	-5.49	64.22
383	937	-1501	69	14	10	-0.83	-0.2	-0.1	0.51	0	3.1	3	0	-25.26	2.5	62.98
-132	183	848	-46	34	-2	-0.83	-0.21	-0.1	0.51	0	3.08	2.88	0	-27.36	2.71	62.59
-171	353	-19	32	-35	-6	-0.82	-0.23	-0.1	0.51	0	3.06	2.84	0	-28.52	3.81	62.37
-215	196	-169	-10	-2	-3	-0.82	-0.24	-0.1	0.51	0	3.06	2.87	0	-29.45	4.94	62.27
-428	92	-282	-12	-3	4	-0.82	-0.25	-0.09	0.51	0	3.06	2.85	0	-30.23	5.8	62.18
-95	114	-392	-18	-1	3	-0.82	-0.25	-0.09	0.51	0	3.06	2.9	0	-30.85	6.21	61.98
142	184	-83	-12	-4	-1	-0.82	-0.26	-0.09	0.51	0	3.05	2.94	0	-31.15	6.41	61.79
-284	-32	986	-14	1	1	-0.82	-0.25	-0.1	0.5	0	3.05	2.97	0	-31.12	4.58	61.25
-162	-112	-203	-5	2	3	-0.82	-0.25	-0.11	0.5	0	3.04	3.04	0	-31.12	4.19	61.04
-364	-65	-97	-9	3	7	-0.83	-0.25	-0.11	0.49	0	3.08	3.04	0	-31.12	3.54	60.67
-559	-319	126	-2	0	10	-0.83	-0.24	-0.11	0.49	0	3.04	2.96	0	-31.11	2.69	60.11
-674	-283	8	4	3	23	-0.84	-0.24	-0.12	0.48	0	3.03	2.98	0	-31.22	1.8	59.11
-767	-428	-93	-6	14	34	-0.84	-0.24	-0.13	0.46	0	3	2.98	0	-31.57	0.64	57.31
-71	-99	37	-6	11	33	-0.86	-0.24	-0.13	0.44	0	2.96	3.03	0	-32.05	-0.89	54.53
-4061	-2661	-2708	28	-23	-105	-0.7	-0.29	-0.09	0.65	0	2.86	3.07	0	-32.65	14.97	81.01
2267	1658	1205	-6	-20	28	-0.7	-0.29	-0.09	0.64	2.97	2.97	3.02	0	-32.76	14.6	80.2
-144	451	-304	-10	-13	29	-0.71	-0.29	-0.09	0.63	0	2.97	2.95	0	-32.6	14.16	78.84
-886	-445	-294	-33	27	51	-0.73	-0.29	-0.09	0.61	0	2.94	2.93	0	-32.81	12.89	76.36
528	-205	586	-37	34	55	-0.76	-0.28	-0.1	0.58	0	2.99	2.97	0	-33.47	10.13	72.21
1188	-251	898	-16	21	39	-0.79	-0.27	-0.12	0.54	0	2.91	3.01	0	-34.11	6.53	66.76
2007	150	1099	2	6	11	-0.82	-0.27	-0.13	0.49	0	2.82	3.02	0	-34.31	2.78	60.63
-17626	1567	-17151	72	-11576	15429	-0.01	0	0.01	0	0	2.6	3.05	0	180	0.01	179.99
15133	-835	14641	13	11474	-15597	-0.74	-0.28	-0.1	0.61	0	2.86	2.98	0	-33.15	10.56	75.51
-547	-141	250	-30	14	42	-0.75	-0.27	-0.1	0.59	0	2.95	2.92	0	-32.55	9.52	73.55
102	-306	532	-29	42	54	-0.77	-0.26	-0.11	0.56	0	2.93	2.89	0	-32.62	7.2	70.12
1035	-30	750	-13	22	36	-0.8	-0.26	-0.12	0.53	0	2.9	2.88	0	-32.84	4.21	65.35
1732	35	872	-3	13	16	-0.83	-0.25	-0.13	0.48	0	2.78	2.91	0	-32.89	0.91	59.88
2296	508	944	9	2	-11	-0.86	-0.24	-0.14	0.43	0	2.79	2.93	0	-32.58	-2.16	54.3
2552	987	682	20	-14	-41	-0.88	-0.23	-0.15	0.39	0	2.69	3	0	-31.93	-4.45	49.34
-5212	-425	-3252	34	-71	-118	-0.79	-0.24	-0.12	0.55	0	2.88	2.97	0	-30.98	4.39	68.77
62	-295	407	-16	10	16	-0.8	-0.23	-0.12	0.54	0	3.01	2.96	0	-30.24	3.22	67.85
1310	392	637	-8	3	4	-0.81	-0.22	-0.12	0.53	0	3.08	3	0	-29.26	1.96	66.37
1140	476	484	0	-5	-9	-0.82	-0.21	-0.13	0.52	0	3.05	3.01	0	-28.13	0.74	64.97
784	105	289	0	-1	-13	-0.83	-0.2	-0.13	0.51	0	3.01	2.99	2.8	-26.88	-0.37	63.87
348	36	178	5	-2	-17	-0.83	-0.18	-0.13	0.51	2.73	2.9	2.95	2.99	-25.62	-1.37	63.18
66	-91	271	7	-2	-20	-0.84	-0.17	-0.13	0.51	2.76	2.76	2.91	3.07	-24.37	-2.16	63.02
-698	-1335	-205	42	20	4	-0.84	-0.12	-0.13	0.52	2.59	2.59	2.89	3.12	-19.9	-5.36	64.35
20	-23	12	1	1	0	-0.84	-0.12	-0.13	0.52	3.12	2.57	2.89	3.14	-19.85	-5.41	64.36
-5	-14	4	0	0	0	-0.84	-0.12	-0.13	0.52	2.58	2.58	2.92	3.15	-19.82	-5.45	64.37
-9	2	3	0	0	0	-0.84	-0.12	-0.13	0.52	3.15	2.55	2.94	3.16	-19.79	-5.49	64.39
1	-12	17	0	0	0	-0.84	-0.12	-0.13	0.52	3.16	2.59	2.97	3.16	-19.75	-5.53	64.4
2	-10	-2	0	0	0	-0.84	-0.12	-0.13	0.52	3.16	2.57	2.97	3.16	-19.72	-5.56	64.42
-7	-1	6	1	1	0	-0.84	-0.12	-0.13	0.52	3.16	2.52	2.99	3.16	-19.71	-5.59	64.43
-13	-45	-23	0	0	0	-0.84	-0.12	-0.13	0.52	3.16	2.46	2.99	3.17	-19.79	-5.82	64.58
-3	3	-2	1	0	0	-0.84	-0.12	-0.13	0.52	3.17	2.47	2.99	3.17	-19.79	-5.83	64.58
-2	2	6	0	0	0	-0.84	-0.12	-0.13	0.52	3.17	2.45	2.99	3.17	-19.81	-5.83	64.59
5	4	-9	0	0	0	-0.84	-0.12	-0.13	0.52	3.17	2.44	2.99	3.17	-19.81	-5.83	64.59
-4	2	-1	0	0	0	-0.84	-0.12	-0.13	0.52	2.39	2.39	3	3.17	-19.81	-5.84	64.59
-9	-14	-4	0	0	0	-0.84	-0.12	-0.13	0.52	3.17	2.36	3	3.17	-19.81	-5.84	64.6
4	2	7	-1	0	0	-0.84	-0.12	-0.13	0.52	3.17	2.35	3	3.17	-19.82	-5.84	64.6
-20	2	4	1	1	0	-0.84	-0.12	-0.14	0.52	3.17	2.35	3.01	3.17	-19.93	-5.93	64.64
-2	0	4	0	0	0	-0.84	-0.12	-0.14	0.52	3.17	2.31	3.01	3.16	-19.96	-5.93	64.65
-8	-2	-2	0	-1	0	-0.84	-0.12	-0.14	0.52	3.16	2.36	3	3.16	-19.98	-5.94	64.66
-6	5	-13	0	0	0	-0.84	-0.12	-0.14	0.52	3.16	2.31	3	3.16	-20	-5.94	64.65
