# Supplementary material for: Image Generation for 2D-CNN Using Time-Series Signal Features from Foot Gesture Applied to Select Cobot Operating Mode
Source: Sensors (Basel). 2021 Aug 26;21(17):5743. doi: 10.3390/s21175743 (PMC8434500; doi:10.3390/s21175743)
Supplement: Supplementary file 1 [file sensors-21-05743-s001.zip › data_fadwa/Cigarette crush with the forefoot/ccf8.xlsx]

## Sheet: ccf8
2	-8	1	0	0	0	0.09	-0.15	0.08	0.98	3.15	2.91	3.08	3.1	11.24	15.86	-167.73
-9	1	9	0	0	0	0.09	-0.15	0.08	0.98	3.13	2.93	3.09	3.09	11.25	15.85	-167.73
3	-1	0	0	0	0	0.09	-0.15	0.08	0.98	2.93	3.09	3.09	3.08	11.25	15.83	-167.74
4	7	-1	0	0	0	0.09	-0.15	0.08	0.98	3.11	2.93	3.1	3.07	11.25	15.82	-167.74
2	2	-8	0	0	0	0.09	-0.15	0.08	0.98	3.1	2.93	3.1	3.07	11.26	15.81	-167.75
4	7	18	0	0	0	0.09	-0.15	0.08	0.98	3.1	2.94	3.1	3.07	11.26	15.8	-167.75
1	1	-18	0	0	-1	0.09	-0.15	0.08	0.98	2.95	2.95	3.1	3.07	11.31	15.75	-167.77
4	-4	11	0	0	1	0.09	-0.15	0.08	0.98	3.09	2.95	3.1	3.07	11.31	15.74	-167.77
6	5	5	0	0	0	0.09	-0.15	0.08	0.98	2.95	2.95	3.1	3.1	11.31	15.73	-167.77
1	-10	-7	0	0	-1	0.09	-0.15	0.08	0.98	3.1	2.95	3.07	3.07	11.31	15.73	-167.77
-3	8	-6	0	0	1	0.09	-0.15	0.08	0.98	2.94	3.09	3.09	3.08	11.31	15.73	-167.77
14	9	5	0	1	0	0.09	-0.15	0.08	0.98	3.11	2.93	3.09	3.08	11.31	15.73	-167.77
-3	-8	7	0	0	0	0.09	-0.15	0.08	0.98	3.11	2.93	3.09	3.09	11.31	15.73	-167.77
-14	-2	-28	-1	0	0	0.09	-0.15	0.08	0.98	3.11	2.92	3.09	3.09	11.3	15.81	-167.76
-3	-8	9	1	0	0	0.09	-0.15	0.08	0.98	2.92	2.92	3.09	3.09	11.3	15.82	-167.76
-7	3	5	-1	-1	0	0.09	-0.15	0.08	0.98	3.12	2.91	3.09	3.09	11.3	15.82	-167.76
-3	2	-1	0	1	-1	0.09	-0.15	0.08	0.98	3.12	2.91	3.09	3.09	11.29	15.82	-167.76
7	0	-1	1	-1	1	0.09	-0.15	0.08	0.98	3.12	2.91	3.09	3.09	11.29	15.83	-167.77
-3	4	-6	-1	0	0	0.09	-0.15	0.08	0.98	3.12	3.09	3.09	3.09	11.29	15.83	-167.77
0	0	2	0	0	0	0.09	-0.15	0.08	0.98	3.12	2.91	3.09	3.09	11.29	15.83	-167.77
-15	-14	12	1	0	0	0.09	-0.15	0.08	0.98	3.12	2.91	3.09	3.09	11.28	15.87	-167.78
6	-1	8	0	0	-1	0.09	-0.15	0.08	0.98	3.12	2.9	3.09	3.09	11.27	15.87	-167.78
-1	-1	4	0	0	1	0.09	-0.15	0.08	0.98	2.91	2.91	3.09	3.09	11.27	15.87	-167.78
-2	9	-4	-1	0	0	0.09	-0.15	0.08	0.98	3.12	2.91	3.09	3.09	11.27	15.88	-167.78
4	0	-6	1	0	0	0.09	-0.15	0.08	0.98	3.12	2.91	3.09	3.09	11.27	15.88	-167.78
5	-4	-11	0	0	0	0.09	-0.15	0.08	0.98	3.12	2.91	3.09	3.09	11.27	15.88	-167.78
9	5	4	0	0	0	0.09	-0.15	0.08	0.98	3.12	3.09	3.09	3.09	11.27	15.88	-167.78
-26772	31070	1826	-20	13578	8610	0	0	0	0	3.12	2.92	3.09	3.09	180	0	-180
26765	-31078	-1831	20	-13578	-8610	0.09	-0.15	0.08	0.98	3.12	2.92	3.09	3.09	11.29	15.86	-167.79
-3	2	7	0	0	0	0.09	-0.15	0.08	0.98	3.12	2.92	3.09	3.09	11.28	15.86	-167.79
-5	9	7	0	0	0	0.09	-0.15	0.08	0.98	2.92	3.09	3.09	3.09	11.29	15.86	-167.79
6	-2	0	0	0	0	0.09	-0.15	0.08	0.98	3.12	2.92	3.09	3.09	11.29	15.86	-167.79
-5	-1	-3	0	0	0	0.09	-0.15	0.08	0.98	3.12	2.92	3.09	3.09	11.29	15.86	-167.79
6	2	-10	0	1	0	0.09	-0.15	0.08	0.98	3.12	2.92	3.09	3.1	11.29	15.86	-167.79
-3	-3	6	0	-1	0	0.09	-0.15	0.08	0.98	3.12	2.92	3.1	3.1	11.29	15.86	-167.79
2	3	5	-1	1	0	0.09	-0.15	0.08	0.98	3.12	2.91	3.09	3.1	11.27	15.91	-167.79
7	-9	-1	1	0	-1	0.09	-0.15	0.08	0.98	3.12	3.09	3.09	3.1	11.27	15.91	-167.78
-9	0	9	-1	-1	1	0.09	-0.15	0.08	0.98	3.12	2.91	3.09	3.12	11.27	15.91	-167.78
0	4	-3	1	0	0	0.09	-0.15	0.08	0.98	3.12	3.09	3.1	3.1	11.27	15.91	-167.78
-7	2	-5	0	0	0	0.09	-0.15	0.08	0.98	3.12	2.91	3.09	3.1	11.27	15.91	-167.78
5	5	-15	0	0	0	0.09	-0.15	0.08	0.98	3.12	2.91	3.09	3.1	11.27	15.91	-167.78
-6	-7	1	0	0	0	0.09	-0.15	0.08	0.98	3.12	2.91	3.09	3.1	11.27	15.91	-167.78
1	-10	13	0	0	0	0.09	-0.15	0.08	0.98	3.12	3.09	3.09	3.1	11.28	15.94	-167.78
-3	8	-7	-1	0	-1	0.09	-0.15	0.08	0.98	3.12	2.91	3.09	3.1	11.28	15.93	-167.77
-4	3	4	0	0	1	0.09	-0.15	0.08	0.98	3.12	2.91	3.09	3.1	11.27	15.94	-167.78
2	3	0	1	0	0	0.09	-0.15	0.08	0.98	3.12	2.91	3.09	3.1	11.28	15.94	-167.78
-4	-3	2	0	1	-1	0.09	-0.15	0.08	0.98	3.13	3.09	3.1	3.1	11.27	15.94	-167.78
7	-4	0	0	0	0	0.09	-0.15	0.08	0.98	3.13	2.91	3.09	3.1	11.28	15.95	-167.77
2	0	-9	0	-1	1	0.09	-0.15	0.08	0.98	3.13	2.91	3.09	3.1	11.28	15.95	-167.78
1	-2	8	0	0	0	0.09	-0.15	0.08	0.98	3.13	2.91	3.09	3.1	11.28	15.96	-167.78
-8	0	-13	0	0	-1	0.09	-0.15	0.08	0.98	2.91	3.09	3.09	3.1	11.29	15.96	-167.77
-2	-2	0	0	0	1	0.09	-0.15	0.08	0.98	3.13	2.91	3.09	3.1	11.29	15.97	-167.77
-4	0	1	0	0	0	0.09	-0.15	0.08	0.98	3.13	2.91	3.09	3.1	11.29	15.97	-167.77
6	1	7	0	0	0	0.09	-0.15	0.08	0.98	3.13	2.91	3.09	3.1	11.29	15.97	-167.77
2	0	3	-1	0	0	0.09	-0.15	0.08	0.98	3.13	2.91	3.1	3.13	11.28	15.97	-167.77
-2	6	14	1	0	0	0.09	-0.15	0.08	0.98	3.13	2.91	3.1	3.09	11.28	15.96	-167.78
-1	1	-16	0	0	-1	0.09	-0.15	0.08	0.98	3.11	3.01	3.12	2.91	11.28	15.97	-167.77
187	96	250	10	-9	-2	0.09	-0.14	0.09	0.98	2.97	3.11	3.15	0	11.88	15.25	-167.59
-24	-41	292	12	-2	-2	0.1	-0.14	0.09	0.98	0	3.15	0	0	12.26	14.77	-167.34
-300	-101	204	22	-5	3	0.1	-0.13	0.1	0.98	0	3.1	3.13	0	13.11	14.16	-167.04
-47	270	-45	20	15	5	0.1	-0.13	0.11	0.98	0	3.02	3.05	0	14.67	13.73	-166.71
61	162	86	20	1	6	0.1	-0.13	0.13	0.98	0.01	2.89	2.96	0	16.79	13.22	-166.41
122	354	124	13	6	3	0.1	-0.13	0.15	0.97	0	2.87	0	0	19.38	12.68	-166.17
229	388	72	6	13	-3	0.1	-0.13	0.18	0.97	0	1.86	2.82	0	22.26	12.32	-165.87
-647	2712	-5298	-84	-12	-22	0.09	-0.2	0.38	0.9	0	2.87	2.87	0	48.81	16.61	-160.45
-578	-18	-3	-14	-9	4	0.1	-0.2	0.38	0.9	0	2.1	0	0	49.25	16.57	-159.98
-593	-55	218	-16	-6	9	0.1	-0.2	0.38	0.9	0	2.94	0	0	49.17	16.56	-159.82
-273	-7	377	-10	-8	12	0.1	-0.2	0.38	0.9	2.72	2.72	3.02	0	48.63	16.47	-160.1
79	-27	145	-7	-5	11	0.09	-0.19	0.37	0.9	0.01	2.82	3.06	0	47.83	16.27	-160.8
323	108	501	-5	4	6	0.09	-0.19	0.37	0.91	0	2.8	3.06	0	46.82	16.08	-161.83
400	156	544	-2	9	0	0.08	-0.18	0.36	0.91	0	2.8	3.05	0	45.74	16.05	-162.97
2275	-147	2337	30	42	-66	-0.11	-0.23	0.27	0.93	0	2.66	3.11	0	30.55	28.44	174.83
-1034	-241	-243	15	-6	2	-0.1	-0.23	0.26	0.93	0	2.58	3.13	0	30.6	29.24	175.87
-150	8	-83	13	-2	-5	-0.09	-0.24	0.27	0.93	0	2.58	3.14	0	31.09	29.94	177.09
567	175	193	12	3	-16	-0.08	-0.25	0.27	0.93	0	2.58	0	0	31.97	30.64	178.8
515	190	187	20	-10	-23	-0.07	-0.26	0.27	0.92	0	2.66	3.17	0	33.49	30.98	-178.66
1509	574	313	35	-54	-31	-0.04	-0.26	0.29	0.92	0	2.72	3.17	0	35.94	30.1	-175.09
-73	-486	-119	28	-37	-32	0	-0.25	0.3	0.92	0	2.65	3.15	0	39.03	27.72	-170.2
-5668	-1255	-2624	-180	75	198	0.24	-0.18	0.34	0.89	0	3.14	3.14	0	44.76	8.93	-146.27
-421	-281	264	-11	30	25	0.22	-0.18	0.33	0.9	0	2.68	3.13	0	43.53	10.68	-148.27
-697	-346	82	-13	33	28	0.19	-0.19	0.32	0.91	0	2.41	3.08	0	42.44	13.33	-151.02
-368	-412	118	-11	14	33	0.15	-0.21	0.31	0.92	0	2.39	3.02	0	41.06	16.68	-154.71
305	-378	489	-13	13	38	0.11	-0.22	0.3	0.92	0	2.56	0	0	39.16	20.39	-159.7
1492	-204	793	-3	-1	17	0.05	-0.23	0.28	0.93	0	2.59	3.06	0	36.49	23.87	-165.98
1596	218	477	9	-11	-4	-0.01	-0.24	0.27	0.93	0	2.51	3.12	0	33.44	26.65	-172.77
-21071	7946	-8949	22955	-1872	-157	-0.06	-0.24	0.25	1.66	0	2.12	3.15	0	10.12	55.75	175.05
14951	-10443	5282	-22773	1749	-132	0.23	-0.23	0.36	0.88	0	1.81	0	0	49.19	13.21	-144.66
-1606	-207	-1710	-67	34	84	0.25	-0.23	0.37	0.87	0	1.23	3.14	0	50.15	12.89	-142.34
2229	1660	268	-46	-12	53	0.24	-0.23	0.36	0.87	0	1.92	3.13	0	49.79	13.26	-142.84
2087	1451	1273	-14	-5	12	0.23	-0.23	0.35	0.88	0	2.47	3.12	0	48.39	13.53	-144.52
1950	945	1201	2	2	-9	0.22	-0.22	0.35	0.89	0	2.64	3.09	0	46.81	13.65	-146.35
1029	368	466	3	-1	-13	0.21	-0.21	0.34	0.89	0	2.75	3.06	0	45.33	13.65	-147.81
-57	-14	119	-1	1	-4	0.2	-0.21	0.33	0.9	0	2.96	3.09	0	43.91	13.71	-148.95
932	-1512	2072	-3	9	-25	0.09	-0.17	0.18	0.96	0	3.02	3.11	0	23.95	17.19	-165.41
253	-102	128	2	1	2	0.09	-0.17	0.17	0.97	0	3.04	0	0	22.5	17.15	-165.95
129	-69	281	6	-3	-3	0.09	-0.17	0.16	0.97	0	3.05	3.14	0	21.18	16.98	-166.41
-86	-185	-168	4	0	1	0.09	-0.16	0.15	0.97	0	3.06	3.14	0	20	16.76	-166.8
147	-117	70	2	2	1	0.09	-0.16	0.15	0.97	0	3.06	3.13	2.18	18.9	16.58	-167.21
228	-76	-96	1	-2	-4	0.08	-0.16	0.14	0.97	0	3	3.11	2.96	17.85	16.32	-167.56
43	-157	-39	-2	-2	-4	0.08	-0.15	0.13	0.98	2.96	2.88	3.09	3.05	16.77	16.02	-167.78
86	-875	133	33	20	4	0.09	-0.15	0.08	0.98	3.01	2.81	3.09	3.1	11.37	15.72	-168.37
