# Supplementary material for: Image Generation for 2D-CNN Using Time-Series Signal Features from Foot Gesture Applied to Select Cobot Operating Mode
Source: Sensors (Basel). 2021 Aug 26;21(17):5743. doi: 10.3390/s21175743 (PMC8434500; doi:10.3390/s21175743)
Supplement: Supplementary file 1 [file sensors-21-05743-s001.zip › data_fadwa/Cigarette crush with the forefoot/ccf80.xlsx]

## Sheet: ccf80
-9	5	-6	0	0	0	-0.83	-0.12	-0.13	0.52	3.15	2.53	2.96	3.16	-20.07	-5.71	65.07
5	-1	13	0	0	0	-0.83	-0.12	-0.14	0.52	3.15	2.52	2.96	3.16	-20.08	-5.72	65.08
-5	-3	-7	0	0	0	-0.83	-0.12	-0.14	0.52	2.52	2.52	2.96	3.16	-20.09	-5.73	65.08
-10580	26845	23081	-16	6144	-6667	-0.83	-0.12	0	0.01	3.15	2.51	3.16	3.16	-27.22	-0.26	1.55
10571	-26853	-23091	16	-6144	6667	-0.83	-0.12	-0.14	0.52	3.15	2.5	2.96	3.16	-20.1	-5.76	65.11
5	2	-2	0	0	0	-0.83	-0.12	-0.14	0.52	3.15	2.5	2.96	3.16	-20.1	-5.77	65.11
-13	-5	0	1	0	0	-0.83	-0.12	-0.14	0.52	3.16	2.5	2.95	3.16	-20.11	-5.77	65.11
-2	2	-3	-1	0	0	-0.83	-0.12	-0.14	0.52	3.16	2.95	3.16	3.16	-20.1	-5.77	65.11
3	-2	4	1	0	0	-0.83	-0.12	-0.14	0.52	3.16	2.49	2.95	3.16	-20.11	-5.77	65.12
-3	3	7	-1	0	0	-0.83	-0.12	-0.14	0.52	3.16	2.51	2.95	3.16	-20.12	-5.77	65.12
3	-3	-11	0	0	0	-0.83	-0.12	-0.14	0.52	3.16	2.52	2.95	3.16	-20.12	-5.77	65.12
9	3	-13	1	-1	0	-0.83	-0.12	-0.14	0.52	2.56	2.96	2.96	3.15	-20.1	-5.76	65.12
2	5	27	0	0	1	-0.83	-0.12	-0.14	0.52	3.15	2.58	2.96	3.16	-20.1	-5.75	65.12
8	-6	1	0	0	-1	-0.83	-0.12	-0.14	0.52	3.15	2.59	2.96	3.16	-20.09	-5.75	65.12
-13	8	-7	0	1	0	-0.83	-0.12	-0.14	0.52	3.15	2.6	2.96	3.15	-20.09	-5.74	65.12
-1	-2	-7	0	0	0	-0.83	-0.12	-0.14	0.52	3.15	2.6	3.16	3.15	-20.09	-5.74	65.12
-4	5	-4	0	0	0	-0.83	-0.12	-0.14	0.52	3.15	2.6	2.96	3.16	-20.09	-5.74	65.12
3	-8	9	0	0	0	-0.83	-0.12	-0.14	0.52	3.16	2.58	2.96	3.16	-20.1	-5.74	65.12
3	-6	-6	-1	0	0	-0.83	-0.12	-0.14	0.52	3.16	2.56	2.96	3.16	-20.08	-5.74	65.14
-6	3	-6	0	0	0	-0.83	-0.12	-0.14	0.52	3.16	2.95	3.16	3.16	-20.08	-5.74	65.14
8	0	16	1	0	0	-0.83	-0.12	-0.14	0.52	3.16	2.47	2.95	3.16	-20.08	-5.74	65.14
-3	-2	3	-1	0	0	-0.83	-0.12	-0.14	0.52	3.16	2.44	2.95	3.16	-20.08	-5.75	65.14
2	-1	0	0	0	0	-0.83	-0.12	-0.14	0.52	3.16	2.42	2.95	3.16	-20.08	-5.74	65.14
-4	-9	-7	1	0	0	-0.83	-0.12	-0.14	0.52	3.16	2.41	3.16	3.16	-20.07	-5.75	65.14
5	7	-14	-1	-1	1	-0.83	-0.12	-0.14	0.52	3.16	2.38	2.96	3.16	-20.07	-5.75	65.14
-16	0	-1	1	1	-1	-0.83	-0.12	-0.14	0.52	3.16	2.41	2.97	3.16	-20.1	-5.78	65.16
1	1	-10	-1	0	0	-0.83	-0.12	-0.14	0.52	3.16	2.44	2.97	3.16	-20.1	-5.78	65.16
2	-1	4	0	-1	0	-0.83	-0.12	-0.14	0.52	2.45	2.96	3.17	3.17	-20.1	-5.77	65.16
-3	-8	13	0	0	1	-0.83	-0.12	-0.14	0.52	3.17	2.46	2.96	3.17	-20.08	-5.77	65.16
-4	5	18	0	0	0	-0.83	-0.12	-0.14	0.52	3.17	2.46	2.96	3.17	-20.08	-5.77	65.16
-1	-6	-3	1	0	-1	-0.83	-0.12	-0.14	0.52	3.17	2.45	2.96	3.17	-20.07	-5.77	65.16
3	7	1	0	1	0	-0.83	-0.12	-0.14	0.52	3.17	2.96	2.96	3.17	-20.07	-5.76	65.16
12474	-23447	-3171	-25	18268	30145	0	0	0	0	3.16	2.46	2.96	3.16	180	0	180
-12468	23446	3156	25	-18268	-30144	-0.83	-0.12	-0.14	0.52	3.16	2.47	2.96	3.16	-20.07	-5.73	65.17
-1	-7	3	0	-1	-1	-0.83	-0.12	-0.14	0.52	3.16	2.48	2.96	3.16	-20.07	-5.73	65.17
-3	8	4	0	0	1	-0.83	-0.12	-0.14	0.52	3.16	2.48	3.16	3.16	-20.06	-5.73	65.16
9	-2	14	0	0	-1	-0.83	-0.12	-0.14	0.52	3.16	2.48	2.97	3.16	-20.06	-5.72	65.16
-11	-3	-8	0	0	0	-0.83	-0.12	-0.14	0.52	3.16	2.48	2.96	3.16	-20.06	-5.72	65.17
3	7	-11	0	0	1	-0.83	-0.12	-0.14	0.52	3.16	2.49	2.96	3.16	-20.06	-5.72	65.16
-2	-3	0	0	0	-1	-0.83	-0.12	-0.14	0.52	3.16	2.49	2.96	3.16	-20.06	-5.72	65.17
8	-4	-6	0	0	0	-0.83	-0.12	-0.13	0.52	3.16	2.49	2.96	3.16	-20.06	-5.69	65.16
0	0	3	0	1	1	-0.83	-0.12	-0.13	0.52	3.16	2.49	3.16	3.16	-20.06	-5.69	65.16
-9	6	2	0	-1	-1	-0.83	-0.12	-0.13	0.52	3.16	2.49	2.96	3.16	-20.06	-5.69	65.16
4	6	-1	0	1	0	-0.83	-0.12	-0.13	0.52	3.16	2.49	3.16	3.16	-20.06	-5.69	65.16
-8	4	12	0	-1	0	-0.83	-0.12	-0.13	0.52	3.16	2.49	2.96	3.16	-20.06	-5.69	65.16
2	-3	-9	0	1	1	-0.83	-0.12	-0.13	0.52	3.16	2.49	2.96	3.16	-20.06	-5.69	65.17
-9	4	-8	0	0	0	-0.83	-0.12	-0.13	0.52	3.16	2.49	2.96	3.16	-20.06	-5.69	65.17
5	-21	-8	0	-1	0	-0.83	-0.12	-0.13	0.52	3.16	2.49	3.16	3.16	-20.05	-5.68	65.17
0	1	3	0	0	0	-0.83	-0.12	-0.13	0.52	3.16	2.49	2.96	3.16	-20.05	-5.68	65.17
4	1	2	0	0	0	-0.83	-0.12	-0.13	0.52	3.16	2.49	2.96	3.16	-20.04	-5.68	65.17
4	5	14	0	0	0	-0.83	-0.12	-0.13	0.52	3.16	2.49	2.96	3.16	-20.04	-5.68	65.17
3	0	-3	0	0	0	-0.83	-0.12	-0.13	0.52	3.16	2.49	2.96	3.16	-20.03	-5.68	65.17
-4	-1	5	0	0	-1	-0.83	-0.12	-0.13	0.52	3.16	2.49	2.96	3.16	-20.03	-5.68	65.16
6	8	-5	0	0	1	-0.83	-0.12	-0.13	0.52	3.16	2.49	2.96	3.17	-20.03	-5.68	65.17
-8	-5	4	0	0	-1	-0.83	-0.12	-0.13	0.52	3.16	2.5	2.96	3.17	-20	-5.66	65.16
-3	3	-6	0	0	0	-0.83	-0.12	-0.13	0.52	3.16	2.52	3.16	3.16	-19.99	-5.65	65.16
4	5	9	-1	0	1	-0.83	-0.12	-0.13	0.52	3.16	2.65	3.02	3.16	-19.99	-5.65	65.16
7	-4	-18	1	0	-1	-0.83	-0.12	-0.13	0.52	3.16	2.89	3.07	3.15	-19.99	-5.65	65.16
2	-8	-7	0	0	1	-0.83	-0.12	-0.13	0.52	3.14	2.98	3.11	3.14	-19.98	-5.65	65.17
10	1	-21	0	-1	0	-0.83	-0.12	-0.13	0.52	3.11	3.05	3.13	3.02	-19.95	-5.64	65.16
-3	-7	-6	-1	-1	0	-0.83	-0.12	-0.13	0.52	3.02	3.1	3.15	2.89	-19.89	-5.62	65.16
1	5	41	1	0	0	-0.83	-0.12	-0.13	0.52	2.68	3.13	3.16	1.13	-19.83	-5.59	65.14
-75	95	189	16	13	2	-0.83	-0.13	-0.13	0.52	0	3.15	3.17	0	-20.82	-4.49	65.09
-53	51	164	10	-1	2	-0.83	-0.14	-0.13	0.52	0	3.15	0	0	-21.31	-4.03	65.03
-16	87	-2	10	-1	1	-0.83	-0.15	-0.13	0.52	0	3.14	3.15	0	-21.94	-3.32	64.93
-3	165	-45	5	-3	0	-0.83	-0.15	-0.12	0.52	0	3.12	3.1	0	-22.57	-2.38	64.81
-57	149	-102	1	0	1	-0.83	-0.16	-0.12	0.52	0	3.11	3.04	0	-23.21	-1.37	64.66
-43	149	-124	2	-1	1	-0.83	-0.17	-0.11	0.52	0	3.1	3.01	0	-23.87	-0.33	64.49
21	181	106	1	1	0	-0.83	-0.18	-0.11	0.52	0	3.1	3	0	-24.52	0.76	64.27
-230	1128	-971	-52	-6	-7	-0.82	-0.24	-0.1	0.51	0	3.1	3.01	0	-29.89	4.83	62.28
-4	15	118	-2	1	-1	-0.82	-0.24	-0.1	0.51	0	3.1	3.04	0	-29.77	4.66	62.28
-54	-71	63	-1	0	1	-0.82	-0.24	-0.1	0.51	0	3.1	3.06	0	-29.67	4.43	62.29
-185	-123	-8	-3	4	3	-0.82	-0.24	-0.1	0.51	0	3.08	0	0	-29.61	4.09	62.25
-206	-126	47	-6	4	7	-0.82	-0.23	-0.11	0.5	0	3.03	3.01	0	-29.59	3.55	62.06
-482	-253	15	-3	-2	12	-0.83	-0.23	-0.11	0.5	0	3.04	3.01	0	-29.57	2.84	61.63
-1053	-472	-235	-5	10	23	-0.83	-0.23	-0.12	0.49	0	2.99	3.01	0	-29.66	1.92	60.75
3212	-841	1484	146	-72	-279	-0.81	-0.26	-0.1	0.51	0	2.89	3.04	0	-31.72	6.34	62.19
-3376	-1396	-1399	-22	14	41	-0.78	-0.27	-0.09	0.56	0	2.77	3.06	0	-31.99	9.08	68.42
-4340	-1232	-2151	-49	32	90	-0.75	-0.28	-0.1	0.59	0	2.93	3.04	0	-32.94	10.4	72.78
-497	235	-1067	-57	21	112	-0.74	-0.28	-0.11	0.59	0	2.97	2.97	0	-34.21	10.03	74.04
1776	1528	1075	-19	-18	38	-0.75	-0.28	-0.11	0.59	0	3.01	2.92	0	-34.24	9.3	73.15
-418	311	-321	-20	-12	40	-0.76	-0.28	-0.11	0.57	0	3.01	2.95	0	-33.95	8.2	71.49
-195	-407	361	-29	33	54	-0.78	-0.27	-0.12	0.55	0	2.93	2.97	0	-33.79	6.13	68.47
16707	27202	6056	30	28055	-974	-0.01	0	0.01	0	0	2.79	3.01	0	180	0.01	180
-17415	-28167	-6507	37	-28061	857	-0.75	-0.28	-0.12	0.59	0	2.6	3.02	0	-34.34	8.65	73.26
935	1059	159	-10	-30	35	-0.76	-0.28	-0.12	0.58	0	2.88	2.94	0	-34.28	8.14	72.13
-837	-125	-207	-34	7	56	-0.77	-0.27	-0.12	0.56	0	2.97	2.89	0	-33.98	6.96	69.9
704	-80	690	-37	43	60	-0.8	-0.26	-0.13	0.53	0	2.98	2.91	0	-33.98	4.3	65.92
2212	179	1071	-12	13	29	-0.82	-0.25	-0.14	0.49	0	2.88	2.94	0	-33.73	1.07	60.62
2134	585	987	2	3	2	-0.85	-0.24	-0.15	0.44	0	2.7	2.98	0	-33.05	-2.09	54.91
2172	756	910	13	-3	-20	-0.88	-0.23	-0.15	0.39	0	2.36	3.03	0	-32.03	-4.76	49.32
-5915	-960	-3539	62	-72	-133	-0.76	-0.27	-0.12	0.58	0	2.63	0	0	-33.87	7.37	71.83
335	140	140	-28	6	38	-0.78	-0.26	-0.12	0.56	0	3	2.93	0	-33.14	6.28	69.97
1499	448	780	-22	21	27	-0.79	-0.25	-0.12	0.54	0	3.05	2.91	0	-32.38	4.37	67.08
2395	793	1053	-5	1	0	-0.81	-0.24	-0.13	0.51	0	3.05	3.01	0	-31.33	2.36	63.73
1898	765	1047	10	-6	-27	-0.83	-0.23	-0.12	0.49	0	2.97	3.03	0	-29.91	0.82	60.78
1183	325	382	10	-4	-35	-0.85	-0.21	-0.12	0.47	0	2.9	2.96	2.52	-28.43	-0.33	58.69
1005	284	153	6	-6	-42	-0.85	-0.2	-0.12	0.47	2.77	2.82	2.88	3.07	-26.89	-1.16	57.66
-2759	-2312	-308	53	21	-15	-0.85	-0.12	-0.13	0.49	3.08	2.65	2.87	3.11	-19.5	-6.49	60.85
-4	-18	-72	0	-3	0	-0.85	-0.12	-0.13	0.49	3.12	2.65	2.89	3.14	-19.5	-6.54	60.87
7	1	-9	0	-2	0	-0.85	-0.12	-0.13	0.49	3.14	2.65	2.9	3.15	-19.45	-6.57	60.88
13	9	16	0	1	0	-0.85	-0.12	-0.13	0.49	3.15	2.68	2.9	3.15	-19.37	-6.59	60.88
11	-9	15	0	1	0	-0.85	-0.12	-0.13	0.49	3.15	2.53	2.91	3.15	-19.34	-6.62	60.88
0	-10	-26	0	0	0	-0.85	-0.12	-0.13	0.49	3.15	2.52	2.92	3.16	-19.32	-6.65	60.89
-8	-1	-2	0	-1	0	-0.85	-0.12	-0.13	0.49	3.16	2.54	2.94	3.16	-19.28	-6.67	60.9
-2	-38	20	1	1	0	-0.85	-0.11	-0.14	0.49	3.16	2.58	2.95	3.16	-19.32	-6.89	60.97
7	6	6	0	0	1	-0.85	-0.11	-0.14	0.49	3.16	2.59	2.95	3.16	-19.32	-6.89	60.97
-2	0	-5	0	0	0	-0.85	-0.11	-0.14	0.49	3.16	2.6	2.95	3.16	-19.31	-6.9	60.97
-7	0	8	0	0	0	-0.85	-0.11	-0.14	0.49	3.16	2.63	2.95	3.16	-19.31	-6.89	60.97
6	-4	-10	0	0	0	-0.85	-0.11	-0.14	0.49	3.16	2.65	2.96	3.16	-19.3	-6.9	60.97
9	0	6	0	0	0	-0.85	-0.11	-0.14	0.49	3.16	2.63	2.96	3.16	-19.29	-6.89	60.97
-2	1	11	0	0	0	-0.85	-0.11	-0.14	0.49	3.16	2.63	2.96	3.16	-19.29	-6.9	60.97
11	0	1	0	0	-1	-0.85	-0.11	-0.14	0.49	3.16	2.65	2.96	3.16	-19.2	-6.91	60.95
5	6	-3	0	0	1	-0.85	-0.11	-0.14	0.49	3.16	2.65	2.96	3.16	-19.19	-6.91	60.95
-9	-8	-9	1	0	-1	-0.85	-0.11	-0.14	0.49	3.16	2.65	2.96	3.16	-19.19	-6.91	60.95
4	-3	-7	0	0	1	-0.85	-0.11	-0.14	0.49	3.16	2.65	2.96	3.16	-19.19	-6.91	60.95
-1	0	-7	0	0	0	-0.85	-0.11	-0.14	0.49	3.16	2.65	2.97	3.16	-19.19	-6.92	60.95
0	0	4	0	0	-1	-0.85	-0.11	-0.14	0.49	3.16	2.66	2.97	3.16	-19.19	-6.91	60.95
2	3	22	0	0	1	-0.85	-0.11	-0.14	0.49	3.16	2.67	2.97	3.16	-19.19	-6.91	60.95
-3	-5	-1	0	0	-1	-0.85	-0.11	-0.14	0.49	3.16	2.68	3.16	3.16	-19.2	-6.93	60.95
13	-7	0	0	1	1	-0.85	-0.11	-0.14	0.49	3.16	2.67	2.97	3.16	-19.19	-6.93	60.94
-11	8	-7	0	-1	0	-0.85	-0.11	-0.14	0.49	3.16	2.66	2.97	3.16	-19.19	-6.93	60.94
4	2	-2	0	0	0	-0.85	-0.11	-0.14	0.49	3.16	2.67	2.97	3.16	-19.2	-6.93	60.95
0	-6	-7	0	1	0	-0.85	-0.11	-0.14	0.49	3.16	2.67	3.16	3.16	-19.2	-6.93	60.95
-6	0	1	0	-1	0	-0.85	-0.11	-0.14	0.49	3.16	2.65	2.97	3.16	-19.2	-6.93	60.95
1	-5	18	0	0	0	-0.85	-0.11	-0.14	0.49	3.16	2.63	2.97	3.16	-19.2	-6.94	60.95
5	22	-2	0	1	0	-0.85	-0.11	-0.14	0.49	3.16	2.62	2.97	3.16	-19.22	-6.96	60.95
-3	-6	2	0	0	0	-0.85	-0.11	-0.14	0.49	3.16	2.63	2.98	3.16	-19.22	-6.96	60.95
0	-6	-7	0	0	0	-0.85	-0.11	-0.14	0.49	3.16	2.63	2.98	3.16	-19.23	-6.97	60.95
-3	-1	-11	0	-1	-1	-0.85	-0.11	-0.14	0.49	3.16	2.64	2.98	3.16	-19.23	-6.97	60.95
6	-7	15	0	0	1	-0.85	-0.11	-0.14	0.49	3.16	2.64	2.98	3.16	-19.23	-6.97	60.95
-4	0	1	0	0	0	-0.85	-0.11	-0.14	0.49	3.16	2.64	2.98	3.16	-19.23	-6.97	60.95
1	4	-14	0	0	0	-0.85	-0.11	-0.14	0.49	3.16	2.64	3.16	3.16	-19.23	-6.97	60.95
10	9	-3	0	1	0	-0.85	-0.11	-0.14	0.49	3.16	2.64	2.98	3.16	-19.22	-6.97	60.94
-1	-3	8	0	0	0	-0.85	-0.11	-0.14	0.49	3.16	2.65	2.98	3.16	-19.22	-6.98	60.94
0	-3	3	0	0	-1	-0.85	-0.11	-0.14	0.49	3.16	2.62	2.98	3.16	-19.22	-6.98	60.94
2	3	4	0	0	1	-0.85	-0.11	-0.14	0.49	3.16	2.64	2.98	3.16	-19.22	-6.98	60.94
-3	2	1	0	0	-1	-0.85	-0.11	-0.14	0.49	3.16	2.98	2.98	3.16	-19.22	-6.98	60.94
2	-11	1	0	0	1	-0.85	-0.11	-0.14	0.49	3.16	2.64	2.99	3.16	-19.23	-6.98	60.94
-6	1	-3	0	0	0	-0.85	-0.11	-0.14	0.49	3.16	2.63	2.99	3.16	-19.23	-6.98	60.94
-2	2	-6	0	0	-1	-0.85	-0.11	-0.14	0.49	2.64	2.64	2.99	3.16	-19.23	-6.99	60.94
1	6	-9	0	-1	1	-0.85	-0.11	-0.14	0.49	3.16	2.64	2.99	3.16	-19.25	-7	60.94
-3	-2	-1	0	1	-1	-0.85	-0.11	-0.14	0.49	3.16	2.63	2.99	3.16	-19.25	-7	60.94
4	1	-1	0	0	0	-0.85	-0.11	-0.14	0.49	3.16	2.62	2.99	3.16	-19.25	-7.01	60.94
6	-4	3	0	-1	1	-0.85	-0.11	-0.14	0.49	3.16	2.63	2.99	3.16	-19.25	-7.01	60.94
-9	-5	3	0	1	0	-0.85	-0.11	-0.14	0.49	3.16	2.64	2.99	3.16	-19.25	-7.01	60.94
-4	6	2	-1	0	0	-0.85	-0.11	-0.14	0.49	3.16	2.64	2.99	3.16	-19.25	-7.01	60.94
-5	5	17	1	0	0	-0.85	-0.11	-0.14	0.49	3.16	2.64	2.99	3.16	-19.26	-7.02	60.95
5	-3	0	0	-1	0	-0.85	-0.11	-0.14	0.49	3.16	2.64	2.99	3.16	-19.27	-7.03	60.95
3	-1	-12	0	0	0	-0.85	-0.11	-0.14	0.49	3.16	2.64	2.99	3.16	-19.27	-7.03	60.94
-1	-3	-16	-1	0	0	-0.85	-0.11	-0.14	0.49	3.16	2.64	2.99	3.16	-19.27	-7.04	60.94
0	1	18	1	1	-1	-0.85	-0.11	-0.14	0.49	3.16	2.61	2.99	3.16	-19.27	-7.04	60.94
-5	4	-15	0	0	1	-0.85	-0.11	-0.14	0.49	2.61	2.61	2.99	3.16	-19.27	-7.04	60.94
5	-6	0	0	0	0	-0.85	-0.11	-0.14	0.49	3.16	2.63	2.99	3.16	-19.27	-7.04	60.94
-9	4	5	0	0	0	-0.85	-0.11	-0.14	0.49	3.16	2.64	2.99	3.16	-19.27	-7.04	60.94
28319	-16824	7893	8703	-1503	-11193	-0.86	-0.84	-0.69	-1.72	3.16	2.64	2.99	3.16	8.14	nan	-43.34
-28312	16840	-7889	-8703	1503	11193	-0.85	-0.11	-0.14	0.49	3.16	2.62	2.99	3.16	-19.29	-7.05	60.94
7	-11	5	-1	0	0	-0.85	-0.11	-0.14	0.49	3.16	2.62	2.99	3.16	-19.29	-7.05	60.94
-5	1	-11	1	0	0	-0.85	-0.11	-0.14	0.49	3.16	2.63	2.99	3.16	-19.29	-7.05	60.94
0	-9	0	0	0	0	-0.85	-0.11	-0.14	0.49	3.16	2.64	2.99	3.16	-19.29	-7.05	60.94
-9	-1	5	0	0	0	-0.85	-0.11	-0.14	0.49	2.65	2.65	2.99	3.16	-19.29	-7.05	60.94
5	13	1	0	0	0	-0.85	-0.11	-0.14	0.49	3.16	2.64	2.99	3.16	-19.29	-7.05	60.94
-3	-12	11	0	0	-1	-0.85	-0.11	-0.14	0.49	3.16	2.61	3	3.16	-19.3	-7.06	60.94
-1	5	-15	0	0	1	-0.85	-0.11	-0.14	0.49	3.16	2.62	2.99	3.16	-19.33	-7.07	60.93
-9	7	3	0	0	0	-0.85	-0.11	-0.14	0.49	3.16	2.59	2.99	3.16	-19.34	-7.08	60.94
2	-1	-7	0	0	0	-0.85	-0.11	-0.14	0.49	2.57	2.57	2.99	3.16	-19.34	-7.08	60.94
8	1	3	-1	0	0	-0.85	-0.11	-0.14	0.49	3.16	2.57	2.99	3.16	-19.34	-7.08	60.94
-10	0	-1	1	0	0	-0.85	-0.11	-0.14	0.49	3.16	2.58	2.99	3.16	-19.35	-7.09	60.94
-4	0	4	0	0	0	-0.85	-0.11	-0.14	0.49	2.59	2.59	2.99	3.16	-19.36	-7.09	60.94
8	6	3	0	0	0	-0.85	-0.11	-0.14	0.49	3.16	3	3	3.16	-19.36	-7.09	60.94
1	-17	0	-1	0	-1	-0.85	-0.11	-0.14	0.49	3.16	2.58	3	3.16	-19.37	-7.12	60.94
-4	-3	3	0	0	0	-0.85	-0.11	-0.14	0.49	2.56	2.56	3.01	3.16	-19.38	-7.13	60.95
-10	-1	1	0	0	0	-0.85	-0.11	-0.14	0.49	3.16	2.51	3.01	3.16	-19.4	-7.15	60.95
2	6	-5	0	0	0	-0.85	-0.11	-0.14	0.49	3.16	2.53	3.01	3.17	-19.42	-7.16	60.96
0	-7	-3	1	0	0	-0.85	-0.11	-0.14	0.49	3.17	2.5	3.01	3.17	-19.44	-7.17	60.97
-6	2	-8	-1	0	0	-0.85	-0.11	-0.14	0.49	3.17	2.5	3.01	3.17	-19.45	-7.18	60.97
-9	-2	0	0	0	0	-0.85	-0.11	-0.14	0.49	3.17	3.01	3.01	3.17	-19.47	-7.2	60.98
-27	2	3	1	0	0	-0.85	-0.11	-0.14	0.49	3.17	2.45	3.01	3.17	-19.63	-7.33	61.02
-2	-8	-15	0	0	0	-0.85	-0.11	-0.14	0.49	3.17	2.44	3.01	3.17	-19.66	-7.34	61.03
-10	3	0	0	0	0	-0.85	-0.11	-0.14	0.49	3.17	2.31	3.01	3.17	-19.67	-7.35	61.04
2	0	9	-1	0	0	-0.85	-0.11	-0.14	0.49	2.28	2.28	3.01	3.17	-19.69	-7.36	61.04
2	3	8	0	0	0	-0.85	-0.11	-0.14	0.49	3.17	2.3	3.01	3.17	-19.71	-7.37	61.05
-11	-8	10	0	0	0	-0.85	-0.11	-0.14	0.49	3.17	2.28	3.01	3.17	-19.72	-7.39	61.06
1	5	-20	0	0	0	-0.85	-0.11	-0.14	0.49	3.17	2.23	3.01	3.17	-19.74	-7.42	61.06
-13	-9	-18	0	0	0	-0.85	-0.12	-0.14	0.49	3.17	2.13	3.01	3.17	-19.88	-7.56	61.11
-6	-5	4	1	0	0	-0.85	-0.12	-0.14	0.49	3.17	2.17	3.01	3.17	-19.9	-7.57	61.1
-5	-8	-8	0	0	1	-0.85	-0.12	-0.14	0.49	3.17	2.25	3.01	3.17	-19.9	-7.58	61.11
1	7	3	0	-1	0	-0.85	-0.12	-0.14	0.49	3.17	2.29	3.01	3.17	-19.91	-7.58	61.11
-4	0	9	0	0	0	-0.85	-0.12	-0.14	0.49	2.33	2.33	3	3.17	-19.91	-7.58	61.1
7	3	-7	0	0	0	-0.85	-0.12	-0.14	0.49	3.17	2.33	3	3.17	-19.89	-7.56	61.09
0	4	-6	0	0	0	-0.85	-0.12	-0.14	0.49	3.17	2.38	2.99	3.16	-19.88	-7.55	61.09
30	11	11	0	0	0	-0.85	-0.11	-0.14	0.49	3.17	2.4	2.98	3.16	-19.7	-7.36	61.01
10	9	6	0	0	0	-0.85	-0.11	-0.14	0.49	3.17	2.45	2.97	3.16	-19.69	-7.34	60.99
2	-9	1	0	0	0	-0.85	-0.11	-0.14	0.49	3.16	2.46	2.96	3.16	-19.67	-7.33	60.98
-4	2	-7	0	0	0	-0.85	-0.11	-0.14	0.49	3.16	2.47	2.95	3.16	-19.65	-7.31	60.98
3	3	17	0	0	0	-0.85	-0.11	-0.14	0.49	3.16	2.5	2.94	3.16	-19.64	-7.3	60.97
6	2	-3	0	0	0	-0.85	-0.11	-0.14	0.49	2.5	2.94	2.94	3.16	-19.62	-7.28	60.97
-4	8	-1	0	0	0	-0.85	-0.11	-0.14	0.49	3.16	2.53	2.94	3.16	-19.6	-7.26	60.95
30	-8	-1	-1	0	0	-0.85	-0.11	-0.14	0.49	3.16	2.51	2.94	3.16	-19.48	-7.19	60.91
8	3	-2	0	0	0	-0.85	-0.11	-0.14	0.49	2.5	2.5	2.94	3.16	-19.48	-7.19	60.91
4	3	9	1	1	0	-0.85	-0.11	-0.14	0.49	2.5	2.5	2.94	3.16	-19.48	-7.19	60.91
-1	3	1	0	0	0	-0.85	-0.11	-0.14	0.49	3.16	2.51	2.94	3.16	-19.48	-7.19	60.9
-7	-9	7	-1	-1	0	-0.85	-0.11	-0.14	0.49	3.16	2.51	2.94	3.16	-19.48	-7.19	60.9
2	8	-1	1	0	0	-0.85	-0.11	-0.14	0.49	3.16	2.51	2.94	3.16	-19.48	-7.19	60.9
-5	-10	-6	-1	0	0	-0.85	-0.11	-0.14	0.49	2.51	2.94	2.94	3.16	-19.47	-7.19	60.9
