# Supplementary material for: Image Generation for 2D-CNN Using Time-Series Signal Features from Foot Gesture Applied to Select Cobot Operating Mode
Source: Sensors (Basel). 2021 Aug 26;21(17):5743. doi: 10.3390/s21175743 (PMC8434500; doi:10.3390/s21175743)
Supplement: Supplementary file 1 [file sensors-21-05743-s001.zip › data_fadwa/Cigarette crush with the forefoot/ccf81.xlsx]

## Sheet: ccf81
9	0	-4	0	0	0	-0.85	-0.12	-0.14	0.49	3.12	2.49	2.7	3.13	-19.49	-6.94	60.82
-1	4	-1	-1	-1	0	-0.85	-0.12	-0.14	0.49	3.12	2.53	3.14	3.13	-19.41	-6.86	60.78
3	7	-6	0	0	-1	-0.85	-0.12	-0.14	0.49	3.13	2.55	2.76	3.14	-19.38	-6.85	60.78
6	-2	22	0	0	0	-0.85	-0.12	-0.14	0.49	3.14	2.6	2.8	3.15	-19.37	-6.86	60.78
-1	-1	-7	0	0	0	-0.85	-0.11	-0.14	0.49	3.14	2.63	2.87	3.15	-19.36	-6.86	60.78
7	-11	-6	0	0	0	-0.85	-0.11	-0.14	0.49	3.14	2.78	2.91	3.15	-19.34	-6.86	60.78
-4	-2	16	0	0	0	-0.85	-0.11	-0.14	0.49	3.15	2.82	2.94	3.15	-19.32	-6.86	60.78
2	0	-13	0	0	0	-0.85	-0.11	-0.14	0.49	3.15	2.82	2.96	3.15	-19.3	-6.87	60.78
12	-24	11	0	1	0	-0.85	-0.11	-0.14	0.49	3.15	2.77	2.97	3.15	-19.23	-6.92	60.81
-1	-1	-9	0	0	0	-0.85	-0.11	-0.14	0.49	3.15	2.76	2.97	3.15	-19.24	-6.92	60.81
7	4	-2	0	0	0	-0.85	-0.11	-0.14	0.49	3.15	2.72	2.97	3.15	-19.25	-6.94	60.82
-7	3	7	1	0	0	-0.85	-0.11	-0.14	0.49	3.15	2.68	2.97	3.15	-19.26	-6.94	60.82
6	0	-4	-1	0	0	-0.85	-0.11	-0.14	0.49	3.15	2.67	2.96	3.16	-19.26	-6.94	60.82
-5	-2	16	1	0	0	-0.85	-0.11	-0.14	0.49	3.16	2.65	2.96	3.16	-19.27	-6.94	60.82
1	-1	-2	0	0	0	-0.85	-0.11	-0.14	0.49	3.16	2.63	2.96	3.16	-19.27	-6.94	60.82
-5	-3	-16	0	0	0	-0.85	-0.11	-0.14	0.49	3.16	2.63	2.96	3.16	-19.28	-6.95	60.82
-12	9	-11	0	-1	0	-0.85	-0.11	-0.14	0.49	3.16	2.64	2.96	3.16	-19.29	-6.97	60.85
11	-3	4	-1	0	1	-0.85	-0.11	-0.14	0.49	3.16	2.68	2.96	3.16	-19.28	-6.96	60.85
-9	5	2	1	0	-1	-0.85	-0.11	-0.14	0.49	3.16	2.7	2.97	3.16	-19.28	-6.96	60.85
8	-14	-4	0	0	1	-0.85	-0.11	-0.14	0.49	3.16	2.73	2.99	3.16	-19.28	-6.96	60.85
-13	0	0	0	0	0	-0.85	-0.11	-0.14	0.49	3.15	2.82	3	3.15	-19.27	-6.95	60.85
3	4	11	0	0	0	-0.85	-0.11	-0.14	0.49	3.15	2.85	3.02	3.15	-19.27	-6.95	60.85
9	0	6	0	0	-1	-0.85	-0.11	-0.14	0.49	3.15	2.84	3.02	3.15	-19.26	-6.95	60.85
1	-3	-7	0	1	0	-0.85	-0.11	-0.14	0.49	3.15	2.84	3.03	3.15	-19.28	-6.96	60.85
-5	6	1	0	0	0	-0.85	-0.11	-0.14	0.49	3.15	2.84	3.03	3.15	-19.28	-6.96	60.86
3	1	-2	0	0	0	-0.85	-0.11	-0.14	0.49	3.15	2.84	3.03	3.15	-19.29	-6.96	60.86
-3	0	-10	0	0	0	-0.85	-0.11	-0.14	0.49	3.15	2.84	3.03	3.15	-19.3	-6.97	60.86
-5	-7	8	0	0	0	-0.85	-0.11	-0.14	0.49	3.15	2.84	3.03	3.15	-19.31	-6.97	60.87
-6	-1	10	0	0	0	-0.85	-0.11	-0.14	0.49	3.15	2.84	3.03	3.15	-19.31	-6.98	60.87
14	4	-1	-1	0	0	-0.85	-0.11	-0.14	0.49	3.15	3.03	3.03	3.15	-19.31	-6.98	60.88
4	0	-15	0	-1	0	-0.85	-0.11	-0.14	0.49	3.15	2.89	3.05	3.15	-19.28	-6.98	60.88
-11	-7	-19	0	0	0	-0.85	-0.11	-0.14	0.49	3.15	2.95	3.07	3.15	-19.27	-6.98	60.88
3	-9	2	0	-1	0	-0.85	-0.11	-0.14	0.49	3.15	2.96	3.08	3.15	-19.24	-6.98	60.89
11	10	16	0	0	0	-0.85	-0.11	-0.14	0.49	3.15	2.97	3.09	3.15	-19.19	-6.96	60.88
9	5	19	0	0	0	-0.85	-0.11	-0.14	0.49	3.15	2.97	3.09	3.15	-19.15	-6.95	60.88
-9	-6	14	0	1	0	-0.85	-0.11	-0.14	0.49	3.14	2.97	3.09	3.15	-19.13	-6.96	60.87
-1	5	-2	0	1	0	-0.85	-0.11	-0.14	0.49	3.15	2.95	3.08	3.15	-19.13	-6.96	60.88
-2	-14	-27	0	0	0	-0.85	-0.11	-0.14	0.49	3.15	2.9	3.07	3.16	-19.26	-7.04	60.93
-7	2	-5	0	0	0	-0.85	-0.11	-0.14	0.49	3.16	2.82	3.06	3.16	-19.27	-7.05	60.94
10	-4	16	0	0	0	-0.85	-0.11	-0.14	0.49	3.16	2.73	3.05	3.16	-19.28	-7.07	60.95
1	-1	-1	0	0	0	-0.85	-0.11	-0.14	0.49	2.68	2.68	3.03	3.16	-19.29	-7.08	60.96
-9	4	-1	0	0	0	-0.85	-0.11	-0.14	0.49	3.17	2.62	3.02	3.16	-19.3	-7.09	60.96
-8	-6	10	1	0	0	-0.85	-0.11	-0.14	0.49	3.17	2.59	3.01	3.16	-19.32	-7.1	60.97
2	0	-9	0	0	0	-0.85	-0.11	-0.14	0.49	3.17	2.59	3.01	3.16	-19.33	-7.11	60.98
-2	3	-5	-1	0	0	-0.85	-0.11	-0.14	0.49	3.17	2.61	3.01	3.17	-19.48	-7.15	61.02
-4	3	-7	1	0	0	-0.85	-0.11	-0.14	0.49	3.17	2.63	3.01	3.17	-19.48	-7.15	61.02
1	1	-5	0	0	0	-0.85	-0.11	-0.14	0.49	3.17	2.66	3.01	3.17	-19.49	-7.15	61.02
-10	-7	1	0	-1	0	-0.85	-0.11	-0.14	0.49	3.17	2.66	3.02	3.17	-19.49	-7.15	61.03
-1	1	-9	-1	0	0	-0.85	-0.11	-0.14	0.49	3.17	2.65	3.02	3.17	-19.49	-7.15	61.03
-6	-7	7	0	0	0	-0.85	-0.11	-0.14	0.49	3.17	2.64	3.02	3.17	-19.49	-7.15	61.03
5	2	6	0	1	0	-0.85	-0.11	-0.14	0.49	2.59	2.59	3.02	3.17	-19.48	-7.16	61.03
-11	8	-6	1	0	0	-0.85	-0.11	-0.14	0.49	3.17	2.56	3.02	3.17	-19.57	-7.23	61.06
-4	-1	-9	0	0	0	-0.85	-0.11	-0.14	0.49	3.17	2.53	3.02	3.17	-19.6	-7.24	61.07
-3	-5	-3	0	0	0	-0.85	-0.11	-0.14	0.49	3.17	2.54	3.02	3.17	-19.61	-7.24	61.08
-6	1	7	0	0	1	-0.85	-0.11	-0.14	0.49	3.17	2.54	3.02	3.17	-19.62	-7.24	61.08
8	-7	-5	0	0	-1	-0.85	-0.11	-0.14	0.49	3.17	2.54	3.02	3.17	-19.62	-7.25	61.08
2	-1	9	0	0	0	-0.85	-0.11	-0.14	0.49	3.17	2.57	3.03	3.17	-19.62	-7.25	61.08
-12	2	-4	0	0	0	-0.85	-0.11	-0.14	0.49	2.59	2.59	3.03	3.17	-19.63	-7.26	61.09
13	9	1	0	-1	1	-0.85	-0.11	-0.14	0.49	3.17	2.64	3.04	3.17	-19.62	-7.25	61.09
-4	1	10	0	0	-1	-0.85	-0.11	-0.14	0.49	3.17	2.71	3.05	3.17	-19.62	-7.25	61.09
4	-6	-8	0	0	1	-0.85	-0.11	-0.14	0.49	3.17	2.78	3.05	3.17	-19.62	-7.24	61.09
-2	4	17	0	0	0	-0.85	-0.11	-0.14	0.49	3.17	2.87	3.06	3.16	-19.61	-7.23	61.09
5	0	-7	0	0	0	-0.85	-0.11	-0.14	0.49	3.15	2.98	3.08	3.12	-19.6	-7.21	61.08
-4	-1	2	0	0	-1	-0.85	-0.11	-0.14	0.49	3.06	3.06	3.11	2.76	-19.58	-7.2	61.08
-2	-3	-7	0	-1	1	-0.85	-0.11	-0.14	0.49	2.51	3.11	3.13	0	-19.57	-7.18	61.08
-322	366	604	55	10	9	-0.85	-0.15	-0.13	0.49	0	3.12	0	0	-22.41	-4.04	60.63
104	194	-105	7	-2	-1	-0.85	-0.16	-0.12	0.49	0	3.02	3.02	0	-23.41	-2.67	60.45
123	254	-170	4	0	-1	-0.85	-0.18	-0.11	0.49	0	3.09	2.91	0	-24.45	-1.17	60.25
155	281	-183	-2	5	-1	-0.84	-0.19	-0.11	0.49	0	3.08	2.87	0	-25.57	0.31	60.05
-118	220	-305	-5	5	-2	-0.84	-0.21	-0.1	0.49	0	3.08	2.88	0	-26.78	1.6	59.88
-4	73	45	-11	33	0	-0.84	-0.22	-0.1	0.49	0	3.1	0	0	-28.23	2.57	59.71
-304	205	-20	-45	-36	1	-0.84	-0.23	-0.11	0.48	0	3.11	2.92	0	-29.33	2.22	59.53
-320	596	-589	-6	-9	0	-0.84	-0.25	-0.1	0.47	0	3.11	2.95	0	-31.73	3.78	58.07
-48	-27	8	-2	2	3	-0.84	-0.25	-0.11	0.47	0	3.1	2.98	0	-31.84	3.58	57.87
-163	-51	-27	-4	2	3	-0.84	-0.25	-0.11	0.47	0	3.08	3.04	0	-31.95	3.28	57.59
-222	-90	21	-8	3	7	-0.84	-0.25	-0.11	0.47	0	3.08	3.03	0	-32.06	2.77	57.19
-266	-226	-162	-9	7	10	-0.84	-0.25	-0.12	0.46	0	3.09	3	0	-32.13	1.97	56.56
-797	-444	-148	-6	11	23	-0.85	-0.25	-0.12	0.45	0	3.04	3.02	0	-32.42	0.71	55.5
-676	-417	-113	-14	10	32	-0.86	-0.25	-0.14	0.43	0	3.02	3.02	0	-32.71	-1.06	53.7
-4170	-3703	-1105	92	-59	-205	-0.76	-0.27	-0.1	0.58	0	2.9	3.07	0	-31.9	9.65	72.08
-787	128	-975	-57	32	123	-0.75	-0.27	-0.11	0.59	0	2.96	3.06	0	-33.13	9.11	73.74
2157	1707	921	-16	-21	41	-0.76	-0.27	-0.11	0.59	0	2.97	2.99	0	-33.15	8.39	72.99
-349	446	-32	-14	-6	39	-0.77	-0.27	-0.11	0.57	0	2.97	2.89	0	-32.86	7.34	71.45
-499	-400	80	-30	40	67	-0.78	-0.26	-0.12	0.55	0	3	2.89	0	-33.03	5.31	68.37
1015	-165	529	-22	23	54	-0.81	-0.25	-0.14	0.51	0	2.93	2.98	0	-33.39	2.27	63.48
1633	48	601	-10	10	28	-0.84	-0.25	-0.15	0.46	2.76	2.76	3.03	0	-33.38	-1.23	57.48
-20692	31093	-4345	65	22786	6359	-0.01	0	0.01	0	2.33	2.33	3.06	0	180	0.01	179.99
17534	-31051	2613	-16	-22864	-6480	-0.78	-0.26	-0.12	0.56	0	2.79	2.98	0	-33.23	5.73	69.79
417	25	592	-27	44	70	-0.8	-0.25	-0.13	0.53	0	2.9	2.86	0	-33.21	3.31	65.78
1497	-90	740	-15	23	43	-0.83	-0.25	-0.14	0.48	0	2.88	2.76	0	-33.23	0.19	60.19
1929	-56	754	-3	10	18	-0.86	-0.24	-0.15	0.43	0	2.79	2.74	0	-32.89	-3.18	53.78
2702	546	1164	7	0	-10	-0.89	-0.23	-0.16	0.37	0	2.69	2.9	0	-32.05	-6.34	47.14
2853	1000	977	22	-13	-44	-0.91	-0.22	-0.16	0.32	0	2.39	3	0	-30.88	-8.55	41.09
3421	1488	616	33	-23	-73	-0.92	-0.22	-0.16	0.28	0	1.89	3.04	0	-29.71	-9.38	36.58
-10888	-2276	-4724	-17	-36	-22	-0.78	-0.25	-0.13	0.56	0	2.45	2.97	0	-32.31	5.08	70.26
1631	489	773	-17	17	27	-0.8	-0.24	-0.13	0.54	0	2.93	2.93	0	-31.76	3.21	67.31
2440	904	1038	0	-2	-6	-0.82	-0.23	-0.13	0.51	0	3.01	2.93	0	-30.86	1.38	64.03
1729	777	694	12	-9	-29	-0.83	-0.22	-0.13	0.49	0	3.05	3.04	0	-29.62	0.11	61.26
1056	335	522	8	-5	-34	-0.84	-0.21	-0.13	0.48	3.04	3.04	3.06	0	-28.31	-0.77	59.36
812	104	-110	6	-6	-39	-0.85	-0.2	-0.12	0.47	0	3.03	3.06	0	-26.94	-1.36	58.46
-967	-418	30	5	4	-29	-0.85	-0.19	-0.12	0.47	0	2.98	3.03	2.84	-25.74	-1.9	58.66
-1108	-476	182	7	8	-1	-0.85	-0.18	-0.13	0.48	2.81	2.88	3	3.06	-24.96	-2.59	59.19
-479	-1304	-369	31	9	19	-0.85	-0.12	-0.13	0.49	3.02	2.78	2.98	3.11	-19.36	-6.65	60.58
6	-7	-18	0	-1	0	-0.85	-0.12	-0.13	0.49	3.11	2.61	2.97	3.14	-19.36	-6.7	60.6
7	5	17	0	0	0	-0.85	-0.12	-0.13	0.49	3.13	2.62	2.97	3.15	-19.36	-6.74	60.62
3	-18	15	0	1	0	-0.85	-0.12	-0.14	0.49	3.15	2.56	2.97	3.15	-19.37	-6.79	60.63
-4	1	-24	0	-1	0	-0.85	-0.12	-0.14	0.49	2.47	2.47	2.97	3.16	-19.38	-6.83	60.65
-4	-25	0	1	0	0	-0.85	-0.12	-0.14	0.49	3.15	2.52	2.98	3.16	-19.37	-6.87	60.67
2	-14	3	0	0	0	-0.85	-0.11	-0.14	0.49	3.16	2.54	2.98	3.16	-19.36	-6.89	60.68
-35	-3	-32	1	0	0	-0.85	-0.12	-0.14	0.49	3.16	2.49	2.97	3.16	-19.51	-7.07	60.77
4	0	0	0	-1	0	-0.85	-0.12	-0.14	0.49	3.16	2.51	2.97	3.16	-19.51	-7.07	60.77
-5	-2	19	-1	0	0	-0.85	-0.12	-0.14	0.49	3.16	2.51	2.98	3.16	-19.51	-7.07	60.78
1	0	2	1	1	0	-0.85	-0.12	-0.14	0.49	3.16	2.52	2.98	3.16	-19.51	-7.07	60.78
6	0	-8	0	0	0	-0.85	-0.12	-0.14	0.49	3.16	2.53	2.98	3.16	-19.51	-7.07	60.78
-4	-3	8	0	0	0	-0.85	-0.12	-0.14	0.49	3.16	2.98	2.98	3.16	-19.52	-7.08	60.79
6	4	-3	-1	0	0	-0.85	-0.12	-0.14	0.49	3.16	2.56	2.98	3.16	-19.52	-7.08	60.79
-5	-14	0	1	-1	0	-0.85	-0.11	-0.14	0.49	3.16	2.56	2.99	3.16	-19.52	-7.12	60.81
-10	5	-3	-1	0	0	-0.85	-0.11	-0.14	0.49	2.55	2.55	2.99	3.16	-19.52	-7.12	60.81
6	3	-3	0	0	0	-0.85	-0.11	-0.14	0.49	2.56	2.56	3	3.16	-19.52	-7.12	60.81
2	-2	-3	0	0	0	-0.85	-0.11	-0.14	0.49	3.16	2.56	3	3.16	-19.51	-7.13	60.81
1	0	19	1	0	0	-0.85	-0.11	-0.14	0.49	3.16	2.57	3	3.16	-19.51	-7.13	60.81
0	0	-10	0	0	1	-0.85	-0.11	-0.14	0.49	3.16	2.57	3	3.16	-19.51	-7.13	60.81
7	1	-2	0	0	-1	-0.85	-0.11	-0.14	0.49	2.58	3	3	3.16	-19.51	-7.13	60.81
-5	1	16	0	1	0	-0.85	-0.11	-0.14	0.49	3.16	2.59	3	3.16	-19.48	-7.12	60.81
5	-4	-8	0	0	0	-0.85	-0.11	-0.14	0.49	3.16	2.58	3	3.16	-19.48	-7.12	60.81
4	2	-3	-1	0	0	-0.85	-0.11	-0.14	0.49	3.16	3	3	3.16	-19.48	-7.12	60.81
-3	1	10	1	0	1	-0.85	-0.11	-0.14	0.49	2.57	2.57	3	3.16	-19.48	-7.13	60.81
-3	7	-16	0	0	-1	-0.85	-0.11	-0.14	0.49	3.16	3	3	3.16	-19.49	-7.12	60.81
5	-9	17	0	0	0	-0.85	-0.11	-0.14	0.49	3.16	2.59	3	3.16	-19.48	-7.12	60.82
1	4	-4	0	0	0	-0.85	-0.11	-0.14	0.49	3.16	2.6	3	3.16	-19.48	-7.12	60.82
-1	-10	3	0	0	0	-0.85	-0.11	-0.14	0.49	3.16	2.56	3	3.16	-19.49	-7.13	60.84
2	-3	-6	0	0	1	-0.85	-0.11	-0.14	0.49	3.16	2.57	3	3.16	-19.49	-7.13	60.84
10	2	16	0	-1	0	-0.85	-0.11	-0.14	0.49	3.16	2.57	3	3.16	-19.49	-7.12	60.84
-8	8	-15	0	0	0	-0.85	-0.11	-0.14	0.49	3.16	2.58	3.01	3.16	-19.49	-7.12	60.84
3	-1	-13	0	0	0	-0.85	-0.11	-0.14	0.49	2.59	2.59	3.01	3.16	-19.49	-7.12	60.84
-1	-6	5	0	0	-1	-0.85	-0.11	-0.14	0.49	3.16	2.58	3.01	3.16	-19.48	-7.12	60.84
-3	3	0	0	1	1	-0.85	-0.11	-0.14	0.49	3.16	2.58	3.01	3.16	-19.48	-7.12	60.84
5	2	8	0	0	-1	-0.85	-0.11	-0.14	0.49	3.16	2.57	3.01	3.16	-19.49	-7.11	60.85
2	1	3	0	0	0	-0.85	-0.11	-0.14	0.49	3.16	2.56	3.01	3.16	-19.49	-7.11	60.85
-2	0	4	0	0	0	-0.85	-0.11	-0.14	0.49	3.16	2.57	3.01	3.16	-19.49	-7.11	60.85
-2	0	-10	0	0	0	-0.85	-0.11	-0.14	0.49	3.16	2.56	3.01	3.16	-19.49	-7.11	60.85
-3	3	-9	0	0	0	-0.85	-0.11	-0.14	0.49	3.16	2.58	3.16	3.16	-19.49	-7.11	60.85
5	-5	-8	0	0	0	-0.85	-0.11	-0.14	0.49	2.57	2.57	3.01	3.16	-19.5	-7.11	60.85
2	6	16	0	0	0	-0.85	-0.11	-0.14	0.49	3.16	2.57	3.02	3.16	-19.5	-7.12	60.85
-10	2	2	0	0	0	-0.85	-0.11	-0.14	0.49	3.16	2.59	3.02	3.16	-19.52	-7.12	60.88
-3	-3	-3	0	0	0	-0.85	-0.11	-0.14	0.49	3.16	2.58	3.02	3.16	-19.53	-7.12	60.88
15	-5	-16	0	0	0	-0.85	-0.11	-0.14	0.49	3.16	2.6	3.02	3.16	-19.52	-7.12	60.88
-6	5	8	0	0	1	-0.85	-0.11	-0.14	0.49	3.16	2.61	3.03	3.16	-19.52	-7.12	60.88
0	-4	-13	0	-1	-1	-0.85	-0.11	-0.14	0.49	3.15	2.65	3.03	3.16	-19.52	-7.12	60.88
2	-1	4	-1	0	1	-0.85	-0.11	-0.14	0.49	3.15	2.66	3.04	3.16	-19.52	-7.12	60.88
7	0	14	1	0	-1	-0.85	-0.11	-0.14	0.49	3.15	3.04	3.04	3.16	-19.51	-7.12	60.88
-5	-7	3	0	0	1	-0.85	-0.11	-0.14	0.49	3.15	2.67	3.04	3.16	-19.51	-7.12	60.88
18	17	6	0	0	0	-0.85	-0.11	-0.14	0.49	3.15	2.69	3.04	3.16	-19.46	-7.08	60.88
4	-12	6	0	0	-1	-0.85	-0.11	-0.14	0.49	3.15	2.71	3.04	3.15	-19.46	-7.08	60.88
-8	3	1	0	0	1	-0.85	-0.11	-0.14	0.49	3.15	2.71	3.04	3.15	-19.45	-7.08	60.88
-3	4	-13	0	0	-1	-0.85	-0.11	-0.14	0.49	3.15	2.71	3.04	3.15	-19.45	-7.07	60.88
-10	-8	-4	0	1	0	-0.85	-0.11	-0.14	0.49	3.15	2.71	3.04	3.15	-19.45	-7.07	60.89
6	1	7	0	0	0	-0.85	-0.11	-0.14	0.49	3.15	2.71	3.04	3.16	-19.45	-7.08	60.89
6	5	3	0	0	0	-0.85	-0.11	-0.14	0.49	3.15	3.04	3.04	3.16	-19.45	-7.07	60.89
-12	-6	6	-1	0	0	-0.85	-0.11	-0.14	0.49	3.15	2.68	3.04	3.16	-19.48	-7.08	60.92
7	5	-6	0	0	0	-0.85	-0.11	-0.14	0.49	3.15	2.67	3.04	3.16	-19.47	-7.09	60.92
-8	8	7	0	0	0	-0.85	-0.11	-0.14	0.49	3.15	2.66	3.04	3.16	-19.47	-7.09	60.92
-8	-9	-6	1	0	0	-0.85	-0.11	-0.14	0.49	2.65	2.65	3.04	3.16	-19.48	-7.1	60.92
12	-2	17	0	0	0	-0.85	-0.11	-0.14	0.49	3.15	2.64	3.04	3.16	-19.48	-7.1	60.93
-11	7	-9	0	0	0	-0.85	-0.11	-0.14	0.49	3.15	2.64	3.04	3.16	-19.49	-7.1	60.93
12	-3	-1	0	0	0	-0.85	-0.11	-0.14	0.49	2.64	2.64	3.04	3.16	-19.49	-7.1	60.93
0	-2	-11	0	0	0	-0.85	-0.11	-0.14	0.49	3.15	2.63	3.04	3.16	-19.51	-7.11	60.95
7	1	12	0	0	0	-0.85	-0.11	-0.14	0.49	3.16	2.63	3.04	3.16	-19.51	-7.11	60.95
-1	6	-4	0	0	0	-0.85	-0.11	-0.14	0.49	3.16	3.04	3.04	3.16	-19.51	-7.11	60.96
-3	-4	-17	0	0	0	-0.85	-0.11	-0.14	0.49	3.16	2.65	3.05	3.16	-19.51	-7.11	60.96
-3	-1	-2	-1	0	0	-0.85	-0.11	-0.14	0.49	3.16	3.06	3.06	3.16	-19.51	-7.11	60.97
-7	-3	11	0	0	0	-0.85	-0.11	-0.14	0.49	3.16	2.64	3.06	3.16	-19.52	-7.12	60.98
-3	1	11	0	0	0	-0.85	-0.11	-0.14	0.49	3.16	3.06	3.06	3.16	-19.52	-7.13	60.98
-11	4	-24	1	0	0	-0.85	-0.12	-0.14	0.49	2.61	2.61	3.05	3.16	-19.66	-7.21	61.03
2	-3	-2	-1	0	0	-0.85	-0.12	-0.14	0.49	3.16	2.6	3.05	3.16	-19.66	-7.21	61.03
1	2	0	0	0	0	-0.85	-0.12	-0.14	0.49	3.16	2.57	3.05	3.16	-19.66	-7.21	61.03
-4	-4	1	0	0	0	-0.85	-0.12	-0.14	0.49	3.16	2.51	3.05	3.17	-19.66	-7.21	61.04
-6	1	7	0	0	0	-0.85	-0.12	-0.14	0.49	3.17	2.5	3.05	3.17	-19.66	-7.22	61.04
-3	-5	4	0	0	0	-0.85	-0.12	-0.14	0.49	2.41	3.04	3.04	3.17	-19.67	-7.22	61.05
1	11	-6	0	0	0	-0.85	-0.12	-0.14	0.49	3.17	2.39	3.04	3.17	-19.67	-7.23	61.05
-18	-11	-1	1	0	0	-0.85	-0.12	-0.14	0.49	3.17	2.44	3.04	3.17	-19.83	-7.3	61.11
-12	-5	-9	0	0	0	-0.85	-0.12	-0.14	0.49	3.17	2.43	3.03	3.17	-19.85	-7.3	61.11
5	6	-4	0	0	0	-0.85	-0.12	-0.14	0.49	2.47	2.47	3.02	3.16	-19.87	-7.3	61.12
-6	-4	-8	0	-1	1	-0.85	-0.12	-0.14	0.49	3.16	2.47	3.02	3.16	-19.87	-7.3	61.12
2	9	-4	0	0	0	-0.85	-0.12	-0.14	0.49	2.48	2.48	3.02	3.16	-19.86	-7.29	61.12
-2	-5	5	0	0	0	-0.85	-0.12	-0.14	0.49	3.16	2.5	3.01	3.16	-19.86	-7.27	61.12
6	5	18	0	0	-1	-0.85	-0.12	-0.14	0.49	3.16	3.01	3.01	3.17	-19.84	-7.27	61.11
-14245	18428	-37525	-27	16359	32590	0	0	0	0	3.16	2.44	3.02	3.17	180	0	-180
14258	-18434	37520	27	-16358	-32590	-0.85	-0.12	-0.14	0.49	3.17	2.39	3.01	3.16	-19.84	-7.26	61.13
-6	10	10	0	0	0	-0.85	-0.12	-0.14	0.49	3.16	3.01	3.01	3.16	-19.86	-7.26	61.13
-6	0	-2	0	0	0	-0.85	-0.12	-0.14	0.49	2.36	2.36	3.01	3.16	-19.88	-7.26	61.14
-7	1	-1	0	0	0	-0.85	-0.12	-0.14	0.49	3.16	2.28	3.01	3.16	-19.9	-7.27	61.14
8	-5	-3	0	0	0	-0.85	-0.12	-0.14	0.49	3.16	2.34	3	3.16	-19.92	-7.28	61.15
-6	3	-20	0	0	0	-0.85	-0.12	-0.14	0.49	3.16	2.31	3	3.16	-19.94	-7.28	61.16
-13	1	9	0	0	0	-0.85	-0.12	-0.14	0.49	3.16	2.99	2.99	3.16	-19.97	-7.29	61.17
0	10	-5	0	-1	1	-0.85	-0.12	-0.14	0.49	3.16	2.44	2.97	3.16	-20.02	-7.22	61.17
7	-4	5	0	0	0	-0.85	-0.12	-0.14	0.49	3.16	2.47	2.96	3.15	-20	-7.2	61.17
0	-1	9	0	0	0	-0.85	-0.12	-0.14	0.49	3.15	2.49	2.95	3.15	-19.98	-7.18	61.16
1	-1	-3	0	0	0	-0.85	-0.12	-0.14	0.49	3.15	2.95	2.95	3.15	-19.97	-7.17	61.16
7	2	2	0	0	0	-0.85	-0.12	-0.14	0.49	3.15	2.5	2.95	3.15	-19.95	-7.16	61.15
-10	5	9	0	0	0	-0.85	-0.12	-0.14	0.49	3.15	2.54	3.15	3.15	-19.94	-7.14	61.15
2	7	-6	0	0	0	-0.85	-0.12	-0.14	0.49	3.15	2.55	2.95	3.15	-19.93	-7.13	61.15
36	-4	1	0	0	-1	-0.85	-0.12	-0.14	0.49	2.55	2.55	2.94	3.15	-19.82	-7.06	61.13
-4	4	-7	0	0	1	-0.85	-0.12	-0.14	0.49	3.15	2.55	2.94	3.15	-19.81	-7.05	61.12
-2	2	-6	0	0	0	-0.85	-0.12	-0.14	0.49	3.15	2.59	2.94	3.15	-19.81	-7.04	61.12
