# Supplementary material for: Image Generation for 2D-CNN Using Time-Series Signal Features from Foot Gesture Applied to Select Cobot Operating Mode
Source: Sensors (Basel). 2021 Aug 26;21(17):5743. doi: 10.3390/s21175743 (PMC8434500; doi:10.3390/s21175743)
Supplement: Supplementary file 1 [file sensors-21-05743-s001.zip › data_fadwa/Cigarette crush with the forefoot/ccf82.xlsx]

## Sheet: ccf82
4	1	2	0	0	0	-0.85	-0.11	-0.14	0.49	3.16	2.68	2.97	3.17	-19.28	-6.96	61.01
2	3	-11	0	0	0	-0.85	-0.11	-0.14	0.49	3.16	2.67	2.97	3.17	-19.29	-6.97	61.02
-3	-9	14	0	0	0	-0.85	-0.11	-0.14	0.49	3.16	2.65	2.97	3.17	-19.3	-6.97	61.02
0	10	5	0	0	0	-0.85	-0.11	-0.14	0.49	2.62	2.62	2.97	3.17	-19.3	-6.98	61.02
0	-2	-7	1	0	0	-0.85	-0.11	-0.14	0.49	3.16	2.6	2.97	3.17	-19.32	-6.99	61.03
-28	0	-7	0	0	0	-0.85	-0.11	-0.14	0.49	3.16	2.56	2.97	3.17	-19.52	-7.09	61.07
-14	10	3	0	0	0	-0.85	-0.11	-0.14	0.49	3.16	2.51	2.97	3.17	-19.55	-7.1	61.08
3	-3	-2	0	0	0	-0.85	-0.12	-0.14	0.49	3.16	2.47	2.97	3.17	-19.57	-7.1	61.09
-1	-4	-11	0	0	0	-0.85	-0.12	-0.14	0.49	3.16	2.45	3.17	3.17	-19.59	-7.11	61.1
-1	3	-10	0	0	0	-0.85	-0.12	-0.14	0.49	3.16	2.36	2.97	3.17	-19.61	-7.12	61.1
3	5	-13	0	0	0	-0.85	-0.12	-0.14	0.49	3.16	2.42	2.97	3.17	-19.63	-7.12	61.11
-1	1	17	0	0	0	-0.85	-0.12	-0.14	0.49	2.39	2.39	2.97	3.17	-19.65	-7.13	61.11
31355	-15539	-21576	-11909	-10597	35	-0.85	-0.12	-0.14	0.66	3.16	2.4	2.98	3.17	-16.14	-4.94	67.38
-31392	15524	21575	11909	10596	-34	-0.85	-0.12	-0.14	0.49	3.16	2.43	2.98	3.17	-19.8	-7.22	61.16
0	5	-12	0	0	0	-0.85	-0.12	-0.14	0.49	3.16	2.44	2.98	3.17	-19.8	-7.21	61.16
5	0	-1	0	0	0	-0.85	-0.12	-0.14	0.49	3.16	2.45	2.98	3.17	-19.79	-7.21	61.16
-6	-3	6	0	0	0	-0.85	-0.12	-0.14	0.49	3.16	2.45	2.97	3.17	-19.77	-7.2	61.15
3	11	-1	0	0	0	-0.85	-0.12	-0.14	0.49	3.16	2.45	2.97	3.17	-19.77	-7.19	61.15
-2	-3	8	0	0	0	-0.85	-0.12	-0.14	0.49	3.16	2.45	2.97	3.17	-19.77	-7.19	61.15
7	5	2	0	0	-1	-0.85	-0.12	-0.14	0.49	3.16	2.45	2.97	3.17	-19.76	-7.19	61.15
-1	-18	-2	-1	0	1	-0.85	-0.12	-0.14	0.49	3.16	2.45	2.97	3.17	-19.77	-7.18	61.16
2	-3	5	1	0	0	-0.85	-0.12	-0.14	0.49	3.16	2.48	2.97	3.17	-19.76	-7.18	61.15
3	4	-3	-1	0	0	-0.85	-0.12	-0.14	0.49	3.16	2.49	2.97	3.17	-19.75	-7.17	61.15
9	7	-5	1	0	0	-0.85	-0.12	-0.14	0.49	3.17	2.51	2.97	3.17	-19.74	-7.16	61.15
-4	1	4	-1	0	-1	-0.85	-0.12	-0.14	0.49	3.17	2.54	2.97	3.17	-19.72	-7.16	61.15
-2	4	-7	1	0	1	-0.85	-0.12	-0.14	0.49	3.16	2.56	2.97	3.17	-19.71	-7.15	61.15
3	4	8	0	0	0	-0.85	-0.12	-0.14	0.49	3.17	2.56	2.96	3.17	-19.7	-7.14	61.15
3	-11	10	-1	0	-1	-0.85	-0.12	-0.14	0.49	3.17	2.56	2.97	3.17	-19.6	-7.08	61.13
5	0	4	0	0	1	-0.85	-0.12	-0.14	0.49	3.17	2.56	2.97	3.17	-19.58	-7.08	61.13
-1	2	-20	0	0	0	-0.85	-0.12	-0.14	0.49	3.17	2.56	2.96	3.17	-19.57	-7.07	61.12
2	-3	-4	1	0	0	-0.85	-0.12	-0.14	0.49	3.17	2.56	2.96	3.17	-19.56	-7.07	61.12
-2	-8	4	0	0	-1	-0.85	-0.12	-0.14	0.49	3.17	2.56	2.96	3.17	-19.55	-7.06	61.12
2	17	-1	0	0	1	-0.85	-0.12	-0.14	0.49	3.17	2.56	2.96	3.17	-19.55	-7.06	61.12
3	-2	13	-1	0	0	-0.85	-0.12	-0.14	0.49	3.17	2.55	2.97	3.17	-19.54	-7.05	61.11
6	-3	-17	1	0	0	-0.85	-0.12	-0.14	0.49	3.17	2.55	2.97	3.17	-19.55	-7.05	61.11
-3	10	3	0	0	-1	-0.85	-0.12	-0.14	0.49	3.17	2.55	2.97	3.17	-19.55	-7.05	61.11
-18	-2	12	0	0	0	-0.85	-0.12	-0.14	0.49	3.17	2.55	2.97	3.17	-19.55	-7.05	61.11
7	-1	-15	-1	0	1	-0.85	-0.12	-0.14	0.49	3.17	2.56	2.97	3.17	-19.55	-7.05	61.11
7	-4	3	1	0	-1	-0.85	-0.12	-0.14	0.49	3.17	2.56	2.97	3.17	-19.54	-7.04	61.11
-7	-9	-1	0	0	0	-0.85	-0.12	-0.14	0.49	3.17	2.97	2.97	3.17	-19.54	-7.04	61.11
0	4	17	0	0	1	-0.85	-0.12	-0.14	0.49	3.17	2.55	2.97	3.17	-19.54	-7.04	61.11
1	7	-19	0	1	-1	-0.85	-0.12	-0.14	0.49	3.17	2.55	2.97	3.17	-19.56	-7.04	61.12
-2	3	11	0	0	1	-0.85	-0.12	-0.14	0.49	3.17	2.54	2.97	3.17	-19.57	-7.04	61.12
1	-9	3	0	-1	-1	-0.85	-0.12	-0.14	0.49	3.17	2.54	2.97	3.17	-19.56	-7.04	61.12
-4	-8	-8	0	0	0	-0.85	-0.12	-0.14	0.49	3.17	2.55	2.97	3.17	-19.57	-7.04	61.12
0	11	12	0	0	1	-0.85	-0.12	-0.14	0.49	3.17	2.55	2.97	3.17	-19.56	-7.04	61.12
5	2	-3	0	0	-1	-0.85	-0.12	-0.14	0.49	3.17	2.55	2.97	3.17	-19.56	-7.04	61.12
-3	-2	-10	0	0	0	-0.85	-0.12	-0.14	0.49	3.17	2.55	2.97	3.17	-19.56	-7.04	61.12
-1	-13	13	0	0	1	-0.85	-0.12	-0.14	0.49	3.17	2.55	2.97	3.17	-19.53	-7.02	61.13
-6	-6	-14	0	0	0	-0.85	-0.12	-0.14	0.49	3.17	2.55	2.97	3.17	-19.53	-7.02	61.13
20	7	6	0	0	0	-0.85	-0.12	-0.14	0.49	3.17	2.55	2.97	3.17	-19.52	-7.02	61.13
-7	-5	-2	-1	0	-1	-0.85	-0.12	-0.14	0.49	3.17	2.55	3.17	3.17	-19.52	-7.02	61.13
-5	11	3	1	0	1	-0.85	-0.12	-0.14	0.49	3.17	2.56	2.97	3.17	-19.52	-7.02	61.13
2	-4	1	0	0	0	-0.85	-0.11	-0.14	0.49	3.17	2.58	2.97	3.17	-19.51	-7.02	61.13
6	12	-19	0	0	-1	-0.85	-0.11	-0.14	0.49	3.17	2.59	2.97	3.17	-19.51	-7.02	61.13
-3	-11	16	0	1	0	-0.85	-0.11	-0.14	0.49	3.17	2.56	2.97	3.17	-19.45	-7.01	61.13
-4	4	-3	0	0	0	-0.85	-0.11	-0.14	0.49	3.17	2.6	2.99	3.17	-19.46	-7.01	61.14
7	3	-7	0	0	0	-0.85	-0.11	-0.14	0.49	3.17	2.64	3	3.17	-19.48	-7.01	61.14
-5	-2	-4	0	0	0	-0.85	-0.11	-0.14	0.49	3.17	2.66	3.02	3.17	-19.49	-7.01	61.15
1	-1	17	0	0	0	-0.85	-0.11	-0.14	0.49	3.16	2.78	3.02	3.16	-19.49	-7	61.15
-2	3	4	0	0	0	-0.85	-0.11	-0.14	0.49	3.16	2.86	3.03	3.16	-19.5	-7.01	61.16
-6	-2	-8	0	-1	0	-0.85	-0.11	-0.14	0.49	3.15	2.93	3.04	3.14	-19.5	-7	61.16
53	7	21	0	-1	1	-0.85	-0.11	-0.13	0.49	3.14	2.97	3.05	3.12	-19.2	-6.7	61.08
6	2	-6	0	0	0	-0.85	-0.11	-0.13	0.49	3.11	3	3.05	3.1	-19.17	-6.66	61.07
1	9	3	0	0	0	-0.85	-0.11	-0.13	0.49	3.09	3.01	3.05	3.08	-19.15	-6.62	61.07
6	-1	9	0	0	0	-0.85	-0.11	-0.13	0.49	3.06	3.02	3.06	3.06	-19.13	-6.6	61.06
6	12	31	0	1	0	-0.85	-0.11	-0.13	0.49	3.04	3.03	3.06	3.05	-19.12	-6.58	61.05
-2	-4	-24	0	0	0	-0.85	-0.11	-0.13	0.49	3.03	3.03	3.07	3.05	-19.11	-6.56	61.05
3	3	0	0	0	0	-0.85	-0.11	-0.13	0.49	3.01	3.04	3.07	3.05	-19.12	-6.53	61.04
2	7	-15	0	1	0	-0.85	-0.11	-0.13	0.49	3	3.04	3.07	3.06	-19.14	-6.52	61.04
20	14	6	-1	-1	0	-0.85	-0.11	-0.13	0.49	3.01	3.05	3.07	3.07	-19.07	-6.42	61.01
3	-3	13	0	0	0	-0.85	-0.11	-0.13	0.49	3.04	3.04	3.07	3.07	-19.05	-6.42	61.01
-1	0	-2	0	0	0	-0.85	-0.11	-0.13	0.49	3.04	3.04	3.08	3.08	-19.03	-6.42	61
1	1	1	0	0	0	-0.85	-0.11	-0.13	0.49	3.05	3.04	3.08	3.08	-19.02	-6.42	60.99
-2	-5	4	0	0	0	-0.85	-0.11	-0.13	0.49	3.06	3.03	3.08	3.09	-19.01	-6.42	60.99
5	2	1	0	0	0	-0.85	-0.11	-0.13	0.49	3.08	3.02	3.08	3.11	-18.99	-6.43	60.99
-5	1	-5	0	0	0	-0.85	-0.11	-0.13	0.49	3.11	3	3.08	3.13	-18.98	-6.42	60.98
-5	-41	-2	0	2	-1	-0.85	-0.11	-0.13	0.49	3.13	2.98	3.08	3.15	-18.98	-6.65	61.07
-4	0	-3	0	0	0	-0.85	-0.11	-0.13	0.49	3.15	2.96	3.08	3.15	-19	-6.68	61.09
-8	-4	9	0	0	0	-0.85	-0.11	-0.13	0.49	3.15	2.97	3.08	3.15	-19.03	-6.72	61.1
-7	-8	-5	0	-1	0	-0.85	-0.11	-0.13	0.49	3.15	2.99	3.08	3.15	-19.05	-6.74	61.12
-5	-6	-9	1	0	0	-0.85	-0.11	-0.13	0.49	3.15	3	3.08	3.15	-19.06	-6.76	61.13
-3	-6	-15	0	-1	0	-0.85	-0.11	-0.13	0.49	3.15	3.01	3.09	3.15	-19.06	-6.75	61.14
0	-2	18	0	0	0	-0.85	-0.11	-0.13	0.49	3.15	3.01	3.09	3.15	-19.05	-6.74	61.14
31	3	0	-1	0	0	-0.85	-0.11	-0.13	0.49	3.15	3.02	3.1	3.15	-18.89	-6.68	61.14
8	-2	10	0	0	0	-0.85	-0.11	-0.13	0.49	3.15	3.03	3.1	3.14	-18.88	-6.67	61.14
-14	4	-15	1	0	1	-0.85	-0.11	-0.13	0.49	3.14	3.04	3.11	3.14	-18.87	-6.68	61.13
-2	0	-7	0	0	-1	-0.85	-0.11	-0.13	0.49	3.14	3.05	3.11	3.14	-18.86	-6.67	61.13
-1	3	10	0	0	1	-0.85	-0.11	-0.13	0.49	3.06	3.06	3.11	3.13	-18.84	-6.66	61.13
1	-13	11	0	0	0	-0.85	-0.11	-0.13	0.49	3.12	3.07	3.12	3.1	-18.83	-6.65	61.13
12	9	-5	0	0	0	-0.85	-0.11	-0.13	0.49	3.08	3.09	3.13	3.02	-18.81	-6.64	61.12
-13	198	133	11	5	1	-0.85	-0.12	-0.13	0.49	2.88	3.14	3.14	0	-19.24	-6.1	61.06
-16	-63	253	8	1	1	-0.85	-0.12	-0.13	0.49	0	3.15	3.14	0	-19.59	-5.77	61.03
-180	-32	372	22	3	6	-0.85	-0.13	-0.13	0.49	0	3.12	3.07	0	-20.23	-5.15	60.93
-21	165	219	22	2	3	-0.85	-0.14	-0.12	0.49	0	3.08	2.99	0	-21.19	-3.91	60.73
44	160	-52	17	-3	0	-0.85	-0.16	-0.11	0.49	3.04	3.04	2.93	0	-22.39	-2.22	60.47
-74	309	-57	10	4	1	-0.85	-0.18	-0.11	0.49	0	3.03	2.93	0	-23.81	-0.24	60.16
199	368	-243	-2	13	-2	-0.84	-0.2	-0.1	0.49	0	3.04	2.91	0	-25.5	1.65	59.81
-680	1804	-1846	-108	-31	-9	-0.82	-0.29	-0.09	0.48	0	3.07	2.93	0	-34.97	7.83	57.43
-234	-170	-83	-4	0	4	-0.83	-0.29	-0.09	0.47	0	3.09	3.02	0	-34.54	7.39	57.42
-107	-179	47	-5	5	5	-0.83	-0.28	-0.09	0.47	0	3.09	3.07	0	-34.1	6.75	57.27
-238	-122	173	-9	7	5	-0.83	-0.28	-0.1	0.47	0	3.08	3.07	0	-33.69	5.83	56.97
-839	-310	102	-7	8	13	-0.84	-0.27	-0.1	0.46	0	3.08	3.03	0	-33.38	4.55	56.46
-738	-470	121	-6	14	27	-0.84	-0.26	-0.11	0.45	0	3.06	3.06	0	-33.31	2.89	55.36
-658	-595	-238	-10	16	41	-0.86	-0.26	-0.12	0.43	3.05	3.05	3.04	0	-33.43	0.69	53.31
2089	-1904	1190	176	-93	-301	-0.79	-0.27	-0.08	0.54	0	2.95	3.07	0	-31.95	9.79	65.98
-3097	-981	-1361	-30	20	60	-0.76	-0.28	-0.08	0.58	0	2.83	3.08	0	-32.32	12.16	71.08
-3723	-1088	-1977	-57	38	95	-0.74	-0.29	-0.09	0.6	0	2.94	3.03	0	-33.53	12.9	73.96
2005	1667	-142	-44	-4	78	-0.74	-0.3	-0.09	0.6	0	2.92	2.94	0	-34.49	12.38	73.95
1007	1211	763	-14	-17	25	-0.75	-0.29	-0.1	0.59	0	2.93	2.77	0	-34.3	11.64	72.89
-1207	-114	-325	-24	8	48	-0.76	-0.29	-0.1	0.57	0	2.91	2.77	0	-34.2	10.35	70.91
-322	-335	175	-34	45	68	-0.78	-0.28	-0.11	0.54	0	2.87	2.92	0	-34.7	7.68	67.17
-10303	1988	-12152	89	-82	13720	-0.81	-0.01	0	0.01	2.66	2.66	3.02	0	-1.95	0.39	4.01
9424	-3052	11478	-34	38	-13843	-0.75	-0.31	-0.11	0.58	0	2.27	3.04	0	-36.6	10.95	71.33
-820	249	-149	-26	4	66	-0.76	-0.3	-0.11	0.56	0	2.35	2.94	0	-36.7	9.41	69.33
288	10	428	-45	50	76	-0.79	-0.3	-0.13	0.52	0	2.68	2.8	0	-37.22	6.24	65.22
2066	36	811	-24	16	49	-0.82	-0.29	-0.14	0.47	2.86	2.86	2.72	0	-37.42	2.06	59.37
2563	279	1332	0	-2	15	-0.85	-0.27	-0.16	0.41	0	2.87	2.83	0	-36.74	-2.18	52.59
2894	812	1083	7	-10	-15	-0.88	-0.26	-0.16	0.35	0	2.65	2.96	0	-35.3	-5.9	45.64
3202	1114	1199	24	-16	-44	-0.91	-0.25	-0.16	0.3	0	2.29	3.02	0	-33.36	-8.48	39.28
-6667	-532	-3978	68	-68	-157	-0.79	-0.27	-0.12	0.54	0	2.06	2.96	0	-33.55	5.46	67.43
1291	639	524	-22	0	9	-0.8	-0.25	-0.12	0.53	0	2.83	2.91	0	-32.43	4.63	66.34
1305	408	631	-5	5	1	-0.81	-0.24	-0.12	0.53	0	2.98	2.97	0	-31.16	3.57	65.12
1107	306	595	-1	0	-9	-0.82	-0.23	-0.12	0.52	3.04	3.04	3.03	0	-29.76	2.53	63.98
601	121	465	0	0	-14	-0.82	-0.22	-0.12	0.51	2.98	2.98	3.02	0	-28.32	1.5	63.16
338	-124	293	1	0	-17	-0.83	-0.2	-0.12	0.51	0	2.95	3.02	0	-26.86	0.52	62.76
-197	-323	270	7	4	-10	-0.83	-0.19	-0.12	0.51	0	2.87	2.98	2.97	-25.55	-0.45	62.74
-346	-1411	35	47	22	3	-0.84	-0.12	-0.13	0.52	2.95	2.7	2.89	3.08	-19.51	-5.35	64.11
9	22	-59	1	0	0	-0.84	-0.12	-0.13	0.52	3.08	2.6	2.87	3.12	-19.54	-5.39	64.13
-3	20	-41	-1	-1	0	-0.84	-0.12	-0.13	0.52	3.12	2.54	2.89	3.14	-19.55	-5.43	64.15
14	-3	-8	0	-1	0	-0.84	-0.12	-0.13	0.52	3.14	2.5	2.91	3.15	-19.53	-5.47	64.16
-2	-3	-2	0	1	0	-0.84	-0.12	-0.13	0.52	3.15	2.31	2.95	3.16	-19.51	-5.53	64.17
2	-24	11	0	0	0	-0.84	-0.12	-0.13	0.52	3.16	2.29	2.95	3.16	-19.51	-5.58	64.19
-5	-12	-14	0	0	0	-0.84	-0.12	-0.13	0.52	3.16	2.36	2.96	3.16	-19.5	-5.63	64.21
-38	-40	6	2	0	0	-0.84	-0.12	-0.13	0.52	3.16	2.41	2.96	3.16	-19.67	-5.91	64.32
-5	3	-9	0	-1	1	-0.84	-0.12	-0.13	0.52	3.16	2.4	2.94	3.16	-19.67	-5.91	64.32
-12	-6	5	0	1	0	-0.84	-0.12	-0.13	0.52	3.16	2.33	2.92	3.16	-19.67	-5.9	64.32
8	9	-14	0	0	0	-0.84	-0.12	-0.13	0.52	3.16	2.34	2.9	3.16	-19.69	-5.89	64.31
-2	5	7	0	0	0	-0.84	-0.12	-0.13	0.52	3.16	2.43	2.9	3.16	-19.7	-5.87	64.31
6	-1	3	0	0	-1	-0.84	-0.12	-0.13	0.52	3.16	2.46	2.9	3.16	-19.71	-5.86	64.31
2	-9	2	0	0	0	-0.84	-0.12	-0.13	0.52	2.54	2.54	2.91	3.16	-19.73	-5.86	64.31
5	11	3	-1	-1	1	-0.84	-0.12	-0.13	0.52	3.16	2.57	2.91	3.16	-19.65	-5.85	64.32
-1	0	9	0	0	-1	-0.84	-0.12	-0.13	0.52	3.16	2.51	2.92	3.17	-19.65	-5.85	64.32
4	-3	3	0	1	0	-0.84	-0.12	-0.13	0.52	3.16	2.46	2.92	3.17	-19.64	-5.86	64.32
-8	3	-4	0	0	0	-0.84	-0.12	-0.13	0.52	3.16	2.37	2.92	3.17	-19.65	-5.86	64.32
1	-9	-7	0	0	0	-0.84	-0.12	-0.13	0.52	3.17	1.92	2.91	3.17	-19.65	-5.87	64.32
8	5	3	0	0	0	-0.84	-0.12	-0.13	0.52	3.17	0	3.17	3.17	-19.65	-5.87	64.32
-6	-8	12	0	0	0	-0.84	-0.12	-0.13	0.52	3.17	0	2.84	3.17	-19.66	-5.89	64.33
-87	-53	-65	-1	1	0	-0.84	-0.12	-0.14	0.52	3.17	0	2.8	3.17	-20.05	-6.5	64.52
-9	-4	4	1	-1	0	-0.84	-0.12	-0.14	0.52	3.17	0	2.77	3.17	-20.07	-6.54	64.53
-6	-7	-1	0	0	0	-0.84	-0.12	-0.14	0.52	3.17	0	2.76	3.17	-20.08	-6.58	64.54
-3	1	10	0	0	0	-0.84	-0.12	-0.14	0.52	0	0	2.79	3.17	-20.1	-6.62	64.55
4	-3	-4	0	0	0	-0.84	-0.12	-0.14	0.52	3.17	0	2.81	3.17	-20.11	-6.64	64.56
-5	-14	-4	0	0	0	-0.84	-0.12	-0.14	0.52	3.17	0	2.83	3.17	-20.13	-6.66	64.56
5	2	-11	0	0	0	-0.84	-0.12	-0.14	0.52	3.17	0	2.84	3.17	-20.14	-6.67	64.56
37	31	43	1	-2	1	-0.84	-0.12	-0.14	0.52	3.17	0	2.86	3.17	-19.92	-6.31	64.45
1	1	2	0	1	0	-0.84	-0.12	-0.14	0.52	3.17	0	2.87	3.17	-19.9	-6.28	64.44
5	3	-7	0	0	0	-0.84	-0.12	-0.14	0.52	3.17	0.29	2.88	3.17	-19.9	-6.26	64.44
5	-2	-5	0	0	0	-0.84	-0.12	-0.14	0.52	3.17	0.89	2.88	3.17	-19.89	-6.24	64.44
1	21	6	0	0	0	-0.84	-0.12	-0.14	0.52	3.17	1.33	2.89	3.17	-19.88	-6.22	64.42
-3	0	0	0	0	0	-0.84	-0.12	-0.14	0.52	3.17	1.56	2.9	3.17	-19.88	-6.2	64.42
9	-1	-4	0	0	0	-0.84	-0.12	-0.14	0.52	3.17	1.62	2.9	3.17	-19.87	-6.19	64.42
5	2	-4	0	0	0	-0.84	-0.12	-0.14	0.52	3.17	1.73	2.91	3.17	-19.87	-6.14	64.39
-3	4	-7	0	0	0	-0.84	-0.12	-0.14	0.52	3.17	1.75	2.92	3.17	-19.87	-6.14	64.39
6	1	11	0	1	-1	-0.84	-0.12	-0.14	0.52	3.17	1.76	2.93	3.17	-19.87	-6.14	64.39
-4	-8	0	0	-1	1	-0.84	-0.12	-0.14	0.52	3.17	1.87	2.93	3.17	-19.87	-6.14	64.39
14	-1	0	0	0	0	-0.84	-0.12	-0.14	0.52	3.17	1.88	2.93	3.17	-19.88	-6.14	64.39
-5	8	6	0	1	0	-0.84	-0.12	-0.14	0.52	3.17	1.92	2.93	3.17	-19.88	-6.14	64.39
-6	4	-3	0	-1	0	-0.84	-0.12	-0.14	0.52	1.96	1.96	2.93	3.17	-19.88	-6.14	64.39
-4	-1	-11	0	0	0	-0.84	-0.12	-0.14	0.52	3.16	2.01	2.94	3.17	-19.88	-6.14	64.39
17	5	11	0	0	0	-0.84	-0.12	-0.14	0.52	2.12	2.12	2.93	3.17	-19.8	-6.07	64.36
0	-2	-4	0	0	0	-0.84	-0.12	-0.14	0.52	3.17	2.18	2.93	3.17	-19.8	-6.07	64.36
-8	5	6	0	0	0	-0.84	-0.12	-0.14	0.52	3.16	2.2	2.94	3.17	-19.8	-6.06	64.36
-2	3	7	0	0	0	-0.84	-0.12	-0.14	0.52	3.16	2.23	2.94	3.17	-19.8	-6.05	64.36
5	-7	0	0	0	0	-0.84	-0.12	-0.14	0.52	3.16	2.34	2.95	3.17	-19.79	-6.05	64.35
-2	-5	1	0	0	-1	-0.84	-0.12	-0.14	0.52	3.16	2.39	2.94	3.17	-19.79	-6.05	64.35
0	11	1	0	0	1	-0.84	-0.12	-0.14	0.52	3.16	2.95	2.95	3.17	-19.79	-6.05	64.36
15	9	1	-1	2	-1	-0.84	-0.12	-0.14	0.52	2.34	2.34	3.17	3.17	-19.8	-6.02	64.37
-3	-11	-18	0	0	0	-0.84	-0.12	-0.14	0.52	3.17	2.22	2.97	3.17	-19.83	-6.04	64.38
-8	-5	-1	0	0	0	-0.84	-0.12	-0.14	0.52	2.22	2.22	2.97	3.17	-19.86	-6.07	64.39
-1	2	0	0	-1	0	-0.84	-0.12	-0.14	0.52	3.17	2.25	2.96	3.17	-19.89	-6.09	64.4
-12	-4	-1	0	0	0	-0.84	-0.12	-0.14	0.52	3.17	2.29	2.96	3.17	-19.9	-6.1	64.41
0	-5	4	1	0	0	-0.84	-0.12	-0.14	0.52	3.17	2.28	2.96	3.17	-19.91	-6.11	64.42
4	3	1	0	0	1	-0.84	-0.12	-0.14	0.52	3.17	2.19	2.96	3.17	-19.92	-6.11	64.42
-15	-7	-9	-1	0	-1	-0.84	-0.12	-0.14	0.52	3.17	1.93	2.97	3.17	-19.95	-6.17	64.43
-8	2	-3	0	0	0	-0.84	-0.12	-0.14	0.52	3.17	1.81	2.98	3.17	-19.97	-6.19	64.44
6	-6	-4	0	0	0	-0.84	-0.12	-0.14	0.52	3.18	1.64	2.99	3.17	-19.98	-6.21	64.44
-9	4	14	0	0	0	-0.84	-0.12	-0.14	0.52	3.18	1.49	2.99	3.17	-20	-6.23	64.45
0	8	7	0	1	0	-0.84	-0.12	-0.14	0.52	1.35	1.35	2.98	3.17	-20.02	-6.25	64.46
-11	-3	14	0	0	0	-0.84	-0.12	-0.14	0.52	3.18	1.14	2.97	3.17	-20.06	-6.27	64.47
-16	-12	-40	1	0	0	-0.84	-0.12	-0.14	0.52	3.18	1.14	2.96	3.17	-20.1	-6.29	64.48
-14	-2	-2	0	-2	1	-0.84	-0.12	-0.14	0.52	3.17	1.62	2.95	3.17	-20.27	-6.33	64.52
-1	7	17	0	0	0	-0.84	-0.12	-0.14	0.52	1.78	1.78	2.95	3.17	-20.25	-6.32	64.52
10	6	-1	0	0	0	-0.84	-0.12	-0.14	0.52	3.17	1.89	2.94	3.17	-20.24	-6.31	64.51
10	4	-2	0	0	0	-0.84	-0.12	-0.14	0.52	3.17	2	2.94	3.17	-20.23	-6.29	64.51
2	2	-12	0	0	0	-0.84	-0.12	-0.14	0.52	3.17	1.98	2.92	3.17	-20.22	-6.27	64.5
-4	0	2	0	0	0	-0.84	-0.12	-0.14	0.52	1.94	1.94	2.92	3.17	-20.21	-6.26	64.5
-4	-1	19	0	0	0	-0.84	-0.12	-0.14	0.52	3.17	1.97	2.92	3.17	-20.2	-6.24	64.49
12	7	9	0	0	0	-0.84	-0.12	-0.14	0.52	3.17	2.1	2.92	3.17	-20.17	-6.18	64.47
-5	4	5	0	0	0	-0.84	-0.12	-0.14	0.52	3.17	2.07	2.92	3.17	-20.16	-6.17	64.46
1	-8	-18	0	0	0	-0.84	-0.12	-0.14	0.52	3.17	2.09	2.92	3.17	-20.15	-6.16	64.46
5	4	-4	0	0	0	-0.84	-0.12	-0.14	0.52	3.17	2.08	2.92	3.17	-20.14	-6.16	64.46
2	-7	4	0	0	0	-0.84	-0.12	-0.14	0.52	3.17	2.11	2.92	3.17	-20.13	-6.16	64.46
5	10	-2	0	0	0	-0.84	-0.12	-0.14	0.52	3.17	2.12	2.92	3.16	-20.12	-6.15	64.45
-1	4	3	0	0	0	-0.84	-0.12	-0.14	0.52	3.17	2.91	2.91	3.16	-20.11	-6.15	64.44
21	3	9	0	0	0	-0.84	-0.12	-0.14	0.52	3.16	2.91	2.91	3.16	-20	-6.03	64.4
