# Supplementary material for: Image Generation for 2D-CNN Using Time-Series Signal Features from Foot Gesture Applied to Select Cobot Operating Mode
Source: Sensors (Basel). 2021 Aug 26;21(17):5743. doi: 10.3390/s21175743 (PMC8434500; doi:10.3390/s21175743)
Supplement: Supplementary file 1 [file sensors-21-05743-s001.zip › data_fadwa/Cigarette crush with the forefoot/ccf83.xlsx]

## Sheet: ccf83
1	0	11	0	1	0	-0.84	-0.12	-0.13	0.51	3.13	2.95	3.01	3.14	-19.69	-5.89	64.08
17	-10	2	0	0	0	-0.84	-0.12	-0.13	0.51	3.13	2.97	3.02	3.14	-19.64	-5.87	64.08
13	11	-7	0	-1	0	-0.84	-0.12	-0.13	0.51	3.14	2.99	3.04	3.14	-19.57	-5.85	64.07
9	-6	-7	0	0	-1	-0.84	-0.12	-0.13	0.51	3.14	3	3.05	3.15	-19.51	-5.83	64.07
65	-36	51	0	2	0	-0.84	-0.11	-0.13	0.52	3.14	3.01	3.05	3.15	-19.01	-5.82	64.05
-12	8	-11	0	1	0	-0.84	-0.11	-0.13	0.52	3.14	3	3.05	3.15	-19.01	-5.83	64.07
6	-7	0	0	0	0	-0.84	-0.11	-0.13	0.52	3.15	2.98	3.05	3.16	-19.02	-5.84	64.07
-4	5	-2	0	0	0	-0.84	-0.11	-0.13	0.52	3.15	2.96	3.04	3.16	-19.03	-5.85	64.07
0	-1	9	0	0	0	-0.84	-0.11	-0.13	0.52	3.16	2.94	3.04	3.16	-19.04	-5.87	64.08
4	-3	-9	0	0	0	-0.84	-0.11	-0.13	0.52	3.16	2.94	3.04	3.16	-19.06	-5.88	64.09
5	0	2	0	0	0	-0.84	-0.11	-0.13	0.52	3.16	2.95	3.05	3.16	-19.08	-5.9	64.1
-49	0	-7	0	0	0	-0.84	-0.11	-0.13	0.52	3.16	2.97	3.07	3.16	-19.27	-6	64.16
4	-7	13	0	0	0	-0.84	-0.11	-0.13	0.52	2.97	2.97	3.07	3.16	-19.28	-6.01	64.17
-2	4	-5	0	0	0	-0.84	-0.11	-0.13	0.52	3.15	2.98	3.08	3.15	-19.29	-6.01	64.17
4	-5	-7	1	0	0	-0.84	-0.11	-0.13	0.52	3.15	3	3.1	3.15	-19.31	-6.02	64.18
2	-11	6	0	0	0	-0.84	-0.11	-0.13	0.52	3.14	3.02	3.1	3.14	-19.33	-6.02	64.19
-5	-2	3	0	0	0	-0.84	-0.11	-0.13	0.52	3.14	3.04	3.11	3.14	-19.33	-6.03	64.19
-10	-3	-17	0	0	0	-0.84	-0.11	-0.13	0.52	3.13	3.05	3.11	3.14	-19.34	-6.03	64.19
15	25	1	-1	-1	0	-0.84	-0.11	-0.13	0.52	3.13	3.05	3.14	3.13	-19.25	-5.97	64.2
2	-6	5	1	0	0	-0.84	-0.11	-0.13	0.52	3.13	3.05	3.11	3.14	-19.25	-5.96	64.2
-1	11	4	0	0	0	-0.84	-0.11	-0.13	0.52	3.13	3.05	3.11	3.14	-19.24	-5.95	64.2
2	-9	-10	0	0	0	-0.84	-0.11	-0.13	0.52	3.13	3.05	3.11	3.14	-19.24	-5.95	64.2
2	-5	0	0	0	0	-0.84	-0.11	-0.13	0.52	3.05	3.05	3.11	3.14	-19.24	-5.94	64.2
-1	6	9	0	0	0	-0.84	-0.11	-0.13	0.52	3.13	3.05	3.11	3.14	-19.23	-5.94	64.2
8	-7	-9	0	0	0	-0.84	-0.11	-0.13	0.52	3.13	3.05	3.11	3.14	-19.23	-5.93	64.2
3	7	9	-1	0	0	-0.84	-0.11	-0.13	0.52	3.13	3.05	3.11	3.14	-19.2	-5.93	64.23
-10	-1	0	0	0	0	-0.84	-0.11	-0.13	0.52	3.14	3.05	3.1	3.14	-19.19	-5.92	64.23
-1	-2	-2	0	0	0	-0.84	-0.11	-0.13	0.52	3.14	3.05	3.1	3.15	-19.18	-5.92	64.23
3	-4	3	0	0	0	-0.84	-0.11	-0.13	0.52	3.14	3.05	3.09	3.15	-19.17	-5.92	64.23
-3	1	-2	0	0	0	-0.84	-0.11	-0.13	0.52	3.14	3.05	3.09	3.15	-19.16	-5.91	64.23
0	-2	16	1	0	0	-0.84	-0.11	-0.13	0.52	3.14	3.05	3.09	3.15	-19.16	-5.91	64.23
5	1	-14	0	0	0	-0.84	-0.11	-0.13	0.52	3.14	3.05	3.09	3.15	-19.16	-5.91	64.23
21	-5	18	-1	0	0	-0.84	-0.11	-0.13	0.52	3.14	3.06	3.09	3.15	-19.07	-5.86	64.23
4	0	2	0	0	0	-0.84	-0.11	-0.13	0.52	3.14	3.05	3.09	3.15	-19.05	-5.86	64.24
-5	4	2	0	0	0	-0.84	-0.11	-0.13	0.52	3.14	3.04	3.08	3.15	-19.04	-5.86	64.24
0	3	-15	0	0	0	-0.84	-0.11	-0.13	0.52	3.15	3.02	3.07	3.16	-19.04	-5.85	64.24
8	1	-3	0	1	0	-0.84	-0.11	-0.13	0.52	3.15	3	3.06	3.16	-19.03	-5.85	64.24
-5	-7	1	0	0	0	-0.84	-0.11	-0.13	0.52	3.16	2.97	3.05	3.17	-19.04	-5.85	64.24
1	1	-3	0	0	0	-0.84	-0.11	-0.13	0.52	3.16	2.94	3.05	3.17	-19.04	-5.86	64.24
-6	-1	-3	1	0	0	-0.84	-0.11	-0.13	0.52	2.93	2.93	3.04	3.17	-19.06	-5.86	64.24
-20	-7	-7	0	0	0	-0.84	-0.11	-0.13	0.52	3.17	2.88	3.03	3.17	-19.21	-6	64.29
-8	8	-10	0	0	0	-0.84	-0.11	-0.13	0.52	3.17	2.85	3.03	3.17	-19.24	-6	64.29
-1	1	14	0	0	0	-0.84	-0.11	-0.13	0.52	2.83	2.83	3.02	3.17	-19.25	-6	64.3
2	-8	-16	0	0	0	-0.84	-0.11	-0.13	0.52	3.17	2.82	3.02	3.17	-19.27	-6.01	64.31
1	4	3	0	0	0	-0.84	-0.11	-0.13	0.52	3.17	2.82	3.02	3.17	-19.29	-6.01	64.31
-3	-7	-5	0	0	0	-0.84	-0.11	-0.13	0.52	3.17	2.83	3.01	3.17	-19.3	-6.01	64.32
-4	-4	8	0	0	0	-0.84	-0.11	-0.13	0.52	3.17	2.82	3.01	3.17	-19.31	-6.02	64.31
-5	16	2	0	1	0	-0.84	-0.11	-0.13	0.52	3.17	2.69	3.01	3.17	-19.39	-6.01	64.34
-8	-1	1	0	0	0	-0.84	-0.12	-0.13	0.52	3.17	2.57	3.01	3.17	-19.44	-6.03	64.34
-5	3	-3	0	0	0	-0.84	-0.12	-0.13	0.52	3.17	2.55	3	3.17	-19.49	-6.04	64.35
-16	-2	-11	0	1	0	-0.84	-0.12	-0.13	0.52	2.48	2.48	3	3.17	-19.54	-6.07	64.36
0	3	-8	0	-1	0	-0.84	-0.12	-0.13	0.52	3.17	2.41	2.99	3.16	-19.59	-6.08	64.37
-9	-8	-7	-1	0	0	-0.84	-0.12	-0.14	0.52	3.16	2.41	2.99	3.16	-19.62	-6.1	64.38
-6	-4	17	1	0	0	-0.84	-0.12	-0.14	0.52	3.16	2.45	2.99	3.16	-19.65	-6.11	64.38
-39	22	-15	-1	-2	1	-0.84	-0.12	-0.14	0.52	3.16	2.55	2.99	3.16	-19.93	-6.15	64.43
-4	9	3	1	0	0	-0.84	-0.12	-0.14	0.52	3.16	2.57	2.99	3.16	-19.92	-6.14	64.42
2	-1	-7	-1	0	0	-0.84	-0.12	-0.14	0.52	3.16	2.58	2.99	3.16	-19.9	-6.13	64.41
2	-5	7	0	0	0	-0.84	-0.12	-0.14	0.52	3.16	2.6	2.99	3.16	-19.88	-6.13	64.4
5	-2	-5	1	0	0	-0.84	-0.12	-0.14	0.52	3.16	2.61	2.99	3.16	-19.87	-6.11	64.4
-4	3	1	0	0	0	-0.84	-0.12	-0.14	0.52	2.63	2.63	2.99	3.16	-19.86	-6.11	64.39
8	5	4	0	0	0	-0.84	-0.12	-0.14	0.52	3.16	2.66	3.16	3.16	-19.85	-6.1	64.39
19	-14	-66	-1	-1	0	-0.84	-0.12	-0.13	0.52	3.16	2.86	3.04	3.14	-19.71	-6.03	64.37
14	9	33	1	-1	0	-0.84	-0.12	-0.13	0.52	3.13	3	3.09	3.11	-19.64	-5.99	64.36
-1	3	46	0	-1	0	-0.84	-0.12	-0.13	0.52	3.11	3.06	3.12	3.08	-19.56	-5.95	64.35
24	5	26	0	1	0	-0.84	-0.12	-0.13	0.52	3.07	3.09	3.13	3.07	-19.47	-5.9	64.33
13	2	30	0	1	0	-0.84	-0.12	-0.13	0.52	3.05	3.1	3.13	3.06	-19.42	-5.86	64.32
0	-3	-8	0	1	0	-0.84	-0.12	-0.13	0.52	3.04	3.1	3.14	3.06	-19.4	-5.84	64.32
-4	1	-24	0	0	0	-0.84	-0.12	-0.13	0.52	3.1	3.1	3.14	3.06	-19.4	-5.82	64.32
11	7	-12	-1	0	-1	-0.84	-0.12	-0.13	0.52	3.05	3.1	3.14	3.07	-19.43	-5.76	64.34
2	-15	-2	0	0	0	-0.84	-0.12	-0.13	0.52	3.05	3.1	3.14	3.07	-19.42	-5.75	64.34
-2	11	21	0	1	0	-0.84	-0.12	-0.13	0.52	3.04	3.09	3.13	3.06	-19.41	-5.75	64.34
0	2	-11	1	0	0	-0.84	-0.12	-0.13	0.52	3	3.09	3.13	3	-19.42	-5.75	64.35
-3	6	8	0	0	0	-0.84	-0.12	-0.13	0.52	2.88	3.1	3.13	2.72	-19.42	-5.75	64.35
9	-5	-14	0	0	0	-0.84	-0.12	-0.13	0.52	1.88	3.12	3.13	0.23	-19.44	-5.75	64.36
-1	-4	-1	0	0	0	-0.84	-0.12	-0.13	0.52	0	3.13	3.13	0	-19.45	-5.76	64.36
-130	630	501	62	3	9	-0.83	-0.17	-0.11	0.51	0	3.11	3.03	0	-23.16	-0.6	63.53
-16	207	-45	5	4	1	-0.83	-0.18	-0.1	0.51	0	3.09	2.94	0	-24.13	0.97	63.28
-184	178	-126	2	7	3	-0.83	-0.2	-0.1	0.51	0	3.04	2.8	0	-25.27	2.52	62.94
10	223	-28	3	3	3	-0.83	-0.21	-0.09	0.51	0	3.02	2.7	0	-26.59	4.05	62.46
65	332	-97	2	4	0	-0.83	-0.23	-0.08	0.51	0	3.01	2.75	0	-28.02	5.61	61.9
288	363	-1791	-1	34	-3	-0.82	-0.25	-0.08	0.51	0	3.02	2.81	0	-29.84	7.04	61.29
-137	323	463	-14	-17	-7	-0.82	-0.27	-0.08	0.5	0	3.04	2.94	0	-32.01	7.95	60.75
-13272	-9490	23567	-85	28060	-24797	0	0	0	0	0	3.05	3.02	0	-180	0	-180
12044	8413	-23125	-50	-28032	24967	-0.88	-0.27	-0.15	0.35	0	3	2.95	0	-35.49	-4.22	44.61
4573	1502	1229	28	-32	-55	-0.9	-0.26	-0.15	0.31	0	2.99	3.01	0	-34.68	-5.83	40.12
3450	1555	1128	48	-40	-107	-0.91	-0.26	-0.14	0.3	0	2.94	3.04	0	-33.75	-5.32	37.8
-648	325	367	45	5	-78	-0.91	-0.26	-0.13	0.31	0	2.75	3.06	0	-34.09	-4.33	38.6
705	277	821	11	-13	-74	-0.9	-0.27	-0.13	0.33	0	2.59	3.08	0	-34.6	-2.72	41.29
-793	-622	-319	54	-46	-64	-0.88	-0.28	-0.11	0.37	0	2.88	3.03	0	-35.14	0.5	45.97
-1462	-1388	-455	21	-17	-40	-0.85	-0.29	-0.1	0.43	0	2.98	2.99	0	-35.48	4.6	52.21
-1504	-1186	-272	-189	110	368	-0.9	-0.22	-0.16	0.33	0	3	2.96	0	-30.56	-7.57	42.69
2478	1127	338	36	-20	-73	-0.91	-0.22	-0.15	0.31	0	2.89	3.01	0	-29.66	-7.99	39.96
-915	291	-389	47	-7	-76	-0.91	-0.22	-0.14	0.31	0	2.88	3.02	0	-29.46	-7.35	39.64
-555	116	-12	9	12	-36	-0.91	-0.22	-0.14	0.32	0	2.85	3.04	0	-30.23	-6.7	40.85
960	147	-372	25	-22	-56	-0.9	-0.23	-0.14	0.34	0	2.72	3.06	0	-31.06	-5.48	43.28
-362	-189	-327	25	-39	-51	-0.88	-0.24	-0.13	0.38	0	2.86	3.02	0	-31.57	-2.93	47.23
-1263	-883	-226	16	-17	-37	-0.86	-0.25	-0.12	0.43	0	2.93	2.96	0	-31.77	0.3	52.49
-1539	-1190	205	-167	101	369	-0.91	-0.22	-0.17	0.3	0	2.94	2.88	0	-31.18	-9.63	39.68
2551	1086	709	34	-23	-65	-0.92	-0.22	-0.16	0.27	0	2.89	2.88	0	-30.1	-10.4	35.67
1819	1023	649	41	-26	-88	-0.93	-0.22	-0.15	0.26	0	2.87	2.93	0	-29.41	-9.69	33.79
-692	270	-798	30	14	-62	-0.93	-0.22	-0.15	0.27	0	2.73	3	0	-30	-8.63	34.46
527	-26	366	21	-13	-64	-0.92	-0.23	-0.14	0.29	0	2.41	3.04	0	-30.73	-7.34	36.75
-328	-517	-22	29	-45	-68	-0.91	-0.24	-0.13	0.33	0	2.44	2.97	0	-31.31	-4.7	40.92
-1222	-907	-446	16	-15	-46	-0.88	-0.25	-0.12	0.38	2.92	2.92	2.93	0	-31.68	-1.31	46.74
-3368	52	-1475	-152	58	255	-0.85	-0.21	-0.13	0.47	0	3.02	2.91	0	-27.97	-1.35	57.83
224	-32	182	8	-3	-24	-0.86	-0.2	-0.13	0.46	0	3	2.94	0	-26.9	-2.04	57.37
-573	-314	-20	9	0	-15	-0.86	-0.19	-0.13	0.46	2.9	2.9	2.97	0	-26.02	-2.58	57.5
-575	-309	-14	6	4	-3	-0.86	-0.18	-0.13	0.47	0	2.96	3.02	0	-25.37	-3.07	57.88
-327	-239	-133	0	4	0	-0.86	-0.17	-0.13	0.47	0	2.96	3.01	0	-24.86	-3.58	58.26
-191	-160	-200	2	2	2	-0.86	-0.17	-0.13	0.47	0	2.91	2.93	2.9	-24.5	-4.14	58.61
-215	-200	-221	-3	-3	2	-0.86	-0.16	-0.14	0.47	2.92	2.83	2.9	3.04	-24.1	-4.7	58.91
494	-740	320	23	5	10	-0.86	-0.12	-0.14	0.48	3.05	2.64	2.87	3.11	-19.56	-7.21	59.62
-3	-3	-19	0	-1	0	-0.86	-0.12	-0.14	0.48	3.12	2.62	2.93	3.14	-19.51	-7.26	59.63
9	11	65	0	0	0	-0.86	-0.12	-0.14	0.48	3.14	2.51	2.95	3.15	-19.45	-7.31	59.64
-1	-17	27	0	2	0	-0.86	-0.11	-0.14	0.48	3.15	2.42	2.97	3.16	-19.44	-7.38	59.66
-10	-21	-15	1	1	0	-0.86	-0.11	-0.14	0.48	3.16	2.33	2.97	3.16	-19.47	-7.46	59.69
-5	-15	-22	0	-1	0	-0.86	-0.11	-0.14	0.48	2.39	2.39	2.96	3.16	-19.49	-7.53	59.71
-12	-8	-6	0	-1	0	-0.86	-0.11	-0.14	0.48	3.16	2.4	2.96	3.16	-19.5	-7.58	59.73
-8	-6	-2	2	0	0	-0.86	-0.11	-0.14	0.48	3.16	2.41	2.96	3.16	-19.59	-7.73	59.79
2	0	2	0	0	0	-0.86	-0.11	-0.14	0.48	3.16	2.44	2.96	3.16	-19.61	-7.74	59.8
-7	3	0	0	0	0	-0.86	-0.11	-0.14	0.48	3.16	2.43	2.96	3.16	-19.61	-7.74	59.8
-4	2	-13	0	0	0	-0.86	-0.11	-0.14	0.48	3.16	2.44	2.96	3.16	-19.62	-7.74	59.8
-2	-3	12	0	-1	0	-0.86	-0.11	-0.14	0.48	3.16	2.47	2.97	3.16	-19.62	-7.74	59.8
-13	6	9	0	0	0	-0.86	-0.11	-0.14	0.48	2.46	2.46	2.97	3.16	-19.61	-7.73	59.8
-1	-6	-6	-1	1	0	-0.86	-0.11	-0.14	0.48	3.16	2.42	2.98	3.16	-19.62	-7.74	59.81
20	-5	-7	0	0	0	-0.86	-0.11	-0.14	0.48	3.16	2.43	2.99	3.16	-19.63	-7.8	59.83
4	2	-10	0	0	0	-0.86	-0.11	-0.14	0.48	3.16	2.47	2.99	3.16	-19.64	-7.81	59.83
-5	1	9	0	0	0	-0.86	-0.11	-0.14	0.48	3.16	2.48	3	3.16	-19.64	-7.81	59.83
-6	-2	-9	0	-1	0	-0.86	-0.11	-0.14	0.48	3.16	2.5	3	3.16	-19.64	-7.81	59.83
-4	8	9	0	0	0	-0.86	-0.11	-0.14	0.48	3.16	2.51	3	3.16	-19.63	-7.81	59.83
-6	-5	-16	0	0	1	-0.86	-0.11	-0.14	0.48	3.16	2.53	3	3.16	-19.63	-7.81	59.83
-3	-2	18	0	0	0	-0.86	-0.11	-0.14	0.48	2.55	2.55	3	3.16	-19.63	-7.81	59.83
-11172	-2333	-9951	35	-2873	468	-0.86	-0.05	-0.72	0.11	3.16	2.57	3	3.16	-26.25	nan	28.52
11188	2338	9952	-34	2874	-468	-0.86	-0.11	-0.14	0.48	3.16	2.56	3	3.16	-19.57	-7.79	59.81
-2	3	-10	-1	0	-1	-0.86	-0.11	-0.14	0.48	3.16	2.55	3	3.16	-19.58	-7.79	59.82
-1	2	6	0	0	0	-0.86	-0.11	-0.14	0.48	3.16	2.56	3	3.16	-19.59	-7.8	59.82
0	-3	1	0	0	0	-0.86	-0.11	-0.14	0.48	3.16	2.56	3.01	3.16	-19.59	-7.8	59.82
4	-4	17	0	0	0	-0.86	-0.11	-0.14	0.48	3.16	2.57	3.01	3.16	-19.59	-7.8	59.82
0	0	3	0	0	1	-0.86	-0.11	-0.14	0.48	3.16	2.58	3.01	3.16	-19.59	-7.8	59.82
-3	-10	-10	0	0	-1	-0.86	-0.11	-0.14	0.48	3.16	3	3	3.16	-19.59	-7.81	59.82
1	8	15	0	-1	0	-0.86	-0.11	-0.14	0.48	3.16	2.6	3	3.16	-19.57	-7.8	59.83
2	5	-5	0	1	0	-0.86	-0.11	-0.14	0.48	3.16	2.61	3	3.16	-19.57	-7.8	59.83
8	-1	-11	1	0	0	-0.86	-0.11	-0.14	0.48	3.16	2.61	3	3.16	-19.57	-7.79	59.83
-4	-5	-2	0	0	0	-0.86	-0.11	-0.14	0.48	3.16	2.58	3.01	3.16	-19.57	-7.79	59.84
-1	11	-9	0	0	0	-0.86	-0.11	-0.14	0.48	3.16	2.59	3.01	3.16	-19.58	-7.79	59.84
11	0	3	-1	0	0	-0.86	-0.11	-0.14	0.48	3.16	2.56	3.01	3.16	-19.58	-7.79	59.84
-15	-4	5	0	0	0	-0.86	-0.11	-0.14	0.48	3.16	2.57	3.01	3.16	-19.58	-7.79	59.84
2	-13	-14	0	0	0	-0.86	-0.11	-0.14	0.48	3.16	2.58	3.01	3.16	-19.6	-7.82	59.85
4	5	10	0	0	0	-0.86	-0.11	-0.14	0.48	3.16	2.57	3.01	3.16	-19.6	-7.82	59.85
-3	1	6	1	0	0	-0.86	-0.11	-0.14	0.48	3.16	2.57	3.01	3.16	-19.61	-7.82	59.85
2	-5	-11	-1	0	1	-0.86	-0.11	-0.14	0.48	3.16	2.58	3.01	3.16	-19.61	-7.82	59.85
6	0	3	0	0	-1	-0.86	-0.11	-0.14	0.48	2.58	2.58	3.01	3.16	-19.61	-7.82	59.85
-10	7	6	0	0	1	-0.86	-0.11	-0.14	0.48	3.16	2.58	3.01	3.16	-19.61	-7.82	59.85
5	-1	6	0	0	-1	-0.86	-0.11	-0.14	0.48	3.16	2.58	3.01	3.16	-19.61	-7.82	59.85
-13	3	2	0	0	0	-0.86	-0.11	-0.14	0.48	3.16	2.56	3.01	3.16	-19.63	-7.83	59.86
-1	1	0	0	0	0	-0.86	-0.11	-0.14	0.48	3.16	2.53	3.01	3.16	-19.63	-7.83	59.86
-4	1	0	0	0	0	-0.86	-0.11	-0.14	0.48	3.16	2.5	3.01	3.16	-19.63	-7.84	59.86
4	-4	-9	0	0	0	-0.86	-0.11	-0.14	0.48	3.16	2.5	3.01	3.16	-19.64	-7.84	59.86
5	-6	3	0	0	0	-0.86	-0.11	-0.14	0.48	3.16	2.49	3.01	3.16	-19.64	-7.84	59.86
-6	-6	-11	1	0	0	-0.86	-0.11	-0.14	0.48	2.51	2.51	3.01	3.16	-19.64	-7.84	59.86
7	9	11	-1	0	0	-0.86	-0.11	-0.14	0.48	3.16	2.51	3.01	3.16	-19.65	-7.85	59.87
-5	1	-6	1	0	0	-0.86	-0.11	-0.14	0.48	3.16	2.52	3.02	3.16	-19.66	-7.87	59.86
-5	0	3	-1	0	0	-0.86	-0.11	-0.14	0.48	2.51	2.51	3.02	3.16	-19.66	-7.87	59.86
0	5	5	0	0	1	-0.86	-0.11	-0.14	0.48	3.16	2.52	3.02	3.16	-19.66	-7.87	59.85
-4	-7	0	0	0	-1	-0.86	-0.11	-0.14	0.48	3.16	2.51	3.02	3.16	-19.66	-7.87	59.85
9	6	-15	0	0	0	-0.86	-0.11	-0.14	0.48	3.16	2.52	3.02	3.16	-19.66	-7.87	59.86
3	5	1	1	0	1	-0.86	-0.11	-0.14	0.48	3.16	2.49	3.02	3.16	-19.66	-7.87	59.86
-8	-6	8	-1	0	-1	-0.86	-0.11	-0.14	0.48	2.49	3.02	3.02	3.16	-19.66	-7.87	59.86
4	1	-16	1	0	0	-0.86	-0.11	-0.14	0.48	3.16	2.5	3.02	3.16	-19.68	-7.88	59.86
2	3	7	-1	0	1	-0.86	-0.11	-0.14	0.48	3.16	2.5	3.02	3.16	-19.68	-7.88	59.86
-4	-2	6	1	0	-1	-0.86	-0.11	-0.14	0.48	3.16	2.51	3.02	3.16	-19.68	-7.88	59.86
2	3	-3	0	0	0	-0.86	-0.11	-0.14	0.48	2.51	2.51	3.02	3.16	-19.68	-7.88	59.86
1	-3	3	-1	0	0	-0.86	-0.11	-0.14	0.48	3.16	2.51	3.02	3.16	-19.68	-7.88	59.86
-6	-1	-10	0	0	0	-0.86	-0.11	-0.14	0.48	3.16	2.5	3.02	3.16	-19.68	-7.88	59.86
-1	2	0	1	0	1	-0.86	-0.11	-0.14	0.48	3.16	2.52	3.02	3.16	-19.68	-7.88	59.86
-7471	-19557	19738	20	-5	6144	-0.86	-0.11	-0.14	0	2.52	3.02	3.02	3.16	-22.55	-14.27	3.85
7469	19563	-19722	-20	5	-6145	-0.86	-0.11	-0.14	0.48	3.16	2.53	3.02	3.16	-19.66	-7.88	59.86
12	-7	5	0	-1	0	-0.86	-0.11	-0.14	0.48	3.16	2.53	3.02	3.16	-19.66	-7.87	59.87
-1	-4	-10	-1	0	0	-0.86	-0.11	-0.14	0.48	3.16	2.54	3.02	3.16	-19.66	-7.88	59.85
-6	-7	23	0	1	1	-0.86	-0.11	-0.14	0.48	3.16	3.02	3.02	3.16	-19.65	-7.88	59.85
-1	9	-9	0	0	0	-0.86	-0.11	-0.14	0.48	3.16	2.54	3.02	3.16	-19.65	-7.88	59.85
1	2	-16	0	0	-1	-0.86	-0.11	-0.14	0.48	3.16	2.55	3.02	3.16	-19.66	-7.88	59.85
8	-7	-10	0	0	0	-0.86	-0.11	-0.14	0.48	3.16	2.55	3.16	3.16	-19.66	-7.88	59.85
-3	7	9	1	0	0	-0.86	-0.11	-0.14	0.48	3.16	2.55	3.16	3.16	-19.66	-7.88	59.85
-7	-4	10	-1	0	0	-0.86	-0.11	-0.14	0.48	3.16	2.55	3.02	3.16	-19.65	-7.87	59.85
5	-2	-5	0	0	1	-0.86	-0.11	-0.14	0.48	3.16	2.55	3.02	3.16	-19.65	-7.88	59.86
-1	0	-3	0	0	-1	-0.86	-0.11	-0.14	0.48	3.16	2.55	3.02	3.16	-19.65	-7.88	59.86
2	0	5	0	0	0	-0.86	-0.11	-0.14	0.48	3.16	2.55	3.16	3.16	-19.65	-7.88	59.86
8	1	-6	0	0	0	-0.86	-0.11	-0.14	0.48	3.16	2.54	3.02	3.16	-19.65	-7.88	59.86
-5	0	-12	0	0	1	-0.86	-0.11	-0.14	0.48	3.16	2.54	3.02	3.16	-19.65	-7.88	59.86
5	-1	16	0	0	-1	-0.86	-0.11	-0.14	0.48	3.16	2.54	3.02	3.16	-19.65	-7.88	59.86
-10	-1	-12	0	0	0	-0.86	-0.11	-0.14	0.48	2.54	2.54	3.02	3.16	-19.66	-7.89	59.86
2	0	14	0	0	0	-0.86	-0.11	-0.14	0.48	3.16	2.54	3.02	3.16	-19.66	-7.9	59.86
-7	0	-2	0	0	1	-0.86	-0.11	-0.14	0.48	3.16	2.53	3.02	3.16	-19.66	-7.9	59.86
6	6	0	0	0	-1	-0.86	-0.11	-0.14	0.48	3.16	2.54	3.01	3.16	-19.66	-7.9	59.86
0	2	-4	0	0	1	-0.86	-0.11	-0.14	0.48	3.16	2.55	3.16	3.16	-19.66	-7.9	59.86
5	-6	2	1	0	-1	-0.86	-0.11	-0.14	0.48	3.16	2.56	3.01	3.16	-19.66	-7.9	59.86
-2	3	12	0	0	0	-0.86	-0.11	-0.14	0.48	3.16	2.59	3.01	3.16	-19.67	-7.89	59.86
-1	0	-3	0	0	0	-0.86	-0.11	-0.14	0.48	3.16	2.61	3.01	3.16	-19.67	-7.9	59.86
10	-6	1	-1	0	0	-0.86	-0.11	-0.14	0.48	3.16	3.01	3.01	3.16	-19.6	-7.87	59.85
-7	-2	16	0	0	0	-0.86	-0.11	-0.14	0.48	3.16	2.54	3.01	3.16	-19.6	-7.88	59.86
2	5	-8	0	0	0	-0.86	-0.11	-0.14	0.48	3.16	2.47	3.16	3.16	-19.6	-7.88	59.86
-4	0	-2	0	0	0	-0.86	-0.11	-0.14	0.48	3.16	2.4	3.02	3.16	-19.61	-7.89	59.87
0	3	-7	0	0	0	-0.86	-0.11	-0.14	0.48	3.17	2.41	3.17	3.17	-19.63	-7.9	59.87
