# Supplementary material for: Image Generation for 2D-CNN Using Time-Series Signal Features from Foot Gesture Applied to Select Cobot Operating Mode
Source: Sensors (Basel). 2021 Aug 26;21(17):5743. doi: 10.3390/s21175743 (PMC8434500; doi:10.3390/s21175743)
Supplement: Supplementary file 1 [file sensors-21-05743-s001.zip › data_fadwa/Cigarette crush with the forefoot/ccf84.xlsx]

## Sheet: ccf84
2	-4	-14	0	1	0	-0.86	-0.11	-0.14	0.47	3.16	2.88	2.94	3.16	-19.13	-7.74	58.87
-2	-1	-9	0	0	0	-0.86	-0.11	-0.14	0.47	3.16	2.87	3.16	3.16	-19.13	-7.76	58.88
5	3	17	0	0	0	-0.86	-0.11	-0.14	0.47	3.16	2.86	2.93	3.16	-19.13	-7.77	58.89
-4	5	-3	0	0	0	-0.86	-0.11	-0.14	0.47	3.16	2.86	2.92	3.16	-19.12	-7.78	58.89
10	-6	3	0	0	0	-0.86	-0.11	-0.14	0.47	3.16	2.85	2.91	3.16	-19.12	-7.79	58.89
-13	-16	5	0	0	0	-0.86	-0.11	-0.14	0.47	3.17	2.84	3.17	3.17	-19.06	-7.82	58.88
-1	5	-4	1	0	1	-0.86	-0.11	-0.14	0.47	3.17	2.83	2.91	3.17	-19.06	-7.82	58.88
-1	-5	-2	0	0	-1	-0.86	-0.11	-0.14	0.47	3.17	2.81	2.91	3.17	-19.06	-7.82	58.88
1	8	0	0	0	1	-0.86	-0.11	-0.14	0.47	3.17	2.75	2.91	3.17	-19.06	-7.82	58.88
7	5	-1	0	0	0	-0.86	-0.11	-0.14	0.47	3.17	2.64	3.16	3.16	-19.08	-7.82	58.87
-10	-4	8	0	1	0	-0.86	-0.11	-0.14	0.47	3.16	2.55	2.9	3.16	-19.09	-7.83	58.88
1	-8	11	0	0	0	-0.86	-0.11	-0.14	0.47	3.16	2.52	2.9	3.16	-19.12	-7.85	58.88
-2	4	-12	0	0	-1	-0.86	-0.11	-0.14	0.47	3.16	2.53	2.91	3.16	-19.15	-7.86	58.89
-67	3	-35	-1	-1	0	-0.86	-0.11	-0.14	0.47	3.17	2.94	3.16	3.16	-19.63	-8.1	59
0	1	-10	0	0	1	-0.86	-0.11	-0.14	0.47	3.17	2.57	2.95	3.16	-19.63	-8.1	59
-1	-12	13	0	0	-1	-0.86	-0.11	-0.14	0.47	3.17	2.59	2.95	3.17	-19.62	-8.1	59.01
-1	10	-4	0	-1	1	-0.86	-0.11	-0.14	0.47	3.17	2.58	2.95	3.16	-19.61	-8.11	59
-3	-5	17	0	0	0	-0.86	-0.11	-0.14	0.47	3.17	2.57	2.95	3.16	-19.6	-8.11	59
-4	-8	1	0	0	0	-0.86	-0.11	-0.14	0.47	3.16	2.55	2.95	3.16	-19.59	-8.1	59
13	-2	-4	1	1	0	-0.86	-0.11	-0.14	0.47	3.16	2.53	2.95	3.16	-19.58	-8.1	58.99
-23	15	-25	0	0	-1	-0.86	-0.11	-0.14	0.47	3.16	2.54	2.95	3.16	-19.67	-8.13	59
9	-5	-2	0	0	1	-0.86	-0.11	-0.14	0.47	3.16	2.55	3.16	3.16	-19.67	-8.13	59
-7	12	6	-1	0	0	-0.86	-0.11	-0.14	0.47	3.16	2.56	2.95	3.16	-19.67	-8.13	59
-4	-10	-3	0	0	0	-0.86	-0.11	-0.14	0.47	3.16	2.57	3.16	3.16	-19.67	-8.13	59
10	-1	-1	0	-1	0	-0.86	-0.11	-0.14	0.47	3.16	2.59	2.95	3.16	-19.66	-8.13	58.99
-3	2	11	0	0	0	-0.86	-0.11	-0.14	0.47	3.16	2.6	2.94	3.16	-19.65	-8.13	58.99
-1	-2	10	0	0	0	-0.86	-0.11	-0.14	0.47	3.16	2.6	2.94	3.16	-19.64	-8.13	58.99
30	2	4	1	1	0	-0.86	-0.11	-0.14	0.47	3.16	2.61	2.94	3.16	-19.55	-8.07	58.95
0	9	-5	0	0	-1	-0.86	-0.11	-0.14	0.47	3.16	2.61	2.93	3.16	-19.55	-8.07	58.95
3	-1	6	0	0	1	-0.86	-0.11	-0.14	0.47	3.16	2.61	3.16	3.16	-19.55	-8.07	58.95
-8	5	-9	0	0	0	-0.86	-0.11	-0.14	0.47	3.16	2.62	2.93	3.16	-19.55	-8.06	58.95
3	-6	7	-1	0	0	-0.86	-0.11	-0.14	0.47	3.16	2.62	2.93	3.16	-19.54	-8.06	58.95
3	-8	13	1	0	0	-0.86	-0.11	-0.14	0.47	3.16	2.65	2.94	3.16	-19.54	-8.06	58.95
-14	1	-10	-1	0	0	-0.86	-0.11	-0.14	0.47	3.16	2.76	2.97	3.16	-19.53	-8.06	58.94
28	3	19	1	-1	0	-0.86	-0.11	-0.14	0.47	3.16	2.91	3.03	3.15	-19.37	-7.96	58.9
4	-3	-14	0	0	0	-0.86	-0.11	-0.14	0.47	3.15	2.97	3.06	3.14	-19.35	-7.94	58.9
2	10	-1	0	-1	0	-0.86	-0.11	-0.14	0.47	3.14	3.01	3.08	3.12	-19.32	-7.92	58.89
8	0	-3	0	0	0	-0.86	-0.11	-0.14	0.47	3.13	3.05	3.09	3.12	-19.28	-7.9	58.88
4	5	10	-1	0	0	-0.86	-0.11	-0.14	0.47	3.12	3.08	3.1	3.09	-19.25	-7.87	58.88
6	-1	0	0	0	0	-0.86	-0.11	-0.14	0.47	3.1	3.09	3.12	3.08	-19.22	-7.86	58.87
14	-7	15	1	0	0	-0.86	-0.11	-0.14	0.47	3.09	3.1	3.12	3.07	-19.18	-7.84	58.86
1	-4	-12	0	1	0	-0.86	-0.11	-0.14	0.47	3.08	3.1	3.13	3.07	-19.15	-7.81	58.85
16	14	16	0	1	0	-0.86	-0.11	-0.14	0.47	3.05	3.09	3.12	3.05	-19.08	-7.67	58.84
-8	3	-21	0	0	-1	-0.86	-0.11	-0.14	0.47	2.99	3.09	3.12	2.99	-19.11	-7.66	58.84
8	10	-10	0	0	0	-0.86	-0.11	-0.14	0.47	2.99	3.09	3.12	3.05	-19.12	-7.66	58.85
-5	-4	13	0	0	1	-0.86	-0.11	-0.14	0.47	3	3.09	3.12	3.04	-19.14	-7.66	58.85
-1	4	0	0	0	-1	-0.86	-0.11	-0.14	0.47	3.04	3.07	3.12	3.08	-19.15	-7.65	58.85
1	-4	12	-1	0	0	-0.86	-0.11	-0.14	0.47	3.08	3.06	3.12	3.09	-19.15	-7.66	58.85
-5	1	-7	0	0	0	-0.86	-0.11	-0.14	0.47	3.09	3.05	3.11	3.1	-19.15	-7.67	58.85
-9	-24	-1	0	0	0	-0.86	-0.11	-0.14	0.47	3.11	3.03	3.12	3.12	-19.14	-7.83	58.89
6	1	0	0	-1	0	-0.86	-0.11	-0.14	0.47	3.12	3.02	3.1	3.12	-19.13	-7.84	58.89
10	-1	-13	0	1	0	-0.86	-0.11	-0.14	0.47	3.13	3.01	3.1	3.13	-19.12	-7.83	58.89
-9	-3	8	0	0	0	-0.86	-0.11	-0.14	0.47	3.13	3	3.09	3.13	-19.12	-7.84	58.89
2	-5	-9	0	0	0	-0.86	-0.11	-0.14	0.47	3.13	2.99	3.14	3.14	-19.12	-7.84	58.89
1	3	17	1	0	0	-0.86	-0.11	-0.14	0.47	3.14	2.98	3.08	3.14	-19.12	-7.84	58.89
1	-2	-2	0	0	1	-0.86	-0.11	-0.14	0.47	3.14	2.98	3.08	3.14	-19.12	-7.85	58.89
-10	-15	2	-1	-1	0	-0.86	-0.11	-0.14	0.47	3.14	2.99	3.08	3.14	-19.11	-7.91	58.9
-1	7	0	0	0	0	-0.86	-0.11	-0.14	0.47	3.14	2.99	3.09	3.14	-19.1	-7.91	58.9
-3	1	-5	0	0	0	-0.86	-0.11	-0.14	0.47	3.14	3	3.09	3.14	-19.09	-7.91	58.89
4	4	0	0	0	0	-0.86	-0.11	-0.14	0.47	3.14	3	3.09	3.14	-19.08	-7.91	58.89
-2	1	11	0	1	-1	-0.86	-0.11	-0.14	0.47	3.14	3	3.09	3.14	-19.08	-7.91	58.89
12	-2	-10	0	0	1	-0.86	-0.11	-0.14	0.47	3.14	2.99	3.09	3.14	-19.07	-7.92	58.89
-2	-1	17	0	0	0	-0.86	-0.11	-0.14	0.47	2.99	2.99	3.09	3.14	-19.06	-7.91	58.89
5396	14464	18216	-24	-27898	-16983	0	0	0	0	3.14	2.99	3.09	3.14	-180	0	180
-5408	-14467	-18239	24	27898	16982	-0.86	-0.11	-0.14	0.47	3.14	2.99	3.1	3.14	-19.1	-7.94	58.89
7	-6	-8	0	0	1	-0.86	-0.11	-0.14	0.47	3.14	2.99	3.1	3.14	-19.11	-7.94	58.88
2	1	4	0	0	0	-0.86	-0.11	-0.14	0.47	3.14	2.99	3.1	3.14	-19.1	-7.94	58.89
-14	2	2	1	0	0	-0.86	-0.11	-0.14	0.47	3.14	3	3.1	3.14	-19.11	-7.95	58.88
-3	1	-4	0	0	-1	-0.86	-0.11	-0.14	0.47	3.14	3	3.1	3.14	-19.11	-7.95	58.88
8	-11	6	0	0	0	-0.86	-0.11	-0.14	0.47	3.14	3	3.1	3.14	-19.11	-7.94	58.88
-4	5	1	0	0	1	-0.86	-0.11	-0.14	0.47	3	3	3.1	3.14	-19.11	-7.94	58.88
11	15	4	0	0	0	-0.86	-0.11	-0.14	0.47	3.14	3.01	3.1	3.14	-19.06	-7.9	58.88
1	-9	-8	0	-1	0	-0.86	-0.11	-0.14	0.47	3.14	3.01	3.1	3.14	-19.06	-7.9	58.87
8	0	-2	0	0	0	-0.86	-0.11	-0.14	0.47	3.14	3.02	3.1	3.14	-19.05	-7.89	58.87
-4	5	9	0	0	0	-0.86	-0.11	-0.14	0.47	3.14	3.02	3.1	3.14	-19.05	-7.89	58.87
1	-5	-7	0	0	0	-0.86	-0.11	-0.14	0.47	3.14	3.02	3.1	3.14	-19.04	-7.89	58.87
0	-1	9	0	0	0	-0.86	-0.11	-0.14	0.47	3.14	3.02	3.1	3.14	-19.02	-7.88	58.86
2	0	7	0	0	0	-0.86	-0.11	-0.14	0.47	3.14	3.03	3.1	3.14	-19.02	-7.88	58.86
12	2	9	0	1	0	-0.86	-0.11	-0.14	0.47	3.14	3.04	3.1	3.13	-18.94	-7.83	58.84
-4	3	-5	0	0	0	-0.86	-0.11	-0.14	0.47	3.13	3.04	3.1	3.14	-18.93	-7.83	58.84
3	-3	-4	0	0	-1	-0.86	-0.11	-0.14	0.47	3.13	3.04	3.1	3.14	-18.93	-7.83	58.84
5	5	-9	0	0	0	-0.86	-0.11	-0.14	0.47	3.13	3.04	3.1	3.14	-18.93	-7.83	58.84
-3	-9	4	0	0	0	-0.86	-0.11	-0.14	0.47	3.14	3.03	3.1	3.14	-18.93	-7.82	58.84
-2	-5	-13	0	0	1	-0.86	-0.11	-0.14	0.47	3.14	3.02	3.1	3.14	-18.93	-7.82	58.84
-3	9	13	0	0	-1	-0.86	-0.11	-0.14	0.47	3.14	3.02	3.1	3.14	-18.93	-7.82	58.84
-10	-2	-12	0	0	0	-0.86	-0.11	-0.14	0.47	3.14	3.02	3.14	3.14	-19.08	-7.88	58.89
-2	9	4	0	0	1	-0.86	-0.11	-0.14	0.47	3.14	3.02	3.1	3.14	-19.07	-7.87	58.89
4	-6	-6	0	0	0	-0.86	-0.11	-0.14	0.47	3.14	3.03	3.1	3.14	-19.07	-7.87	58.89
-1	1	7	0	0	-1	-0.86	-0.11	-0.14	0.47	3.14	3.03	3.1	3.13	-19.08	-7.87	58.89
0	2	3	0	0	1	-0.86	-0.11	-0.14	0.47	3.13	3.03	3.11	3.11	-19.07	-7.87	58.89
-4	1	5	-1	-1	0	-0.86	-0.11	-0.14	0.47	3.1	3.06	3.12	3.06	-19.06	-7.86	58.88
2	-2	-5	0	1	-1	-0.86	-0.11	-0.14	0.47	2.99	3.11	3.13	2.74	-19.06	-7.86	58.88
-68	52	295	14	7	3	-0.86	-0.12	-0.14	0.47	2.1	3.14	3.15	0	-19.8	-7.31	58.87
-102	1	144	8	8	4	-0.86	-0.12	-0.14	0.47	0	3.14	3.15	0	-20.35	-7.08	58.81
-15	41	78	16	-2	2	-0.86	-0.13	-0.14	0.47	0	3.12	3.1	0	-21.12	-6.54	58.68
30	164	-57	9	-3	0	-0.86	-0.14	-0.14	0.47	0	3.08	3.01	0	-22.01	-5.67	58.54
-46	228	144	10	-4	-1	-0.86	-0.15	-0.13	0.47	0	3.05	2.92	0	-22.92	-4.54	58.4
-118	137	-184	6	-2	2	-0.86	-0.17	-0.12	0.47	0	3.04	2.86	0	-23.92	-3.17	58.26
-121	211	-66	4	3	1	-0.86	-0.18	-0.12	0.47	3.04	3.04	2.81	0	-25.02	-1.72	58.01
176	2114	-1452	-67	-7	-7	-0.84	-0.29	-0.08	0.46	0	3.06	2.84	0	-33.68	7.7	55.06
-16	10	87	-1	2	-2	-0.84	-0.29	-0.08	0.46	0	3.05	2.91	0	-33.7	7.69	54.99
-442	-184	-46	-1	3	2	-0.84	-0.29	-0.08	0.46	0	3.04	2.97	0	-33.81	7.52	54.98
-41	-11	27	-2	6	6	-0.84	-0.29	-0.08	0.46	0	2.97	3.03	0	-33.98	7.25	54.79
-131	-72	106	-19	28	4	-0.84	-0.29	-0.09	0.45	0	3	3	0	-34.58	6.31	54.41
-749	-243	237	-4	-13	9	-0.84	-0.29	-0.1	0.44	0	3.02	2.94	0	-34.77	5.14	53.95
-554	-326	-320	-10	15	20	-0.85	-0.28	-0.11	0.43	0	3.03	3	0	-35.15	3.66	53.07
5058	-1217	2121	152	-123	-299	-0.85	-0.26	-0.1	0.44	0	3.02	3.06	0	-32.05	4.01	53.93
-3232	-1408	-847	-9	13	22	-0.82	-0.27	-0.09	0.5	0	2.9	3.09	0	-31.87	7.32	61.07
-4761	-1297	-1672	-36	34	67	-0.79	-0.27	-0.09	0.55	0	2.9	3.1	0	-32.14	9.39	67.04
-2914	-639	-1236	-51	45	102	-0.77	-0.28	-0.1	0.57	0	3.01	3.07	0	-33.32	9.65	70.41
1839	1262	-104	-34	0	78	-0.76	-0.28	-0.11	0.57	0	3.06	3	0	-34.23	8.95	70.94
2294	1438	506	-16	-15	20	-0.77	-0.28	-0.11	0.57	3.08	3.08	2.98	0	-34.09	8.23	70.26
28	302	40	-21	-9	21	-0.78	-0.27	-0.11	0.56	0	3.08	2.96	0	-33.58	7.09	69.19
8238	2587	3413	125	-9	-186	-0.91	-0.23	-0.14	0.33	0	3.04	0	0	-30.47	-6.02	41.41
-105	-409	-131	20	-23	-49	-0.89	-0.24	-0.13	0.37	0	3.05	3.05	0	-31.07	-3.22	45.87
-994	-787	-32	12	-11	-32	-0.87	-0.24	-0.12	0.42	0	2.9	3.06	0	-31.44	0.05	51.44
-2506	-1204	-593	-1	4	0	-0.84	-0.25	-0.11	0.47	0	2.86	3.04	0	-31.73	3.15	57.58
-2639	-1077	-949	-13	10	32	-0.81	-0.26	-0.1	0.52	0	2.94	2.98	0	-32.08	5.71	63.3
-2824	-913	-1179	-26	16	55	-0.78	-0.27	-0.1	0.55	0	2.97	2.9	0	-32.53	7.5	67.8
-2772	-716	-1259	-45	31	88	-0.77	-0.27	-0.11	0.57	0	2.98	2.8	0	-33.53	7.92	70.24
11604	5237	3742	1	-6	10	-0.92	-0.23	-0.14	0.27	0	2.97	2.76	0	-30.54	-7.88	35.1
-141	-43	-78	5	8	-40	-0.92	-0.23	-0.14	0.28	0	2.99	2.86	0	-30.91	-7.39	36.46
-315	-229	81	18	-27	-40	-0.91	-0.24	-0.14	0.31	0	2.93	2.94	0	-31.3	-6.16	38.97
-638	-504	-97	14	-23	-37	-0.9	-0.24	-0.13	0.34	0	2.82	3	0	-31.44	-4.21	42.57
-597	-528	-67	10	-8	-30	-0.88	-0.24	-0.12	0.38	0	2.59	2.99	0	-31.46	-1.83	47.11
-1788	-690	-376	2	1	-9	-0.86	-0.25	-0.12	0.43	0	2.84	2.99	0	-31.46	0.52	52.27
-2195	-550	-696	-9	12	22	-0.84	-0.25	-0.11	0.47	2.96	2.96	3.03	0	-31.61	2.42	57.29
440	-234	248	-108	34	180	-0.84	-0.17	-0.14	0.5	0	2.92	3.09	0	-25.61	-4.01	62
-123	-376	355	3	-3	16	-0.84	-0.16	-0.15	0.49	0	2.89	3.09	0	-24.87	-5.13	61.19
285	80	95	1	-1	11	-0.85	-0.15	-0.15	0.48	0	2.97	3.07	0	-24.03	-6.14	59.98
457	269	-218	1	-2	3	-0.86	-0.15	-0.15	0.47	0	2.95	3.04	2.68	-23.2	-7.03	58.56
648	369	-76	3	-5	-10	-0.87	-0.14	-0.15	0.46	2.61	2.81	2.98	3.04	-22.23	-7.69	57.23
438	399	893	8	-9	-21	-0.87	-0.13	-0.15	0.45	3.02	2.57	2.92	3.09	-21.12	-8.02	56.31
-274	-397	-532	26	11	-18	-0.87	-0.12	-0.14	0.45	3.08	2.46	2.88	3.12	-20.5	-7.91	56.09
-25853	4101	19429	-23	-14089	27455	0	0	0	0	2.41	2.41	2.88	3.15	-180	0	180
25480	-4929	-19763	28	14105	-27454	-0.87	-0.11	-0.14	0.45	3.14	2.17	2.9	3.16	-19.23	-8.67	56.39
-2	-13	-16	0	0	0	-0.87	-0.11	-0.14	0.45	3.15	2.13	2.92	3.16	-19.26	-8.73	56.41
-11	-2	-11	0	-1	0	-0.87	-0.11	-0.15	0.45	3.16	2.23	2.94	3.16	-19.29	-8.77	56.43
-4	-3	-18	0	0	0	-0.87	-0.11	-0.15	0.45	3.16	2.22	2.94	3.16	-19.31	-8.81	56.44
-7	10	3	0	-1	0	-0.87	-0.11	-0.15	0.45	3.16	2.24	2.94	3.16	-19.32	-8.84	56.45
0	0	9	0	0	0	-0.87	-0.11	-0.15	0.45	3.16	2.26	2.93	3.16	-19.33	-8.86	56.45
-13	-8	-2	0	0	0	-0.87	-0.11	-0.15	0.45	3.16	2.21	2.93	3.16	-19.32	-8.88	56.46
19	-10	-1	0	0	0	-0.87	-0.11	-0.15	0.45	3.16	2.21	2.92	3.16	-19.22	-8.87	56.46
-3	-5	-6	1	0	0	-0.87	-0.11	-0.15	0.45	3.16	2.25	2.92	3.17	-19.22	-8.88	56.46
1	4	4	-1	0	0	-0.87	-0.11	-0.15	0.45	3.16	2.24	2.92	3.17	-19.21	-8.88	56.46
-6	1	1	1	0	0	-0.87	-0.11	-0.15	0.45	3.16	2.16	2.93	3.17	-19.21	-8.88	56.46
5	2	18	-1	0	0	-0.87	-0.11	-0.15	0.45	3.16	2.12	2.93	3.17	-19.22	-8.89	56.47
2	-2	-7	0	0	0	-0.87	-0.11	-0.15	0.45	3.16	2.11	2.93	3.17	-19.21	-8.9	56.47
-2	-7	2	0	0	0	-0.87	-0.11	-0.15	0.45	2.07	2.07	2.93	3.17	-19.22	-8.9	56.48
-3	7	-17	0	0	1	-0.87	-0.11	-0.15	0.45	3.16	2.07	2.93	3.16	-19.26	-8.99	56.5
-3	4	-8	0	0	-1	-0.87	-0.11	-0.15	0.45	3.16	2.08	2.94	3.17	-19.27	-9	56.5
6	-8	-2	0	0	1	-0.87	-0.11	-0.15	0.45	3.16	2.11	2.94	3.17	-19.27	-9	56.5
-10	4	4	0	0	0	-0.87	-0.11	-0.15	0.45	3.16	2.13	2.94	3.17	-19.26	-9.01	56.5
-6	0	14	1	0	0	-0.87	-0.11	-0.15	0.45	3.16	2.23	2.94	3.17	-19.26	-9.01	56.5
1	-5	-9	0	-1	0	-0.87	-0.11	-0.15	0.45	2.3	2.3	2.94	3.17	-19.26	-9	56.5
12	5	13	0	0	-1	-0.87	-0.11	-0.15	0.45	3.16	2.34	2.94	3.17	-19.25	-9	56.5
0	6	4	0	1	0	-0.87	-0.11	-0.15	0.45	3.16	2.39	2.95	3.17	-19.21	-8.97	56.5
-8	-3	-6	0	0	0	-0.87	-0.11	-0.15	0.45	3.16	2.38	2.95	3.16	-19.21	-8.98	56.5
9	10	-10	0	0	1	-0.87	-0.11	-0.15	0.45	3.16	2.38	2.96	3.17	-19.22	-8.97	56.5
-11	-6	-8	0	0	-1	-0.87	-0.11	-0.15	0.45	3.16	2.38	2.96	3.17	-19.22	-8.98	56.5
2	-2	10	0	0	1	-0.87	-0.11	-0.15	0.45	3.16	2.4	2.96	3.17	-19.23	-8.99	56.51
2	-9	-8	-1	0	-1	-0.87	-0.11	-0.15	0.45	3.16	2.4	2.96	3.17	-19.24	-8.99	56.51
-2	4	28	0	0	0	-0.87	-0.11	-0.15	0.45	3.16	2.41	2.96	3.17	-19.24	-8.99	56.51
10	-3	-16	0	0	1	-0.87	-0.11	-0.15	0.45	3.16	2.4	2.96	3.17	-19.25	-9.02	56.52
-7	11	5	1	0	0	-0.87	-0.11	-0.15	0.45	3.16	2.34	2.96	3.17	-19.25	-9.02	56.52
-1	1	-1	-1	0	-1	-0.87	-0.11	-0.15	0.45	3.16	2.32	2.96	3.17	-19.25	-9.02	56.52
0	5	-5	1	0	0	-0.87	-0.11	-0.15	0.45	3.16	2.27	2.97	3.17	-19.25	-9.02	56.52
0	-8	-4	0	0	0	-0.87	-0.11	-0.15	0.45	3.16	2.26	2.97	3.17	-19.25	-9.03	56.52
1	-3	-4	0	0	0	-0.87	-0.11	-0.15	0.45	3.16	2.28	2.97	3.17	-19.25	-9.03	56.52
-1	3	-5	0	0	0	-0.87	-0.11	-0.15	0.45	3.16	2.3	2.97	3.17	-19.26	-9.03	56.52
-11	7	6	0	0	0	-0.87	-0.11	-0.15	0.45	3.16	2.28	2.97	3.17	-19.29	-9.06	56.54
4	-6	19	0	0	0	-0.87	-0.11	-0.15	0.45	3.16	2.23	2.98	3.17	-19.29	-9.06	56.54
-6	-3	-17	0	0	1	-0.87	-0.11	-0.15	0.45	3.16	2.25	2.98	3.17	-19.29	-9.07	56.54
0	-3	5	0	0	-1	-0.87	-0.11	-0.15	0.45	3.16	2.2	2.98	3.17	-19.3	-9.07	56.54
7	-12	-8	0	0	1	-0.87	-0.11	-0.15	0.45	3.16	2.22	2.98	3.17	-19.3	-9.07	56.54
3	5	1	0	0	-1	-0.87	-0.11	-0.15	0.45	3.16	2.18	2.98	3.17	-19.3	-9.08	56.54
-2	-2	2	0	0	0	-0.87	-0.11	-0.15	0.45	3.16	2.15	2.98	3.17	-19.3	-9.08	56.54
22813	-13141	-38628	-25	19556	29239	0	0	0	0	3.16	2.14	2.98	3.17	-180	0	-180
-22822	13152	38621	25	-19556	-29239	-0.87	-0.11	-0.15	0.45	3.16	2.13	2.98	3.17	-19.34	-9.11	56.56
6	2	-5	0	0	0	-0.87	-0.11	-0.15	0.45	3.16	2.11	2.98	3.17	-19.34	-9.11	56.56
2	-11	0	0	0	0	-0.87	-0.11	-0.15	0.45	3.16	2.13	2.98	3.17	-19.33	-9.11	56.56
0	-3	2	0	0	1	-0.87	-0.11	-0.15	0.45	3.16	2.14	2.98	3.17	-19.33	-9.11	56.56
6	12	4	0	0	0	-0.87	-0.11	-0.15	0.45	2.17	2.17	2.98	3.17	-19.33	-9.11	56.56
-7	-5	6	0	0	-1	-0.87	-0.11	-0.15	0.45	3.16	2.19	2.98	3.17	-19.33	-9.11	56.56
-6	1	4	-1	0	0	-0.87	-0.11	-0.15	0.45	2.2	2.2	2.98	3.16	-19.33	-9.11	56.56
-3	-6	-6	1	0	1	-0.87	-0.11	-0.15	0.45	3.16	2.21	2.98	3.16	-19.32	-9.11	56.57
-1	3	11	-1	0	-1	-0.87	-0.11	-0.15	0.45	3.16	2.21	2.98	3.17	-19.32	-9.11	56.57
1	-2	-6	1	0	1	-0.87	-0.11	-0.15	0.45	3.16	2.24	2.98	3.17	-19.32	-9.11	56.57
9	14	-6	0	0	-1	-0.87	-0.11	-0.15	0.45	3.16	2.25	2.98	3.17	-19.32	-9.11	56.57
-6	6	-10	0	0	0	-0.87	-0.11	-0.15	0.45	3.16	2.27	2.98	3.17	-19.32	-9.11	56.57
1	-13	-6	0	0	0	-0.87	-0.11	-0.15	0.45	2.28	2.28	2.98	3.17	-19.32	-9.11	56.57
4	0	11	0	0	1	-0.87	-0.11	-0.15	0.45	3.16	2.28	2.98	3.17	-19.32	-9.11	56.57
-1	9	3	0	0	-1	-0.87	-0.11	-0.15	0.45	3.16	2.32	2.98	3.17	-19.31	-9.1	56.57
-4	-6	-8	0	0	0	-0.87	-0.11	-0.15	0.45	3.16	2.34	2.98	3.17	-19.31	-9.1	56.57
10	-3	15	0	0	1	-0.87	-0.11	-0.15	0.45	3.16	2.34	2.98	3.17	-19.31	-9.1	56.57
-4	-5	-10	0	0	-1	-0.87	-0.11	-0.15	0.45	3.16	2.35	2.98	3.17	-19.31	-9.09	56.57
-5	12	-1	-1	0	0	-0.87	-0.11	-0.15	0.45	3.16	2.35	2.98	3.17	-19.31	-9.1	56.57
2	-3	1	1	0	1	-0.87	-0.11	-0.15	0.45	3.16	2.37	2.98	3.17	-19.31	-9.1	56.57
-5	0	-3	0	0	-1	-0.87	-0.11	-0.15	0.45	2.37	2.37	2.98	3.17	-19.31	-9.1	56.57
16	1	10	0	0	0	-0.87	-0.11	-0.15	0.45	3.16	2.35	2.98	3.17	-19.31	-9.09	56.57
-1	1	-6	0	0	0	-0.87	-0.11	-0.15	0.45	3.16	2.3	2.98	3.17	-19.31	-9.09	56.57
-12	-8	2	0	0	0	-0.87	-0.11	-0.15	0.45	3.16	2.31	2.98	3.17	-19.32	-9.09	56.58
4	1	4	0	0	0	-0.87	-0.11	-0.15	0.45	3.16	2.25	2.98	3.17	-19.32	-9.09	56.58
-5	5	-8	-1	0	0	-0.87	-0.11	-0.15	0.45	3.16	2.27	2.98	3.17	-19.32	-9.1	56.58
5	-6	8	0	0	0	-0.87	-0.11	-0.15	0.45	3.16	2.25	2.98	3.17	-19.32	-9.1	56.58
-3	0	-9	0	0	1	-0.87	-0.11	-0.15	0.45	3.16	2.27	2.98	3.17	-19.31	-9.1	56.58
3	1	7	1	0	-1	-0.87	-0.11	-0.15	0.45	3.16	2.27	2.98	3.17	-19.32	-9.11	56.58
4	5	1	0	0	1	-0.87	-0.11	-0.15	0.45	3.16	2.26	2.98	3.17	-19.32	-9.11	56.58
0	-3	1	0	0	-1	-0.87	-0.11	-0.15	0.45	3.16	2.24	2.98	3.17	-19.32	-9.11	56.58
-1	-5	11	0	0	0	-0.87	-0.11	-0.15	0.45	3.16	2.24	2.98	3.17	-19.32	-9.1	56.58
-4	-1	4	0	0	0	-0.87	-0.11	-0.15	0.45	2.25	2.25	2.98	3.17	-19.32	-9.1	56.59
4	-1	-9	0	0	0	-0.87	-0.11	-0.15	0.45	3.16	2.26	2.98	3.17	-19.32	-9.1	56.59
-6	6	6	0	0	1	-0.87	-0.11	-0.15	0.45	2.26	2.26	2.98	3.17	-19.31	-9.1	56.59
-9	0	-13	0	0	0	-0.87	-0.11	-0.15	0.45	3.16	2.21	2.98	3.16	-19.33	-9.11	56.58
7	3	3	-1	0	-1	-0.87	-0.11	-0.15	0.45	3.16	2.22	2.98	3.17	-19.33	-9.11	56.58
-1	-2	-4	0	0	1	-0.87	-0.11	-0.15	0.45	3.16	2.22	2.98	3.17	-19.33	-9.11	56.58
-2	-4	4	0	0	-1	-0.87	-0.11	-0.15	0.45	3.16	2.23	2.98	3.17	-19.33	-9.11	56.58
1	-6	6	1	0	1	-0.87	-0.11	-0.15	0.45	3.16	2.24	2.98	3.17	-19.33	-9.11	56.58
-3	1	1	-1	0	0	-0.87	-0.11	-0.15	0.45	2.24	2.24	2.98	3.17	-19.33	-9.11	56.58
6	-3	8	1	0	0	-0.87	-0.11	-0.15	0.45	3.16	2.23	2.98	3.17	-19.32	-9.11	56.58
10	12	-13	0	0	-1	-0.87	-0.11	-0.15	0.45	3.16	2.24	2.98	3.17	-19.32	-9.11	56.58
-5	-4	-4	0	0	1	-0.87	-0.11	-0.15	0.45	3.16	2.24	2.98	3.17	-19.32	-9.11	56.58
2	2	7	0	0	0	-0.87	-0.11	-0.15	0.45	3.16	2.25	2.98	3.17	-19.32	-9.11	56.58
-1	5	3	0	0	-1	-0.87	-0.11	-0.15	0.45	3.16	2.25	2.98	3.17	-19.32	-9.11	56.58
0	1	4	0	0	1	-0.87	-0.11	-0.15	0.45	3.16	2.23	2.98	3.17	-19.32	-9.11	56.58
-11	-7	-4	-1	0	-1	-0.87	-0.11	-0.15	0.45	3.16	2.24	2.98	3.17	-19.32	-9.11	56.58
0	2	13	1	0	0	-0.87	-0.11	-0.15	0.45	2.23	2.23	2.98	3.17	-19.32	-9.11	56.58
1	14	-24	-1	0	1	-0.87	-0.11	-0.15	0.45	3.16	2.18	2.98	3.16	-19.33	-9.12	56.58
-1	-2	1	0	0	-1	-0.87	-0.11	-0.15	0.45	3.16	2.18	2.98	3.17	-19.33	-9.12	56.58
7	-7	3	0	0	0	-0.87	-0.11	-0.15	0.45	3.16	2.19	2.98	3.17	-19.33	-9.12	56.58
3	-9	-1	0	0	0	-0.87	-0.11	-0.15	0.45	2.2	2.2	2.99	3.17	-19.33	-9.12	56.58
-7	3	-3	1	0	1	-0.87	-0.11	-0.15	0.45	3.16	2.2	2.98	3.17	-19.33	-9.12	56.58
12	7	11	0	0	-1	-0.87	-0.11	-0.15	0.45	3.16	2.19	2.99	3.17	-19.33	-9.12	56.58
-5	-3	-2	0	0	0	-0.87	-0.11	-0.15	0.45	3.16	2.2	2.98	3.17	-19.33	-9.12	56.58
0	-1	1	0	0	0	-0.87	-0.11	-0.15	0.45	3.16	2.2	2.99	3.17	-19.33	-9.12	56.58
-12	-3	4	-1	0	1	-0.87	-0.11	-0.15	0.45	3.16	2.19	2.99	3.17	-19.33	-9.12	56.58
-3	-5	-7	1	0	0	-0.87	-0.11	-0.15	0.45	3.16	2.2	2.98	3.17	-19.33	-9.13	56.58
0	3	-6	0	0	-1	-0.87	-0.11	-0.15	0.45	3.16	2.2	2.98	3.17	-19.33	-9.13	56.58
7	-7	-9	0	0	0	-0.87	-0.11	-0.15	0.45	2.18	2.18	2.98	3.17	-19.33	-9.13	56.58
1	7	9	0	0	1	-0.87	-0.11	-0.15	0.45	3.16	2.14	2.98	3.17	-19.33	-9.13	56.58
3	7	6	-1	0	0	-0.87	-0.11	-0.15	0.45	2.16	2.16	2.98	3.17	-19.33	-9.13	56.58
-5	-1	1	1	0	0	-0.87	-0.11	-0.15	0.45	3.16	2.16	3.17	3.17	-19.33	-9.13	56.58
-1	2	-12	-1	0	0	-0.87	-0.11	-0.15	0.45	3.16	2.16	2.98	3.17	-19.33	-9.14	56.6
2	8	7	1	0	-1	-0.87	-0.11	-0.15	0.45	3.16	2.16	2.99	3.17	-19.33	-9.14	56.6
0	-12	-12	-1	0	1	-0.87	-0.11	-0.15	0.45	3.16	2.16	2.99	3.17	-19.33	-9.14	56.6
1	2	3	1	0	0	-0.87	-0.11	-0.15	0.45	3.16	2.18	2.99	3.17	-19.34	-9.14	56.59
5	-6	6	-1	0	0	-0.87	-0.11	-0.15	0.45	2.17	2.17	2.99	3.17	-19.33	-9.14	56.6
0	13	18	1	0	0	-0.87	-0.11	-0.15	0.45	3.16	2.18	2.98	3.17	-19.34	-9.14	56.59
-6	0	-12	0	0	0	-0.87	-0.11	-0.15	0.45	3.16	2.18	2.98	3.17	-19.34	-9.14	56.59
7	-14	10	0	0	0	-0.87	-0.11	-0.15	0.45	3.16	2.19	2.98	3.17	-19.35	-9.13	56.59
-6	0	-2	0	0	-1	-0.87	-0.11	-0.15	0.45	3.16	2.19	2.98	3.17	-19.35	-9.13	56.59
-1	-4	-3	0	0	0	-0.87	-0.11	-0.15	0.45	3.16	2.2	2.98	3.17	-19.35	-9.14	56.6
-5	-2	-8	0	0	0	-0.87	-0.11	-0.15	0.45	3.16	2.21	2.99	3.17	-19.35	-9.14	56.6
1	5	-1	0	0	0	-0.87	-0.11	-0.15	0.45	3.16	2.22	2.99	3.17	-19.35	-9.14	56.59
6	0	12	0	0	1	-0.87	-0.11	-0.15	0.45	2.25	2.25	2.99	3.17	-19.35	-9.14	56.59
-1	0	4	0	0	0	-0.87	-0.11	-0.15	0.45	3.16	2.24	2.99	3.17	-19.35	-9.13	56.6
-4	10	-2	0	0	-1	-0.87	-0.11	-0.15	0.45	3.16	2.22	2.99	3.17	-19.35	-9.12	56.59
-5	-7	-8	0	0	1	-0.87	-0.11	-0.15	0.45	3.16	2.21	2.99	3.17	-19.35	-9.13	56.6
0	3	-8	-1	0	-1	-0.87	-0.11	-0.15	0.45	3.16	2.21	2.99	3.17	-19.35	-9.13	56.6
8	8	-5	1	0	1	-0.87	-0.11	-0.15	0.45	3.16	2.21	2.99	3.16	-19.36	-9.12	56.6
-8	-1	1	-1	0	0	-0.87	-0.11	-0.15	0.45	3.16	2.21	2.99	3.17	-19.36	-9.12	56.6
3	-3	-2	0	0	-1	-0.87	-0.11	-0.15	0.45	3.16	2.21	2.99	3.17	-19.36	-9.12	56.59
-2	-6	8	0	0	1	-0.87	-0.11	-0.15	0.45	2.21	2.98	2.98	3.17	-19.36	-9.12	56.59
9	-1	5	1	0	0	-0.87	-0.11	-0.15	0.45	3.16	2.21	2.99	3.17	-19.35	-9.13	56.59
-8	1	4	-1	0	0	-0.87	-0.11	-0.15	0.45	3.16	2.21	2.99	3.17	-19.35	-9.13	56.59
2	1	-10	1	0	0	-0.87	-0.11	-0.15	0.45	3.16	2.22	3.17	3.17	-19.35	-9.13	56.59
-3	8	10	0	0	0	-0.87	-0.11	-0.15	0.45	2.22	2.22	2.99	3.17	-19.36	-9.13	56.59
4	-10	-13	0	0	0	-0.87	-0.11	-0.15	0.45	3.16	2.23	2.99	3.17	-19.35	-9.13	56.59
-1	4	2	-1	0	0	-0.87	-0.11	-0.15	0.45	2.28	2.28	2.99	3.17	-19.35	-9.13	56.59
0	-3	-16	1	0	0	-0.87	-0.11	-0.15	0.45	3.16	2.29	3.17	3.17	-19.36	-9.13	56.59
-4	6	21	-1	0	0	-0.87	-0.11	-0.15	0.45	2.29	2.99	2.99	3.17	-19.35	-9.13	56.59
2	-1	6	1	0	0	-0.87	-0.11	-0.15	0.45	3.16	2.32	2.99	3.17	-19.36	-9.13	56.6
-4	-5	7	0	0	-1	-0.87	-0.11	-0.15	0.45	3.16	2.32	2.99	3.17	-19.36	-9.13	56.6
1	4	-14	0	0	1	-0.87	-0.11	-0.15	0.45	3.16	2.32	2.99	3.17	-19.36	-9.13	56.6
2	-3	-12	0	0	0	-0.87	-0.11	-0.15	0.45	2.3	2.3	2.99	3.17	-19.36	-9.13	56.6
1	0	9	0	0	0	-0.87	-0.11	-0.15	0.45	3.16	2.3	2.99	3.17	-19.36	-9.13	56.6
-3	2	14	0	0	-1	-0.87	-0.11	-0.15	0.45	3.16	2.26	2.99	3.17	-19.37	-9.14	56.6
-3	6	-6	0	0	0	-0.87	-0.11	-0.15	0.45	3.16	2.25	2.99	3.17	-19.37	-9.14	56.6
-4	-10	1	0	0	0	-0.87	-0.11	-0.15	0.45	3.16	2.27	2.99	3.17	-19.37	-9.15	56.6
6	4	-7	0	0	0	-0.87	-0.11	-0.15	0.45	3.16	2.27	2.99	3.17	-19.37	-9.15	56.6
-1	0	-12	0	0	0	-0.87	-0.11	-0.15	0.45	3.16	2.28	2.99	3.17	-19.38	-9.15	56.61
8	6	10	-1	0	0	-0.87	-0.11	-0.15	0.45	3.16	2.23	2.99	3.17	-19.38	-9.14	56.6
2	5	-9	1	0	0	-0.87	-0.11	-0.15	0.45	2.2	2.99	2.99	3.17	-19.38	-9.14	56.61
-3	-6	1	0	0	0	-0.87	-0.11	-0.15	0.45	3.16	2.19	2.99	3.17	-19.38	-9.14	56.61
3	-4	7	0	0	1	-0.87	-0.11	-0.15	0.45	3.16	2.14	2.99	3.17	-19.38	-9.14	56.61
-8	9	-1	-1	0	0	-0.87	-0.11	-0.15	0.45	3.16	2.07	2.99	3.17	-19.4	-9.16	56.61
-1	-14	16	1	0	0	-0.87	-0.11	-0.15	0.45	2.03	2.03	2.99	3.17	-19.41	-9.16	56.61
6	-2	-14	-1	0	-1	-0.87	-0.11	-0.15	0.45	3.16	2.09	2.99	3.17	-19.41	-9.16	56.61
-8	-1	0	1	0	0	-0.87	-0.11	-0.15	0.45	3.16	2.15	2.99	3.17	-19.41	-9.16	56.61
-2	10	-9	0	0	1	-0.87	-0.11	-0.15	0.45	3.16	2.18	2.99	3.17	-19.41	-9.16	56.61
10	2	3	0	0	-1	-0.87	-0.11	-0.15	0.45	2.18	2.18	2.99	3.17	-19.41	-9.16	56.61
-3	-9	9	-1	0	0	-0.87	-0.11	-0.15	0.45	3.16	2.18	2.99	3.17	-19.41	-9.16	56.61
-2	7	-3	1	0	1	-0.87	-0.11	-0.15	0.45	3.16	2.25	2.99	3.17	-19.4	-9.16	56.61
4	2	-7	0	0	0	-0.87	-0.11	-0.15	0.45	3.16	2.27	2.99	3.17	-19.4	-9.15	56.61
-3	6	10	0	0	-1	-0.87	-0.11	-0.15	0.45	2.27	2.27	2.99	3.17	-19.4	-9.15	56.61
9	-6	0	0	0	1	-0.87	-0.11	-0.15	0.45	3.16	2.27	2.99	3.17	-19.4	-9.15	56.61
-3	3	-8	0	0	0	-0.87	-0.11	-0.15	0.45	3.16	2.99	2.99	3.17	-19.41	-9.15	56.61
4	-2	0	0	0	-1	-0.87	-0.11	-0.15	0.45	3.16	2.28	2.99	3.17	-19.4	-9.14	56.61
-3	-9	0	0	0	1	-0.87	-0.11	-0.15	0.45	3.16	2.99	2.99	3.17	-19.4	-9.14	56.61
5	5	13	0	-1	-1	-0.87	-0.11	-0.15	0.45	3.16	2.29	2.99	3.17	-19.37	-9.12	56.6
0	7	-8	0	0	0	-0.87	-0.11	-0.15	0.45	3.16	2.29	2.99	3.17	-19.37	-9.11	56.6
-1	0	-4	0	1	1	-0.87	-0.11	-0.15	0.45	3.16	2.29	2.99	3.17	-19.37	-9.11	56.6
3	-4	-4	-1	-1	-1	-0.87	-0.11	-0.15	0.45	2.29	2.29	2.99	3.17	-19.36	-9.11	56.6
-16	7	11	1	1	1	-0.87	-0.11	-0.15	0.45	3.16	2.28	2.99	3.17	-19.36	-9.1	56.6
-4	-8	-3	0	-1	-1	-0.87	-0.11	-0.15	0.45	3.16	2.27	2.99	3.17	-19.36	-9.1	56.6
10	-2	2	0	0	0	-0.87	-0.11	-0.15	0.45	3.16	2.26	2.99	3.17	-19.34	-9.1	56.6
-3	6	-6	0	0	1	-0.87	-0.11	-0.15	0.45	3.16	2.99	3.17	3.17	-19.34	-9.09	56.6
3	-6	-1	-1	0	-1	-0.87	-0.11	-0.15	0.45	3.16	2.26	2.99	3.17	-19.3	-9.06	56.59
-2	-1	14	0	0	0	-0.87	-0.11	-0.15	0.45	3.16	2.28	2.99	3.17	-19.3	-9.05	56.59
