# Supplementary material for: Image Generation for 2D-CNN Using Time-Series Signal Features from Foot Gesture Applied to Select Cobot Operating Mode
Source: Sensors (Basel). 2021 Aug 26;21(17):5743. doi: 10.3390/s21175743 (PMC8434500; doi:10.3390/s21175743)
Supplement: Supplementary file 1 [file sensors-21-05743-s001.zip › data_fadwa/Cigarette crush with the forefoot/ccf85.xlsx]

## Sheet: ccf85
9	-1	4	0	1	-1	-0.88	-0.11	-0.14	0.45	3.14	2.93	2.93	3.15	-18.09	-8.34	55.57
10	-2	12	0	0	1	-0.88	-0.1	-0.14	0.45	2.94	2.94	2.93	3.15	-18.02	-8.31	55.56
8	-1	9	0	1	-1	-0.88	-0.1	-0.14	0.45	3.14	2.94	2.93	3.16	-17.97	-8.28	55.55
0	-2	8	0	1	0	-0.88	-0.1	-0.14	0.45	3.15	2.94	3.16	3.16	-17.94	-8.27	55.56
11	2	-23	0	0	0	-0.88	-0.1	-0.14	0.45	3.15	2.92	2.95	3.16	-17.93	-8.26	55.55
-42	-20	-8	0	3	0	-0.88	-0.11	-0.14	0.45	3.15	2.75	2.95	3.16	-18.29	-8.58	55.7
-10	5	-22	0	0	0	-0.88	-0.11	-0.14	0.45	3.16	2.63	2.94	3.16	-18.34	-8.62	55.71
-13	-1	-2	0	-1	0	-0.88	-0.11	-0.14	0.45	3.16	2.58	2.94	3.16	-18.39	-8.66	55.73
-14	0	-10	1	0	0	-0.88	-0.11	-0.14	0.45	3.16	2.56	2.93	3.16	-18.43	-8.69	55.73
-5	3	11	0	0	0	-0.88	-0.11	-0.14	0.45	3.15	2.94	2.94	3.16	-18.47	-8.71	55.74
-18	-3	-7	0	0	1	-0.88	-0.11	-0.14	0.45	3.15	2.59	2.96	3.16	-18.5	-8.73	55.75
-1	-4	-6	0	-1	0	-0.88	-0.11	-0.14	0.45	3.15	2.68	3.01	3.16	-18.53	-8.75	55.75
-4	1	-12	-1	-2	-1	-0.88	-0.11	-0.14	0.45	3.15	2.9	3.15	3.15	-18.58	-8.79	55.73
4	4	0	0	0	0	-0.88	-0.11	-0.14	0.45	3.14	2.97	3.08	3.15	-18.54	-8.78	55.73
8	-6	24	0	0	0	-0.88	-0.11	-0.14	0.45	3.14	3	3.1	3.15	-18.49	-8.76	55.73
3	1	2	0	0	0	-0.88	-0.11	-0.14	0.45	3.13	3.02	3.11	3.14	-18.44	-8.74	55.72
3	-2	-2	0	0	0	-0.88	-0.11	-0.14	0.45	3.13	3.03	3.11	3.13	-18.4	-8.73	55.71
15	4	23	0	0	0	-0.88	-0.11	-0.14	0.45	3.04	3.12	3.12	3.13	-18.36	-8.71	55.71
-3	-3	1	0	1	0	-0.88	-0.11	-0.14	0.45	3.12	3.05	3.12	3.12	-18.33	-8.7	55.71
7	-1	-14	1	1	1	-0.88	-0.11	-0.14	0.45	3.11	3.06	3.13	3.1	-18.39	-8.64	55.74
-7	5	-18	0	0	0	-0.88	-0.11	-0.14	0.45	3.1	3.08	3.13	3.09	-18.4	-8.64	55.74
-3	3	-14	0	0	0	-0.88	-0.11	-0.14	0.45	3.08	3.08	3.14	3.08	-18.41	-8.63	55.74
0	-1	3	0	-1	-1	-0.88	-0.11	-0.14	0.45	3.08	3.09	3.14	3.08	-18.42	-8.63	55.74
2	3	5	0	0	0	-0.88	-0.11	-0.14	0.45	3.08	3.1	3.14	3.07	-18.42	-8.62	55.74
3	0	-15	0	0	1	-0.88	-0.11	-0.14	0.45	3.07	3.1	3.15	3.07	-18.42	-8.61	55.74
5	-2	16	0	0	0	-0.88	-0.11	-0.14	0.45	3.07	3.15	3.15	3.07	-18.41	-8.6	55.74
8694	-602	-17919	-25	-21894	26501	0	0	0	0	3.06	3.1	3.15	3.06	180	0	-180
-8696	610	17935	25	21895	-26501	-0.88	-0.11	-0.14	0.45	3.11	3.11	3.15	3.05	-18.43	-8.56	55.75
-1	3	-13	0	0	0	-0.88	-0.11	-0.14	0.45	3.03	3.11	3.15	3.05	-18.44	-8.55	55.75
2	0	12	0	0	-1	-0.88	-0.11	-0.14	0.45	3.11	3.11	3.15	3.05	-18.45	-8.55	55.74
0	0	-11	0	0	1	-0.88	-0.11	-0.14	0.45	3.04	3.1	3.15	3.06	-18.46	-8.56	55.75
-3	-1	1	0	0	-1	-0.88	-0.11	-0.14	0.45	3.06	3.15	3.15	3.08	-18.47	-8.56	55.75
-1	2	4	0	0	1	-0.88	-0.11	-0.14	0.45	3.08	3.06	3.14	3.1	-18.48	-8.56	55.75
-1	8	6	0	0	-1	-0.88	-0.11	-0.14	0.45	3.1	3.14	3.14	3.11	-18.49	-8.56	55.76
-26	-29	-6	-1	0	0	-0.88	-0.11	-0.14	0.45	3.11	3.01	3.14	3.12	-18.57	-8.76	55.81
3	3	-13	0	0	0	-0.88	-0.11	-0.14	0.45	3.11	3.02	3.14	3.13	-18.56	-8.77	55.81
0	2	-5	0	-1	1	-0.88	-0.11	-0.14	0.45	3.11	3.02	3.14	3.13	-18.56	-8.77	55.81
-2	-6	5	1	1	-1	-0.88	-0.11	-0.14	0.45	3.01	3.14	3.14	3.13	-18.56	-8.76	55.81
-1	6	4	0	0	0	-0.88	-0.11	-0.14	0.45	3.12	3.01	3.14	3.13	-18.56	-8.76	55.81
-2	-2	-1	0	0	1	-0.88	-0.11	-0.14	0.45	3.12	3.01	3.14	3.13	-18.56	-8.76	55.81
1	-5	0	0	0	-1	-0.88	-0.11	-0.14	0.45	3.12	3.02	3.14	3.13	-18.57	-8.77	55.81
-2	0	12	0	-1	0	-0.88	-0.11	-0.14	0.45	3.11	3.02	3.14	3.13	-18.58	-8.77	55.84
-5	0	-6	-1	0	0	-0.88	-0.11	-0.14	0.45	3.11	3.02	3.14	3.13	-18.57	-8.77	55.84
2	8	0	0	0	1	-0.88	-0.11	-0.14	0.45	3.11	3.02	3.14	3.13	-18.57	-8.77	55.85
-3	-6	-2	0	0	0	-0.88	-0.11	-0.14	0.45	3.12	3.01	3.14	3.13	-18.57	-8.77	55.85
4	-3	-3	1	1	-1	-0.88	-0.11	-0.14	0.45	3.01	3.13	3.13	3.13	-18.56	-8.77	55.85
1	9	6	0	0	0	-0.88	-0.11	-0.14	0.45	3.12	2.99	3.13	3.14	-18.56	-8.77	55.85
3	8	-6	0	-1	1	-0.88	-0.11	-0.14	0.45	3.13	2.97	3.13	3.14	-18.57	-8.77	55.85
-3	-12	8	-1	1	-1	-0.88	-0.11	-0.14	0.45	3.13	2.92	3.11	3.15	-18.6	-8.82	55.87
-3	-1	5	0	1	0	-0.88	-0.11	-0.14	0.45	2.86	2.86	3.1	3.16	-18.62	-8.84	55.88
-8	-2	-9	0	-1	0	-0.88	-0.11	-0.14	0.45	3.15	2.81	3.1	3.16	-18.64	-8.86	55.89
3	-4	-17	0	0	0	-0.87	-0.11	-0.14	0.45	3.15	2.79	3.09	3.16	-18.66	-8.87	55.9
-13	0	1	0	0	0	-0.87	-0.11	-0.14	0.45	3.16	2.75	3.09	3.16	-18.67	-8.89	55.9
1	-2	-1	0	0	0	-0.87	-0.11	-0.14	0.45	3.16	3.09	3.09	3.16	-18.68	-8.9	55.91
-2	-3	6	0	0	0	-0.87	-0.11	-0.14	0.45	3.16	2.79	3.09	3.16	-18.69	-8.91	55.91
3	0	-6	0	-1	1	-0.87	-0.11	-0.14	0.45	2.83	2.83	3.16	3.16	-18.65	-8.91	55.92
-3	-5	7	1	0	0	-0.87	-0.11	-0.14	0.45	3.15	2.86	3.09	3.16	-18.65	-8.9	55.92
1	7	17	0	0	0	-0.87	-0.11	-0.14	0.45	2.87	2.87	3.09	3.16	-18.64	-8.89	55.92
12	3	-8	0	0	0	-0.87	-0.11	-0.14	0.45	3.15	2.88	3.09	3.16	-18.62	-8.87	55.91
-1	8	-7	0	0	0	-0.87	-0.11	-0.14	0.45	3.15	2.9	3.08	3.16	-18.61	-8.87	55.91
-4	-11	4	0	0	0	-0.87	-0.11	-0.14	0.45	3.15	2.92	3.09	3.15	-18.6	-8.85	55.91
2	0	0	0	0	0	-0.87	-0.11	-0.14	0.45	3.13	3.09	3.09	3.14	-18.59	-8.84	55.91
29	19	12	0	-1	0	-0.88	-0.11	-0.14	0.45	3.11	3	3.09	3.12	-18.46	-8.6	55.85
3	-6	-10	0	0	0	-0.88	-0.11	-0.14	0.45	3.09	3.03	3.1	3.1	-18.45	-8.57	55.85
4	9	3	0	0	0	-0.88	-0.11	-0.14	0.45	3.07	3.06	3.11	3.08	-18.43	-8.54	55.84
5	10	9	0	0	0	-0.88	-0.11	-0.14	0.45	3.04	3.12	3.12	3.06	-18.41	-8.52	55.83
8	-4	-2	0	1	0	-0.88	-0.11	-0.14	0.45	3.01	3.1	3.13	3.04	-18.39	-8.49	55.83
-3	3	-3	0	0	0	-0.88	-0.11	-0.14	0.45	2.97	3.11	3.13	3.02	-18.38	-8.47	55.82
7	8	1	0	0	0	-0.88	-0.11	-0.14	0.45	2.93	3.11	3.13	3.01	-18.38	-8.45	55.82
1	-6	1	0	0	0	-0.88	-0.11	-0.14	0.45	3.12	3.12	3	3	-18.38	-8.43	55.82
31	23	3	-1	0	-1	-0.88	-0.11	-0.14	0.45	2.86	3.12	3.13	3.02	-18.27	-8.22	55.76
-6	-3	17	0	0	1	-0.88	-0.11	-0.14	0.45	2.92	3.12	3.13	3.03	-18.26	-8.22	55.76
8	2	5	0	0	-1	-0.88	-0.11	-0.14	0.45	2.97	3.11	3.13	3.05	-18.25	-8.21	55.76
8	2	-8	0	0	0	-0.88	-0.11	-0.14	0.45	3.01	3.12	3.06	3.06	-18.24	-8.22	55.76
1	5	-3	0	0	0	-0.88	-0.11	-0.14	0.45	3.04	3.1	3.12	3.07	-18.22	-8.22	55.76
-6	-11	-6	0	0	0	-0.88	-0.11	-0.14	0.45	3.05	3.1	3.12	3.08	-18.22	-8.23	55.76
2	1	0	0	0	0	-0.88	-0.11	-0.14	0.45	3.06	3.1	3.12	3.08	-18.2	-8.24	55.76
3	-21	-12	0	1	0	-0.88	-0.11	-0.14	0.45	3.1	3.1	3.12	3.09	-18.15	-8.32	55.79
-7	7	21	0	0	0	-0.88	-0.11	-0.14	0.45	3.07	3.1	3.12	3.09	-18.15	-8.32	55.81
0	6	2	0	0	0	-0.88	-0.11	-0.14	0.45	3.08	3.1	3.12	3.1	-18.15	-8.32	55.81
11	-10	0	0	0	0	-0.88	-0.11	-0.14	0.45	3.08	3.1	3.12	3.11	-18.15	-8.32	55.81
-9	0	-15	0	0	0	-0.88	-0.11	-0.14	0.45	3.09	3.12	3.11	3.11	-18.15	-8.33	55.81
2	1	-8	0	-1	0	-0.88	-0.11	-0.14	0.45	3.09	3.09	3.12	3.11	-18.14	-8.33	55.81
-1	-7	10	0	0	0	-0.88	-0.11	-0.14	0.45	3.1	3.09	3.12	3.11	-18.14	-8.34	55.81
-5	-17	10	0	1	0	-0.88	-0.1	-0.14	0.45	3.11	3.12	3.12	3.13	-18.13	-8.41	55.85
-3	-2	-3	0	0	0	-0.88	-0.1	-0.14	0.45	3.08	3.08	3.13	3.13	-18.13	-8.43	55.86
-4	-5	19	0	0	0	-0.88	-0.1	-0.14	0.45	3.11	3.08	3.12	3.13	-18.13	-8.43	55.86
5	13	-10	0	0	0	-0.88	-0.1	-0.14	0.45	3.11	3.08	3.12	3.12	-18.14	-8.44	55.86
-6	-8	2	0	0	0	-0.88	-0.1	-0.14	0.45	3.11	3.09	3.12	3.12	-18.14	-8.44	55.88
12	-1	4	1	0	0	-0.88	-0.1	-0.14	0.45	3.11	3.09	3.12	3.12	-18.14	-8.44	55.88
-3	4	-16	0	-1	0	-0.88	-0.1	-0.14	0.45	3.11	3.09	3.12	3.12	-18.14	-8.44	55.88
1	-2	-11	0	1	0	-0.88	-0.11	-0.14	0.45	3.11	3.08	3.12	3.12	-18.15	-8.4	55.89
-1	11	-1	0	0	1	-0.88	-0.11	-0.14	0.45	3.11	3.08	3.11	3.12	-18.15	-8.4	55.89
-4	1	3	0	0	-1	-0.88	-0.11	-0.14	0.45	3.11	3.11	3.11	3.13	-18.16	-8.4	55.89
-5	-4	14	0	0	0	-0.88	-0.11	-0.14	0.45	3.11	3.07	3.1	3.13	-18.16	-8.4	55.89
3	-2	4	0	0	0	-0.88	-0.11	-0.14	0.45	3.12	3.06	3.1	3.13	-18.17	-8.39	55.9
0	-4	7	-1	0	0	-0.88	-0.11	-0.14	0.45	3.12	3.05	3.1	3.13	-18.17	-8.4	55.9
1	-1	-13	1	0	0	-0.88	-0.11	-0.14	0.45	3.12	3.05	3.14	3.14	-18.17	-8.41	55.9
-5	5	-16	0	0	0	-0.88	-0.11	-0.14	0.45	3.13	3.04	3.09	3.14	-18.18	-8.41	55.9
-9	-2	-1	-1	0	0	-0.88	-0.11	-0.14	0.45	3.13	3.04	3.09	3.14	-18.25	-8.47	55.94
-2	-1	3	1	0	0	-0.88	-0.11	-0.14	0.45	3.13	3.03	3.09	3.14	-18.26	-8.48	55.94
1	-3	11	0	0	0	-0.88	-0.11	-0.14	0.45	3.13	3.09	3.14	3.14	-18.26	-8.48	55.94
-2	-6	5	-1	-1	1	-0.88	-0.11	-0.14	0.45	3.13	3.09	3.09	3.13	-18.26	-8.48	55.95
6	1	-6	0	0	-1	-0.88	-0.11	-0.14	0.45	3.13	3.04	3.09	3.14	-18.25	-8.48	55.95
8	1	9	1	0	0	-0.88	-0.11	-0.14	0.45	3.13	3.04	3.09	3.14	-18.24	-8.48	55.95
-9	-3	-8	0	0	0	-0.88	-0.11	-0.14	0.45	3.13	3.05	3.09	3.13	-18.24	-8.47	55.95
18	6	-3	0	1	1	-0.88	-0.1	-0.14	0.45	3.13	3.06	3.1	3.13	-18.15	-8.41	55.95
1	1	-12	0	0	-1	-0.88	-0.11	-0.14	0.45	3.12	3.06	3.1	3.13	-18.16	-8.41	55.95
-1	4	16	0	0	0	-0.88	-0.11	-0.14	0.45	3.12	3.07	3.1	3.13	-18.16	-8.41	55.95
-7	-7	-12	0	0	0	-0.88	-0.11	-0.14	0.45	3.12	3.07	3.13	3.13	-18.17	-8.41	55.95
11	3	-6	0	0	0	-0.88	-0.11	-0.14	0.45	3.13	3.07	3.11	3.13	-18.17	-8.41	55.95
-1	1	7	0	-1	1	-0.88	-0.11	-0.14	0.45	3.13	3.07	3.11	3.12	-18.16	-8.4	55.95
-4	-4	8	-1	0	-1	-0.88	-0.11	-0.14	0.45	3.12	3.07	3.11	3.13	-18.16	-8.4	55.95
5	0	-1	1	-1	0	-0.88	-0.1	-0.14	0.45	3.1	3.13	3.13	3.09	-18.02	-8.31	55.95
9	-7	10	0	0	1	-0.88	-0.1	-0.14	0.45	3.03	3.14	3.15	2.76	-17.98	-8.28	55.94
11	-21	6	1	0	0	-0.88	-0.1	-0.14	0.45	1.2	3.17	3.16	0	-17.96	-8.23	55.93
20	14	85	3	3	0	-0.88	-0.1	-0.14	0.45	0	3.17	3.17	0	-18.01	-8.15	55.93
25	71	86	4	4	0	-0.88	-0.11	-0.14	0.45	0	3.15	0	0	-18.21	-8.05	55.94
-89	-9	69	7	3	1	-0.87	-0.11	-0.14	0.45	0	3.13	3.03	0	-18.56	-7.87	55.95
-149	-23	246	11	8	3	-0.87	-0.12	-0.14	0.45	0	3.1	2.99	0	-19.17	-7.58	55.94
-682	2353	-2428	-33	-18	-6	-0.85	-0.27	-0.12	0.44	0	3.09	3	0	-34.78	2.19	53.8
44	60	369	-5	-3	0	-0.85	-0.27	-0.12	0.44	0	3.02	0	0	-34.54	2.03	53.84
-42	-30	292	-3	-2	0	-0.85	-0.27	-0.12	0.44	0	3.11	3.07	0	-34.19	1.84	53.91
-139	-97	124	-4	2	3	-0.85	-0.26	-0.12	0.44	0	3.07	3.11	0	-33.81	1.54	53.94
-50	-99	103	-6	3	5	-0.85	-0.26	-0.12	0.44	0	2.91	3.12	0	-33.42	1.06	53.85
-47	-23	308	-1	11	4	-0.86	-0.26	-0.13	0.43	0	2.92	0	0	-33.1	0.41	53.61
-74	-103	119	-6	10	4	-0.86	-0.25	-0.13	0.43	0	2.78	3.1	0	-32.97	-0.54	53.27
3987	822	1735	160	-76	-229	-0.87	-0.27	-0.15	0.4	0	2.61	3.1	0	-35.77	-2.4	49.92
-2284	-1858	-691	-2	-1	-4	-0.84	-0.28	-0.14	0.45	0	2.14	3.1	0	-36.4	1.33	56.17
-4362	-2435	-2279	-36	21	46	-0.81	-0.29	-0.14	0.5	0	3.09	0	0	-37.07	3.93	62.08
-4293	-2037	-1852	-58	30	101	-0.79	-0.29	-0.14	0.52	2.71	2.71	3.02	0	-38.07	4.69	65.88
1303	1336	-247	-58	4	95	-0.78	-0.29	-0.15	0.53	0	2.95	2.96	0	-38.72	3.88	66.48
1332	1484	619	-10	-18	29	-0.79	-0.29	-0.16	0.52	0	2.98	2.96	0	-38.19	3.02	65.45
-452	156	167	-19	-12	38	-0.8	-0.28	-0.15	0.5	0	2.82	3.01	0	-37.13	1.96	63.66
38721	-26300	-31585	10141	11219	4120	-0.82	-0.27	-0.16	0.48	0	2.64	3.05	0	-36.18	-0.16	60.58
-41207	23917	30531	-10088	-11174	-4221	-0.79	-0.28	-0.15	0.52	0	2.05	3.09	0	-36.84	3.34	65.83
2334	1812	882	-25	-21	47	-0.79	-0.28	-0.15	0.52	0	2.74	3.04	0	-36.89	2.62	65.25
-502	302	95	-10	-24	38	-0.8	-0.27	-0.15	0.51	0	2.98	0	0	-36.23	1.8	63.88
-404	-481	175	-40	28	64	-0.82	-0.26	-0.15	0.48	0	3.03	2.96	0	-35.54	0.08	61.07
1456	280	627	-26	25	49	-0.84	-0.25	-0.16	0.45	0	2.94	3.02	0	-34.72	-2.84	56.51
2293	453	994	-6	7	15	-0.87	-0.24	-0.17	0.4	0	2.81	3.04	0	-33.43	-5.87	50.94
2624	995	1205	8	0	-14	-0.89	-0.22	-0.17	0.35	0	2.79	3.06	0	-31.76	-8.47	45.21
-4609	-1222	-2565	82	-34	-182	-0.83	-0.25	-0.15	0.49	0	2.72	3.07	0	-33.63	-0.77	61.16
1844	1045	780	-5	-10	13	-0.83	-0.24	-0.15	0.48	0	2.99	3.04	0	-33.02	-1.21	60.72
1211	628	131	-7	-22	2	-0.83	-0.23	-0.15	0.48	0	3.09	3.07	0	-31.96	-1.45	60.1
926	402	494	-7	-3	-6	-0.84	-0.22	-0.14	0.48	0	3.09	0	0	-30.44	-1.67	59.51
627	197	684	-3	7	-10	-0.84	-0.21	-0.14	0.47	0	3.09	3.12	0	-28.91	-2.01	59.16
197	-121	280	-1	11	-10	-0.85	-0.2	-0.14	0.47	0	3.04	3.1	0	-27.57	-2.55	59.11
-110	-243	282	1	7	-3	-0.85	-0.19	-0.14	0.48	0	3.01	3.08	2.86	-26.49	-3.27	59.23
438	-1117	199	39	17	7	-0.86	-0.11	-0.14	0.47	2.71	2.96	3.04	3.04	-19.22	-7.29	58.82
13	-17	-29	1	-1	0	-0.86	-0.11	-0.14	0.47	2.98	2.93	3.03	2.99	-19.21	-7.31	58.84
4	-8	-22	0	1	0	-0.86	-0.11	-0.14	0.47	2.99	2.98	3.04	3.07	-19.2	-7.32	58.83
0	-7	-41	0	-1	0	-0.86	-0.11	-0.14	0.47	3.02	2.98	3.04	3.09	-19.18	-7.33	58.84
8	-4	-1	0	-1	1	-0.86	-0.11	-0.14	0.47	3.06	3	3.05	3.08	-19.16	-7.32	58.84
8	0	17	0	0	-1	-0.86	-0.11	-0.14	0.47	3.08	3.01	3.07	3.11	-19.12	-7.31	58.84
0	5	14	0	0	0	-0.86	-0.11	-0.14	0.47	3.09	3	3.07	3.13	-19.08	-7.3	58.83
11	-48	5	0	3	0	-0.86	-0.11	-0.14	0.47	3.11	2.92	3.06	3.15	-18.9	-7.53	58.94
-11	-6	-10	0	-1	0	-0.86	-0.11	-0.14	0.47	3.13	2.88	3.15	3.15	-18.93	-7.56	58.95
7	-8	-10	0	0	0	-0.86	-0.11	-0.14	0.47	3.14	2.86	3.03	3.16	-18.93	-7.59	58.95
-6	5	-4	0	0	0	-0.86	-0.11	-0.14	0.47	3.15	2.83	3.02	3.16	-18.93	-7.6	58.95
-2	-2	1	0	0	0	-0.86	-0.11	-0.14	0.47	3.15	2.83	3.01	3.16	-18.93	-7.6	58.97
1	-2	18	0	0	0	-0.86	-0.11	-0.14	0.47	3.15	2.82	3.01	3.15	-18.93	-7.61	58.97
-1	-5	1	0	0	0	-0.86	-0.11	-0.14	0.47	3.15	2.8	3	3.16	-18.93	-7.62	58.97
0	0	0	0	0	0	-0.86	-0.11	-0.14	0.47	3.15	2.78	3	3.17	-18.93	-7.63	58.97
20	-7	8	0	0	0	-0.86	-0.11	-0.14	0.47	3.16	2.81	3.01	3.16	-18.83	-7.62	58.96
-9	-2	-5	0	0	0	-0.86	-0.11	-0.14	0.48	3.16	2.83	3.16	3.15	-18.82	-7.63	58.97
8	0	3	0	-1	0	-0.86	-0.11	-0.14	0.48	3.15	2.88	3.03	3.16	-18.82	-7.63	58.97
-9	-3	-5	0	0	0	-0.86	-0.11	-0.14	0.48	3.15	2.91	3.04	3.16	-18.82	-7.63	58.97
9	1	9	0	0	0	-0.86	-0.11	-0.14	0.48	3.15	2.91	3.05	3.16	-18.8	-7.63	58.97
-4	-1	2	0	0	0	-0.86	-0.11	-0.14	0.48	2.92	2.92	3.05	3.16	-18.78	-7.62	58.96
6	9	6	0	0	0	-0.86	-0.11	-0.14	0.48	3.15	2.92	3.05	3.16	-18.76	-7.61	58.96
-3	-6	2	1	0	0	-0.86	-0.11	-0.14	0.48	2.93	2.93	3.05	3.16	-18.7	-7.57	58.97
10	-1	-2	0	0	0	-0.86	-0.11	-0.14	0.48	3.15	2.93	3.06	3.15	-18.7	-7.57	58.97
-5	3	-14	0	0	0	-0.86	-0.11	-0.14	0.48	3.15	2.94	3.06	3.15	-18.7	-7.57	58.98
9	-3	-8	-1	0	0	-0.86	-0.11	-0.14	0.48	3.15	2.95	3.06	3.15	-18.7	-7.57	58.98
-7	-6	3	1	0	0	-0.86	-0.11	-0.14	0.48	3.15	2.95	3.07	3.16	-18.7	-7.57	58.98
4	0	1	0	0	0	-0.86	-0.11	-0.14	0.48	3.15	2.97	3.08	3.16	-18.69	-7.56	58.98
7	1	8	0	0	0	-0.86	-0.11	-0.14	0.48	3.15	2.99	3.08	3.16	-18.68	-7.57	58.98
17	-4	14	-1	0	0	-0.86	-0.11	-0.14	0.48	3.15	3.01	3.09	3.16	-18.52	-7.52	59
-5	-3	-7	1	0	1	-0.86	-0.11	-0.14	0.48	3.14	3.03	3.09	3.16	-18.51	-7.51	58.99
3	1	0	0	0	0	-0.86	-0.11	-0.14	0.48	3.14	3.03	3.09	3.15	-18.49	-7.5	58.99
7	7	-6	-1	0	-1	-0.86	-0.11	-0.13	0.48	3.14	3.04	3.09	3.13	-18.48	-7.48	58.99
10	0	4	1	0	0	-0.86	-0.11	-0.13	0.48	3.13	3.04	3.09	3.15	-18.46	-7.48	58.98
1	1	-4	0	0	0	-0.86	-0.11	-0.13	0.48	3.13	3.04	3.09	3.16	-18.44	-7.47	58.98
1	0	12	0	0	1	-0.86	-0.11	-0.13	0.48	3.14	3.09	3.09	3.16	-18.43	-7.45	58.99
-89	26880	-39158	-26	6145	-5643	-0.86	-0.11	0	-0.01	3.14	3.04	3.09	3.16	-20.79	-0.09	-1.2
91	-26891	39156	26	-6145	5642	-0.86	-0.11	-0.13	0.48	3.14	3.04	3.09	3.16	-18.41	-7.44	59.02
-1	3	-10	0	0	0	-0.86	-0.11	-0.13	0.48	3.14	3.04	3.09	3.16	-18.41	-7.44	59.02
-5	-3	15	0	1	0	-0.86	-0.11	-0.13	0.48	3.14	3.03	3.08	3.16	-18.41	-7.44	59.02
9	4	-12	0	0	0	-0.86	-0.11	-0.13	0.48	3.14	3.03	3.08	3.16	-18.41	-7.44	59.02
7	7	2	0	0	1	-0.86	-0.11	-0.13	0.48	3.14	3.02	3.08	3.16	-18.41	-7.44	59.02
-6	1	12	0	0	-1	-0.86	-0.11	-0.13	0.48	3.14	3.01	3.08	3.16	-18.42	-7.44	59.03
-1	-5	-7	0	0	0	-0.86	-0.11	-0.13	0.48	3.15	3	3.07	3.15	-18.43	-7.44	59.03
-14	-6	-4	0	0	0	-0.86	-0.11	-0.14	0.48	3.15	2.98	3.16	3.15	-18.54	-7.48	59.07
-6	-3	-8	-1	0	0	-0.86	-0.11	-0.14	0.48	3.15	2.97	3.07	3.16	-18.55	-7.5	59.08
5	4	4	0	0	0	-0.86	-0.11	-0.14	0.48	3.15	2.95	3.06	3.16	-18.56	-7.5	59.08
-7	4	-10	1	0	0	-0.86	-0.11	-0.14	0.48	3.15	2.95	3.06	3.16	-18.57	-7.5	59.08
-3	-1	-1	0	0	0	-0.86	-0.11	-0.14	0.48	2.95	2.95	3.06	3.17	-18.58	-7.52	59.09
-12	5	2	-1	0	0	-0.86	-0.11	-0.14	0.48	3.16	2.95	3.06	3.17	-18.59	-7.52	59.09
-5	4	2	0	0	0	-0.86	-0.11	-0.14	0.48	3.16	2.94	3.17	3.17	-18.6	-7.53	59.1
-7	-13	7	0	0	0	-0.86	-0.11	-0.14	0.48	3.16	2.93	3.06	3.17	-18.68	-7.6	59.14
4	1	6	1	0	0	-0.86	-0.11	-0.14	0.48	3.16	2.9	3.06	3.16	-18.7	-7.62	59.15
0	-4	-3	0	1	0	-0.86	-0.11	-0.14	0.48	3.16	2.85	3.06	3.17	-18.73	-7.63	59.16
-4	-5	-6	0	0	0	-0.86	-0.11	-0.14	0.48	3.16	2.83	3.06	3.17	-18.75	-7.64	59.17
-12	6	-10	0	0	0	-0.86	-0.11	-0.14	0.48	3.16	2.81	3.05	3.17	-18.79	-7.66	59.18
