# Supplementary material for: Image Generation for 2D-CNN Using Time-Series Signal Features from Foot Gesture Applied to Select Cobot Operating Mode
Source: Sensors (Basel). 2021 Aug 26;21(17):5743. doi: 10.3390/s21175743 (PMC8434500; doi:10.3390/s21175743)
Supplement: Supplementary file 1 [file sensors-21-05743-s001.zip › data_fadwa/Cigarette crush with the forefoot/ccf86.xlsx]

## Sheet: ccf86
6	3	-5	1	0	1	-0.86	-0.11	-0.14	0.47	3.08	2.41	2.77	3.11	-19.47	-7.63	58.68
6	2	-15	0	0	0	-0.86	-0.11	-0.14	0.47	3.07	2.66	2.9	3.07	-19.43	-7.57	58.66
-2	-1	6	0	-1	0	-0.86	-0.11	-0.14	0.47	2.98	2.89	2.97	3.02	-19.41	-7.55	58.66
0	-6	29	0	0	0	-0.86	-0.11	-0.14	0.47	3	3	3.02	2.99	-19.39	-7.51	58.65
1	7	11	0	0	0	-0.86	-0.11	-0.14	0.47	2.78	3.05	3.05	2.99	-19.37	-7.48	58.65
5	1	-8	0	-1	0	-0.86	-0.11	-0.14	0.47	2.78	3.09	3.07	2.99	-19.32	-7.43	58.63
6	8	-2	1	0	0	-0.86	-0.11	-0.14	0.47	2.78	3.1	3.07	2.97	-19.27	-7.36	58.63
13	10	1	-1	0	0	-0.86	-0.11	-0.14	0.47	3.11	3.08	3.08	2.92	-19.22	-7.29	58.62
92	10	11	-1	1	-1	-0.86	-0.11	-0.13	0.47	2.55	3.12	3.08	2.95	-18.67	-6.93	58.54
3	-9	19	0	0	0	-0.86	-0.11	-0.13	0.47	2.68	3.12	3.08	3.01	-18.62	-6.93	58.53
9	-3	1	0	1	0	-0.86	-0.11	-0.13	0.47	2.83	3.11	3.07	3.05	-18.58	-6.94	58.53
9	-4	14	-1	0	0	-0.86	-0.11	-0.13	0.47	3.1	3.1	3.07	3.09	-18.55	-6.95	58.53
10	-12	2	0	0	0	-0.86	-0.11	-0.13	0.47	3.05	3.07	3.07	3.11	-18.5	-6.97	58.54
-3	4	-18	0	0	0	-0.86	-0.11	-0.13	0.47	3.07	3.07	3.07	3.12	-18.47	-7.01	58.54
4	-10	12	0	0	0	-0.86	-0.11	-0.13	0.47	3.09	3.06	3.13	3.13	-18.43	-7.04	58.54
6661	15986	1191	-22	16843	-30457	0	0	0	0	3.05	3.07	3.07	3.14	-180	0	180
-6664	-16050	-1198	24	-16843	30458	-0.86	-0.11	-0.13	0.47	3.11	3.05	3.06	3.14	-18.28	-7.3	58.6
5	0	12	0	0	0	-0.86	-0.11	-0.13	0.47	3.11	3.06	3.06	3.13	-18.27	-7.29	58.6
3	2	10	0	0	-1	-0.86	-0.11	-0.13	0.47	3.11	3.06	3.06	3.14	-18.26	-7.28	58.6
2	4	-17	0	0	0	-0.86	-0.11	-0.13	0.47	3.11	3.06	3.06	3.14	-18.25	-7.27	58.59
8	7	8	0	0	0	-0.86	-0.11	-0.13	0.47	3.11	3.05	3.06	3.14	-18.24	-7.26	58.59
-3	0	-8	0	0	1	-0.86	-0.11	-0.13	0.47	3.11	3.05	3.06	3.13	-18.24	-7.26	58.59
-6	3	4	-1	0	-1	-0.86	-0.11	-0.13	0.47	3.1	3.05	3.14	3.14	-18.23	-7.25	58.6
1	5	-9	1	0	0	-0.86	-0.11	-0.13	0.47	3.11	3.04	3.14	3.11	-18.22	-7.25	58.6
-16	-16	7	-1	1	0	-0.86	-0.11	-0.13	0.47	3.11	3.04	3.05	3.14	-18.38	-7.32	58.66
-5	5	8	0	0	0	-0.86	-0.11	-0.13	0.47	3.11	3.04	3.06	3.14	-18.4	-7.33	58.67
-3	6	-5	0	0	0	-0.86	-0.11	-0.13	0.47	3.12	3.04	3.06	3.14	-18.4	-7.34	58.67
-1	3	-13	0	0	0	-0.86	-0.11	-0.13	0.47	3.11	3.07	3.13	3.13	-18.42	-7.35	58.68
6	-4	-11	1	0	0	-0.86	-0.11	-0.13	0.47	3.1	3.06	3.08	3.12	-18.43	-7.36	58.69
-2	-5	12	0	0	0	-0.86	-0.11	-0.13	0.47	3.08	3.07	3.09	3.11	-18.44	-7.37	58.69
-5	-4	5	0	0	0	-0.86	-0.11	-0.13	0.47	3.07	3.07	3.09	3.11	-18.46	-7.38	58.7
-33	16	-8	-1	0	0	-0.86	-0.11	-0.13	0.47	3.05	3.09	3.09	3.12	-18.63	-7.37	58.75
5	1	7	0	0	0	-0.86	-0.11	-0.13	0.47	3.09	3.04	3.08	3.13	-18.64	-7.39	58.75
3	-8	-5	0	0	0	-0.86	-0.11	-0.13	0.47	3.11	3.02	3.08	3.13	-18.65	-7.41	58.76
-4	-1	6	0	0	0	-0.86	-0.11	-0.14	0.47	3.11	3	3.08	3.14	-18.66	-7.43	58.76
-13	0	-10	0	1	0	-0.86	-0.11	-0.14	0.47	3.12	2.99	3.07	3.12	-18.68	-7.45	58.77
0	2	-10	0	0	0	-0.86	-0.11	-0.14	0.47	3.12	2.98	3.07	3.14	-18.71	-7.47	58.78
-6	-3	-15	0	-1	0	-0.86	-0.11	-0.14	0.47	3.13	2.98	3.07	3.14	-18.73	-7.49	58.79
-7	6	8	0	0	0	-0.86	-0.11	-0.14	0.47	3.13	2.97	3.07	3.14	-18.76	-7.5	58.8
-15	-3	9	1	-1	0	-0.86	-0.11	-0.14	0.47	3.13	3.07	3.14	3.14	-18.86	-7.58	58.84
-10	1	-10	0	0	0	-0.86	-0.11	-0.14	0.47	3.13	2.97	3.07	3.14	-18.86	-7.57	58.85
8	-8	10	0	1	0	-0.86	-0.11	-0.14	0.47	3.13	2.97	3.14	3.14	-18.86	-7.57	58.85
-2	4	-3	0	-1	0	-0.86	-0.11	-0.14	0.47	3.13	2.97	3.07	3.14	-18.86	-7.57	58.85
4	3	-6	0	0	0	-0.86	-0.11	-0.14	0.47	3.13	2.97	3.14	3.13	-18.86	-7.57	58.85
4	-2	-1	0	0	0	-0.86	-0.11	-0.14	0.47	3.13	2.97	3.07	3.14	-18.86	-7.57	58.85
0	-3	4	0	0	0	-0.86	-0.11	-0.14	0.47	3.13	2.97	3.07	3.14	-18.86	-7.56	58.85
0	0	2	0	0	0	-0.86	-0.11	-0.14	0.47	3.13	2.97	3.07	3.14	-18.85	-7.55	58.87
4	-5	2	0	1	0	-0.86	-0.11	-0.14	0.47	3.13	3.07	3.07	3.14	-18.85	-7.55	58.87
-3	1	-15	0	-1	0	-0.86	-0.11	-0.14	0.47	3.13	2.97	3.07	3.14	-18.85	-7.55	58.87
-5	7	13	0	0	0	-0.86	-0.11	-0.14	0.47	3.13	2.97	3.07	3.14	-18.85	-7.55	58.87
0	1	-4	0	0	0	-0.86	-0.11	-0.14	0.47	3.13	2.98	3.07	3.14	-18.85	-7.54	58.88
3	3	-5	0	0	0	-0.86	-0.11	-0.14	0.47	3.13	2.98	3.07	3.14	-18.85	-7.54	58.88
0	-11	-7	0	0	0	-0.86	-0.11	-0.14	0.47	3.13	2.98	3.07	3.14	-18.85	-7.54	58.88
7	3	6	-1	0	0	-0.86	-0.11	-0.14	0.47	3.13	2.98	3.07	3.15	-18.82	-7.53	58.91
-1	-5	9	1	0	0	-0.86	-0.11	-0.14	0.47	3.13	2.99	3.08	3.15	-18.81	-7.53	58.91
-4	-2	2	0	0	0	-0.86	-0.11	-0.14	0.47	3.13	3.01	3.13	3.13	-18.81	-7.53	58.91
-6	-1	-2	0	0	0	-0.86	-0.11	-0.14	0.47	3.11	3.05	3.1	3.07	-18.8	-7.52	58.91
18	1	8	0	0	0	-0.86	-0.11	-0.14	0.47	2.97	3.11	3.12	2.57	-18.79	-7.51	58.91
-3	-2	-1	0	0	0	-0.86	-0.11	-0.14	0.47	0.41	3.15	3.14	0	-18.78	-7.49	58.91
6	-5	-16	0	0	0	-0.86	-0.11	-0.14	0.47	0	3.15	3.13	0	-18.78	-7.47	58.91
-8663	21610	-36451	-24	27295	-18569	0	0	0	0	0	3.13	3.08	0	180	0	-180
8300	-20119	36009	85	-27241	18585	-0.85	-0.23	-0.12	0.47	0	3.08	2.96	0	-29.82	0.85	57.42
37	314	-88	-45	-18	-6	-0.84	-0.24	-0.12	0.46	0	3.05	2.89	0	-31.52	1.36	57.03
204	193	1074	36	-35	-4	-0.84	-0.25	-0.12	0.46	0	3.03	0	0	-32.32	2.15	56.81
-474	235	-172	3	15	0	-0.84	-0.27	-0.11	0.46	0	3.04	2.89	0	-33.22	3.44	56.6
-377	-6	-864	-8	3	1	-0.84	-0.28	-0.11	0.46	0	3.05	2.92	0	-34.41	4.26	56.38
38	153	-672	-8	-2	2	-0.83	-0.29	-0.11	0.46	0	3.06	2.95	0	-35.53	4.98	56.08
227	222	-543	-7	-6	-1	-0.83	-0.3	-0.1	0.46	0	3.08	2.98	0	-36.4	5.62	55.76
-697	-47	554	-64	-6	8	-0.84	-0.29	-0.11	0.45	0	3.12	3.05	0	-35.49	4.02	54.74
-854	-341	75	-6	3	15	-0.84	-0.28	-0.12	0.44	0	3.13	3.07	0	-35.15	2.99	54.18
-1475	-761	-425	-12	21	39	-0.85	-0.27	-0.12	0.43	0	3.12	3.04	0	-35.1	1.32	52.95
-838	-610	-80	-19	20	52	-0.86	-0.27	-0.14	0.4	0	3.13	3.01	0	-35.22	-1.13	50.37
195	-335	-102	-18	11	41	-0.88	-0.26	-0.15	0.37	0	3.09	3.04	0	-35.04	-4.22	46.47
1366	111	451	-11	0	21	-0.9	-0.25	-0.16	0.32	0	3.04	3.05	0	-34.29	-7.47	41.58
1831	362	771	4	-5	-4	-0.92	-0.24	-0.17	0.27	0	2.91	3.08	0	-33	-10.4	36.3
-6504	-3952	-3200	68	-56	-157	-0.75	-0.29	-0.12	0.58	0	2.8	0	0	-35.82	9.5	72.87
1980	1890	469	-19	-23	31	-0.76	-0.29	-0.12	0.58	0	2.97	3.03	0	-35.3	8.51	71.87
-1083	146	-113	-20	-4	49	-0.77	-0.27	-0.12	0.56	0	3.03	2.96	0	-34.44	6.9	70.05
-238	-249	420	-39	46	74	-0.79	-0.26	-0.13	0.53	0	2.96	2.91	0	-34.1	4.12	66.32
1568	-53	952	-17	22	51	-0.83	-0.25	-0.14	0.48	0	2.88	2.94	0	-33.68	0.46	60.71
2184	256	1187	-1	10	18	-0.86	-0.24	-0.15	0.43	0	2.84	3.02	0	-32.8	-3.35	54.1
1668	-33	1049	5	12	1	-0.89	-0.23	-0.16	0.37	0	2.41	3.07	0	-31.61	-7.07	47.2
-6061	-1426	-4267	93	-67	-193	-0.74	-0.3	-0.13	0.58	0	1.6	3.07	0	-37.2	8.47	73.29
-916	486	-677	-24	-17	60	-0.76	-0.29	-0.14	0.57	0	2.61	0	0	-37.03	7.29	71.24
176	58	672	-55	44	78	-0.78	-0.28	-0.14	0.54	0	2.93	2.88	0	-36.96	4.58	67.22
2062	298	986	-20	13	52	-0.82	-0.27	-0.15	0.49	2.99	2.99	2.87	0	-36.54	0.9	61.21
2011	110	1398	-8	9	20	-0.85	-0.26	-0.16	0.43	0	2.95	2.92	0	-35.41	-2.99	54.15
2861	403	1255	-3	10	-2	-0.88	-0.24	-0.17	0.36	0	2.69	2.97	0	-33.86	-6.95	46.75
3230	1066	1521	21	-2	-36	-0.91	-0.23	-0.17	0.3	0	2.19	3.04	0	-31.75	-10.12	39.58
-5445	556	-3798	68	-98	-184	-0.82	-0.25	-0.15	0.49	0	2.63	2.99	0	-33.43	-0.23	61.39
1046	345	703	-17	11	10	-0.83	-0.23	-0.14	0.48	0	3	3.02	0	-31.76	-1.06	60.06
1706	505	1162	-2	11	-4	-0.84	-0.22	-0.14	0.47	0	3.05	0	0	-30.08	-2.18	58.55
1302	468	936	10	3	-23	-0.85	-0.2	-0.14	0.46	0	3.01	3.07	0	-28.48	-3.02	57.43
396	46	119	12	1	-28	-0.86	-0.19	-0.14	0.46	0	3.01	3.08	0	-27.1	-3.59	57.08
-682	-356	153	8	6	-10	-0.86	-0.18	-0.14	0.46	0	3.05	3.08	0	-26.09	-4.15	57.33
-408	-337	-120	10	4	1	-0.86	-0.17	-0.14	0.46	0	3.03	3.04	2.91	-25.39	-4.61	57.65
253	-1091	-190	23	14	12	-0.86	-0.11	-0.14	0.47	2.93	2.86	2.96	3.08	-19.21	-7.29	58.93
-3	-29	-103	0	0	0	-0.86	-0.11	-0.14	0.47	3.08	2.72	2.9	3.13	-19.29	-7.36	58.96
-7	0	-72	-1	-2	0	-0.86	-0.11	-0.14	0.47	3.13	2.6	2.87	3.14	-19.34	-7.42	58.99
-5	-11	-18	0	-1	0	-0.86	-0.11	-0.14	0.47	3.14	2.63	2.87	3.15	-19.34	-7.48	59.01
