# Supplementary material for: Image Generation for 2D-CNN Using Time-Series Signal Features from Foot Gesture Applied to Select Cobot Operating Mode
Source: Sensors (Basel). 2021 Aug 26;21(17):5743. doi: 10.3390/s21175743 (PMC8434500; doi:10.3390/s21175743)
Supplement: Supplementary file 1 [file sensors-21-05743-s001.zip › data_fadwa/Cigarette crush with the forefoot/ccf87.xlsx]

## Sheet: ccf87
-7	-4	-1	0	0	0	-0.86	-0.11	-0.14	0.47	3.15	2.82	3.15	3.15	-19.43	-7.59	58.78
0	-2	-6	0	0	0	-0.86	-0.11	-0.14	0.47	3.15	2.78	2.95	3.15	-19.43	-7.6	58.79
-11	-2	4	0	0	0	-0.86	-0.11	-0.14	0.47	3.15	2.74	2.95	3.15	-19.43	-7.62	58.79
2	3	16	0	0	0	-0.86	-0.11	-0.14	0.47	3.16	2.69	2.95	3.16	-19.43	-7.64	58.79
2	-6	-3	0	0	0	-0.86	-0.11	-0.14	0.47	3.16	2.68	2.95	3.16	-19.43	-7.65	58.8
-6	-10	-15	1	1	0	-0.86	-0.11	-0.14	0.47	3.16	2.59	2.96	3.15	-19.57	-7.8	58.87
-14	5	-1	0	0	0	-0.86	-0.11	-0.14	0.47	3.16	2.54	2.95	3.16	-19.61	-7.82	58.88
-8	0	-18	0	-1	0	-0.86	-0.12	-0.14	0.47	3.16	2.56	2.95	3.15	-19.63	-7.83	58.88
-11	-8	8	0	0	0	-0.86	-0.12	-0.14	0.47	3.16	2.62	2.96	3.16	-19.64	-7.83	58.89
-4	3	-8	0	0	0	-0.86	-0.12	-0.14	0.47	3.16	2.89	3.02	3.13	-19.64	-7.83	58.9
9	-2	14	0	0	0	-0.86	-0.12	-0.14	0.47	3.13	2.99	3.06	3.11	-19.65	-7.83	58.9
5	-1	-11	0	0	0	-0.86	-0.12	-0.14	0.47	3.11	3.04	3.09	3.08	-19.65	-7.83	58.9
70	25	65	0	-1	1	-0.86	-0.11	-0.14	0.47	3.09	3.09	3.04	3.04	-19.24	-7.42	58.83
-6	3	-4	0	1	-1	-0.86	-0.11	-0.14	0.47	3.04	3.1	3.12	2.97	-19.25	-7.4	58.83
-3	-4	-13	1	0	1	-0.86	-0.11	-0.14	0.47	2.97	3.11	3.12	2.97	-19.27	-7.38	58.83
3	3	-2	0	0	0	-0.86	-0.11	-0.14	0.47	2.96	3.11	3.12	2.98	-19.3	-7.36	58.84
5	7	-18	0	0	0	-0.86	-0.11	-0.14	0.47	2.99	3.1	3.12	3.03	-19.33	-7.34	58.83
-1	4	-9	-1	0	0	-0.86	-0.12	-0.14	0.47	3.03	3.09	3.11	3.05	-19.36	-7.33	58.84
-4	-5	9	0	0	-1	-0.86	-0.12	-0.14	0.47	3.08	3.05	3.09	3.09	-19.37	-7.33	58.85
-12	-24	-2	-1	-1	0	-0.86	-0.11	-0.14	0.47	3.11	2.98	3.13	3.13	-19.3	-7.54	58.88
8	-4	3	0	1	0	-0.86	-0.11	-0.14	0.47	3.14	2.96	3.13	3.14	-19.29	-7.56	58.88
0	-3	-8	0	0	0	-0.86	-0.11	-0.14	0.47	3.14	2.95	3.06	3.14	-19.28	-7.57	58.88
-4	2	1	0	0	1	-0.86	-0.11	-0.14	0.47	3.14	2.96	3.06	3.14	-19.28	-7.58	58.89
-2	2	1	0	-1	-1	-0.86	-0.11	-0.14	0.47	3.14	2.96	3.06	3.14	-19.28	-7.58	58.89
5	-5	9	0	0	0	-0.86	-0.11	-0.14	0.47	3.14	2.97	3.06	3.13	-19.27	-7.58	58.89
-3	-1	-14	0	0	1	-0.86	-0.11	-0.14	0.47	3.14	2.98	3.06	3.13	-19.27	-7.58	58.88
-1	-2	6	1	0	-1	-0.86	-0.11	-0.14	0.47	3.14	2.98	3.06	3.13	-19.27	-7.58	58.88
11	7	18	0	0	0	-0.86	-0.11	-0.14	0.47	3.14	2.99	3.06	3.13	-19.21	-7.51	58.9
5	-7	3	0	0	0	-0.86	-0.11	-0.14	0.47	3.14	2.99	3.06	3.14	-19.22	-7.5	58.91
2	2	-21	0	1	0	-0.86	-0.11	-0.14	0.47	3.14	2.98	3.05	3.14	-19.22	-7.5	58.91
-2	0	17	0	0	0	-0.86	-0.11	-0.14	0.47	3.14	2.98	3.05	3.14	-19.22	-7.5	58.91
-4	1	-2	0	0	0	-0.86	-0.11	-0.14	0.47	3.14	2.97	3.05	3.14	-19.22	-7.5	58.91
5	3	-3	0	0	0	-0.86	-0.11	-0.14	0.47	3.15	2.96	3.05	3.14	-19.23	-7.51	58.92
3	0	9	-1	0	0	-0.86	-0.11	-0.14	0.47	2.96	2.96	3.05	3.14	-19.24	-7.51	58.92
-29	-3	-29	0	0	0	-0.86	-0.11	-0.14	0.47	3.15	2.96	3.05	3.15	-19.33	-7.58	58.98
-3	2	4	0	0	0	-0.86	-0.11	-0.14	0.47	3.15	2.96	3.05	3.14	-19.34	-7.59	58.98
6	2	-1	0	0	0	-0.86	-0.11	-0.14	0.47	3.15	3.05	3.05	3.15	-19.35	-7.59	58.98
3	-12	2	0	0	0	-0.86	-0.11	-0.14	0.47	3.15	2.96	3.05	3.14	-19.35	-7.59	58.99
-8	7	-3	1	0	0	-0.86	-0.11	-0.14	0.47	3.15	2.96	3.05	3.14	-19.35	-7.6	58.99
-1	1	4	0	0	0	-0.86	-0.11	-0.14	0.47	3.15	2.96	3.05	3.14	-19.36	-7.6	58.99
-5	4	-1	0	0	0	-0.86	-0.11	-0.14	0.47	3.15	2.96	3.05	3.14	-19.36	-7.6	59
8	-3	10	-1	0	0	-0.86	-0.11	-0.14	0.47	3.15	2.96	3.05	3.14	-19.37	-7.58	59.01
-1	0	11	0	-1	0	-0.86	-0.11	-0.14	0.47	3.15	2.96	3.05	3.14	-19.37	-7.58	59.01
1	2	-7	0	0	0	-0.86	-0.11	-0.14	0.47	3.15	2.96	3.05	3.14	-19.36	-7.59	59.01
4	-1	4	0	0	0	-0.86	-0.11	-0.14	0.47	3.15	2.96	3.05	3.14	-19.36	-7.58	59.02
-7	-10	-14	1	1	0	-0.86	-0.11	-0.14	0.47	3.15	2.96	3.05	3.14	-19.36	-7.58	59.02
10	4	-2	0	0	0	-0.86	-0.11	-0.14	0.47	3.15	2.97	3.06	3.14	-19.36	-7.58	59.02
-6	-2	16	-1	0	0	-0.86	-0.11	-0.14	0.47	3.15	2.97	3.06	3.14	-19.36	-7.59	59.02
25	3	-10	1	-1	1	-0.86	-0.11	-0.14	0.48	3.14	3.02	3.08	3.08	-19.25	-7.47	59.03
-4	5	12	1	0	0	-0.86	-0.11	-0.14	0.48	3.06	3.09	3.11	2.65	-19.26	-7.44	59.03
8	-10	14	1	1	0	-0.86	-0.11	-0.14	0.48	1.86	3.14	3.13	0	-19.29	-7.39	59.02
-2	15	57	3	1	0	-0.86	-0.12	-0.14	0.48	0	3.15	3.14	0	-19.36	-7.3	59.03
-17	23	31	3	2	1	-0.86	-0.12	-0.14	0.48	0	3.13	3.11	0	-19.52	-7.17	59.02
3	104	30	3	1	0	-0.86	-0.12	-0.14	0.48	0	3.11	3.05	0	-19.76	-6.95	59.01
25	11	191	7	3	0	-0.86	-0.12	-0.14	0.48	0	3.07	3.01	0	-20.08	-6.65	59
-1688	1505	-2184	-9	3	1	-0.82	-0.27	-0.12	0.48	0	3.04	3.01	0	-33.82	3.89	59.71
447	278	63	-14	-13	8	-0.83	-0.27	-0.12	0.48	0	3.06	3	0	-33.99	3.84	59.46
216	154	602	-4	1	0	-0.83	-0.27	-0.12	0.48	0	3.08	2.96	0	-33.8	3.69	59.17
-18	11	164	-1	1	1	-0.83	-0.27	-0.12	0.48	0	3.09	2.93	0	-33.64	3.49	58.9
-114	-47	110	-5	3	3	-0.83	-0.26	-0.12	0.47	0	3.08	2.88	0	-33.53	3.14	58.56
-341	-100	-3	-2	0	7	-0.83	-0.26	-0.12	0.47	0	3.07	2.84	0	-33.43	2.67	58.08
-498	-275	-220	0	-4	13	-0.84	-0.26	-0.12	0.46	3.06	3.06	2.9	0	-33.28	2.18	57.34
-1121	-506	-91	-13	10	24	-0.84	-0.26	-0.12	0.45	0	2.98	2.97	0	-33.12	1.36	56.13
-1157	-4141	239	144	-73	-294	-0.79	-0.3	-0.1	0.53	0	2.65	3.05	2.76	-35.54	9.2	64.59
-4757	-1977	-2467	-74	57	137	-0.76	-0.3	-0.11	0.56	2.62	2.62	3.03	0	-36.61	10.18	69.68
729	1677	-547	-60	13	122	-0.75	-0.31	-0.12	0.57	0	2.84	2.91	0	-37.69	9.4	70.55
344	1530	402	-13	-27	52	-0.76	-0.3	-0.12	0.56	0	2.96	2.81	0.01	-37.43	8.43	69.3
-721	300	-239	-32	12	73	-0.78	-0.3	-0.13	0.53	0	2.97	2.75	0	-37.27	7	66.37
808	35	553	-52	51	75	-0.81	-0.29	-0.14	0.49	0	2.97	2.9	0	-37.26	3.65	61.3
2212	-89	1140	-16	19	45	-0.84	-0.28	-0.15	0.43	0	2.83	3	0	-36.73	-0.6	54.53
-3021	-1535	-1912	113	-55	-252	-0.76	-0.29	-0.12	0.57	0	2.32	3.03	0	-35.91	9.28	70.87
811	1556	496	-24	-25	44	-0.77	-0.29	-0.12	0.56	0	2.75	2.97	0	-35.64	8.26	69.87
-711	86	-64	-24	13	74	-0.78	-0.28	-0.12	0.54	0	2.95	2.94	0	-35.48	6.57	67.33
1873	616	664	-40	45	61	-0.81	-0.28	-0.13	0.5	0	2.99	2.91	0	-35.53	3.41	62.69
2506	97	1248	-8	13	29	-0.84	-0.26	-0.15	0.45	0	2.96	2.96	0	-35.09	-0.22	56.84
2128	240	1095	2	5	2	-0.87	-0.25	-0.15	0.4	0	2.92	2.99	0	-34.18	-3.86	50.56
2823	818	1231	13	-7	-25	-0.89	-0.24	-0.16	0.35	0	2.81	3.03	0	-32.8	-6.95	44.39
-4427	374	-2763	85	-74	-167	-0.82	-0.26	-0.13	0.5	0	2.79	2.99	0	-33.67	2.25	62.08
973	424	378	-19	5	13	-0.82	-0.25	-0.13	0.49	0	3	3	0	-32.89	1.75	60.96
2117	681	590	0	3	-17	-0.83	-0.24	-0.13	0.48	0	3	3.01	0	-31.86	1.26	59.82
1068	338	704	8	-2	-29	-0.84	-0.23	-0.12	0.48	0	3.07	3.06	0	-30.77	1	59.36
-411	-191	110	2	4	-15	-0.84	-0.23	-0.12	0.48	0	3.08	3.07	0	-29.96	0.7	59.6
-406	-252	-136	-2	0	-2	-0.84	-0.22	-0.12	0.48	0	2.96	3.06	0	-29.26	0.29	60.03
-193	-266	-580	-8	-2	2	-0.84	-0.21	-0.13	0.49	0	2.97	3.02	2.77	-28.49	-0.23	60.44
456	-1368	1456	32	18	12	-0.85	-0.12	-0.13	0.5	2.84	2.69	3.07	3.07	-19.74	-5.76	62.25
11	-35	-212	2	3	0	-0.85	-0.12	-0.13	0.5	3.09	2.42	2.85	3.11	-19.83	-5.85	62.3
-16	-23	-139	0	-2	1	-0.85	-0.12	-0.13	0.5	3.12	2.29	2.85	3.14	-19.92	-5.92	62.34
-6	-19	-48	-1	-2	0	-0.85	-0.12	-0.13	0.5	3.14	2.29	2.86	3.15	-19.95	-5.97	62.36
5	13	-7	0	-1	0	-0.85	-0.12	-0.13	0.5	3.16	2.26	2.88	3.16	-19.94	-6.02	62.37
15	-10	6	0	1	0	-0.85	-0.12	-0.13	0.5	3.16	2.27	2.9	3.16	-19.91	-6.06	62.38
-7	-7	14	0	0	0	-0.85	-0.12	-0.13	0.5	3.16	2.27	2.92	3.16	-19.91	-6.11	62.4
-24	-55	-7	2	-1	1	-0.85	-0.12	-0.14	0.5	3.16	2.41	2.92	3.16	-19.96	-6.41	62.54
0	5	-2	0	0	0	-0.85	-0.12	-0.14	0.5	3.16	2.45	2.92	3.16	-19.94	-6.4	62.54
5	-1	-5	0	0	0	-0.85	-0.12	-0.14	0.5	3.16	2.55	2.91	3.16	-19.93	-6.39	62.53
6	6	4	0	0	0	-0.85	-0.12	-0.14	0.5	3.16	2.58	2.91	3.16	-19.92	-6.38	62.53
4	-1	16	0	0	0	-0.85	-0.12	-0.14	0.5	3.16	2.6	2.92	3.16	-19.91	-6.37	62.53
-1	4	-9	0	0	-1	-0.85	-0.12	-0.14	0.5	3.16	2.6	2.92	3.16	-19.9	-6.36	62.53
4	-6	-9	0	0	1	-0.85	-0.12	-0.14	0.5	3.16	2.61	2.93	3.16	-19.9	-6.35	62.53
-11	4	1	-1	1	-1	-0.85	-0.12	-0.14	0.5	3.16	2.61	2.93	3.16	-19.99	-6.39	62.57
-4	4	-4	0	-1	0	-0.85	-0.12	-0.14	0.5	3.16	2.62	2.94	3.16	-19.99	-6.39	62.57
1	-6	5	0	1	1	-0.85	-0.12	-0.14	0.5	3.16	2.62	2.95	3.16	-19.99	-6.4	62.58
1	5	5	0	0	-1	-0.85	-0.12	-0.14	0.5	3.16	2.61	2.95	3.16	-20	-6.4	62.58
1	-11	15	0	0	0	-0.85	-0.12	-0.14	0.5	3.16	2.56	2.96	3.16	-20	-6.41	62.58
-2	-5	3	1	0	0	-0.85	-0.12	-0.14	0.5	3.16	2.57	2.97	3.16	-20.01	-6.41	62.58
1	4	-20	0	0	0	-0.85	-0.12	-0.14	0.5	3.16	2.57	2.97	3.16	-20.01	-6.41	62.59
3	9	-15	0	-1	0	-0.85	-0.12	-0.14	0.5	3.16	2.59	2.97	3.16	-20.06	-6.45	62.62
-1	-8	8	-1	0	1	-0.85	-0.12	-0.14	0.5	3.16	2.6	2.97	3.16	-20.05	-6.45	62.62
-4	4	8	1	0	0	-0.85	-0.12	-0.14	0.5	3.16	2.61	2.97	3.16	-20.05	-6.44	62.62
-1	5	-1	-1	0	0	-0.85	-0.12	-0.14	0.5	2.62	2.62	2.97	3.16	-20.05	-6.45	62.62
5	-8	5	0	0	0	-0.85	-0.12	-0.14	0.5	3.16	2.63	2.97	3.16	-20.05	-6.45	62.62
-1	9	0	0	0	-1	-0.85	-0.12	-0.14	0.5	3.16	2.63	2.97	3.16	-20.05	-6.45	62.62
2	4	-1	0	0	1	-0.85	-0.12	-0.14	0.5	3.16	2.65	2.97	3.16	-20.04	-6.45	62.62
-5	-10	7	1	0	-1	-0.85	-0.12	-0.14	0.5	3.16	2.66	3.16	3.16	-20.01	-6.44	62.63
5	3	-9	0	0	0	-0.85	-0.12	-0.14	0.5	3.16	2.66	2.97	3.16	-20.01	-6.44	62.64
-1	3	-6	0	0	1	-0.85	-0.12	-0.14	0.5	3.16	2.67	2.97	3.16	-20.01	-6.43	62.64
7	1	-3	-1	0	-1	-0.85	-0.12	-0.14	0.5	3.16	2.67	2.97	3.16	-20.01	-6.43	62.64
0	-1	4	1	0	0	-0.85	-0.12	-0.14	0.5	3.16	2.67	2.97	3.16	-20.01	-6.43	62.64
-6	0	2	-1	0	0	-0.85	-0.12	-0.14	0.5	3.16	2.68	2.97	3.16	-20	-6.43	62.64
6	-1	18	1	0	0	-0.85	-0.12	-0.14	0.5	3.16	2.67	2.97	3.16	-20	-6.43	62.64
7	3	-7	0	1	0	-0.84	-0.12	-0.14	0.5	3.16	2.66	2.97	3.16	-19.99	-6.43	62.66
0	-13	-9	-1	0	0	-0.84	-0.12	-0.14	0.5	3.16	2.65	2.97	3.16	-19.99	-6.43	62.66
-10	4	2	1	0	0	-0.84	-0.12	-0.14	0.5	3.16	2.63	2.97	3.16	-19.99	-6.43	62.66
-1	-3	9	0	0	0	-0.84	-0.12	-0.14	0.5	3.16	2.62	2.97	3.16	-19.99	-6.43	62.66
3	11	-2	0	0	0	-0.84	-0.12	-0.14	0.5	3.16	2.63	2.97	3.16	-20	-6.44	62.66
-2	-1	6	-1	0	0	-0.84	-0.12	-0.14	0.5	3.16	2.64	2.97	3.16	-20.01	-6.43	62.67
-1	2	-13	1	0	0	-0.84	-0.12	-0.14	0.5	2.64	2.64	2.97	3.16	-20.01	-6.44	62.67
-10965	-2469	-9862	33	-2880	508	-0.84	0	0.18	-0.3	3.16	2.63	2.97	3.16	-10.28	17.54	-49.6
10970	2471	9851	-33	2880	-508	-0.84	-0.12	-0.14	0.5	3.16	2.62	2.97	3.16	-20.04	-6.45	62.69
-11	-3	7	0	0	1	-0.84	-0.12	-0.14	0.5	3.16	2.64	2.97	3.16	-20.04	-6.45	62.7
9	-11	-9	0	0	-1	-0.84	-0.12	-0.14	0.5	3.16	2.62	2.97	3.16	-20.05	-6.45	62.7
-2	-1	3	0	0	0	-0.84	-0.12	-0.14	0.5	3.16	2.61	2.97	3.16	-20.05	-6.45	62.7
-2	6	0	0	0	0	-0.84	-0.12	-0.14	0.5	3.16	2.58	2.97	3.16	-20.05	-6.45	62.71
-4	-4	19	0	0	0	-0.84	-0.12	-0.14	0.5	3.16	2.57	2.97	3.16	-20.05	-6.46	62.71
5	0	-5	0	0	0	-0.84	-0.12	-0.14	0.5	2.59	2.59	2.97	3.16	-20.05	-6.46	62.71
-2	-1	-10	0	0	0	-0.84	-0.12	-0.14	0.5	3.16	2.61	2.98	3.16	-20.08	-6.47	62.74
-3	0	1	0	0	0	-0.84	-0.12	-0.14	0.5	3.16	2.62	2.98	3.16	-20.08	-6.47	62.74
2	4	5	0	0	1	-0.84	-0.12	-0.14	0.5	3.16	2.63	2.98	3.16	-20.08	-6.46	62.74
-2	-3	-7	0	0	-1	-0.84	-0.12	-0.14	0.5	3.16	2.64	2.98	3.16	-20.08	-6.47	62.74
0	-2	-3	0	0	0	-0.84	-0.12	-0.14	0.5	3.16	2.64	2.98	3.16	-20.09	-6.47	62.75
3	0	22	0	0	0	-0.84	-0.12	-0.14	0.5	2.63	2.63	2.98	3.16	-20.09	-6.47	62.75
-7	2	-8	0	-1	0	-0.84	-0.12	-0.14	0.5	3.16	2.63	2.98	3.16	-20.09	-6.47	62.75
15	17	-6	0	1	0	-0.84	-0.12	-0.14	0.5	3.16	2.64	2.98	3.16	-20.09	-6.46	62.76
-3	2	2	0	0	1	-0.84	-0.12	-0.14	0.5	3.16	2.64	2.98	3.16	-20.09	-6.45	62.76
-1	-6	0	0	-1	-1	-0.84	-0.12	-0.14	0.5	3.16	2.64	2.98	3.16	-20.09	-6.45	62.76
-4	-3	-22	0	1	1	-0.84	-0.12	-0.14	0.5	3.16	2.65	2.98	3.16	-20.09	-6.45	62.76
10	2	2	0	0	-1	-0.84	-0.12	-0.14	0.5	3.16	2.65	2.98	3.16	-20.09	-6.45	62.76
-15	1	10	0	0	0	-0.84	-0.12	-0.14	0.5	3.16	2.64	2.98	3.16	-20.1	-6.45	62.77
4	-3	5	0	0	1	-0.84	-0.12	-0.14	0.5	2.64	2.64	2.98	3.16	-20.1	-6.45	62.77
-5	-5	-6	0	0	-1	-0.84	-0.12	-0.14	0.5	3.16	2.64	2.98	3.16	-20.1	-6.45	62.8
1	-3	-5	0	-1	0	-0.84	-0.12	-0.14	0.5	3.16	2.63	2.98	3.16	-20.11	-6.46	62.8
2	0	1	-1	1	0	-0.84	-0.12	-0.14	0.5	3.16	2.63	2.98	3.16	-20.1	-6.45	62.8
2	2	-4	0	0	0	-0.84	-0.12	-0.14	0.5	2.62	2.62	2.98	3.16	-20.1	-6.45	62.8
10	-3	7	1	0	0	-0.84	-0.12	-0.14	0.5	3.16	2.62	2.98	3.16	-20.1	-6.45	62.8
-3	0	4	0	0	0	-0.84	-0.12	-0.14	0.5	3.16	2.61	2.98	3.16	-20.1	-6.45	62.8
0	5	-9	0	0	1	-0.84	-0.12	-0.14	0.5	3.16	2.61	2.98	3.16	-20.11	-6.45	62.8
0	-5	-8	0	0	-1	-0.84	-0.12	-0.14	0.5	3.16	2.61	2.98	3.16	-20.11	-6.45	62.83
-12	4	12	0	0	0	-0.84	-0.12	-0.14	0.5	3.16	2.59	2.98	3.16	-20.12	-6.45	62.83
10	3	2	0	0	0	-0.84	-0.12	-0.14	0.5	3.16	2.6	2.98	3.16	-20.12	-6.45	62.83
2	-2	5	0	0	0	-0.84	-0.12	-0.14	0.5	3.16	2.6	3.16	3.16	-20.12	-6.45	62.83
-3	-1	1	0	0	0	-0.84	-0.12	-0.14	0.5	3.16	2.6	2.98	3.16	-20.12	-6.45	62.83
-9	0	0	0	0	0	-0.84	-0.12	-0.14	0.5	3.16	2.61	2.98	3.16	-20.12	-6.45	62.84
8	-11	-7	0	0	1	-0.84	-0.12	-0.14	0.5	3.16	2.62	2.98	3.16	-20.12	-6.45	62.84
4	19	7	-1	0	-1	-0.84	-0.12	-0.14	0.5	3.16	2.62	2.98	3.16	-20.1	-6.44	62.84
-5	-10	4	1	0	1	-0.84	-0.12	-0.14	0.5	3.16	2.62	2.98	3.16	-20.1	-6.44	62.84
-4	4	-14	0	0	0	-0.84	-0.12	-0.14	0.5	3.16	2.61	2.98	3.16	-20.1	-6.44	62.84
11	7	19	-1	0	-1	-0.84	-0.12	-0.14	0.5	3.16	2.61	2.98	3.16	-20.1	-6.44	62.84
1	-8	2	0	0	0	-0.84	-0.12	-0.14	0.5	3.16	2.62	2.98	3.16	-20.1	-6.44	62.84
-3	-1	-2	0	0	0	-0.84	-0.12	-0.14	0.5	3.16	2.62	2.98	3.16	-20.11	-6.44	62.85
1	-1	-10	0	0	0	-0.84	-0.12	-0.14	0.5	3.16	2.62	2.98	3.16	-20.1	-6.44	62.85
-1	-8	5	1	-1	0	-0.84	-0.12	-0.14	0.5	3.16	2.63	3.16	3.16	-20.09	-6.43	62.86
3	0	4	0	0	0	-0.84	-0.12	-0.14	0.5	3.16	2.63	2.98	3.16	-20.09	-6.43	62.86
-1	8	-5	0	0	1	-0.84	-0.12	-0.14	0.5	3.16	2.63	2.98	3.16	-20.08	-6.43	62.86
-3	4	7	-1	0	0	-0.84	-0.12	-0.14	0.5	3.16	2.63	2.98	3.16	-20.08	-6.43	62.86
-3	-6	1	1	0	-1	-0.84	-0.12	-0.14	0.5	2.64	2.64	2.98	3.16	-20.08	-6.43	62.86
-3	3	-2	-1	0	0	-0.84	-0.12	-0.14	0.5	3.16	2.64	2.98	3.16	-20.08	-6.42	62.86
0	-3	-8	1	0	0	-0.84	-0.12	-0.14	0.5	2.64	2.64	2.98	3.16	-20.08	-6.42	62.86
10	4	1	-1	0	1	-0.84	-0.12	-0.14	0.5	3.16	2.64	2.98	3.16	-20.06	-6.41	62.88
-1	-3	9	0	1	0	-0.84	-0.12	-0.14	0.5	3.16	2.64	2.98	3.16	-20.06	-6.4	62.88
-4	-1	-9	1	0	0	-0.84	-0.12	-0.14	0.5	3.16	2.64	2.98	3.16	-20.06	-6.41	62.88
-6	0	-5	-1	0	-1	-0.84	-0.12	-0.14	0.5	3.16	2.64	2.98	3.16	-20.06	-6.41	62.88
3	10	18	0	0	0	-0.84	-0.12	-0.14	0.5	3.16	2.64	2.98	3.16	-20.06	-6.41	62.88
8	2	-1	0	0	1	-0.84	-0.12	-0.14	0.5	3.16	2.64	2.98	3.16	-20.06	-6.41	62.88
-4	-1	-2	0	0	0	-0.84	-0.12	-0.14	0.5	3.16	2.66	2.99	3.16	-20.06	-6.41	62.88
-2	-6	2	1	-1	0	-0.84	-0.12	-0.14	0.5	3.16	2.75	3	3.16	-20.07	-6.39	62.9
-4	7	-6	0	0	-1	-0.84	-0.12	-0.14	0.5	3.16	2.79	3.02	3.16	-20.07	-6.39	62.9
7	-2	-7	0	0	1	-0.84	-0.12	-0.14	0.5	3.15	2.84	3.03	3.15	-20.06	-6.38	62.9
3	0	-7	0	0	0	-0.84	-0.12	-0.14	0.5	3.15	2.85	3.03	3.15	-20.05	-6.38	62.89
3	-6	6	-1	0	-1	-0.84	-0.12	-0.14	0.5	3.15	2.85	3.03	3.15	-20.04	-6.37	62.89
4	3	16	1	0	0	-0.84	-0.12	-0.14	0.5	3.15	2.86	3.02	3.15	-20.03	-6.37	62.89
-7	3	6	0	0	0	-0.84	-0.12	-0.14	0.5	3.15	2.85	3.02	3.15	-20.03	-6.36	62.89
1	-3	-2	-1	0	0	-0.84	-0.12	-0.14	0.5	3.15	2.84	3.01	3.14	-20.02	-6.37	62.89
14	1	-19	0	0	0	-0.84	-0.12	-0.14	0.5	3.15	2.83	3	3.15	-20	-6.3	62.89
-4	5	-1	1	0	0	-0.84	-0.12	-0.14	0.5	3.15	2.83	2.99	3.15	-20	-6.3	62.89
-6	2	-11	0	0	0	-0.84	-0.12	-0.14	0.5	3.15	2.83	2.99	3.15	-20	-6.3	62.89
0	-2	4	-1	0	1	-0.84	-0.12	-0.14	0.5	3.15	2.84	2.99	3.15	-19.99	-6.29	62.89
6	-1	18	1	0	-1	-0.84	-0.12	-0.14	0.5	3.15	2.84	2.99	3.15	-19.98	-6.29	62.89
3	0	5	0	0	1	-0.84	-0.12	-0.14	0.5	3.15	2.83	2.99	3.15	-19.98	-6.28	62.88
-10	1	-4	-1	0	-1	-0.84	-0.12	-0.14	0.5	2.78	2.78	2.99	3.15	-19.97	-6.28	62.89
8	-7	-18	1	1	0	-0.84	-0.12	-0.14	0.5	3.15	2.75	2.98	3.15	-20.01	-6.28	62.9
7	2	-2	0	0	1	-0.84	-0.12	-0.14	0.5	3.15	2.74	2.97	3.15	-20.01	-6.28	62.9
-7	8	6	0	0	0	-0.84	-0.12	-0.14	0.51	3.15	2.74	2.97	3.14	-20.01	-6.28	62.91
4	-3	3	0	-1	-1	-0.84	-0.12	-0.14	0.51	3.15	2.72	2.96	3.14	-20.01	-6.27	62.9
2	11	8	0	1	0	-0.84	-0.12	-0.14	0.51	3.15	2.71	2.95	3.14	-20.01	-6.27	62.9
-4	0	4	0	0	0	-0.84	-0.12	-0.14	0.51	2.71	2.71	2.95	3.14	-20.02	-6.26	62.9
-3	-3	-4	0	0	0	-0.84	-0.12	-0.14	0.51	3.15	2.94	2.94	3.14	-20.02	-6.26	62.9
0	0	-3	0	-1	0	-0.84	-0.12	-0.14	0.51	3.15	2.7	2.94	3.14	-20.02	-6.24	62.91
