# Supplementary material for: Image Generation for 2D-CNN Using Time-Series Signal Features from Foot Gesture Applied to Select Cobot Operating Mode
Source: Sensors (Basel). 2021 Aug 26;21(17):5743. doi: 10.3390/s21175743 (PMC8434500; doi:10.3390/s21175743)
Supplement: Supplementary file 1 [file sensors-21-05743-s001.zip › data_fadwa/Cigarette crush with the forefoot/ccf88.xlsx]

## Sheet: ccf88
9	-48	32	0	2	-1	-0.86	-0.11	-0.13	0.48	3.04	1.48	2.37	3.08	-18.99	-7.16	59.14
-20	-40	-18	1	1	0	-0.86	-0.11	-0.14	0.48	3.06	2.43	2.72	3.08	-19.02	-7.26	59.15
-34	12	7	0	-1	1	-0.86	-0.11	-0.14	0.48	3.05	2.88	2.9	3.07	-19.08	-7.34	59.15
-7	5	-9	1	-1	0	-0.86	-0.11	-0.14	0.48	3.03	3	2.97	3.07	-19.11	-7.4	59.15
-4	-11	-47	0	-2	0	-0.86	-0.11	-0.14	0.48	3.04	3.05	3.01	3.07	-19.12	-7.42	59.15
-7	2	22	1	-2	0	-0.86	-0.11	-0.14	0.48	3.04	3.07	3.04	3.07	-19.07	-7.4	59.12
-7360	-26922	5201	-31	24538	23597	0	0	0	0	3.1	3.1	3.06	3.07	180	0	-180
7459	26920	-5158	30	-24536	-23598	-0.86	-0.11	-0.13	0.48	3.04	3.11	3.08	3.07	-18.39	-7.09	58.99
4	2	-12	0	-1	0	-0.86	-0.11	-0.13	0.48	3.02	3.13	3.09	3.06	-18.36	-7.08	58.99
5	4	7	0	1	0	-0.86	-0.11	-0.13	0.48	3.01	3.13	3.1	3.05	-18.33	-7.06	58.99
7	-5	-10	1	0	0	-0.86	-0.11	-0.13	0.48	3.13	3.13	3.11	3.05	-18.31	-7.05	58.98
4	-3	-3	0	0	0	-0.86	-0.11	-0.13	0.48	3	3.13	3.1	3.05	-18.3	-7.04	58.98
6	5	16	0	1	0	-0.86	-0.11	-0.13	0.48	3.02	3.1	3.1	3.06	-18.3	-7.03	58.98
-4	-8	8	0	0	0	-0.86	-0.11	-0.13	0.48	3.02	3.13	3.07	3.07	-18.31	-7.03	58.99
-2	5	-10	0	0	0	-0.86	-0.11	-0.13	0.48	3.05	3.08	3.08	3.09	-18.31	-7.03	58.99
-10	-13	-4	-1	-1	0	-0.86	-0.11	-0.13	0.48	3.07	3.11	3.08	3.09	-18.29	-7.09	58.99
6	-4	8	0	0	0	-0.86	-0.11	-0.13	0.48	3.08	3.11	3.08	3.09	-18.28	-7.08	58.99
0	7	-6	0	0	0	-0.86	-0.11	-0.13	0.48	3.08	3.12	3.09	3.06	-18.27	-7.08	58.99
5	-9	-9	0	0	0	-0.86	-0.11	-0.13	0.48	3.13	3.13	3.09	3.07	-18.26	-7.08	58.99
4	-5	17	0	0	0	-0.86	-0.11	-0.13	0.48	3.04	3.13	3.1	3.07	-18.25	-7.07	59
2	0	4	1	0	0	-0.86	-0.11	-0.13	0.48	3.03	3.13	3.1	3.06	-18.25	-7.06	59
-8	7	-7	0	0	0	-0.86	-0.11	-0.13	0.48	3.02	3.13	3.1	3.07	-18.25	-7.05	58.99
4	8	0	-1	0	0	-0.86	-0.11	-0.13	0.48	3.13	3.13	3.1	3.08	-18.23	-6.97	58.99
-3	-2	-1	0	1	0	-0.86	-0.11	-0.13	0.48	3.05	3.13	3.1	3.08	-18.23	-6.98	58.99
-8	-1	-10	0	0	0	-0.86	-0.11	-0.13	0.48	3.06	3.13	3.09	3.09	-18.23	-6.98	58.99
0	1	3	0	0	1	-0.86	-0.11	-0.13	0.48	3.07	3.13	3.09	3.09	-18.23	-6.99	58.99
3	-5	0	0	0	-1	-0.86	-0.11	-0.13	0.48	3.12	3.09	3.09	3.09	-18.24	-6.99	58.99
-2	2	9	0	0	0	-0.86	-0.11	-0.13	0.48	3.08	3.12	3.09	3.1	-18.24	-7.01	59
-2	4	-11	0	0	0	-0.86	-0.11	-0.13	0.48	3.09	3.12	3.09	3.1	-18.25	-7.01	59
2	-14	14	0	0	0	-0.86	-0.11	-0.13	0.48	3.09	3.12	3.09	3.1	-18.26	-7.07	59.02
5	4	-14	1	0	0	-0.86	-0.11	-0.13	0.48	3.12	3.12	3.08	3.1	-18.26	-7.07	59.02
-1	-1	-7	-1	0	0	-0.86	-0.11	-0.13	0.48	3.09	3.12	3.08	3.1	-18.27	-7.07	59.02
-4	-7	2	1	0	0	-0.86	-0.11	-0.13	0.48	3.1	3.12	3.08	3.1	-18.27	-7.07	59.02
-1	0	-5	0	0	0	-0.86	-0.11	-0.13	0.48	3.1	3.12	3.09	3.1	-18.27	-7.08	59.02
3	-6	13	-1	0	1	-0.86	-0.11	-0.13	0.48	3.1	3.09	3.09	3.1	-18.27	-7.08	59.03
-3	7	18	1	0	0	-0.86	-0.11	-0.13	0.48	3.1	3.12	3.09	3.1	-18.27	-7.08	59.02
-5	4	-15	0	-1	0	-0.86	-0.11	-0.13	0.48	3.09	3.12	3.09	3.1	-18.27	-7.08	59.03
1	1	2	0	1	0	-0.86	-0.11	-0.13	0.48	3.09	3.12	3.09	3.1	-18.27	-7.07	59.03
2	3	-1	0	0	0	-0.86	-0.11	-0.13	0.48	3.12	3.12	3.09	3.1	-18.27	-7.07	59.03
-10	-8	-12	0	0	-1	-0.86	-0.11	-0.13	0.48	3.09	3.12	3.09	3.1	-18.28	-7.07	59.03
0	-1	-5	0	0	0	-0.86	-0.11	-0.13	0.48	3.09	3.09	3.09	3.1	-18.28	-7.06	59.03
6	5	-11	0	0	1	-0.86	-0.11	-0.13	0.48	3.09	3.09	3.09	3.1	-18.28	-7.06	59.03
6	-8	12	0	0	-1	-0.86	-0.11	-0.13	0.48	3.1	3.09	3.1	3.1	-18.29	-7.06	59.03
-5	2	22	0	0	0	-0.86	-0.11	-0.13	0.48	3.1	3.12	3.09	3.1	-18.28	-7.06	59.03
-8	1	-16	-1	0	0	-0.86	-0.11	-0.13	0.48	3.1	3.12	3.09	3.11	-18.3	-7.09	59.05
-4	1	0	0	0	0	-0.86	-0.11	-0.13	0.48	3.1	3.11	3.09	3.11	-18.31	-7.1	59.05
-2	-9	6	0	0	0	-0.86	-0.11	-0.13	0.48	3.11	3.08	3.08	3.11	-18.3	-7.1	59.06
-3	2	-7	1	0	0	-0.86	-0.11	-0.13	0.48	3.11	3.11	3.08	3.11	-18.31	-7.1	59.06
9	6	-4	0	0	0	-0.86	-0.11	-0.13	0.48	3.11	3.11	3.08	3.11	-18.31	-7.11	59.06
-10	1	10	0	0	0	-0.86	-0.11	-0.13	0.48	3.11	3.11	3.08	3.11	-18.32	-7.11	59.06
-6	-5	-4	0	0	0	-0.86	-0.11	-0.13	0.48	3.11	3.11	3.11	3.11	-18.33	-7.12	59.07
5	0	-5	0	0	0	-0.86	-0.11	-0.13	0.48	3.11	3.11	3.09	3.11	-18.36	-7.12	59.07
1	1	13	0	0	0	-0.86	-0.11	-0.13	0.48	3.1	3.11	3.09	3.11	-18.37	-7.12	59.08
1	9	-6	0	0	0	-0.86	-0.11	-0.13	0.48	3.1	3.11	3.09	3.11	-18.38	-7.12	59.08
-12	1	-9	0	0	0	-0.86	-0.11	-0.13	0.48	3.1	3.09	3.09	3.11	-18.39	-7.12	59.08
1	-2	0	-1	0	0	-0.86	-0.11	-0.13	0.48	3.11	3.11	3.09	3.11	-18.4	-7.12	59.08
0	-12	-3	0	0	0	-0.86	-0.11	-0.13	0.48	3.11	3.11	3.09	3.11	-18.4	-7.13	59.08
0	8	-2	1	-1	1	-0.86	-0.11	-0.13	0.48	3.1	3.11	3.09	3.1	-18.4	-7.12	59.08
11	11	22	0	1	0	-0.86	-0.11	-0.13	0.48	3.11	3.11	3.09	3.1	-18.37	-7.02	59.06
5	2	1	0	0	-1	-0.86	-0.11	-0.13	0.48	3.09	3.11	3.08	3.1	-18.37	-7.02	59.06
2	-1	-10	0	0	0	-0.86	-0.11	-0.13	0.48	3.09	3.1	3.08	3.09	-18.39	-7.01	59.06
-3	4	-5	0	0	0	-0.86	-0.11	-0.13	0.48	3.06	3.1	3.09	2.97	-18.4	-7.02	59.06
1	-7	2	0	0	0	-0.86	-0.11	-0.13	0.48	2.82	3.1	3.1	0.46	-18.41	-7.03	59.07
-4	-1	-3	0	0	0	-0.86	-0.11	-0.13	0.48	0	3.14	3.1	0	-18.43	-7.03	59.07
4	-5	7	0	0	0	-0.86	-0.11	-0.13	0.48	0	3.13	3.04	0	-18.44	-7.04	59.07
-2	-4	24	1	1	1	-0.86	-0.11	-0.13	0.48	0	3.11	2.88	0	-18.48	-7.04	59.08
-466	1767	-1016	45	12	5	-0.85	-0.24	-0.1	0.47	3.1	2.73	2.73	0	-29.74	2.73	57.04
3	179	-301	-11	-4	-2	-0.84	-0.25	-0.1	0.47	3.09	3.09	2.79	0	-30.67	3.5	56.88
-23	139	-119	-15	2	-2	-0.84	-0.25	-0.1	0.47	0	3.1	0	0	-31.38	3.95	56.75
-182	41	-151	-9	-5	0	-0.84	-0.26	-0.1	0.46	0	3.12	2.89	0	-31.88	4.14	56.69
27	110	132	-11	-1	0	-0.84	-0.26	-0.1	0.46	0	3.12	0	0	-32.13	4.13	56.63
-15	59	164	-6	-4	-1	-0.84	-0.26	-0.1	0.46	0	3.11	2.99	0	-32.18	4.01	56.58
-67	3	122	-1	-4	1	-0.84	-0.26	-0.1	0.46	0	3.12	3.04	0	-32.11	3.86	56.57
-3045	-2365	86	-58	55	131	-0.88	-0.23	-0.16	0.39	0	3.09	3.06	0	-31.64	-5.77	49.96
397	-121	8	-13	4	36	-0.89	-0.22	-0.17	0.35	0	3.02	3.02	0	-31.45	-8.62	45.74
1596	711	469	0	-6	7	-0.91	-0.21	-0.18	0.31	0	3.06	3.03	0	-30.79	-11.31	40.78
2973	1302	830	23	-20	-40	-0.92	-0.21	-0.18	0.27	0	3.03	2.99	0	-29.8	-12.92	36.1
2944	1221	889	34	-25	-75	-0.93	-0.21	-0.18	0.25	0	3.05	2.98	0	-28.84	-13.06	33
-337	221	-28	31	-11	-75	-0.93	-0.21	-0.17	0.24	0	3.04	0	0	-28.48	-12.3	32.34
-982	-278	-447	38	-7	-27	-0.93	-0.21	-0.16	0.25	0	2.99	3.03	0	-29.07	-11.4	33.27
-8611	-3525	-2887	-142	45	200	-0.77	-0.27	-0.11	0.57	0	3	2.99	0	-33.05	7.36	70.41
442	-678	321	-18	22	56	-0.8	-0.26	-0.13	0.52	0	2.97	2.97	0	-33.48	3.77	65.23
1238	-355	772	-12	15	35	-0.83	-0.25	-0.14	0.47	0	2.92	0	0	-33.49	-0.44	58.83
1744	-93	1003	-3	5	9	-0.87	-0.24	-0.16	0.41	0	2.87	2.95	0	-32.89	-4.82	51.79
2311	539	1040	12	-3	-17	-0.9	-0.22	-0.17	0.35	0	2.77	2.94	0	-31.69	-8.68	44.71
2697	1522	780	27	-15	-47	-0.92	-0.21	-0.18	0.29	0	2.72	2.95	0	-30.21	-11.41	38.3
2825	1792	681	36	-28	-75	-0.93	-0.21	-0.17	0.25	0	2.71	2.97	0	-28.84	-12.62	33.47
-11849	-2588	-5540	34	-45	-76	-0.78	-0.28	-0.12	0.55	2.66	2.66	2.93	0	-35.17	7.28	68.54
19	295	122	-31	-1	47	-0.79	-0.28	-0.12	0.54	0	2.6	2.9	0	-34.85	6.27	66.82
-274	-636	226	-27	37	54	-0.8	-0.27	-0.13	0.51	0	2.53	2.9	0	-34.63	4.2	63.73
1265	-184	647	-22	26	39	-0.83	-0.26	-0.14	0.47	0	2.46	0	0	-34.54	1.01	59.21
1490	-132	820	-15	18	26	-0.86	-0.25	-0.15	0.43	0	2.28	2.86	0	-34.19	-2.74	53.82
2183	628	1063	1	0	-1	-0.88	-0.24	-0.17	0.37	0	2.17	2.83	0	-33.33	-6.42	47.93
2417	1057	1030	16	-10	-26	-0.9	-0.23	-0.17	0.32	0	2.25	2.87	0	-32.02	-9.38	42.24
4286	7937	-28276	128	78	-177	-0.92	-0.22	-0.17	0	0	2.39	2.84	0	-30.3	-18.64	4.98
-5974	-7216	26480	-71	-165	-13	-0.87	-0.2	-0.14	0.43	0	2.83	2.91	0	-28	-4.44	53.54
201	-11	401	-3	4	-5	-0.87	-0.19	-0.14	0.43	0	2.91	0	0	-26.6	-4.8	53.72
138	-168	162	-1	7	-3	-0.87	-0.17	-0.14	0.43	0	2.87	2.98	0	-25.31	-5.34	54.02
29	-192	453	3	4	-1	-0.87	-0.16	-0.14	0.44	0	2.74	2.54	2.54	-24.19	-5.98	54.39
122	-133	98	6	3	-1	-0.87	-0.15	-0.14	0.44	2.73	2.09	2.66	3.02	-23.19	-6.53	54.76
