# Supplementary material for: Image Generation for 2D-CNN Using Time-Series Signal Features from Foot Gesture Applied to Select Cobot Operating Mode
Source: Sensors (Basel). 2021 Aug 26;21(17):5743. doi: 10.3390/s21175743 (PMC8434500; doi:10.3390/s21175743)
Supplement: Supplementary file 1 [file sensors-21-05743-s001.zip › data_fadwa/Cigarette crush with the forefoot/ccf89.xlsx]

## Sheet: ccf98
3	1	-11	0	0	0	-0.89	-0.1	-0.14	0.43	3.09	3.09	3.11	3.1	-18	-9.38	53.32
949	-26677	-30587	-28	-6616	-7619	0	0	0	0	3.09	3.09	3.12	3.1	180	0	180
-937	26677	30612	27	6615	7619	-0.89	-0.1	-0.14	0.43	3.09	3.12	3.1	3.1	-17.87	-9.34	53.28
2	1	8	0	0	0	-0.89	-0.1	-0.14	0.43	3.09	3.1	3.12	3.1	-17.85	-9.33	53.27
-5	-2	-22	0	0	0	-0.89	-0.1	-0.14	0.43	3.09	3.11	3.1	3.1	-17.83	-9.32	53.27
6	-6	5	0	0	-1	-0.89	-0.1	-0.14	0.43	3.09	3.11	3.12	3.09	-17.81	-9.32	53.26
0	0	7	0	0	1	-0.89	-0.1	-0.14	0.43	3.08	3.11	3.09	3.09	-17.8	-9.31	53.26
2	6	12	0	0	0	-0.89	-0.1	-0.14	0.43	3.08	3.11	3.13	3.09	-17.79	-9.3	53.26
8	-10	7	1	0	0	-0.89	-0.1	-0.14	0.43	3.08	3.11	3.13	3.1	-17.77	-9.3	53.26
-4	2	-11	-1	0	0	-0.89	-0.1	-0.14	0.43	3.08	3.11	3.13	3.1	-17.76	-9.29	53.24
14	6	11	0	1	0	-0.89	-0.1	-0.14	0.43	3.08	3.13	3.13	3.1	-17.76	-9.29	53.24
-2	-3	0	1	0	0	-0.89	-0.1	-0.14	0.43	3.09	3.11	3.12	3.1	-17.76	-9.29	53.24
3	3	-5	0	0	0	-0.89	-0.1	-0.14	0.43	3.1	3.1	3.12	3.11	-17.76	-9.29	53.24
0	7	-5	-1	0	-1	-0.89	-0.1	-0.14	0.43	3.11	3.1	3.12	3.12	-17.76	-9.29	53.24
7	-4	-2	0	0	0	-0.89	-0.1	-0.14	0.43	3.11	3.09	3.12	3.12	-17.77	-9.31	53.24
-13	1	-9	0	0	0	-0.89	-0.1	-0.14	0.43	3.12	3.09	3.12	3.13	-17.77	-9.31	53.24
-14	-13	-10	1	-1	0	-0.89	-0.1	-0.14	0.43	3.12	3.09	3.11	3.13	-17.81	-9.41	53.28
6	-10	11	-1	0	0	-0.89	-0.1	-0.14	0.43	3.12	3.09	3.11	3.13	-17.8	-9.4	53.28
-4	1	1	1	0	0	-0.89	-0.1	-0.14	0.43	3.12	3.09	3.13	3.13	-17.79	-9.39	53.28
1	3	-4	-1	0	1	-0.89	-0.1	-0.14	0.43	3.12	3.09	3.1	3.13	-17.78	-9.38	53.28
5	5	8	0	0	0	-0.89	-0.1	-0.14	0.43	3.13	3.07	3.1	3.14	-17.77	-9.38	53.27
1	5	-3	0	0	0	-0.89	-0.1	-0.14	0.43	3.13	3.06	3.09	3.14	-17.77	-9.37	53.27
4	-3	9	0	1	0	-0.89	-0.1	-0.14	0.43	3.14	3.04	3.09	3.14	-17.77	-9.37	53.27
-23	4	-19	0	-1	0	-0.89	-0.1	-0.14	0.43	3.14	3.04	3.09	3.14	-17.88	-9.46	53.28
2	0	1	0	1	0	-0.89	-0.1	-0.14	0.43	3.14	3.04	3.14	3.14	-17.88	-9.46	53.28
8	-8	0	0	0	-1	-0.89	-0.1	-0.14	0.43	3.13	3.04	3.09	3.14	-17.88	-9.46	53.28
-3	-3	7	1	-1	1	-0.89	-0.1	-0.14	0.43	3.13	3.05	3.14	3.14	-17.88	-9.46	53.28
0	2	4	0	0	0	-0.89	-0.1	-0.14	0.43	3.13	3.05	3.1	3.14	-17.87	-9.46	53.28
-5	8	-7	-1	0	0	-0.89	-0.1	-0.14	0.43	3.13	3.05	3.1	3.14	-17.87	-9.46	53.27
-3	-5	3	0	0	0	-0.89	-0.1	-0.14	0.43	3.13	3.05	3.1	3.14	-17.86	-9.46	53.27
11	-3	-17	1	1	0	-0.89	-0.1	-0.14	0.43	3.13	3.1	3.1	3.14	-17.84	-9.45	53.26
-1	5	-6	0	-1	-1	-0.89	-0.1	-0.14	0.43	3.13	3.06	3.1	3.13	-17.84	-9.45	53.26
2	-3	16	0	1	1	-0.89	-0.1	-0.14	0.43	3.13	3.07	3.11	3.13	-17.84	-9.45	53.25
0	0	10	0	0	0	-0.89	-0.1	-0.14	0.43	3.12	3.09	3.11	3.12	-17.84	-9.45	53.25
-7	2	-9	0	-1	-1	-0.89	-0.1	-0.14	0.43	3.11	3.1	3.12	3.1	-17.85	-9.45	53.25
7	-3	-3	0	0	1	-0.89	-0.1	-0.14	0.43	3.1	3.11	3.12	3.11	-17.84	-9.44	53.25
2	4	12	0	0	0	-0.89	-0.1	-0.14	0.43	3.1	3.11	3.12	3.11	-17.84	-9.43	53.25
-4	0	-5	0	0	0	-0.89	-0.1	-0.14	0.43	3.1	3.11	3.12	3.11	-17.83	-9.42	53.24
27	8	17	0	1	0	-0.89	-0.1	-0.14	0.43	3.1	3.11	3.11	3.11	-17.7	-9.29	53.2
-7	-8	-5	0	0	-1	-0.89	-0.1	-0.14	0.43	3.09	3.11	3.12	3.1	-17.7	-9.29	53.2
5	6	8	0	0	1	-0.89	-0.1	-0.14	0.43	3.09	3.11	3.12	3.1	-17.71	-9.28	53.2
1	-2	-17	0	0	0	-0.89	-0.1	-0.14	0.43	3.09	3.11	3.12	3.11	-17.72	-9.28	53.2
-8	3	-13	0	0	0	-0.89	-0.1	-0.14	0.43	3.1	3.11	3.12	3.1	-17.72	-9.29	53.2
1	0	13	0	0	0	-0.89	-0.1	-0.14	0.43	3.1	3.11	3.12	3.1	-17.73	-9.29	53.2
4	0	-15	0	0	0	-0.89	-0.1	-0.14	0.43	3.09	3.11	3.12	3.1	-17.74	-9.29	53.2
8	3	15	0	-1	0	-0.89	-0.1	-0.14	0.43	3.09	3.11	3.12	3.09	-17.71	-9.25	53.18
5	0	12	0	0	-1	-0.89	-0.1	-0.14	0.43	3.08	3.11	3.09	3.09	-17.7	-9.23	53.17
-11	-7	2	0	0	1	-0.89	-0.1	-0.14	0.43	3.06	3.11	3.12	3.08	-17.7	-9.23	53.17
13	6	19	0	0	0	-0.89	-0.1	-0.14	0.43	3.03	3.1	3.12	3.07	-17.7	-9.22	53.17
1	-6	-20	0	0	0	-0.89	-0.1	-0.14	0.43	3	3.12	3.12	3.04	-17.7	-9.22	53.17
6	2	2	0	1	0	-0.89	-0.1	-0.14	0.43	2.92	3.12	3.13	2.97	-17.71	-9.22	53.17
-6	6	-3	-1	0	0	-0.89	-0.1	-0.14	0.43	2.65	3.13	3.13	2.55	-17.72	-9.22	53.17
-62	43	79	9	2	2	-0.89	-0.11	-0.14	0.43	0.98	3.16	3.15	0	-18.23	-8.73	53.11
-108	-54	131	4	5	3	-0.89	-0.11	-0.14	0.43	0	3.16	3.14	0	-18.54	-8.62	53.05
-11	90	309	13	3	2	-0.89	-0.12	-0.14	0.43	0	3.14	3.1	0	-19.09	-8.34	52.93
62	12	157	16	1	2	-0.89	-0.12	-0.14	0.43	0	3.01	3.01	0	-19.9	-7.73	52.8
140	10	85	13	-3	1	-0.88	-0.14	-0.13	0.43	0	3.08	2.86	0	-20.88	-6.79	52.64
-177	298	44	11	-3	1	-0.88	-0.15	-0.13	0.43	0	3.05	2.78	0	-22.05	-5.55	52.47
-83	260	-260	8	1	1	-0.88	-0.17	-0.12	0.42	3.05	3.05	2.75	0	-23.4	-4.11	52.25
74	282	-139	4	6	1	-0.88	-0.18	-0.11	0.42	0	3.08	2.78	0	-24.9	-2.57	51.97
-539	1544	-1378	-95	-21	-14	-0.86	-0.26	-0.11	0.42	0	3.1	2.84	0	-33.02	1.12	51.17
-23	-47	289	3	1	1	-0.86	-0.26	-0.11	0.42	0	3.11	2.88	0	-32.56	0.91	51.18
-39	-46	131	2	3	1	-0.87	-0.25	-0.11	0.42	0	3.1	2.94	0	-32.2	0.71	51.16
-96	-80	26	0	2	3	-0.87	-0.25	-0.11	0.42	0	3.09	2.98	0	-31.94	0.48	51.09
26	-48	5	1	5	2	-0.87	-0.25	-0.12	0.41	0	3.09	2.95	0	-31.74	0.19	50.92
-145	-111	-137	-3	2	4	-0.87	-0.25	-0.12	0.41	0	3.1	2.87	0	-31.62	-0.18	50.69
-88	-41	-59	-5	4	8	-0.87	-0.24	-0.12	0.41	0	3.11	2.82	0	-31.51	-0.73	50.29
8298	1321	3283	123	-53	-219	-0.93	-0.22	-0.13	0.28	0	3.07	2.9	0	-28.9	-6.5	35.33
-1170	-1108	-269	26	-15	-53	-0.9	-0.23	-0.11	0.34	0	3	2.99	0	-30.06	-2.78	41.82
-2398	-1436	-534	9	-6	-23	-0.87	-0.25	-0.1	0.41	0	2.9	3.04	0	-30.98	1.24	49.38
-3511	-1697	-1180	-7	2	14	-0.84	-0.26	-0.09	0.47	0	2.93	2.98	0	-31.66	4.94	57.15
-4332	-1561	-1411	-25	10	54	-0.8	-0.27	-0.09	0.52	0	3.02	2.86	0	-32.07	7.88	64.11
-4727	-1291	-2338	-57	42	104	-0.78	-0.28	-0.1	0.56	0	3.02	2.76	0	-33.15	9.12	68.84
413	993	-896	-64	21	116	-0.77	-0.28	-0.11	0.56	0	2.99	2.68	0	-34.45	8.53	70.08
17438	6058	7114	110	-32	-209	-0.94	-0.22	-0.14	0.22	0	2.94	0	0	-28.67	-9.71	29.24
-1285	-864	-352	32	-35	-69	-0.92	-0.23	-0.13	0.28	0	2.87	2.95	0	-30.16	-6.19	35.99
-2643	-1667	-793	14	-17	-36	-0.89	-0.24	-0.12	0.36	0	2.63	3.02	0	-31.32	-2.03	44.18
-4312	-1941	-1332	-8	2	13	-0.86	-0.25	-0.11	0.43	0	2.78	2.99	0	-32.11	1.82	52.8
-5579	-2024	-1844	-29	17	65	-0.82	-0.26	-0.11	0.49	0	2.96	2.92	0	-32.74	4.7	60.43
-4497	-1466	-2527	-68	53	131	-0.8	-0.27	-0.12	0.53	0	3.01	2.83	0	-33.98	5.45	65.28
1240	1669	-3	-57	5	115	-0.79	-0.27	-0.13	0.53	0	2.97	2.74	0	-34.98	4.53	66.15
12849	5718	4710	98	-29	-187	-0.92	-0.22	-0.15	0.28	0	2.75	2.77	0	-30.03	-8.19	36.19
-1642	-768	-481	12	-19	-31	-0.9	-0.23	-0.14	0.33	0	2.64	2.92	0	-30.95	-5.6	41.44
-2414	-877	-672	-4	-1	-3	-0.88	-0.24	-0.13	0.38	0	2.61	2.97	0	-31.71	-3.06	47.19
-3944	-1541	-1339	-23	14	42	-0.86	-0.25	-0.13	0.42	0	2.91	2.99	0	-32.42	-1.32	52.49
-3202	-929	-1150	-38	25	75	-0.85	-0.25	-0.14	0.45	0	3.05	2.99	0	-33.3	-0.95	56.15
-139	166	-462	-36	8	76	-0.84	-0.25	-0.15	0.46	3.05	3.05	2.98	0	-33.87	-1.59	57.55
1757	944	796	-7	-16	35	-0.84	-0.24	-0.15	0.45	0	3	3.02	0	-33.51	-2.06	57.15
4279	993	2132	-25	-6	-32	-0.89	-0.15	-0.15	0.4	0	3.05	3.06	0	-22.87	-8.54	49.93
190	-64	135	-3	-1	-3	-0.89	-0.14	-0.15	0.4	0	3.06	3.07	2.38	-21.56	-9.09	49.87
53	-200	181	2	-5	-2	-0.9	-0.12	-0.15	0.4	0.56	3	3.05	3.02	-20.16	-9.59	49.86
17	-104	240	23	8	4	-0.9	-0.11	-0.15	0.4	2.98	2.92	3.05	3.06	-18.9	-9.78	49.85
110	-123	127	8	12	2	-0.9	-0.11	-0.15	0.4	3.05	2.95	3.04	3.09	-18.41	-9.98	49.85
62	-89	-23	1	-3	0	-0.9	-0.1	-0.14	0.4	3.08	2.97	3.04	3.09	-17.89	-10.03	49.83
53	-65	-93	8	13	1	-0.9	-0.1	-0.14	0.4	3.09	2.98	3.04	3.1	-17.71	-10.14	49.86
12	-153	-322	4	-2	1	-0.9	-0.1	-0.15	0.4	3.11	2.95	3.03	3.12	-17.67	-10.46	49.98
-11	-1	4	0	0	0	-0.9	-0.1	-0.15	0.4	3.13	2.92	3.02	3.13	-17.68	-10.48	49.98
0	-8	-3	0	0	0	-0.9	-0.1	-0.15	0.4	3.13	2.89	3.01	3.14	-17.69	-10.5	49.99
4	2	-11	0	0	0	-0.9	-0.1	-0.15	0.4	3.14	2.86	3.01	3.15	-17.69	-10.53	50
-16	-2	8	0	0	0	-0.9	-0.1	-0.15	0.4	3.15	2.86	3.01	3.15	-17.69	-10.55	50.01
4	-9	-19	0	0	0	-0.9	-0.1	-0.15	0.4	3.15	2.88	3.01	3.15	-17.71	-10.58	50.02
-2	0	10	0	0	0	-0.9	-0.1	-0.15	0.4	3.15	2.89	3.02	3.15	-17.71	-10.59	50.03
9	-13	-5	0	-1	0	-0.9	-0.1	-0.15	0.4	3.15	2.91	3.16	3.16	-17.58	-10.67	50.03
11	-6	13	0	0	0	-0.9	-0.1	-0.15	0.4	3.15	2.93	3.04	3.16	-17.56	-10.67	50.03
0	4	-8	0	0	0	-0.9	-0.1	-0.15	0.4	3.16	2.93	3.04	3.16	-17.54	-10.67	50.02
-4	7	-1	0	0	0	-0.9	-0.1	-0.15	0.4	3.16	2.92	3.05	3.16	-17.53	-10.68	50.02
2	-8	10	0	1	0	-0.9	-0.1	-0.15	0.4	3.16	2.91	3.06	3.16	-17.53	-10.69	50.03
-2	-5	7	0	0	0	-0.9	-0.1	-0.15	0.4	3.16	2.9	3.06	3.16	-17.53	-10.7	50.04
3	-6	-2	0	0	0	-0.9	-0.1	-0.15	0.4	3.16	2.9	3.06	3.16	-17.53	-10.71	50.04
-17831	-15958	7549	-24	-272	6463	0	0	0	0	3.16	2.92	3.07	3.16	-180	0	180
17813	15953	-7565	24	271	-6463	-0.9	-0.1	-0.15	0.4	3.16	2.93	3.07	3.16	-17.59	-10.82	50.09
-2	4	8	0	0	0	-0.9	-0.1	-0.15	0.4	3.16	2.94	3.07	3.16	-17.58	-10.82	50.09
0	-5	0	0	0	0	-0.9	-0.1	-0.15	0.4	3.16	2.97	3.16	3.16	-17.57	-10.81	50.09
3	-2	-2	1	0	0	-0.9	-0.1	-0.15	0.4	3.16	2.97	3.08	3.16	-17.56	-10.81	50.09
9	6	-3	0	0	1	-0.9	-0.1	-0.15	0.4	2.98	2.98	3.08	3.16	-17.55	-10.8	50.08
-6	3	-1	-1	0	-1	-0.9	-0.1	-0.15	0.4	3.16	2.99	3.08	3.16	-17.54	-10.8	50.09
-3	-4	-7	1	0	1	-0.9	-0.1	-0.15	0.4	3.16	2.99	3.08	3.16	-17.52	-10.79	50.09
26	-6	32	0	1	-1	-0.9	-0.1	-0.15	0.4	3.16	2.98	3.07	3.16	-17.45	-10.76	50.09
-7	2	-12	0	0	0	-0.9	-0.1	-0.15	0.4	3.16	2.97	3.08	3.16	-17.45	-10.76	50.09
1	-6	-14	0	0	0	-0.9	-0.1	-0.15	0.4	3.16	3.08	3.08	3.16	-17.45	-10.76	50.09
-4	10	2	0	0	0	-0.9	-0.1	-0.15	0.4	3.16	2.96	3.08	3.16	-17.45	-10.76	50.09
-1	9	-13	0	0	0	-0.9	-0.1	-0.15	0.4	3.16	2.96	3.08	3.16	-17.46	-10.75	50.1
3	-7	-1	0	0	0	-0.9	-0.1	-0.15	0.4	3.16	2.95	3.08	3.16	-17.47	-10.76	50.1
6	-5	19	0	0	0	-0.9	-0.1	-0.15	0.4	3.16	2.94	3.08	3.16	-17.47	-10.76	50.1
-15	-3	-8	0	0	0	-0.9	-0.1	-0.15	0.4	3.16	2.94	3.08	3.16	-17.5	-10.82	50.14
2	-3	11	0	0	0	-0.9	-0.1	-0.15	0.4	3.16	2.94	3.08	3.16	-17.5	-10.82	50.14
-2	2	3	0	0	0	-0.9	-0.1	-0.15	0.4	3.16	2.95	3.08	3.16	-17.5	-10.82	50.14
-9	2	-15	0	0	0	-0.9	-0.1	-0.15	0.4	3.16	2.95	3.08	3.16	-17.51	-10.83	50.14
6	-4	-4	0	0	0	-0.9	-0.1	-0.15	0.4	3.16	2.95	3.08	3.16	-17.51	-10.83	50.14
1	4	3	0	-1	0	-0.9	-0.1	-0.15	0.4	3.16	2.96	3.08	3.16	-17.51	-10.83	50.14
-1	7	2	0	1	0	-0.9	-0.1	-0.15	0.4	3.16	2.96	3.08	3.16	-17.51	-10.83	50.14
8	-7	-2	0	-1	0	-0.9	-0.1	-0.15	0.4	3.16	2.98	3.08	3.16	-17.46	-10.78	50.15
8	3	16	0	0	0	-0.9	-0.1	-0.15	0.4	3.16	2.99	3.08	3.16	-17.46	-10.78	50.15
2	1	-9	0	0	0	-0.9	-0.1	-0.15	0.4	3.16	2.99	3.08	3.16	-17.45	-10.77	50.15
1	-8	10	0	1	0	-0.9	-0.1	-0.15	0.4	3.16	2.97	3.08	3.16	-17.45	-10.77	50.15
-2	2	1	0	0	0	-0.9	-0.1	-0.15	0.4	3.16	2.96	3.08	3.16	-17.45	-10.77	50.15
3	0	-3	0	0	0	-0.9	-0.1	-0.15	0.4	3.16	2.96	3.08	3.16	-17.45	-10.78	50.16
-4	10	-4	0	0	0	-0.9	-0.1	-0.15	0.4	3.16	2.94	3.07	3.16	-17.46	-10.79	50.16
-6	-11	-20	-1	-1	1	-0.9	-0.1	-0.15	0.4	3.16	2.94	3.07	3.16	-17.5	-10.82	50.18
-1	5	5	1	0	-1	-0.9	-0.1	-0.15	0.4	3.16	2.94	3.07	3.16	-17.5	-10.81	50.18
-7	4	15	0	0	1	-0.9	-0.1	-0.15	0.4	3.16	2.94	3.06	3.16	-17.49	-10.81	50.18
7	-8	-5	0	0	-1	-0.9	-0.1	-0.15	0.4	3.16	2.91	3.06	3.16	-17.49	-10.8	50.18
5	1	-13	0	0	0	-0.9	-0.1	-0.15	0.4	3.16	2.88	3.05	3.17	-17.49	-10.8	50.18
-5	2	2	0	1	0	-0.9	-0.1	-0.15	0.4	3.16	2.86	3.05	3.17	-17.49	-10.8	50.18
5	-4	12	0	0	0	-0.9	-0.1	-0.15	0.4	3.17	2.81	3.04	3.17	-17.49	-10.8	50.18
-1759	15859	11429	-26	28053	-5282	0	0	0	0	3.17	2.71	3.04	3.17	-180	0	-180
1741	-15856	-11439	25	-28053	5282	-0.9	-0.1	-0.15	0.4	3.17	2.6	3.03	3.17	-17.58	-10.92	50.24
-1	1	-1	0	0	0	-0.9	-0.1	-0.15	0.4	3.17	2.57	3.03	3.17	-17.59	-10.93	50.24
-2	-2	-1	0	0	0	-0.9	-0.1	-0.15	0.4	3.17	2.56	3.03	3.17	-17.58	-10.94	50.24
2	1	-5	0	0	1	-0.9	-0.1	-0.15	0.4	3.17	2.56	3.03	3.17	-17.59	-10.95	50.24
-12	-5	2	0	0	-1	-0.9	-0.1	-0.15	0.4	3.17	2.62	3.03	3.17	-17.59	-10.95	50.24
6	5	-11	0	0	0	-0.9	-0.1	-0.15	0.4	3.17	2.65	3.03	3.17	-17.6	-10.96	50.25
1	-7	11	0	0	0	-0.9	-0.1	-0.15	0.4	3.17	2.69	3.03	3.17	-17.6	-10.97	50.25
2	-2	7	1	-1	1	-0.9	-0.1	-0.15	0.4	3.17	2.8	3.04	3.17	-17.56	-10.91	50.23
7	-1	19	0	0	0	-0.9	-0.1	-0.15	0.4	3.17	2.85	3.04	3.17	-17.55	-10.9	50.23
4	7	-4	0	0	0	-0.9	-0.1	-0.15	0.4	3.17	2.88	3.04	3.17	-17.53	-10.89	50.22
1	7	7	0	0	-1	-0.9	-0.1	-0.15	0.4	3.17	2.89	3.05	3.17	-17.53	-10.88	50.22
-6	2	-7	0	0	0	-0.9	-0.1	-0.15	0.4	3.17	2.89	3.05	3.17	-17.52	-10.87	50.22
6	-2	-1	0	0	0	-0.9	-0.1	-0.15	0.4	3.17	2.91	3.05	3.17	-17.52	-10.86	50.22
4	-3	-11	0	0	0	-0.9	-0.1	-0.15	0.4	2.92	2.92	3.06	3.17	-17.51	-10.86	50.22
9	2	-8	0	0	0	-0.9	-0.1	-0.15	0.4	3.17	2.93	3.06	3.17	-17.46	-10.8	50.2
1	-6	11	0	1	0	-0.9	-0.1	-0.15	0.4	3.17	2.93	3.07	3.17	-17.46	-10.8	50.21
0	4	-4	0	0	0	-0.9	-0.1	-0.15	0.4	3.17	2.93	3.07	3.17	-17.46	-10.8	50.21
-6	4	0	0	-1	0	-0.9	-0.1	-0.15	0.4	3.17	2.94	3.08	3.17	-17.46	-10.8	50.21
0	-2	1	0	0	1	-0.9	-0.1	-0.15	0.4	3.17	2.96	3.08	3.17	-17.46	-10.8	50.21
3	-12	-7	0	0	0	-0.9	-0.1	-0.15	0.4	3.17	2.97	3.08	3.16	-17.46	-10.8	50.21
1	5	10	0	1	0	-0.9	-0.1	-0.15	0.4	3.16	2.97	3.09	3.16	-17.46	-10.8	50.21
10	-4	-1	0	-1	0	-0.9	-0.1	-0.15	0.4	3.16	2.98	3.09	3.16	-17.43	-10.78	50.21
3	4	0	0	0	-1	-0.9	-0.1	-0.15	0.4	3.16	2.99	3.09	3.16	-17.43	-10.77	50.2
-5	5	7	0	0	0	-0.9	-0.1	-0.15	0.4	3.16	2.99	3.09	3.16	-17.42	-10.77	50.2
-11	0	8	0	0	0	-0.9	-0.1	-0.15	0.4	2.99	2.99	3.1	3.16	-17.42	-10.77	50.2
1	-5	-2	0	0	0	-0.9	-0.1	-0.15	0.4	3.16	3	3.1	3.16	-17.41	-10.76	50.2
0	8	-6	0	0	0	-0.9	-0.1	-0.15	0.4	3.16	3	3.1	3.16	-17.41	-10.76	50.21
1	-8	0	0	0	0	-0.9	-0.1	-0.15	0.4	3.16	3	3.1	3.16	-17.4	-10.76	50.21
9	9	-13	0	1	0	-0.9	-0.1	-0.15	0.4	3.16	2.99	3.09	3.16	-17.42	-10.76	50.23
2	-7	21	0	0	0	-0.9	-0.1	-0.15	0.4	3.16	2.99	3.09	3.16	-17.43	-10.76	50.24
3	3	-11	0	0	0	-0.9	-0.1	-0.15	0.4	3.16	2.99	3.09	3.16	-17.43	-10.76	50.24
-5	-2	-11	0	0	0	-0.9	-0.1	-0.15	0.4	3.16	2.99	3.09	3.16	-17.43	-10.76	50.23
-4	-1	13	0	0	0	-0.9	-0.1	-0.15	0.4	3.16	2.99	3.09	3.16	-17.43	-10.76	50.23
6	-3	0	0	0	0	-0.9	-0.1	-0.15	0.4	3.16	2.99	3.09	3.16	-17.43	-10.76	50.23
-2	-1	-10	0	0	0	-0.9	-0.1	-0.15	0.4	3.16	2.99	3.09	3.16	-17.44	-10.76	50.24
-2	0	20	0	-1	0	-0.9	-0.1	-0.15	0.41	3.16	2.99	3.09	3.16	-17.41	-10.74	50.25
2	7	-12	0	0	0	-0.9	-0.1	-0.15	0.41	3.16	2.99	3.09	3.16	-17.41	-10.74	50.25
2	-2	-9	0	0	0	-0.9	-0.1	-0.15	0.41	3.16	2.99	3.09	3.16	-17.41	-10.74	50.25
-9	1	-2	0	0	0	-0.9	-0.1	-0.15	0.41	3.16	2.99	3.09	3.16	-17.41	-10.74	50.25
7	3	1	0	0	0	-0.9	-0.1	-0.15	0.41	3.16	2.99	3.09	3.16	-17.41	-10.74	50.25
2	-3	10	0	0	0	-0.9	-0.1	-0.15	0.41	3.16	2.99	3.09	3.16	-17.41	-10.74	50.25
-3	-3	4	0	0	1	-0.9	-0.1	-0.15	0.41	2.99	2.99	3.09	3.16	-17.41	-10.74	50.25
4	10	-3	0	0	-1	-0.9	-0.1	-0.15	0.41	3.16	2.99	3.09	3.16	-17.4	-10.72	50.26
7	-5	-3	0	1	0	-0.9	-0.1	-0.15	0.41	3.16	2.99	3.09	3.16	-17.4	-10.72	50.26
2	-3	5	0	0	0	-0.9	-0.1	-0.15	0.41	3.16	2.99	3.09	3.16	-17.4	-10.72	50.26
-5	0	2	0	0	0	-0.9	-0.1	-0.15	0.41	3.16	2.99	3.09	3.16	-17.4	-10.72	50.26
3	1	-14	0	0	1	-0.9	-0.1	-0.15	0.41	3.16	2.99	3.09	3.16	-17.41	-10.72	50.26
-12	3	16	0	0	-1	-0.9	-0.1	-0.15	0.41	3.16	2.99	3.09	3.16	-17.41	-10.72	50.26
12	-8	3	-1	0	0	-0.9	-0.1	-0.15	0.41	3.16	2.99	3.09	3.16	-17.41	-10.72	50.27
-4	6	4	1	0	0	-0.9	-0.1	-0.15	0.41	3.16	3.08	3.08	3.16	-17.41	-10.72	50.27
-4	-11	-1	0	0	0	-0.9	-0.1	-0.15	0.41	3.16	2.99	3.08	3.16	-17.4	-10.72	50.28
-3	12	-14	0	0	0	-0.9	-0.1	-0.15	0.41	3.16	2.98	3.08	3.16	-17.4	-10.73	50.28
4	3	-6	-1	0	1	-0.9	-0.1	-0.15	0.41	2.98	2.98	3.08	3.17	-17.4	-10.73	50.28
-3	1	1	1	0	-1	-0.9	-0.1	-0.15	0.41	2.98	2.98	3.08	3.17	-17.4	-10.73	50.28
-5	-3	21	-1	0	0	-0.9	-0.1	-0.15	0.41	3.16	2.99	3.08	3.17	-17.4	-10.73	50.28
4	0	-13	1	0	1	-0.9	-0.1	-0.15	0.41	3.17	2.99	3.08	3.17	-17.4	-10.73	50.28
9	-4	4	0	0	-1	-0.9	-0.1	-0.15	0.41	3.17	2.99	3.08	3.17	-17.41	-10.73	50.29
