# Supplementary material for: Image Generation for 2D-CNN Using Time-Series Signal Features from Foot Gesture Applied to Select Cobot Operating Mode
Source: Sensors (Basel). 2021 Aug 26;21(17):5743. doi: 10.3390/s21175743 (PMC8434500; doi:10.3390/s21175743)
Supplement: Supplementary file 1 [file sensors-21-05743-s001.zip › data_fadwa/Cigarette crush with the forefoot/ccf9.xlsx]

## Sheet: ccf9
-1	9	-1	0	0	0	0.09	-0.15	0.08	0.98	3.13	2.97	3.1	3.11	11.52	15.7	-167.67
11	-4	6	0	0	0	0.09	-0.15	0.08	0.98	3.13	2.98	3.1	3.11	11.51	15.71	-167.67
-6	-9	6	0	0	0	0.09	-0.15	0.08	0.98	3.13	2.98	3.1	3.12	11.52	15.72	-167.66
-11	-1	8	0	0	0	0.09	-0.15	0.08	0.98	3.14	2.99	3.11	3.12	11.52	15.73	-167.66
4	-1	5	0	0	0	0.09	-0.15	0.08	0.98	3.14	3.01	3.11	3.12	11.51	15.74	-167.66
14	-15	8	0	-1	0	0.09	-0.15	0.08	0.98	3.14	3.03	3.13	3.13	11.35	15.64	-167.66
2	-8	-5	0	0	0	0.09	-0.15	0.08	0.98	3.15	3.04	3.13	3.14	11.32	15.64	-167.66
2	-5	-7	0	0	0	0.09	-0.15	0.08	0.98	3.16	3.04	3.14	3.15	11.29	15.64	-167.65
7	-3	-1	-1	0	0	0.09	-0.15	0.08	0.98	3.04	3.04	3.16	3.16	11.26	15.65	-167.65
0	1	1	1	1	0	0.09	-0.15	0.08	0.98	3.17	3.04	3.14	3.16	11.24	15.66	-167.65
-1	-8	11	0	0	0	0.09	-0.15	0.08	0.98	3.03	3.03	3.14	3.16	11.21	15.66	-167.63
-8	-5	-14	0	0	0	0.09	-0.15	0.08	0.98	3.17	3.03	3.14	3.16	11.2	15.68	-167.63
-14	-21	13	1	0	0	0.09	-0.15	0.08	0.98	3.17	3.01	3.14	3.16	11.19	15.82	-167.54
-11	9	-5	0	0	0	0.09	-0.15	0.08	0.98	3.17	3	3.13	3.15	11.21	15.84	-167.54
-3	-7	1	0	0	0	0.09	-0.15	0.08	0.98	3.16	3	3.12	3.15	11.22	15.86	-167.53
-5	-3	-12	0	0	1	0.09	-0.15	0.08	0.98	3.16	3	3.12	3.14	11.24	15.88	-167.53
-7	8	-26	0	-2	0	0.09	-0.15	0.08	0.98	3.16	3	3.11	3.14	11.27	15.86	-167.53
7	2	5	0	0	0	0.09	-0.15	0.08	0.98	2.99	2.99	3.1	3.14	11.28	15.81	-167.54
8	1	26	0	-1	0	0.09	-0.15	0.08	0.98	3.15	2.98	3.09	3.14	11.29	15.76	-167.55
30	36	13	0	3	0	0.09	-0.15	0.08	0.98	3.15	2.96	3.08	3.14	11.37	15.66	-167.58
-7	-1	-8	0	0	0	0.09	-0.15	0.08	0.98	3.15	2.95	3.08	3.14	11.37	15.67	-167.58
-3	-3	-15	0	0	-1	0.09	-0.15	0.08	0.98	3.16	2.93	3.14	3.14	11.37	15.69	-167.58
1	-4	0	0	0	0	0.09	-0.15	0.08	0.98	3.16	2.93	3.08	3.15	11.38	15.72	-167.57
-9	0	11	-1	0	0	0.09	-0.15	0.08	0.98	3.16	2.92	3.08	3.15	11.38	15.74	-167.57
-1	5	-8	0	0	0	0.09	-0.15	0.08	0.98	3.16	2.91	3.08	3.15	11.38	15.75	-167.56
-1	-2	10	0	0	0	0.09	-0.15	0.08	0.98	2.9	2.9	3.08	3.15	11.37	15.77	-167.56
-16	4	-21	1	0	0	0.09	-0.15	0.08	0.98	3.16	2.89	3.08	3.15	11.37	15.94	-167.55
-3	6	9	0	0	0	0.09	-0.15	0.08	0.98	3.16	2.88	3.08	3.15	11.37	15.94	-167.55
3	-5	2	0	0	1	0.09	-0.15	0.08	0.98	3.16	2.86	3.07	3.14	11.38	15.96	-167.55
-5	0	2	0	0	-1	0.09	-0.15	0.08	0.98	2.85	2.85	3.07	3.14	11.38	15.96	-167.55
-2	-2	-12	0	-1	1	0.09	-0.15	0.08	0.98	3.16	2.86	3.07	3.14	11.39	15.96	-167.55
3	2	2	0	0	0	0.09	-0.15	0.08	0.98	3.16	2.85	3.07	3.14	11.4	15.95	-167.55
-1	2	-4	0	0	0	0.09	-0.15	0.08	0.98	3.16	2.85	3.07	3.14	11.4	15.95	-167.55
-26653	-20369	-9931	-7169	24833	7935	0.09	-0.15	0.09	1.27	2.86	2.86	3.14	3.14	6.3	21.01	-164.45
26653	20370	9943	7169	-24832	-7936	0.09	-0.15	0.08	0.98	3.16	2.86	3.07	3.14	11.44	15.99	-167.54
-3	-1	-8	0	0	1	0.09	-0.15	0.08	0.98	3.16	2.87	3.07	3.14	11.44	15.99	-167.54
-11	-4	7	-1	0	-1	0.09	-0.15	0.08	0.98	3.16	3.07	3.07	3.14	11.44	15.99	-167.54
12	5	-5	1	0	0	0.09	-0.15	0.08	0.98	2.87	2.87	3.07	3.14	11.44	15.99	-167.54
0	0	6	-1	0	0	0.09	-0.15	0.08	0.98	3.16	2.87	3.07	3.14	11.44	15.99	-167.54
-2	0	-2	1	0	0	0.09	-0.15	0.08	0.98	3.16	2.87	3.07	3.14	11.44	16	-167.54
-8	3	-1	0	0	1	0.09	-0.15	0.08	0.98	3.16	2.87	3.07	3.14	11.45	16	-167.54
13	-1	-3	-1	0	0	0.09	-0.15	0.08	0.98	2.87	2.87	3.07	3.14	11.45	16.03	-167.54
-4	4	1	0	0	0	0.09	-0.15	0.08	0.98	3.15	2.87	3.07	3.14	11.45	16.03	-167.54
-6	-4	8	0	0	0	0.09	-0.15	0.08	0.98	3.16	2.87	3.07	3.14	11.44	16.03	-167.54
-6	-4	-8	1	0	-1	0.09	-0.15	0.08	0.98	3.16	2.87	3.07	3.14	11.45	16.04	-167.54
7	-7	-2	-1	-1	1	0.09	-0.15	0.08	0.98	3.16	3.07	3.07	3.14	11.44	16.04	-167.54
-1	6	1	0	1	-1	0.09	-0.15	0.08	0.98	3.16	2.87	3.07	3.14	11.44	16.04	-167.54
9	1	4	0	0	0	0.09	-0.15	0.08	0.98	3.16	2.87	3.07	3.14	11.44	16.04	-167.54
-11	-7	11	1	0	0	0.09	-0.15	0.08	0.98	3.16	2.87	3.07	3.14	11.44	16.04	-167.54
13	4	-26	0	-1	1	0.09	-0.15	0.08	0.98	2.9	2.9	3.08	3.13	11.45	16.02	-167.54
0	-8	-19	0	-1	0	0.09	-0.15	0.08	0.98	3.14	2.97	3.09	3.08	11.46	15.99	-167.54
11	11	14	1	-1	0	0.09	-0.15	0.08	0.98	3.09	3.05	3.11	2.88	11.48	15.93	-167.54
-8	1	10	0	0	0	0.09	-0.15	0.08	0.98	2.84	3.11	3.14	0.05	11.5	15.84	-167.54
12	2	16	1	-1	0	0.09	-0.15	0.08	0.98	0	3.14	0	0	11.54	15.74	-167.54
13	11	20	0	-1	0	0.09	-0.15	0.08	0.98	0	3.12	3.15	0	11.59	15.62	-167.53
21	1	45	2	0	0	0.09	-0.14	0.09	0.98	0.01	3.11	3.14	0	11.66	15.47	-167.53
305	1521	-655	64	-2	-46	0.14	-0.14	0.21	0.96	0.01	3.07	3.12	0	26.2	11.83	-160.46
-493	167	-89	-6	9	0	0.15	-0.14	0.22	0.95	0	3.11	3.11	0	27.91	11.28	-158.82
-516	47	-288	-7	1	7	0.17	-0.14	0.23	0.95	0	3.05	3.1	0	29.53	10.81	-157.32
-1175	-224	-557	-13	9	20	0.17	-0.14	0.24	0.94	0	3.05	3.11	0	30.95	10.72	-156.18
-255	32	-158	-16	6	31	0.17	-0.15	0.25	0.94	0	3.03	3.13	0	32.09	11.08	-155.84
592	385	215	-8	-4	12	0.17	-0.15	0.26	0.94	0	2.98	0	0	32.88	11.31	-156.26
322	263	204	-6	2	0	0.16	-0.15	0.26	0.94	0	2.83	3.09	0	33.45	11.57	-156.83
6	94	-114	-8	4	3	0.16	-0.16	0.26	0.94	0	2.8	0	0	33.89	12.03	-157.43
1161	1032	1064	40	8	-61	-0.09	-0.24	0.26	0.93	0	2.71	0	0	30.01	30	177.33
-89	38	-159	11	1	-6	-0.08	-0.25	0.26	0.93	0	3.13	3.13	0	31.59	30.78	179.14
819	407	432	17	-6	-17	-0.07	-0.26	0.28	0.92	0	1.79	3.13	0	33.68	31.25	-178.59
1073	448	33	26	-21	-30	-0.05	-0.27	0.29	0.92	0	1.93	3.15	0	36.52	31.07	-175.3
427	-58	-123	27	-39	-36	-0.01	-0.27	0.31	0.91	0	2.22	3.15	0	40.01	29.67	-170.81
-1058	-558	-534	18	-27	-21	0.03	-0.26	0.33	0.91	0	2.31	0	0	43.75	27.15	-165.3
-1350	-825	-578	7	-22	-7	0.08	-0.26	0.35	0.9	0	2.47	3.13	0	47.23	23.76	-159.62
-3035	519	-2047	-213	71	205	0.23	-0.19	0.39	0.87	0	3.13	3.13	0	50.45	9.3	-146.27
-519	-99	535	-10	24	18	0.21	-0.19	0.37	0.88	0	2.56	3.11	0	48.8	10.5	-148.23
-637	-411	-29	-14	41	29	0.19	-0.2	0.36	0.89	0	2.55	0	0	47.38	12.68	-150.74
35	-536	142	-22	35	32	0.15	-0.21	0.35	0.9	0	2.57	3.05	0	45.85	16.16	-154.21
332	-324	426	-14	13	27	0.1	-0.23	0.33	0.91	0	2.63	3.05	0	43.73	20.11	-158.87
767	-412	596	-5	9	20	0.05	-0.24	0.31	0.92	0	2.76	3.09	0	40.91	24.1	-164.57
1488	90	1006	6	-5	4	-0.01	-0.25	0.29	0.92	0	2.7	3.12	0	37.5	27.61	-171.15
1871	1522	-141	279	-178	-365	0.07	-0.25	0.35	0.9	0	2.52	3.16	0	46.71	23.96	-160.65
-2205	-1278	-806	0	-15	8	0.13	-0.25	0.37	0.89	0	2.39	3.17	0	49.96	20.1	-154.23
-1902	-925	-1165	-23	22	34	0.18	-0.24	0.39	0.87	0	2.42	3.17	0	52.6	16.73	-148.67
-1542	-483	-1017	-33	20	41	0.22	-0.24	0.4	0.86	0	2.22	0	0	54.54	14.01	-144.41
-1124	-116	-945	-39	17	46	0.24	-0.24	0.41	0.85	0	2.08	3.14	0	55.93	12.25	-141.63
-47	488	-550	-40	17	44	0.25	-0.24	0.41	0.84	0	2.24	3.14	0	56.69	11.54	-140.32
1269	1007	-87	-30	-2	29	0.25	-0.24	0.42	0.84	0	2.06	3.12	0	56.76	11.39	-140.43
5806	1056	4350	-88	66	112	-0.04	-0.27	0.3	0.91	0	3.04	3.04	0	38.43	31.24	-174.06
1607	621	670	29	-29	-39	-0.07	-0.26	0.29	0.92	0	2.35	3.01	0	35.76	31.79	-178.85
904	428	370	27	-24	-45	-0.09	-0.25	0.29	0.92	0	2.29	3.03	0	34	31.43	178.04
-130	100	49	23	-14	-40	-0.1	-0.24	0.28	0.92	0	2.32	3.04	0	33.14	30.6	176.65
-1107	-70	-368	15	9	-25	-0.1	-0.24	0.28	0.92	0	2.47	0	0	32.92	30.04	176.64
-928	-126	-256	11	10	-11	-0.1	-0.24	0.28	0.92	0	2.63	3.11	0	33.06	29.9	177.29
-534	-124	-254	9	4	-6	-0.09	-0.24	0.28	0.92	0	2.73	3.12	0	33.5	29.96	178.33
-22919	22920	4928	-56	-19305	-28576	0	0	0	0	0	2.86	3.11	0	180	0	-180
21877	-24519	-4187	0	19274	28609	0.09	-0.18	0.21	0.96	0	3.1	0	0	26.93	18.26	-165.13
118	-141	-274	6	7	-2	0.09	-0.18	0.2	0.96	0	3.02	3.11	0	25.82	17.89	-165.45
109	-163	-127	2	3	-1	0.09	-0.18	0.19	0.96	0	3.04	3.11	0	24.83	17.64	-165.69
75	-140	-163	1	2	0	0.09	-0.17	0.19	0.96	0	3.05	3.13	0	23.93	17.46	-165.89
25	-72	28	1	1	0	0.09	-0.17	0.18	0.97	0	3.06	0	0	23.05	17.3	-166.09
38	-99	-2	-2	-3	0	0.09	-0.17	0.17	0.97	0	3.07	3.12	0	22.13	17.11	-166.31
5	-131	54	-4	-2	1	0.09	-0.16	0.16	0.97	0	3.07	3.11	2.09	21.11	16.86	-166.54
