# Supplementary material for: Image Generation for 2D-CNN Using Time-Series Signal Features from Foot Gesture Applied to Select Cobot Operating Mode
Source: Sensors (Basel). 2021 Aug 26;21(17):5743. doi: 10.3390/s21175743 (PMC8434500; doi:10.3390/s21175743)
Supplement: Supplementary file 1 [file sensors-21-05743-s001.zip › data_fadwa/Cigarette crush with the forefoot/ccf90.xlsx]

## Sheet: ccf90
-5	1	-3	0	0	0	-0.86	-0.11	-0.14	0.48	3.14	2.75	3.04	3.15	-19.14	-7.31
-3	-7	5	0	0	0	-0.86	-0.11	-0.14	0.48	3.14	2.67	3.04	3.16	-19.15	-7.32	60.12
-15	-25	-14	0	1	0	-0.86	-0.11	-0.14	0.48	3.15	2.58	3.02	3.16	-19.29	-7.56	60.13
-9	-2	-1	0	0	0	-0.86	-0.11	-0.14	0.48	3.15	2.49	3.16	3.16	-19.31	-7.58	60.21
-6	3	-7	0	0	0	-0.86	-0.11	-0.14	0.48	3.16	2.48	3.01	3.16	-19.34	-7.6	60.22
-8	0	2	0	-1	0	-0.86	-0.11	-0.14	0.48	3.16	2.47	3.01	3.16	-19.36	-7.62	60.23
-3	-4	-20	0	0	0	-0.86	-0.11	-0.14	0.48	3.16	2.48	3	3.16	-19.38	-7.63	60.23
-5	-2	4	0	0	0	-0.86	-0.11	-0.14	0.48	3.16	2.44	3	3.16	-19.39	-7.64	60.24
-1	-4	-1	0	0	0	-0.86	-0.11	-0.14	0.48	3.16	2.42	3	3.16	-19.41	-7.64	60.25
6098	29045	-34861	-23	-12463	11481	0	0	0	0	3.16	2.41	3	3.16	-180	0	60.25
-6095	-29042	34883	23	12463	-11481	-0.86	-0.11	-0.14	0.48	3.16	2.43	3.16	3.16	-19.44	-7.69	180
1	4	-12	1	0	0	-0.86	-0.11	-0.14	0.48	3.16	2.44	3	3.16	-19.44	-7.69	60.26
1	9	-11	-1	0	1	-0.86	-0.11	-0.14	0.48	3.16	2.47	3	3.16	-19.45	-7.69	60.26
-2	-12	1	1	0	-1	-0.86	-0.11	-0.14	0.48	3.16	2.56	3	3.16	-19.45	-7.69	60.25
-10	-1	-1	-1	0	0	-0.86	-0.11	-0.14	0.48	3.16	2.6	3	3.16	-19.44	-7.69	60.25
-3	0	14	1	-1	1	-0.86	-0.11	-0.14	0.48	3.16	2.62	3.01	3.16	-19.44	-7.68	60.26
4	-3	0	0	0	0	-0.86	-0.11	-0.14	0.48	3.16	2.65	3.01	3.16	-19.44	-7.68	60.26
32	7	12	-1	0	0	-0.86	-0.11	-0.14	0.48	3.16	2.66	3.01	3.16	-19.29	-7.58	60.26
-7	1	-9	1	0	0	-0.86	-0.11	-0.14	0.48	3.16	2.66	3.01	3.16	-19.28	-7.58	60.23
-1	6	10	-1	0	0	-0.86	-0.11	-0.14	0.48	3.16	2.64	3.01	3.16	-19.28	-7.58	60.23
11	5	-2	0	0	-1	-0.86	-0.11	-0.14	0.48	3.16	2.63	3	3.17	-19.28	-7.57	60.23
-11	-6	-8	0	1	0	-0.86	-0.11	-0.14	0.48	3.16	2.64	3	3.17	-19.28	-7.57	60.23
-9	2	-11	0	0	1	-0.86	-0.11	-0.14	0.48	3.16	2.63	3	3.17	-19.28	-7.57	60.23
6	-10	5	0	0	-1	-0.86	-0.11	-0.14	0.48	3.16	2.63	3	3.17	-19.28	-7.57	60.23
14	-3	-4	1	0	1	-0.86	-0.11	-0.14	0.48	3.16	2.63	3	3.16	-19.29	-7.59	60.23
4	-1	14	0	0	-1	-0.86	-0.11	-0.14	0.48	3.16	2.64	3	3.17	-19.29	-7.58	60.23
-5	8	8	0	0	0	-0.86	-0.11	-0.14	0.48	3.16	2.64	3	3.16	-19.29	-7.58	60.23
-1	-1	-3	-1	0	1	-0.86	-0.11	-0.14	0.48	3.16	2.64	3	3.16	-19.29	-7.58	60.23
1	-4	-8	0	0	-1	-0.86	-0.11	-0.14	0.48	3.16	2.64	3	3.17	-19.29	-7.58	60.23
-6	6	11	0	0	1	-0.86	-0.11	-0.14	0.48	3.16	2.64	3	3.17	-19.29	-7.58	60.23
3	-3	-3	0	0	-1	-0.86	-0.11	-0.14	0.48	3.16	2.64	3	3.17	-19.29	-7.58	60.23
23779	-12941	-18565	-25	-22887	4737	0	0	0	0	3.16	2.63	3	3.17	180	0	60.23
-23785	12946	18567	26	22887	-4736	-0.86	-0.11	-0.14	0.48	3.16	2.63	3	3.17	-19.3	-7.59	180
-4	-2	-12	0	0	-1	-0.86	-0.11	-0.14	0.48	3.16	2.63	3	3.17	-19.31	-7.59	60.24
1	2	1	-1	0	0	-0.86	-0.11	-0.14	0.48	3.16	2.63	3	3.17	-19.31	-7.59	60.24
6	0	-6	1	0	0	-0.86	-0.11	-0.14	0.48	2.63	2.63	3	3.17	-19.31	-7.59	60.24
-1	-5	7	0	0	0	-0.86	-0.11	-0.14	0.48	2.62	2.62	3	3.17	-19.31	-7.58	60.24
-6	3	5	0	0	1	-0.86	-0.11	-0.14	0.48	3.16	2.61	3	3.17	-19.31	-7.58	60.24
1	-13	-1	0	0	-1	-0.86	-0.11	-0.14	0.48	3.16	2.6	3	3.17	-19.31	-7.58	60.24
-1	-6	-4	0	0	0	-0.86	-0.11	-0.14	0.48	3.16	2.6	3	3.17	-19.31	-7.58	60.24
4	17	7	0	0	1	-0.86	-0.11	-0.14	0.48	3.16	2.6	3	3.17	-19.3	-7.57	60.24
-6	1	-7	0	0	0	-0.86	-0.11	-0.14	0.48	3.16	2.6	3	3.17	-19.3	-7.56	60.24
3	1	-7	0	-1	-1	-0.86	-0.11	-0.14	0.48	2.6	2.6	3.01	3.17	-19.3	-7.56	60.24
-1	-6	8	0	0	0	-0.86	-0.11	-0.14	0.48	3.16	2.61	3.01	3.17	-19.3	-7.55	60.24
-5	-1	-9	0	0	1	-0.86	-0.11	-0.14	0.48	2.61	2.61	3.01	3.17	-19.3	-7.55	60.24
1	-6	9	0	0	0	-0.86	-0.11	-0.14	0.48	3.16	2.6	3.01	3.17	-19.29	-7.55	60.24
-1	8	16	0	0	0	-0.86	-0.11	-0.14	0.48	3.16	2.6	3.01	3.17	-19.29	-7.55	60.24
-7	6	-24	0	0	-1	-0.86	-0.11	-0.14	0.48	3.16	2.6	3.01	3.17	-19.32	-7.54	60.24
1	-1	5	0	1	1	-0.86	-0.11	-0.14	0.48	3.16	2.6	3.01	3.17	-19.32	-7.54	60.25
-4	-3	4	0	-1	-1	-0.86	-0.11	-0.14	0.48	3.16	2.6	3.01	3.17	-19.33	-7.53	60.25
-1	4	-18	0	1	1	-0.86	-0.11	-0.14	0.48	3.16	2.59	3.01	3.17	-19.33	-7.54	60.24
8	0	-10	0	-1	-1	-0.86	-0.11	-0.14	0.48	3.16	2.59	3.01	3.17	-19.33	-7.53	60.24
-4	-1	7	0	1	0	-0.86	-0.11	-0.14	0.48	2.59	3.01	3.01	3.17	-19.33	-7.53	60.24
2	1	13	0	-1	0	-0.86	-0.11	-0.14	0.48	2.6	2.6	3.01	3.17	-19.33	-7.53	60.24
1	-6	12	0	0	1	-0.86	-0.11	-0.14	0.48	3.16	2.6	3.01	3.17	-19.3	-7.52	60.24
-4	2	-8	0	0	0	-0.86	-0.11	-0.14	0.48	3.16	2.6	3.01	3.17	-19.3	-7.52	60.24
-2	-6	-8	0	0	-1	-0.86	-0.11	-0.14	0.48	2.6	2.6	3.01	3.17	-19.3	-7.52	60.24
5	-9	-4	0	0	0	-0.86	-0.11	-0.14	0.48	3.16	2.6	3.01	3.17	-19.29	-7.51	60.24
3	2	13	0	0	1	-0.86	-0.11	-0.14	0.48	3.16	2.6	3.01	3.17	-19.29	-7.51	60.24
-4	0	-8	0	0	0	-0.86	-0.11	-0.14	0.48	3.16	2.62	3.01	3.17	-19.29	-7.52	60.24
3	10	9	0	0	0	-0.86	-0.11	-0.14	0.48	2.64	3.03	3.03	3.17	-19.29	-7.52	60.24
0	-5	15	0	0	-1	-0.86	-0.11	-0.14	0.48	3.16	2.65	3.04	3.17	-19.2	-7.45	60.24
10	10	-2	0	0	0	-0.86	-0.11	-0.14	0.48	3.16	2.7	3.05	3.16	-19.19	-7.44	60.22
3	-6	-14	0	0	0	-0.86	-0.11	-0.14	0.48	3.16	3.06	3.06	3.16	-19.18	-7.43	60.22
4	-6	2	0	0	1	-0.86	-0.11	-0.14	0.48	2.92	2.92	3.08	3.14	-19.17	-7.42	60.22
3	2	-7	0	0	0	-0.86	-0.11	-0.14	0.48	3.11	3.01	3.1	3.07	-19.16	-7.41	60.22
10	-9	-1	0	0	-1	-0.86	-0.11	-0.14	0.48	2.92	3.1	3.13	2.53	-19.14	-7.39	60.22
0	4	-12	0	0	1	-0.86	-0.11	-0.14	0.48	0	3.14	3.15	0	-19.13	-7.38	60.22
-223	520	384	63	6	8	-0.85	-0.16	-0.12	0.48	0	3.14	3.13	0	-22.79	-3.3	60.21
-123	191	-96	2	0	2	-0.85	-0.17	-0.12	0.48	0	3.13	3.08	0	-23.85	-1.81	59.79
132	315	-1302	-14	41	1	-0.85	-0.19	-0.11	0.48	0	3.12	3.03	0	-25.29	-0.63	59.57
-457	264	-865	-43	-3	1	-0.85	-0.2	-0.12	0.48	0	3.11	3	0	-27.22	-0.36	59.3
71	116	1252	34	-25	-1	-0.85	-0.21	-0.12	0.47	3.11	3.11	2.98	0	-28.23	-0.18	58.96
122	150	135	4	-2	-3	-0.84	-0.22	-0.12	0.47	0	3.11	2.96	0	-29.24	0.71	58.64
-81	141	-174	-3	0	0	-0.84	-0.23	-0.12	0.47	0	3.11	2.93	0	-30.32	1.52	58.36
-101	114	-83	-3	-7	1	-0.84	-0.25	-0.11	0.47	0	3.1	2.91	0	-31.24	2.33	58.1
-446	765	-357	-41	-8	-2	-0.83	-0.29	-0.1	0.46	0	3.1	2.93	0	-34.91	5.72	57.83
-119	-47	-43	-8	3	7	-0.84	-0.29	-0.1	0.46	0	3.09	2.99	0	-34.94	5.48	55.83
-269	-86	-103	-8	7	8	-0.84	-0.29	-0.1	0.45	0	3.06	3	0	-34.99	4.96	55.54
-810	-222	55	-8	12	17	-0.84	-0.28	-0.11	0.44	0	3.04	2.94	0	-35.2	4	55.04
-920	-431	-75	-8	15	26	-0.85	-0.28	-0.12	0.43	0	2.86	2.86	0	-35.61	2.58	54.24
-930	-548	-261	-14	18	39	-0.86	-0.28	-0.13	0.41	0	3.07	2.86	0	-36.24	0.47	52.86
-196	-468	-229	-19	9	39	-0.87	-0.28	-0.14	0.37	0	3.04	2.87	0	-36.69	-2.3	50.62
4879	-1512	2427	206	-158	-420	-0.83	-0.3	-0.09	0.46	0	2.89	2.99	1.87	-35.45	7.56	47.28
-3326	-1039	-1245	-24	17	43	-0.79	-0.31	-0.08	0.52	0	2.76	3.02	0	-35.43	11.13	55.89
-3511	-598	-1478	-37	26	71	-0.76	-0.31	-0.08	0.57	0	2.76	2.99	0	-35.44	13.55	63.41
-3344	-494	-1804	-55	38	96	-0.74	-0.32	-0.09	0.59	0	2.82	2.92	0	-36.21	14.33	69.39
1444	1314	72	-55	8	96	-0.73	-0.32	-0.1	0.59	0	2.87	2.82	0	-36.95	13.49	72.87
457	994	433	-20	-10	47	-0.74	-0.31	-0.1	0.58	2.94	2.77	2.77	0	-36.69	12.23	73.27
113	44	272	-24	21	56	-0.76	-0.3	-0.11	0.56	0	2.88	2.79	0	-36.57	10.15	71.95
8484	1318	3475	186	-70	-359	-0.85	-0.28	-0.11	0.43	0	2.68	2.94	0	-34.88	3.08	69.21
-2928	-1030	-1340	-19	15	33	-0.82	-0.29	-0.11	0.48	0	2.31	2.99	0	-35.39	5.82	52
-3823	-867	-1724	-34	24	64	-0.8	-0.3	-0.11	0.51	2	2	2.98	0	-36.17	7.42	58.13
-2907	-762	-1327	-55	34	100	-0.78	-0.3	-0.12	0.53	0	2.51	2.93	0	-37.38	7.29	62.91
2076	1386	581	-36	-6	66	-0.79	-0.3	-0.13	0.52	0	2.79	2.88	0	-37.84	6.27	65.38
258	599	112	-12	-13	40	-0.8	-0.3	-0.13	0.51	0	2.83	2.82	0	-37.6	5.08	65.11
285	55	249	-20	14	39	-0.81	-0.29	-0.14	0.49	2.8	2.88	2.88	0	-37.16	3.41	63.69
6887	548	2683	173	-72	-339	-0.83	-0.28	-0.11	0.47	0	2.68	2.98	0	-34.57	4.31	61.15
-3591	-1165	-1213	-17	13	36	-0.8	-0.28	-0.11	0.52	0	2.39	3	0	-34.8	7.08	57.55
-2542	-408	-885	-31	22	63	-0.77	-0.29	-0.11	0.55	0	2.13	2.97	0	-35.16	8.89	63.55
-2425	-423	-1080	-41	25	80	-0.76	-0.3	-0.11	0.57	2.42	2.42	2.96	0	-35.89	9.45	68.1
1980	1083	156	-42	1	59	-0.76	-0.3	-0.12	0.57	0	2.6	2.92	0	-36.32	8.96	70.63
920	680	959	-1	-14	26	-0.76	-0.29	-0.12	0.56	0	2.71	2.87	0	-35.87	8.29	70.87
177	141	-93	-22	7	35	-0.77	-0.29	-0.12	0.55	0	2.66	2.91	0	-35.47	7.4	70.23
6200	1407	2783	108	-23	-217	-0.83	-0.26	-0.12	0.47	0	2.49	2.95	0	-33.36	2.68	68.72
-2285	-635	-800	-6	4	11	-0.81	-0.27	-0.12	0.5	0	2.55	2.98	0	-33.45	4.45	58.13
-2108	-486	-807	-16	12	35	-0.8	-0.27	-0.12	0.53	0	2.49	2.93	0	-33.71	5.71	62.08
-1520	-382	-710	-21	9	44	-0.78	-0.27	-0.12	0.54	0	2.65	2.95	0	-34.14	6.29	65.33
-266	-28	-252	-18	10	45	-0.78	-0.27	-0.12	0.55	2.92	2.92	2.95	0	-34.56	6.27	67.45
1434	564	430	-17	-8	19	-0.78	-0.27	-0.12	0.55	0	3.01	2.94	0	-34.47	5.97	68.32
767	306	213	4	-8	9	-0.78	-0.27	-0.12	0.54	0	3.08	2.92	0	-34.05	5.73	68.17
2458	-323	2255	-24	9	-41	-0.86	-0.16	-0.13	0.46	0	3.11	3.04	0	-23.95	-4.22	67.75
-298	-236	-625	-2	2	1	-0.86	-0.16	-0.14	0.47	0	3.12	0	0	-23.41	-5.04	57.44
-125	-249	85	-1	-13	4	-0.86	-0.15	-0.14	0.47	0	3.06	3.04	2.9	-22.48	-5.82	57.93
44	-166	406	1	-8	3	-0.86	-0.13	-0.14	0.47	2.96	2.95	3.01	3.06	-21.3	-6.4	58.31
191	-23	-198	19	20	6	-0.86	-0.13	-0.14	0.47	3.08	2.87	2.97	3.1	-20.57	-6.67	58.55
53	-65	139	6	5	2	-0.86	-0.12	-0.14	0.47	3.13	2.95	2.95	3.13	-20.34	-7.09	58.65
92	-65	-5	6	-4	2	-0.86	-0.12	-0.14	0.47	3.14	2.73	2.93	3.15	-20.06	-7.21	58.74
68	-205	-374	6	6	1	-0.86	-0.12	-0.14	0.47	3.15	2.69	2.92	3.15	-19.76	-7.77	58.77
3	-5	-11	0	0	0	-0.86	-0.12	-0.14	0.47	2.67	2.92	2.92	3.16	-19.76	-7.79	58.96
2	-4	7	0	-1	0	-0.86	-0.12	-0.14	0.47	2.58	2.58	2.92	3.16	-19.75	-7.79	58.97
8	16	13	0	1	0	-0.86	-0.12	-0.14	0.47	3.16	2.49	2.91	3.16	-19.74	-7.8	58.97
-4	-10	2	0	0	0	-0.86	-0.12	-0.14	0.47	3.16	2.41	2.91	3.16	-19.75	-7.82	58.98
-8	-4	-14	0	0	0	-0.86	-0.12	-0.14	0.47	3.17	2.4	2.91	3.16	-19.76	-7.83	58.99
-4	2	2	0	0	0	-0.86	-0.12	-0.14	0.47	2.36	2.92	2.92	3.16	-19.77	-7.84	58.99
-25	-22	-16	0	0	0	-0.86	-0.12	-0.14	0.47	3.17	2.31	2.93	3.16	-19.85	-8.05	59
-5	-1	-5	0	0	0	-0.86	-0.12	-0.14	0.47	3.17	2.34	2.94	3.16	-19.84	-8.06	59.07
6	-1	-3	0	0	0	-0.86	-0.12	-0.14	0.47	3.17	2.32	2.95	3.16	-19.84	-8.06	59.07
2	-3	-4	0	0	1	-0.86	-0.12	-0.15	0.47	2.38	2.38	2.96	3.16	-19.83	-8.07	59.07
-5	0	1	0	0	-1	-0.86	-0.12	-0.15	0.47	3.17	2.41	2.96	3.17	-19.83	-8.07	59.08
3	1	13	0	-1	0	-0.86	-0.12	-0.15	0.47	3.17	2.43	2.96	3.17	-19.82	-8.08	59.08
-1	-2	-3	0	0	1	-0.86	-0.12	-0.15	0.47	3.17	2.48	2.97	3.17	-19.82	-8.08	59.08
7	7	9	1	1	0	-0.86	-0.11	-0.14	0.47	3.17	2.5	2.97	3.17	-19.76	-8.07	59.08
-9	3	-4	0	0	0	-0.86	-0.11	-0.14	0.47	3.17	2.51	2.98	3.17	-19.77	-8.07	59.07
-2	-4	2	0	0	-1	-0.86	-0.11	-0.14	0.47	3.17	2.51	2.98	3.17	-19.77	-8.07	59.07
-5	3	0	0	0	1	-0.86	-0.11	-0.14	0.47	3.17	2.53	2.98	3.17	-19.77	-8.07	59.07
10	2	-18	0	-1	0	-0.86	-0.11	-0.14	0.47	2.55	2.55	2.98	3.17	-19.77	-8.07	59.07
-3	5	-8	0	0	0	-0.86	-0.11	-0.14	0.47	3.17	2.56	2.98	3.16	-19.77	-8.07	59.07
-2	-7	16	0	0	0	-0.86	-0.11	-0.14	0.47	3.17	2.57	2.98	3.16	-19.77	-8.07	59.07
0	-7	5	0	0	-1	-0.86	-0.11	-0.14	0.47	3.17	2.58	2.98	3.16	-19.77	-8.07	59.07
5	-2	-4	0	1	1	-0.86	-0.11	-0.14	0.47	2.57	2.57	2.98	3.16	-19.75	-8.06	59.07
-6	2	-7	0	-1	0	-0.86	-0.11	-0.14	0.47	3.17	2.59	2.98	3.16	-19.75	-8.06	59.06
8	6	8	0	1	-1	-0.86	-0.11	-0.14	0.47	3.17	2.57	2.99	3.16	-19.75	-8.06	59.06
1	1	6	0	-1	1	-0.86	-0.11	-0.14	0.47	3.17	2.57	2.99	3.16	-19.75	-8.06	59.06
9	8	1	0	1	-1	-0.86	-0.11	-0.14	0.47	2.57	2.99	2.99	3.16	-19.75	-8.06	59.06
-2	-5	9	0	0	1	-0.86	-0.11	-0.14	0.47	3.17	2.61	2.99	3.16	-19.75	-8.06	59.06
-8	-7	-4	-1	0	0	-0.86	-0.11	-0.14	0.47	3.17	2.7	3.01	3.16	-19.75	-8.06	59.06
29	7	2	1	-2	0	-0.86	-0.11	-0.14	0.47	2.82	2.82	3.01	3.16	-19.48	-7.92	59.06
4	-2	-1	0	0	0	-0.86	-0.11	-0.14	0.47	2.84	2.84	3.01	3.16	-19.44	-7.9	58.99
11	4	6	0	1	0	-0.86	-0.11	-0.14	0.47	3.16	2.83	3	3.16	-19.42	-7.89	58.98
-1	1	7	0	0	0	-0.86	-0.11	-0.14	0.47	3.16	2.81	3	3.16	-19.41	-7.88	58.97
2	-2	7	0	0	-1	-0.86	-0.11	-0.14	0.47	3.16	2.78	3	3.16	-19.4	-7.88	58.96
3	-2	-12	0	1	0	-0.86	-0.11	-0.14	0.47	2.76	3	3	3.16	-19.41	-7.87	58.96
4	7	5	0	0	0	-0.86	-0.11	-0.14	0.47	3.17	2.75	3	3.16	-19.41	-7.87	58.96
-30	-25	-8	-1	0	0	-0.86	-0.11	-0.14	0.47	3.17	2.71	3	3.16	-19.53	-7.94	58.96
-5	5	1	1	-1	0	-0.86	-0.11	-0.14	0.47	3.17	2.71	2.99	3.16	-19.53	-7.94	59
-3	4	-8	0	0	0	-0.86	-0.11	-0.14	0.47	2.71	2.71	2.99	3.16	-19.53	-7.94	59
11	2	-11	0	0	1	-0.86	-0.11	-0.14	0.47	3.17	2.72	2.99	3.16	-19.53	-7.94	59.01
5	3	1	0	0	-1	-0.86	-0.11	-0.14	0.47	3.17	2.72	3	3.16	-19.53	-7.94	59.01
5	1	11	-1	0	1	-0.86	-0.11	-0.14	0.47	3.17	2.71	3	3.16	-19.52	-7.94	59.01
-6	2	20	1	0	0	-0.86	-0.11	-0.14	0.47	3.17	3	3	3.16	-19.52	-7.94	59.01
3	0	-28	0	0	-1	-0.86	-0.11	-0.14	0.47	3.17	2.72	3	3.16	-19.48	-7.94	59.01
-11	-2	21	0	0	1	-0.86	-0.11	-0.14	0.47	3.17	3	3	3.16	-19.47	-7.94	58.99
-2	-4	-8	0	0	0	-0.86	-0.11	-0.14	0.47	3.17	2.72	3	3.16	-19.47	-7.94	58.99
5	-2	-8	0	0	-1	-0.86	-0.11	-0.14	0.47	2.72	2.72	3	3.16	-19.47	-7.94	58.99
-6	0	8	0	0	0	-0.86	-0.11	-0.14	0.47	3.17	2.72	3	3.16	-19.47	-7.94	58.99
2	10	-7	0	0	1	-0.86	-0.11	-0.14	0.47	3.17	2.72	3	3.16	-19.47	-7.94	58.99
0	-5	-20	0	0	0	-0.86	-0.11	-0.14	0.47	3.17	2.72	3	3.16	-19.47	-7.94	58.99
5	2	8	0	0	0	-0.86	-0.11	-0.14	0.47	3.17	2.72	3	3.16	-19.47	-7.93	58.99
4	-4	10	0	0	0	-0.86	-0.11	-0.14	0.47	3.17	2.72	3	3.17	-19.47	-7.93	58.99
-6	5	0	0	1	-1	-0.86	-0.11	-0.14	0.47	3.17	2.73	3	3.16	-19.47	-7.93	58.99
-4	-4	-5	0	0	1	-0.86	-0.11	-0.14	0.47	3.17	2.73	3	3.16	-19.47	-7.93	58.99
7	3	2	0	-1	0	-0.86	-0.11	-0.14	0.47	3.17	3	3	3.16	-19.47	-7.93	58.99
0	3	14	0	0	0	-0.86	-0.11	-0.14	0.47	3.17	2.73	3	3.16	-19.46	-7.94	58.99
4	-2	-9	0	0	0	-0.86	-0.11	-0.14	0.47	3.17	2.72	3.16	3.16	-19.45	-7.93	58.99
-8	-12	5	0	0	0	-0.86	-0.11	-0.14	0.47	2.72	2.72	3	3.16	-19.46	-7.94	58.98
0	12	-7	0	0	-1	-0.86	-0.11	-0.14	0.47	2.73	2.73	3	3.16	-19.46	-7.94	58.99
5	5	7	0	0	1	-0.86	-0.11	-0.14	0.47	3.17	2.73	3	3.16	-19.46	-7.94	58.99
-8	2	-3	0	0	-1	-0.86	-0.11	-0.14	0.47	3.17	2.73	3	3.16	-19.46	-7.94	58.98
4	2	-12	0	0	0	-0.86	-0.11	-0.14	0.47	3.17	2.73	3	3.16	-19.46	-7.94	58.98
0	0	7	0	0	0	-0.86	-0.11	-0.14	0.47	3.17	3	3	3.16	-19.45	-7.94	58.98
3	-7	2	0	0	1	-0.86	-0.11	-0.14	0.47	3.17	2.72	3	3.16	-19.45	-7.94	58.98
3352	7122	-27469	-1	0	24	-0.86	-0.11	-0.14	0	3.17	2.72	3	3.16	-21.9	-14.2	58.98
-3355	-7120	27474	1	1	-24	-0.86	-0.11	-0.14	0.47	3.17	2.7	3	3.16	-19.51	-7.96	3.61
-1	-4	16	0	0	0	-0.86	-0.11	-0.14	0.47	2.7	2.7	3	3.16	-19.51	-7.96	59
6	0	-11	0	0	-1	-0.86	-0.11	-0.14	0.47	3.17	2.7	3	3.16	-19.51	-7.96	59
-9	4	-11	0	-1	1	-0.86	-0.11	-0.14	0.47	3.17	2.71	3	3.16	-19.51	-7.97	59
-3	-3	7	0	0	0	-0.86	-0.11	-0.14	0.47	3.17	2.71	3	3.16	-19.51	-7.97	59
2	1	-9	0	0	0	-0.86	-0.11	-0.14	0.47	3.17	3	3	3.16	-19.51	-7.96	59
-2	-7	-1	0	0	0	-0.86	-0.11	-0.14	0.47	3.17	2.72	3	3.16	-19.51	-7.96	59
7	1	10	0	0	-1	-0.86	-0.11	-0.14	0.47	3.17	2.72	3	3.16	-19.51	-7.96	59
-4	1	-2	-1	0	1	-0.86	-0.11	-0.14	0.47	3.17	2.72	3	3.16	-19.51	-7.96	59
-3	2	7	1	1	0	-0.86	-0.11	-0.14	0.47	3.17	3	3	3.16	-19.51	-7.96	59
3	4	-7	0	-1	-1	-0.86	-0.11	-0.14	0.47	3.17	2.71	3	3.16	-19.51	-7.96	59
-8	3	-7	0	1	1	-0.86	-0.11	-0.14	0.47	3.17	2.71	3	3.16	-19.51	-7.96	59
3	1	6	0	-1	0	-0.86	-0.11	-0.14	0.47	3.17	2.72	3	3.16	-19.51	-7.97	59
-4	-4	6	0	0	0	-0.86	-0.11	-0.14	0.47	3.17	2.72	3.16	3.16	-19.51	-7.97	59
16	2	-11	0	0	0	-0.86	-0.11	-0.14	0.47	3.17	2.71	3	3.16	-19.5	-7.96	59
-10	4	-1	0	0	-1	-0.86	-0.11	-0.14	0.47	2.71	2.71	3	3.17	-19.5	-7.96	58.98
-7	6	-1	0	0	0	-0.86	-0.11	-0.14	0.47	3.17	2.7	3	3.16	-19.5	-7.96	58.98
7	-12	6	0	1	1	-0.86	-0.11	-0.14	0.47	3.17	2.71	3.16	3.16	-19.51	-7.96	58.98
0	-1	0	0	-1	-1	-0.86	-0.11	-0.14	0.47	3.17	2.71	3	3.16	-19.51	-7.96	58.98
2	-1	-3	0	1	0	-0.86	-0.11	-0.14	0.47	3.17	2.71	3.16	3.16	-19.51	-7.96	58.98
-6	2	-4	0	-1	0	-0.86	-0.11	-0.14	0.47	3.17	2.7	3	3.16	-19.51	-7.96	58.98
5	-1	-6	0	0	1	-0.86	-0.11	-0.14	0.47	3.17	2.69	3.16	3.16	-19.51	-7.96	58.98
-2	-6	8	0	1	0	-0.86	-0.11	-0.14	0.47	3.17	2.63	2.99	3.16	-19.55	-7.97	58.98
5	5	8	0	0	0	-0.86	-0.11	-0.14	0.47	3.17	2.55	2.98	3.16	-19.58	-7.96	58.99
0	-8	-9	0	0	-1	-0.86	-0.11	-0.14	0.47	3.17	2.57	2.97	3.16	-19.6	-7.95	58.99
-7	7	-2	0	0	1	-0.86	-0.11	-0.14	0.47	3.17	2.96	3.16	3.16	-19.63	-7.94	58.99
-5	20	-2	0	0	0	-0.86	-0.11	-0.14	0.47	3.17	2.6	2.96	3.16	-19.65	-7.94	59
-10	-5	1	0	0	0	-0.86	-0.11	-0.14	0.47	3.17	2.64	2.95	3.16	-19.67	-7.93	58.99
7	1	-1	0	0	0	-0.86	-0.11	-0.14	0.47	3.17	2.64	2.96	3.16	-19.68	-7.93	59
-9	5	3	0	-1	-1	-0.86	-0.12	-0.14	0.47	2.65	2.65	2.95	3.16	-19.72	-7.92	59
-2	4	-2	0	0	1	-0.86	-0.12	-0.14	0.47	3.17	2.66	2.95	3.17	-19.72	-7.92	59
0	0	5	0	0	0	-0.86	-0.12	-0.14	0.47	3.17	2.65	2.96	3.17	-19.73	-7.92	59
-3	-7	0	0	1	0	-0.86	-0.12	-0.14	0.47	3.17	2.64	2.96	3.17	-19.73	-7.92	59
6	-1	-10	0	-1	0	-0.86	-0.12	-0.14	0.47	3.17	2.67	3.16	3.17	-19.72	-7.92	59
1	2	6	-1	0	-1	-0.86	-0.12	-0.14	0.47	3.17	2.67	2.97	3.16	-19.72	-7.92	59
-4	-8	-5	0	0	0	-0.86	-0.12	-0.14	0.47	3.17	2.68	2.97	3.17	-19.72	-7.93	59
-2	1	-8	1	0	1	-0.86	-0.11	-0.14	0.47	3.17	2.69	2.97	3.17	-19.69	-7.97	59
1	2	2	0	0	0	-0.86	-0.11	-0.14	0.47	3.17	2.97	2.97	3.17	-19.69	-7.97	59
-1	2	-15	-1	0	0	-0.86	-0.11	-0.14	0.47	3.17	2.68	2.97	3.17	-19.69	-7.97	59
-1	-5	7	1	1	0	-0.86	-0.11	-0.14	0.47	3.17	2.68	2.97	3.17	-19.69	-7.97	59
7	-4	1	0	0	0	-0.86	-0.11	-0.14	0.47	3.17	2.68	2.97	3.17	-19.7	-7.98	59
-5	11	11	-1	-1	-1	-0.86	-0.11	-0.14	0.47	3.17	2.68	2.97	3.17	-19.7	-7.98	59
-9	6	-3	0	0	1	-0.86	-0.11	-0.14	0.47	3.17	2.69	2.97	3.17	-19.7	-7.98	59
-1	-6	6	0	0	-1	-0.86	-0.11	-0.14	0.47	3.17	2.69	2.97	3.17	-19.7	-7.98	59
9	-10	-10	1	0	0	-0.86	-0.11	-0.14	0.47	3.17	2.69	2.97	3.17	-19.67	-7.98	59
-8	3	1	0	0	0	-0.86	-0.11	-0.14	0.47	3.17	2.97	3.16	3.16	-19.67	-7.99	58.99
8	-3	13	-1	0	1	-0.86	-0.11	-0.14	0.47	3.17	2.7	2.97	3.16	-19.67	-7.99	58.99
5	-7	-5	1	0	-1	-0.86	-0.11	-0.14	0.47	3.17	2.7	2.97	3.17	-19.66	-7.99	58.99
4	7	0	0	0	0	-0.86	-0.11	-0.14	0.47	3.17	2.7	2.97	3.16	-19.66	-7.99	58.99
1	-2	2	0	0	0	-0.86	-0.11	-0.14	0.47	3.17	2.7	2.97	3.17	-19.66	-7.98	58.99
-7	-3	0	0	0	0	-0.86	-0.11	-0.14	0.47	3.17	2.98	2.98	3.17	-19.65	-7.99	58.99
14	3	-5	-1	0	0	-0.86	-0.11	-0.14	0.47	3.17	2.72	2.99	3.17	-19.58	-7.99	58.99
2	4	-14	0	0	0	-0.86	-0.11	-0.14	0.47	3.17	2.72	2.99	3.17	-19.57	-7.99	58.98
1	4	22	0	0	0	-0.86	-0.11	-0.14	0.47	3.17	2.72	3.17	3.17	-19.56	-7.99	58.98
2	-13	-5	1	0	1	-0.86	-0.11	-0.14	0.47	3.17	2.73	2.99	3.17	-19.55	-7.98	58.97
6	2	-1	0	0	-1	-0.86	-0.11	-0.14	0.47	3.17	2.73	2.99	3.17	-19.54	-7.99	58.97
-4	2	-4	0	0	1	-0.86	-0.11	-0.14	0.47	3.17	2.74	2.99	3.17	-19.54	-7.98	58.98
-6	3	-1	-1	0	-1	-0.86	-0.11	-0.14	0.47	3.17	2.75	2.99	3.17	-19.54	-7.98	58.97
7	-17	8	1	0	1	-0.86	-0.11	-0.14	0.47	3.17	2.75	2.99	3.17	-19.51	-7.97	58.97
-4	10	-6	0	0	-1	-0.86	-0.11	-0.14	0.47	3.17	2.75	2.99	3.17	-19.51	-7.97	58.97
0	2	18	0	0	0	-0.86	-0.11	-0.14	0.47	3.17	2.75	3	3.17	-19.51	-7.97	58.97
3	0	4	0	0	1	-0.86	-0.11	-0.14	0.47	3.17	2.74	3.17	3.17	-19.5	-7.97	58.97
9	-6	-3	-1	0	-1	-0.86	-0.11	-0.14	0.47	3.17	2.74	3	3.17	-19.5	-7.97	58.96
-2	11	-1	1	0	0	-0.86	-0.11	-0.14	0.47	3.17	2.73	3	3.17	-19.5	-7.97	58.96
-3	-4	-3	0	1	0	-0.86	-0.11	-0.14	0.47	3.17	2.73	3	3.17	-19.5	-7.97	58.96
-19	-2	-6	-1	0	1	-0.86	-0.11	-0.14	0.47	3.17	3	3.17	3.17	-19.51	-7.99	58.96
-2	-4	-4	1	-1	0	-0.86	-0.11	-0.14	0.47	3.17	2.73	3	3.17	-19.51	-8	58.96
9	-1	11	0	0	0	-0.86	-0.11	-0.14	0.47	3.17	2.73	3	3.17	-19.51	-8	58.96
-3	8	-18	0	0	0	-0.86	-0.11	-0.14	0.47	3.17	2.73	3	3.17	-19.51	-8	58.96
2	-9	23	0	0	-1	-0.86	-0.11	-0.14	0.47	3.17	2.73	3	3.17	-19.5	-8	58.96
3	-3	-11	0	0	0	-0.86	-0.11	-0.14	0.47	3.17	2.72	3	3.17	-19.5	-8	58.96
9	5	4	0	0	1	-0.86	-0.11	-0.14	0.47	3.17	2.73	3	3.17	-19.5	-8	58.96
1969	-29977	-17920	-26	-29939	-7776	0	0	0	0	3.17	2.73	3	3.17	-180	0	58.96
-1978	29987	17921	25	29940	7776	-0.86	-0.11	-0.14	0.47	3.17	2.71	3.17	3.17	-19.52	-8	-180
-6	-6	-9	1	0	-1	-0.86	-0.11	-0.14	0.47	3.17	2.68	3	3.17	-19.53	-8	58.97
-1	8	14	0	0	0	-0.86	-0.11	-0.14	0.47	3.17	2.65	3	3.17	-19.53	-8.01	58.97
-1	-2	21	0	0	0	-0.86	-0.11	-0.14	0.47	3.17	2.65	3	3.17	-19.54	-8.01	58.97
2	-7	-17	0	0	0	-0.86	-0.11	-0.14	0.47	3.17	2.66	3	3.17	-19.55	-8.02	58.97
-1	0	0	0	0	0	-0.86	-0.11	-0.14	0.47	3.17	2.64	3.01	3.17	-19.56	-8.03	58.98
-6	-1	-15	0	0	1	-0.86	-0.11	-0.14	0.47	3.17	2.63	3.01	3.17	-19.56	-8.03	58.98
-1	11	6	0	-1	0	-0.86	-0.11	-0.14	0.47	3.17	2.62	3.01	3.17	-19.62	-8.06	58.98
3	-9	-5	-1	0	0	-0.86	-0.11	-0.14	0.47	3.17	2.64	3.17	3.17	-19.62	-8.06	58.99
6	-7	-6	1	0	0	-0.86	-0.11	-0.14	0.47	3.17	2.66	3.01	3.17	-19.61	-8.06	58.99
1	9	-3	0	0	-1	-0.86	-0.11	-0.14	0.47	3.17	2.68	3.01	3.17	-19.61	-8.06	58.99
-1	-7	10	0	0	1	-0.86	-0.11	-0.14	0.47	3.17	2.69	3.01	3.17	-19.6	-8.05	58.98
-1	-2	15	0	0	0	-0.86	-0.11	-0.14	0.47	3.17	2.7	3.01	3.17	-19.58	-8.04	58.98
-1	1	-17	-1	0	0	-0.86	-0.11	-0.14	0.47	3.17	2.71	3.01	3.17	-19.57	-8.04	58.98
11	-2	-2	1	0	0	-0.86	-0.11	-0.14	0.47	3.17	2.71	3	3.17	-19.52	-8.01	58.98
-1	1	-6	0	0	0	-0.86	-0.11	-0.14	0.47	3.17	2.71	3	3.17	-19.52	-8.01	58.95
1	2	4	0	0	0	-0.86	-0.11	-0.14	0.47	3.17	2.71	3	3.17	-19.52	-8.01	58.95
1	1	8	0	0	0	-0.86	-0.11	-0.14	0.47	3.17	2.71	3	3.17	-19.52	-8	58.95
-1	5	20	0	0	0	-0.86	-0.11	-0.14	0.47	3.17	2.71	3	3.17	-19.52	-8	58.95
-4	-10	-17	0	0	0	-0.86	-0.11	-0.14	0.47	3.17	2.7	3	3.17	-19.51	-8	58.95
-6	2	-12	-1	0	0	-0.86	-0.11	-0.14	0.47	3.17	2.7	3	3.17	-19.51	-8	58.95
7	11	8	1	1	-1	-0.86	-0.11	-0.14	0.47	3.17	2.69	3	3.17	-19.54	-8.03	58.94
-10	-2	-11	0	0	0	-0.86	-0.11	-0.14	0.47	3.17	2.69	3	3.17	-19.55	-8.02	58.95
-3	0	1	0	0	0	-0.86	-0.11	-0.14	0.47	3.17	2.69	3	3.17	-19.56	-8.03	58.96
4	0	1	0	0	1	-0.86	-0.11	-0.14	0.47	3.17	2.69	3	3.17	-19.56	-8.04	58.96
-2	-4	1	0	0	-1	-0.86	-0.11	-0.14	0.47	3.17	2.69	3	3.17	-19.56	-8.03	58.96
6	-2	9	0	0	0	-0.86	-0.11	-0.14	0.47	3.17	2.69	3	3.17	-19.57	-8.04	58.96
1	1	-4	0	0	1	-0.86	-0.11	-0.14	0.47	3.17	2.69	3	3.17	-19.57	-8.04	58.96
-3	5	12	0	0	-1	-0.86	-0.11	-0.14	0.47	3.17	2.68	3	3.17	-19.57	-8.04	58.96
5	0	-19	0	-1	1	-0.86	-0.11	-0.14	0.47	3.17	2.68	3	3.17	-19.59	-8.05	58.96
-7	1	7	0	0	0	-0.86	-0.11	-0.14	0.47	3.17	2.68	3	3.17	-19.58	-8.05	58.97
3	-3	-10	0	0	0	-0.86	-0.11	-0.14	0.47	3.17	2.68	3	3.17	-19.58	-8.05	58.96
6	0	0	0	0	-1	-0.86	-0.11	-0.14	0.47	3.17	2.67	3	3.17	-19.59	-8.04	58.96
-4	4	11	0	0	1	-0.86	-0.11	-0.14	0.47	3.17	2.66	3	3.17	-19.59	-8.04	58.96
-7	0	10	0	0	-1	-0.86	-0.11	-0.14	0.47	3.17	2.71	3.02	3.17	-19.58	-8.05	58.96
7	-10	-10	-1	0	1	-0.86	-0.11	-0.14	0.47	3.17	2.79	3.03	3.16	-19.58	-8.05	58.96
3	1	-2	0	0	0	-0.86	-0.11	-0.14	0.47	3.17	2.85	3.16	3.16	-19.51	-8.01	58.96
1	7	1	0	-1	0	-0.86	-0.11	-0.14	0.47	3.16	3.05	3.05	3.16	-19.47	-8	58.93
3	5	3	0	0	0	-0.86	-0.11	-0.14	0.47	3.16	2.9	3.06	3.16	-19.44	-7.98	58.92
13	-9	-1	0	0	0	-0.86	-0.11	-0.14	0.47	3.16	2.92	3.06	3.16	-19.41	-7.97	58.91
1	6	17	0	0	0	-0.86	-0.11	-0.14	0.47	3.16	2.92	3.06	3.16	-19.39	-7.96	58.9
5	-6	-5	0	1	0	-0.86	-0.11	-0.14	0.47	3.16	2.92	3.06	3.16	-19.36	-7.95	58.91
3	-1	1	0	0	0	-0.86	-0.11	-0.14	0.47	3.16	2.9	3.06	3.16	-19.34	-7.94	58.9
6	-6	-5	1	1	0	-0.86	-0.11	-0.14	0.47	3.16	2.89	3.05	3.16	-19.41	-7.97	58.89
-4	-1	-11	0	0	0	-0.86	-0.11	-0.14	0.47	3.16	2.88	3.04	3.16	-19.42	-7.96	58.92
-2	-1	10	0	-1	0	-0.86	-0.11	-0.14	0.47	3.16	2.86	3.04	3.16	-19.43	-7.96	58.92
-2	4	3	0	0	0	-0.86	-0.11	-0.14	0.47	3.17	2.86	3.03	3.16	-19.42	-7.95	58.91
-2	0	-1	0	0	0	-0.86	-0.11	-0.14	0.47	3.16	3.03	3.03	3.16	-19.42	-7.96	58.91
7	-1	8	0	0	0	-0.86	-0.11	-0.14	0.47	3.16	3.02	3.02	3.16	-19.41	-7.95	58.92
6	-1	-12	0	0	0	-0.86	-0.11	-0.14	0.47	3.16	2.85	3.02	3.16	-19.41	-7.94	58.92
-15	18	9	0	0	0	-0.86	-0.11	-0.14	0.47	3.16	2.85	3.02	3.16	-19.37	-7.89	58.91
																58.88
