# Supplementary material for: Image Generation for 2D-CNN Using Time-Series Signal Features from Foot Gesture Applied to Select Cobot Operating Mode
Source: Sensors (Basel). 2021 Aug 26;21(17):5743. doi: 10.3390/s21175743 (PMC8434500; doi:10.3390/s21175743)
Supplement: Supplementary file 1 [file sensors-21-05743-s001.zip › data_fadwa/Cigarette crush with the forefoot/ccf91.xlsx]

## Sheet: ccf91
1	6	-11	0	0	-1	-0.86	-0.11	-0.14	0.47	3.16	2.75	2.96	3.16	-19.3	-7.92	58.65
4	-1	22	0	0	1	-0.86	-0.11	-0.14	0.47	3.16	2.8	2.97	3.16	-19.28	-7.91	58.65
5	-4	4	0	0	0	-0.86	-0.11	-0.14	0.47	2.83	2.83	2.99	3.16	-19.26	-7.91	58.64
-6	0	1	0	0	-1	-0.86	-0.11	-0.14	0.47	3.16	2.83	2.99	3.16	-19.24	-7.91	58.65
9	3	-2	0	0	0	-0.86	-0.11	-0.14	0.47	3.16	2.84	3	3.16	-19.23	-7.91	58.65
-3	-6	14	0	0	1	-0.86	-0.11	-0.14	0.47	3.16	2.85	3.01	3.16	-19.22	-7.91	58.64
4	1	-22	0	0	0	-0.86	-0.11	-0.14	0.47	3.16	3.02	3.02	3.15	-19.17	-7.9	58.63
5	-3	-5	0	0	0	-0.86	-0.11	-0.14	0.47	3.15	2.91	3.03	3.15	-19.15	-7.89	58.62
9	0	-16	0	0	0	-0.86	-0.11	-0.14	0.47	3.15	2.94	3.03	3.15	-19.13	-7.88	58.62
0	5	15	0	0	0	-0.86	-0.11	-0.14	0.47	3.15	3.04	3.04	3.15	-19.11	-7.88	58.62
-5	-5	3	0	0	0	-0.86	-0.11	-0.14	0.47	2.96	3.04	3.04	3.15	-19.09	-7.86	58.61
2	4	8	0	0	0	-0.86	-0.11	-0.14	0.47	3.15	2.96	3.05	3.15	-19.07	-7.85	58.61
6	3	-7	0	0	-1	-0.86	-0.11	-0.14	0.47	3.15	2.96	3.05	3.15	-19.06	-7.84	58.6
7	-1	28	0	1	0	-0.86	-0.11	-0.14	0.47	3.15	2.96	3.05	3.15	-19.01	-7.81	58.59
2	-3	-17	1	0	0	-0.86	-0.11	-0.14	0.47	3.15	2.96	3.05	3.15	-19.01	-7.82	58.59
0	-4	10	0	0	1	-0.86	-0.11	-0.14	0.47	3.15	2.95	3.04	3.15	-19.01	-7.82	58.6
-3	0	-6	0	0	-1	-0.86	-0.11	-0.14	0.47	3.15	2.95	3.04	3.15	-19.02	-7.83	58.6
-7	4	-12	-1	0	0	-0.86	-0.11	-0.14	0.47	3.15	2.95	3.04	3.15	-19.02	-7.82	58.6
1	1	11	0	0	0	-0.86	-0.11	-0.14	0.47	2.95	3.03	3.03	3.15	-19.02	-7.82	58.6
4	3	-6	0	0	0	-0.86	-0.11	-0.14	0.47	3.15	2.94	3.03	3.16	-19.02	-7.83	58.6
16	-9	-12	0	0	0	-0.86	-0.11	-0.14	0.47	3.15	2.94	3.03	3.16	-19.03	-7.83	58.62
-3	1	12	0	0	1	-0.86	-0.11	-0.14	0.47	3.15	2.94	3.03	3.16	-19.03	-7.84	58.62
-7	-3	10	0	-1	-1	-0.86	-0.11	-0.14	0.47	2.94	2.94	3.03	3.16	-19.03	-7.84	58.62
3	8	0	0	1	1	-0.86	-0.11	-0.14	0.47	3.15	2.94	3.03	3.16	-19.03	-7.84	58.62
-5	-6	-2	1	-1	-1	-0.86	-0.11	-0.14	0.47	3.15	2.94	3.03	3.16	-19.02	-7.83	58.62
-2	8	1	-1	0	0	-0.86	-0.11	-0.14	0.47	3.15	2.94	3.03	3.16	-19.02	-7.83	58.62
5	3	3	0	0	1	-0.86	-0.11	-0.14	0.47	3.15	3.03	3.03	3.16	-19.02	-7.84	58.62
4353	26819	-4125	-24	-6956	-15243	0	0	0	0	3.15	2.94	3.03	3.16	-180	0	180
-4354	-26832	4125	24	6956	15242	-0.86	-0.11	-0.14	0.47	3.15	2.94	3.03	3.16	-19.01	-7.84	58.62
1	7	6	0	0	0	-0.86	-0.11	-0.14	0.47	3.16	2.94	3.03	3.16	-19	-7.84	58.62
1	4	2	0	0	1	-0.86	-0.11	-0.14	0.47	2.94	2.94	3.03	3.16	-19	-7.83	58.62
-6	-3	-11	0	0	-1	-0.86	-0.11	-0.14	0.47	3.16	2.95	3.03	3.16	-19	-7.83	58.62
2	-9	2	0	0	1	-0.86	-0.11	-0.14	0.47	3.15	2.96	3.04	3.16	-18.99	-7.83	58.62
-2	4	-10	0	0	0	-0.86	-0.11	-0.14	0.47	3.15	2.97	3.04	3.16	-18.98	-7.83	58.62
5	-5	8	0	0	0	-0.86	-0.11	-0.14	0.47	3.15	3.05	3.15	3.15	-18.97	-7.82	58.62
26	8	-5	1	1	-1	-0.86	-0.11	-0.14	0.47	3.15	3	3.06	3.15	-18.85	-7.75	58.59
0	-2	4	0	0	1	-0.86	-0.11	-0.14	0.47	3.01	3.01	3.07	3.14	-18.85	-7.75	58.59
-11	-7	0	0	0	-1	-0.86	-0.11	-0.14	0.47	3.14	3.07	3.14	3.14	-18.86	-7.75	58.59
6	-7	5	0	0	0	-0.86	-0.11	-0.14	0.47	3.01	3.08	3.08	3.14	-18.86	-7.76	58.59
2	9	-9	0	0	0	-0.86	-0.11	-0.14	0.47	3.14	3.01	3.07	3.14	-18.87	-7.76	58.6
-5	5	4	-1	0	0	-0.86	-0.11	-0.14	0.47	3.14	3	3.07	3.15	-18.88	-7.76	58.61
2	2	12	1	0	0	-0.86	-0.11	-0.14	0.47	3.14	3	3.08	3.15	-18.88	-7.77	58.61
-23	4	-5	0	0	0	-0.86	-0.11	-0.14	0.47	2.99	2.99	3.07	3.15	-18.97	-7.81	58.63
8	0	-11	0	0	1	-0.86	-0.11	-0.14	0.47	3.15	2.99	3.07	3.15	-18.98	-7.81	58.63
-8	-10	0	0	0	-1	-0.86	-0.11	-0.14	0.47	3.15	2.98	3.07	3.15	-18.98	-7.81	58.64
17	6	0	-1	0	0	-0.86	-0.11	-0.14	0.47	3.15	2.98	3.06	3.15	-18.98	-7.81	58.64
-7	0	-2	0	0	0	-0.86	-0.11	-0.14	0.47	3.15	3.06	3.06	3.15	-18.99	-7.82	58.64
-6	-9	-5	0	0	0	-0.86	-0.11	-0.14	0.47	3.15	2.98	3.06	3.16	-18.98	-7.83	58.64
1	-2	18	0	0	0	-0.86	-0.11	-0.14	0.47	3.15	2.97	3.05	3.16	-18.98	-7.83	58.64
-1	3	-3	0	0	0	-0.86	-0.11	-0.14	0.47	3.16	2.96	3.05	3.16	-18.98	-7.85	58.66
-1	1	12	0	0	0	-0.86	-0.11	-0.14	0.47	2.95	2.95	3.04	3.16	-18.99	-7.86	58.66
-7	3	-4	1	0	0	-0.86	-0.11	-0.14	0.47	3.16	2.94	3.04	3.16	-18.99	-7.86	58.66
-4	-2	-15	-1	0	0	-0.86	-0.11	-0.14	0.47	3.16	2.94	3.04	3.16	-18.99	-7.86	58.66
2	5	3	1	0	0	-0.86	-0.11	-0.14	0.47	3.16	2.94	3.04	3.16	-19	-7.86	58.67
7	-1	-10	0	0	0	-0.86	-0.11	-0.14	0.47	3.16	3.04	3.04	3.16	-19	-7.86	58.67
-9	-3	5	0	0	0	-0.86	-0.11	-0.14	0.47	3.16	2.95	3.04	3.16	-19.01	-7.86	58.67
-17042	-22383	-37053	25	-25	15263	-0.86	0.17	0	0	3.16	2.95	3.04	3.16	31.16	0	-0.01
17048	22377	37068	-25	24	-15262	-0.86	-0.11	-0.14	0.47	3.16	2.95	3.16	3.16	-18.97	-7.85	58.68
3	2	-8	0	0	0	-0.86	-0.11	-0.14	0.47	3.16	3.04	3.04	3.16	-18.97	-7.84	58.68
3	4	-8	0	0	0	-0.86	-0.11	-0.14	0.47	3.16	2.95	3.04	3.16	-18.97	-7.84	58.68
-2	-1	-13	0	0	0	-0.86	-0.11	-0.14	0.47	3.16	2.96	3.04	3.16	-18.97	-7.83	58.68
2	-9	12	0	0	0	-0.86	-0.11	-0.14	0.47	2.96	2.96	3.04	3.16	-18.97	-7.83	58.68
-4	4	16	0	0	0	-0.86	-0.11	-0.14	0.47	3.16	2.96	3.16	3.16	-18.96	-7.83	58.68
5	-2	4	0	0	0	-0.86	-0.11	-0.14	0.47	3.16	2.95	3.05	3.16	-18.97	-7.83	58.67
-7	0	-20	0	1	-1	-0.86	-0.11	-0.14	0.47	3.16	3.05	3.05	3.16	-19	-7.85	58.68
-7	0	0	-1	-1	0	-0.86	-0.11	-0.14	0.47	3.16	2.95	3.16	3.16	-19.01	-7.86	58.7
4	5	0	1	0	1	-0.86	-0.11	-0.14	0.47	3.16	3.05	3.05	3.16	-19.01	-7.85	58.7
3	2	-1	0	1	0	-0.86	-0.11	-0.14	0.47	3.16	2.93	3.04	3.16	-19.01	-7.84	58.69
-2	8	-1	0	0	0	-0.86	-0.11	-0.14	0.47	3.16	2.88	3.16	3.16	-19.03	-7.83	58.69
4	2	2	0	0	0	-0.86	-0.11	-0.14	0.47	3.16	2.89	3.06	3.15	-19.04	-7.83	58.69
3	1	4	0	0	-1	-0.86	-0.11	-0.14	0.47	3.15	2.95	3.11	3.11	-19.05	-7.83	58.7
-6	4	23	2	0	1	-0.86	-0.11	-0.14	0.47	3.12	3.07	3.12	2.94	-19.19	-7.72	58.73
-10	19	27	1	1	0	-0.86	-0.11	-0.14	0.47	2.86	3.11	3.14	1.8	-19.24	-7.67	58.72
-16	27	3	1	1	0	-0.86	-0.11	-0.14	0.47	3.14	3.14	3.16	0	-19.36	-7.6	58.73
-4	50	-15	1	0	0	-0.86	-0.12	-0.14	0.47	0	3.14	0	0	-19.5	-7.53	58.73
-8	100	45	2	2	1	-0.86	-0.12	-0.14	0.47	0	3.13	3.15	0	-19.7	-7.4	58.71
2	-72	50	5	5	2	-0.86	-0.12	-0.14	0.47	0	3.1	3.11	0	-20.04	-7.26	58.69
-126	-46	96	9	8	3	-0.86	-0.13	-0.14	0.47	0	3.07	3.06	0	-20.66	-7.06	58.62
-541	1925	-1358	4	-18	-3	-0.84	-0.26	-0.12	0.46	3.06	3.06	3.01	0	-32.8	1.99	56.54
-74	76	73	-4	-1	1	-0.84	-0.26	-0.12	0.46	0	3.08	2.95	0	-33.13	2.55	56.41
69	160	233	-2	-1	2	-0.84	-0.27	-0.11	0.46	0	3.08	2.89	0	-33.42	3.06	56.22
-76	63	-22	-1	1	2	-0.84	-0.27	-0.11	0.46	0	3.07	2.87	0	-33.69	3.52	55.99
-41	78	15	-2	0	0	-0.84	-0.27	-0.11	0.46	0	3.07	0	0	-33.92	3.93	55.74
107	85	-116	-2	0	-1	-0.84	-0.28	-0.1	0.45	0	3.04	2.93	0	-34.13	4.32	55.5
239	191	-233	-4	1	-2	-0.84	-0.28	-0.1	0.45	0	2.95	2.98	0	-34.31	4.62	55.29
59	17	136	-5	2	-3	-0.84	-0.28	-0.1	0.45	0	2.81	3	0	-34.4	4.82	55.16
5901	1736	1871	-23	-7	23	-0.92	-0.27	-0.16	0.25	0	2.96	2.96	0	-35.14	-9.44	33.74
-362	90	-57	33	5	-76	-0.92	-0.26	-0.16	0.26	0	2.9	2.99	0	-34.83	-8.67	34.05
500	283	1052	40	-7	-57	-0.91	-0.27	-0.15	0.28	0	2.9	3.02	0	-35.38	-7.37	36.18
306	-360	417	41	-59	-70	-0.9	-0.28	-0.14	0.31	0	2.78	3.06	0	-35.89	-4.43	40.01
-1081	-1215	130	31	-23	-47	-0.88	-0.29	-0.12	0.37	0	2.48	0	0	-36.21	-0.24	45.66
-1525	-1552	-289	18	-10	-29	-0.85	-0.29	-0.1	0.43	0	2.7	3.09	0	-36.15	4.56	52.46
-2498	-1490	-936	-2	9	5	-0.81	-0.3	-0.09	0.49	0	2.56	3.05	0	-35.93	9.12	59.73
3340	3023	-20	-223	113	369	-0.9	-0.28	-0.18	0.29	0	2.66	0	0	-37.56	-8.94	39.29
2931	1311	1415	59	-43	-101	-0.91	-0.27	-0.16	0.28	0	3	0	0	-35.73	-8.5	36.66
-1323	-40	-385	58	14	-73	-0.91	-0.27	-0.16	0.28	0	2.66	3.01	0	-35.45	-7.4	37.17
733	385	623	40	3	-64	-0.9	-0.28	-0.15	0.31	0	2.33	3.05	0	-36.31	-5.69	39.47
-111	-663	63	32	-78	-84	-0.88	-0.29	-0.13	0.35	0	1.3	3.07	0	-36.68	-2.2	43.8
-1256	-1490	-16	30	-22	-48	-0.86	-0.29	-0.11	0.41	0	1.92	3.01	0	-36.59	2.46	50.13
-2903	-1842	-834	10	5	-18	-0.82	-0.3	-0.1	0.47	0	2.22	2.92	0	-36.22	7.32	57.65
-502	462	-899	-232	145	434	-0.9	-0.26	-0.16	0.31	0	2.45	2.84	0	-34.97	-7.58	40.91
3195	1235	1109	35	-19	-66	-0.91	-0.25	-0.16	0.28	0	2.54	2.79	0	-33.66	-8.84	36.79
1665	1271	708	57	-43	-101	-0.92	-0.25	-0.15	0.27	0	2.49	0	0	-32.69	-8.01	35.01
-604	37	-932	40	18	-63	-0.92	-0.25	-0.14	0.28	0	2.37	2.92	0	-33.16	-6.84	35.95
-56	-240	112	14	-11	-61	-0.91	-0.26	-0.14	0.3	0	2.11	3	0	-33.93	-5.37	38.58
-1027	-891	-340	25	-48	-53	-0.89	-0.27	-0.13	0.34	0	1.79	3	0	-34.43	-2.78	42.85
-1517	-770	-535	14	-15	-32	-0.87	-0.27	-0.12	0.39	0	2.27	2.94	0	-34.62	0.63	48.39
-9097	29369	1907	-131	19770	218	0.01	0	-0.01	0	0	2.58	2.87	0	180	0.01	179.99
9690	-28493	-2581	-11	-19714	19	-0.89	-0.23	-0.14	0.38	0	2.77	2.71	0	-30.29	-4.05	47.12
-867	-108	-287	13	-2	-50	-0.89	-0.22	-0.13	0.38	0	2.75	2.83	0	-29	-3.88	47.07
-1188	-448	141	-1	19	-16	-0.89	-0.21	-0.13	0.39	0	2.76	0	0	-28.2	-4.21	47.92
-795	-414	-842	-2	-6	-14	-0.89	-0.2	-0.14	0.39	0	2.75	2.96	0	-27.72	-4.71	49.15
-317	-431	-175	-3	-13	-7	-0.88	-0.19	-0.14	0.41	0	2.39	2.88	2.83	-26.8	-5.19	50.65
-348	-156	466	4	-11	-14	-0.88	-0.18	-0.14	0.42	2.84	1.9	2.89	3.03	-25.63	-5.36	52.46
-863	-382	-147	3	-5	-2	-0.87	-0.17	-0.14	0.44	3.03	2.21	2.87	3.06	-24.49	-5.44	54.51
284	-825	276	24	31	75	-0.87	-0.12	-0.14	0.46	3.07	2.52	2.89	3.11	-19.71	-8.2	57.63
13	-17	-10	0	1	0	-0.87	-0.12	-0.14	0.46	3.11	2.56	2.92	3.13	-19.65	-8.2	57.63
17	-1	-15	0	0	0	-0.87	-0.11	-0.14	0.46	3.14	2.55	2.95	3.15	-19.58	-8.22	57.63
9	5	8	0	-1	0	-0.87	-0.11	-0.14	0.46	3.14	2.51	2.97	3.15	-19.51	-8.24	57.63
0	-19	27	0	1	0	-0.87	-0.11	-0.14	0.46	3.15	2.47	2.99	3.15	-19.44	-8.25	57.63
-1	-13	14	0	1	0	-0.87	-0.11	-0.14	0.46	3.15	2.48	2.98	3.16	-19.39	-8.28	57.64
9	-8	12	1	1	0	-0.87	-0.11	-0.14	0.46	3.15	2.49	2.98	3.15	-19.38	-8.31	57.66
-32	-18	-56	0	-1	1	-0.87	-0.11	-0.15	0.46	3.15	2.49	3.16	3.16	-19.45	-8.48	57.74
4	-3	11	0	0	0	-0.87	-0.11	-0.15	0.46	3.15	2.53	2.98	3.16	-19.43	-8.47	57.74
5	5	3	0	0	-1	-0.87	-0.11	-0.14	0.46	3.15	2.56	2.99	3.16	-19.42	-8.47	57.73
-1	-2	-2	0	0	0	-0.87	-0.11	-0.14	0.46	3.15	2.59	2.99	3.16	-19.42	-8.46	57.73
-2	-2	-9	0	0	1	-0.87	-0.11	-0.14	0.46	3.15	2.6	3	3.15	-19.41	-8.46	57.73
5	-2	6	0	0	0	-0.87	-0.11	-0.14	0.46	3.15	2.62	3	3.16	-19.4	-8.46	57.73
0	-2	0	0	0	0	-0.87	-0.11	-0.14	0.46	3.16	2.62	3	3.16	-19.38	-8.46	57.72
11	-7	12	0	1	-1	-0.87	-0.11	-0.14	0.46	3.16	2.6	3.01	3.16	-19.32	-8.47	57.72
-1	-7	7	0	0	0	-0.87	-0.11	-0.14	0.46	3.15	2.57	3.16	3.16	-19.32	-8.47	57.72
3	4	-17	0	0	0	-0.87	-0.11	-0.14	0.46	3.16	2.53	3.01	3.16	-19.33	-8.47	57.73
2	0	7	1	0	0	-0.87	-0.11	-0.14	0.46	3.16	2.5	3.01	3.16	-19.33	-8.48	57.73
-2	5	1	0	0	0	-0.87	-0.11	-0.14	0.46	3.16	2.52	3.01	3.16	-19.34	-8.48	57.73
-11	-2	-2	0	0	0	-0.87	-0.11	-0.14	0.46	3.16	2.54	3.01	3.16	-19.34	-8.49	57.73
10	0	3	-1	0	0	-0.87	-0.11	-0.14	0.46	3.16	2.55	3.01	3.16	-19.35	-8.49	57.73
-4	-6	-9	0	0	0	-0.87	-0.11	-0.14	0.46	3.16	2.57	3.02	3.16	-19.35	-8.5	57.74
-5	3	-1	1	-1	1	-0.87	-0.11	-0.14	0.46	3.16	2.57	3.02	3.16	-19.33	-8.5	57.74
-1	6	9	-1	1	-1	-0.87	-0.11	-0.14	0.46	3.16	2.58	3.02	3.16	-19.33	-8.5	57.74
4	-6	2	1	-1	1	-0.87	-0.11	-0.14	0.46	3.16	2.58	3.02	3.16	-19.33	-8.5	57.74
0	5	-1	0	0	-1	-0.87	-0.11	-0.14	0.46	3.16	2.58	3.02	3.16	-19.33	-8.5	57.74
2	2	-9	-1	0	1	-0.87	-0.11	-0.14	0.46	3.16	2.59	3.02	3.16	-19.33	-8.5	57.74
3	-2	2	0	1	-1	-0.87	-0.11	-0.14	0.46	3.16	2.59	3.02	3.16	-19.33	-8.5	57.74
8	4	5	1	0	1	-0.87	-0.11	-0.14	0.46	3.16	2.58	3.02	3.16	-19.34	-8.5	57.75
-13	-12	6	0	0	0	-0.87	-0.11	-0.14	0.46	3.16	2.58	3.03	3.16	-19.32	-8.49	57.74
3	-3	-11	0	0	0	-0.87	-0.11	-0.14	0.46	3.16	2.58	3.03	3.16	-19.32	-8.49	57.74
3	8	6	0	-1	-1	-0.87	-0.11	-0.14	0.46	3.16	2.59	3.03	3.16	-19.33	-8.49	57.74
-5	-5	3	0	0	0	-0.87	-0.11	-0.14	0.46	3.16	2.6	3.02	3.16	-19.33	-8.49	57.74
-6	3	6	-1	0	0	-0.87	-0.11	-0.14	0.46	3.15	2.6	3.02	3.16	-19.33	-8.49	57.74
15	-3	-11	0	1	0	-0.87	-0.11	-0.14	0.46	3.15	2.6	3.02	3.16	-19.33	-8.49	57.74
3	5	-3	1	0	1	-0.87	-0.11	-0.14	0.46	2.59	2.59	3.03	3.16	-19.33	-8.49	57.75
1	-4	3	0	-1	-1	-0.87	-0.11	-0.14	0.46	3.16	2.6	3.03	3.16	-19.32	-8.49	57.75
-6	-2	-2	-1	0	0	-0.87	-0.11	-0.14	0.46	3.15	2.61	3.03	3.16	-19.32	-8.49	57.75
-6	2	-2	0	0	1	-0.87	-0.11	-0.14	0.46	3.16	2.61	3.03	3.16	-19.32	-8.49	57.75
5	2	5	1	0	0	-0.87	-0.11	-0.14	0.46	3.16	3.03	3.03	3.16	-19.32	-8.48	57.75
1	2	6	-1	1	-1	-0.87	-0.11	-0.14	0.46	3.16	2.6	3.03	3.16	-19.32	-8.48	57.75
1	0	-1	1	-1	1	-0.87	-0.11	-0.14	0.46	3.16	2.59	3.03	3.16	-19.31	-8.49	57.75
0	2	2	-1	0	-1	-0.87	-0.11	-0.14	0.46	3.16	2.6	3.03	3.16	-19.31	-8.49	57.75
-3	-11	-8	1	0	0	-0.87	-0.11	-0.14	0.46	3.16	2.6	3.16	3.16	-19.33	-8.49	57.77
3	8	-9	0	0	1	-0.87	-0.11	-0.14	0.46	3.16	2.61	3.03	3.16	-19.33	-8.49	57.77
4	7	9	-1	0	-1	-0.87	-0.11	-0.14	0.46	3.16	2.61	3.03	3.16	-19.32	-8.49	57.77
-7	0	20	0	0	0	-0.87	-0.11	-0.14	0.46	3.16	2.61	3.03	3.16	-19.32	-8.49	57.77
-1	-3	-11	1	0	0	-0.87	-0.11	-0.14	0.46	3.16	2.61	3.03	3.16	-19.32	-8.48	57.77
4	-5	-6	0	0	1	-0.87	-0.11	-0.14	0.46	3.16	2.6	3.03	3.16	-19.32	-8.48	57.77
2	8	0	0	0	-1	-0.87	-0.11	-0.14	0.46	3.16	2.57	3.03	3.16	-19.33	-8.48	57.76
3	-8	-4	0	1	0	-0.87	-0.11	-0.14	0.46	3.16	2.55	3.03	3.16	-19.34	-8.48	57.78
-8	-1	5	0	-1	0	-0.87	-0.11	-0.14	0.46	3.16	2.56	3.03	3.16	-19.34	-8.48	57.78
-6	3	-1	0	1	0	-0.87	-0.11	-0.14	0.46	3.16	2.57	3.03	3.16	-19.34	-8.48	57.78
5	-3	7	0	-1	1	-0.87	-0.11	-0.14	0.46	3.16	2.57	3.03	3.16	-19.34	-8.48	57.78
5	-3	7	0	1	-1	-0.87	-0.11	-0.14	0.46	3.16	2.57	3.03	3.16	-19.34	-8.48	57.78
0	-5	-11	0	-1	0	-0.87	-0.11	-0.14	0.46	3.16	2.56	3.03	3.16	-19.34	-8.48	57.78
-3	14	-4	0	0	0	-0.87	-0.11	-0.14	0.46	2.56	2.56	3.03	3.16	-19.34	-8.48	57.78
10489	-20342	-39068	-1	25	-26	-0.87	-0.11	0	0	3.16	2.56	3.03	3.16	-21.03	-0.01	0
-10493	20334	39060	0	-24	27	-0.87	-0.11	-0.14	0.46	3.16	2.56	3.03	3.16	-19.35	-8.49	57.79
0	-1	10	0	0	-1	-0.87	-0.11	-0.14	0.46	3.16	2.56	3.03	3.16	-19.36	-8.49	57.79
-1	-5	-10	0	-1	1	-0.87	-0.11	-0.14	0.46	3.16	3.03	3.03	3.16	-19.35	-8.49	57.79
10	-2	12	0	1	-1	-0.87	-0.11	-0.14	0.46	3.16	2.57	3.03	3.16	-19.35	-8.49	57.79
-4	11	-3	1	0	0	-0.87	-0.11	-0.14	0.46	3.16	2.57	3.03	3.16	-19.35	-8.49	57.79
-7	4	6	0	-1	0	-0.87	-0.11	-0.14	0.46	2.57	2.57	3.03	3.16	-19.35	-8.49	57.79
4	-4	-4	0	0	0	-0.87	-0.11	-0.14	0.46	2.57	2.57	3.03	3.16	-19.35	-8.49	57.79
-3	-3	-2	0	0	0	-0.87	-0.11	-0.14	0.46	3.16	2.57	3.03	3.16	-19.35	-8.49	57.79
4	2	-3	-1	1	0	-0.87	-0.11	-0.14	0.46	3.16	2.56	3.03	3.16	-19.35	-8.49	57.79
-1	4	3	0	0	0	-0.87	-0.11	-0.14	0.46	3.16	2.57	3.03	3.16	-19.35	-8.49	57.79
-2	-4	-7	1	0	0	-0.87	-0.11	-0.14	0.46	3.16	2.57	3.03	3.16	-19.35	-8.49	57.79
10	7	12	0	-1	0	-0.87	-0.11	-0.14	0.46	3.16	2.58	3.03	3.16	-19.35	-8.49	57.79
0	0	8	-1	0	1	-0.87	-0.11	-0.14	0.46	3.16	2.57	3.03	3.16	-19.35	-8.49	57.79
-3	-1	-9	1	0	0	-0.87	-0.11	-0.14	0.46	3.16	2.57	3.03	3.16	-19.35	-8.49	57.79
2	-1	-3	0	0	-1	-0.87	-0.11	-0.14	0.46	3.16	2.58	3.03	3.16	-19.36	-8.49	57.8
-4	-6	0	0	0	0	-0.87	-0.11	-0.14	0.46	3.16	2.58	3.03	3.16	-19.36	-8.49	57.8
-5	-4	-8	0	0	0	-0.87	-0.11	-0.14	0.46	3.16	2.58	3.03	3.16	-19.36	-8.49	57.8
3	2	4	0	0	0	-0.87	-0.11	-0.14	0.46	3.16	2.58	3.04	3.16	-19.36	-8.49	57.8
-4	6	0	-1	0	1	-0.87	-0.11	-0.14	0.46	3.16	2.58	3.04	3.16	-19.36	-8.49	57.8
-2	0	0	0	0	0	-0.87	-0.11	-0.14	0.46	3.16	2.59	3.04	3.16	-19.36	-8.49	57.8
0	-6	-1	1	0	-1	-0.87	-0.11	-0.14	0.46	3.16	2.59	3.04	3.16	-19.36	-8.49	57.8
11	10	17	0	0	0	-0.87	-0.11	-0.14	0.46	3.16	2.59	3.04	3.16	-19.35	-8.49	57.8
1	-5	-9	0	1	1	-0.87	-0.11	-0.14	0.46	3.16	2.59	3.04	3.16	-19.35	-8.49	57.8
2	-2	-9	-1	-1	0	-0.87	-0.11	-0.14	0.46	3.16	3.04	3.04	3.16	-19.35	-8.49	57.8
-1	5	1	0	0	-1	-0.87	-0.11	-0.14	0.46	3.16	2.59	3.04	3.16	-19.35	-8.48	57.81
0	-6	2	0	0	0	-0.87	-0.11	-0.14	0.46	3.16	2.59	3.04	3.16	-19.35	-8.48	57.81
-6	4	20	1	1	0	-0.87	-0.11	-0.14	0.46	2.59	2.59	3.04	3.16	-19.35	-8.48	57.81
-4	6	-8	0	-1	0	-0.87	-0.11	-0.14	0.46	3.16	2.59	3.04	3.16	-19.35	-8.48	57.81
6	-4	-1	-1	0	0	-0.87	-0.11	-0.14	0.46	3.16	2.59	3.04	3.16	-19.34	-8.48	57.81
0	2	-13	0	0	1	-0.87	-0.11	-0.14	0.46	3.16	2.6	3.04	3.16	-19.34	-8.48	57.81
2	-3	7	1	0	0	-0.87	-0.11	-0.14	0.46	3.16	2.6	3.04	3.16	-19.33	-8.48	57.81
4	8	-5	-1	0	0	-0.87	-0.11	-0.14	0.46	3.16	2.61	3.04	3.16	-19.33	-8.48	57.81
