# Supplementary material for: Image Generation for 2D-CNN Using Time-Series Signal Features from Foot Gesture Applied to Select Cobot Operating Mode
Source: Sensors (Basel). 2021 Aug 26;21(17):5743. doi: 10.3390/s21175743 (PMC8434500; doi:10.3390/s21175743)
Supplement: Supplementary file 1 [file sensors-21-05743-s001.zip › data_fadwa/Cigarette crush with the forefoot/ccf92.xlsx]

## Sheet: ccf92
4	-2	-11	0	-1	0	-0.87	-0.11	-0.14	0.46	3.15	2.92	3.02	3.15	-19.04	-8.16	57.57
2	2	15	0	0	0	-0.87	-0.11	-0.14	0.46	3.15	2.94	3.15	3.15	-19	-8.15	57.57
10	1	1	0	1	0	-0.87	-0.11	-0.14	0.46	3.15	2.98	3.06	3.15	-18.97	-8.16	57.57
-4	-5	17	0	0	0	-0.87	-0.11	-0.14	0.46	3.15	2.99	3.07	3.15	-18.94	-8.15	57.56
2	-13	-1	0	0	0	-0.87	-0.11	-0.14	0.46	3.15	3	3.08	3.15	-18.91	-8.15	57.57
46	-19	-1	0	0	0	-0.87	-0.11	-0.14	0.46	3	3	3.09	3.16	-18.57	-8.16	57.56
-4	-9	11	0	1	0	-0.87	-0.11	-0.14	0.46	3.16	3	3.09	3.16	-18.58	-8.17	57.57
1	6	1	1	1	0	-0.87	-0.11	-0.14	0.46	3.16	2.99	3.09	3.16	-18.59	-8.19	57.57
12	1	-13	0	0	0	-0.87	-0.11	-0.14	0.46	3.16	2.99	3.09	3.15	-18.62	-8.2	57.58
-10	2	0	0	0	0	-0.87	-0.11	-0.14	0.46	3.15	2.99	3.09	3.15	-18.66	-8.21	57.59
-5	-5	-3	0	0	0	-0.87	-0.11	-0.14	0.46	3.15	3	3.1	3.15	-18.68	-8.22	57.6
-7	-2	-2	0	-1	0	-0.87	-0.11	-0.14	0.46	3.15	3.01	3.1	3.14	-18.71	-8.23	57.6
-9	11	-13	0	-1	0	-0.87	-0.11	-0.14	0.46	3.14	3.03	3.11	3.14	-18.78	-8.18	57.64
-1	-2	-1	0	0	0	-0.87	-0.11	-0.14	0.46	3.14	3.11	3.11	3.14	-18.76	-8.17	57.63
7	7	7	-1	0	1	-0.87	-0.11	-0.14	0.46	3.14	3.05	3.11	3.13	-18.75	-8.16	57.64
-3	4	-16	0	0	-1	-0.87	-0.11	-0.14	0.46	3.13	3.07	3.11	3.13	-18.73	-8.14	57.64
5	-3	6	0	0	1	-0.87	-0.11	-0.14	0.46	3.13	3.08	3.11	3.13	-18.71	-8.13	57.63
-5	4	5	1	-1	0	-0.87	-0.11	-0.14	0.46	3.13	3.09	3.13	3.13	-18.69	-8.12	57.63
8	-5	10	0	0	0	-0.87	-0.11	-0.14	0.46	3.13	3.09	3.11	3.13	-18.66	-8.1	57.62
32	7	4	-1	2	-1	-0.87	-0.11	-0.14	0.46	3.13	3.09	3.11	3.13	-18.52	-7.99	57.62
8	-3	3	0	0	0	-0.87	-0.11	-0.14	0.46	3.13	3.09	3.11	3.14	-18.51	-8	57.63
0	-3	7	1	0	0	-0.87	-0.11	-0.14	0.46	3.14	3.11	3.11	3.14	-18.51	-8	57.63
-12	4	-16	-1	0	0	-0.87	-0.11	-0.14	0.46	3.14	3.09	3.11	3.14	-18.52	-8	57.64
-2	4	2	0	0	0	-0.87	-0.11	-0.14	0.46	3.14	3.09	3.11	3.14	-18.52	-8	57.64
4	-2	1	0	-1	0	-0.87	-0.11	-0.14	0.46	3.14	3.09	3.11	3.14	-18.52	-8	57.64
-3	5	-11	0	0	0	-0.87	-0.11	-0.14	0.46	3.14	3.09	3.11	3.14	-18.51	-8	57.64
6	-9	23	0	1	0	-0.87	-0.11	-0.14	0.46	3.14	3.09	3.12	3.14	-18.5	-8.01	57.64
3	-8	-7	1	-1	1	-0.87	-0.11	-0.14	0.46	3.14	3.09	3.12	3.14	-18.52	-8.04	57.67
-4	-2	-4	-1	0	-1	-0.87	-0.11	-0.14	0.46	3.14	3.09	3.12	3.14	-18.52	-8.04	57.67
1	5	1	0	0	0	-0.87	-0.11	-0.14	0.46	3.14	3.09	3.14	3.14	-18.51	-8.03	57.67
-11	-4	7	1	1	0	-0.87	-0.11	-0.14	0.47	3.14	3.07	3.1	3.14	-18.51	-8.03	57.67
9	-2	-1	0	0	1	-0.87	-0.11	-0.14	0.47	3.15	3.06	3.1	3.15	-18.51	-8.03	57.67
-10	1	-1	0	0	-1	-0.87	-0.11	-0.14	0.47	3.15	3.06	3.1	3.15	-18.52	-8.04	57.67
-3	8	7	0	0	0	-0.87	-0.11	-0.14	0.47	3.15	3.06	3.09	3.16	-18.53	-8.04	57.68
0	-14	6	0	0	0	-0.87	-0.11	-0.14	0.47	3.16	3.03	3.08	3.16	-18.54	-8.08	57.71
-3	3	-17	0	0	0	-0.87	-0.11	-0.14	0.47	3.16	3	3.16	3.16	-18.56	-8.09	57.72
2	-2	-1	0	0	0	-0.87	-0.11	-0.14	0.47	3.16	2.98	3.06	3.16	-18.57	-8.1	57.72
-3	7	-11	0	0	0	-0.87	-0.11	-0.14	0.47	3.16	2.97	3.17	3.17	-18.6	-8.11	57.73
3	-1	4	0	0	0	-0.87	-0.11	-0.14	0.47	3.17	2.96	3.06	3.17	-18.61	-8.12	57.74
-6	3	-9	-1	0	0	-0.87	-0.11	-0.14	0.47	3.17	2.96	3.06	3.17	-18.63	-8.13	57.74
5	-1	4	1	0	0	-0.87	-0.11	-0.14	0.47	3.17	2.96	3.07	3.17	-18.65	-8.14	57.75
-32	-15	-23	-1	-1	0	-0.87	-0.11	-0.14	0.47	3.17	3.08	3.16	3.16	-18.76	-8.21	57.81
6	4	20	0	0	1	-0.87	-0.11	-0.14	0.47	3.16	2.99	3.08	3.16	-18.75	-8.2	57.8
-9	1	-1	0	0	-1	-0.87	-0.11	-0.14	0.47	3.16	2.99	3.09	3.16	-18.74	-8.19	57.81
5	4	10	0	0	1	-0.87	-0.11	-0.14	0.47	3.16	3	3.09	3.16	-18.73	-8.19	57.81
-1	4	-4	1	0	-1	-0.87	-0.11	-0.14	0.47	3.16	3	3.16	3.16	-18.73	-8.18	57.81
-1	-1	11	0	1	1	-0.87	-0.11	-0.14	0.47	3.16	3	3.09	3.16	-18.73	-8.18	57.81
8	-6	-7	0	0	0	-0.87	-0.11	-0.14	0.47	3.16	3.01	3.1	3.16	-18.73	-8.18	57.81
11	-3	-8	0	-1	-1	-0.87	-0.11	-0.14	0.47	3.16	3.04	3.11	3.15	-18.69	-8.15	57.81
-7	11	15	0	0	0	-0.87	-0.11	-0.14	0.47	3.16	3.05	3.15	3.15	-18.68	-8.14	57.81
1	0	21	0	0	0	-0.87	-0.11	-0.14	0.47	3.15	3.06	3.11	3.15	-18.67	-8.13	57.82
0	-10	-23	-1	0	0	-0.87	-0.11	-0.14	0.47	3.15	3.06	3.11	3.15	-18.65	-8.12	57.82
8	4	2	0	0	1	-0.87	-0.11	-0.14	0.47	3.15	3.06	3.11	3.15	-18.64	-8.12	57.81
2	-4	-4	0	0	-1	-0.87	-0.11	-0.14	0.47	3.15	3.06	3.11	3.15	-18.62	-8.11	57.81
2	0	1	1	0	0	-0.87	-0.11	-0.14	0.47	3.15	3.05	3.11	3.15	-18.62	-8.1	57.81
-5	-1	-11	-1	0	1	-0.87	-0.11	-0.14	0.47	3.15	3.06	3.11	3.15	-18.61	-8.11	57.82
7	0	7	1	0	0	-0.87	-0.11	-0.14	0.47	3.15	3.06	3.11	3.15	-18.61	-8.11	57.83
-2	3	4	0	1	-1	-0.87	-0.11	-0.14	0.47	3.15	3.06	3.15	3.15	-18.62	-8.1	57.83
-1	-2	8	0	0	1	-0.87	-0.11	-0.14	0.47	3.15	3.06	3.11	3.15	-18.62	-8.1	57.83
-3	4	3	0	0	-1	-0.87	-0.11	-0.14	0.47	3.15	3.06	3.11	3.15	-18.63	-8.1	57.84
-6	4	-12	0	0	0	-0.87	-0.11	-0.14	0.47	3.15	3.05	3.11	3.15	-18.64	-8.1	57.84
-1	5	-11	0	0	0	-0.87	-0.11	-0.14	0.47	3.15	3.04	3.1	3.16	-18.66	-8.11	57.85
0	0	-1	0	0	0	-0.87	-0.11	-0.14	0.47	3.16	3.03	3.1	3.16	-18.68	-8.1	57.86
-2	-16	-6	-1	-1	0	-0.87	-0.11	-0.14	0.47	3.16	3.03	3.16	3.16	-18.65	-8.13	57.9
5	-1	12	0	0	1	-0.87	-0.11	-0.14	0.47	3.16	3.04	3.1	3.16	-18.63	-8.13	57.89
10	3	-2	0	-1	0	-0.87	-0.11	-0.14	0.47	3.16	3.07	3.12	3.15	-18.6	-8.12	57.88
2	-6	-7	0	0	0	-0.87	-0.11	-0.14	0.47	3.15	3.1	3.13	3.15	-18.56	-8.12	57.87
5	-1	-6	0	0	0	-0.87	-0.11	-0.14	0.47	3.14	3.1	3.14	3.14	-18.52	-8.11	57.87
13	-1	10	0	0	0	-0.87	-0.11	-0.14	0.47	3.13	3.11	3.14	3.13	-18.47	-8.1	57.86
5	-3	21	0	1	0	-0.87	-0.11	-0.14	0.47	3.13	3.12	3.14	3.12	-18.44	-8.1	57.85
-7	18	-10	1	1	0	-0.87	-0.11	-0.14	0.47	3.12	3.11	3.14	3.11	-18.58	-7.98	57.89
-7	-1	10	0	1	0	-0.87	-0.11	-0.14	0.47	3.11	3.1	3.14	3.08	-18.62	-7.97	57.9
6	14	16	1	0	0	-0.87	-0.11	-0.14	0.47	3.06	3.1	3.13	3.01	-18.66	-7.96	57.9
-14	-9	2	0	0	0	-0.87	-0.11	-0.14	0.47	2.95	3.1	3.12	2.86	-18.73	-7.94	57.91
-3	14	-2	0	0	0	-0.87	-0.11	-0.14	0.47	2.86	3.11	3.12	2.91	-18.79	-7.92	57.9
-9	14	-20	1	0	0	-0.87	-0.11	-0.14	0.47	2.81	3.12	3.12	2.93	-18.85	-7.89	57.9
-5	9	0	0	-1	0	-0.87	-0.11	-0.14	0.47	2.81	3.11	3.11	2.93	-18.9	-7.85	57.9
-2	11	-31	-1	0	0	-0.87	-0.11	-0.14	0.47	2.78	3.11	3.11	2.9	-18.95	-7.81	57.9
11	27	39	-1	0	0	-0.87	-0.11	-0.14	0.47	2.76	3.11	3.1	2.73	-19.02	-7.57	57.85
-3	5	2	1	0	0	-0.87	-0.11	-0.14	0.47	2.45	3.11	3.09	1.53	-19.03	-7.55	57.84
-1	-2	21	0	0	0	-0.87	-0.11	-0.14	0.47	0	3.11	3.08	0	-19.08	-7.52	57.85
-2	7	-1	2	1	0	-0.87	-0.11	-0.14	0.47	0	3.11	3.02	0	-19.15	-7.47	57.84
-39	-43	68	2	1	1	-0.87	-0.12	-0.14	0.47	0	3.09	2.91	0	-19.25	-7.4	57.84
-78	55	70	3	0	0	-0.87	-0.12	-0.14	0.47	0	3.07	2.78	0	-19.42	-7.27	57.81
-83	-17	172	7	5	6	-0.87	-0.12	-0.14	0.47	0	3.05	2.77	0	-19.71	-7.06	57.71
-299	2235	-2640	-13	30	-1	-0.85	-0.26	-0.1	0.45	0	3.08	0	0	-31.48	3.91	55.33
31	120	1029	2	-23	-4	-0.85	-0.26	-0.1	0.45	0	3.09	2.86	0	-32.05	3.66	55.16
-2	27	319	4	-12	-1	-0.85	-0.26	-0.1	0.45	0	3.09	2.87	0	-32.3	3.73	55.09
-87	-7	245	2	-1	0	-0.85	-0.26	-0.1	0.45	0	3.1	2.92	0	-32.45	3.93	55.05
-49	22	252	0	2	1	-0.85	-0.27	-0.1	0.45	3.1	3.1	2.97	0	-32.64	4.15	54.98
-13	12	-319	-2	2	0	-0.85	-0.27	-0.1	0.45	0	3.11	3.02	0	-32.91	4.28	54.91
16	-4	-350	-7	-2	-3	-0.85	-0.27	-0.1	0.45	0	3.11	3.05	0	-33.09	4.33	54.86
-753	-1556	943	-81	31	144	-0.91	-0.21	-0.15	0.34	0	3.11	3	0	-29.06	-7.71	42.72
3052	922	1022	23	-12	-36	-0.92	-0.2	-0.15	0.3	0	3.07	3	0	-27.83	-9.17	38.92
3144	973	1231	43	-23	-88	-0.93	-0.19	-0.15	0.29	0	3.02	2.97	0	-26.72	-9.06	36.83
-1295	-63	-404	47	10	-55	-0.92	-0.2	-0.14	0.29	0	2.95	3	0	-27	-8.49	37.29
2774	1117	867	16	14	-60	-0.92	-0.21	-0.14	0.31	0	2.84	3.05	0	-27.87	-7.45	39.01
798	-157	-39	54	-58	-93	-0.9	-0.22	-0.13	0.35	0	2.93	3.02	0	-28.78	-4.6	43.06
-1139	-1453	-232	27	-25	-57	-0.88	-0.23	-0.11	0.4	0	3.02	2.95	0	-29.51	-0.74	49.23
-5443	-2789	-1375	-234	133	484	-0.89	-0.24	-0.15	0.36	0	3.03	2.84	0	-32.42	-5.76	45.65
3262	1471	1089	29	-19	-52	-0.91	-0.23	-0.16	0.31	0	2.97	2.79	0	-31.16	-8.2	39.44
3440	1666	900	45	-31	-91	-0.92	-0.22	-0.15	0.27	0	2.91	2.87	0	-29.99	-8.89	35.12
407	860	-192	52	-24	-111	-0.93	-0.22	-0.14	0.26	0	2.84	2.95	0	-29.5	-7.9	33.84
-1109	144	-907	18	22	-61	-0.92	-0.23	-0.14	0.28	0	2.71	3	0	-30.38	-7.14	35.23
686	243	351	26	-16	-66	-0.91	-0.24	-0.14	0.3	0	2.78	2.99	0	-31.38	-5.98	38.21
-1024	-411	-246	36	-54	-62	-0.9	-0.25	-0.13	0.35	0	2.95	2.94	0	-32.27	-3.14	43.1
-6628	-3301	-1388	-189	102	398	-0.89	-0.23	-0.15	0.37	0	2.97	2.8	0	-31.87	-5.6	46.38
2270	990	650	18	-12	-32	-0.91	-0.23	-0.15	0.32	0	2.88	2.61	0	-30.82	-7.75	41.24
2051	925	577	29	-20	-55	-0.92	-0.22	-0.15	0.29	0	2.83	2.63	0	-29.76	-8.76	37.23
2466	1077	573	37	-26	-79	-0.93	-0.22	-0.14	0.27	0	2.79	2.78	0	-28.94	-8.37	35.05
-1122	103	-1028	31	3	-64	-0.93	-0.22	-0.14	0.28	0	2.74	0	0	-29.04	-7.4	35.27
193	56	86	8	14	-54	-0.92	-0.22	-0.13	0.29	0	2.35	2.94	0	-29.66	-6.71	37.05
415	-228	191	30	-47	-63	-0.91	-0.23	-0.13	0.32	0	2.67	2.89	0	-30.12	-4.78	40.44
-5482	-1185	-2023	-117	33	203	-0.84	-0.22	-0.12	0.47	0	2.95	0	0	-29.46	-0.02	58.36
375	123	283	5	-1	-18	-0.85	-0.21	-0.13	0.46	0	3	2.96	0	-28.56	-0.97	57.2
85	-69	331	6	1	-16	-0.86	-0.2	-0.13	0.46	0	2.96	2.99	0	-27.73	-1.81	56.53
-47	-90	203	10	-2	-16	-0.86	-0.2	-0.13	0.45	0	2.92	3	0	-27.01	-2.44	56.3
-509	-259	-163	7	0	-9	-0.86	-0.19	-0.13	0.46	0	2.96	3.04	0	-26.47	-2.9	56.45
-449	-253	-234	1	1	1	-0.86	-0.18	-0.13	0.46	0	3.01	3.05	0	-26.07	-3.37	56.7
-208	-186	-138	-2	-1	2	-0.86	-0.18	-0.13	0.46	0	2.97	3.01	2.91	-25.66	-3.89	56.89
335	-1074	332	22	5	6	-0.87	-0.11	-0.14	0.46	2.88	2.87	2.95	3.06	-19.19	-7.59	57.68
19	-13	-109	0	0	0	-0.87	-0.11	-0.14	0.47	2.84	2.84	3.11	3.11	-19.22	-7.64	57.71
-18	7	-41	0	-1	0	-0.87	-0.11	-0.14	0.47	3.11	2.77	2.94	3.13	-19.22	-7.7	57.73
5	-19	-32	-1	-1	0	-0.87	-0.11	-0.14	0.47	2.7	2.7	3.14	3.14	-19.18	-7.75	57.74
18	-4	4	1	0	0	-0.87	-0.11	-0.14	0.47	3.15	2.6	2.97	3.15	-19.14	-7.79	57.76
-3	1	41	0	1	0	-0.87	-0.11	-0.14	0.47	3.15	2.54	2.98	3.15	-19.12	-7.83	57.78
6	-22	8	0	1	0	-0.87	-0.11	-0.14	0.47	3.15	2.53	2.98	3.15	-19.12	-7.88	57.79
-59	-17	-30	2	-2	1	-0.87	-0.11	-0.14	0.47	3.15	2.5	2.97	3.15	-19.28	-8.21	57.96
-1	-2	-16	0	0	0	-0.87	-0.11	-0.14	0.47	3.15	2.52	3.15	3.15	-19.28	-8.21	57.96
6	-1	0	0	0	0	-0.87	-0.11	-0.14	0.47	3.15	2.5	2.96	3.15	-19.28	-8.21	57.96
1	6	11	0	0	0	-0.87	-0.11	-0.14	0.47	3.15	2.5	2.96	3.15	-19.27	-8.2	57.96
8	0	11	0	0	-1	-0.87	-0.11	-0.14	0.47	3.15	2.52	2.96	3.15	-19.27	-8.2	57.96
-4	-7	4	0	1	1	-0.87	-0.11	-0.14	0.47	3.15	2.52	2.97	3.15	-19.27	-8.2	57.96
9	7	-2	0	0	-1	-0.87	-0.11	-0.14	0.47	2.52	2.52	2.98	3.15	-19.28	-8.2	57.96
-20	-1	-13	-1	-1	0	-0.87	-0.11	-0.14	0.47	3.16	2.48	2.99	3.16	-19.34	-8.27	58.01
0	0	8	0	1	0	-0.87	-0.11	-0.14	0.47	3.16	2.44	3	3.16	-19.34	-8.28	58.01
2	-8	-8	0	0	1	-0.87	-0.11	-0.14	0.47	3.16	2.45	2.99	3.16	-19.34	-8.28	58.01
1	-1	-3	0	0	-1	-0.87	-0.11	-0.14	0.47	3.16	2.44	2.99	3.16	-19.34	-8.29	58.01
0	4	9	0	0	0	-0.87	-0.11	-0.14	0.47	3.16	2.45	3	3.16	-19.34	-8.29	58.01
-10	-7	-4	0	0	0	-0.87	-0.11	-0.14	0.47	3.16	2.46	3	3.16	-19.35	-8.3	58.01
0	2	0	0	0	0	-0.87	-0.11	-0.14	0.47	3.16	2.46	3	3.16	-19.35	-8.31	58.02
-13	3	-8	1	-1	0	-0.87	-0.11	-0.14	0.47	3.16	2.46	3.16	3.16	-19.36	-8.31	58.05
3	-8	9	0	0	0	-0.87	-0.11	-0.14	0.47	3.16	2.5	3	3.16	-19.36	-8.31	58.05
1	3	3	-1	0	0	-0.87	-0.11	-0.14	0.47	3.16	2.51	3	3.16	-19.36	-8.31	58.05
17	-3	-4	1	1	0	-0.87	-0.11	-0.14	0.47	3.16	2.51	3	3.16	-19.35	-8.3	58.06
-1	0	-5	0	-1	0	-0.87	-0.11	-0.14	0.47	3.16	2.52	3	3.16	-19.35	-8.3	58.06
10	4	2	0	1	0	-0.87	-0.11	-0.14	0.47	3.16	2.51	3	3.16	-19.35	-8.3	58.06
-6	-4	1	0	0	0	-0.87	-0.11	-0.14	0.47	3.16	2.52	3	3.16	-19.35	-8.3	58.07
-13	7	-8	0	0	0	-0.87	-0.11	-0.14	0.47	3.16	2.53	3	3.16	-19.35	-8.3	58.1
5	5	4	0	0	0	-0.87	-0.11	-0.14	0.47	3.16	2.52	3.16	3.16	-19.35	-8.3	58.1
-5	1	5	0	0	0	-0.87	-0.11	-0.14	0.47	3.16	3	3	3.16	-19.36	-8.29	58.09
7	-6	-4	0	0	0	-0.87	-0.11	-0.14	0.47	3.16	2.49	3	3.16	-19.36	-8.29	58.1
4	0	7	0	0	0	-0.87	-0.11	-0.14	0.47	3.16	2.5	3	3.16	-19.36	-8.29	58.1
0	0	1	0	0	0	-0.87	-0.11	-0.14	0.47	2.49	2.49	3	3.16	-19.36	-8.29	58.1
-5	-6	-7	0	0	0	-0.87	-0.11	-0.14	0.47	3.16	2.49	3	3.16	-19.36	-8.29	58.11
-1	11	-2	-1	-1	1	-0.87	-0.11	-0.14	0.47	3.16	2.49	3	3.16	-19.36	-8.28	58.13
-3	-1	-1	0	0	-1	-0.87	-0.11	-0.14	0.47	3.16	2.5	3	3.16	-19.36	-8.28	58.13
0	-1	1	1	0	0	-0.87	-0.11	-0.14	0.47	3.16	2.51	3.01	3.16	-19.36	-8.28	58.13
0	0	13	-1	0	0	-0.87	-0.11	-0.14	0.47	3.16	2.51	3.01	3.16	-19.36	-8.28	58.13
3	5	-6	1	0	1	-0.87	-0.11	-0.14	0.47	3.16	2.51	3.16	3.16	-19.35	-8.27	58.13
2	-1	0	0	0	0	-0.87	-0.11	-0.14	0.47	3.16	2.5	3	3.16	-19.35	-8.27	58.13
3	-7	-1	-1	0	-1	-0.87	-0.11	-0.14	0.47	2.49	2.49	3	3.16	-19.36	-8.27	58.14
-3	3	-17	0	1	1	-0.87	-0.11	-0.14	0.47	3.16	2.49	3.01	3.16	-19.35	-8.28	58.14
0	-7	1	1	0	-1	-0.87	-0.11	-0.14	0.47	3.16	2.48	3.01	3.16	-19.36	-8.28	58.16
-1	-6	9	0	0	0	-0.87	-0.11	-0.14	0.47	2.49	2.49	3.01	3.16	-19.36	-8.27	58.17
2	2	-9	-1	0	0	-0.87	-0.11	-0.14	0.47	3.16	2.51	3.01	3.16	-19.36	-8.27	58.17
-7	11	-3	0	0	0	-0.87	-0.11	-0.14	0.47	3.16	2.51	3.01	3.16	-19.36	-8.28	58.17
0	-1	10	1	0	0	-0.87	-0.11	-0.14	0.47	2.51	2.51	3.01	3.16	-19.36	-8.28	58.17
-2	-8	-1	0	0	0	-0.87	-0.11	-0.14	0.47	3.16	2.51	3.01	3.16	-19.36	-8.28	58.17
5	-2	-1	0	-1	0	-0.87	-0.11	-0.14	0.47	3.16	2.51	3.16	3.16	-19.37	-8.28	58.18
-8	20	-1	0	1	0	-0.86	-0.11	-0.14	0.47	3.16	2.49	3.01	3.16	-19.39	-8.29	58.21
3	-7	-11	0	0	0	-0.86	-0.11	-0.14	0.47	3.16	2.51	3.01	3.16	-19.4	-8.3	58.21
7	-4	9	0	0	0	-0.86	-0.11	-0.14	0.47	3.16	2.52	3.01	3.16	-19.4	-8.3	58.22
0	1	7	-1	0	0	-0.86	-0.11	-0.14	0.47	3.16	2.51	3.02	3.16	-19.4	-8.3	58.22
1	-8	2	1	0	1	-0.86	-0.11	-0.14	0.47	3.16	2.5	3.01	3.16	-19.41	-8.3	58.22
-6	6	-10	0	0	-1	-0.86	-0.11	-0.14	0.47	3.16	2.51	3.01	3.16	-19.41	-8.3	58.22
2	6	0	0	0	0	-0.86	-0.11	-0.14	0.47	3.16	2.48	3.01	3.16	-19.41	-8.3	58.22
1	-9	7	0	-1	0	-0.86	-0.11	-0.14	0.47	3.16	2.5	3.16	3.15	-19.41	-8.29	58.25
1	-3	-4	0	1	0	-0.86	-0.11	-0.14	0.47	3.15	2.5	3.02	3.16	-19.42	-8.29	58.26
1	3	7	0	0	0	-0.86	-0.11	-0.14	0.47	3.16	2.49	3.02	3.16	-19.42	-8.29	58.26
4	3	1	0	0	0	-0.86	-0.11	-0.14	0.47	3.16	2.5	3.02	3.16	-19.42	-8.29	58.26
-10	0	1	0	0	0	-0.86	-0.11	-0.14	0.47	3.16	2.5	3.02	3.16	-19.41	-8.29	58.27
3	-4	2	0	0	0	-0.86	-0.11	-0.14	0.47	2.51	2.51	3.02	3.16	-19.42	-8.29	58.27
-7	6	0	0	0	0	-0.86	-0.11	-0.14	0.47	3.16	2.51	3.02	3.16	-19.42	-8.29	58.27
14	2	5	0	-2	1	-0.86	-0.11	-0.14	0.47	3.15	2.76	3.04	3.15	-19.35	-8.23	58.26
5	-2	9	0	1	0	-0.86	-0.11	-0.14	0.47	3.15	2.87	3.14	3.14	-19.32	-8.21	58.25
4	0	-21	0	0	-1	-0.86	-0.11	-0.14	0.47	3.14	2.91	3.08	3.12	-19.31	-8.2	58.26
4	-5	3	0	0	0	-0.86	-0.11	-0.14	0.47	3.13	2.93	3.09	3.12	-19.31	-8.19	58.26
-3	5	11	0	0	0	-0.86	-0.11	-0.14	0.47	3.13	2.94	3.09	3.12	-19.3	-8.18	58.26
2	0	-7	0	0	0	-0.86	-0.11	-0.14	0.47	2.94	2.94	3.09	3.13	-19.31	-8.17	58.27
6	5	-8	0	0	1	-0.86	-0.11	-0.14	0.47	3.13	2.94	3.1	3.13	-19.31	-8.16	58.27
-1	-9	19	-1	1	-1	-0.86	-0.11	-0.14	0.47	3.14	2.94	3.1	3.14	-19.27	-8.18	58.31
-1	3	-1	0	0	0	-0.86	-0.11	-0.14	0.47	3.14	2.92	3.1	3.14	-19.28	-8.19	58.32
-1	-8	-8	0	0	0	-0.86	-0.11	-0.14	0.47	3.15	2.92	3.1	3.15	-19.29	-8.2	58.32
-3	5	-8	0	0	0	-0.86	-0.11	-0.14	0.47	3.15	2.91	3.1	3.15	-19.28	-8.21	58.32
-7	-3	2	0	0	0	-0.86	-0.11	-0.14	0.47	3.15	2.91	3.1	3.15	-19.29	-8.21	58.33
6	6	3	0	-1	0	-0.86	-0.11	-0.14	0.47	3.15	2.89	3.1	3.16	-19.28	-8.21	58.33
-5	1	-16	0	0	0	-0.86	-0.11	-0.14	0.47	2.88	2.88	3.1	3.16	-19.28	-8.21	58.34
-13	-20	32	1	2	0	-0.86	-0.11	-0.14	0.47	3.16	2.78	3.1	3.16	-19.39	-8.4	58.42
-13	-12	-29	0	0	0	-0.86	-0.11	-0.15	0.47	3.16	2.74	3.1	3.16	-19.44	-8.41	58.44
-9	9	-11	0	-1	0	-0.86	-0.11	-0.15	0.47	3.16	2.76	3.1	3.16	-19.47	-8.41	58.45
7	-3	-9	0	0	0	-0.86	-0.11	-0.15	0.47	3.16	2.79	3.1	3.16	-19.48	-8.41	58.45
-6	2	-6	0	-1	1	-0.86	-0.11	-0.15	0.47	3.16	2.87	3.1	3.15	-19.49	-8.41	58.46
1	9	38	0	1	0	-0.86	-0.11	-0.15	0.47	3.16	2.91	3.1	3.15	-19.5	-8.4	58.46
6	0	-11	0	0	-1	-0.86	-0.11	-0.15	0.47	3.15	2.92	3.11	3.14	-19.5	-8.39	58.45
12	-1	-3	0	-1	1	-0.86	-0.11	-0.14	0.47	3.15	2.94	3.13	3.13	-19.43	-8.27	58.44
