# Supplementary material for: Image Generation for 2D-CNN Using Time-Series Signal Features from Foot Gesture Applied to Select Cobot Operating Mode
Source: Sensors (Basel). 2021 Aug 26;21(17):5743. doi: 10.3390/s21175743 (PMC8434500; doi:10.3390/s21175743)
Supplement: Supplementary file 1 [file sensors-21-05743-s001.zip › data_fadwa/Cigarette crush with the forefoot/ccf93.xlsx]

## Sheet: ccf93
-1	-1	3	0	0	0	-0.86	-0.11	-0.14	0.47	3.15	2.97	3.06	3.16	-18.68	-7.73	58.37
7	-15	15	0	0	0	-0.86	-0.11	-0.14	0.47	3.15	2.98	3.08	3.16	-18.68	-7.74	58.37
-1	-7	-18	0	0	0	-0.86	-0.11	-0.14	0.47	3.01	3.01	3.09	3.16	-18.69	-7.76	58.38
-2	2	-7	0	0	0	-0.86	-0.11	-0.14	0.47	3.15	3.02	3.1	3.16	-18.7	-7.79	58.39
2	2	0	0	0	0	-0.86	-0.11	-0.14	0.47	3.15	3.03	3.11	3.16	-18.71	-7.82	58.4
-38	-26	-6	1	-1	0	-0.86	-0.11	-0.14	0.47	3.15	3.05	3.12	3.15	-18.8	-7.99	58.49
3	4	-3	0	0	1	-0.86	-0.11	-0.14	0.47	3.14	3.06	3.13	3.15	-18.78	-7.98	58.49
0	-3	-3	0	0	0	-0.86	-0.11	-0.14	0.47	3.14	3.13	3.13	3.15	-18.77	-7.97	58.49
8	-2	11	-1	0	-1	-0.86	-0.11	-0.14	0.47	3.14	3.06	3.13	3.15	-18.76	-7.96	58.48
2	8	5	1	0	0	-0.86	-0.11	-0.14	0.47	3.14	3.05	3.12	3.15	-18.75	-7.96	58.48
-9	4	6	0	1	0	-0.86	-0.11	-0.14	0.47	3.04	3.04	3.12	3.14	-18.76	-7.96	58.49
-3	-6	0	0	0	0	-0.86	-0.11	-0.14	0.47	3.14	3.03	3.11	3.14	-18.77	-7.97	58.49
-33	15	-28	-1	0	1	-0.86	-0.11	-0.14	0.47	3.14	3	3.1	3.15	-19.08	-7.98	58.58
-1	-4	9	0	0	0	-0.86	-0.11	-0.14	0.47	3.14	2.97	3.09	3.15	-19.08	-7.99	58.58
-3	8	4	0	0	0	-0.86	-0.11	-0.14	0.47	3.15	2.96	3.08	3.16	-19.08	-8	58.58
-7	1	-3	0	0	0	-0.86	-0.11	-0.14	0.47	3.15	2.96	3.07	3.16	-19.07	-8.01	58.57
4	-3	8	0	-1	0	-0.86	-0.11	-0.14	0.47	3.15	2.95	3.06	3.16	-19.07	-8.01	58.57
-4	-8	-1	0	0	0	-0.86	-0.11	-0.14	0.47	3.15	2.92	3.04	3.16	-19.06	-8.02	58.57
9	1	-11	1	0	0	-0.86	-0.11	-0.14	0.47	3.15	3.03	3.03	3.16	-19.05	-8.01	58.56
8	16	-2	0	1	0	-0.86	-0.11	-0.14	0.47	3.15	2.77	3.01	3.16	-19.09	-7.98	58.57
-3	0	-12	0	0	-1	-0.86	-0.11	-0.14	0.47	3.15	2.73	3	3.16	-19.1	-7.99	58.57
-5	-1	6	0	0	1	-0.86	-0.11	-0.14	0.47	2.74	2.74	3	3.16	-19.11	-7.99	58.56
-2	-4	-5	0	-1	0	-0.86	-0.11	-0.14	0.47	3.15	2.75	3	3.16	-19.12	-7.99	58.56
-1	0	-5	0	0	0	-0.86	-0.11	-0.14	0.47	3.15	2.76	3	3.16	-19.11	-7.98	58.56
5	8	18	0	0	0	-0.86	-0.11	-0.14	0.47	3.15	2.78	3.01	3.16	-19.11	-7.98	58.56
-1	4	2	0	0	0	-0.86	-0.11	-0.14	0.47	3.15	2.8	3.01	3.16	-19.11	-7.97	58.56
16250	-14639	-9446	3766	32	-2817	-0.86	-0.11	0.51	0.3	2.85	3.02	3.02	3.16	9.7	70.67	38.45
-16262	14633	9452	-3766	-32	2816	-0.86	-0.11	-0.14	0.47	3.15	2.89	3.16	3.16	-19.11	-7.94	58.54
13	0	-3	-1	0	1	-0.86	-0.11	-0.14	0.47	3.15	2.9	3.03	3.16	-19.11	-7.94	58.54
-3	0	-7	0	0	0	-0.86	-0.11	-0.14	0.47	3.15	2.91	3.03	3.15	-19.1	-7.94	58.54
1	5	-2	1	0	-1	-0.86	-0.11	-0.14	0.47	2.92	3.03	3.03	3.15	-19.1	-7.94	58.54
0	-2	1	0	0	1	-0.86	-0.11	-0.14	0.47	3.14	2.93	3.04	3.15	-19.1	-7.94	58.54
5	4	0	0	0	0	-0.86	-0.11	-0.14	0.47	3.13	2.94	3.04	3.15	-19.09	-7.93	58.53
-1	0	0	0	0	0	-0.86	-0.11	-0.14	0.47	3.13	2.95	3.05	3.14	-19.09	-7.92	58.53
2	2	-4	0	0	0	-0.86	-0.11	-0.14	0.47	3.13	2.95	3.14	3.13	-19.09	-7.91	58.53
17	0	9	0	1	0	-0.86	-0.11	-0.14	0.47	3.13	2.96	3.07	3.13	-19.02	-7.83	58.5
-11	11	-7	0	0	-1	-0.86	-0.11	-0.14	0.47	3.12	2.97	3.07	3.13	-19.03	-7.82	58.5
2	-3	-1	0	0	1	-0.86	-0.11	-0.14	0.47	3.12	2.97	3.07	3.14	-19.04	-7.82	58.51
1	3	10	-1	-1	-1	-0.86	-0.11	-0.14	0.47	3.12	3.07	3.13	3.13	-19.03	-7.82	58.51
0	-11	5	0	0	0	-0.86	-0.11	-0.14	0.47	3.12	2.98	3.07	3.13	-19.03	-7.81	58.51
4	-1	-3	0	0	0	-0.86	-0.11	-0.14	0.47	3.12	2.98	3.07	3.13	-19.02	-7.82	58.51
0	-7	2	0	0	0	-0.86	-0.11	-0.14	0.47	3.12	2.98	3.08	3.13	-19.01	-7.82	58.51
-4	10	-19	1	1	0	-0.86	-0.11	-0.14	0.47	2.99	3.08	3.08	3.13	-19.03	-7.82	58.53
-4	-3	-3	0	0	0	-0.86	-0.11	-0.14	0.47	3.12	3	3.08	3.13	-19.03	-7.82	58.53
-1	1	1	0	-1	0	-0.86	-0.11	-0.14	0.47	3.12	3.01	3.08	3.13	-19.04	-7.82	58.52
5	5	7	0	0	0	-0.86	-0.11	-0.14	0.47	3.12	3.01	3.09	3.13	-19.03	-7.81	58.53
0	-2	8	0	0	0	-0.86	-0.11	-0.14	0.47	3.12	3.09	3.13	3.13	-19.04	-7.8	58.53
6	1	-12	0	0	1	-0.86	-0.11	-0.14	0.47	3.12	3.02	3.09	3.13	-19.04	-7.8	58.53
-5	1	16	-1	0	0	-0.86	-0.11	-0.14	0.47	3.12	3.02	3.09	3.12	-19.03	-7.8	58.53
17	-8	-10	0	1	-1	-0.86	-0.11	-0.14	0.47	3.12	3	3.14	3.14	-18.93	-7.8	58.52
-10	-7	23	0	0	0	-0.86	-0.11	-0.14	0.47	3	3.09	3.09	3.14	-18.92	-7.81	58.52
5	5	-3	0	0	0	-0.86	-0.11	-0.14	0.47	3.13	3	3.09	3.14	-18.93	-7.82	58.53
-3	-8	-8	0	0	0	-0.86	-0.11	-0.14	0.47	3.13	3	3.09	3.14	-18.92	-7.83	58.53
5	0	7	0	0	0	-0.86	-0.11	-0.14	0.47	3.13	3	3.09	3.14	-18.92	-7.84	58.54
-5	7	-6	0	0	0	-0.86	-0.11	-0.14	0.47	3.13	3.01	3.14	3.13	-18.92	-7.85	58.54
-1	-6	-6	0	0	0	-0.86	-0.11	-0.14	0.47	3.13	3.02	3.1	3.14	-18.93	-7.86	58.54
-13909	-31656	-34525	-24	29225	20017	0	0	0	0	3.13	3.03	3.1	3.14	-180	0	180
13913	31660	34519	24	-29225	-20017	-0.86	-0.11	-0.14	0.47	3.13	3.03	3.1	3.14	-18.95	-7.85	58.56
2	-1	-2	0	0	0	-0.86	-0.11	-0.14	0.47	3.13	3.1	3.14	3.14	-18.95	-7.85	58.56
-5	3	12	0	0	0	-0.86	-0.11	-0.14	0.47	3.13	3.03	3.11	3.14	-18.95	-7.86	58.56
5	2	4	0	0	0	-0.86	-0.11	-0.14	0.47	3.13	3.03	3.11	3.14	-18.96	-7.86	58.56
-11	-11	3	1	0	0	-0.86	-0.11	-0.14	0.47	3.13	3.03	3.11	3.14	-18.96	-7.87	58.57
2	2	-9	-1	0	0	-0.86	-0.11	-0.14	0.47	3.13	3.03	3.14	3.13	-18.97	-7.87	58.57
3	7	-5	0	-1	0	-0.86	-0.11	-0.14	0.47	3.13	3.03	3.1	3.14	-18.97	-7.88	58.58
-12	-3	14	1	1	0	-0.86	-0.11	-0.14	0.47	3.13	3.03	3.1	3.14	-18.99	-7.87	58.61
1	4	6	0	0	0	-0.86	-0.11	-0.14	0.47	3.13	3.1	3.1	3.14	-19	-7.88	58.61
-1	1	0	0	0	0	-0.86	-0.11	-0.14	0.47	3.13	3.1	3.14	3.14	-19	-7.87	58.61
8	-3	-9	-1	-1	0	-0.86	-0.11	-0.14	0.47	3.13	3.04	3.1	3.14	-19	-7.87	58.61
-4	-1	-8	0	0	0	-0.86	-0.11	-0.14	0.47	3.13	3.04	3.1	3.14	-18.98	-7.87	58.61
2	-1	-4	0	0	0	-0.86	-0.11	-0.14	0.47	3.13	3.04	3.1	3.14	-18.97	-7.86	58.62
0	-1	14	0	0	0	-0.86	-0.11	-0.14	0.47	3.13	3.03	3.1	3.13	-18.95	-7.86	58.61
5	-10	-9	0	0	0	-0.86	-0.11	-0.14	0.47	3.13	3.03	3.1	3.14	-18.92	-7.85	58.61
7	1	-2	0	1	0	-0.86	-0.11	-0.14	0.47	3.13	3.03	3.1	3.14	-18.92	-7.85	58.61
-8	7	3	0	0	0	-0.86	-0.11	-0.14	0.47	3.13	3.03	3.1	3.14	-18.92	-7.85	58.61
3	-3	-8	0	0	0	-0.86	-0.11	-0.14	0.47	3.13	3.03	3.14	3.13	-18.92	-7.85	58.61
0	1	15	1	-1	0	-0.86	-0.11	-0.14	0.47	3.13	3.03	3.1	3.14	-18.92	-7.85	58.61
1	-2	-2	0	0	0	-0.86	-0.11	-0.14	0.47	3.13	3.04	3.1	3.13	-18.92	-7.85	58.61
-1	2	6	0	0	0	-0.86	-0.11	-0.14	0.47	3.13	3.04	3.1	3.13	-18.92	-7.84	58.63
7	0	13	0	0	1	-0.86	-0.11	-0.14	0.47	3.13	3.1	3.13	3.13	-18.9	-7.8	58.62
6	6	-13	0	0	-1	-0.86	-0.11	-0.14	0.47	3.12	3.05	3.1	3.13	-18.89	-7.79	58.62
-5	-4	-3	0	0	0	-0.86	-0.11	-0.14	0.47	3.12	3.05	3.1	3.13	-18.89	-7.79	58.62
-3	-1	6	0	0	1	-0.86	-0.11	-0.14	0.47	3.12	3.05	3.11	3.14	-18.89	-7.79	58.62
3	3	1	0	0	-1	-0.86	-0.11	-0.14	0.47	3.13	3.04	3.13	3.12	-18.88	-7.78	58.62
3	-1	9	0	0	1	-0.86	-0.11	-0.14	0.47	3.12	3.11	3.14	3.01	-18.88	-7.78	58.62
4	2	-13	0	0	-1	-0.86	-0.11	-0.14	0.47	2.79	3.15	3.16	0.16	-18.87	-7.77	58.62
17843	16885	-19863	-24	-25688	-19912	0	0	0	0	0	3.17	3.17	0	180	0	-180
-18075	-16186	20607	114	25703	19924	-0.86	-0.18	-0.12	0.47	0	3.14	0	0	-24.67	-2.11	57.7
-66	292	-293	-2	15	1	-0.85	-0.2	-0.11	0.47	0	3.1	3.04	0	-26.56	-0.37	57.4
253	279	-885	-4	53	1	-0.85	-0.22	-0.11	0.46	0	3.07	3.01	0	-29.1	0.83	57.03
-391	200	-663	-37	-40	-2	-0.85	-0.25	-0.12	0.46	0	3.05	3.02	0	-31.65	1.49	56.64
163	479	886	9	-21	-5	-0.84	-0.26	-0.11	0.46	0	3.07	3.03	0	-32.51	2.55	56.32
-173	204	-715	-7	0	-3	-0.84	-0.27	-0.11	0.46	0	3.08	3.05	0	-33.9	3.43	56.14
-142	146	-641	-14	-3	-2	-0.84	-0.28	-0.11	0.46	0	3.08	3.06	0	-35.05	4.07	56.01
-357	146	589	-41	-18	-2	-0.84	-0.27	-0.12	0.45	0	3.08	3.06	0	-34.66	2.61	56
-37	-50	9	0	-1	1	-0.84	-0.27	-0.12	0.45	0	3.07	0	0	-34.57	2.47	56
-74	-77	-48	-2	-2	2	-0.84	-0.27	-0.12	0.45	0	3.09	3.05	0	-34.44	2.33	55.98
-87	-76	-50	-3	-2	3	-0.84	-0.27	-0.12	0.45	0	3.08	3.06	0	-34.25	2.15	55.88
-117	-83	-43	-5	-1	6	-0.84	-0.27	-0.12	0.45	0	3.07	3.02	0	-33.96	1.9	55.65
7	-8	54	-7	3	6	-0.85	-0.26	-0.12	0.45	0	3.09	2.96	0	-33.58	1.48	55.26
-410	-374	-110	-5	5	7	-0.85	-0.26	-0.13	0.44	0	3.07	2.97	0	-33.22	0.79	54.72
5835	159	2784	126	-66	-253	-0.88	-0.23	-0.12	0.39	0	3.05	2.99	0	-30.06	-1.41	47.71
-2208	-1064	-503	4	2	-10	-0.86	-0.24	-0.1	0.45	0	2.99	3.02	0	-30.15	1.85	54.39
-2436	-1147	-632	-5	9	22	-0.83	-0.24	-0.1	0.5	0	2.94	0	0	-30.29	4.68	60.95
-2791	-921	-1319	-19	14	49	-0.8	-0.25	-0.1	0.54	0	3	2.98	0	-30.51	6.92	66.52
-3152	-715	-1329	-35	22	74	-0.77	-0.26	-0.1	0.57	0	3.03	2.94	0	-31.12	8.09	70.35
-535	170	-1130	-48	24	93	-0.77	-0.26	-0.11	0.58	0	3.07	2.89	3.26	-32.13	7.84	71.69
2043	1341	1071	-16	-22	34	-0.77	-0.26	-0.11	0.57	3.04	3.04	2.97	0	-31.98	7.32	71.14
7303	1455	3345	138	-22	-263	-0.84	-0.23	-0.11	0.47	0	2.91	3.03	0	-29.94	2.11	57.77
-5230	-2126	-1623	-20	15	45	-0.81	-0.25	-0.11	0.52	0	2.64	3.06	0	-30.92	4.61	63.86
-4514	-1585	-2087	-51	34	103	-0.79	-0.26	-0.12	0.55	0	2.83	3.02	0	-32.59	5.41	67.73
522	600	-1046	-49	1	94	-0.78	-0.26	-0.13	0.55	0	2.95	2.92	0	-34.01	4.94	68.62
1199	1031	529	-8	-31	42	-0.79	-0.26	-0.13	0.54	0	3.03	2.92	3.27	-34	4.5	67.76
-1714	-1072	-447	-53	8	77	-0.8	-0.26	-0.13	0.52	0	3	3	3.27	-33.71	3.39	65.49
579	204	562	-46	36	76	-0.83	-0.25	-0.14	0.48	0	2.93	3.01	0	-33.28	0.19	60.76
2194	432	1223	-24	20	40	-0.86	-0.23	-0.16	0.43	0	2.79	3.04	0	-32.4	-3.83	54.33
-810	333	-1374	108	-56	-227	-0.78	-0.25	-0.13	0.55	0	2.62	3.03	0	-32.97	3.96	68.87
1565	998	179	-3	-28	20	-0.79	-0.25	-0.13	0.54	0	3.02	3	0	-32.19	3.43	68.08
80	90	492	-27	0	24	-0.8	-0.23	-0.13	0.54	0	3.08	2.99	0	-30.82	2.61	66.78
1024	371	1046	-23	22	27	-0.82	-0.22	-0.13	0.52	0	3.11	3.06	0	-29.52	0.87	64.58
1709	534	970	0	9	-1	-0.83	-0.2	-0.13	0.5	0	3.11	3.08	0	-28.2	-0.97	61.96
1173	320	409	8	-2	-19	-0.85	-0.19	-0.13	0.48	0	3.04	3.04	2.91	-26.85	-2.55	59.66
593	47	-5	3	0	-20	-0.86	-0.18	-0.14	0.47	2.89	2.9	2.98	3.07	-25.45	-3.91	57.89
-799	-1187	61	67	8	-51	-0.88	-0.11	-0.14	0.45	3.04	2.83	3.1	3.09	-18.7	-8.47	55.62
-1	4	-8	0	0	0	-0.88	-0.11	-0.14	0.45	3.09	2.82	2.91	3.11	-18.69	-8.46	55.62
4	-1	-1	1	1	-1	-0.88	-0.11	-0.14	0.45	3.11	2.77	2.9	3.12	-18.71	-8.47	55.62
-9	2	-15	-1	0	0	-0.88	-0.11	-0.14	0.45	3.12	2.64	2.89	3.13	-18.73	-8.48	55.63
1	-11	1	0	0	0	-0.88	-0.11	-0.14	0.45	3.12	2.51	2.89	3.13	-18.75	-8.5	55.63
5	-4	-6	0	0	0	-0.88	-0.11	-0.14	0.45	3.13	2.48	2.9	3.14	-18.76	-8.51	55.64
-10	8	6	0	0	0	-0.88	-0.11	-0.14	0.45	3.13	2.47	2.92	3.14	-18.77	-8.54	55.65
-42	-26	-9	0	0	0	-0.88	-0.11	-0.14	0.45	3.14	2.52	2.95	3.15	-18.94	-8.84	55.73
8	-13	-4	0	-1	0	-0.88	-0.11	-0.14	0.45	3.14	2.56	2.96	3.14	-18.93	-8.85	55.73
0	9	-5	0	0	1	-0.88	-0.11	-0.14	0.45	3.14	2.62	2.97	3.15	-18.92	-8.85	55.73
0	7	2	0	0	0	-0.88	-0.11	-0.14	0.45	3.14	2.63	2.98	3.15	-18.91	-8.85	55.73
-7	-5	1	0	0	0	-0.88	-0.11	-0.14	0.45	3.14	2.62	3	3.15	-18.9	-8.85	55.72
-2	4	0	0	0	0	-0.88	-0.11	-0.14	0.45	2.62	2.62	3	3.16	-18.88	-8.85	55.72
11	-1	-1	0	0	0	-0.88	-0.11	-0.14	0.45	3.15	2.63	3.01	3.16	-18.86	-8.85	55.71
-8	-22	1	0	0	-1	-0.88	-0.11	-0.14	0.45	3.15	2.68	3.01	3.16	-18.83	-8.94	55.75
3	-4	14	0	0	0	-0.88	-0.11	-0.14	0.45	3.15	2.75	3.02	3.16	-18.82	-8.94	55.76
2	0	-12	0	0	0	-0.88	-0.11	-0.14	0.45	3.15	2.81	3.03	3.16	-18.81	-8.94	55.76
5	-3	2	0	0	0	-0.88	-0.11	-0.14	0.45	3.15	2.86	3.03	3.16	-18.79	-8.94	55.76
7	4	-1	0	0	0	-0.88	-0.11	-0.14	0.45	3.15	2.88	3.04	3.16	-18.78	-8.94	55.76
7	-5	1	0	0	0	-0.88	-0.11	-0.14	0.45	3.15	2.9	3.05	3.16	-18.76	-8.95	55.77
-3	-4	1	0	0	0	-0.88	-0.11	-0.14	0.45	3.15	2.9	3.05	3.16	-18.73	-8.94	55.76
30175	-15832	-8653	5889	-5899	23554	-0.88	0	-0.01	0	3.15	2.91	3.05	3.16	-0.79	-1.05	-0.34
-30155	15830	8671	-5889	5899	-23554	-0.88	-0.11	-0.14	0.45	3.15	2.91	3.05	3.16	-18.57	-8.9	55.79
2	-3	1	0	0	0	-0.88	-0.11	-0.14	0.45	3.16	2.92	3.04	3.16	-18.56	-8.9	55.79
3	0	6	0	0	0	-0.88	-0.11	-0.14	0.45	3.16	2.92	3.04	3.16	-18.55	-8.89	55.79
-3	2	-5	0	0	0	-0.88	-0.11	-0.14	0.45	3.16	2.92	3.04	3.16	-18.55	-8.9	55.79
4	-3	-18	0	0	0	-0.88	-0.11	-0.14	0.45	3.16	2.92	3.04	3.16	-18.54	-8.89	55.79
-1	6	-8	0	0	0	-0.88	-0.11	-0.14	0.45	3.16	2.92	3.04	3.16	-18.54	-8.89	55.79
10	-6	23	0	1	0	-0.88	-0.11	-0.14	0.45	3.16	2.92	3.04	3.16	-18.54	-8.89	55.8
-22	-15	4	0	0	0	-0.88	-0.11	-0.14	0.45	3.16	2.91	3.04	3.17	-18.53	-8.94	55.84
0	7	3	0	0	0	-0.88	-0.11	-0.14	0.45	3.16	2.91	3.04	3.17	-18.53	-8.95	55.84
-2	-2	-8	0	0	0	-0.88	-0.11	-0.14	0.45	3.17	2.91	3.04	3.17	-18.54	-8.95	55.84
6	4	-7	0	0	0	-0.88	-0.11	-0.14	0.45	3.17	2.91	3.04	3.17	-18.54	-8.96	55.84
0	5	-4	0	0	0	-0.88	-0.11	-0.14	0.45	3.17	2.9	3.04	3.17	-18.55	-8.96	55.85
-2	-6	-7	0	0	0	-0.88	-0.11	-0.14	0.45	3.17	2.89	3.05	3.17	-18.55	-8.98	55.85
8	5	15	0	0	0	-0.88	-0.11	-0.14	0.45	3.17	2.89	3.05	3.17	-18.56	-8.98	55.85
-13	-7	-1	1	0	0	-0.87	-0.11	-0.14	0.45	3.17	2.87	3.05	3.17	-18.66	-9.04	55.91
1	5	3	0	0	0	-0.87	-0.11	-0.14	0.45	3.17	2.86	3.17	3.17	-18.67	-9.05	55.91
-1	3	8	0	0	0	-0.87	-0.11	-0.14	0.45	3.17	2.84	3.05	3.17	-18.68	-9.06	55.91
-1	5	-10	0	0	0	-0.87	-0.11	-0.14	0.45	3.17	2.8	3.05	3.17	-18.69	-9.07	55.91
-8	-12	-1	0	0	0	-0.87	-0.11	-0.14	0.45	2.72	2.72	3.05	3.17	-18.71	-9.07	55.93
-4	9	-11	0	0	0	-0.87	-0.11	-0.15	0.45	3.17	2.69	3.05	3.17	-18.72	-9.08	55.93
4	-11	1	0	0	0	-0.87	-0.11	-0.15	0.45	3.17	2.57	3.05	3.17	-18.75	-9.09	55.93
-61	5	-31	0	0	0	-0.87	-0.11	-0.15	0.45	3.17	2.6	3.06	3.17	-19.17	-9.3	56.08
0	-6	1	0	0	0	-0.87	-0.11	-0.15	0.45	3.17	2.64	3.06	3.17	-19.19	-9.31	56.09
-7	3	6	-1	0	0	-0.87	-0.11	-0.15	0.45	3.17	2.73	3.07	3.17	-19.2	-9.32	56.09
-5	2	-9	1	0	0	-0.87	-0.11	-0.15	0.45	3.17	2.8	3.07	3.16	-19.22	-9.33	56.1
-6	-1	4	0	-1	0	-0.87	-0.11	-0.15	0.45	3.17	2.82	3.07	3.16	-19.21	-9.32	56.1
7	2	-3	0	0	0	-0.87	-0.11	-0.15	0.45	3.17	2.82	3.07	3.16	-19.21	-9.31	56.1
4	3	-6	-1	0	1	-0.87	-0.11	-0.15	0.45	2.8	2.8	3.07	3.16	-19.19	-9.31	56.1
23	7	20	1	0	0	-0.87	-0.11	-0.15	0.45	3.16	2.75	3.05	3.16	-19.12	-9.2	56.08
-7	5	-4	0	0	0	-0.87	-0.11	-0.15	0.45	3.16	2.72	3.04	3.16	-19.12	-9.19	56.08
7	-3	18	0	0	0	-0.87	-0.11	-0.15	0.45	3.16	2.67	3.03	3.16	-19.12	-9.18	56.07
-6	10	0	0	1	0	-0.87	-0.11	-0.15	0.45	3.16	2.6	3.02	3.16	-19.13	-9.17	56.07
1	-1	-15	0	0	0	-0.87	-0.11	-0.15	0.45	3.16	2.54	3.01	3.16	-19.14	-9.16	56.07
-2	-3	5	0	0	0	-0.87	-0.11	-0.15	0.45	3.16	2.54	3	3.16	-19.14	-9.15	56.07
8	4	-5	0	0	0	-0.87	-0.11	-0.15	0.45	3.16	2.54	3	3.16	-19.16	-9.15	56.07
22596	-25279	14592	-12288	25344	-30208	-0.87	-0.11	-0.15	0.45	2.51	2.51	3	3.15	-19.16	-9.15	56.07
-22624	25293	-14596	12288	-25344	30208	-0.87	-0.11	-0.15	0.45	3.16	2.52	3	3.15	-19.28	-9.16	56.07
3	-1	9	-1	-1	0	-0.87	-0.11	-0.15	0.45	3.16	2.53	2.99	3.15	-19.28	-9.15	56.07
5	3	0	0	0	0	-0.87	-0.11	-0.15	0.45	3.16	2.53	2.99	3.16	-19.27	-9.15	56.07
0	-2	7	0	0	0	-0.87	-0.11	-0.15	0.45	3.16	2.54	2.99	3.16	-19.27	-9.15	56.06
-2	2	0	0	0	-1	-0.87	-0.11	-0.15	0.45	2.54	2.54	2.99	3.16	-19.26	-9.15	56.06
0	6	-22	0	0	1	-0.87	-0.11	-0.15	0.45	3.16	2.54	3	3.16	-19.26	-9.15	56.06
-4	-5	-1	0	0	0	-0.87	-0.11	-0.15	0.45	3.16	2.55	3	3.16	-19.26	-9.15	56.06
7	-9	17	0	1	-1	-0.87	-0.11	-0.15	0.45	3.16	2.56	3	3.16	-19.23	-9.16	56.05
-1	-1	-16	0	0	0	-0.87	-0.11	-0.15	0.45	3.16	2.57	3.01	3.16	-19.23	-9.16	56.05
0	-4	1	0	0	0	-0.87	-0.11	-0.15	0.45	3.16	2.58	3.01	3.16	-19.23	-9.17	56.05
3	9	4	0	0	1	-0.87	-0.11	-0.15	0.45	2.59	2.59	3.01	3.16	-19.23	-9.17	56.05
-5	-8	8	0	0	0	-0.87	-0.11	-0.15	0.45	2.59	2.59	3.01	3.16	-19.24	-9.18	56.05
3	1	1	0	0	-1	-0.87	-0.11	-0.15	0.45	3.16	2.59	3.02	3.16	-19.23	-9.18	56.05
2	1	4	0	0	0	-0.87	-0.11	-0.15	0.45	3.16	2.59	3.02	3.16	-19.23	-9.18	56.06
0	3	-6	0	-1	0	-0.87	-0.11	-0.15	0.45	3.16	2.59	3.02	3.16	-19.21	-9.18	56.06
-3	0	-2	0	1	0	-0.87	-0.11	-0.15	0.45	3.16	2.59	3.02	3.16	-19.21	-9.18	56.06
6	-12	-5	0	0	0	-0.87	-0.11	-0.15	0.45	3.16	2.56	3.02	3.16	-19.21	-9.18	56.07
5	5	11	0	0	0	-0.87	-0.11	-0.15	0.45	3.16	2.39	3.01	3.16	-19.21	-9.18	56.07
-12	4	-13	0	0	0	-0.87	-0.11	-0.15	0.45	3.16	2.27	3	3.16	-19.22	-9.19	56.07
-2	-11	-1	0	0	0	-0.87	-0.11	-0.15	0.45	2.21	2.21	2.99	3.16	-19.22	-9.19	56.07
-7	1	9	0	0	0	-0.87	-0.11	-0.15	0.45	3.17	2.11	2.99	3.17	-19.22	-9.2	56.07
9	-10	-4	0	-1	0	-0.87	-0.11	-0.15	0.45	3.17	2.17	2.99	3.17	-19.2	-9.27	56.11
-4	-3	-6	0	0	0	-0.87	-0.11	-0.15	0.45	3.17	2.26	2.99	3.17	-19.2	-9.27	56.11
3	1	-1	0	0	1	-0.87	-0.11	-0.15	0.45	3.17	2.31	2.99	3.17	-19.19	-9.28	56.11
