# Supplementary material for: Image Generation for 2D-CNN Using Time-Series Signal Features from Foot Gesture Applied to Select Cobot Operating Mode
Source: Sensors (Basel). 2021 Aug 26;21(17):5743. doi: 10.3390/s21175743 (PMC8434500; doi:10.3390/s21175743)
Supplement: Supplementary file 1 [file sensors-21-05743-s001.zip › data_fadwa/Cigarette crush with the forefoot/ccf94.xlsx]

## Sheet: ccf94
83	15	2	-2	1	0	-0.88	-0.11	-0.14	0.45	3.11	3.11	3.08	2.84	-18.64	-8.2	55.77
7	7	4	0	0	0	-0.88	-0.11	-0.14	0.45	2.7	3.12	3.09	2.86	-18.62	-8.19	55.77
0	-11	11	0	1	0	-0.88	-0.11	-0.14	0.45	2.73	3.12	3.09	2.91	-18.6	-8.21	55.76
7	3	-11	0	0	0	-0.88	-0.11	-0.14	0.45	2.8	3.11	3.1	2.98	-18.59	-8.22	55.76
-4	1	-17	0	0	0	-0.88	-0.11	-0.14	0.45	2.93	3.1	3.1	3.02	-18.61	-8.24	55.77
2	-1	2	0	0	0	-0.88	-0.11	-0.14	0.45	2.99	3.1	3.1	3.05	-18.6	-8.25	55.78
-2	-2	-17	0	-1	0	-0.88	-0.11	-0.14	0.45	3.03	3.09	3.11	3.07	-18.59	-8.26	55.77
0	-3	7	-1	0	0	-0.88	-0.11	-0.14	0.45	3.06	3.08	3.11	3.09	-18.57	-8.28	55.77
-23	-50	10	1	1	0	-0.88	-0.11	-0.14	0.45	3.09	3.11	3.11	3.11	-18.5	-8.64	55.86
1	0	2	0	0	0	-0.88	-0.11	-0.14	0.45	3.12	3.07	3.12	3.12	-18.49	-8.66	55.86
-5	-13	-7	0	0	0	-0.88	-0.11	-0.14	0.45	3.12	3.07	3.12	3.12	-18.49	-8.67	55.87
7	-3	1	0	0	0	-0.88	-0.11	-0.14	0.45	3.13	3.07	3.12	3.13	-18.49	-8.69	55.88
-6	-6	3	0	0	0	-0.88	-0.11	-0.14	0.45	3.13	3.07	3.12	3.12	-18.49	-8.71	55.89
-12	1	-2	0	0	0	-0.88	-0.11	-0.14	0.45	3.13	3.08	3.12	3.12	-18.49	-8.72	55.9
6	-5	10	0	0	0	-0.88	-0.11	-0.14	0.45	3.12	3.09	3.12	3.12	-18.5	-8.73	55.9
21	0	22	0	-1	0	-0.88	-0.11	-0.14	0.45	3.12	3.09	3.12	3.12	-18.31	-8.63	55.87
1	4	-4	0	0	0	-0.88	-0.11	-0.14	0.45	3.12	3.1	3.12	3.12	-18.29	-8.62	55.87
17	0	-1	0	0	0	-0.88	-0.11	-0.14	0.45	3.12	3.1	3.13	3.12	-18.27	-8.61	55.88
-8	2	-7	1	0	0	-0.88	-0.11	-0.14	0.45	3.12	3.11	3.13	3.12	-18.27	-8.6	55.88
5	-10	-4	-1	0	0	-0.88	-0.11	-0.14	0.45	3.12	3.11	3.13	3.12	-18.26	-8.6	55.88
0	-9	1	1	1	0	-0.88	-0.11	-0.14	0.45	3.12	3.11	3.12	3.12	-18.26	-8.6	55.88
2	-1	4	-1	0	0	-0.88	-0.11	-0.14	0.45	3.12	3.11	3.14	3.11	-18.26	-8.6	55.88
4	5	0	1	0	0	-0.88	-0.1	-0.14	0.45	3.11	3.14	3.14	3.11	-18.26	-8.61	55.91
-6	7	4	-1	-1	0	-0.88	-0.1	-0.14	0.45	3.11	3.11	3.14	3.12	-18.26	-8.61	55.91
-2	1	6	0	0	0	-0.88	-0.1	-0.14	0.45	3.12	3.14	3.12	3.12	-18.25	-8.61	55.92
6	0	-5	0	0	0	-0.88	-0.1	-0.14	0.45	3.12	3.11	3.14	3.12	-18.24	-8.61	55.92
-7	-3	-5	0	0	0	-0.88	-0.1	-0.14	0.45	3.12	3.11	3.14	3.12	-18.23	-8.61	55.92
7	-12	-11	0	0	0	-0.88	-0.1	-0.14	0.45	3.13	3.1	3.14	3.13	-18.22	-8.61	55.92
1	0	11	0	1	0	-0.88	-0.1	-0.14	0.45	3.13	3.1	3.13	3.14	-18.22	-8.61	55.93
13256	21559	-33462	-23	-29204	7392	0	0	0	0	3.14	3.1	3.14	3.13	-180	0	180
-13274	-21579	33442	24	29203	-7392	-0.87	-0.1	-0.14	0.45	3.14	3.11	3.14	3.12	-18.3	-8.69	56.01
4	8	9	0	0	0	-0.87	-0.1	-0.14	0.45	3.13	3.12	3.14	3.12	-18.3	-8.68	56.01
0	7	-9	0	0	0	-0.87	-0.1	-0.14	0.45	3.12	3.12	3.12	3.12	-18.29	-8.66	56.02
-3	7	16	0	0	0	-0.87	-0.1	-0.14	0.45	3.12	3.12	3.14	3.12	-18.28	-8.65	56.02
9	-2	-15	0	0	0	-0.87	-0.1	-0.14	0.45	3.12	3.12	3.14	3.12	-18.27	-8.65	56.02
-3	8	15	-1	0	0	-0.87	-0.1	-0.14	0.45	3.13	3.11	3.14	3.12	-18.27	-8.64	56.02
0	-2	-2	0	1	0	-0.87	-0.1	-0.14	0.45	3.13	3.1	3.13	3.12	-18.27	-8.64	56.02
-42	12	-15	1	0	0	-0.87	-0.11	-0.14	0.45	3.12	3.1	3.13	3.11	-18.59	-8.69	56.13
-8	8	-3	0	0	0	-0.87	-0.11	-0.14	0.45	3.12	3.09	3.12	3.11	-18.62	-8.7	56.13
4	-4	2	0	0	0	-0.87	-0.11	-0.14	0.45	3.12	3.09	3.12	3.11	-18.64	-8.7	56.14
1	-5	1	0	0	0	-0.87	-0.11	-0.14	0.45	3.12	3.09	3.11	3.12	-18.64	-8.71	56.14
-2	3	-11	0	0	0	-0.87	-0.11	-0.14	0.45	3.12	3.09	3.12	3.11	-18.66	-8.71	56.14
4	2	11	-1	0	0	-0.87	-0.11	-0.14	0.45	3.12	3.09	3.12	3.1	-18.67	-8.72	56.14
-12	-2	-10	0	0	0	-0.87	-0.11	-0.14	0.45	3.11	3.09	3.12	3.1	-18.67	-8.72	56.14
21	9	13	1	-1	1	-0.87	-0.11	-0.14	0.45	3.11	3.12	3.09	3.09	-18.59	-8.63	56.11
-9	-9	-9	0	0	0	-0.87	-0.11	-0.14	0.45	3.09	3.1	3.12	3.09	-18.59	-8.63	56.1
1	8	28	0	0	0	-0.87	-0.11	-0.14	0.45	3.09	3.1	3.12	3.09	-18.59	-8.62	56.1
5	4	-7	0	0	0	-0.87	-0.11	-0.14	0.45	3.09	3.1	3.12	3.09	-18.59	-8.61	56.1
-1	-5	-10	0	0	-1	-0.87	-0.11	-0.14	0.45	3.09	3.1	3.12	3.09	-18.58	-8.6	56.1
4	12	-11	0	0	0	-0.87	-0.11	-0.14	0.45	3.09	3.09	3.11	3.1	-18.58	-8.6	56.1
7	-4	2	0	0	0	-0.87	-0.11	-0.14	0.45	3.1	3.09	3.11	3.1	-18.58	-8.59	56.1
23696	-2216	-2852	-24	467	31378	0	0	0	0	3.11	3.08	3.1	3.11	-180	0	180
-23693	2217	2868	23	-466	-31378	-0.87	-0.11	-0.14	0.45	3.12	3.07	3.12	3.12	-18.53	-8.61	56.1
-2	5	9	0	0	0	-0.87	-0.11	-0.14	0.45	3.13	3.05	3.08	3.13	-18.54	-8.62	56.11
-3	-7	-7	0	0	0	-0.87	-0.11	-0.14	0.45	3.13	3.04	3.07	3.13	-18.55	-8.62	56.11
4	-7	-14	1	0	0	-0.87	-0.11	-0.14	0.45	3.13	3.02	3.06	3.13	-18.57	-8.63	56.11
-2	1	8	0	0	0	-0.87	-0.11	-0.14	0.45	3.14	3	3.06	3.14	-18.58	-8.63	56.11
-6	5	-6	0	0	0	-0.87	-0.11	-0.14	0.45	3.14	2.99	3.06	3.14	-18.59	-8.63	56.11
-10	7	-6	0	0	1	-0.87	-0.11	-0.14	0.45	3.14	2.98	3.14	3.14	-18.6	-8.64	56.11
-4	-5	9	-1	0	-1	-0.87	-0.11	-0.14	0.45	3.14	2.96	3.05	3.14	-18.67	-8.67	56.11
4	-3	-6	1	0	0	-0.87	-0.11	-0.14	0.45	3.14	2.95	3.14	3.14	-18.68	-8.67	56.11
-5	4	5	0	0	0	-0.87	-0.11	-0.14	0.45	3.15	2.92	3.03	3.15	-18.69	-8.68	56.12
0	-2	-14	-1	0	0	-0.87	-0.11	-0.14	0.45	3.15	2.88	3.02	3.15	-18.71	-8.69	56.12
7	-1	14	0	0	0	-0.87	-0.11	-0.14	0.45	3.15	2.81	3.02	3.15	-18.71	-8.7	56.12
-6	0	5	0	0	0	-0.87	-0.11	-0.14	0.45	3.15	3.02	3.02	3.15	-18.71	-8.7	56.12
0	-9	1	0	0	0	-0.87	-0.11	-0.14	0.45	3.15	2.85	3.02	3.15	-18.73	-8.72	56.13
-34	6	-29	0	-1	1	-0.87	-0.11	-0.14	0.45	3.15	2.91	3.03	3.14	-18.81	-8.76	56.14
14	11	3	1	0	0	-0.87	-0.11	-0.14	0.45	3.14	2.92	3.03	3.14	-18.8	-8.75	56.13
3	-6	10	0	0	-1	-0.87	-0.11	-0.14	0.45	3.14	2.93	3.04	3.14	-18.79	-8.74	56.13
1	-4	1	0	0	0	-0.87	-0.11	-0.14	0.45	3.14	2.95	3.04	3.14	-18.78	-8.73	56.13
5	-3	4	0	0	1	-0.87	-0.11	-0.14	0.45	3.14	2.95	3.05	3.14	-18.77	-8.71	56.12
0	-2	-8	0	0	-1	-0.87	-0.11	-0.14	0.45	3.13	2.96	3.05	3.13	-18.76	-8.71	56.12
-12	2	0	-1	0	1	-0.87	-0.11	-0.14	0.45	3.13	2.97	3.05	3.13	-18.76	-8.71	56.12
21	6	5	1	0	0	-0.87	-0.11	-0.14	0.45	3.13	2.98	3.05	3.12	-18.69	-8.62	56.09
2	3	0	0	0	0	-0.87	-0.11	-0.14	0.45	3.12	2.98	3.05	3.12	-18.68	-8.61	56.09
4	-3	4	0	0	0	-0.87	-0.11	-0.14	0.45	3.12	2.99	3.05	3.12	-18.68	-8.6	56.09
7	11	-5	0	0	0	-0.87	-0.11	-0.14	0.45	3.12	2.99	3.05	3.11	-18.67	-8.6	56.08
-4	-3	-1	-1	0	0	-0.87	-0.11	-0.14	0.45	3.11	2.98	3.05	3.12	-18.66	-8.59	56.08
-4	-3	3	1	0	-1	-0.87	-0.11	-0.14	0.45	3.11	2.98	3.05	3.12	-18.66	-8.59	56.08
6	3	1	-1	0	1	-0.87	-0.11	-0.14	0.45	3.11	2.97	3.04	3.11	-18.66	-8.58	56.08
6597	-2957	-17289	-25	-2443	16237	0	0	0	0	2.97	2.97	3.04	3.11	-180	0	180
-6607	2978	17287	26	2444	-16237	-0.87	-0.11	-0.14	0.45	3.1	2.96	3.03	3.09	-18.77	-8.52	56.08
-2	0	5	0	0	0	-0.87	-0.11	-0.14	0.45	3.08	2.96	3.02	3.09	-18.79	-8.51	56.08
0	4	11	0	0	0	-0.87	-0.11	-0.14	0.45	3.07	2.96	3.01	3.09	-18.8	-8.5	56.08
4	-1	-13	0	0	0	-0.87	-0.11	-0.14	0.45	3.08	2.95	3.1	3.1	-18.81	-8.5	56.07
-4	3	-3	0	0	-1	-0.87	-0.11	-0.14	0.45	2.95	2.95	3.01	3.1	-18.82	-8.49	56.07
-2	-7	-2	0	-1	0	-0.87	-0.11	-0.14	0.45	3.09	2.95	3.02	3.11	-18.81	-8.49	56.07
8	4	-4	-1	0	0	-0.87	-0.11	-0.14	0.45	3.1	2.96	3.02	3.11	-18.81	-8.49	56.07
3	-12	-3	0	0	0	-0.87	-0.11	-0.14	0.45	3.11	2.96	3.02	3.12	-18.81	-8.49	56.07
2	-3	-12	0	0	0	-0.87	-0.11	-0.14	0.45	3.12	2.97	3.03	3.14	-18.71	-8.56	56.11
0	-10	3	0	0	0	-0.87	-0.11	-0.14	0.45	3.14	2.98	3.04	3.15	-18.69	-8.57	56.12
-2	3	20	0	0	0	-0.87	-0.11	-0.14	0.45	3.15	3.05	3.05	3.16	-18.67	-8.58	56.13
0	-9	5	0	0	0	-0.87	-0.11	-0.14	0.45	3.16	2.98	3.06	3.16	-18.64	-8.59	56.14
7	4	3	0	0	0	-0.87	-0.11	-0.14	0.45	2.97	2.97	3.06	3.16	-18.61	-8.61	56.14
4	-8	9	-1	1	0	-0.87	-0.11	-0.14	0.45	3.17	2.97	3.05	3.16	-18.59	-8.63	56.16
-4	-10	-11	1	0	0	-0.87	-0.11	-0.14	0.45	2.98	3.05	3.05	3.16	-18.58	-8.66	56.18
49	-32	-18	0	-3	1	-0.87	-0.1	-0.14	0.45	3.16	3.03	3.07	3.13	-18.23	-8.6	56.17
5	-12	35	1	0	0	-0.87	-0.1	-0.14	0.45	3.11	3.11	3.11	2.83	-18.17	-8.55	56.15
12	-1	56	2	1	0	-0.87	-0.1	-0.14	0.45	2.14	3.16	3.14	0	-18.15	-8.48	56.14
-7	1	51	3	3	1	-0.87	-0.11	-0.14	0.45	0	3.15	3.13	0	-18.23	-8.38	56.13
-10	29	99	5	4	0	-0.87	-0.11	-0.14	0.45	0	3.11	3.04	0	-18.44	-8.23	56.12
32	97	160	10	5	2	-0.87	-0.11	-0.14	0.45	2.93	2.89	2.89	0	-18.88	-7.98	56.1
-222	-21	532	23	8	5	-0.87	-0.12	-0.14	0.45	0	2.76	2.81	0	-19.72	-7.46	56.08
-1190	2550	-3676	-35	-19	-2	-0.83	-0.32	-0.13	0.44	0	2.87	2.85	0	-40.14	3.65	54.11
4	123	262	-11	-11	2	-0.83	-0.32	-0.13	0.44	0	3.01	2.84	0	-40.06	3.79	53.91
102	101	298	-7	-7	1	-0.83	-0.32	-0.12	0.43	3.08	3.08	2.88	0	-39.61	3.9	53.68
195	107	430	-3	-4	0	-0.84	-0.31	-0.12	0.43	0	3.11	2.88	0	-38.94	4.03	53.44
111	80	318	0	0	-3	-0.84	-0.31	-0.12	0.43	0	3.12	2.95	0	-38.22	4.14	53.26
90	-1	258	1	2	-2	-0.84	-0.3	-0.11	0.43	0	3.12	3.01	0	-37.52	4.25	53.15
-28	-23	254	2	3	-1	-0.84	-0.3	-0.11	0.43	3.11	3.05	3.05	0	-36.89	4.35	53.09
-2649	-2670	-350	-91	63	175	-0.9	-0.23	-0.16	0.32	0	3.12	3.04	0	-31.86	-8.43	41.22
1449	304	582	-3	0	14	-0.92	-0.22	-0.17	0.27	0	3.12	2.98	0	-30.28	-11.36	35.73
3008	995	1161	17	-16	-31	-0.94	-0.21	-0.17	0.22	0	3.11	3	0	-28.31	-13.39	30.22
4160	1359	1352	39	-22	-83	-0.95	-0.2	-0.17	0.19	3.07	3.07	3.02	0	-26.56	-13.82	26.28
-5	391	200	63	-6	-101	-0.95	-0.19	-0.16	0.19	0	3	3.05	0	-25.93	-12.99	25.46
251	436	656	32	6	-49	-0.95	-0.2	-0.15	0.2	0	2.97	3.07	0	-26.83	-12.17	26.88
1852	245	-32	35	-37	-95	-0.94	-0.21	-0.15	0.23	0	3.08	3.02	0	-28.02	-10.1	30.3
-8840	-5264	-2638	-200	93	423	-0.89	-0.22	-0.16	0.36	0	3.1	2.91	0	-30.52	-7.35	45.42
2869	1020	1128	20	-10	-32	-0.92	-0.21	-0.16	0.3	0	3.09	2.85	0	-28.89	-10.34	38.43
3269	1330	1180	39	-17	-68	-0.93	-0.2	-0.16	0.25	0	3.02	2.94	0	-27.3	-11.91	32.72
3780	1782	914	53	-29	-108	-0.94	-0.19	-0.15	0.22	0	2.96	3	0	-26.31	-11.59	29.49
-1961	251	-1152	58	6	-88	-0.94	-0.2	-0.15	0.23	2.9	2.9	3.05	0	-26.92	-10.58	29.68
777	545	783	4	11	-72	-0.93	-0.21	-0.15	0.25	0	2.9	3.04	0	-28.21	-9.89	31.9
23	-410	-633	35	-57	-84	-0.92	-0.22	-0.14	0.29	0	2.96	2.96	0	-29.4	-7.58	36.34
-2094	-966	-563	19	-17	-47	-0.9	-0.23	-0.13	0.34	0	3.08	2.88	0	-30.5	-4.47	42.67
1660	151	959	-134	57	308	-0.95	-0.18	-0.17	0.18	0	3.06	2.82	0	-24.71	-14.76	24.25
-696	509	-546	51	-2	-91	-0.95	-0.18	-0.16	0.18	0	2.99	2.85	0	-24.7	-13.79	23.84
300	-2	803	14	18	-59	-0.95	-0.19	-0.16	0.19	2.93	2.93	2.94	0	-25.63	-13.29	25.57
100	-217	-379	34	-43	-73	-0.94	-0.2	-0.15	0.22	0	2.99	2.99	0	-26.81	-11.6	29.21
-1038	-640	-713	22	-25	-53	-0.93	-0.21	-0.14	0.27	2.93	2.94	2.94	0	-28.08	-8.96	34.65
-2456	-1149	-848	6	-8	-21	-0.91	-0.22	-0.14	0.33	0	3.1	2.95	0	-29.18	-5.98	41.12
-4060	-1284	-1420	-20	11	32	-0.89	-0.23	-0.13	0.38	0	3.04	3.04	0	-30.21	-3.68	47.5
913	641	1359	-115	23	194	-0.88	-0.12	-0.14	0.44	0	3.11	3.07	0.05	-20.02	-8.12	54.33
63	-126	-267	13	14	2	-0.88	-0.12	-0.14	0.44	0	3.06	3.06	2.76	-19.44	-8.48	54.36
50	-29	-175	8	0	2	-0.88	-0.11	-0.14	0.44	2.57	3.05	3.05	2.86	-19.15	-8.74	54.38
69	46	-82	5	-1	0	-0.88	-0.11	-0.14	0.44	2.76	3.03	3.03	2.97	-18.89	-8.79	54.37
68	-71	-120	2	2	1	-0.88	-0.11	-0.14	0.44	2.89	3.06	3.04	3	-18.71	-8.8	54.37
-3	-29	-103	2	4	0	-0.88	-0.11	-0.14	0.44	3.05	3.04	3.04	3.04	-18.65	-8.83	54.38
-16	-10	-90	0	0	0	-0.88	-0.11	-0.14	0.44	3	3.03	3.04	3.07	-18.65	-8.86	54.4
33	-97	-45	1	0	0	-0.88	-0.11	-0.14	0.44	3.05	2.99	3.03	3.1	-18.3	-9.06	54.44
-9	-9	7	0	0	0	-0.88	-0.11	-0.14	0.44	3.09	2.98	3.04	3.11	-18.29	-9.09	54.45
3	4	17	0	0	0	-0.88	-0.1	-0.14	0.44	2.97	2.97	3.04	3.12	-18.29	-9.11	54.45
-1	-4	8	0	0	0	-0.88	-0.1	-0.14	0.44	3.12	2.96	3.04	3.13	-18.29	-9.13	54.47
1	-9	1	0	0	0	-0.88	-0.1	-0.14	0.44	3.13	2.94	3.04	3.14	-18.29	-9.16	54.47
-10	-9	-14	0	0	0	-0.88	-0.1	-0.14	0.44	3.13	2.93	3.04	3.14	-18.3	-9.18	54.48
-5	2	-5	0	0	0	-0.88	-0.1	-0.14	0.44	3.14	3.04	3.04	3.15	-18.29	-9.2	54.49
-11	-13	-2	0	0	0	-0.88	-0.1	-0.14	0.44	3.14	2.93	3.05	3.15	-18.33	-9.34	54.57
-8	-6	-3	0	0	0	-0.88	-0.1	-0.14	0.44	3.15	2.91	3.05	3.16	-18.33	-9.36	54.58
7	4	0	0	0	0	-0.88	-0.1	-0.14	0.44	3.15	2.9	3.04	3.16	-18.34	-9.37	54.59
-4	-7	4	0	0	0	-0.88	-0.1	-0.14	0.44	2.9	2.9	3.04	3.16	-18.35	-9.38	54.6
0	-8	6	0	0	0	-0.88	-0.1	-0.14	0.44	3.16	2.91	3.04	3.16	-18.35	-9.39	54.6
-7	-5	5	0	0	0	-0.88	-0.1	-0.14	0.44	3.16	2.92	3.04	3.17	-18.36	-9.4	54.61
5	3	-11	0	0	0	-0.88	-0.1	-0.14	0.44	3.16	2.92	3.04	3.17	-18.35	-9.41	54.62
2	0	5	0	-1	0	-0.88	-0.1	-0.14	0.44	2.92	2.92	3.17	3.17	-18.27	-9.39	54.65
1	-4	0	1	0	0	-0.88	-0.1	-0.14	0.44	3.16	2.92	3.03	3.17	-18.27	-9.39	54.65
2	-13	8	-1	0	0	-0.88	-0.1	-0.14	0.44	2.94	2.94	3.02	3.17	-18.26	-9.38	54.65
6	10	-6	0	0	0	-0.88	-0.1	-0.14	0.44	3.16	2.95	3.03	3.17	-18.26	-9.38	54.65
-1	5	-7	0	0	0	-0.88	-0.1	-0.14	0.44	2.95	3.02	3.02	3.17	-18.25	-9.37	54.65
-2	-2	1	0	0	0	-0.88	-0.1	-0.14	0.44	3.16	2.95	3.17	3.17	-18.24	-9.37	54.66
6	-5	0	0	0	0	-0.88	-0.1	-0.14	0.44	3.16	2.93	3.02	3.17	-18.23	-9.36	54.66
5853	-31896	10375	-22	15192	-3000	0	0	0	0	3.16	2.91	3.01	3.17	-180	0	180
-5856	31905	-10374	23	-15191	3000	-0.88	-0.1	-0.14	0.44	2.89	2.89	3	3.17	-18.28	-9.33	54.68
-1	8	0	0	0	0	-0.88	-0.1	-0.14	0.44	3.16	2.88	3	3.17	-18.29	-9.32	54.69
7	-12	-10	0	0	0	-0.88	-0.1	-0.14	0.44	3.16	2.87	3	3.17	-18.3	-9.33	54.69
-4	0	4	-1	0	0	-0.88	-0.1	-0.14	0.44	3.17	2.86	3	3.17	-18.31	-9.34	54.69
-2	0	12	0	0	0	-0.88	-0.1	-0.14	0.44	3.17	3	3	3.17	-18.32	-9.34	54.7
-4	-4	-2	0	0	0	-0.88	-0.1	-0.14	0.44	3.17	2.84	3	3.17	-18.32	-9.35	54.7
3	9	-6	0	0	0	-0.88	-0.1	-0.14	0.44	3.17	2.84	3.01	3.17	-18.34	-9.36	54.7
-9	-15	-7	0	0	0	-0.88	-0.1	-0.15	0.44	3.17	2.83	3.01	3.17	-18.41	-9.46	54.74
-6	11	5	0	0	0	-0.88	-0.1	-0.15	0.44	2.76	2.76	3.01	3.17	-18.42	-9.47	54.76
-12	-1	-6	0	0	0	-0.88	-0.1	-0.15	0.44	3.17	2.65	3.01	3.17	-18.43	-9.48	54.76
0	-12	0	0	0	0	-0.88	-0.1	-0.15	0.44	3.17	2.57	3	3.17	-18.44	-9.49	54.77
-1	11	6	0	0	0	-0.88	-0.1	-0.15	0.44	3.17	2.51	3	3.18	-18.46	-9.5	54.78
-7	-2	-5	0	0	0	-0.88	-0.1	-0.15	0.44	3.17	3	3	3.17	-18.47	-9.51	54.78
0	-9	4	0	0	0	-0.88	-0.1	-0.15	0.44	3.17	2.61	3	3.18	-18.48	-9.52	54.79
1	10	-2	1	-1	0	-0.88	-0.1	-0.15	0.44	3.17	2.7	3	3.17	-18.47	-9.5	54.79
-8	-1	-8	0	0	1	-0.88	-0.1	-0.15	0.44	3.17	2.75	3	3.17	-18.46	-9.48	54.79
5	-2	7	0	0	0	-0.88	-0.1	-0.15	0.44	3.17	2.99	2.99	3.17	-18.44	-9.48	54.78
-1	-1	17	0	0	0	-0.88	-0.1	-0.15	0.44	3.17	2.86	2.99	3.17	-18.43	-9.46	54.79
11	5	-5	0	0	0	-0.88	-0.1	-0.15	0.44	3.17	2.88	2.99	3.17	-18.43	-9.44	54.78
-9	-1	6	0	0	-1	-0.88	-0.1	-0.15	0.44	3.17	2.9	2.99	3.17	-18.42	-9.43	54.78
16	2	-7	0	0	1	-0.88	-0.1	-0.15	0.44	3.17	2.91	3.17	3.17	-18.41	-9.42	54.77
11	0	-4	-1	1	-1	-0.88	-0.1	-0.14	0.44	3.17	2.91	2.99	3.17	-18.35	-9.35	54.77
-2	-5	3	0	0	0	-0.88	-0.1	-0.14	0.44	3.17	2.91	2.99	3.17	-18.35	-9.35	54.77
-6	2	-9	0	0	0	-0.88	-0.1	-0.14	0.44	3.17	2.9	3.17	3.17	-18.36	-9.35	54.77
9	3	-1	0	0	0	-0.88	-0.1	-0.14	0.44	3.17	2.99	2.99	3.17	-18.36	-9.35	54.77
1	-5	3	0	0	0	-0.88	-0.1	-0.14	0.44	2.9	2.9	2.99	3.17	-18.36	-9.36	54.77
4	2	-12	0	0	0	-0.88	-0.1	-0.14	0.44	3.17	2.89	3	3.17	-18.37	-9.36	54.78
6	0	11	1	0	0	-0.88	-0.1	-0.14	0.44	3.17	2.89	3.17	3.17	-18.37	-9.36	54.78
17649	-26799	-34840	28416	23551	26369	-0.88	-0.1	-0.14	0.44	3.17	2.9	3.17	3.17	-18.43	-9.4	54.57
-17668	26795	34840	-28417	-23552	-26369	-0.88	-0.1	-0.15	0.44	3.17	2.91	3.01	3.17	-18.41	-9.39	54.81
-2	2	0	0	0	0	-0.88	-0.1	-0.15	0.44	3.17	2.92	3.02	3.17	-18.41	-9.39	54.81
-2	1	16	1	0	0	-0.88	-0.1	-0.15	0.44	3.17	2.92	3.02	3.17	-18.41	-9.38	54.82
8	-1	-10	-1	0	0	-0.88	-0.1	-0.15	0.44	3.17	2.93	3.17	3.17	-18.41	-9.38	54.82
-2	0	0	0	0	0	-0.88	-0.1	-0.15	0.44	3.17	2.93	3.02	3.17	-18.4	-9.38	54.82
8	3	-4	1	0	0	-0.88	-0.1	-0.15	0.44	3.17	2.93	3.02	3.17	-18.4	-9.38	54.82
-3	-11	19	-1	0	0	-0.88	-0.1	-0.14	0.44	3.17	2.93	3.02	3.17	-18.4	-9.37	54.82
-10	16	-16	1	0	0	-0.88	-0.1	-0.14	0.44	2.93	2.93	3.03	3.17	-18.37	-9.34	54.83
5	-8	-15	0	0	0	-0.88	-0.1	-0.14	0.44	3.17	2.93	3.03	3.17	-18.36	-9.33	54.83
4	-2	9	0	0	0	-0.88	-0.1	-0.14	0.44	3.17	2.94	3.03	3.17	-18.36	-9.33	54.84
6	-4	6	0	0	0	-0.88	-0.1	-0.14	0.44	3.17	2.94	3.03	3.17	-18.36	-9.33	54.83
4	1	3	0	0	0	-0.88	-0.1	-0.14	0.44	3.17	2.95	3.03	3.17	-18.36	-9.33	54.83
-4	8	-5	-1	0	0	-0.88	-0.1	-0.14	0.44	3.17	2.95	3.03	3.17	-18.36	-9.32	54.83
-3	-1	29	1	0	0	-0.88	-0.1	-0.14	0.44	3.17	2.95	3.03	3.17	-18.35	-9.32	54.83
17	4	-31	0	0	0	-0.88	-0.1	-0.14	0.44	3.17	2.95	3.03	3.17	-18.31	-9.28	54.85
-11	-6	22	0	0	0	-0.88	-0.1	-0.14	0.44	3.17	3.03	3.03	3.17	-18.31	-9.27	54.85
3	5	-5	0	0	0	-0.88	-0.1	-0.14	0.44	3.17	2.96	3.03	3.17	-18.31	-9.27	54.85
-5	-6	-10	0	0	0	-0.88	-0.1	-0.14	0.44	3.17	2.96	3.04	3.17	-18.31	-9.27	54.85
6	6	-20	-1	1	0	-0.88	-0.1	-0.14	0.44	3.17	2.96	3.04	3.17	-18.3	-9.27	54.85
-3	1	5	1	0	0	-0.88	-0.1	-0.14	0.44	3.17	2.96	3.17	3.17	-18.3	-9.26	54.85
5	-2	9	0	0	0	-0.88	-0.1	-0.14	0.44	3.17	2.96	3.04	3.17	-18.31	-9.26	54.86
25760	-18545	14828	26368	8703	5393	-0.88	-0.11	-1.59	-0.61	3.17	2.97	3.04	3.17	53.62	nan	-51.74
-25755	18550	-14823	-26368	-8704	-5393	-0.88	-0.1	-0.14	0.44	3.17	2.97	3.04	3.16	-18.3	-9.23	54.87
-1	-4	0	-1	0	0	-0.88	-0.1	-0.14	0.44	3.16	3.04	3.17	3.17	-18.3	-9.23	54.88
-2	-2	3	0	0	0	-0.88	-0.1	-0.14	0.44	3.16	2.97	3.05	3.17	-18.3	-9.23	54.88
6	7	3	0	0	0	-0.88	-0.1	-0.14	0.44	3.17	2.98	3.05	3.17	-18.29	-9.22	54.88
-2	-3	0	0	0	0	-0.88	-0.1	-0.14	0.44	3.17	2.99	3.06	3.17	-18.29	-9.22	54.88
-5	-2	0	0	1	0	-0.88	-0.1	-0.14	0.44	3.17	2.99	3.06	3.17	-18.29	-9.22	54.88
-3	-2	4	0	-1	0	-0.88	-0.1	-0.14	0.44	3.17	2.99	3.05	3.17	-18.29	-9.22	54.88
24	-6	5	1	1	0	-0.88	-0.1	-0.14	0.44	3.17	2.99	3.05	3.17	-18.17	-9.16	54.86
-8	3	2	0	0	0	-0.88	-0.1	-0.14	0.44	3.17	2.97	3.04	3.17	-18.17	-9.17	54.88
2	2	7	0	0	0	-0.88	-0.1	-0.14	0.44	3.17	2.96	3.17	3.17	-18.18	-9.18	54.88
2	-5	-4	0	0	0	-0.88	-0.1	-0.14	0.44	3.17	2.95	3.03	3.17	-18.2	-9.18	54.88
-5	3	2	0	0	0	-0.88	-0.1	-0.14	0.44	3.17	2.95	3.02	3.17	-18.22	-9.19	54.89
-6	3	-10	0	0	0	-0.88	-0.1	-0.14	0.44	3.17	2.95	3.02	3.17	-18.25	-9.2	54.89
-1	-1	3	0	0	0	-0.88	-0.1	-0.14	0.44	3.17	2.95	3.02	3.17	-18.26	-9.21	54.9
-18	-2	-1	0	0	0	-0.88	-0.1	-0.14	0.44	3.17	2.94	3.01	3.17	-18.34	-9.23	54.94
1	4	-3	-1	0	0	-0.88	-0.1	-0.14	0.44	3.17	2.93	3.17	3.17	-18.35	-9.24	54.95
4	3	1	0	0	0	-0.88	-0.1	-0.14	0.44	3.17	2.93	3.01	3.17	-18.35	-9.24	54.95
-2	1	-2	1	0	0	-0.88	-0.1	-0.14	0.44	3.17	2.93	3.17	3.17	-18.35	-9.25	54.95
-6	-11	-4	-1	0	0	-0.88	-0.1	-0.14	0.44	3.17	2.93	3.01	3.17	-18.35	-9.24	54.95
6	6	-17	0	0	0	-0.88	-0.1	-0.14	0.44	2.93	2.93	3.02	3.17	-18.36	-9.25	54.96
-10	0	2	1	0	0	-0.88	-0.1	-0.14	0.44	3.17	2.94	3.02	3.17	-18.36	-9.25	54.96
5	-2	-5	-1	0	0	-0.88	-0.1	-0.14	0.44	3.17	3.02	3.17	3.17	-18.36	-9.26	54.97
4	12	14	1	0	0	-0.88	-0.1	-0.14	0.44	3.17	2.95	3.03	3.17	-18.37	-9.25	54.97
-11	-7	6	0	-1	0	-0.88	-0.1	-0.14	0.44	3.17	2.95	3.03	3.17	-18.37	-9.25	54.97
3	2	-11	-1	1	0	-0.88	-0.1	-0.14	0.44	3.17	2.95	3.03	3.17	-18.37	-9.25	54.97
3	-5	-2	0	0	0	-0.88	-0.1	-0.14	0.44	3.17	2.95	3.03	3.17	-18.37	-9.25	54.98
7	-7	-9	1	0	0	-0.88	-0.1	-0.14	0.44	3.17	2.95	3.03	3.17	-18.38	-9.25	54.99
7	2	3	-1	0	0	-0.88	-0.1	-0.14	0.44	3.17	2.95	3.03	3.17	-18.38	-9.25	54.99
32408	12823	18499	-24	27933	14064	0	0	0	0	3.17	2.95	3.03	3.17	-180	0	-180
-32418	-12816	-18482	24	-27934	-14064	-0.88	-0.1	-0.14	0.44	3.17	2.95	3.17	3.17	-18.38	-9.23	55
3	1	8	0	1	0	-0.88	-0.1	-0.14	0.44	3.17	2.95	3.03	3.17	-18.38	-9.23	55
3	8	-5	1	-1	0	-0.88	-0.1	-0.14	0.44	3.17	2.95	3.04	3.17	-18.37	-9.23	55
-1	-4	-5	-1	0	0	-0.88	-0.1	-0.14	0.44	3.17	2.95	3.04	3.17	-18.37	-9.23	55
1	2	-4	1	0	0	-0.88	-0.1	-0.14	0.44	3.17	2.96	3.04	3.17	-18.37	-9.23	55
-4	-9	0	0	0	0	-0.88	-0.1	-0.14	0.44	3.17	2.96	3.04	3.17	-18.36	-9.22	55
-4	2	3	-1	0	0	-0.88	-0.1	-0.14	0.44	3.17	2.96	3.04	3.17	-18.36	-9.22	55.01
7	-5	8	1	1	0	-0.88	-0.1	-0.14	0.44	3.17	2.96	3.04	3.17	-18.35	-9.21	55.02
3	9	-4	0	0	0	-0.88	-0.1	-0.14	0.44	3.17	2.96	3.17	3.17	-18.35	-9.21	55.02
-2	-4	-7	-1	0	0	-0.88	-0.1	-0.14	0.44	3.17	2.96	3.04	3.17	-18.35	-9.2	55.02
6	8	6	0	0	0	-0.88	-0.1	-0.14	0.44	3.17	2.96	3.04	3.17	-18.35	-9.2	55.02
-1	-3	5	0	0	0	-0.88	-0.1	-0.14	0.44	3.17	2.96	3.04	3.17	-18.35	-9.2	55.02
4	-5	-3	0	0	0	-0.88	-0.1	-0.14	0.44	2.96	2.96	3.04	3.17	-18.35	-9.2	55.02
-5	-5	-9	1	0	0	-0.88	-0.1	-0.14	0.44	3.17	2.96	3.04	3.17	-18.35	-9.2	55.02
4	12	-6	-1	0	0	-0.88	-0.1	-0.14	0.44	3.17	2.97	3.04	3.17	-18.35	-9.19	55.04
0	-6	15	1	-1	0	-0.88	-0.1	-0.14	0.44	3.17	2.97	3.04	3.17	-18.35	-9.18	55.04
-5	5	3	0	0	0	-0.88	-0.1	-0.14	0.44	3.17	2.98	3.05	3.16	-18.35	-9.18	55.04
4	-1	-15	0	0	0	-0.88	-0.1	-0.14	0.44	3.16	2.98	3.06	3.17	-18.34	-9.17	55.04
-2	-4	-15	-1	0	0	-0.88	-0.1	-0.14	0.44	3.16	3	3.06	3.17	-18.33	-9.17	55.04
8	0	10	1	0	0	-0.88	-0.1	-0.14	0.44	3.16	3	3.06	3.17	-18.33	-9.16	55.04
0	-2	15	-1	0	0	-0.88	-0.1	-0.14	0.44	3.01	3.01	3.06	3.17	-18.32	-9.16	55.03
6	-3	4	0	0	0	-0.88	-0.1	-0.14	0.44	3.16	3.02	3.06	3.17	-18.22	-9.09	55.03
10	3	-2	1	0	0	-0.88	-0.1	-0.14	0.44	3.16	3.02	3.07	3.16	-18.21	-9.09	55.03
5	-1	3	0	0	0	-0.88	-0.1	-0.14	0.44	3.16	3.03	3.07	3.16	-18.21	-9.08	55.03
-7	3	3	0	0	0	-0.88	-0.1	-0.14	0.44	3.16	3.04	3.07	3.16	-18.21	-9.07	55.03
1	-1	-5	0	0	0	-0.88	-0.1	-0.14	0.44	3.16	3.04	3.08	3.16	-18.2	-9.08	55.03
0	-10	-3	0	0	0	-0.88	-0.1	-0.14	0.44	3.16	3.05	3.08	3.16	-18.2	-9.07	55.03
6	7	-11	0	0	0	-0.88	-0.1	-0.14	0.44	3.15	3.05	3.08	3.16	-18.2	-9.06	55.04
-5	1	-2	0	0	0	-0.88	-0.1	-0.14	0.44	3.15	3.05	3.08	3.16	-18.19	-9.07	55.04
-11	1	9	-1	0	0	-0.88	-0.1	-0.14	0.44	3.15	3.05	3.08	3.16	-18.2	-9.06	55.07
8	6	14	0	0	0	-0.88	-0.1	-0.14	0.44	3.16	3.05	3.08	3.16	-18.2	-9.06	55.07
3	2	-8	1	0	0	-0.88	-0.1	-0.14	0.44	3.16	3.05	3.08	3.16	-18.2	-9.06	55.07
6	-1	4	-1	0	0	-0.88	-0.1	-0.14	0.44	3.16	3.04	3.08	3.16	-18.2	-9.06	55.07
6	3	-5	1	0	0	-0.88	-0.1	-0.14	0.44	3.16	3.04	3.08	3.16	-18.2	-9.06	55.07
-7	-7	9	-1	0	0	-0.88	-0.1	-0.14	0.44	3.16	3.04	3.08	3.16	-18.2	-9.05	55.08
-6	0	-6	1	0	0	-0.88	-0.1	-0.14	0.44	3.16	3.04	3.08	3.16	-18.2	-9.05	55.08
2	-1	-4	-1	1	0	-0.88	-0.1	-0.14	0.44	3.16	3.04	3.08	3.16	-18.21	-9.06	55.1
-7	-8	5	1	0	0	-0.88	-0.1	-0.14	0.44	3.16	3.03	3.08	3.16	-18.2	-9.06	55.1
1	0	4	-1	0	0	-0.88	-0.1	-0.14	0.44	3.16	3.03	3.08	3.16	-18.21	-9.07	55.11
1	1	-4	0	0	0	-0.88	-0.1	-0.14	0.44	3.16	3.03	3.08	3.16	-18.21	-9.07	55.11
0	7	-4	1	0	0	-0.88	-0.1	-0.14	0.44	3.16	3.04	3.08	3.16	-18.21	-9.07	55.11
0	-4	13	-1	0	0	-0.88	-0.1	-0.14	0.44	3.16	3.04	3.08	3.16	-18.21	-9.06	55.11
4	2	-6	0	-1	0	-0.88	-0.1	-0.14	0.44	3.16	3.04	3.08	3.16	-18.21	-9.06	55.12
-5	5	-2	1	1	0	-0.88	-0.1	-0.14	0.44	3.16	3.04	3.08	3.16	-18.21	-9.05	55.14
3	-2	-10	0	0	0	-0.88	-0.1	-0.14	0.44	3.16	3.04	3.08	3.16	-18.21	-9.05	55.14
-2	-3	-5	-1	0	0	-0.88	-0.1	-0.14	0.44	3.16	3.04	3.08	3.16	-18.22	-9.05	55.14
2	-2	-1	0	0	0	-0.88	-0.1	-0.14	0.44	3.16	3.03	3.08	3.16	-18.22	-9.05	55.15
-9	0	9	0	0	0	-0.88	-0.1	-0.14	0.44	3.16	3.03	3.08	3.16	-18.22	-9.06	55.15
4	1	-8	1	0	0	-0.88	-0.1	-0.14	0.44	3.16	3.03	3.08	3.16	-18.23	-9.06	55.15
1	-6	9	-1	0	0	-0.88	-0.1	-0.14	0.44	3.03	3.03	3.08	3.16	-18.23	-9.06	55.15
-3	-1	5	0	0	0	-0.88	-0.1	-0.14	0.44	3.16	3.04	3.08	3.16	-18.25	-9.07	55.17
-1	1	-5	1	0	1	-0.88	-0.1	-0.14	0.44	3.16	3.03	3.08	3.16	-18.24	-9.07	55.16
4	6	3	0	0	-1	-0.88	-0.1	-0.14	0.44	3.16	3.04	3.08	3.16	-18.24	-9.07	55.16
3	-1	-2	0	0	1	-0.88	-0.1	-0.14	0.44	3.16	3.04	3.08	3.16	-18.24	-9.07	55.16
0	-3	1	0	0	-1	-0.88	-0.1	-0.14	0.44	3.16	3.04	3.08	3.16	-18.24	-9.07	55.16
-1	6	3	0	0	1	-0.88	-0.1	-0.14	0.44	3.16	3.04	3.08	3.16	-18.25	-9.06	55.16
6	-7	4	0	0	0	-0.88	-0.1	-0.14	0.44	3.16	3.04	3.08	3.16	-18.25	-9.06	55.16
-4	1	-8	0	0	0	-0.88	-0.1	-0.14	0.44	3.04	3.04	3.09	3.16	-18.25	-9.06	55.16
-6	15	15	-1	-1	-1	-0.88	-0.1	-0.14	0.44	3.16	3.05	3.09	3.16	-18.24	-9.03	55.15
7	-1	-9	1	1	1	-0.88	-0.1	-0.14	0.44	3.16	3.05	3.09	3.16	-18.24	-9.03	55.14
-4	-5	2	0	0	0	-0.88	-0.1	-0.14	0.44	3.16	3.05	3.09	3.16	-18.24	-9.03	55.14
3	-2	9	0	0	-1	-0.88	-0.1	-0.14	0.44	3.16	3.05	3.09	3.16	-18.24	-9.03	55.14
-1	4	-17	0	0	0	-0.88	-0.1	-0.14	0.44	3.16	3.05	3.09	3.16	-18.24	-9.03	55.14
-3	2	-3	0	0	1	-0.88	-0.1	-0.14	0.44	3.16	3.05	3.09	3.16	-18.24	-9.02	55.14
7	-7	-1	0	0	-1	-0.88	-0.1	-0.14	0.44	3.16	3.05	3.09	3.16	-18.24	-9.02	55.14
-3	2	9	0	0	0	-0.88	-0.1	-0.14	0.44	3.16	3.05	3.09	3.16	-18.24	-9.02	55.14
