# Supplementary material for: Image Generation for 2D-CNN Using Time-Series Signal Features from Foot Gesture Applied to Select Cobot Operating Mode
Source: Sensors (Basel). 2021 Aug 26;21(17):5743. doi: 10.3390/s21175743 (PMC8434500; doi:10.3390/s21175743)
Supplement: Supplementary file 1 [file sensors-21-05743-s001.zip › data_fadwa/Cigarette crush with the forefoot/ccf95.xlsx]

## Sheet: ccf95
-11	-1	12	0	0	0	-0.88	-0.1	-0.14	0.44	3.15	3.01	3	3.15	-18.06	-8.98	54.26
4	1	-21	0	0	0	-0.88	-0.1	-0.14	0.44	3.15	3.02	3.15	3.15	-18.06	-8.98	54.27
3	-3	14	0	0	0	-0.88	-0.1	-0.14	0.44	3.15	3.03	3.03	3.15	-18.06	-8.99	54.27
2	-2	9	0	0	0	-0.88	-0.1	-0.14	0.44	3.15	3.05	3.04	3.15	-18.06	-9	54.28
33403	-32248	11822	-23	22607	26498	0	0	0	0	3.15	3.06	3.06	3.15	-180	0	180
-33386	32225	-11813	23	-22607	-26498	-0.88	-0.1	-0.14	0.44	3.08	3.07	3.07	3.15	-17.87	-9	54.31
-6	2	1	0	0	0	-0.88	-0.1	-0.14	0.44	3.15	3.09	3.09	3.15	-17.87	-9	54.32
5	0	-5	0	-1	0	-0.88	-0.1	-0.14	0.44	3.14	3.1	3.09	3.14	-17.87	-9	54.33
0	6	-5	0	0	0	-0.88	-0.1	-0.14	0.44	3.14	3.1	3.1	3.14	-17.86	-9	54.33
1	-5	-4	0	1	0	-0.88	-0.1	-0.14	0.44	3.13	3.11	3.14	3.13	-17.85	-9.01	54.33
1	-8	7	1	0	0	-0.88	-0.1	-0.14	0.44	3.13	3.1	3.1	3.14	-17.85	-9.01	54.33
1	-1	3	0	-1	0	-0.88	-0.1	-0.14	0.44	3.14	3.1	3.1	3.14	-17.85	-9	54.33
-13	3	8	0	2	0	-0.88	-0.1	-0.14	0.44	3.14	3.07	3.09	3.15	-17.99	-9.09	54.38
-8	0	-16	-1	0	0	-0.88	-0.1	-0.14	0.44	3.15	3.09	3.09	3.15	-18.02	-9.12	54.39
-3	-4	-8	1	0	0	-0.88	-0.1	-0.14	0.44	3.15	3.03	3.08	3.16	-18.06	-9.14	54.4
-7	-1	8	-1	0	0	-0.88	-0.1	-0.14	0.44	3.16	3.01	3.08	3.16	-18.09	-9.16	54.41
0	5	-16	0	0	0	-0.88	-0.1	-0.14	0.44	3.16	2.99	3.07	3.16	-18.12	-9.18	54.42
-11	-1	8	0	0	0	-0.88	-0.1	-0.14	0.44	2.98	2.98	3.16	3.16	-18.14	-9.21	54.43
0	5	10	0	0	0	-0.88	-0.1	-0.14	0.44	3.16	2.98	3.07	3.16	-18.17	-9.23	54.43
-28	4	-7	1	-2	0	-0.88	-0.1	-0.14	0.44	3.16	3	3.07	3.16	-18.21	-9.27	54.49
0	-6	1	0	0	0	-0.88	-0.1	-0.14	0.44	3.16	3.01	3.07	3.16	-18.19	-9.25	54.49
5	4	-6	-1	0	0	-0.88	-0.1	-0.14	0.44	3.16	3.07	3.07	3.16	-18.18	-9.24	54.48
5	-1	-3	1	0	0	-0.88	-0.1	-0.14	0.44	3.16	3.02	3.07	3.16	-18.16	-9.23	54.48
-3	-4	-7	0	0	0	-0.88	-0.1	-0.14	0.44	3.16	3.02	3.06	3.16	-18.15	-9.21	54.49
14	-3	3	0	0	0	-0.88	-0.1	-0.14	0.44	3.16	3.03	3.06	3.16	-18.13	-9.2	54.49
1	2	-5	0	0	0	-0.88	-0.1	-0.14	0.44	3.16	3.03	3.06	3.16	-18.12	-9.19	54.49
34	-2	27	-1	0	0	-0.88	-0.1	-0.14	0.44	3.16	3.03	3.06	3.16	-17.99	-9.09	54.49
-3	-12	-6	1	0	0	-0.88	-0.1	-0.14	0.44	3.16	3.04	3.16	3.16	-17.98	-9.08	54.49
-4	11	1	0	0	0	-0.88	-0.1	-0.14	0.44	3.16	3.04	3.06	3.16	-17.98	-9.07	54.49
2	-1	3	0	0	0	-0.88	-0.1	-0.14	0.44	3.16	3.04	3.16	3.16	-17.97	-9.07	54.49
-3	1	-7	-1	0	0	-0.88	-0.1	-0.14	0.44	3.16	3.04	3.06	3.16	-17.96	-9.06	54.5
-3	0	0	0	0	0	-0.88	-0.1	-0.14	0.44	3.16	3.04	3.06	3.16	-17.96	-9.06	54.5
-5	7	0	1	0	0	-0.88	-0.1	-0.14	0.44	3.16	3.04	3.06	3.16	-17.95	-9.05	54.5
11	-3	-13	0	1	0	-0.88	-0.1	-0.14	0.44	3.16	3.06	3.06	3.16	-17.98	-9.07	54.53
3	0	8	0	0	0	-0.88	-0.1	-0.14	0.44	3.16	3.03	3.06	3.16	-17.99	-9.08	54.53
3	0	-4	0	0	0	-0.88	-0.1	-0.14	0.44	3.16	3.03	3.06	3.16	-17.99	-9.08	54.54
-3	0	1	0	0	0	-0.88	-0.1	-0.14	0.44	3.16	3.03	3.06	3.16	-17.99	-9.07	54.54
-15	2	18	0	0	0	-0.88	-0.1	-0.14	0.44	3.16	3.03	3.16	3.16	-18	-9.08	54.54
-3	2	-1	0	0	0	-0.88	-0.1	-0.14	0.44	3.16	3.03	3.06	3.16	-18.01	-9.08	54.55
-1	6	0	0	0	0	-0.88	-0.1	-0.14	0.44	3.16	3.03	3.06	3.16	-18.01	-9.08	54.55
3	4	-5	0	0	0	-0.88	-0.1	-0.14	0.44	3.16	3.03	3.06	3.16	-18.02	-9.08	54.55
-3	-4	-12	0	0	0	-0.88	-0.1	-0.14	0.44	3.16	3.03	3.16	3.16	-18.02	-9.1	54.58
7	-7	12	0	0	0	-0.88	-0.1	-0.14	0.44	3.16	3.03	3.06	3.16	-18.03	-9.09	54.59
-1	-4	5	0	0	0	-0.88	-0.1	-0.14	0.44	3.16	3.03	3.06	3.16	-18.03	-9.09	54.59
2	-4	-13	-1	-1	0	-0.88	-0.1	-0.14	0.44	3.16	3.03	3.06	3.16	-18.02	-9.09	54.59
-4	0	-5	0	0	0	-0.88	-0.1	-0.14	0.44	3.16	3.03	3.06	3.16	-18.02	-9.09	54.59
3	2	1	1	0	0	-0.88	-0.1	-0.14	0.44	3.16	3.02	3.05	3.16	-18.02	-9.09	54.59
1	5	-4	-1	0	0	-0.88	-0.1	-0.14	0.44	3.16	3.02	3.04	3.17	-18.01	-9.09	54.6
-3	-1	18	1	1	0	-0.88	-0.1	-0.14	0.44	3.16	2.98	3.03	3.17	-18.03	-9.08	54.62
-2	-5	6	-1	0	0	-0.88	-0.1	-0.14	0.44	3.17	2.95	3.17	3.17	-18.04	-9.09	54.62
-3	9	2	1	0	0	-0.88	-0.1	-0.14	0.44	3.17	2.94	3	3.17	-18.07	-9.11	54.63
-5	-13	-14	0	0	0	-0.88	-0.1	-0.14	0.44	3.17	2.91	2.99	3.17	-18.08	-9.11	54.64
5	3	-10	0	0	0	-0.88	-0.1	-0.14	0.44	3.17	2.88	2.98	3.17	-18.1	-9.13	54.65
-7	1	5	0	0	0	-0.88	-0.1	-0.14	0.44	3.17	2.84	2.98	3.17	-18.11	-9.14	54.65
-5	11	-12	0	0	0	-0.88	-0.1	-0.14	0.44	3.17	2.81	2.98	3.17	-18.12	-9.14	54.66
-18	-16	6	0	-1	0	-0.88	-0.1	-0.14	0.44	3.17	2.84	3.17	3.17	-18.23	-9.21	54.72
-2	9	4	-1	0	0	-0.88	-0.1	-0.14	0.44	3.17	2.88	2.97	3.17	-18.23	-9.2	54.72
6	-8	-5	1	0	0	-0.88	-0.1	-0.14	0.44	3.17	2.9	3.17	3.17	-18.22	-9.19	54.72
-3	6	9	0	0	0	-0.88	-0.1	-0.14	0.44	3.17	2.91	2.98	3.17	-18.21	-9.19	54.72
1	-5	6	0	0	0	-0.88	-0.1	-0.14	0.44	3.17	2.93	2.98	3.17	-18.21	-9.18	54.72
-5	5	-14	0	0	0	-0.88	-0.1	-0.14	0.44	3.17	2.94	2.99	3.17	-18.21	-9.18	54.72
5	4	-1	-1	0	0	-0.88	-0.1	-0.14	0.44	3.17	2.94	3	3.17	-18.2	-9.17	54.73
-1	-5	8	1	0	0	-0.88	-0.1	-0.14	0.44	3.17	2.96	3.01	3.17	-18.2	-9.17	54.73
20	5	-6	0	0	0	-0.88	-0.1	-0.14	0.44	3.17	2.96	3.02	3.17	-18.11	-9.09	54.72
6	-4	3	0	0	0	-0.88	-0.1	-0.14	0.44	3.17	2.97	3.02	3.17	-18.1	-9.09	54.72
1	3	-2	0	0	0	-0.88	-0.1	-0.14	0.44	3.17	2.98	3.03	3.17	-18.1	-9.09	54.72
1	2	14	0	0	0	-0.88	-0.1	-0.14	0.44	3.17	2.98	3.03	3.17	-18.09	-9.09	54.72
2	-3	-18	0	0	0	-0.88	-0.1	-0.14	0.44	3.17	2.98	3.04	3.17	-18.09	-9.08	54.72
-8	-3	1	0	0	0	-0.88	-0.1	-0.14	0.44	3.17	2.98	3.04	3.17	-18.09	-9.08	54.72
8	-1	4	0	0	0	-0.88	-0.1	-0.14	0.44	3.17	2.98	3.04	3.17	-18.08	-9.08	54.73
-12	6	9	-1	1	0	-0.88	-0.1	-0.14	0.44	3.17	2.98	3.04	3.17	-18.13	-9.09	54.76
0	5	-8	0	0	0	-0.88	-0.1	-0.14	0.44	3.16	2.99	3.05	3.17	-18.13	-9.09	54.76
-3	-8	14	0	-1	0	-0.88	-0.1	-0.14	0.44	3.16	3	3.06	3.17	-18.12	-9.1	54.76
-6	6	5	0	0	0	-0.88	-0.1	-0.14	0.44	3.16	3.01	3.07	3.16	-18.12	-9.09	54.76
9	2	-11	0	0	0	-0.88	-0.1	-0.14	0.44	3.16	3.02	3.08	3.16	-18.11	-9.09	54.76
-7	3	1	0	0	0	-0.88	-0.1	-0.14	0.44	3.16	3.03	3.08	3.16	-18.11	-9.09	54.76
2	-9	-9	0	0	0	-0.88	-0.1	-0.14	0.44	3.16	3.03	3.09	3.17	-18.11	-9.09	54.76
8	-11	3	1	1	0	-0.88	-0.1	-0.14	0.44	3.16	3.05	3.16	3.16	-18.1	-9.15	54.83
-13	-3	1	0	-1	0	-0.88	-0.1	-0.14	0.44	3.16	3.06	3.11	3.16	-18.11	-9.14	54.83
4	-1	-2	0	0	0	-0.88	-0.1	-0.14	0.44	3.16	3.08	3.11	3.16	-18.11	-9.14	54.83
5	6	-5	0	0	0	-0.88	-0.1	-0.14	0.44	3.15	3.11	3.11	3.15	-18.1	-9.12	54.83
-1	-2	10	0	0	0	-0.88	-0.1	-0.14	0.44	3.15	3.1	3.11	3.15	-18.09	-9.11	54.83
-5	-6	3	0	0	0	-0.88	-0.1	-0.14	0.44	3.15	3.1	3.11	3.15	-18.08	-9.09	54.83
17	-7	0	0	-1	1	-0.88	-0.1	-0.14	0.44	3.15	3.09	3.1	3.15	-18.05	-9.07	54.83
17959	-18617	-15943	-9	-255	-17	-0.88	-0.1	-0.14	0.44	3.09	3.09	3.1	3.15	-18.03	-9.06	54.83
-17941	18633	15953	9	257	16	-0.88	-0.1	-0.14	0.44	3.15	3.07	3.09	3.15	-18.01	-8.96	54.85
3	2	-4	0	0	0	-0.88	-0.1	-0.14	0.44	3.15	3.06	3.09	3.16	-18.03	-8.96	54.86
-2	6	-6	0	0	0	-0.88	-0.1	-0.14	0.44	3.01	3.01	3.08	3.15	-18.04	-8.96	54.86
-7	4	-8	0	0	0	-0.88	-0.1	-0.14	0.44	3.15	3.05	3.09	3.12	-18.05	-8.96	54.86
-2	-4	12	0	0	0	-0.88	-0.1	-0.14	0.44	3.09	3.12	3.12	2.72	-18.07	-8.97	54.87
-4	-3	-13	-1	0	0	-0.88	-0.1	-0.14	0.44	2.08	3.16	3.15	0	-18.08	-8.99	54.88
-3	-2	-15	0	0	0	-0.88	-0.1	-0.14	0.44	0	3.16	3.14	0	-18.09	-9	54.88
-189	1118	570	88	32	13	-0.87	-0.2	-0.11	0.44	0	3.12	3.03	0	-26.52	-0.83	54.08
-21	283	-394	-8	4	0	-0.86	-0.22	-0.11	0.44	0	3.07	2.95	0	-28.68	0.43	53.73
176	228	-382	-6	-6	-2	-0.86	-0.24	-0.11	0.44	0	3.06	2.92	0	-30.65	1.57	53.38
-127	410	-581	-11	-5	-3	-0.86	-0.26	-0.1	0.43	0	3.08	2.88	0	-32.4	2.7	53.06
-67	322	-792	-13	-7	-4	-0.85	-0.27	-0.1	0.43	0	3.11	2.89	0	-33.86	3.57	52.82
-94	172	-486	-14	-9	-3	-0.85	-0.28	-0.1	0.43	0	3.11	2.91	0	-34.93	4.29	52.7
-166	121	-191	-11	-8	0	-0.85	-0.29	-0.1	0.43	0	3.11	2.95	0	-35.59	4.87	52.64
-837	-197	1540	-41	18	20	-0.86	-0.27	-0.12	0.42	0	3.09	3.04	0	-34.47	1.35	51.37
-389	-193	66	0	10	8	-0.86	-0.27	-0.12	0.41	0	3.02	3.07	0	-34.77	0.44	50.71
-545	-381	-165	0	10	15	-0.87	-0.27	-0.13	0.4	0	3.02	3.04	0	-35.31	-0.67	49.77
-712	-339	-488	-10	7	27	-0.87	-0.27	-0.14	0.38	0	3.03	3	0	-36	-2.18	48.29
-301	-223	-339	-16	1	30	-0.88	-0.27	-0.15	0.36	0	2.99	3.02	0	-36.42	-4.08	46
296	38	65	-13	-1	22	-0.89	-0.27	-0.16	0.33	0	2.97	3.02	0	-36.38	-6.21	42.92
1128	397	311	-6	-5	7	-0.9	-0.27	-0.17	0.3	0	2.94	3.04	0	-35.91	-8.32	39.3
-4171	-2536	-1323	45	-47	-99	-0.78	-0.29	-0.12	0.54	0	2.94	3.05	0	-35.92	6.56	66.76
2036	1394	954	-6	-7	7	-0.79	-0.28	-0.12	0.53	0	2.96	3.05	0	-35.44	6.08	65.84
235	358	-216	-3	-1	15	-0.8	-0.28	-0.12	0.52	0	2.96	3.01	0	-35	5.55	64.71
-369	-162	-239	-12	13	33	-0.81	-0.27	-0.12	0.51	0	2.95	2.95	0	-34.71	4.54	62.88
-258	-336	239	-23	30	35	-0.82	-0.27	-0.13	0.48	0	2.95	2.9	0	-34.68	2.71	60.11
-114	-428	13	-18	18	39	-0.84	-0.26	-0.14	0.45	0	2.88	2.93	0	-34.81	0.08	56.32
426	-278	526	-17	13	33	-0.86	-0.26	-0.15	0.41	2.89	2.89	2.97	0	-34.69	-3.21	51.48
-92	-1555	368	185	-105	-368	-0.81	-0.26	-0.11	0.51	0	2.77	3	0	-33.05	4.69	62.79
-3053	-427	-1556	-39	24	80	-0.79	-0.27	-0.12	0.54	0	2.65	2.99	0	-33.76	6.04	66.82
-567	387	-1292	-54	27	98	-0.78	-0.27	-0.13	0.55	0	2.67	2.99	0	-34.79	5.87	68.24
2104	1332	1110	-19	-17	40	-0.79	-0.27	-0.13	0.54	0	2.66	2.95	0	-34.77	5.25	67.49
-539	287	-313	2	-7	40	-0.79	-0.27	-0.13	0.53	0	2.71	2.89	0	-34.52	4.73	65.93
-110	-257	515	-41	37	50	-0.81	-0.27	-0.13	0.51	0	2.74	2.9	0	-34.46	3.2	63.05
583	-317	510	-29	30	49	-0.83	-0.26	-0.14	0.47	0	2.87	2.94	0	-34.6	0.21	58.77
2469	439	756	134	-81	-332	-0.86	-0.22	-0.13	0.44	0	2.81	3	0	-29.62	-2.26	54.82
-1470	-180	-985	-28	7	57	-0.85	-0.22	-0.14	0.47	0	2.84	3.05	0	-29.84	-1.72	58.33
-966	-160	-717	-35	7	59	-0.84	-0.21	-0.14	0.48	0	3.07	3.06	0	-29.83	-2.05	60.18
1743	555	913	-20	1	40	-0.84	-0.21	-0.15	0.48	0	3.12	3.1	0	-29.17	-2.91	60.42
1485	496	115	-4	-14	10	-0.84	-0.2	-0.15	0.48	0	3.1	3.09	2.53	-28.22	-3.68	60.04
1010	374	797	-5	-8	-2	-0.85	-0.18	-0.15	0.48	1.3	3.02	3.06	3.01	-26.6	-4.28	59.51
598	148	649	-1	6	-9	-0.85	-0.17	-0.14	0.47	2.98	2.92	3.03	3.08	-24.98	-4.93	59.13
804	-832	450	49	32	-5	-0.86	-0.11	-0.14	0.48	3.05	2.88	2.98	3.11	-19.39	-7.65	59.52
9	-9	0	0	1	0	-0.86	-0.11	-0.14	0.48	3.11	2.87	2.97	3.13	-19.38	-7.66	59.53
1	8	-8	0	0	0	-0.86	-0.11	-0.14	0.48	3.13	2.84	2.97	3.14	-19.37	-7.67	59.54
-7	0	8	0	0	0	-0.86	-0.11	-0.14	0.48	3.13	2.82	2.98	3.15	-19.37	-7.68	59.55
-5	7	-6	0	0	0	-0.86	-0.11	-0.14	0.48	3.14	2.81	2.98	3.15	-19.36	-7.7	59.55
0	-9	0	0	0	0	-0.86	-0.11	-0.14	0.48	3.15	2.78	2.99	3.15	-19.36	-7.71	59.56
5	-7	18	0	0	0	-0.86	-0.11	-0.14	0.48	3.15	2.75	2.99	3.16	-19.36	-7.73	59.57
-16125	-8326	18068	20350	-31202	-24259	-0.86	-0.11	-0.14	0.48	3.16	2.72	3	3.16	-19.36	-7.74	59.58
16087	8288	-18090	-20350	31202	24259	-0.86	-0.11	-0.14	0.48	3.16	2.72	3	3.16	-19.41	-7.94	59.67
2	-8	-17	0	-1	0	-0.86	-0.11	-0.14	0.48	3.16	2.8	3.01	3.16	-19.41	-7.94	59.67
3	-1	-8	0	0	0	-0.86	-0.11	-0.14	0.48	3.16	2.86	3.03	3.16	-19.41	-7.94	59.67
3	3	17	0	0	0	-0.86	-0.11	-0.14	0.48	2.88	2.88	3.04	3.16	-19.4	-7.93	59.67
-9	-4	-7	0	0	0	-0.86	-0.11	-0.14	0.48	3.16	2.91	3.05	3.16	-19.38	-7.93	59.67
9	7	15	0	0	0	-0.86	-0.11	-0.14	0.48	3.16	3.06	3.06	3.16	-19.37	-7.93	59.66
3	5	-11	0	0	1	-0.86	-0.11	-0.14	0.48	3.15	2.93	3.15	3.15	-19.35	-7.92	59.66
11	-2	12	0	0	-1	-0.86	-0.11	-0.14	0.48	3.15	3.07	3.07	3.16	-19.34	-7.9	59.66
8	-13	-6	0	0	0	-0.86	-0.11	-0.14	0.48	3.15	2.96	3.08	3.16	-19.18	-7.81	59.66
5	-1	3	0	0	0	-0.86	-0.11	-0.14	0.48	3.15	2.98	3.08	3.16	-19.17	-7.81	59.66
-6	1	5	0	0	0	-0.86	-0.11	-0.14	0.48	3.15	3	3.09	3.16	-19.15	-7.8	59.65
8	1	9	0	0	0	-0.86	-0.11	-0.14	0.48	3	3	3.09	3.16	-19.13	-7.79	59.65
2	2	9	0	-1	0	-0.86	-0.11	-0.14	0.48	3.15	3	3.08	3.16	-19.09	-7.78	59.64
-8	5	9	0	0	0	-0.86	-0.11	-0.14	0.48	3.16	2.99	3.08	3.16	-19.07	-7.76	59.65
19	-4	-8	0	1	0	-0.86	-0.11	-0.14	0.48	3.16	2.98	3.08	3.16	-19.04	-7.75	59.64
-6	-14	-13	1	0	0	-0.86	-0.11	-0.14	0.48	2.98	2.98	3.08	3.16	-19.01	-7.74	59.66
7	3	8	0	1	0	-0.86	-0.11	-0.14	0.48	3.16	2.97	3.07	3.16	-19.01	-7.74	59.66
7	10	4	0	0	0	-0.86	-0.11	-0.14	0.48	3.16	2.96	3.07	3.16	-19.02	-7.74	59.67
-3	3	-16	0	0	0	-0.86	-0.11	-0.14	0.48	3.16	2.96	3.06	3.16	-19.02	-7.73	59.67
7	2	19	0	0	0	-0.86	-0.11	-0.14	0.48	2.94	3.05	3.05	3.17	-19.03	-7.73	59.67
-8	-5	-4	0	0	0	-0.86	-0.11	-0.14	0.48	3.16	2.93	3.04	3.17	-19.04	-7.73	59.68
4	-5	3	0	0	0	-0.86	-0.11	-0.14	0.48	3.17	2.91	3.04	3.17	-19.04	-7.73	59.68
-19	3	-18	0	0	0	-0.86	-0.11	-0.14	0.48	3.17	2.87	3.03	3.17	-19.15	-7.76	59.74
5	-5	5	0	0	0	-0.86	-0.11	-0.14	0.48	2.86	2.86	3.03	3.17	-19.15	-7.76	59.75
-7	5	4	0	0	0	-0.86	-0.11	-0.14	0.48	3.17	2.86	3.03	3.17	-19.16	-7.76	59.75
-3	-4	-9	0	0	0	-0.86	-0.11	-0.14	0.48	2.86	2.86	3.03	3.17	-19.16	-7.77	59.76
-6	-6	-8	-1	0	0	-0.86	-0.11	-0.14	0.48	3.17	2.86	3.17	3.17	-19.17	-7.77	59.76
2	0	8	1	0	0	-0.86	-0.11	-0.14	0.48	2.86	3.03	3.03	3.17	-19.17	-7.77	59.76
8	12	6	0	0	0	-0.86	-0.11	-0.14	0.48	3.17	2.87	3.03	3.17	-19.17	-7.77	59.76
-5	-11	0	-1	0	0	-0.86	-0.11	-0.14	0.48	3.17	2.87	3.03	3.17	-19.17	-7.76	59.78
1	6	1	0	-1	0	-0.86	-0.11	-0.14	0.48	3.17	2.87	3.03	3.17	-19.17	-7.76	59.78
1	-7	-8	1	1	0	-0.86	-0.11	-0.14	0.48	2.87	2.87	3.03	3.17	-19.16	-7.76	59.79
-4	8	-5	0	0	0	-0.86	-0.11	-0.14	0.48	3.17	2.87	3.03	3.17	-19.17	-7.76	59.79
1	3	1	0	0	0	-0.86	-0.11	-0.14	0.48	3.17	2.87	3.03	3.17	-19.17	-7.76	59.79
5	-6	-4	0	0	0	-0.86	-0.11	-0.14	0.48	3.17	2.86	3.03	3.17	-19.17	-7.76	59.79
-4	6	28	0	0	0	-0.86	-0.11	-0.14	0.48	3.17	3.03	3.03	3.17	-19.17	-7.76	59.8
6	-6	-10	-1	0	0	-0.86	-0.11	-0.14	0.48	3.17	2.87	3.03	3.17	-19.16	-7.73	59.82
-5	-1	-8	0	-1	0	-0.86	-0.11	-0.14	0.48	3.17	2.87	3.03	3.17	-19.15	-7.74	59.82
-2	-1	2	1	0	0	-0.86	-0.11	-0.14	0.48	3.17	2.87	3.03	3.17	-19.15	-7.74	59.82
9	4	-1	-1	0	0	-0.86	-0.11	-0.14	0.48	2.88	2.88	3.03	3.17	-19.15	-7.73	59.82
-2	-6	-14	1	1	0	-0.86	-0.11	-0.14	0.48	3.17	2.88	3.03	3.17	-19.15	-7.73	59.82
-2	4	-5	0	-1	1	-0.86	-0.11	-0.14	0.48	3.17	2.89	3.03	3.17	-19.15	-7.73	59.82
0	1	11	0	0	-1	-0.86	-0.11	-0.14	0.48	3.17	2.9	3.03	3.17	-19.15	-7.73	59.82
7	4	-5	0	0	0	-0.86	-0.11	-0.14	0.48	3.17	3.04	3.17	3.17	-19.15	-7.72	59.82
-1	-4	13	0	0	0	-0.86	-0.11	-0.14	0.48	3.17	2.91	3.04	3.17	-19.12	-7.68	59.84
-5	2	6	0	0	1	-0.86	-0.11	-0.14	0.48	3.17	2.91	3.04	3.17	-19.12	-7.68	59.84
-4	-1	-10	0	1	-1	-0.86	-0.11	-0.14	0.48	3.17	2.91	3.04	3.17	-19.12	-7.68	59.84
2	1	-4	0	-1	0	-0.86	-0.11	-0.14	0.48	3.17	3.04	3.04	3.17	-19.12	-7.68	59.84
3	0	19	0	0	0	-0.86	-0.11	-0.14	0.48	3.17	2.91	3.04	3.17	-19.11	-7.67	59.84
1	-4	-8	0	0	0	-0.86	-0.11	-0.14	0.48	3.17	2.92	3.04	3.17	-19.11	-7.67	59.85
7	-2	10	0	0	0	-0.86	-0.11	-0.14	0.48	3.17	2.92	3.04	3.17	-19.11	-7.67	59.85
-2	-3	-2	0	0	0	-0.86	-0.11	-0.14	0.48	3.17	2.92	3.04	3.17	-19.1	-7.65	59.87
-3	0	5	0	0	0	-0.86	-0.11	-0.14	0.48	3.17	2.92	3.04	3.17	-19.1	-7.65	59.87
0	5	-8	0	1	0	-0.86	-0.11	-0.14	0.48	3.17	2.92	3.04	3.17	-19.1	-7.65	59.87
1	1	-7	0	0	0	-0.86	-0.11	-0.14	0.48	3.17	2.92	3.05	3.17	-19.1	-7.65	59.87
5	1	-5	0	0	0	-0.86	-0.11	-0.14	0.48	3.17	3.05	3.05	3.17	-19.1	-7.65	59.87
-6	-2	13	0	0	0	-0.86	-0.11	-0.14	0.48	3.17	2.92	3.04	3.17	-19.1	-7.65	59.88
7	2	-2	0	-1	0	-0.86	-0.11	-0.14	0.48	3.17	2.92	3.17	3.17	-19.1	-7.64	59.88
0	14	-16	0	1	0	-0.86	-0.11	-0.14	0.48	3.17	2.92	3.04	3.17	-19.1	-7.62	59.9
-3	-3	0	0	-1	0	-0.86	-0.11	-0.14	0.48	2.92	2.92	3.04	3.17	-19.1	-7.62	59.9
-3	2	-1	0	0	0	-0.86	-0.11	-0.14	0.48	3.17	2.92	3.04	3.17	-19.1	-7.61	59.9
3	-8	0	0	0	0	-0.86	-0.11	-0.14	0.48	3.17	2.92	3.04	3.17	-19.1	-7.61	59.91
-5	-6	7	0	1	0	-0.86	-0.11	-0.14	0.48	3.17	2.92	3.04	3.17	-19.1	-7.61	59.91
0	4	1	0	0	0	-0.86	-0.11	-0.14	0.48	3.17	3.04	3.04	3.17	-19.1	-7.61	59.91
1	-5	-3	0	0	0	-0.86	-0.11	-0.14	0.48	2.92	2.92	3.04	3.17	-19.1	-7.61	59.91
2	-2	-4	0	0	0	-0.86	-0.11	-0.14	0.48	3.17	2.92	3.04	3.17	-19.14	-7.62	59.94
-7	1	23	0	0	0	-0.86	-0.11	-0.14	0.48	3.17	2.92	3.04	3.17	-19.14	-7.62	59.94
3	6	-2	-1	0	0	-0.86	-0.11	-0.14	0.48	3.17	3.04	3.04	3.17	-19.14	-7.62	59.94
2	4	-7	1	0	0	-0.86	-0.11	-0.14	0.48	3.17	2.92	3.04	3.17	-19.14	-7.62	59.94
-6	3	0	0	0	1	-0.86	-0.11	-0.14	0.48	3.17	2.92	3.04	3.17	-19.14	-7.61	59.94
