# Supplementary material for: Image Generation for 2D-CNN Using Time-Series Signal Features from Foot Gesture Applied to Select Cobot Operating Mode
Source: Sensors (Basel). 2021 Aug 26;21(17):5743. doi: 10.3390/s21175743 (PMC8434500; doi:10.3390/s21175743)
Supplement: Supplementary file 1 [file sensors-21-05743-s001.zip › data_fadwa/Cigarette crush with the forefoot/ccf96.xlsx]

## Sheet: ccf96
-20	-54	15	-1	3	0	-0.86	-0.11	-0.14	0.48	3.17	1.96	2.86	3.18	-18.94	-7.32	60.13
-12	-2	-1	0	1	0	-0.86	-0.11	-0.14	0.48	3.17	0.49	2.79	3.18	-18.97	-7.38	60.14
-1	-6	-11	0	0	0	-0.86	-0.11	-0.14	0.48	3.18	0	2.8	3.18	-19.01	-7.44	60.17
-9	2	-14	0	0	0	-0.86	-0.11	-0.14	0.48	0	0	2.82	3.18	-19.05	-7.51	60.19
-14	-21	-9	0	0	0	-0.86	-0.11	-0.14	0.48	3.18	0	2.85	3.18	-19.09	-7.58	60.22
-3	-11	-25	0	-1	0	-0.86	-0.11	-0.14	0.48	3.18	0	2.87	3.19	-19.11	-7.64	60.24
-4	2	9	1	-1	0	-0.86	-0.11	-0.14	0.48	3.18	0.87	2.91	3.18	-19.12	-7.67	60.26
-11	-4	10	0	0	0	-0.86	-0.11	-0.14	0.48	3.18	2.93	2.93	3.18	-19.13	-7.69	60.26
8	10	33	1	-1	1	-0.86	-0.11	-0.14	0.48	3.18	2.29	2.95	3.18	-19.06	-7.59	60.24
3	2	-15	0	0	0	-0.86	-0.11	-0.14	0.48	3.18	2.38	2.95	3.18	-19.06	-7.57	60.23
2	6	6	0	0	0	-0.86	-0.11	-0.14	0.48	3.18	2.39	2.93	3.18	-19.06	-7.56	60.22
0	-1	4	0	0	0	-0.86	-0.11	-0.14	0.48	3.18	2.9	2.9	3.18	-19.06	-7.54	60.22
5	-9	-1	0	0	0	-0.86	-0.11	-0.14	0.48	3.17	2.46	2.88	3.17	-19.06	-7.53	60.22
7	1	-1	0	1	0	-0.86	-0.11	-0.14	0.48	3.16	2.53	2.87	3.17	-19.06	-7.51	60.22
-8	-3	3	0	0	0	-0.86	-0.11	-0.14	0.48	3.16	2.56	2.87	3.16	-19.08	-7.51	60.21
11	53	-5	0	-1	0	-0.86	-0.11	-0.14	0.48	3.15	2.67	2.87	3.16	-19.14	-7.27	60.13
0	1	-5	0	0	0	-0.86	-0.11	-0.14	0.48	3.15	2.71	2.88	3.16	-19.13	-7.25	60.13
4	-1	3	0	0	0	-0.86	-0.11	-0.14	0.48	3.15	2.73	2.89	3.16	-19.13	-7.25	60.13
-1	1	-4	0	1	-1	-0.86	-0.11	-0.14	0.48	3.15	2.74	2.89	3.16	-19.14	-7.25	60.12
-5	3	5	0	0	0	-0.86	-0.11	-0.14	0.48	3.15	2.91	2.91	3.16	-19.14	-7.25	60.12
-6	-7	-1	0	0	1	-0.86	-0.11	-0.14	0.48	3.15	2.76	2.92	3.16	-19.15	-7.25	60.12
-2	-3	1	0	0	0	-0.86	-0.11	-0.14	0.48	3.15	2.81	2.93	3.16	-19.16	-7.26	60.12
5	17	-1	0	-1	0	-0.86	-0.11	-0.14	0.48	3.15	2.88	2.94	3.16	-19.12	-7.23	60.12
6	-4	-6	-1	0	-1	-0.86	-0.11	-0.14	0.48	2.92	2.92	2.96	3.16	-19.1	-7.22	60.12
3	-3	-9	0	0	0	-0.86	-0.11	-0.14	0.48	3.15	2.92	2.97	3.16	-19.09	-7.21	60.11
-2	4	-3	1	0	1	-0.86	-0.11	-0.14	0.48	3.15	2.98	2.98	3.16	-19.07	-7.2	60.11
-5	-3	18	-1	0	0	-0.86	-0.11	-0.14	0.48	3.15	2.94	3.16	3.16	-19.05	-7.19	60.1
6	-2	8	1	0	0	-0.86	-0.11	-0.14	0.48	3.15	2.98	2.98	3.16	-19.03	-7.18	60.1
6	-2	2	-1	0	-1	-0.86	-0.11	-0.14	0.48	3.15	2.94	2.98	3.16	-19.02	-7.18	60.09
11956	-10277	12296	8192	9413	-8473	-0.84	1.16	0.53	0.97	3.15	2.95	2.98	3.16	52.33	nan	42.75
-11943	10278	-12305	-8192	-9413	8474	-0.86	-0.11	-0.14	0.48	3.15	2.95	2.99	3.16	-18.98	-7.14	60.1
4	0	-2	0	1	-1	-0.86	-0.11	-0.14	0.48	2.95	2.99	2.99	3.16	-18.98	-7.14	60.1
-6	8	-3	0	-1	0	-0.86	-0.11	-0.14	0.48	3.15	2.99	2.99	3.16	-18.98	-7.14	60.1
5	-4	10	0	0	0	-0.86	-0.11	-0.14	0.48	3.15	2.95	2.99	3.16	-18.98	-7.14	60.1
-4	0	2	0	0	1	-0.86	-0.11	-0.14	0.48	3.15	2.96	3	3.16	-18.97	-7.14	60.1
5	-10	7	0	1	-1	-0.86	-0.11	-0.14	0.48	3.15	2.96	3.16	3.16	-18.97	-7.14	60.1
-6	2	0	0	0	0	-0.86	-0.11	-0.14	0.48	3.15	2.96	3	3.16	-18.97	-7.14	60.1
8	5	-20	1	-1	0	-0.86	-0.11	-0.14	0.48	3.15	2.94	3	3.16	-18.95	-7.11	60.1
0	-4	-8	0	0	0	-0.86	-0.11	-0.14	0.48	3.15	2.94	3	3.16	-18.94	-7.1	60.1
-4	-3	10	0	0	0	-0.86	-0.11	-0.14	0.48	3.15	3.01	3.01	3.15	-18.93	-7.1	60.11
3	3	3	-1	0	0	-0.86	-0.11	-0.14	0.48	3.13	3.02	3.04	3.11	-18.92	-7.1	60.11
2	1	-15	0	0	0	-0.86	-0.11	-0.13	0.48	3.07	3.11	3.08	2.92	-18.92	-7.09	60.11
1	-5	6	0	-1	0	-0.86	-0.11	-0.13	0.48	2.52	3.15	3.12	0	-18.89	-7.08	60.1
3	-7	-1	0	0	0	-0.86	-0.11	-0.13	0.48	0	3.16	0	0	-18.85	-7.07	60.1
-143	874	513	86	10	13	-0.85	-0.19	-0.1	0.48	0	3.14	3.06	0	-24.59	0.1	58.95
34	285	-179	-5	12	-1	-0.85	-0.2	-0.1	0.48	0	3.11	3	0	-26.12	1.86	58.58
-20	243	-250	-9	7	0	-0.84	-0.22	-0.09	0.48	0	3.07	2.98	0	-27.81	3.28	58.19
9	367	-438	-7	0	-3	-0.84	-0.24	-0.09	0.48	0	2.93	0	0	-29.43	4.47	57.79
208	203	-474	-5	-4	-3	-0.84	-0.26	-0.09	0.47	0	3.08	2.96	0	-30.94	5.54	57.46
-68	343	-312	-15	1	-5	-0.83	-0.27	-0.09	0.47	0	3.1	2.97	0	-32.3	6.41	57.24
-210	156	-532	-10	-5	-3	-0.83	-0.28	-0.09	0.47	0	3.12	2.99	0	-33.45	7.01	57.13
5809	-94	-25815	43	-21	21	-0.83	-0.29	-0.09	0	0	3.13	3.02	0	-52.51	-8.73	5.76
-6501	-196	26901	-101	10	-8	-0.84	-0.25	-0.11	0.46	0	3.13	3.06	0	-31.82	2.6	56.65
-501	-243	-18	-1	-1	10	-0.85	-0.25	-0.11	0.46	0	3.12	0	0	-31.67	1.84	56.26
-1421	-734	-286	0	5	25	-0.85	-0.25	-0.12	0.45	0	3.12	3	0	-31.69	0.93	55.45
-1028	-563	-429	-16	14	48	-0.86	-0.24	-0.13	0.43	0	3.12	0	0	-31.88	-0.56	53.61
85	-125	-238	-24	11	47	-0.87	-0.24	-0.14	0.4	0	3.08	3	0	-31.89	-2.71	50.33
1011	189	449	-10	3	20	-0.89	-0.23	-0.15	0.37	0	3.02	3.03	0	-31.41	-5.16	46.06
2778	769	778	6	-8	-17	-0.91	-0.22	-0.15	0.33	0	2.94	3.07	0	-30.48	-7.19	41.61
-7466	-2337	-2752	18	-61	-25	-0.78	-0.28	-0.11	0.56	3.03	3.03	2.97	0	-33.94	8.19	68.71
-116	-247	198	-56	58	75	-0.8	-0.27	-0.12	0.52	0	3.08	2.9	0	-33.87	5.3	64.55
2458	-78	865	-24	18	45	-0.83	-0.26	-0.13	0.47	0	3.09	2.91	0	-33.44	1.32	58.56
2877	523	1514	4	3	5	-0.87	-0.24	-0.14	0.41	0	3.03	2.95	0	-32.26	-2.61	51.8
3530	974	1653	20	-7	-33	-0.89	-0.22	-0.15	0.36	0	2.88	3.01	0	-30.56	-5.67	45.23
3883	1403	1235	42	-18	-77	-0.91	-0.21	-0.14	0.32	0	2.54	3.04	0	-28.81	-7.23	40.1
2960	1485	1157	61	-28	-120	-0.92	-0.21	-0.13	0.3	0	2.79	3.03	0	-27.5	-6.73	37.65
-12143	-4539	-4473	-120	55	236	-0.85	-0.24	-0.14	0.45	0	3.05	2.94	0	-32.71	-1.21	55.94
2775	475	1117	6	4	-8	-0.88	-0.23	-0.15	0.39	0	2.92	2.92	0	-31.53	-4.9	49.06
2791	902	1240	20	-6	-38	-0.9	-0.22	-0.16	0.33	0	3	2.93	0	-29.98	-7.87	42.64
2797	1445	677	35	-16	-65	-0.92	-0.21	-0.16	0.29	0	2.92	2.93	0	-28.53	-9.53	37.56
2811	1429	693	47	-29	-97	-0.93	-0.2	-0.15	0.27	0	2.88	2.96	0	-27.42	-9.5	34.72
-2074	103	-628	41	3	-74	-0.93	-0.2	-0.14	0.27	0	2.85	0	0	-27.43	-8.82	34.78
-65	38	503	16	23	-45	-0.92	-0.21	-0.14	0.29	0	3	3	0	-28.37	-8.23	36.38
-5080	-1678	-2600	-85	-50	64	-0.85	-0.18	-0.13	0.47	0	3.12	3.07	0	-25.29	-3.4	58.45
-257	-326	-67	1	3	-1	-0.85	-0.17	-0.13	0.47	0	3.12	3.1	0	-24.27	-4.2	58.8
-234	-286	23	-2	-5	4	-0.86	-0.15	-0.14	0.47	0	3.08	3.08	2.75	-23.22	-5.02	59.07
99	-153	-25	0	-9	2	-0.86	-0.14	-0.14	0.48	2.61	3.08	3.07	2.98	-21.99	-5.73	59.22
82	-17	-879	9	-3	2	-0.86	-0.13	-0.13	0.48	2.9	3.06	3.02	3.02	-20.58	-6.25	59.28
177	-149	411	19	22	4	-0.86	-0.12	-0.13	0.48	2.97	3.04	3.04	3.06	-19.98	-6.55	59.3
91	-110	494	5	-3	0	-0.86	-0.12	-0.13	0.48	3.04	3.02	3.03	3.1	-19.49	-6.65	59.31
44	-299	14	11	14	2	-0.86	-0.11	-0.14	0.48	3.09	2.96	3.02	3.12	-19.03	-7.16	59.48
-5	-2	0	0	1	0	-0.86	-0.11	-0.14	0.48	3.12	2.91	3.14	3.14	-19.05	-7.2	59.49
-8	-1	-16	0	0	0	-0.86	-0.11	-0.14	0.48	3.13	2.86	3.01	3.14	-19.08	-7.23	59.51
-5	1	-20	0	0	0	-0.86	-0.11	-0.14	0.48	3.14	2.87	3.15	3.15	-19.11	-7.27	59.53
-9	-4	-12	0	0	0	-0.86	-0.11	-0.14	0.48	3.15	2.89	3.02	3.15	-19.14	-7.3	59.55
1	-10	-12	0	-1	0	-0.86	-0.11	-0.14	0.48	3.15	2.93	3.03	3.16	-19.15	-7.33	59.56
-1	-5	18	0	-1	0	-0.86	-0.11	-0.14	0.48	3.15	2.95	3.03	3.16	-19.14	-7.36	59.57
21	-5	13	0	0	1	-0.86	-0.11	-0.14	0.48	3.15	3.03	3.03	3.16	-18.91	-7.35	59.59
-2	-3	20	0	0	0	-0.86	-0.11	-0.14	0.48	3.15	2.96	3.03	3.16	-18.89	-7.35	59.59
3	0	-5	0	0	0	-0.86	-0.11	-0.14	0.48	3.15	2.95	3.02	3.16	-18.88	-7.34	59.59
4	1	7	1	0	-1	-0.86	-0.11	-0.14	0.48	3.15	2.94	3.02	3.16	-18.88	-7.34	59.6
1	-6	-5	0	1	0	-0.86	-0.11	-0.14	0.48	3.15	2.94	3.16	3.16	-18.88	-7.34	59.6
-3	4	-10	0	0	0	-0.86	-0.11	-0.14	0.48	3.15	2.94	3.02	3.16	-18.88	-7.34	59.6
-2	-3	-5	-1	0	0	-0.86	-0.11	-0.14	0.48	3.15	2.96	3.03	3.16	-18.89	-7.35	59.6
-6052	-10455	19698	-8	-24	5889	-0.86	-0.11	-0.14	0	3.15	2.96	3.03	3.16	-21.73	-13.55	3.39
6056	10456	-19693	8	24	-5889	-0.86	-0.11	-0.14	0.48	3.15	2.96	3.16	3.16	-18.85	-7.37	59.63
5	3	-9	0	0	0	-0.86	-0.11	-0.14	0.48	3.15	2.96	3.04	3.16	-18.87	-7.37	59.64
1	-8	10	0	0	0	-0.86	-0.11	-0.14	0.48	3.15	2.96	3.05	3.16	-18.87	-7.38	59.65
-10	2	2	0	0	0	-0.86	-0.11	-0.14	0.48	3.15	2.95	3.05	3.16	-18.87	-7.38	59.65
-2	-4	-11	0	0	0	-0.86	-0.11	-0.14	0.48	3.15	2.95	3.05	3.15	-18.88	-7.39	59.66
