# Supplementary material for: Image Generation for 2D-CNN Using Time-Series Signal Features from Foot Gesture Applied to Select Cobot Operating Mode
Source: Sensors (Basel). 2021 Aug 26;21(17):5743. doi: 10.3390/s21175743 (PMC8434500; doi:10.3390/s21175743)
Supplement: Supplementary file 1 [file sensors-21-05743-s001.zip › data_fadwa/Cigarette crush with the forefoot/ccf97.xlsx]

## Sheet: ccf97
-14	2	6	0	0	0	-0.86	-0.11	-0.13	0.48	2.91	2.91	2.95	3.17	-18.84	-7.07	59.78
5	4	14	0	0	0	-0.86	-0.11	-0.13	0.48	2.84	2.84	2.96	3.17	-18.85	-7.1	59.8
-3	-7	-6	0	1	0	-0.86	-0.11	-0.13	0.48	3.17	2.71	2.95	3.17	-18.87	-7.13	59.81
-11	-1	6	0	0	0	-0.86	-0.11	-0.14	0.48	3.17	2.6	2.95	3.17	-18.9	-7.17	59.83
-11	-6	-12	0	0	0	-0.86	-0.11	-0.14	0.48	3.17	2.95	2.95	3.17	-18.93	-7.21	59.84
-62	-3	-50	1	-1	0	-0.86	-0.11	-0.14	0.48	3.17	2.48	2.95	3.18	-19.3	-7.49	59.95
-1	-5	-3	-1	0	0	-0.86	-0.11	-0.14	0.48	3.17	2.57	2.96	3.18	-19.32	-7.49	59.95
5	-3	-5	0	-1	1	-0.86	-0.11	-0.14	0.48	3.17	2.63	2.97	3.18	-19.31	-7.5	59.96
2	3	5	0	0	0	-0.86	-0.11	-0.14	0.48	2.67	2.99	2.99	3.18	-19.31	-7.49	59.96
7	3	31	0	0	0	-0.86	-0.11	-0.14	0.48	3.17	2.73	3	3.18	-19.3	-7.5	59.96
-3	-4	7	0	1	-1	-0.86	-0.11	-0.14	0.48	3.17	2.76	3	3.18	-19.29	-7.5	59.95
-9	0	-5	0	-1	1	-0.86	-0.11	-0.14	0.48	2.78	2.78	3.01	3.18	-19.29	-7.5	59.95
1	0	-1	0	1	0	-0.86	-0.11	-0.14	0.48	3.17	2.83	3.18	3.18	-19.28	-7.51	59.95
-13	-18	-2	0	-1	-1	-0.86	-0.11	-0.14	0.48	3.17	2.9	3.04	3.17	-19.3	-7.54	59.99
7	5	-15	0	0	0	-0.86	-0.11	-0.14	0.48	3.17	3.05	3.05	3.17	-19.29	-7.54	60
7	4	27	1	0	0	-0.86	-0.11	-0.14	0.48	3.17	2.95	3.05	3.17	-19.28	-7.53	60
5	0	-9	0	0	0	-0.86	-0.11	-0.14	0.48	3.17	3.07	3.07	3.17	-19.27	-7.52	60
2	2	-15	0	0	0	-0.86	-0.11	-0.14	0.48	3.16	3.01	3.07	3.17	-19.26	-7.51	60
-7	-12	-11	0	0	1	-0.86	-0.11	-0.14	0.48	3.16	3.01	3.17	3.17	-19.25	-7.5	60
6	4	4	-1	-1	0	-0.86	-0.11	-0.14	0.48	3.16	3.01	3.08	3.16	-19.21	-7.48	59.99
17	-4	19	1	2	-1	-0.86	-0.11	-0.14	0.48	3.01	3.01	3.08	3.16	-19.14	-7.43	60.02
8	-1	8	0	-1	1	-0.86	-0.11	-0.14	0.48	3.16	3.01	3.07	3.16	-19.14	-7.42	60.02
-3	2	-5	0	0	-1	-0.86	-0.11	-0.14	0.48	3.16	3.01	3.07	3.16	-19.14	-7.41	60.02
-11	3	2	0	0	1	-0.86	-0.11	-0.14	0.48	3.15	3.01	3.06	3.16	-19.14	-7.4	60.02
1	8	4	0	0	0	-0.86	-0.11	-0.14	0.48	3.15	3.06	3.06	3.16	-19.14	-7.38	60.02
8	1	10	0	0	0	-0.86	-0.11	-0.14	0.48	3.15	3.03	3.07	3.16	-19.15	-7.37	60.02
3	-1	-1	0	0	0	-0.86	-0.11	-0.14	0.48	3.15	3.05	3.08	3.15	-19.15	-7.36	60.01
4	8	-5	0	0	0	-0.86	-0.11	-0.14	0.48	3.15	3.06	3.08	3.14	-19.1	-7.28	60.03
-5	-1	-9	0	0	0	-0.86	-0.11	-0.14	0.48	3.14	3.08	3.08	3.15	-19.1	-7.28	60.03
2	3	-3	0	0	0	-0.86	-0.11	-0.14	0.48	3.14	3.06	3.08	3.15	-19.09	-7.28	60.03
6	0	6	0	0	0	-0.86	-0.11	-0.14	0.48	3.14	3.05	3.08	3.15	-19.09	-7.27	60.03
-6	2	6	0	1	0	-0.86	-0.11	-0.14	0.48	3.15	3.05	3.07	3.15	-19.09	-7.27	60.02
9	-6	1	0	0	0	-0.86	-0.11	-0.14	0.48	3.15	3.03	3.15	3.15	-19.09	-7.27	60.02
1	12	-7	0	0	-1	-0.86	-0.11	-0.14	0.48	3.15	3.02	3.06	3.16	-19.09	-7.27	60.02
2	-1	-5	0	0	0	-0.86	-0.11	-0.14	0.48	3.15	2.99	3.05	3.16	-19.1	-7.27	60.03
-13	-8	-5	-1	1	0	-0.86	-0.11	-0.14	0.48	3.16	2.96	3.04	3.16	-19.2	-7.36	60.07
-6	-5	-10	0	-1	0	-0.86	-0.11	-0.14	0.48	3.16	2.93	3.17	3.17	-19.22	-7.37	60.08
-8	-3	-6	0	0	0	-0.86	-0.11	-0.14	0.48	3.16	2.92	3.02	3.17	-19.24	-7.39	60.08
-2	-1	15	0	0	0	-0.86	-0.11	-0.14	0.48	3.17	2.92	3.02	3.17	-19.25	-7.4	60.1
-6	5	-1	1	0	0	-0.86	-0.11	-0.14	0.48	3.17	2.93	3.02	3.17	-19.27	-7.4	60.1
-2	-2	1	-1	0	0	-0.86	-0.11	-0.14	0.48	3.17	2.94	3.17	3.16	-19.28	-7.41	60.1
0	-3	8	1	0	0	-0.86	-0.11	-0.14	0.48	3.16	2.95	3.03	3.17	-19.28	-7.41	60.1
16	9	13	0	-1	1	-0.86	-0.11	-0.14	0.48	3.16	3.03	3.03	3.16	-19.18	-7.34	60.11
7	-3	-8	0	0	0	-0.86	-0.11	-0.14	0.48	3.16	2.97	3.03	3.16	-19.16	-7.33	60.1
1	2	3	0	0	0	-0.86	-0.11	-0.14	0.48	3.16	3.03	3.16	3.16	-19.14	-7.32	60.1
-7	4	1	0	0	0	-0.86	-0.11	-0.14	0.48	3.16	2.98	3.03	3.16	-19.14	-7.31	60.1
10	-3	-1	0	0	0	-0.86	-0.11	-0.14	0.48	3.15	2.97	3.03	3.16	-19.14	-7.3	60.1
-1	1	5	0	0	0	-0.86	-0.11	-0.14	0.48	3.15	2.97	3.03	3.16	-19.14	-7.3	60.1
3	-3	-6	0	0	0	-0.86	-0.11	-0.14	0.48	3.15	2.96	3.02	3.15	-19.14	-7.29	60.1
-3	9	-8	-1	1	-1	-0.86	-0.11	-0.14	0.48	3.15	2.95	3.01	3.16	-19.19	-7.26	60.1
-5	-9	1	0	0	0	-0.86	-0.11	-0.14	0.48	3.15	2.94	3.01	3.16	-19.21	-7.27	60.11
-3	12	25	0	0	0	-0.86	-0.11	-0.14	0.48	3.16	2.93	3.01	3.16	-19.21	-7.28	60.11
6	4	-9	0	0	0	-0.86	-0.11	-0.14	0.48	3.16	2.92	3.16	3.16	-19.23	-7.29	60.12
-8	1	0	0	0	0	-0.86	-0.11	-0.14	0.48	3.16	2.92	3.17	3.17	-19.24	-7.3	60.12
-1	-5	-1	0	0	0	-0.86	-0.11	-0.14	0.48	3.16	2.91	3	3.17	-19.25	-7.31	60.13
-5	1	-8	0	0	0	-0.86	-0.11	-0.14	0.48	3.17	2.9	3	3.17	-19.26	-7.32	60.13
-20706	-19252	3291	16896	6144	8704	-0.86	-0.11	-0.13	-0.83	3.17	2.9	3	3.17	0.42	-23.67	-70.45
20688	19252	-3313	-16895	-6145	-8704	-0.86	-0.11	-0.14	0.48	3.17	2.9	3	3.17	-19.34	-7.37	60.17
2	-8	4	0	0	1	-0.86	-0.11	-0.14	0.48	3.16	2.9	2.99	3.17	-19.34	-7.36	60.17
7	-2	1	0	0	-1	-0.86	-0.11	-0.14	0.48	3.16	2.9	2.99	3.17	-19.34	-7.36	60.18
-2	7	15	0	0	0	-0.86	-0.11	-0.14	0.48	3.16	2.9	3.17	3.17	-19.33	-7.36	60.17
-6	-4	7	0	0	1	-0.86	-0.11	-0.14	0.48	3.16	2.9	2.98	3.17	-19.33	-7.35	60.17
9	11	2	0	0	-1	-0.86	-0.11	-0.14	0.48	3.16	2.89	2.98	3.17	-19.33	-7.35	60.17
-1	-5	-9	0	0	1	-0.86	-0.11	-0.14	0.48	3.16	2.89	2.97	3.17	-19.33	-7.34	60.17
5	1	-19	0	1	0	-0.86	-0.11	-0.14	0.48	3.16	2.97	3.17	3.17	-19.33	-7.29	60.17
-2	-9	-1	0	0	-1	-0.86	-0.11	-0.14	0.48	3.16	2.88	2.97	3.17	-19.34	-7.3	60.17
1	4	7	0	0	1	-0.86	-0.11	-0.14	0.48	3.16	2.88	2.97	3.17	-19.34	-7.3	60.17
-6	3	4	0	0	-1	-0.86	-0.11	-0.14	0.48	3.16	2.87	2.98	3.17	-19.34	-7.3	60.17
3	-3	-7	0	0	0	-0.86	-0.11	-0.14	0.48	3.16	2.86	2.98	3.16	-19.34	-7.29	60.18
2	4	5	0	0	1	-0.86	-0.11	-0.14	0.48	3.16	2.85	2.98	3.17	-19.35	-7.3	60.18
-4	8	6	0	0	-1	-0.86	-0.11	-0.14	0.48	3.16	2.85	2.98	3.17	-19.35	-7.3	60.18
-21	-10	-8	0	0	1	-0.86	-0.11	-0.14	0.48	3.16	2.84	2.98	3.17	-19.4	-7.32	60.19
7	0	2	0	0	-1	-0.86	-0.11	-0.14	0.48	3.16	2.85	3.16	3.16	-19.41	-7.33	60.19
9	1	-16	-1	-1	0	-0.86	-0.11	-0.14	0.48	3.16	2.88	2.99	3.16	-19.41	-7.33	60.2
-9	3	3	1	0	0	-0.86	-0.11	-0.14	0.48	3.16	2.91	2.99	3.16	-19.41	-7.33	60.2
3	-4	22	0	0	1	-0.86	-0.11	-0.14	0.48	3.16	2.92	3	3.16	-19.4	-7.32	60.2
6	3	-2	0	0	0	-0.86	-0.11	-0.14	0.48	3.15	2.93	3.01	3.15	-19.38	-7.32	60.19
2	8	-4	0	0	0	-0.86	-0.11	-0.14	0.48	3.15	2.95	3.02	3.16	-19.38	-7.31	60.19
16	-7	-3	0	0	0	-0.86	-0.11	-0.14	0.48	3.15	2.97	3.03	3.16	-19.23	-7.2	60.17
6	0	0	0	0	-1	-0.86	-0.11	-0.14	0.48	3.15	2.98	3.03	3.15	-19.21	-7.2	60.17
-7	-2	3	0	0	0	-0.86	-0.11	-0.14	0.48	3.15	2.98	3.15	3.14	-19.2	-7.19	60.17
17	4	-7	0	0	1	-0.86	-0.11	-0.14	0.48	3.14	3	3.04	3.15	-19.19	-7.18	60.17
2	0	-2	-1	0	-1	-0.86	-0.11	-0.14	0.48	3.14	3.01	3.05	3.15	-19.18	-7.17	60.17
6	3	19	0	0	0	-0.86	-0.11	-0.14	0.48	3.14	3.02	3.05	3.15	-19.17	-7.16	60.17
0	-2	-2	1	0	0	-0.86	-0.11	-0.14	0.48	3.14	3.03	3.06	3.15	-19.16	-7.16	60.16
-6	-2	-3	0	0	1	-0.86	-0.11	-0.14	0.48	3.14	3.03	3.06	3.15	-19.15	-7.15	60.16
11	7	1	0	0	0	-0.86	-0.11	-0.14	0.48	3.14	3.04	3.06	3.14	-19.08	-7.11	60.17
0	-7	-4	0	0	0	-0.86	-0.11	-0.14	0.48	3.14	3.04	3.06	3.15	-19.08	-7.11	60.17
10	0	-6	0	1	0	-0.86	-0.11	-0.14	0.48	3.14	3.04	3.06	3.14	-19.08	-7.1	60.17
-3	-3	13	-1	0	-1	-0.86	-0.11	-0.14	0.48	3.14	3.03	3.06	3.15	-19.08	-7.11	60.17
3	4	5	1	0	0	-0.86	-0.11	-0.14	0.48	3.14	3.03	3.06	3.15	-19.08	-7.11	60.17
-1	4	-7	0	0	1	-0.86	-0.11	-0.14	0.48	3.14	3.02	3.06	3.15	-19.09	-7.11	60.18
-8	-6	3	0	0	-1	-0.86	-0.11	-0.14	0.48	3.14	3.01	3.05	3.15	-19.09	-7.11	60.19
-10	1	8	-1	0	0	-0.86	-0.11	-0.14	0.48	3.14	3.05	3.05	3.15	-19.16	-7.15	60.22
-4	-6	-1	0	0	0	-0.86	-0.11	-0.14	0.48	3.15	3	3.05	3.15	-19.16	-7.16	60.22
1	5	-7	0	0	0	-0.86	-0.11	-0.14	0.48	3.15	3	3.05	3.15	-19.16	-7.16	60.22
3	-1	-6	1	0	0	-0.86	-0.11	-0.14	0.48	3.15	2.99	3.05	3.15	-19.17	-7.16	60.23
-3	-2	-7	0	0	1	-0.86	-0.11	-0.14	0.48	3.15	2.99	3.05	3.15	-19.18	-7.16	60.23
5	-3	9	0	0	-1	-0.86	-0.11	-0.14	0.48	3.15	3	3.05	3.15	-19.18	-7.16	60.23
0	3	-5	0	-1	1	-0.86	-0.11	-0.14	0.48	3.15	3	3.05	3.15	-19.18	-7.16	60.23
-5	5	18	-1	1	-1	-0.86	-0.11	-0.14	0.48	3.15	3	3.15	3.15	-19.18	-7.17	60.24
1	0	-4	1	0	1	-0.86	-0.11	-0.14	0.48	3.15	3	3.06	3.15	-19.18	-7.17	60.24
-1	-1	-10	0	0	0	-0.86	-0.11	-0.14	0.48	3.15	3	3.06	3.15	-19.18	-7.18	60.24
-4	-4	-8	0	-1	0	-0.86	-0.11	-0.14	0.48	3.15	3	3.06	3.16	-19.18	-7.18	60.24
-3	3	-3	-1	0	0	-0.86	-0.11	-0.14	0.48	3.15	3.01	3.06	3.15	-19.18	-7.18	60.24
4	1	4	0	1	-1	-0.86	-0.11	-0.14	0.48	3.15	3.01	3.07	3.15	-19.18	-7.18	60.24
7	-4	13	1	-1	0	-0.86	-0.11	-0.14	0.48	3.14	3.07	3.08	3.09	-19.18	-7.18	60.25
-6	-5	-9	0	0	0	-0.86	-0.11	-0.14	0.48	3.06	3.12	3.11	2.92	-19.17	-7.17	60.26
14	72	197	12	6	2	-0.86	-0.12	-0.13	0.48	2.57	3.17	3.15	0	-19.36	-6.52	60.14
-47	-40	250	7	4	2	-0.86	-0.12	-0.13	0.48	0	3.16	3.15	0	-19.76	-6.24	60.12
-67	80	141	16	6	4	-0.86	-0.13	-0.13	0.48	0	3.14	3.11	0	-20.49	-5.74	60.02
172	135	-86	15	-1	-1	-0.85	-0.14	-0.13	0.48	0	3.11	3.02	0	-21.45	-4.84	59.9
-161	175	94	14	-5	0	-0.85	-0.15	-0.12	0.48	0	3.07	2.91	0	-22.51	-3.59	59.79
-28	187	-184	2	0	0	-0.85	-0.17	-0.12	0.48	3.03	2.89	2.89	0	-23.62	-2.13	59.68
-124	200	12	5	3	0	-0.85	-0.18	-0.11	0.48	0	2.99	2.89	0	-24.86	-0.59	59.53
-548	1870	-1937	-81	-19	-6	-0.83	-0.29	-0.11	0.46	0	2.92	2.92	0	-36.09	5.38	56.85
-40	-11	249	-2	-1	0	-0.83	-0.29	-0.11	0.47	0	3.06	2.96	0	-35.75	5.24	56.88
-23	-10	183	-2	1	-1	-0.83	-0.29	-0.11	0.47	0	3.08	3	0	-35.37	5.05	56.91
46	-19	105	0	1	0	-0.83	-0.28	-0.11	0.47	0	3.08	3.04	0	-35.02	4.81	56.95
-3	-46	136	0	2	-1	-0.83	-0.28	-0.11	0.47	0	3.09	3.08	0	-34.69	4.57	57.02
-71	-70	77	1	3	1	-0.83	-0.28	-0.11	0.47	0	3.09	3.08	0	-34.46	4.29	57.08
-20	-55	-29	-1	2	1	-0.83	-0.27	-0.11	0.47	3.08	3.08	3.05	0	-34.27	3.97	57.1
4684	1252	1808	10	-5	-20	-0.92	-0.23	-0.15	0.28	0	3.06	3.03	0	-30.53	-8.79	36.37
-1077	-384	13	37	9	-29	-0.92	-0.23	-0.15	0.29	0	2.99	3.02	0	-30.83	-8.33	37.42
1733	479	476	19	3	-44	-0.91	-0.24	-0.15	0.31	0	2.91	3.04	0	-31.67	-7.07	39.3
883	-131	100	35	-43	-66	-0.9	-0.25	-0.14	0.34	0	2.8	3.06	0	-32.38	-4.62	42.78
-597	-694	-94	23	-20	-56	-0.88	-0.25	-0.12	0.39	0	2.86	3.06	0	-32.94	-1.22	48.05
-1566	-1223	-60	12	-2	-31	-0.85	-0.26	-0.11	0.44	0	3.02	2.99	0	-33.36	2.41	54.59
-2069	-1245	-793	4	0	3	-0.81	-0.27	-0.1	0.5	3.08	3.08	2.95	0	-33.62	6.03	61.54
2593	1386	950	-180	90	365	-0.91	-0.22	-0.16	0.3	0	3.05	2.93	0	-29.73	-8.9	39.03
1884	1163	425	35	-22	-73	-0.92	-0.21	-0.15	0.28	0	2.97	2.96	0	-28.93	-9.19	36.4
-877	209	-538	32	-4	-73	-0.92	-0.21	-0.15	0.28	0	2.9	2.97	0	-28.76	-8.59	36.1
-800	-89	285	24	12	-36	-0.92	-0.22	-0.15	0.29	0	2.82	3	0	-29.53	-8.11	37.37
1552	187	157	27	-17	-64	-0.91	-0.23	-0.14	0.31	0	2.61	3.04	0	-30.43	-6.87	39.89
-22	-548	-228	27	-43	-62	-0.9	-0.23	-0.13	0.35	0	2.89	2.99	0	-31.17	-4.32	44.29
-1585	-878	-300	15	-11	-38	-0.87	-0.24	-0.12	0.41	0	3.02	2.95	0	-31.68	-1.09	50.15
-1766	-842	-285	-180	94	378	-0.91	-0.21	-0.16	0.32	0	3.01	0	0	-29.88	-8.96	41.46
1887	1259	498	26	-20	-58	-0.92	-0.21	-0.16	0.29	0	2.95	2.92	0	-28.78	-10.1	37.66
1471	876	326	35	-21	-73	-0.93	-0.2	-0.15	0.28	0	2.86	2.91	0	-27.96	-9.99	35.74
-1846	-268	-744	24	3	-51	-0.93	-0.2	-0.15	0.28	0	2.78	2.89	0	-27.86	-9.55	35.93
-707	60	233	11	7	-27	-0.92	-0.21	-0.15	0.29	0	2.72	2.98	0	-28.28	-9.14	37.11
400	-180	-497	20	-17	-41	-0.92	-0.21	-0.15	0.31	0	2.95	3.03	0	-28.92	-8.24	39.23
-513	-652	-267	14	-25	-34	-0.91	-0.22	-0.14	0.34	0	3.06	3.04	0	-29.35	-6.6	42.46
-3065	-1974	33	-72	29	126	-0.86	-0.12	-0.14	0.48	0	3.09	3.06	2.84	-20.36	-6.89	59.58
103	-45	-96	8	-11	2	-0.86	-0.12	-0.14	0.48	2.76	3.03	3.05	2.94	-19.97	-6.98	59.59
111	-28	-208	2	7	0	-0.86	-0.12	-0.14	0.48	2.94	2.97	3.04	3.04	-19.64	-6.99	59.58
51	-59	-194	3	9	0	-0.86	-0.12	-0.14	0.48	3.03	2.98	3.04	3.07	-19.61	-7.08	59.61
-21	-11	-118	1	0	1	-0.86	-0.12	-0.14	0.48	3.06	2.98	3.05	3.09	-19.69	-7.17	59.64
-36	-21	-90	0	-2	0	-0.86	-0.12	-0.14	0.48	2.97	2.97	3.05	3.1	-19.73	-7.25	59.67
12	-11	-39	0	-3	0	-0.86	-0.12	-0.14	0.48	3.11	2.94	3.05	3.12	-19.71	-7.29	59.67
36	-18	41	1	1	0	-0.86	-0.11	-0.14	0.48	3.12	2.93	3.04	3.13	-19.39	-7.42	59.69
5	-10	-7	0	1	0	-0.86	-0.11	-0.14	0.48	3.13	2.93	3.05	3.13	-19.39	-7.43	59.69
-3	3	4	0	0	0	-0.86	-0.11	-0.14	0.48	3.13	2.94	3.05	3.13	-19.4	-7.45	59.7
0	-14	-15	0	-1	0	-0.86	-0.11	-0.14	0.48	3.13	2.95	3.05	3.13	-19.4	-7.46	59.7
4	7	0	0	0	0	-0.86	-0.11	-0.14	0.48	3.13	2.97	3.06	3.13	-19.39	-7.45	59.7
-2	-5	7	0	0	0	-0.86	-0.11	-0.14	0.48	3.13	2.99	3.06	3.13	-19.38	-7.44	59.7
5	4	2	0	0	0	-0.86	-0.11	-0.14	0.48	3.12	2.99	3.06	3.13	-19.36	-7.44	59.71
9	0	-12	1	0	0	-0.86	-0.11	-0.14	0.48	3.12	3.07	3.07	3.12	-19.29	-7.4	59.71
2	4	8	0	0	1	-0.86	-0.11	-0.14	0.48	3.12	3.02	3.07	3.12	-19.29	-7.4	59.71
4	-1	4	0	0	0	-0.86	-0.11	-0.14	0.48	3.12	3.02	3.07	3.12	-19.27	-7.39	59.7
-3	-5	13	0	0	0	-0.86	-0.11	-0.14	0.48	3.12	3.02	3.08	3.12	-19.27	-7.38	59.7
-1	-6	-5	0	0	0	-0.86	-0.11	-0.14	0.48	3.12	3.03	3.08	3.12	-19.26	-7.38	59.7
0	8	-8	0	0	0	-0.86	-0.11	-0.14	0.48	3.12	3.03	3.12	3.12	-19.26	-7.38	59.7
1	-10	2	-1	0	-1	-0.86	-0.11	-0.14	0.48	3.12	3.02	3.08	3.12	-19.26	-7.38	59.7
2	11	-7	0	1	0	-0.86	-0.11	-0.14	0.48	3.12	3.02	3.12	3.12	-19.27	-7.38	59.71
2	-3	5	1	0	1	-0.86	-0.11	-0.14	0.48	3.12	3.01	3.08	3.13	-19.27	-7.39	59.71
1	9	-2	0	0	-1	-0.86	-0.11	-0.14	0.48	3.12	3.01	3.07	3.13	-19.28	-7.39	59.71
-12	-8	-14	0	0	1	-0.86	-0.11	-0.14	0.48	3.13	3.01	3.07	3.13	-19.29	-7.4	59.71
1	1	13	0	0	0	-0.86	-0.11	-0.14	0.48	3.13	3	3.07	3.13	-19.3	-7.4	59.71
-2	-2	-3	-1	0	-1	-0.86	-0.11	-0.14	0.48	3.13	3	3.07	3.13	-19.3	-7.4	59.72
-1	-5	6	0	0	0	-0.86	-0.11	-0.14	0.48	3.13	2.99	3.07	3.13	-19.31	-7.41	59.72
-5782	-3600	-875	-20	23126	-4406	0	0	0	0	3.13	2.99	3.07	3.14	-180	0	180
5775	3592	888	20	-23126	4406	-0.86	-0.11	-0.14	0.48	3.13	2.98	3.08	3.13	-19.35	-7.47	59.76
7	6	-11	0	0	0	-0.86	-0.11	-0.14	0.48	3.13	2.98	3.08	3.14	-19.35	-7.48	59.76
-6	-2	7	0	-1	0	-0.86	-0.11	-0.14	0.48	3.14	2.98	3.08	3.14	-19.35	-7.48	59.76
3	-1	3	0	0	0	-0.86	-0.11	-0.14	0.48	3.14	2.98	3.08	3.14	-19.35	-7.48	59.76
0	-4	-16	0	1	0	-0.86	-0.11	-0.14	0.48	3.14	2.98	3.08	3.14	-19.35	-7.48	59.76
0	1	0	0	-1	0	-0.86	-0.11	-0.14	0.48	2.96	2.96	3.08	3.14	-19.34	-7.49	59.76
5	3	2	0	0	0	-0.86	-0.11	-0.14	0.48	3.14	2.96	3.07	3.15	-19.34	-7.49	59.76
1	-4	5	0	0	0	-0.86	-0.11	-0.14	0.48	3.14	2.96	3.07	3.15	-19.32	-7.52	59.78
3	5	15	0	0	0	-0.86	-0.11	-0.14	0.48	3.15	2.96	3.07	3.15	-19.31	-7.51	59.77
-8	-3	-9	0	0	0	-0.86	-0.11	-0.14	0.48	3.15	2.94	3.06	3.15	-19.31	-7.51	59.77
-6	-8	6	1	1	0	-0.86	-0.11	-0.14	0.48	3.15	2.91	3.06	3.15	-19.31	-7.52	59.78
6	9	-12	0	0	0	-0.86	-0.11	-0.14	0.48	3.15	2.89	3.06	3.15	-19.31	-7.52	59.78
4	2	6	-1	0	0	-0.86	-0.11	-0.14	0.48	2.88	2.88	3.05	3.16	-19.31	-7.52	59.78
7	-2	-14	1	0	0	-0.86	-0.11	-0.14	0.48	3.16	2.86	3.05	3.16	-19.32	-7.52	59.78
-32	-3	0	-1	0	0	-0.86	-0.11	-0.14	0.48	3.16	2.82	3.05	3.16	-19.44	-7.64	59.84
0	-1	-1	0	0	0	-0.86	-0.11	-0.14	0.48	3.17	2.8	3.05	3.17	-19.45	-7.65	59.85
-1	-8	7	0	0	0	-0.86	-0.11	-0.14	0.48	3.17	2.78	3.05	3.17	-19.45	-7.65	59.85
0	-5	-9	0	0	0	-0.86	-0.11	-0.14	0.48	3.17	2.8	3.04	3.17	-19.46	-7.68	59.86
-3	-6	10	0	0	0	-0.86	-0.11	-0.14	0.48	3.17	3.05	3.05	3.17	-19.46	-7.68	59.86
-7	3	3	0	0	0	-0.86	-0.11	-0.14	0.48	3.17	2.84	3.05	3.17	-19.46	-7.7	59.86
-2	8	-6	0	0	0	-0.86	-0.11	-0.14	0.48	3.17	2.87	3.05	3.17	-19.46	-7.7	59.87
33	-12	3	1	-1	0	-0.86	-0.11	-0.14	0.48	3.17	2.89	3.05	3.17	-19.34	-7.63	59.86
-2	5	-12	0	0	0	-0.86	-0.11	-0.14	0.48	3.17	2.91	3.05	3.17	-19.34	-7.63	59.86
-3	-1	12	0	0	1	-0.86	-0.11	-0.14	0.48	3.17	2.92	3.05	3.16	-19.33	-7.62	59.86
3	4	-2	0	0	0	-0.86	-0.11	-0.14	0.48	3.16	2.93	3.05	3.16	-19.33	-7.61	59.85
6	-3	3	0	0	0	-0.86	-0.11	-0.14	0.48	3.16	2.94	3.05	3.16	-19.32	-7.6	59.84
-3	1	1	0	0	0	-0.86	-0.11	-0.14	0.48	3.16	2.95	3.06	3.16	-19.32	-7.59	59.84
-7	-5	-13	0	0	0	-0.86	-0.11	-0.14	0.48	3.16	2.96	3.06	3.16	-19.31	-7.59	59.84
27	7	26	-1	0	-1	-0.86	-0.11	-0.14	0.48	3.16	2.97	3.07	3.16	-19.21	-7.51	59.82
-2	-3	-4	0	0	0	-0.86	-0.11	-0.14	0.48	3.16	2.98	3.07	3.16	-19.19	-7.51	59.82
1	-4	4	0	0	1	-0.86	-0.11	-0.14	0.48	3.16	2.99	3.07	3.16	-19.18	-7.51	59.81
0	1	-5	0	0	-1	-0.86	-0.11	-0.14	0.48	3.16	3	3.08	3.16	-19.18	-7.51	59.81
3	-5	-7	0	0	0	-0.86	-0.11	-0.14	0.48	2.99	2.99	3.08	3.16	-19.17	-7.51	59.81
-5	13	-9	1	0	0	-0.86	-0.11	-0.14	0.48	3.16	2.99	3.08	3.16	-19.17	-7.51	59.81
