# Supplementary material for: Image Generation for 2D-CNN Using Time-Series Signal Features from Foot Gesture Applied to Select Cobot Operating Mode
Source: Sensors (Basel). 2021 Aug 26;21(17):5743. doi: 10.3390/s21175743 (PMC8434500; doi:10.3390/s21175743)
Supplement: Supplementary file 1 [file sensors-21-05743-s001.zip › data_fadwa/Cigarette crush with the heel/cch1.xlsx]

## Sheet: cch1
0	-7	-4	0	0	0	-0.47	-0.15	-0.01	0.87	2.59	2.59	2.99	3.13	-9.34	14.03	122.7
-39	-20	-6	1	0	0	-0.47	-0.15	-0.01	0.87	3.15	2.63	3	3.13	-9.64	14.06	122.7
5	-4	7	0	-1	0	-0.47	-0.15	-0.01	0.87	3.15	2.66	3.01	3.13	-9.64	14.06	122.7
-3	4	6	0	0	0	-0.47	-0.15	-0.01	0.87	3.14	2.67	3.01	3.13	-9.63	14.05	122.71
0	-7	-4	0	1	1	-0.47	-0.15	-0.01	0.87	3.14	2.69	3.01	3.12	-9.63	14.06	122.71
4	-4	-20	0	-1	0	-0.47	-0.15	-0.01	0.87	3.14	2.67	3.01	3.12	-9.63	14.05	122.71
0	8	2	0	0	-1	-0.47	-0.15	-0.01	0.87	3.14	2.67	3.01	3.12	-9.62	14.06	122.71
-7	5	15	0	1	1	-0.47	-0.15	-0.01	0.87	3.14	2.66	3.01	3.12	-9.61	14.06	122.71
-8	1	-8	0	-1	-1	-0.46	-0.15	-0.01	0.87	2.66	2.66	3.01	3.12	-9.64	14.09	122.73
2	1	-3	-1	0	0	-0.46	-0.15	-0.01	0.87	3.14	2.67	3.01	3.12	-9.64	14.09	122.74
10	-6	6	0	0	0	-0.46	-0.15	-0.01	0.87	3.14	2.67	3.01	3.13	-9.63	14.08	122.74
-2	4	4	1	1	0	-0.46	-0.15	-0.01	0.87	2.69	2.69	3.01	3.13	-9.63	14.08	122.74
1	-3	-22	0	-1	0	-0.46	-0.15	-0.01	0.87	3.15	2.7	3.02	3.13	-9.63	14.09	122.74
3	-6	8	-1	0	1	-0.46	-0.15	-0.01	0.87	3.15	2.71	3.02	3.13	-9.63	14.07	122.75
-2	4	9	0	0	-1	-0.46	-0.15	-0.01	0.87	3.15	2.71	3.02	3.13	-9.62	14.06	122.75
9	-8	-7	1	0	1	-0.46	-0.15	-0.01	0.87	3.15	2.73	3.13	3.13	-9.56	13.97	122.77
5	0	8	0	0	0	-0.46	-0.15	-0.01	0.87	3.15	2.73	3.03	3.13	-9.56	13.96	122.77
0	1	-1	0	0	0	-0.46	-0.15	-0.01	0.87	3.15	2.74	3.03	3.13	-9.54	13.96	122.77
-2	9	2	0	0	-1	-0.46	-0.15	-0.01	0.87	3.15	2.74	3.03	3.14	-9.54	13.95	122.77
3	-6	3	0	0	0	-0.46	-0.15	-0.01	0.87	3.15	2.74	3.03	3.14	-9.52	13.95	122.77
6	-8	-7	0	0	1	-0.46	-0.15	-0.01	0.87	3.16	2.74	3.03	3.14	-9.51	13.95	122.78
-6	1	-10	-1	0	-1	-0.46	-0.15	-0.01	0.87	3.15	2.75	3.03	3.14	-9.51	13.94	122.78
10	6	16	1	1	0	-0.46	-0.15	-0.01	0.87	3.15	2.74	3.03	3.14	-9.47	13.92	122.8
-6	7	-15	0	0	0	-0.46	-0.15	-0.01	0.87	3.15	2.74	3.03	3.14	-9.47	13.93	122.8
-4	3	-7	0	0	0	-0.46	-0.15	-0.01	0.87	3.15	2.74	3.03	3.14	-9.47	13.94	122.81
6	5	2	0	0	0	-0.46	-0.15	-0.01	0.87	3.15	2.74	3.03	3.13	-9.48	13.94	122.81
6	-10	12	-1	0	0	-0.46	-0.15	-0.01	0.87	3.15	2.72	3.03	3.13	-9.49	13.95	122.81
2	1	11	0	0	0	-0.46	-0.15	-0.01	0.87	3.15	2.72	3.03	3.14	-9.49	13.95	122.81
-3	-3	-3	1	0	0	-0.46	-0.15	-0.01	0.87	3.15	2.73	3.03	3.13	-9.49	13.94	122.81
-3	-2	-3	0	-1	1	-0.46	-0.15	-0.01	0.87	3.15	2.75	3.04	3.13	-9.46	13.95	122.84
2	4	0	0	0	0	-0.46	-0.15	-0.01	0.87	3.15	2.76	3.04	3.13	-9.44	13.95	122.85
4	-5	10	0	0	0	-0.46	-0.15	-0.01	0.87	3.15	2.75	3.04	3.13	-9.44	13.95	122.85
-5	12	-2	0	0	-1	-0.46	-0.15	-0.01	0.87	3.15	2.76	3.03	3.13	-9.43	13.95	122.85
11	-13	-3	0	0	1	-0.46	-0.15	-0.01	0.87	3.15	2.75	3.03	3.13	-9.42	13.94	122.85
-6	-4	3	-1	0	0	-0.46	-0.15	-0.01	0.87	3.15	2.75	3.03	3.14	-9.42	13.93	122.85
-1	3	-7	0	0	-1	-0.46	-0.15	-0.01	0.87	3.15	2.73	3.03	3.13	-9.41	13.93	122.85
4	8	11	0	1	0	-0.46	-0.15	-0.01	0.87	2.71	2.71	3.03	3.14	-9.42	13.93	122.85
-15	-3	-17	1	0	0	-0.46	-0.15	-0.01	0.87	3.15	2.7	3.03	3.13	-9.52	13.98	122.87
2	1	-8	0	0	0	-0.46	-0.15	-0.01	0.87	3.15	2.71	3.03	3.13	-9.52	13.98	122.87
-2	7	-4	0	0	0	-0.46	-0.15	-0.01	0.87	2.72	2.72	3.03	3.13	-9.52	13.98	122.87
2	0	12	0	-1	0	-0.46	-0.15	-0.01	0.87	3.15	2.73	3.03	3.13	-9.52	13.98	122.87
-3	3	9	0	0	0	-0.46	-0.15	-0.01	0.87	3.15	2.73	3.04	3.13	-9.51	13.99	122.88
-4	-7	-11	0	0	0	-0.46	-0.15	-0.01	0.87	3.15	2.73	3.03	3.13	-9.51	13.99	122.88
2	-4	8	0	0	1	-0.46	-0.15	-0.01	0.87	3.15	2.72	3.03	3.13	-9.5	13.99	122.88
1	9	6	0	0	-1	-0.46	-0.15	-0.01	0.87	3.15	2.72	3.03	3.13	-9.48	14.01	122.89
4	-5	2	0	0	0	-0.46	-0.15	-0.01	0.87	3.14	2.72	3.03	3.13	-9.47	14	122.9
-4	9	-20	0	0	0	-0.46	-0.15	-0.01	0.87	3.14	2.74	3.04	3.13	-9.47	14	122.91
4	-2	1	0	0	1	-0.46	-0.15	-0.01	0.87	3.14	2.75	3.04	3.12	-9.47	14.01	122.91
3	0	7	-1	0	0	-0.46	-0.15	-0.01	0.87	3.14	2.75	3.04	3.12	-9.46	14	122.91
10	-11	15	1	0	0	-0.46	-0.15	-0.01	0.87	3.13	2.73	3.04	3.11	-9.45	14	122.91
4	4	0	0	0	-1	-0.46	-0.15	-0.01	0.87	3.13	2.73	3.04	3.11	-9.44	14	122.91
-25	13	-17	0	1	0	-0.46	-0.15	-0.01	0.87	3.13	2.74	3.04	3.1	-9.48	14.13	122.92
4	-3	-10	0	0	1	-0.46	-0.15	-0.01	0.87	3.12	2.76	3.05	3.09	-9.48	14.14	122.93
-10	-4	5	0	-1	-1	-0.46	-0.15	-0.01	0.87	3.11	2.79	3.06	3.09	-9.48	14.14	122.93
-4	7	-2	0	0	1	-0.46	-0.15	-0.01	0.87	3.11	2.8	3.06	3.09	-9.47	14.14	122.93
3	-7	2	0	0	0	-0.46	-0.15	-0.01	0.87	3.11	2.82	3.06	3.1	-9.47	14.14	122.93
4	3	18	-1	0	0	-0.46	-0.15	-0.01	0.87	2.83	2.83	3.07	3.1	-9.45	14.13	122.94
2	8	1	0	0	-1	-0.46	-0.15	-0.01	0.87	3.12	2.85	3.07	3.1	-9.44	14.12	122.94
24	-15	-13	0	0	0	-0.46	-0.15	-0.01	0.87	3.12	2.89	3.09	3.09	-9.36	13.97	122.97
0	-7	14	0	0	1	-0.46	-0.15	-0.01	0.87	3.11	2.94	3.09	3.09	-9.35	13.96	122.97
9	2	0	0	0	0	-0.46	-0.14	-0.01	0.87	3.09	2.98	3.11	3.08	-9.33	13.94	122.98
4	9	-5	0	-1	0	-0.46	-0.14	-0.01	0.87	3.07	3	3.11	3.08	-9.3	13.92	122.98
0	-4	6	0	1	-1	-0.46	-0.14	-0.01	0.87	3.07	3.01	3.11	3.08	-9.28	13.9	122.98
2	1	-10	0	0	0	-0.46	-0.14	-0.01	0.87	3.08	2.99	3.11	3.09	-9.27	13.89	122.99
8	2	4	0	0	0	-0.46	-0.14	-0.01	0.87	3.1	3.1	3.1	3.11	-9.25	13.86	122.99
-6	-2	19	0	0	0	-0.46	-0.14	-0.01	0.87	3.12	1.45	2.95	3.14	-9.23	13.84	123
-916	-78	809	-33	29	-12	-0.46	-0.16	-0.04	0.87	3.16	0	2.08	3.16	-12.9	13.87	122.8
247	8	232	-17	-42	-4	-0.46	-0.15	-0.05	0.87	0	0	1.86	3.17	-13.66	12.93	123.11
-225	-135	-219	-3	-6	0	-0.46	-0.15	-0.06	0.88	3.18	0	0.01	3.15	-14.07	11.47	123.45
98	-297	-261	-3	-5	-5	-0.45	-0.13	-0.07	0.88	3.18	0	0	3.15	-14.51	9.92	123.93
351	-155	-212	1	7	1	-0.45	-0.12	-0.08	0.88	3.17	0	0	3.14	-14.88	8.31	124.45
500	-501	-60	2	10	2	-0.45	-0.11	-0.09	0.88	3.17	0	0	3.14	-15.42	6.81	124.91
138	-229	-654	6	5	7	-0.45	-0.11	-0.1	0.88	0	0	0	3.14	-16.13	5.56	125.23
8	-670	215	27	2	9	-0.44	-0.08	-0.13	0.89	3.16	0	0	3.12	-17.39	1.76	126.92
-145	-82	82	-6	-6	-2	-0.44	-0.08	-0.13	0.88	3.15	0	0	3.11	-17.71	1.17	127.01
71	-128	-216	4	-5	1	-0.44	-0.07	-0.14	0.88	3.14	0	0	3.09	-17.91	0.45	127.12
39	-155	-188	5	-6	2	-0.44	-0.07	-0.14	0.88	0	0	0	3.09	-17.9	-0.28	127.19
7	20	289	-1	0	-1	-0.44	-0.06	-0.14	0.88	3.14	0	0	3.09	-17.81	-0.96	127.25
153	-68	-16	0	3	0	-0.44	-0.06	-0.14	0.88	3.14	0	0	3.1	-17.75	-1.66	127.33
143	-125	-338	7	5	0	-0.44	-0.05	-0.15	0.88	3.15	0	3.1	3.1	-17.76	-2.24	127.42
6072	966	2069	-16	-18	130	-0.48	-0.04	-0.14	0.87	3.15	0	0	3.12	-16.44	-3.64	122.78
1190	1177	367	-19	-16	91	-0.52	-0.03	-0.14	0.84	3.16	0	0	3.11	-14.98	-5.35	117.64
-2551	673	-532	-7	-1	48	-0.57	-0.02	-0.13	0.81	3.16	0	0	3.1	-13.83	-7.05	110.44
-3783	118	-858	3	10	-8	-0.62	-0.02	-0.14	0.77	3.16	0	0	3.1	-13.3	-8.4	102.86
-3692	-398	-754	9	9	-41	-0.67	-0.02	-0.14	0.73	0	0	0	3.1	-13.27	-9.47	96.11
-3009	-624	-916	15	11	-66	-0.7	-0.02	-0.15	0.7	3.16	0	0	3.1	-13.73	-10.26	91.05
-1484	-728	-251	16	8	-73	-0.72	-0.03	-0.15	0.68	3.17	0	0	3.1	-14.46	-10.73	88.04
-526	1241	-334	72	55	-390	-0.57	-0.07	-0.17	0.8	3.16	0	0	3.1	-21.2	-4.43	109.76
2708	1362	654	10	5	-25	-0.5	-0.08	-0.17	0.84	3.15	0	0	3.11	-21.79	-1.56	118.82
3652	951	867	0	-5	18	-0.43	-0.09	-0.16	0.88	3.14	0	0	3.12	-21.38	1.27	127.86
4038	275	1126	-8	-7	55	-0.36	-0.09	-0.15	0.91	3.15	0	0	3.12	-20.17	3.51	135.92
3714	-377	821	-16	-13	87	-0.31	-0.09	-0.14	0.93	3.15	0	0	3.12	-18.55	4.73	142.04
2016	-584	443	-21	-16	101	-0.29	-0.08	-0.13	0.95	0	0	0	3.13	-17.01	4.96	145.49
-1475	-1109	-377	-15	-9	77	-0.28	-0.08	-0.12	0.95	3.17	0	0	3.13	-16.02	4.81	146.36
-5985	1185	-977	-96	-51	294	-0.55	-0.04	-0.14	0.82	3.17	0	0	3.12	-16	-5.39	112.68
-3888	-260	-1159	13	7	-36	-0.61	-0.03	-0.15	0.78	0	0	0	3.11	-15.97	-7.3	104.75
-3472	-1047	-1150	20	13	-73	-0.65	-0.04	-0.16	0.74	3.17	0	0	3.11	-16.37	-8.75	98.53
-1970	-1060	-750	25	12	-83	-0.68	-0.04	-0.17	0.72	3.17	0	0	3.11	-17.08	-9.67	94.64
-125	-783	-150	22	13	-75	-0.69	-0.04	-0.17	0.7	3.17	0	0	3.11	-17.91	-10	93.04
2594	-501	794	16	-1	-47	-0.69	-0.05	-0.17	0.71	3.17	0	3.11	3.11	-18.37	-9.87	93.17
2894	-150	801	-2	-6	1	-0.68	-0.05	-0.17	0.71	0	0	0	3.11	-18.08	-9.58	93.68
