# Supplementary material for: Image Generation for 2D-CNN Using Time-Series Signal Features from Foot Gesture Applied to Select Cobot Operating Mode
Source: Sensors (Basel). 2021 Aug 26;21(17):5743. doi: 10.3390/s21175743 (PMC8434500; doi:10.3390/s21175743)
Supplement: Supplementary file 1 [file sensors-21-05743-s001.zip › data_fadwa/Cigarette crush with the heel/cch10.xlsx]

## Sheet: Sheet1
4	-3	0	0	0	0	-0.56	-0.18	-0.05	0.81	3.16	2.94	2.96	3.12	-16.31	13.47	108.53
-4	5	-13	0	0	0	-0.56	-0.18	-0.05	0.81	3.16	2.94	2.95	3.12	-16.3	13.47	108.53
2	-7	11	0	0	0	-0.56	-0.18	-0.05	0.81	3.15	2.94	2.94	3.12	-16.28	13.46	108.52
1	5	-5	0	0	0	-0.56	-0.18	-0.05	0.81	3.15	2.95	2.92	3.11	-16.26	13.46	108.53
48	25	29	-1	1	0	-0.56	-0.17	-0.04	0.81	2.95	2.95	2.92	3.11	-15.97	13.45	108.54
-1	-12	-2	0	0	0	-0.56	-0.17	-0.04	0.81	3.15	2.95	2.93	3.11	-15.98	13.45	108.54
1	4	20	0	0	-1	-0.56	-0.17	-0.04	0.81	3.15	2.95	2.94	3.11	-16	13.45	108.54
-8	-3	-15	0	0	0	-0.56	-0.18	-0.04	0.81	3.15	2.94	2.94	3.11	-16.02	13.46	108.54
-2	8	-6	0	0	1	-0.56	-0.18	-0.04	0.81	3.15	2.95	2.94	3.11	-16.04	13.47	108.53
2	4	-7	0	0	0	-0.56	-0.18	-0.04	0.81	3.15	2.95	2.94	3.11	-16.06	13.47	108.53
-11	-8	-1	0	0	-1	-0.56	-0.18	-0.04	0.81	3.15	2.95	2.94	3.11	-16.07	13.47	108.53
-1	0	-7	0	0	1	-0.56	-0.18	-0.04	0.81	3.15	2.94	2.94	3.11	-16.09	13.47	108.52
0	0	-8	1	0	-1	-0.56	-0.18	-0.05	0.81	3.15	2.94	2.94	3.1	-16.14	13.49	108.51
-5	-2	20	0	0	1	-0.56	-0.18	-0.05	0.81	3.15	2.94	2.94	3.1	-16.14	13.49	108.51
-5	1	7	0	-1	0	-0.56	-0.18	-0.05	0.81	3.15	2.94	2.94	3.1	-16.14	13.49	108.51
-3	-6	-11	0	0	0	-0.56	-0.18	-0.05	0.81	3.14	2.95	2.94	3.1	-16.14	13.5	108.5
1	7	3	0	0	0	-0.56	-0.18	-0.05	0.81	3.14	2.95	2.95	3.1	-16.14	13.5	108.5
2	-7	-5	0	0	0	-0.56	-0.18	-0.05	0.81	3.14	2.97	2.95	3.09	-16.14	13.5	108.5
5	-3	4	-1	0	0	-0.56	-0.18	-0.05	0.81	3.14	2.98	2.95	3.09	-16.14	13.5	108.5
12	17	-20	1	0	0	-0.56	-0.18	-0.04	0.81	2.99	2.99	2.96	3.08	-16.07	13.5	108.49
-2	-6	12	0	0	0	-0.56	-0.18	-0.04	0.81	3.14	3	2.97	3.08	-16.06	13.5	108.5
-8	0	10	0	0	0	-0.56	-0.18	-0.04	0.81	3.13	3	2.98	3.07	-16.05	13.5	108.5
4	0	-12	0	0	0	-0.56	-0.18	-0.04	0.81	3.13	2.97	2.97	3.12	-16.04	13.51	108.5
-7	2	6	0	0	0	-0.56	-0.18	-0.04	0.81	3.12	3.02	2.98	3.06	-16.04	13.51	108.49
2	3	10	0	0	0	-0.56	-0.18	-0.04	0.81	3.12	3.02	2.98	3.06	-16.04	13.51	108.49
4	2	-14	0	0	0	-0.56	-0.18	-0.04	0.81	3.12	3.02	2.98	3.06	-16.03	13.51	108.49
-24785	-14290	5001	-81	11184	-17611	0	0	0	0	3.12	3.03	2.98	3.06	180	0	180
24789	14282	-4994	80	-11184	17611	-0.56	-0.18	-0.04	0.81	3.12	3.03	2.98	3.06	-15.98	13.51	108.49
-3	5	19	0	0	-1	-0.56	-0.18	-0.04	0.81	3.12	2.99	2.99	3.06	-15.98	13.5	108.5
5	0	-8	1	0	1	-0.56	-0.18	-0.04	0.81	3.12	3.03	2.99	3.06	-15.98	13.5	108.5
14	-6	2	0	0	0	-0.56	-0.18	-0.04	0.81	3.12	3.03	2.99	3.06	-15.97	13.5	108.5
-4	7	9	-1	0	-1	-0.56	-0.18	-0.04	0.81	3.12	3.03	2.99	3.06	-15.97	13.5	108.5
-5	-3	-9	0	0	1	-0.56	-0.18	-0.04	0.81	3.12	3.04	2.99	3.07	-15.97	13.5	108.5
0	-1	-1	0	0	0	-0.56	-0.18	-0.04	0.81	3.13	3.03	2.99	3.08	-15.97	13.5	108.5
1	4	-13	0	1	-1	-0.56	-0.17	-0.04	0.81	3.13	3.03	2.99	3.09	-15.95	13.45	108.5
-3	-5	8	0	0	0	-0.56	-0.17	-0.04	0.81	3.14	3.03	2.98	3.09	-15.97	13.44	108.51
-1	-2	2	0	0	0	-0.56	-0.17	-0.04	0.81	3.14	2.98	2.98	3.09	-15.98	13.44	108.51
2	7	-4	0	0	0	-0.56	-0.17	-0.04	0.81	3.14	3.02	2.98	3.09	-15.99	13.44	108.5
1	-13	3	0	0	0	-0.56	-0.17	-0.04	0.81	3.14	3.01	3.1	3.1	-16	13.45	108.51
0	2	-4	0	0	0	-0.56	-0.17	-0.04	0.81	3.14	3.01	3.1	3.1	-16.02	13.45	108.51
2	1	-11	0	0	0	-0.56	-0.17	-0.04	0.81	3.14	3.01	2.98	3.1	-16.03	13.45	108.51
-11	-2	7	1	-1	1	-0.56	-0.18	-0.04	0.81	3.14	3.01	2.97	3.1	-16.04	13.45	108.52
2	-2	7	0	0	0	-0.56	-0.17	-0.04	0.81	3.02	3.02	2.97	3.1	-16.03	13.45	108.52
3	2	1	-1	-1	0	-0.56	-0.17	-0.04	0.81	3.14	3.02	2.97	3.1	-16	13.44	108.52
6	-1	4	0	0	0	-0.56	-0.17	-0.04	0.81	3.15	3.02	2.97	3.1	-15.98	13.43	108.53
13	-4	2	0	0	0	-0.56	-0.17	-0.04	0.81	3.15	2.97	2.97	3.11	-15.95	13.42	108.53
-1	2	-13	0	1	0	-0.56	-0.17	-0.04	0.81	3.15	3.02	2.97	3.11	-15.93	13.41	108.54
5	0	5	0	0	0	-0.56	-0.17	-0.04	0.81	3.15	3.02	2.98	3.11	-15.91	13.4	108.53
-5	-1	8	0	0	0	-0.56	-0.17	-0.04	0.81	3.15	3.02	3.11	3.11	-15.9	13.39	108.54
-23	-4	-14	0	0	-1	-0.56	-0.17	-0.04	0.81	3.15	3.02	2.97	3.12	-16.01	13.38	108.53
4	2	8	0	0	0	-0.56	-0.17	-0.04	0.81	3.16	3.02	3.12	3.16	-16	13.37	108.54
2	-7	3	0	0	0	-0.56	-0.17	-0.04	0.81	3.02	3.02	2.97	3.12	-16	13.37	108.54
-2	-2	-3	1	0	1	-0.56	-0.17	-0.04	0.81	3.16	3.02	2.97	3.16	-16	13.36	108.55
4	10	-9	0	0	-1	-0.56	-0.17	-0.04	0.81	3.16	3.02	2.97	3.12	-16	13.36	108.55
3	3	-1	-1	0	0	-0.56	-0.17	-0.04	0.81	3.16	2.98	2.98	3.11	-16	13.36	108.55
0	4	13	1	0	1	-0.56	-0.17	-0.04	0.81	3.15	3.03	2.98	3.11	-15.99	13.36	108.55
8	-8	-6	0	1	0	-0.56	-0.17	-0.04	0.81	3.15	3.03	2.99	3.11	-15.98	13.38	108.55
0	-6	1	0	-1	-1	-0.56	-0.17	-0.04	0.81	3.03	3.03	2.99	3.11	-15.98	13.38	108.56
0	-3	-5	0	1	1	-0.56	-0.17	-0.04	0.81	3.15	3.03	2.99	3.1	-15.99	13.38	108.56
-9	2	2	0	0	-1	-0.56	-0.17	-0.04	0.81	3.15	3.03	2.99	3.14	-15.98	13.38	108.55
-3	-3	3	0	0	1	-0.56	-0.17	-0.04	0.81	3.14	2.99	2.99	3.1	-15.99	13.39	108.55
4	5	-5	0	-1	0	-0.56	-0.17	-0.04	0.81	3.14	3.03	2.99	3.1	-15.99	13.39	108.56
4	0	5	0	0	0	-0.56	-0.17	-0.04	0.81	3.14	3.03	2.99	3.1	-15.98	13.39	108.56
-1	10	-13	0	0	-1	-0.56	-0.17	-0.04	0.81	3.14	3.03	2.99	3.09	-15.96	13.44	108.56
-6	-5	-6	0	0	1	-0.56	-0.17	-0.04	0.81	3.14	3.03	2.99	3.09	-15.96	13.44	108.56
3	-1	16	0	0	0	-0.56	-0.17	-0.04	0.81	3.14	3.03	2.99	3.09	-15.96	13.44	108.56
5	6	1	0	0	0	-0.56	-0.17	-0.04	0.81	3.04	3.04	2.99	3.09	-15.95	13.43	108.56
-3	9	-10	0	0	-1	-0.56	-0.17	-0.04	0.81	3.14	3.04	3	3.09	-15.95	13.43	108.56
-9	-4	15	0	0	1	-0.56	-0.17	-0.04	0.81	3.14	3.04	3	3.09	-15.95	13.44	108.56
9	-1	-10	0	0	-1	-0.56	-0.17	-0.04	0.81	3.14	3	3	3.09	-15.95	13.44	108.56
18	-37	-40	-1	-3	1	-0.56	-0.17	-0.04	0.81	3.14	3.09	3.05	3.05	-15.86	13.38	108.57
9	13	49	1	0	0	-0.56	-0.17	-0.04	0.81	3.11	3.13	3.09	2.93	-15.76	13.34	108.58
6	15	22	0	0	0	-0.56	-0.17	-0.04	0.81	3.15	3.15	3.11	2.77	-15.66	13.32	108.6
15	8	33	0	0	0	-0.56	-0.17	-0.04	0.81	3.04	3.15	3.11	2.78	-15.55	13.3	108.6
17	11	6	1	1	0	-0.56	-0.17	-0.04	0.81	3.04	3.14	3.1	2.94	-15.47	13.31	108.61
10	11	0	0	1	0	-0.56	-0.17	-0.04	0.81	3.07	3.08	3.08	3.03	-15.41	13.33	108.62
1	-7	-17	-1	1	0	-0.56	-0.17	-0.04	0.81	3.11	3.03	2.98	3.08	-15.39	13.34	108.62
3	-3	-4	0	1	-1	-0.56	-0.17	-0.04	0.81	3.14	1.28	2.72	3.11	-15.39	13.37	108.62
-653	176	1192	-76	-18	-21	-0.56	-0.15	-0.08	0.81	3.16	0	0	3.1	-17.71	9.11	109.4
												0
13	-454	-610	0	-3	-2	-0.56	-0.14	-0.09	0.81	3.16	0	0	3.06	-17.96	6.96	109.98
												0
253	-388	-415	3	0	-2	-0.56	-0.12	-0.11	0.82	0	0	0	2.99	-18.14	4.87	110.66
												0
366	-387	-195	6	4	2	-0.55	-0.11	-0.12	0.82	3.14	0	0	2.91	-18.32	2.89	111.33
												0
234	-311	-142	2	5	3	-0.55	-0.1	-0.13	0.82	3.12	0	0	2.87	-18.63	1.06	111.92
												0
150	-463	-338	8	6	3	-0.55	-0.09	-0.14	0.82	3.12	2.18	0	2.9	-19.06	-0.59	112.45
												0
184	-266	-211	8	-1	5	-0.55	-0.08	-0.15	0.82	3.13	0	0	2.94	-19.45	-2.03	112.88
												0
-26	-889	412	54	5	15	-0.54	-0.06	-0.18	0.82	3.14	0	0	3.01	-20.94	-5.83	114.36
												0
-20	25	6	1	1	2	-0.54	-0.06	-0.18	0.82	3.15	0	0	3.04	-20.84	-5.69	114.25
												0
-65	58	118	0	1	1	-0.54	-0.06	-0.18	0.82	3.16	0	0	3.06	-20.77	-5.51	114.09
												0
-80	34	21	0	1	0	-0.54	-0.06	-0.18	0.82	3.16	0	0	3.08	-20.72	-5.34	113.92
												0
-23	34	-21	0	0	0	-0.54	-0.06	-0.17	0.82	0	0	0	3.09	-20.68	-5.16	113.76
												0
-11	5	-134	1	0	1	-0.54	-0.06	-0.17	0.82	3.17	0	0	3.1	-20.64	-4.97	113.58
												0
-82	12	-99	4	0	0	-0.55	-0.06	-0.17	0.82	3.17	0	0	3.11	-20.6	-4.69	113.39
												0
564	762	1017	-21	12	17	-0.56	-0.09	-0.15	0.81	3.17	0	0	3.12	-20.18	-0.9	111.41
												0
1174	-3	330	-11	-3	18	-0.56	-0.09	-0.15	0.81	3.18	0	0	3.13	-20.41	-1.25	110.53
												0
2419	61	591	-15	-19	55	-0.58	-0.09	-0.15	0.8	3.18	0	0	3.11	-20.03	-2.21	108.56
												0
1175	556	334	-20	-16	72	-0.61	-0.08	-0.15	0.78	0	0	0	3.1	-19.08	-3.75	104.62
												0
-677	685	-183	-14	-3	52	-0.65	-0.07	-0.15	0.74	3.18	0	0	3.11	-18.13	-5.59	98.88
												0
-921	641	-393	-7	0	31	-0.69	-0.06	-0.15	0.7	3.18	0	0	3.19	-17.18	-7.47	91.99
												0
-1597	600	-695	0	0	18	-0.74	-0.05	-0.15	0.65	3.19	1.98	0	3.1	-16.19	-9.29	84.38
												0
-3274	301	-1159	12	4	-19	-0.78	-0.05	-0.16	0.6	3.18	0	0	3.11	-15.53	-10.86	76.83
												0
2390	1900	886	131	54	-561	-0.57	-0.1	-0.16	0.8	3.18	0	0	3.12	-21.53	-1.68	109.55
												0
3513	-596	855	-13	-7	73	-0.51	-0.09	-0.15	0.84	3.17	0	0	3.13	-20.59	0.19	116.99
												0
3040	-921	723	-20	-11	95	-0.48	-0.09	-0.14	0.86	3.18	0	0	3.12	-19.3	1.15	122.12
												0
2382	-739	889	-31	-14	120	-0.46	-0.08	-0.13	0.87	3.18	0	0	3.1	-17.81	1.03	124.25
												0
-3977	-1160	-953	-38	32	66	-0.47	-0.08	-0.14	0.87	0	0	0	3.06	-17.93	0.46	123.45
												0
-1633	-801	-677	1	11	4	-0.48	-0.08	-0.15	0.86	3.18	0	0	3.05	-19.3	0.2	122.25
2255	-222	837	-13	-26	63	-0.49	-0.08	-0.15	0.85	3.18	0	2.17	3.07	-19.85	-0.72	120.08
-8301	-394	-2417	66	-35	-133	-0.81	-0.04	-0.18	0.56	3.18	0	1.96	3.08	-16.48	-14.16	71.17
367	-23	105	-3	2	0	-0.81	-0.04	-0.18	0.56	3.18	0	1.83	3.08	-16.12	-13.57	71.7
-235	56	130	0	2	-9	-0.8	-0.04	-0.17	0.57	3.18	1.61	1.61	3.17	-15.93	-13.05	72.4
-1023	124	46	-1	1	-19	-0.8	-0.05	-0.17	0.58	3.17	0	1.39	3.09	-15.89	-12.6	73.52
-2253	0	-577	2	8	-48	-0.79	-0.05	-0.17	0.59	3.16	0	1.08	3.09	-16.31	-12.28	75.69
-1579	468	-615	16	16	-77	-0.76	-0.05	-0.17	0.62	0	0	1.08	3.1	-17.47	-11.75	79.91
592	756	2	15	11	-60	-0.73	-0.06	-0.18	0.66	0	0	1.69	3.09	-18.75	-10.56	86.04
11820	101	3536	-120	-61	452	-0.53	-0.05	-0.15	0.83	3.16	0	1.69	3.08	-17.47	-4.29	115.61
-1890	595	-613	-10	-4	34	-0.58	-0.04	-0.15	0.8	3.16	0	1.88	3.04	-16.73	-6.63	108.79
-1796	287	-709	0	4	8	-0.63	-0.03	-0.16	0.76	3.16	0	1.88	3.02	-16.05	-8.88	101.46
-1247	129	-485	3	5	-1	-0.68	-0.02	-0.16	0.71	3.17	0	1.81	3.02	-15.28	-10.93	94.02
-1245	79	-421	6	2	-7	-0.73	-0.02	-0.17	0.67	3.17	0	1.6	3.04	-14.42	-12.73	86.62
-2394	-183	-675	11	8	-29	-0.77	-0.01	-0.17	0.62	0	0	1.26	3.03	-13.84	-14.29	79.77
-2789	-483	-833	18	8	-57	-0.79	-0.01	-0.18	0.58	3.16	0	0.73	3.05	-13.77	-15.59	74.26
8432	-709	2136	88	34	-312	-0.58	-0.05	-0.16	0.8	3.16	0	0.38	3.08	-18.66	-5.77	108.64
940	-279	190	-7	-5	44	-0.56	-0.05	-0.15	0.81	3.16	0	0.05	3.09	-18.07	-4.68	112.01
581	-195	182	-8	-3	45	-0.54	-0.05	-0.15	0.83	3.16	0	0.01	3.07	-17.41	-3.87	114.17
273	-122	39	-10	-2	46	-0.53	-0.05	-0.14	0.83	3.15	0	0.02	3.09	-16.78	-3.35	115.03
-1664	-360	-633	-9	12	31	-0.54	-0.06	-0.14	0.83	3.16	0	0.02	3.09	-16.68	-2.98	114.77
-1393	-447	-1443	21	9	0	-0.54	-0.06	-0.14	0.83	3.15	0	0.02	3.09	-17.15	-2.21	114.26
-642	-54	-623	28	7	6	-0.54	-0.08	-0.13	0.83	0	0	0.85	3.09	-17.46	-0.65	113.68
30085	13091	-14874	-17786	16536	5	-0.54	-0.1	-0.12	-0.63	3.15	0	2.11	3.08	7.01	-14.6	-120.61
-31816	-10662	16639	17728	-16570	-29	-0.55	-0.17	-0.05	0.82	3.15	2.38	2.67	3.08	-15.91	13.2	110.01
7	-1	-10	0	0	0	-0.55	-0.17	-0.05	0.82	3.15	2.59	2.76	3.08	-15.91	13.22	109.99
7	-7	-31	0	0	0	-0.55	-0.17	-0.05	0.81	3.15	2.74	2.81	3.15	-15.93	13.23	109.98
2	-18	-9	0	0	0	-0.55	-0.17	-0.05	0.81	3.15	2.8	2.84	3.08	-15.94	13.25	109.96
-2	-1	-43	-1	0	0	-0.55	-0.17	-0.05	0.81	3.14	2.81	2.88	3.07	-15.95	13.26	109.96
-5	3	2	1	0	0	-0.55	-0.17	-0.05	0.81	3.14	2.82	2.89	3.07	-15.97	13.28	109.95
4	-8	1	0	0	0	-0.55	-0.17	-0.05	0.81	3.14	2.79	2.91	3.07	-15.98	13.29	109.94
-57	-5	-48	-1	1	-1	-0.55	-0.18	-0.05	0.81	3.15	2.8	2.93	3.07	-16.37	13.53	109.85
-10	-4	-5	0	0	0	-0.55	-0.18	-0.05	0.81	3.15	2.8	2.95	3.06	-16.4	13.54	109.84
-6	0	9	1	0	0	-0.55	-0.18	-0.05	0.81	2.82	2.82	2.98	3.05	-16.43	13.56	109.84
-12	-2	-1	0	0	0	-0.55	-0.18	-0.05	0.81	3.14	2.89	3	3.03	-16.46	13.58	109.82
10	-2	2	0	0	0	-0.55	-0.18	-0.05	0.81	3.14	2.93	3.02	3.02	-16.49	13.6	109.81
-2	4	1	0	0	0	-0.55	-0.18	-0.05	0.81	3.13	3.03	3.03	3.02	-16.53	13.62	109.81
-14	0	-23	0	0	0	-0.55	-0.18	-0.05	0.81	3	3	3.04	3.02	-16.56	13.65	109.8
-20	25	-3	0	-1	0	-0.55	-0.18	-0.05	0.81	3.13	3.02	3.05	3	-16.59	13.94	109.72
2	8	4	0	0	1	-0.55	-0.18	-0.05	0.81	3.12	3.03	3.06	3.11	-16.6	13.95	109.72
-2	-9	0	0	0	0	-0.55	-0.18	-0.05	0.81	3.11	3.05	3.08	2.95	-16.6	13.97	109.71
-3	5	-18	0	-1	0	-0.55	-0.18	-0.05	0.81	3.1	3.07	3.08	2.89	-16.6	13.99	109.72
-4	-1	2	0	0	0	-0.55	-0.18	-0.05	0.81	3.09	3.08	3.08	2.84	-16.58	14	109.72
10	-1	15	0	-1	0	-0.55	-0.18	-0.05	0.81	3.08	3.08	3.09	2.82	-16.55	14.01	109.71
-4	11	7	0	1	0	-0.55	-0.18	-0.05	0.81	3.08	3.08	3.09	2.84	-16.52	14.02	109.72
16	23	1	0	1	0	-0.55	-0.18	-0.05	0.81	3.07	3.07	3.08	2.86	-16.43	14.2	109.68
-2	1	-3	0	0	0	-0.55	-0.18	-0.05	0.81	3.07	3.06	3.07	2.87	-16.44	14.21	109.67
-2	-3	9	0	0	0	-0.55	-0.18	-0.05	0.81	3.07	3.05	3.07	2.9	-16.44	14.22	109.67
5	6	-10	0	0	0	-0.55	-0.18	-0.05	0.81	3.08	3.05	3.07	2.91	-16.43	14.23	109.66
-6	4	-18	0	0	0	-0.55	-0.18	-0.05	0.81	3.08	3.04	3.07	2.92	-16.44	14.23	109.66
1	-7	21	-1	0	0	-0.55	-0.18	-0.05	0.81	3.08	3.04	3.07	2.92	-16.44	14.24	109.65
-6	3	3	0	0	0	-0.55	-0.18	-0.05	0.81	3.08	3.05	3.07	2.91	-16.45	14.24	109.65
-5	-3	2	0	0	-1	-0.55	-0.18	-0.05	0.81	3.08	3.05	3.08	2.9	-16.45	14.24	109.65
3	-4	-26	1	0	1	-0.55	-0.18	-0.05	0.81	3.08	3.06	3.09	2.85	-16.5	14.34	109.61
-4	4	3	0	0	0	-0.55	-0.18	-0.05	0.81	3.07	3.07	3.09	2.84	-16.5	14.35	109.6
-3	4	6	0	0	0	-0.55	-0.18	-0.05	0.81	3.07	3.08	3.09	2.84	-16.5	14.36	109.6
-2	8	6	0	0	0	-0.55	-0.18	-0.05	0.81	3.07	3.08	3.09	2.85	-16.51	14.37	109.6
9	-3	-4	0	0	-1	-0.55	-0.18	-0.04	0.81	3.07	3.08	3.09	2.85	-16.5	14.38	109.6
-1	1	7	-1	0	1	-0.55	-0.18	-0.04	0.81	3.07	3.08	3.09	2.86	-16.5	14.38	109.6
0	-4	-4	0	-1	-1	-0.55	-0.18	-0.04	0.81	3.07	3.08	3.09	2.87	-16.5	14.37	109.6
-3	-10	12	0	1	0	-0.55	-0.18	-0.05	0.81	3.07	3.08	3.09	2.89	-16.5	14.36	109.59
-5	-2	-9	0	0	0	-0.55	-0.18	-0.05	0.81	3.08	3.08	3.09	2.9	-16.5	14.36	109.59
7	6	-11	0	0	1	-0.55	-0.18	-0.05	0.81	3.08	3.08	2.91	3.08	-16.51	14.36	109.59
0	-7	2	0	0	-1	-0.55	-0.18	-0.05	0.81	3.08	3.08	3.09	2.93	-16.51	14.36	109.59
-3	4	-11	0	0	0	-0.55	-0.18	-0.05	0.81	3.09	3.07	3.09	2.96	-16.51	14.36	109.59
2	4	10	0	0	0	-0.55	-0.18	-0.05	0.81	3.07	3.07	3.08	3.11	-16.52	14.36	109.59
-3	-2	4	0	0	1	-0.55	-0.18	-0.05	0.81	3.11	3.06	3.08	3.01	-16.53	14.36	109.59
1	-16	10	0	-1	-1	-0.55	-0.18	-0.05	0.81	3.12	3.02	3.06	3.05	-16.53	14.27	109.61
-5	-6	-3	0	0	0	-0.55	-0.18	-0.05	0.81	3.14	2.98	3.06	3.06	-16.53	14.27	109.61
0	6	-9	0	0	0	-0.55	-0.18	-0.05	0.81	3.14	2.96	3.04	3.07	-16.53	14.26	109.62
-5	4	-5	0	0	0	-0.55	-0.18	-0.05	0.81	3.15	2.94	3.03	3.07	-16.53	14.26	109.62
2	3	4	0	1	0	-0.55	-0.18	-0.05	0.81	2.92	2.92	3.03	3.15	-16.54	14.26	109.62
-3	-3	-3	0	0	0	-0.55	-0.18	-0.05	0.81	3.15	2.89	3.02	3.08	-16.55	14.25	109.62
0	-12	4	0	0	0	-0.55	-0.18	-0.05	0.81	3.15	2.89	3.02	3.08	-16.56	14.24	109.61
8385	30308	19802	74	-55	-3071	-0.55	-0.18	-0.05	-0.01	3.15	2.89	3.02	3.15	-152.9	-3.07	178.43
-8381	-30316	-19812	-74	54	3072	-0.55	-0.18	-0.05	0.81	3.15	2.89	3.02	3.08	-16.64	14.22	109.61
4	1	-2	1	0	0	-0.55	-0.18	-0.05	0.81	3.15	2.89	3.02	3.08	-16.64	14.22	109.6
-3	1	-3	0	0	0	-0.55	-0.18	-0.05	0.81	2.89	2.89	3.02	3.15	-16.64	14.23	109.61
1	-5	9	0	0	0	-0.55	-0.18	-0.05	0.81	2.9	2.9	3.02	3.08	-16.63	14.23	109.6
-9	3	3	0	0	0	-0.55	-0.18	-0.05	0.81	3.15	2.91	3.02	3.08	-16.63	14.24	109.6
-4	5	11	0	0	0	-0.55	-0.18	-0.05	0.81	3.15	2.92	3.02	3.08	-16.63	14.24	109.6
4	-1	-13	-1	1	0	-0.55	-0.18	-0.05	0.81	3.15	2.92	3.02	3.08	-16.63	14.25	109.6
3	-1	16	0	-1	0	-0.55	-0.18	-0.05	0.81	3.15	2.93	3.02	3.08	-16.62	14.25	109.57
-5	2	-2	1	0	0	-0.55	-0.18	-0.05	0.81	3.15	2.94	3.08	3.08	-16.62	14.25	109.57
6	6	-19	-1	1	0	-0.55	-0.18	-0.05	0.81	3.15	2.95	3.02	3.08	-16.63	14.25	109.57
4	-9	4	0	0	0	-0.55	-0.18	-0.05	0.81	3.15	2.95	3.02	3.07	-16.63	14.25	109.57
-4	-6	3	0	0	0	-0.55	-0.18	-0.05	0.81	2.96	2.96	3.02	3.15	-16.63	14.25	109.57
3	0	7	1	0	0	-0.55	-0.18	-0.05	0.81	3.15	2.97	3.03	3.07	-16.63	14.25	109.57
1	5	3	0	-1	0	-0.55	-0.18	-0.05	0.81	3.15	2.97	3.03	3.07	-16.63	14.25	109.56
-7	4	-18	0	1	0	-0.55	-0.18	-0.05	0.81	3.15	3	3.06	3.06	-16.61	14.28	109.54
7	-5	8	-1	-1	0	-0.55	-0.18	-0.05	0.81	3.14	3.01	3.05	3.05	-16.61	14.28	109.54
-1	4	16	1	0	0	-0.55	-0.18	-0.05	0.81	3.14	3.02	3.06	3.05	-16.6	14.27	109.53
3	8	-8	0	0	0	-0.55	-0.18	-0.05	0.81	3.14	3.03	3.06	3.14	-16.59	14.28	109.52
-10	-2	1	0	0	0	-0.55	-0.18	-0.05	0.81	3.14	3.03	3.06	3.05	-16.59	14.28	109.52
-2	-2	-9	0	0	0	-0.55	-0.18	-0.05	0.81	3.14	3.04	3.06	3.05	-16.59	14.28	109.52
3	8	20	0	0	0	-0.55	-0.18	-0.05	0.81	3.05	3.05	3.06	3.05	-16.57	14.28	109.52
