# Supplementary material for: Image Generation for 2D-CNN Using Time-Series Signal Features from Foot Gesture Applied to Select Cobot Operating Mode
Source: Sensors (Basel). 2021 Aug 26;21(17):5743. doi: 10.3390/s21175743 (PMC8434500; doi:10.3390/s21175743)
Supplement: Supplementary file 1 [file sensors-21-05743-s001.zip › data_fadwa/Cigarette crush with the heel/cch100.xlsx]

## Sheet: cch98
-13	3	7	0	0	-1	-0.98	-0.04	-0.16	-0.06	3.14	2.71	3.11	3.09	-3.98	-18.81	-6.79
4	-8	-14	0	0	1	-0.98	-0.04	-0.16	-0.06	3.14	2.73	3.11	3.09	-3.99	-18.81	-6.78
-1	5	-7	0	-1	0	-0.98	-0.04	-0.16	-0.06	3.13	2.73	3.11	3.08	-4	-18.81	-6.78
-3	1	1	0	0	0	-0.98	-0.04	-0.16	-0.06	3.13	3.11	3.08	3.08	-4.02	-18.8	-6.79
11	1	4	0	0	0	-0.98	-0.04	-0.16	-0.06	3.13	2.72	3.11	3.08	-4.03	-18.78	-6.79
1	8	1	0	1	0	-0.98	-0.04	-0.16	-0.06	2.71	2.71	3.11	3.08	-4.06	-18.73	-6.81
3	2	8	0	0	-1	-0.98	-0.04	-0.16	-0.06	3.13	2.7	3.08	3.08	-4.06	-18.74	-6.81
0	-4	5	-1	-1	1	-0.98	-0.04	-0.16	-0.06	2.7	3.1	3.1	3.08	-4.05	-18.74	-6.81
-1	1	-7	1	0	0	-0.98	-0.04	-0.16	-0.06	3.13	2.68	3.1	3.07	-4.05	-18.73	-6.82
-2	3	9	0	0	0	-0.98	-0.04	-0.16	-0.06	3.13	2.65	3.1	3.05	-4.06	-18.72	-6.82
3	1	5	0	0	0	-0.98	-0.04	-0.16	-0.06	3.12	2.66	3.1	3.05	-4.07	-18.71	-6.82
5	-2	-11	0	1	0	-0.98	-0.04	-0.16	-0.06	3.12	2.64	3.05	3.12	-4.07	-18.71	-6.82
-5	-2	0	0	0	0	-0.98	-0.04	-0.16	-0.06	3.12	2.65	3.1	3.04	-4.08	-18.71	-6.83
-16	17	-7	0	0	0	-0.98	-0.05	-0.16	-0.06	3.11	3.1	3.1	3.04	-4.13	-18.87	-6.83
-2	-8	6	0	-1	0	-0.98	-0.05	-0.16	-0.06	3.11	2.67	3.03	3.03	-4.13	-18.87	-6.83
3	6	-5	0	0	0	-0.98	-0.05	-0.16	-0.06	3.1	3.1	3.03	3.03	-4.14	-18.87	-6.83
7	-5	-12	0	0	0	-0.98	-0.05	-0.16	-0.06	3.1	2.7	3.1	3.03	-4.14	-18.86	-6.84
-3	2	14	0	0	0	-0.98	-0.05	-0.16	-0.06	3.1	2.73	3.03	3.03	-4.14	-18.85	-6.84
-3	2	-5	0	0	0	-0.98	-0.05	-0.16	-0.06	3.09	2.76	3.11	3.02	-4.15	-18.83	-6.84
-5	1	0	0	0	0	-0.98	-0.05	-0.16	-0.06	3.08	2.79	3.01	3.08	-4.15	-18.83	-6.84
36	9	-2	0	0	0	-0.98	-0.05	-0.16	-0.07	3.08	2.79	3.11	3	-4.21	-18.7	-6.88
0	1	4	0	0	0	-0.98	-0.05	-0.16	-0.07	3.08	2.81	3.11	3	-4.21	-18.69	-6.89
1	7	17	0	0	0	-0.98	-0.05	-0.16	-0.07	3.07	2.81	3.11	3.07	-4.21	-18.68	-6.89
-5	-3	0	0	0	0	-0.98	-0.05	-0.16	-0.07	3.07	3.11	3	3	-4.22	-18.67	-6.89
-6	2	-7	0	0	0	-0.98	-0.05	-0.16	-0.07	3.07	2.81	3.11	3	-4.22	-18.67	-6.9
-1	-4	-1	-1	1	0	-0.98	-0.05	-0.16	-0.07	3.07	2.81	3.11	3.07	-4.22	-18.66	-6.9
7	9	-6	1	0	0	-0.98	-0.05	-0.16	-0.07	3.07	2.82	2.99	2.99	-4.22	-18.66	-6.9
-10	-5	-13	0	-1	0	-0.98	-0.05	-0.16	-0.07	2.82	3.11	3.11	2.98	-4.21	-18.68	-6.93
10	0	12	0	0	0	-0.98	-0.05	-0.16	-0.07	3.06	2.84	3.11	2.97	-4.21	-18.67	-6.94
-6	-1	-4	0	0	0	-0.98	-0.05	-0.16	-0.07	3.06	2.85	2.96	2.96	-4.21	-18.66	-6.94
8	9	3	0	0	0	-0.98	-0.05	-0.16	-0.07	3.06	2.85	3.11	2.97	-4.22	-18.66	-6.94
1	-2	2	0	0	0	-0.98	-0.05	-0.16	-0.07	3.06	2.86	2.97	2.97	-4.22	-18.65	-6.94
5	0	-3	0	0	0	-0.98	-0.05	-0.16	-0.07	3.06	2.85	3.11	2.97	-4.23	-18.64	-6.94
4	1	16	0	0	-1	-0.98	-0.05	-0.16	-0.07	3.06	2.85	3.11	3.06	-4.23	-18.64	-6.95
-14	-7	-8	0	0	0	-0.98	-0.05	-0.16	-0.07	3.06	2.85	2.97	2.97	-4.23	-18.65	-6.96
3	1	-1	-1	1	1	-0.98	-0.05	-0.16	-0.07	3.06	3.11	3.11	2.98	-4.23	-18.65	-6.97
2	4	-10	0	-1	0	-0.98	-0.05	-0.16	-0.07	2.85	2.85	2.98	2.98	-4.23	-18.65	-6.97
5	-4	10	1	1	-1	-0.98	-0.05	-0.16	-0.07	3.06	2.85	3.11	2.98	-4.23	-18.65	-6.97
2	4	0	-1	0	1	-0.98	-0.05	-0.16	-0.07	3.06	2.85	3.11	2.98	-4.23	-18.65	-6.98
0	-7	3	0	0	0	-0.98	-0.05	-0.16	-0.07	3.07	2.84	2.98	3.07	-4.23	-18.65	-6.98
-2	-1	-7	1	0	0	-0.98	-0.05	-0.16	-0.07	2.84	2.84	3.11	3.07	-4.23	-18.65	-6.98
-1	9	9	-1	-1	-1	-0.98	-0.05	-0.16	-0.07	3.07	3.11	3.11	3.07	-4.2	-18.65	-7
-2	-2	-6	0	0	1	-0.98	-0.05	-0.16	-0.07	3.07	2.85	3.11	2.99	-4.2	-18.65	-7
-5	2	-10	0	0	0	-0.98	-0.05	-0.16	-0.07	3.07	2.85	2.99	2.99	-4.2	-18.65	-7.01
0	-9	5	0	1	0	-0.98	-0.05	-0.16	-0.07	3.07	2.85	3.11	2.99	-4.2	-18.65	-7.01
-5	2	7	0	-1	0	-0.98	-0.05	-0.16	-0.07	3.07	2.85	3.11	3.07	-4.2	-18.65	-7.01
5	2	-2	0	0	0	-0.98	-0.05	-0.16	-0.07	3.07	2.85	3.11	2.99	-4.19	-18.65	-7.02
5	-2	1	0	0	-1	-0.98	-0.05	-0.16	-0.07	3.07	2.85	3.11	3.07	-4.19	-18.64	-7.02
-4	3	-2	1	0	1	-0.98	-0.05	-0.16	-0.07	3.07	2.85	3.11	2.99	-4.19	-18.64	-7.02
-2	-7	2	0	1	0	-0.98	-0.05	-0.16	-0.07	3.07	3.11	3.11	2.99	-4.18	-18.66	-7.04
8	-1	-10	-1	0	0	-0.98	-0.05	-0.16	-0.07	3.07	2.85	3.11	2.99	-4.18	-18.66	-7.04
-1	4	6	1	0	0	-0.98	-0.05	-0.16	-0.07	3.07	2.85	3	3	-4.18	-18.66	-7.05
2	7	-1	0	0	-1	-0.98	-0.05	-0.16	-0.07	3.07	2.85	3.11	3	-4.18	-18.66	-7.05
4	2	0	0	-1	1	-0.98	-0.05	-0.16	-0.07	3.07	2.85	3.11	3.07	-4.18	-18.66	-7.05
1	-2	10	0	0	0	-0.98	-0.05	-0.16	-0.07	2.85	2.85	3.11	3	-4.18	-18.66	-7.05
-15	-6	-6	0	1	0	-0.98	-0.05	-0.16	-0.07	3.07	2.85	3.11	3	-4.17	-18.66	-7.06
10	7	-5	-1	0	0	-0.98	-0.05	-0.16	-0.07	3.07	2.85	3.11	3	-4.17	-18.67	-7.07
-6	-8	3	0	0	0	-0.98	-0.05	-0.16	-0.07	2.85	2.85	3.11	3	-4.16	-18.67	-7.07
-2	3	-1	0	-1	0	-0.98	-0.05	-0.16	-0.07	3.07	2.86	3.11	2.99	-4.16	-18.67	-7.07
0	-3	0	0	0	0	-0.98	-0.05	-0.16	-0.07	3.06	2.92	2.96	3.05	-4.16	-18.67	-7.07
0	-1	-5	0	0	0	-0.98	-0.05	-0.16	-0.07	3.05	2.97	3.13	3.02	-4.16	-18.67	-7.08
2	-2	-1	0	0	0	-0.98	-0.05	-0.16	-0.07	3.02	3.01	3.14	2.87	-4.16	-18.66	-7.08
-3	-1	-7	0	0	0	-0.98	-0.05	-0.16	-0.07	3.01	3.03	3.14	2.86	-4.16	-18.65	-7.08
60	12	52	2	-1	0	-0.98	-0.05	-0.15	-0.07	3	3.04	2.91	2.91	-4.33	-18.15	-7.08
4	22	-5	-1	0	0	-0.98	-0.05	-0.15	-0.07	3.03	2.91	3.04	3.03	-4.36	-18.11	-7.08
9	-3	-17	0	0	0	-0.98	-0.05	-0.15	-0.07	3.1	1.08	2.79	3.11	-4.39	-18.07	-7.08
-6	16	49	0	1	0	-0.98	-0.05	-0.15	-0.07	3.15	0	1.78	3.13	-4.42	-18.05	-7.08
-9	33	67	1	1	0	-0.98	-0.05	-0.15	-0.07	3.16	0	0.28	3.16	-4.46	-18.05	-7.08
-122	98	228	-3	1	-2	-0.98	-0.05	-0.15	-0.07	3.16	0	0	3.07	-4.46	-18.09	-7.07
-222	64	336	-7	-5	-4	-0.98	-0.05	-0.15	-0.07	3.16	0	0	3.04	-4.31	-18.05	-7.04
-149	-112	1065	-18	-15	-20	-0.99	-0.04	-0.15	-0.06	3.15	0	0	3.04	-3.8	-17.9	-6.64
1531	-2820	-2498	15	32	24	-0.99	0.12	-0.1	-0.05	3.15	0	3.07	3.16	14.3	-11.09	-7.1
56	-126	-320	12	-3	3	-0.99	0.12	-0.11	-0.05	3.16	0	0	3.08	14.51	-11.4	-7.13
-206	-90	-401	7	-2	1	-0.99	0.12	-0.11	-0.05	3.17	0	0	3.17	14.4	-11.65	-7.19
-233	137	1016	1	0	-2	-0.99	0.12	-0.11	-0.05	3.17	0	0	3.09	14.17	-11.9	-7.17
-60	57	274	-1	-2	0	-0.99	0.11	-0.11	-0.05	3.17	0	0	3.11	13.96	-12.13	-7.15
14	54	79	-1	-3	1	-0.99	0.11	-0.11	-0.05	3.18	0	0	3.09	13.79	-12.29	-7.13
99	50	-150	1	-3	2	-0.99	0.11	-0.11	-0.05	3.18	0	0	3.06	13.61	-12.34	-7.16
-9088	1097	-1929	6	-3	-3	-0.86	0.15	-0.09	-0.49	3.18	0	0	3.08	19.83	-1.1	-59.24
3776	-329	1267	8	-15	-31	-0.86	0.14	-0.09	-0.48	3.18	0	3.07	3.18	19.41	-1.55	-58.58
1653	-179	550	-5	-4	-4	-0.87	0.14	-0.09	-0.47	3.18	0	0	3.04	18.7	-1.71	-57.7
-112	-99	366	-1	2	-23	-0.87	0.13	-0.09	-0.46	3.16	0	0	3.13	18.21	-1.9	-56.39
-3249	192	504	-1	4	-56	-0.88	0.13	-0.09	-0.45	3.13	0	0	3.15	18.12	-2.43	-54.02
-3911	131	-1973	3	21	-142	-0.9	0.14	-0.1	-0.4	3.15	0	0	3.25	19	-3.57	-48.94
-1436	2228	-935	33	31	-164	-0.93	0.14	-0.11	-0.32	3.17	0	0	3.27	19.6	-6.18	-39.22
6894	2737	1718	-125	-77	731	-0.9	0.14	-0.05	-0.42	3.17	0	3.27	3.27	17.39	1.68	-49.71
-4677	-1536	-2124	29	29	-132	-0.87	0.15	-0.06	-0.47	3.18	0	3.06	3.06	19.02	2.14	-56.56
-2239	-1847	-771	38	23	-153	-0.85	0.16	-0.08	-0.49	3.19	0	3.06	3.18	20.83	1.75	-59.19
3975	-1320	1006	42	-34	-87	-0.86	0.16	-0.08	-0.48	3.18	0	0.31	3.04	21.1	0.92	-58.21
4060	-472	1700	-6	-7	0	-0.87	0.15	-0.08	-0.47	3.16	0	0.43	3.07	19.84	0.59	-56.48
-111	-327	139	-10	24	-17	-0.88	0.15	-0.08	-0.45	3.15	0	0	3.25	19.43	0.19	-54.68
-3408	77	-707	6	24	-73	-0.89	0.15	-0.08	-0.43	0	0	1	3.27	20.06	-0.97	-51.55
10367	5230	3170	-119	-85	500	-0.97	0.14	-0.07	-0.2	3.18	0	1.25	3.28	17.4	-4.39	-24.46
-2279	-185	-1226	10	4	-12	-0.94	0.15	-0.06	-0.29	3.18	0	1.33	3.18	18.28	-2.08	-34.23
-3342	-499	-884	11	5	-27	-0.92	0.15	-0.06	-0.37	3.18	0	0.99	3.11	18.87	-0.06	-43.52
-5546	-1340	-1835	25	28	-96	-0.89	0.16	-0.07	-0.43	3.19	0	1.66	3.18	19.98	0.87	-51.08
-3092	-1516	-1406	39	38	-146	-0.87	0.17	-0.08	-0.45	3.18	0	1.04	3.06	21.61	0.58	-54.94
1973	-1261	630	48	-19	-115	-0.87	0.17	-0.09	-0.45	3.17	0	0.87	3.08	22.4	-0.57	-54.8
4021	-365	1671	1	-17	-15	-0.88	0.16	-0.09	-0.44	3.16	0	0.25	3.11	21.3	-1.2	-53.15
9615	636	2413	-59	70	136	-0.99	0.1	-0.12	0	3.17	0	3.12	3.12	11.81	-13.49	-1.5
