# Supplementary material for: Image Generation for 2D-CNN Using Time-Series Signal Features from Foot Gesture Applied to Select Cobot Operating Mode
Source: Sensors (Basel). 2021 Aug 26;21(17):5743. doi: 10.3390/s21175743 (PMC8434500; doi:10.3390/s21175743)
Supplement: Supplementary file 1 [file sensors-21-05743-s001.zip › data_fadwa/Cigarette crush with the heel/cch11.xlsx]

## Sheet: Sheet1
-4	3	-5	0	0	1	-0.56	-0.19	-0.05	0.8	3.17	2.7	3.01	3.11	-17.76	13.71	107.99
-11	6	3	0	0	-1	-0.56	-0.19	-0.05	0.8	3.17	2.66	3.1	3.1	-17.77	13.72	107.97
7	-4	19	0	0	1	-0.56	-0.19	-0.05	0.8	3.17	2.68	3.02	3.1	-17.78	13.72	107.97
9	0	-14	0	0	0	-0.56	-0.19	-0.05	0.8	3.17	2.64	3.02	3.1	-17.79	13.71	107.97
-8	2	0	0	0	0	-0.56	-0.19	-0.05	0.8	3.17	2.67	3.02	3.17	-17.8	13.72	107.97
-10	0	-7	0	0	0	-0.56	-0.19	-0.05	0.8	3.17	2.69	3.02	3.09	-17.81	13.72	107.96
-2	-4	-9	0	0	-1	-0.56	-0.19	-0.05	0.8	3.16	2.74	3.02	3.09	-17.83	13.73	107.96
26	19	16	1	-1	1	-0.56	-0.19	-0.05	0.8	3.16	2.8	3.04	3.09	-17.62	13.78	107.93
1	8	-8	0	0	0	-0.56	-0.19	-0.05	0.8	3.16	2.84	3.05	3.08	-17.59	13.78	107.94
-3	-4	11	0	0	0	-0.56	-0.19	-0.05	0.8	3.16	2.87	3.08	3.08	-17.58	13.78	107.93
9	-4	-5	0	0	0	-0.56	-0.19	-0.05	0.8	3.16	2.89	3.05	3.08	-17.56	13.78	107.94
-1	-2	13	0	1	0	-0.56	-0.19	-0.05	0.8	3.16	2.89	3.06	3.08	-17.56	13.79	107.93
4	3	-14	0	0	0	-0.56	-0.19	-0.05	0.8	3.16	2.89	3.06	3.16	-17.55	13.79	107.93
-6	5	-5	0	0	0	-0.56	-0.19	-0.05	0.8	3.16	2.9	3.06	3.08	-17.55	13.79	107.93
13	9	-1	-1	0	0	-0.56	-0.19	-0.05	0.8	3.16	2.91	3.07	3.08	-17.55	13.8	107.9
-2	0	-6	0	0	0	-0.56	-0.19	-0.05	0.8	3.16	3.07	3.07	3.08	-17.55	13.8	107.9
5	-9	11	0	0	-1	-0.56	-0.19	-0.05	0.8	3.16	2.92	3.07	3.08	-17.55	13.8	107.9
-9	7	1	0	0	0	-0.56	-0.19	-0.05	0.8	3.16	2.92	3.07	3.08	-17.56	13.79	107.9
7	-1	-6	0	0	1	-0.56	-0.19	-0.05	0.8	3.16	2.92	3.08	3.08	-17.57	13.79	107.9
-5	-9	0	0	0	0	-0.56	-0.19	-0.05	0.8	3.16	2.93	3.08	3.08	-17.58	13.8	107.9
0	13	-2	0	0	0	-0.56	-0.19	-0.05	0.8	3.16	2.93	3.08	3.08	-17.59	13.8	107.89
-4	-13	-3	1	0	0	-0.56	-0.19	-0.05	0.8	3.16	3.08	3.08	3.08	-17.65	13.82	107.87
0	5	-11	-1	0	0	-0.56	-0.19	-0.05	0.8	3.16	2.95	3.08	3.08	-17.65	13.82	107.87
-8	0	14	0	0	0	-0.56	-0.19	-0.05	0.8	3.16	2.97	3.09	3.08	-17.65	13.82	107.87
-9	2	7	1	0	0	-0.56	-0.19	-0.05	0.8	3.16	3.02	3.07	3.07	-17.65	13.82	107.87
-3	3	14	0	0	0	-0.56	-0.19	-0.05	0.8	3.16	3.07	3.09	3.06	-17.65	13.82	107.87
4	-3	-21	0	0	-1	-0.56	-0.19	-0.05	0.8	3.15	3.1	3.09	3.06	-17.64	13.82	107.87
-1	-3	-5	0	0	1	-0.56	-0.19	-0.05	0.8	3.15	3.11	3.09	3.15	-17.64	13.84	107.87
6	7	-8	1	-1	0	-0.56	-0.19	-0.05	0.8	3.15	3.12	3.1	3.04	-17.63	13.87	107.87
33	28	38	-1	0	0	-0.56	-0.19	-0.05	0.8	3.14	3.12	3.09	3.04	-17.33	13.96	107.85
-1	4	-13	0	0	0	-0.56	-0.19	-0.05	0.8	3.14	3.09	3.09	3.04	-17.32	13.96	107.86
-2	-10	16	-1	0	0	-0.56	-0.19	-0.05	0.8	3.14	3.12	3.09	3.04	-17.31	13.96	107.85
13	8	-5	1	0	0	-0.56	-0.18	-0.05	0.8	3.14	3.13	3.1	3.04	-17.3	13.96	107.85
5	-5	-8	0	0	0	-0.56	-0.18	-0.05	0.8	3.14	3.13	3.1	3.04	-17.29	13.95	107.86
-8	0	2	-1	0	0	-0.56	-0.18	-0.05	0.8	3.14	3.13	3.1	3.03	-17.28	13.95	107.85
0	2	-10	0	0	0	-0.56	-0.18	-0.05	0.8	3.14	3.11	3.11	3.03	-17.26	13.95	107.85
41	4	33	1	0	-1	-0.56	-0.18	-0.05	0.8	3.14	3.14	3.11	3.02	-17.01	13.81	107.91
-8	-2	-8	0	0	0	-0.56	-0.18	-0.05	0.8	3.13	3.14	3.1	3.02	-17	13.81	107.91
-4	-1	-16	0	0	0	-0.56	-0.18	-0.05	0.8	3.13	3.14	3.02	3.02	-17	13.81	107.91
2	-6	8	0	0	0	-0.56	-0.18	-0.05	0.8	3.13	3.1	3.1	3.03	-16.99	13.81	107.92
7	7	-8	-1	0	0	-0.56	-0.18	-0.05	0.8	3.14	3.13	3.1	3.05	-16.98	13.81	107.91
7	-6	2	0	0	0	-0.56	-0.18	-0.05	0.8	3.14	3.12	3.1	3.07	-16.97	13.81	107.91
-10	-3	-2	0	0	0	-0.56	-0.18	-0.05	0.8	3.15	3.1	3.08	3.08	-16.97	13.8	107.91
12	-23	26	1	0	0	-0.56	-0.18	-0.05	0.8	3.15	3.08	3.08	3.09	-16.87	13.57	107.96
6	7	-9	0	1	0	-0.56	-0.18	-0.05	0.8	3.16	3.06	3.06	3.1	-16.86	13.57	107.96
9	1	-6	0	0	0	-0.56	-0.18	-0.05	0.8	3.16	3.05	3.05	3.1	-16.86	13.58	107.96
-3	-1	0	0	0	0	-0.56	-0.18	-0.05	0.8	3.16	3.01	3.02	3.11	-16.86	13.58	107.96
1	-1	6	-1	-1	0	-0.56	-0.18	-0.05	0.8	3.16	2.57	2.9	3.12	-16.85	13.57	107.97
3	4	-6	0	0	0	-0.56	-0.18	-0.05	0.8	3.17	0	3.13	3.13	-16.84	13.57	107.97
-2	0	14	0	0	0	-0.56	-0.18	-0.05	0.8	3.18	0	2.64	3.13	-16.83	13.56	107.97
-3	9	24	0	1	0	-0.56	-0.18	-0.05	0.8	3.18	0	2.59	3.09	-16.84	13.56	107.97
391	-1952	-773	-49	-8	-19	-0.55	-0.09	-0.15	0.82	3.18	0	0	3.04	-19.95	-1.02	112.6
												0
201	-317	-259	12	2	3	-0.55	-0.08	-0.16	0.82	3.16	0	0	3.04	-20.28	-2.19	113.12
												0
201	-271	-63	10	1	5	-0.54	-0.08	-0.16	0.82	3.16	2.48	0	3.05	-20.49	-3.13	113.53
												0
67	-155	47	5	2	4	-0.54	-0.07	-0.17	0.82	3.17	0	0	3.07	-20.7	-3.83	113.81
												0
-15	-123	-127	12	1	5	-0.54	-0.07	-0.17	0.82	3.17	0	0	3.08	-20.82	-4.28	113.95
												0
-123	-61	84	10	0	3	-0.54	-0.07	-0.17	0.82	3.17	0	0	3.09	-20.85	-4.46	113.97
												0
-96	54	366	4	0	1	-0.54	-0.07	-0.17	0.82	3.18	0	0	3.1	-20.79	-4.43	113.95
												0
525	294	965	-6	7	17	-0.55	-0.07	-0.17	0.82	3.18	0	0	3.12	-20.54	-3.71	112.77
												0
571	38	180	-8	1	16	-0.55	-0.07	-0.17	0.81	0	0	0	3.13	-20.61	-3.88	112.03
												0
1464	109	274	-9	-7	32	-0.57	-0.07	-0.17	0.8	3.19	0	0	3.13	-20.49	-4.35	110.61
												0
1942	290	535	-13	-17	56	-0.59	-0.06	-0.17	0.79	3.19	0	0	3.12	-19.79	-5.31	107.9
												0
593	601	526	-18	-13	69	-0.62	-0.06	-0.16	0.77	3.19	2.43	2.43	3.12	-18.62	-6.71	103.2
-1420	597	-349	-9	-5	39	-0.66	-0.05	-0.16	0.73	3.19	0	0	3.12	-17.52	-8.31	96.95
												0
-2353	512	-718	0	-2	8	-0.71	-0.04	-0.16	0.69	3.19	0	0	3.11	-16.54	-9.79	90.07
												0
-25813	-25081	-19179	-12	13782	-7587	0	0	0.01	0	3.19	0	0	3.1	-180	0	-180
												0
23816	27378	18577	136	-13700	7029	-0.57	-0.08	-0.17	0.8	3.19	0	0	3.13	-21.97	-3.69	109.11
4034	-267	909	-8	-7	63	-0.52	-0.09	-0.17	0.84	3.19	0	1.73	3.14	-21.47	-1.58	116.97
3529	-765	843	-18	-13	92	-0.47	-0.08	-0.16	0.86	3.19	1.95	1.95	3.14	-20.4	-0.3	122.68
2162	-765	488	-22	-17	109	-0.45	-0.08	-0.15	0.88	3.19	0	0	3.14	-19.13	0	125.55
												0
-2166	-1000	-503	-30	9	88	-0.45	-0.07	-0.14	0.88	3.19	0	0	3.12	-18.54	-0.26	125.54
												0
-3136	-808	-927	-3	22	5	-0.46	-0.08	-0.15	0.87	3.19	0	0	3.09	-19.56	-0.13	124.5
												0
-388	-221	349	-12	-9	22	-0.47	-0.08	-0.16	0.87	3.19	0	0	3.09	-20.45	-0.23	123.18
												0
-6910	-71	-1851	47	-58	-99	-0.8	-0.04	-0.18	0.57	3.19	0	0	3.1	-16.2	-14.38	72.83
345	-37	111	0	5	-20	-0.79	-0.04	-0.18	0.58	0	0	1.93	3.09	-15.84	-13.75	74.14
-735	16	-198	0	14	-31	-0.78	-0.04	-0.17	0.59	3.19	0	1.67	3.1	-15.92	-13.22	76.25
-2442	240	-628	10	26	-68	-0.76	-0.04	-0.18	0.62	3.18	0	1.68	3.1	-17.07	-12.75	79.97
-771	825	-232	20	16	-84	-0.73	-0.05	-0.18	0.66	3.18	1.66	1.66	3.12	-18.93	-11.67	86.1
1626	864	497	13	6	-47	-0.68	-0.06	-0.19	0.71	3.18	0	1.93	3.11	-20.48	-9.78	93.89
2451	726	517	4	3	-10	-0.63	-0.07	-0.18	0.76	3.18	0	2.01	3.11	-21.39	-7.44	102.2
4341	-25	1241	-146	-93	575	-0.67	-0.02	-0.17	0.72	3.18	0	2.04	3.08	-15.82	-11.49	96.28
-2690	-60	-785	8	7	-22	-0.72	-0.01	-0.17	0.68	3.18	0	2.01	3.07	-14.86	-13.31	88.52
-3130	-403	-898	17	16	-57	-0.75	-0.01	-0.18	0.63	3.18	0	1.89	3.08	-14.53	-14.81	82.05
-2285	-683	-614	20	12	-74	-0.78	-0.01	-0.19	0.6	3.19	2.01	2.01	3.07	-14.73	-15.93	77.62
-1283	-685	-518	21	11	-77	-0.79	-0.02	-0.19	0.58	3.18	0	1.97	3.05	-15.33	-16.69	75.48
1648	-725	402	24	0	-63	-0.79	-0.02	-0.2	0.58	3.18	0	1.78	3.07	-15.96	-16.85	75.44
2865	-389	866	3	-14	-9	-0.78	-0.02	-0.19	0.59	3.17	0	3.09	3.09	-15.67	-16.41	76.08
12758	-18580	-24363	-45	20	-45	-0.78	-0.02	0	0	3.17	0	1.43	3.09	-7.11	0.06	-0.48
-8266	18776	24958	88	28	99	-0.55	-0.08	-0.14	0.82	3.17	0	0.66	3.09	-18.03	-1.59	112.88
-1007	133	-141	4	-5	-4	-0.55	-0.09	-0.13	0.82	0	0	0.78	3.1	-18.15	0.2	112.14
-732	639	1705	-14	-5	-16	-0.55	-0.1	-0.12	0.82	3.17	0	0.53	3.09	-18.19	2.02	111.7
261	60	-251	-21	-14	0	-0.55	-0.11	-0.12	0.82	3.15	0	0.53	3.1	-18.03	2.93	111.49
-12	-174	-1035	7	-1	-1	-0.55	-0.11	-0.11	0.82	3.16	1.36	1.36	3.09	-17.9	3.68	111.29
357	-84	-817	18	3	-1	-0.55	-0.12	-0.1	0.82	3.16	0	2.1	3.09	-17.64	4.82	111.18
327	65	-541	26	4	10	-0.55	-0.13	-0.09	0.82	3.16	0.1	2.4	3.09	-17.2	6.55	110.91
-707	1452	1334	-75	-9	-15	-0.56	-0.17	-0.05	0.81	3.16	2.18	3.09	3.09	-16.7	12.96	109.17
5	2	-11	0	-1	0	-0.56	-0.17	-0.05	0.81	3.15	2.41	2.68	3.08	-16.71	13	109.15
-2	7	2	0	0	0	-0.56	-0.18	-0.05	0.81	2.61	2.61	2.75	3.08	-16.71	13.03	109.13
-5	-1	-1	0	0	0	-0.56	-0.18	-0.05	0.81	3.15	2.73	2.83	3.08	-16.7	13.05	109.12
