# Supplementary material for: Image Generation for 2D-CNN Using Time-Series Signal Features from Foot Gesture Applied to Select Cobot Operating Mode
Source: Sensors (Basel). 2021 Aug 26;21(17):5743. doi: 10.3390/s21175743 (PMC8434500; doi:10.3390/s21175743)
Supplement: Supplementary file 1 [file sensors-21-05743-s001.zip › data_fadwa/Cigarette crush with the heel/cch12.xlsx]

## Sheet: cch43
3	3	3	3	3	3	3	3	3	3	3	3	3	3	3	3	3
0	-3	4	0	0	0	0.72	0.13	0.07	-0.67	3.18	2.83	3.07	3.17	-16.85	4.54	85.22
-3	-2	2	0	1	-1	0.72	0.13	0.07	-0.67	3.18	2.78	3.03	3.17	-16.89	4.56	85.21
-9	-7	4	0	0	0	0.72	0.14	0.07	-0.67	3.18	2.74	3	3.17	-16.95	4.57	85.21
-149	39	-85	-1	0	1	0.72	0.14	0.08	-0.67	2.67	2.67	2.96	3.17	-18.05	4.8	85.19
-9	10	0	1	-1	0	0.72	0.14	0.08	-0.67	3.18	2.4	2.88	3.16	-18.08	4.81	85.18
-6	11	26	0	1	-1	0.72	0.14	0.08	-0.67	1.64	1.64	2.83	3.16	-18.1	4.82	85.17
4	13	37	-1	1	0	0.72	0.14	0.08	-0.67	3.18	0.88	2.89	3.16	-18.15	4.8	85.17
2	13	-9	-1	0	0	0.72	0.14	0.08	-0.67	0	2.91	2.91	3.16	-18.22	4.77	85.18
-12	-21	-23	-1	1	0	0.72	0.14	0.08	-0.67	3.17	0	2.89	3.15	-18.3	4.71	85.18
-25	-18	-2	1	-1	0	0.72	0.14	0.08	-0.67	3.17	2.9	2.9	3.14	-18.37	4.66	85.21
-313	-171	-426	8	-14	2	0.72	0.15	0.1	-0.67	3.17	0	2.94	3.13	-20.64	3.91	85.52
18	56	177	2	-2	1	0.72	0.15	0.09	-0.67	1.77	1.77	2.99	3.13	-20.33	4.18	85.48
29	41	99	-1	-3	0	0.72	0.15	0.09	-0.67	3.16	2.24	3.03	3.13	-19.91	4.45	85.45
47	50	191	-5	9	-1	0.72	0.15	0.09	-0.67	2.51	2.51	3.05	3.12	-19.6	4.6	85.43
39	15	17	-1	4	-1	0.72	0.15	0.09	-0.67	3.16	2.68	3.08	3.11	-19.48	4.65	85.42
14	3	-33	0	2	0	0.72	0.15	0.08	-0.67	3.15	3.09	3.09	3.11	-19.42	4.69	85.41
9	8	-36	-1	0	0	0.72	0.15	0.08	-0.67	3.15	2.84	3.1	3.11	-19.39	4.72	85.41
26	16	-35	-1	1	0	0.72	0.15	0.08	-0.67	3.15	2.88	3.11	3.1	-19.34	4.82	85.35
3	5	-3	1	1	-1	0.72	0.15	0.08	-0.67	3.14	2.89	3.11	3.1	-19.34	4.82	85.35
-7	-5	5	0	0	0	0.72	0.15	0.08	-0.67	2.88	2.88	3.11	3.1	-19.35	4.82	85.34
5	-2	9	0	0	0	0.72	0.15	0.08	-0.67	3.14	2.82	3.11	3.1	-19.36	4.83	85.35
-1	0	-7	0	0	0	0.72	0.15	0.08	-0.67	3.14	2.78	3.12	3.1	-19.38	4.83	85.34
0	6	-5	0	1	0	0.72	0.15	0.08	-0.67	3.14	2.78	3.12	3.11	-19.41	4.83	85.35
-8	-4	1	-1	0	0	0.72	0.15	0.08	-0.67	3.14	3.12	3.12	3.11	-19.44	4.83	85.35
16608	7003	-259	-14	-995	-12204	0	0	0	0	3.14	2.92	3.12	3.1	-180	0	180
-16577	-7006	276	15	989	12205	0.72	0.15	0.08	-0.67	3.12	3	3.12	3.09	-18.91	4.86	85.33
20	1	-5	0	0	0	0.72	0.15	0.08	-0.67	3.09	3.04	3.12	3.08	-18.79	4.88	85.32
18	-1	14	0	0	0	0.72	0.15	0.08	-0.67	3.08	3.12	3.12	3.07	-18.67	4.9	85.31
25	5	0	0	1	0	0.72	0.15	0.08	-0.67	3.07	3.08	3.13	3.07	-18.58	4.92	85.31
14	2	4	0	1	0	0.72	0.15	0.08	-0.67	3.07	3.08	3.13	3.06	-18.5	4.92	85.31
13	0	1	0	1	0	0.72	0.15	0.08	-0.67	3.06	3.09	3.13	3.06	-18.44	4.94	85.31
3	4	2	0	0	0	0.72	0.15	0.08	-0.67	3.05	3.09	3.05	3.05	-18.4	4.96	85.31
35	7	-18	0	0	0	0.72	0.15	0.07	-0.67	3.05	3.1	3.13	3.05	-18.18	5.08	85.29
3	-1	4	0	0	0	0.72	0.15	0.07	-0.67	3.05	3.11	3.12	3.05	-18.14	5.1	85.29
13	2	7	1	0	0	0.72	0.15	0.07	-0.67	3.05	3.13	3.1	3.07	-18.09	5.13	85.28
11	4	16	0	0	0	0.72	0.15	0.07	-0.67	3.06	3.09	3.09	3.07	-18.04	5.18	85.28
8	17	9	0	-1	0	0.72	0.15	0.07	-0.67	3.05	3.14	3.08	3.07	-17.99	5.23	85.27
12	1	5	0	0	0	0.72	0.15	0.07	-0.67	3.04	3.15	3.08	3.06	-17.93	5.28	85.26
3	6	3	0	0	0	0.72	0.15	0.07	-0.67	3.04	3.15	3.07	3.06	-17.86	5.33	85.25
50	35	0	-1	2	0	0.72	0.14	0.07	-0.67	3.15	3.15	3.04	3.07	-17.53	5.53	85.19
0	6	-16	1	0	0	0.72	0.14	0.07	-0.67	3.04	3.16	3	3.07	-17.51	5.55	85.17
-2	11	12	0	-1	0	0.72	0.14	0.07	-0.67	3.04	2.94	2.94	3.07	-17.48	5.59	85.16
8	2	11	0	0	0	0.72	0.14	0.07	-0.67	3.05	3.15	3.08	3.08	-17.45	5.64	85.13
1	7	-3	0	0	0	0.72	0.14	0.07	-0.67	3.07	2.76	3.1	3.1	-17.43	5.68	85.12
10	9	8	0	0	1	0.72	0.14	0.07	-0.67	3.1	2.65	2.48	3.12	-17.4	5.73	85.09
11	5	-5	0	0	-1	0.72	0.14	0.07	-0.67	3.12	0	1.77	3.12	-17.37	5.78	85.07
237	-219	297	-45	-10	-10	0.73	0.1	0.07	-0.68	3.13	0	0.01	3.12	-13.72	2.21	85.6
177	-118	27	-1	2	0	0.73	0.09	0.07	-0.68	0	0	0	3.11	-13.33	1.06	85.86
99	-159	-148	6	6	0	0.73	0.08	0.08	-0.68	3.13	0	0	3.1	-13.03	-0.1	86.12
-126	-96	-23	-6	3	0	0.73	0.07	0.09	-0.68	3.12	0	0	3.09	-12.96	-1.31	86.4
-70	-21	-310	9	6	-2	0.72	0.07	0.09	-0.68	3.11	0	0	3.09	-13.08	-2.29	86.69
97	-283	-151	0	0	0	0.72	0.06	0.1	-0.68	3.12	0	3.09	3.09	-13.16	-3.35	87.02
309	-680	163	1	7	0	0.72	0.06	0.11	-0.68	3.11	0	0	3.09	-13.38	-4.42	87.4
641	8349	-27450	54	-27	43	0.72	0.05	0.12	-0.67	3.12	0	0	3.09	-13.99	-5.56	87.8
-1551	-9499	26982	-28	21	-32	0.69	0.04	0.2	-0.69	3.12	0	0	3.09	-20.32	-12.59	92.32
-48	-65	-78	5	-4	3	0.69	0.04	0.2	-0.69	3.11	0	0	3.09	-20.42	-12.76	92.29
-32	-37	-21	6	2	1	0.69	0.04	0.2	-0.69	3.12	0	0	3.1	-20.55	-12.76	92.23
-106	0	66	3	-5	2	0.69	0.05	0.2	-0.69	3.13	0	0	3.11	-20.59	-12.65	92.11
-123	47	97	-2	-3	-1	0.69	0.05	0.2	-0.69	3.14	0	0	3.11	-20.56	-12.54	91.97
32	1	-44	4	-3	0	0.69	0.05	0.2	-0.69	3.15	0	3.13	3.13	-20.41	-12.41	91.82
-77	154	466	3	-2	0	0.7	0.05	0.2	-0.69	3.16	0	0	3.15	-20.15	-12.09	91.62
2880	1256	1596	-65	-10	136	0.77	0.03	0.19	-0.61	3.18	0	0	3.15	-16.87	-14.96	79.45
-805	225	-781	-7	-6	21	0.79	0.02	0.19	-0.58	3.19	0	0	3.15	-15.7	-16.26	74.76
-1373	-90	-701	3	0	3	0.82	0.02	0.2	-0.54	3.19	0	3.15	3.15	-14.6	-17.52	69.77
-1040	10	-247	5	-4	-5	0.84	0.01	0.2	-0.51	3.19	0	0	3.15	-13.45	-18.58	64.81
-1641	-245	-569	4	-3	-22	0.86	0.01	0.2	-0.48	3.19	0	0.01	3.16	-12.3	-19.57	60.21
-1026	-415	-434	10	-3	-32	0.87	0	0.2	-0.45	3.19	0	0.01	3.15	-11.19	-20.34	56.45
-653	-439	-297	14	4	-35	0.88	0	0.2	-0.43	3.19	0	0	3.18	-10.28	-20.86	53.7
-5266	-258	-515	59	55	-285	0.85	0	0.19	-0.49	3.18	0	0	3.13	-11.33	-18.79	61.25
-579	1705	-218	29	24	-118	0.81	0.01	0.2	-0.55	3.17	0	3.13	3.13	-14.48	-18.38	70.12
3899	2108	982	11	5	-39	0.76	0.02	0.2	-0.62	3.15	0	0	3.14	-17.1	-16.45	80.77
5831	1297	1282	-2	-6	38	0.7	0.03	0.2	-0.68	3.16	0	3.15	3.15	-18.32	-13.81	90.8
5390	63	1168	-12	-19	91	0.65	0.03	0.18	-0.73	3.17	0	0	3.15	-18.1	-11.35	98.61
2913	-899	405	-18	-17	102	0.62	0.03	0.17	-0.77	3.17	0	0	3.15	-17	-9.72	103.55
215	-906	-10	-15	-8	82	0.6	0.02	0.16	-0.78	3.17	0	0	3.15	-15.9	-8.72	105.95
-26337	-30000	-4970	-66	-22314	-20342	0	0	0	0	3.17	0	0	3.17	-180	0	-180
19568	30088	4142	-35	22263	20676	0.81	-0.02	0.15	-0.56	3.17	0	0	3.14	-7.86	-15.51	70.31
-2596	-492	-926	8	5	-20	0.85	-0.03	0.15	-0.5	3.18	0	0	3.14	-6.32	-16.7	62.31
-2121	-823	-801	15	12	-43	0.88	-0.03	0.16	-0.45	3.18	0	0.01	3.14	-5.19	-17.78	55.41
-1964	-848	-546	15	10	-55	0.9	-0.03	0.16	-0.41	3.18	0	3.14	3.14	-4.53	-18.74	50.01
-1663	-796	-264	17	12	-70	0.91	-0.03	0.17	-0.38	3.18	0	0	3.14	-4.42	-19.7	46.58
-445	-539	-28	17	10	-75	0.91	-0.03	0.18	-0.37	3.18	0	0	3.14	-4.82	-20.57	45.42
3025	-89	766	11	-7	-37	0.91	-0.03	0.18	-0.38	3.18	0	0	3.14	-5.15	-20.72	45.96
-479	1086	31	33	44	-213	0.82	-0.01	0.2	-0.54	3.17	0	3.13	3.13	-12	-19.73	68.84
1344	775	189	6	5	-20	0.78	-0.01	0.2	-0.59	3.16	0	0	3.13	-13.95	-18.7	76.36
2387	601	450	3	3	0	0.74	0	0.2	-0.64	3.16	0	0	3.14	-15.56	-17.21	84.02
3231	448	726	-1	-8	38	0.7	0	0.19	-0.69	3.16	0	0	3.17	-16.39	-15.42	90.88
2602	-27	425	-8	-18	65	0.67	0.01	0.18	-0.72	3.17	0	0	3.17	-16.3	-13.78	95.97
974	-485	-15	-4	-11	62	0.65	0.01	0.17	-0.74	3.17	0	0	3.15	-15.76	-12.49	99.17
286	-205	419	-11	-5	53	0.64	0.01	0.16	-0.75	3.17	0	0	3.15	-15.1	-11.45	100.79
-5387	-1877	-1596	1	12	66	0.67	0.04	0.15	-0.72	3.17	0	0	3.15	-16.39	-8.32	95.64
132	-83	-655	11	4	7	0.67	0.05	0.15	-0.72	3.17	0	3.14	3.14	-16.82	-7.38	94.86
216	27	-850	25	-8	14	0.68	0.06	0.14	-0.72	3.16	0	0	3.14	-17.14	-5.95	93.77
-1027	645	1421	3	-2	-2	0.69	0.08	0.13	-0.71	3.15	0	0	3.15	-17.45	-3.94	92.43
-922	674	1377	-20	-1	-15	0.69	0.09	0.12	-0.7	3.15	0	0	3.15	-17.75	-2.24	91.36
6	6	-528	-8	-8	-12	0.69	0.1	0.12	-0.7	3.15	0	1.75	3.13	-17.97	-1.11	90.74
413	-9	-640	8	-5	-4	0.7	0.11	0.11	-0.7	3.13	0	2.65	3.13	-17.96	0.1	90.32
569	1142	386	-49	4	-14	0.71	0.14	0.06	-0.69	3.12	0.82	3.12	3.12	-16.54	5.97	88.1
6	-33	12	1	0	0	0.71	0.14	0.06	-0.69	3.1	2.24	2.98	3.09	-16.57	5.91	88.09
9	-8	-40	0	-1	0	0.71	0.14	0.06	-0.69	3.09	2.61	3.11	3.1	-16.57	5.87	88.08
18	-25	0	-1	1	0	0.71	0.14	0.06	-0.69	3.1	2.84	3.1	3.11	-16.57	5.81	88.06
