# Supplementary material for: Image Generation for 2D-CNN Using Time-Series Signal Features from Foot Gesture Applied to Select Cobot Operating Mode
Source: Sensors (Basel). 2021 Aug 26;21(17):5743. doi: 10.3390/s21175743 (PMC8434500; doi:10.3390/s21175743)
Supplement: Supplementary file 1 [file sensors-21-05743-s001.zip › data_fadwa/Cigarette crush with the heel/cch13.xlsx]

## Sheet: Sheet1
-19	4	-2	0	1	0	-0.57	-0.18	-0.05	0.8	3.17	2.48	2.99	3.09	-17.45	13.34	107.41
-11	-6	-46	0	0	0	-0.57	-0.18	-0.05	0.8	3.17	2.62	2.99	3.09	-17.57	13.39	107.39
1	8	-5	0	0	0	-0.57	-0.18	-0.05	0.8	3.17	2.61	2.99	3.08	-17.69	13.43	107.39
-34	-21	-68	0	-1	0	-0.57	-0.18	-0.06	0.8	3.16	2.54	2.99	3.08	-17.81	13.47	107.39
-5	5	45	0	-3	0	-0.57	-0.18	-0.05	0.8	3.16	2.47	3.08	3.08	-17.7	13.52	107.41
-13	2	-7	0	-1	1	-0.57	-0.18	-0.05	0.8	3.16	2.49	2.99	3.08	-17.7	13.52	107.41
-1	9	14	0	0	0	-0.57	-0.18	-0.05	0.8	3.16	2.54	3	3.08	-17.69	13.52	107.41
-1	7	15	0	0	0	-0.57	-0.18	-0.05	0.8	3.16	2.58	3	3.16	-17.67	13.52	107.42
1	6	-14	0	0	-1	-0.57	-0.18	-0.05	0.8	3.16	2.58	3	3.08	-17.67	13.52	107.42
4	-5	-7	0	0	1	-0.57	-0.18	-0.05	0.8	3.16	2.6	3	3.08	-17.66	13.51	107.42
1	-1	6	0	1	-1	-0.57	-0.18	-0.05	0.8	3.16	2.63	3	3.07	-17.66	13.53	107.43
16	1	13	0	-1	0	-0.57	-0.18	-0.05	0.8	3.16	2.65	2.99	3.08	-17.51	13.56	107.47
5	0	-2	0	0	0	-0.57	-0.18	-0.05	0.8	3.16	2.68	3.08	3.08	-17.5	13.56	107.48
4	0	8	0	0	0	-0.57	-0.18	-0.05	0.8	3.16	2.7	3	3.16	-17.5	13.56	107.48
-1	2	-1	0	0	0	-0.57	-0.18	-0.05	0.8	3.16	2.7	3.01	3.09	-17.48	13.55	107.49
-3	-2	-3	0	0	0	-0.57	-0.18	-0.05	0.8	3.16	2.72	3.01	3.09	-17.48	13.56	107.5
5	5	6	0	0	0	-0.57	-0.18	-0.05	0.8	3.16	2.71	3.02	3.09	-17.46	13.55	107.5
1	-1	3	0	0	0	-0.57	-0.18	-0.05	0.8	3.16	2.72	3.03	3.09	-17.46	13.54	107.51
-28286	26376	13678	-22	-1279	-17163	-0.57	-0.18	0	0	3.16	2.74	3.03	3.09	-150.03	0.03	-179.58
28291	-26377	-13686	22	1279	17163	-0.57	-0.18	-0.05	0.8	3.16	2.79	3.09	3.09	-17.42	13.54	107.56
-1	-1	-11	0	0	1	-0.57	-0.18	-0.05	0.8	3.16	2.87	3.06	3.08	-17.41	13.55	107.56
4	-1	18	0	0	0	-0.57	-0.18	-0.05	0.8	3.16	2.93	3.07	3.07	-17.38	13.55	107.56
1	5	5	0	0	0	-0.57	-0.18	-0.05	0.8	3.15	2.98	3.09	3.15	-17.34	13.55	107.57
2	-2	-12	0	-1	0	-0.57	-0.18	-0.05	0.8	3.15	3.02	3.05	3.05	-17.31	13.56	107.59
5	-5	1	0	0	0	-0.57	-0.18	-0.05	0.8	3.15	3.03	3.1	3.05	-17.27	13.57	107.59
2	13	6	0	0	0	-0.57	-0.18	-0.05	0.8	3.04	3.04	3.1	3.05	-17.22	13.58	107.59
57	7	18	0	1	-1	-0.57	-0.18	-0.05	0.8	3.15	3.04	3.09	3.06	-16.82	13.53	107.73
-10	-7	-2	-1	-1	0	-0.57	-0.18	-0.05	0.8	3.15	3.05	3.09	3.07	-16.79	13.51	107.74
12	-6	-6	0	0	1	-0.57	-0.18	-0.05	0.8	3.15	3.06	3.09	3.15	-16.75	13.49	107.75
8	3	4	0	-1	0	-0.57	-0.18	-0.05	0.8	3.15	3.06	3.08	3.08	-16.7	13.46	107.76
9	-8	13	0	0	0	-0.57	-0.18	-0.05	0.8	3.15	3.05	3.08	3.09	-16.66	13.43	107.77
8	9	3	0	1	0	-0.57	-0.18	-0.05	0.8	3.15	3.04	3.06	3.1	-16.6	13.4	107.78
11	1	18	0	0	0	-0.57	-0.18	-0.05	0.8	3.16	3.02	3.05	3.1	-16.55	13.38	107.79
-14	1	-26	1	3	-1	-0.56	-0.18	-0.05	0.8	3.16	2.99	3.03	3.1	-16.72	13.46	107.83
-11	-3	6	0	-1	0	-0.56	-0.18	-0.05	0.8	3.16	2.98	3.02	3.1	-16.74	13.47	107.84
2	-5	-16	0	0	0	-0.56	-0.18	-0.05	0.8	3.16	2.96	3.02	3.1	-16.75	13.48	107.84
-5	0	18	0	0	0	-0.56	-0.18	-0.05	0.8	3.16	2.95	3.01	3.09	-16.76	13.48	107.84
-2	6	7	0	0	0	-0.56	-0.18	-0.05	0.8	3.16	2.93	3	3.16	-16.76	13.49	107.85
7	-5	-2	0	0	0	-0.56	-0.18	-0.05	0.8	3.16	2.91	2.99	3.08	-16.77	13.49	107.85
5	8	-3	0	0	0	-0.56	-0.18	-0.05	0.8	3.15	2.89	2.99	3.08	-16.78	13.5	107.85
-32	-1	-21	0	0	0	-0.56	-0.18	-0.05	0.8	3.15	2.89	2.99	3.08	-16.92	13.63	107.89
-5	5	-6	0	-1	0	-0.56	-0.18	-0.05	0.8	3.15	2.89	2.98	3.08	-16.91	13.63	107.89
4	-1	11	0	0	0	-0.56	-0.18	-0.05	0.8	3.15	2.89	2.98	3.08	-16.91	13.64	107.89
5	9	-8	0	0	0	-0.56	-0.18	-0.05	0.8	3.15	2.91	2.99	3.08	-16.9	13.64	107.9
6	-2	2	0	0	1	-0.56	-0.18	-0.05	0.8	3.15	2.95	3	3.07	-16.88	13.64	107.9
-1	2	-3	0	0	0	-0.56	-0.18	-0.05	0.8	3.15	2.99	3.02	3.14	-16.86	13.64	107.91
-6	-1	9	0	0	0	-0.56	-0.18	-0.05	0.8	3.14	3.01	3.03	3.07	-16.84	13.63	107.9
-11637	27684	9833	9697	27594	3073	-0.56	-0.18	-0.05	0.8	3.14	3.02	3.04	3.07	-16.82	13.63	107.91
11695	-27682	-9806	-9697	-27593	-3074	-0.56	-0.18	-0.05	0.8	3.15	3	3	3.09	-16.5	13.5	107.97
2	10	29	-1	2	0	-0.56	-0.18	-0.05	0.8	3.15	2.51	2.85	3.12	-16.55	13.52	107.98
-16	7	16	0	1	0	-0.56	-0.18	-0.05	0.8	3.17	0	2.61	3.13	-16.64	13.54	107.98
-33	16	91	-2	1	-1	-0.56	-0.18	-0.05	0.8	3.18	0	0.12	3.12	-16.76	13.53	107.98
-93	128	231	-7	3	-2	-0.56	-0.18	-0.05	0.8	3.18	0	0	3.08	-16.99	13.42	108
												0
-203	65	583	-24	12	-9	-0.56	-0.18	-0.06	0.8	3.17	0	0	3.06	-17.6	12.94	108.07
												0
-474	99	574	-25	-33	-4	-0.56	-0.17	-0.07	0.81	0	0	0	3.16	-18.06	11.72	108.36
												0
1249	-3265	-2376	41	10	7	-0.54	-0.06	-0.18	0.82	3.16	0	0	3.03	-21.54	-5.63	114.47
												0
-13	-117	-27	6	-1	2	-0.54	-0.06	-0.19	0.82	3.16	0	0	3.03	-21.64	-6.04	114.73
												0
159	-62	-37	8	0	3	-0.54	-0.06	-0.19	0.82	3.16	0	0	3.05	-21.61	-6.3	114.9
14	38	302	4	2	1	-0.54	-0.05	-0.19	0.82	3.17	0	1.76	3.06	-21.54	-6.35	114.99
47	-6	158	1	1	3	-0.54	-0.05	-0.19	0.82	3.17	0	1.79	3.08	-21.45	-6.38	115.04
-42	28	119	0	0	1	-0.54	-0.05	-0.19	0.82	3.17	0	0.85	3.18	-21.41	-6.37	115.05
13	-13	-10	1	1	1	-0.54	-0.05	-0.19	0.82	3.18	0	0.02	3.11	-21.36	-6.34	115.03
1677	1898	299	-42	-39	210	-0.68	-0.03	-0.17	0.72	3.18	0	0	3.1	-16.89	-10.89	94.93
-2050	62	-350	17	8	-7	-0.71	-0.03	-0.17	0.68	3.18	1.64	0.64	3.1	-16.04	-11.54	88.85
-2371	75	-296	5	13	-35	-0.74	-0.03	-0.17	0.65	3.18	0	0	3.09	-15.83	-11.99	83.53
-2008	-34	78	1	8	-56	-0.77	-0.04	-0.17	0.62	3.18	0	0.97	3.08	-16.12	-12.39	79.66
-1063	-363	-567	15	5	-57	-0.78	-0.04	-0.17	0.6	3.17	0	3.08	3.08	-16.58	-12.66	77.45
216	-403	-415	20	4	-56	-0.78	-0.05	-0.18	0.6	3.17	0	0.52	3.1	-17.24	-12.55	76.93
2204	-187	593	13	-11	-20	-0.78	-0.05	-0.17	0.6	3.17	0	0.49	3.12	-17.35	-11.77	77.39
9319	2075	2865	-9	17	-13	-0.45	-0.1	-0.1	0.88	3.17	0.42	0.42	3.14	-15.55	5.13	125.73
-1902	-564	-197	-25	10	49	-0.45	-0.1	-0.1	0.88	3.18	0	1.12	3.14	-15.17	5.25	125.71
-1994	-472	-576	-6	12	0	-0.45	-0.11	-0.1	0.88	3.18	0	1.6	3.14	-15.81	5.47	125.14
-550	-136	13	-13	3	8	-0.45	-0.11	-0.11	0.88	3.18	0	1.77	3.14	-16.63	5.52	124.49
-358	-142	-166	-10	-7	12	-0.46	-0.11	-0.11	0.87	3.19	0	1.75	3.13	-17.53	5.23	123.49
821	-82	180	-3	-12	19	-0.47	-0.11	-0.12	0.87	3.19	0	1.69	3.12	-18.19	4.6	122.15
1544	100	524	-15	-23	50	-0.49	-0.1	-0.12	0.86	3.19	0	1.58	3.19	-18.14	3.28	119.81
-22087	-27624	3228	27697	-17907	7575	-0.52	-0.09	-0.13	0.84	0	0	1.36	3.13	-17.92	1.44	115.96
14983	26965	-5568	-27625	17919	-7777	-0.72	-0.06	-0.14	0.67	3.19	0	1.26	3.12	-16.85	-6.92	87.18
-1088	186	-328	13	11	-57	-0.7	-0.07	-0.15	0.7	3.18	1.15	1.15	3.12	-17.7	-6.08	90.9
-51	514	-114	15	8	-53	-0.66	-0.08	-0.15	0.73	3.18	0	1.11	3.14	-18.6	-4.69	96.15
1206	613	177	12	5	-32	-0.62	-0.09	-0.15	0.77	3.18	0	1.19	3.14	-19.23	-2.77	102.49
2142	678	431	5	3	-4	-0.57	-0.09	-0.14	0.8	3.18	0	3.14	3.14	-19.34	-0.56	109.23
2645	259	696	-3	-4	28	-0.52	-0.1	-0.13	0.84	3.18	0	1.78	3.14	-18.81	1.55	115.55
2457	36	832	-12	-7	55	-0.49	-0.1	-0.12	0.86	3.18	0	1.86	3.14	-17.79	3.13	120.67
-3867	-690	-878	-117	-41	355	-0.65	-0.06	-0.14	0.75	3.19	0	1.78	3.13	-16.8	-5.12	99.1
-2637	-194	-863	15	8	-41	-0.68	-0.06	-0.15	0.72	3.19	0	1.66	3.12	-16.93	-6.53	94.19
-1796	-419	-630	19	8	-55	-0.7	-0.06	-0.15	0.7	3.18	1.22	1.22	3.12	-17.33	-7.5	90.75
-1035	-402	-337	20	8	-57	-0.71	-0.06	-0.16	0.68	3.18	0	1.31	3.1	-17.94	-8.01	88.94
638	-353	236	22	0	-52	-0.71	-0.07	-0.16	0.68	3.18	0	1.06	3.1	-18.54	-7.97	88.71
1977	-175	840	5	-16	-13	-0.71	-0.07	-0.16	0.68	3.18	0	3.1	3.1	-18.3	-7.51	89.24
494	-94	202	2	-8	-9	-0.7	-0.07	-0.15	0.69	3.17	0	0.01	3.1	-17.79	-7.03	89.91
2438	1453	1209	28	47	58	-0.6	-0.14	-0.08	0.78	3.16	0	0.99	3.09	-17.34	7.61	104.07
-491	-78	-1023	14	-5	-3	-0.6	-0.16	-0.07	0.78	0.79	0.79	2.34	3.1	-17.59	9.19	103.34
-74	320	2330	-1	-11	-2	-0.6	-0.17	-0.06	0.78	3.15	2.36	2.43	3.09	-17.46	11.08	102.77
-36	371	-547	-53	-1	-20	-0.6	-0.17	-0.06	0.78	3.15	2.55	2.54	3.09	-17.34	11.51	102.61
22	-37	-732	-4	-5	-1	-0.6	-0.17	-0.05	0.78	3.15	2.67	2.67	3.09	-17.38	11.59	102.59
42	-30	-337	-1	1	0	-0.6	-0.17	-0.05	0.78	3.15	2.63	2.71	3.09	-17.36	11.63	102.58
