# Supplementary material for: Image Generation for 2D-CNN Using Time-Series Signal Features from Foot Gesture Applied to Select Cobot Operating Mode
Source: Sensors (Basel). 2021 Aug 26;21(17):5743. doi: 10.3390/s21175743 (PMC8434500; doi:10.3390/s21175743)
Supplement: Supplementary file 1 [file sensors-21-05743-s001.zip › data_fadwa/Cigarette crush with the heel/cch14.xlsx]

## Sheet: Sheet1
0	-6	-15	0	0	-1	0.95	0.1	0.16	-0.23	3.17	3.01	3.01	3.11	-15.83	-14.68	29.42
-10	9	-27	0	-1	1	0.95	0.1	0.16	-0.23	3.16	2.85	3.01	3.1	-15.94	-14.7	29.42
0	4	0	0	0	0	0.95	0.1	0.16	-0.23	3.16	2.86	3.01	3.09	-15.94	-14.69	29.42
4	5	17	0	0	0	0.95	0.1	0.16	-0.23	3.15	2.86	3.01	3.08	-15.94	-14.67	29.41
-3	4	9	0	0	0	0.95	0.1	0.16	-0.23	3.15	2.86	3	3.07	-15.94	-14.66	29.4
3	-8	-1	0	1	0	0.95	0.1	0.16	-0.23	3.15	2.99	2.99	3.07	-15.95	-14.65	29.4
1	5	-10	0	-1	0	0.95	0.1	0.16	-0.23	2.86	2.86	2.97	3.06	-15.96	-14.65	29.39
7	4	-12	0	0	0	0.95	0.1	0.16	-0.23	3.14	2.85	2.96	3.06	-15.96	-14.63	29.38
14	13	21	-1	0	0	0.95	0.1	0.16	-0.23	3.14	2.94	2.94	3.06	-15.96	-14.51	29.32
6	-8	3	0	0	0	0.95	0.1	0.16	-0.23	3.14	2.83	2.92	3.06	-15.96	-14.5	29.32
-8	2	1	0	0	0	0.95	0.1	0.16	-0.23	3.14	2.82	2.9	3.07	-15.96	-14.5	29.32
-1	-7	-12	0	1	0	0.95	0.1	0.16	-0.23	3.14	2.82	2.89	3.07	-15.95	-14.5	29.32
5	12	0	0	0	0	0.95	0.1	0.16	-0.23	2.82	2.82	2.87	3.07	-15.95	-14.5	29.31
-5	-6	14	0	0	0	0.95	0.1	0.16	-0.23	3.15	2.82	2.87	3.08	-15.95	-14.5	29.31
3	-2	-1	0	0	-1	0.95	0.1	0.16	-0.23	3.15	2.82	2.86	3.08	-15.94	-14.51	29.31
-2	2	-15	0	0	1	0.95	0.1	0.16	-0.23	3.15	2.85	2.85	3.08	-15.94	-14.51	29.31
11	9	23	0	-1	0	0.96	0.1	0.16	-0.23	3.15	2.82	2.85	3.08	-15.89	-14.45	29.25
3	-6	-10	0	0	0	0.96	0.1	0.16	-0.23	3.15	2.82	2.86	3.08	-15.88	-14.45	29.24
8	9	17	0	0	0	0.96	0.1	0.16	-0.23	3.15	2.82	2.87	3.08	-15.87	-14.44	29.24
4	2	-12	0	1	0	0.96	0.1	0.16	-0.23	3.15	2.83	2.88	3.08	-15.87	-14.44	29.23
-1	-13	20	0	0	0	0.96	0.1	0.16	-0.23	3.15	2.83	2.89	3.08	-15.87	-14.44	29.23
-3	5	-15	0	0	0	0.96	0.1	0.16	-0.23	2.84	2.84	2.9	3.08	-15.86	-14.45	29.23
0	2	0	0	0	0	0.96	0.1	0.16	-0.23	3.15	2.86	2.91	3.08	-15.86	-14.45	29.23
-9	7	-9	0	-1	0	0.96	0.1	0.15	-0.23	3.15	2.88	2.93	3.08	-15.83	-14.44	29.17
8	-2	11	0	0	0	0.96	0.1	0.15	-0.23	3.15	2.91	2.93	3.08	-15.82	-14.43	29.16
3	-5	-13	0	0	0	0.96	0.1	0.15	-0.23	3.15	2.91	2.93	3.08	-15.82	-14.43	29.16
-7	3	9	1	0	0	0.96	0.1	0.15	-0.23	3.14	2.89	2.92	3.07	-15.81	-14.42	29.15
-2	-2	2	0	0	0	0.96	0.1	0.15	-0.23	3.14	2.86	2.92	3.06	-15.81	-14.42	29.14
2	-1	12	0	1	0	0.96	0.1	0.15	-0.23	3.14	2.86	2.91	3.07	-15.82	-14.41	29.15
-4	-3	6	0	0	0	0.96	0.1	0.15	-0.23	2.86	2.86	2.9	3.07	-15.82	-14.41	29.14
-5	3	13	-1	-1	-1	0.96	0.1	0.15	-0.23	3.14	2.82	2.83	3.11	-15.81	-14.45	29.12
-1	15	43	0	1	0	0.96	0.1	0.15	-0.23	3.16	1.86	2.65	3.13	-15.79	-14.46	29.12
-15	4	6	-1	0	0	0.96	0.1	0.16	-0.23	3.17	0	2.32	3.15	-15.78	-14.5	29.14
9	-6	116	-2	0	0	0.96	0.1	0.16	-0.23	3.18	0	2.14	3.14	-15.72	-14.54	29.15
-75	88	221	-10	1	-3	0.96	0.1	0.16	-0.23	3.18	0	0	3.11	-15.51	-14.67	29.15
-160	77	621	-18	12	-6	0.96	0.09	0.16	-0.23	0	0	0.99	3.05	-15.03	-15.16	29.23
-602	239	876	-31	-13	-10	0.96	0.08	0.16	-0.23	3.17	0	0	2.98	-13.93	-16.06	29.31
												0
2	-193	-314	-15	-10	-10	0.96	0.06	0.17	-0.24	3.14	0	0	2.88	-12.06	-16.92	29.51
												0
1225	-3691	-2575	77	4	23	0.94	-0.1	0.19	-0.26	3.12	0	0	2.91	6.05	-23.75	29.61
20	20	161	4	0	0	0.94	-0.1	0.18	-0.26	3.12	0	0.93	2.96	6.09	-23.6	29.78
77	19	122	4	-1	0	0.94	-0.1	0.18	-0.26	3.13	0	0.69	2.99	6.05	-23.39	29.99
120	55	125	1	1	2	0.94	-0.1	0.18	-0.26	0	0	0.64	3.03	5.94	-23.12	30.19
51	52	151	0	2	0	0.94	-0.1	0.18	-0.27	3.15	0	1.09	3.08	5.79	-22.87	30.38
136	34	63	1	2	3	0.94	-0.1	0.18	-0.27	3.16	0	0.51	3.1	5.62	-22.64	30.54
100	57	100	0	4	2	0.94	-0.1	0.18	-0.27	0	0	0.43	3.08	5.39	-22.49	30.65
-5985	2254	-1505	-44	-24	142	0.98	-0.12	0.17	0.07	3.18	0	1.07	3.07	16.29	-18.09	-11.02
-2564	-359	-774	27	14	-84	0.97	-0.12	0.18	0.1	3.18	0	0.81	3.09	16.92	-18.73	-14.04
967	-659	143	33	2	-78	0.97	-0.12	0.18	0.1	3.18	0	0.59	3.07	16.81	-19.58	-14.37
2993	-298	1159	4	-18	-15	0.97	-0.12	0.18	0.09	3.18	0	0.33	3.09	15.87	-19.33	-13.16
1183	-140	625	-4	-1	-6	0.98	-0.11	0.17	0.08	3.18	0	0.32	3.11	14.93	-18.88	-11.84
-223	-20	141	1	7	-25	0.98	-0.11	0.17	0.07	3.18	0	0.25	3.12	14.15	-18.67	-10.13
-1779	44	-274	0	17	-39	0.98	-0.1	0.17	0.05	3.17	0	0.63	3.12	13.4	-19.05	-7.57
12016	919	3720	-105	-35	299	0.94	-0.08	0.17	-0.29	0	0	1.25	3.18	2.79	-21.63	33.39
-2200	648	-824	-14	-11	44	0.95	-0.09	0.17	-0.23	3.18	0	1.3	3.07	5.72	-21.26	26
-1849	502	-684	-3	-5	16	0.97	-0.1	0.17	-0.17	3.18	0	1.23	3.06	8.64	-20.67	17.92
-1946	325	-963	2	0	3	0.98	-0.11	0.16	-0.1	3.18	1.04	1.04	3.08	11.41	-19.81	9.64
-2986	46	-1117	11	8	-25	0.98	-0.12	0.16	-0.04	3.18	0	1.05	3.08	13.79	-19.12	1.81
-3570	-402	-1302	27	15	-63	0.98	-0.13	0.17	0.02	3.18	0	0.73	3.08	15.58	-18.99	-4.55
-2937	-634	-1033	31	19	-87	0.97	-0.13	0.18	0.05	3.17	0	0.48	3.1	16.67	-19.57	-8.48
15038	982	4758	69	23	-195	0.91	-0.06	0.17	-0.36	3.17	0	0.51	3.12	-1.25	-20.52	43.52
1715	-143	810	-27	-14	99	0.91	-0.05	0.16	-0.38	3.17	0	1.1	3.12	-1.34	-18.97	45.17
-2992	-953	-815	-39	26	53	0.91	-0.05	0.16	-0.37	3.17	0	1.19	3.11	-1.16	-18.93	44.39
-1814	-570	-785	0	10	5	0.92	-0.05	0.17	-0.36	3.17	0	1.27	3.09	-1.36	-19.93	43.32
1734	-179	1073	-16	-14	39	0.92	-0.06	0.17	-0.35	3.18	0	1.28	3.08	-0.98	-20.63	41.46
435	263	364	-24	-48	78	0.93	-0.06	0.17	-0.32	3.18	0	0.92	3.08	0.87	-20.48	37.2
-2544	231	-1039	-8	-12	27	0.95	-0.07	0.16	-0.27	3.18	0	0.75	3.08	3.1	-20.45	31.3
7027	-20829	15970	5	27041	-16631	0	0	0.01	0	3.17	0	0.09	3.08	-180	0.01	-180
-10625	20288	-19345	158	-26978	16303	0.96	-0.05	0.17	-0.22	3.17	0	0	3.16	1.21	-20.95	25.78
929	512	1953	5	3	5	0.95	-0.03	0.17	-0.26	3.16	0	0	3.11	-1.92	-20.06	30.66
1826	557	1429	-27	-20	33	0.94	-0.01	0.16	-0.29	3.16	0	0	3.1	-4.08	-18.57	34.63
1334	69	323	-26	-8	49	0.94	0	0.16	-0.31	3.16	0	0.95	3.12	-5.19	-17.15	36.99
351	-284	-730	-8	1	47	0.94	0	0.15	-0.31	3.16	0	1.63	3.12	-5.82	-16.04	37.84
-1100	-373	-1332	6	12	30	0.94	0.01	0.14	-0.31	3.16	0	2.3	3.12	-6.7	-15.34	37.67
-1183	-7	-657	31	13	8	0.94	0.03	0.14	-0.31	3.16	0	2.59	3.13	-8.46	-14.75	37.3
-2067	1328	976	-69	-25	-31	0.94	0.1	0.15	-0.28	3.16	1.08	2.8	3.13	-15.82	-12.9	35.19
18	40	33	-2	1	0	0.94	0.1	0.15	-0.28	3.16	2.25	2.84	3.16	-15.95	-12.86	35.18
-5	17	-6	-1	0	-1	0.94	0.1	0.15	-0.28	3.16	2.59	2.87	3.13	-16.04	-12.84	35.17
-8	21	13	-2	-1	0	0.94	0.1	0.15	-0.28	3.17	2.75	2.93	3.14	-16.09	-12.83	35.16
2	10	12	-1	2	-1	0.94	0.1	0.15	-0.28	3.17	2.79	2.95	3.14	-16.12	-12.86	35.16
-7	-5	-6	0	0	0	0.94	0.1	0.15	-0.28	3.17	2.83	2.96	3.15	-16.16	-12.92	35.17
0	-6	11	-1	1	0	0.94	0.1	0.15	-0.28	3.18	2.85	2.96	3.15	-16.2	-13	35.18
-35	-36	-40	1	-3	0	0.94	0.1	0.15	-0.28	3.18	2.84	2.97	3.18	-16.32	-13.2	35.25
-1	-4	-9	0	0	0	0.94	0.1	0.15	-0.28	3.18	2.84	2.98	3.15	-16.33	-13.21	35.26
-11	-5	-4	0	0	0	0.94	0.1	0.15	-0.28	3.18	2.84	2.99	3.15	-16.34	-13.22	35.26
-7	1	-20	0	0	0	0.94	0.1	0.15	-0.28	3.18	2.85	3	3.15	-16.36	-13.23	35.28
-3	0	-3	0	0	0	0.94	0.1	0.15	-0.28	3.18	3	3	3.15	-16.37	-13.24	35.28
-2	1	5	1	0	0	0.94	0.1	0.15	-0.28	3.18	2.87	3.01	3.15	-16.39	-13.25	35.29
9	-2	2	-1	0	0	0.94	0.1	0.15	-0.28	3.18	2.89	3.01	3.15	-16.4	-13.25	35.29
4	-1	-9	1	0	0	0.94	0.1	0.15	-0.28	3.18	2.89	3.03	3.15	-16.48	-13.22	35.31
-2	-3	11	-1	0	0	0.94	0.1	0.15	-0.28	3.19	2.9	3.03	3.15	-16.48	-13.22	35.32
1	4	-7	0	0	0	0.94	0.1	0.15	-0.28	3.19	2.91	3.04	3.16	-16.49	-13.23	35.32
-3	-7	7	0	0	0	0.94	0.1	0.15	-0.28	3.18	2.92	3.04	3.16	-16.5	-13.23	35.32
4	0	-2	0	0	0	0.94	0.1	0.15	-0.28	3.19	2.93	3.05	3.16	-16.5	-13.23	35.32
-10	-1	-11	0	0	0	0.94	0.1	0.15	-0.28	3.19	2.93	3.05	3.16	-16.51	-13.23	35.33
4	4	-2	0	0	0	0.94	0.1	0.15	-0.28	3.19	2.94	3.06	3.16	-16.51	-13.23	35.33
-7	-1	15	0	0	0	0.94	0.1	0.15	-0.28	3.19	2.95	3.06	3.16	-16.52	-13.23	35.33
4	-2	-11	0	-1	0	0.94	0.1	0.15	-0.28	3.19	2.97	3.06	3.15	-16.56	-13.18	35.36
-1	-1	-3	1	0	0	0.94	0.1	0.15	-0.28	3.19	2.99	3.07	3.15	-16.56	-13.17	35.35
0	4	4	0	0	0	0.94	0.1	0.15	-0.28	3.19	3.01	3.07	3.15	-16.55	-13.15	35.35
8	3	-3	0	0	1	0.94	0.1	0.15	-0.28	3.18	3.02	3.08	3.15	-16.54	-13.13	35.34
8	0	3	0	0	0	0.94	0.1	0.15	-0.28	3.18	3.03	3.08	3.15	-16.53	-13.1	35.34
