# Supplementary material for: Image Generation for 2D-CNN Using Time-Series Signal Features from Foot Gesture Applied to Select Cobot Operating Mode
Source: Sensors (Basel). 2021 Aug 26;21(17):5743. doi: 10.3390/s21175743 (PMC8434500; doi:10.3390/s21175743)
Supplement: Supplementary file 1 [file sensors-21-05743-s001.zip › data_fadwa/Cigarette crush with the heel/cch15.xlsx]

## Sheet: Sheet1
-2	-1	-18	0	0	0	0.95	0.1	0.15	-0.24	3.17	3.03	3.08	3.11	-15.8	-14.26	30.22
-6	1	5	0	0	0	0.95	0.1	0.15	-0.24	3.17	3.03	3.08	3.11	-15.81	-14.27	30.22
-5	-2	0	0	0	1	0.95	0.1	0.15	-0.24	3.17	3.03	3.08	3.1	-15.82	-14.29	30.23
-12	12	-6	0	-1	0	0.95	0.1	0.16	-0.24	3.17	3.03	3.08	3.09	-15.96	-14.35	30.26
-3	4	-2	0	0	0	0.95	0.1	0.16	-0.24	3.16	3.03	3.08	3.08	-15.97	-14.33	30.26
6	-5	-1	0	0	0	0.95	0.1	0.16	-0.24	3.16	3.03	3.07	3.06	-15.97	-14.32	30.26
1	4	9	0	0	0	0.95	0.1	0.15	-0.24	3.16	3.02	3.06	3.05	-15.98	-14.3	30.25
2	8	-5	0	0	0	0.95	0.1	0.15	-0.24	3.16	3.01	3.05	3.04	-15.99	-14.28	30.24
3	4	-11	0	0	0	0.95	0.1	0.15	-0.24	3.15	3	3.05	3.04	-16	-14.27	30.24
4	-1	-3	0	1	0	0.95	0.1	0.15	-0.24	3.15	2.99	3.04	3.03	-16.01	-14.26	30.24
9	31	2	0	-1	0	0.95	0.1	0.15	-0.24	3.14	2.97	3.03	3.02	-16.13	-14.15	30.19
-11	4	13	0	0	0	0.95	0.1	0.15	-0.24	3.14	2.97	3.03	3.02	-16.13	-14.14	30.18
-1	-4	17	0	1	0	0.95	0.1	0.15	-0.24	3.14	2.95	3.02	3.01	-16.13	-14.14	30.17
2	-3	-13	0	0	0	0.95	0.1	0.15	-0.24	3.14	2.95	3.02	3.02	-16.14	-14.14	30.17
-5	7	-13	0	0	0	0.95	0.1	0.15	-0.24	3.14	3.02	3.02	3.03	-16.15	-14.15	30.17
3	-1	-15	0	0	0	0.95	0.1	0.15	-0.24	3.14	2.96	3.02	3.03	-16.16	-14.15	30.16
-1	1	-8	-1	0	0	0.95	0.1	0.15	-0.24	3.14	2.98	3.03	3.03	-16.16	-14.16	30.15
-2	-5	22	0	-1	0	0.95	0.1	0.15	-0.24	3.14	2.98	3.03	3.04	-16.11	-14.18	30.09
5	2	14	0	1	0	0.95	0.1	0.15	-0.24	3.14	2.98	3.03	3.04	-16.11	-14.18	30.08
2	4	-3	0	0	0	0.95	0.1	0.15	-0.24	3.14	2.98	3.02	3.14	-16.11	-14.18	30.08
1	-4	-7	1	0	0	0.95	0.1	0.15	-0.24	3.14	2.96	3.02	3.03	-16.12	-14.19	30.08
4	0	-1	-1	0	0	0.95	0.1	0.15	-0.24	3.14	2.95	3.02	3.03	-16.12	-14.19	30.08
-5	3	5	0	0	0	0.95	0.1	0.15	-0.24	2.95	2.95	3.03	3.04	-16.13	-14.2	30.07
-3	-2	-7	0	0	0	0.95	0.1	0.15	-0.24	3.14	2.95	3.03	3.04	-16.13	-14.21	30.08
-8	2	-1	0	0	0	0.95	0.1	0.15	-0.24	3.15	2.96	3.04	3.04	-16.14	-14.22	30.08
-4	-6	-17	0	-1	0	0.95	0.1	0.16	-0.24	3.15	2.98	3.05	3.06	-16.14	-14.3	30.05
3	-5	18	0	1	0	0.95	0.1	0.16	-0.24	3.15	3	3.06	3.06	-16.13	-14.3	30.04
2	-5	-19	0	0	0	0.95	0.1	0.16	-0.24	3.16	3.01	3.07	3.06	-16.13	-14.31	30.03
-5	-5	13	0	0	-1	0.95	0.1	0.16	-0.24	3.16	3.02	3.08	3.07	-16.12	-14.32	30.04
4	4	10	0	0	1	0.95	0.1	0.16	-0.24	3.05	3.05	3.08	3.06	-16.12	-14.33	30.03
-8	-6	3	0	0	0	0.95	0.1	0.16	-0.24	3.16	3.07	3.1	3.06	-16.12	-14.35	30.03
3	-3	-6	0	0	0	0.95	0.1	0.16	-0.24	3.16	3.09	3.11	3.05	-16.11	-14.36	30.03
24	4	14	0	-2	0	0.95	0.1	0.15	-0.24	3.15	3.1	3.12	3.05	-15.85	-14.14	29.93
10	-5	7	0	0	0	0.95	0.1	0.15	-0.24	3.15	3.11	3.12	3.06	-15.82	-14.1	29.92
10	-3	1	0	0	0	0.95	0.1	0.15	-0.24	3.15	3.1	3.1	3.08	-15.79	-14.06	29.91
10	-3	-1	0	0	0	0.95	0.1	0.15	-0.24	3.15	3.08	3.08	3.1	-15.76	-14.01	29.9
6	1	18	0	0	0	0.95	0.1	0.15	-0.24	3.16	3.02	3.12	3.12	-15.73	-13.97	29.88
8	-6	5	0	0	0	0.95	0.1	0.15	-0.24	3.17	2.26	2.85	3.13	-15.7	-13.94	29.87
3	7	-4	0	1	0	0.95	0.1	0.15	-0.24	3.17	0	2.42	3.13	-15.68	-13.93	29.86
-588	-167	567	-45	5	-22	0.95	0.07	0.17	-0.24	3.18	0	1.73	3.11	-12.89	-17.35	30.73
75	-79	232	-10	-4	-1	0.95	0.05	0.18	-0.25	3.17	0	3.08	3.08	-11.66	-18.12	30.98
23	-286	-196	-5	-1	-2	0.95	0.04	0.18	-0.25	3.17	0	0.74	3.04	-10.19	-18.96	31.16
123	-239	-114	-1	-1	0	0.95	0.03	0.19	-0.25	3.16	0	1	2.95	-8.65	-19.79	31.33
188	-319	-280	-1	-3	3	0.95	0.01	0.19	-0.26	3.14	0	0.92	3.11	-7	-20.6	31.39
44	-274	-172	1	2	1	0.95	-0.01	0.19	-0.26	3.11	0	0.99	2.81	-5.38	-21.42	31.37
126	-303	-200	3	0	2	0.95	-0.02	0.19	-0.26	3.1	0	1.08	2.84	-3.78	-22.2	31.31
30	-2105	-1042	64	-1	13	0.94	-0.12	0.21	-0.26	3.1	0	2.87	2.87	7.22	-26.78	29.43
85	31	151	4	-1	0	0.94	-0.12	0.21	-0.26	3.11	0	0.99	2.92	7.11	-26.59	29.65
187	74	285	1	3	0	0.94	-0.12	0.2	-0.26	3.12	0	0.79	2.95	6.9	-26.37	29.92
198	51	195	0	1	4	0.94	-0.11	0.2	-0.27	0	0	0.64	3.14	6.66	-26.16	30.12
-17	38	75	0	1	5	0.94	-0.11	0.2	-0.27	3.14	0	0.92	3.04	6.41	-25.97	30.19
-124	37	23	0	1	1	0.94	-0.11	0.2	-0.27	3.14	0	0.56	3	6.12	-25.85	30.2
-82	67	107	-2	1	0	0.94	-0.11	0.2	-0.26	3.15	0	0.19	2.94	5.82	-25.75	30.2
16017	28887	24675	-12808	2046	17404	0.94	-0.1	0.2	-0.27	3.15	0	0.15	2.94	5.5	-25.74	30.35
-20824	-27887	-26187	12835	-2085	-17478	0.97	-0.13	0.21	0.09	3.16	0	0.01	2.95	18.25	-21.94	-13.75
-381	121	240	7	22	-36	0.97	-0.13	0.2	0.06	3.16	0	3.01	3.01	16.98	-21.93	-10.88
-1250	398	-320	15	27	-60	0.97	-0.12	0.2	0.03	3.16	0	0.01	3.07	15.53	-22.93	-6.56
-341	690	-411	21	13	-68	0.97	-0.11	0.21	-0.02	3.16	0	0.01	3.11	13.33	-24.41	-0.09
1723	791	513	15	8	-41	0.97	-0.1	0.21	-0.09	3.16	0	0	3.13	10.2	-25.51	8.34
3076	536	881	6	-1	-1	0.96	-0.09	0.21	-0.16	3.17	0	0.12	3.13	6.66	-25.66	17.52
3259	48	1050	-8	-6	34	0.95	-0.08	0.2	-0.23	3.18	0	0.46	3.1	3.42	-24.87	26.07
-5256	-269	-1674	-157	-49	437	0.98	-0.11	0.17	0	3.18	0	0.03	3.06	12.75	-19.54	-2.44
-4724	-503	-1850	43	25	-101	0.98	-0.11	0.18	0.04	3.18	0	0	3.08	14	-20.6	-7.02
-701	-698	-44	53	7	-118	0.97	-0.11	0.2	0.04	3.18	0	3.09	3.09	13.98	-22.33	-7.8
3786	-484	1846	7	-39	-30	0.97	-0.1	0.2	0.03	3.18	0	0.01	3.1	12.73	-22.26	-6.02
1680	-230	716	-10	-7	-3	0.98	-0.09	0.19	0.02	3.18	0	0.01	3.12	11.68	-21.39	-4.14
-223	-172	-249	3	16	-28	0.98	-0.09	0.18	0	3.18	0	0.01	3.13	10.79	-20.99	-1.88
-1146	115	-558	9	32	-57	0.98	-0.09	0.19	-0.03	3.18	0	0	3.14	9.79	-21.63	1.68
5234	1265	2109	-109	-43	335	0.97	-0.08	0.17	-0.13	3.19	0	0	3.11	7.29	-20.49	13.85
-2908	-225	-1179	16	8	-43	0.98	-0.09	0.17	-0.09	3.19	0	3.08	3.08	8.95	-20.62	8.41
-3375	-296	-1281	28	15	-71	0.98	-0.09	0.18	-0.06	3.18	0	0	3.08	9.96	-21.27	4.79
-1672	-441	-574	42	14	-100	0.98	-0.09	0.19	-0.05	3.18	0	0	3.09	9.92	-22.55	4.03
2301	-248	1155	22	-29	-44	0.98	-0.09	0.19	-0.06	3.17	0	0	3.11	8.87	-22.47	5.83
579	-93	31	-1	4	-27	0.98	-0.08	0.19	-0.08	3.17	0	0	3.1	7.77	-22.02	8.38
-454	-178	-571	2	29	-58	0.97	-0.08	0.19	-0.12	3.16	0	0	3.12	6.58	-22.42	12.21
1905	474	209	19	20	-41	0.97	-0.07	0.19	-0.16	3.16	0	0	3.1	4.72	-23.04	17.83
2674	2458	2667	-54	-51	197	0.95	0.09	0.16	-0.24	3.16	0	2.2	3.12	-15.27	-14.72	30.13
279	-119	134	-6	25	-6	0.95	0.09	0.16	-0.24	3.16	0	2.52	3.12	-15.3	-14.62	30.04
212	-256	-482	2	0	0	0.95	0.1	0.16	-0.24	3.16	0.72	2.69	3.12	-15.36	-14.69	30.05
95	-135	-254	1	-1	0	0.95	0.1	0.16	-0.24	3.16	2.18	2.85	3.12	-15.44	-14.74	30.06
58	-55	-120	0	-2	0	0.95	0.1	0.16	-0.24	3.16	2.49	2.9	3.12	-15.49	-14.75	30.06
35	-37	-102	0	-1	0	0.95	0.1	0.16	-0.24	3.16	2.67	2.9	3.16	-15.54	-14.72	30.05
19	-3	-18	0	0	0	0.95	0.1	0.16	-0.24	3.16	2.77	2.91	3.11	-15.58	-14.69	30.03
3	6	-41	-2	0	0	0.95	0.1	0.16	-0.24	3.16	2.88	2.98	3.11	-15.8	-14.73	29.94
-6	-5	-4	1	0	0	0.95	0.1	0.16	-0.24	3.15	2.98	3.02	3.1	-15.79	-14.71	29.93
4	14	36	-1	0	0	0.95	0.1	0.16	-0.24	3.15	3.01	3.04	3.1	-15.78	-14.68	29.91
0	7	11	0	0	0	0.95	0.1	0.16	-0.24	3.15	3.02	3.05	3.09	-15.77	-14.66	29.9
1	1	-1	1	0	0	0.95	0.1	0.16	-0.24	3.15	3.03	3.05	3.15	-15.76	-14.62	29.89
2	-4	12	0	0	0	0.95	0.1	0.16	-0.24	3.15	3.03	3.05	3.08	-15.75	-14.6	29.88
12	-2	8	0	0	0	0.95	0.1	0.16	-0.24	3.14	3.03	3.04	3.07	-15.74	-14.56	29.86
4	4	-10	0	0	0	0.95	0.1	0.16	-0.24	3.14	3.04	3.05	3.04	-15.73	-14.54	29.86
16	12	-11	0	1	0	0.95	0.1	0.15	-0.24	3.13	3.06	3.05	3.02	-15.83	-14.33	29.81
-5	14	-1	0	0	0	0.95	0.1	0.15	-0.24	3.13	3.06	3.05	3.01	-15.85	-14.32	29.81
-1	6	7	0	0	0	0.95	0.1	0.15	-0.24	3.12	3.06	3.05	3	-15.87	-14.32	29.81
-4	1	2	0	0	0	0.95	0.1	0.15	-0.24	3.12	3.06	3.04	3.01	-15.88	-14.31	29.81
3	-3	-15	0	0	-1	0.95	0.1	0.15	-0.24	3.12	3.06	3.04	3.02	-15.9	-14.31	29.82
2	1	-7	0	0	1	0.95	0.1	0.15	-0.24	3.12	3.05	3.04	3.13	-15.92	-14.31	29.82
-7	5	7	0	0	0	0.95	0.1	0.15	-0.24	3.13	3.05	3.03	3.04	-15.93	-14.31	29.82
14	-4	5	-1	0	-1	0.95	0.1	0.15	-0.24	3.13	3.04	3.02	3.05	-15.9	-14.25	29.79
1	-4	11	0	0	1	0.95	0.1	0.15	-0.24	3.13	3.03	3.02	3.05	-15.9	-14.25	29.78
-1	-1	-8	0	0	0	0.95	0.1	0.15	-0.24	3.13	3.02	3.01	3.05	-15.9	-14.26	29.78
2	-2	-4	0	0	-1	0.95	0.1	0.15	-0.24	3.14	3.02	3	3.06	-15.9	-14.26	29.77
