# Supplementary material for: Image Generation for 2D-CNN Using Time-Series Signal Features from Foot Gesture Applied to Select Cobot Operating Mode
Source: Sensors (Basel). 2021 Aug 26;21(17):5743. doi: 10.3390/s21175743 (PMC8434500; doi:10.3390/s21175743)
Supplement: Supplementary file 1 [file sensors-21-05743-s001.zip › data_fadwa/Cigarette crush with the heel/cch16.xlsx]

## Sheet: cch16
10	1	-7	0	-1	0	0.56	0.15	0.04	-0.82	3.18	2.91	3.14	3.17	-13.71	11.47	110.12
2	15	-16	0	0	0	0.56	0.15	0.04	-0.82	3.17	3.15	3.15	3.16	-13.67	11.47	110.11
10	-4	2	0	0	0	0.56	0.15	0.04	-0.82	3.15	2.96	3.15	3.14	-13.62	11.47	110.11
-2	10	17	0	0	0	0.56	0.15	0.04	-0.82	3.14	2.97	3.13	3.13	-13.57	11.47	110.1
1	9	19	0	1	0	0.56	0.15	0.04	-0.82	3.13	2.98	3.16	3.12	-13.54	11.47	110.09
12	12	16	0	0	0	0.56	0.15	0.04	-0.82	3.12	2.99	3.12	3.12	-13.53	11.48	110.09
-17	-1	-23	-1	0	0	0.56	0.15	0.04	-0.82	3.12	3	3.17	3.12	-13.55	11.54	110.05
12	-1	9	0	0	-1	0.56	0.15	0.04	-0.82	3.12	3	3.17	3.12	-13.54	11.54	110.06
3	1	0	0	0	1	0.56	0.15	0.04	-0.82	3.12	3.01	3.17	3.12	-13.53	11.53	110.05
4	-2	-5	0	0	0	0.56	0.15	0.04	-0.82	3.12	3.17	3.12	3.12	-13.53	11.52	110.05
2	-2	8	0	0	-1	0.56	0.15	0.04	-0.82	3.13	3.01	3.17	3.13	-13.52	11.51	110.06
-4	-1	-3	0	0	1	0.56	0.15	0.04	-0.82	3.13	3.01	3.17	3.13	-13.51	11.51	110.05
-1	-2	9	0	0	0	0.56	0.15	0.04	-0.82	3.13	3.01	3.17	3.13	-13.51	11.5	110.05
6	2	-10	0	0	0	0.56	0.15	0.04	-0.82	3.01	3.01	3.17	3.13	-13.47	11.45	110.04
-2	-2	3	0	0	0	0.56	0.15	0.04	-0.82	3.13	3.01	3.17	3.13	-13.47	11.44	110.04
10	-6	3	0	0	0	0.56	0.15	0.04	-0.82	3.13	3	3.14	3.14	-13.46	11.44	110.04
1	0	3	0	0	0	0.56	0.15	0.04	-0.82	3.14	3	3.17	3.14	-13.45	11.44	110.04
-7	-5	-1	0	0	0	0.56	0.15	0.04	-0.82	3.14	3	3.14	3.14	-13.44	11.42	110.04
12	4	7	0	0	0	0.56	0.15	0.04	-0.82	3.14	3	3.17	3.14	-13.44	11.42	110.04
2	-5	-2	0	0	0	0.56	0.15	0.04	-0.82	3	3	3.17	3.14	-13.44	11.41	110.04
30334	-17879	-22092	-20	12391	9424	0	0	0	0	3.14	3	3.17	3.14	-180	0	180
-30339	17890	22083	21	-12390	-9424	0.56	0.15	0.04	-0.82	3.14	3.17	3.17	3.14	-13.39	11.44	110.02
-5	-1	-6	-1	0	0	0.56	0.15	0.04	-0.82	3.14	2.99	3.17	3.14	-13.4	11.45	110.02
6	1	-5	0	0	0	0.56	0.15	0.04	-0.82	3.14	2.98	3.17	3.14	-13.42	11.45	110.02
0	-3	11	0	0	-1	0.56	0.15	0.04	-0.82	3.14	2.96	3.17	3.14	-13.44	11.45	110.01
-9	7	6	0	0	0	0.56	0.15	0.04	-0.82	3.15	2.95	3.14	3.14	-13.47	11.46	110.02
-7	-4	-2	0	0	0	0.56	0.15	0.04	-0.82	3.15	2.95	3.17	3.15	-13.49	11.47	110.01
3	-1	0	0	0	0	0.56	0.15	0.04	-0.82	3.15	2.96	3.17	3.14	-13.53	11.47	110
-6	-10	-16	0	-2	1	0.56	0.15	0.04	-0.82	3.15	2.99	3.17	3.13	-13.57	11.46	110.01
-2	-1	1	0	0	0	0.56	0.15	0.04	-0.82	3.14	3.02	3.13	3.13	-13.53	11.44	110.01
9	-5	4	0	0	0	0.56	0.15	0.04	-0.82	3.13	3.04	3.18	3.13	-13.5	11.42	110.02
2	6	-7	0	0	-1	0.56	0.15	0.04	-0.82	3.12	3.04	3.18	3.11	-13.46	11.4	110.02
9	1	28	0	0	0	0.56	0.15	0.04	-0.82	3.11	3.05	3.18	3.12	-13.41	11.36	110.04
2	7	5	0	0	1	0.56	0.15	0.04	-0.82	3.11	3.05	3.18	3.11	-13.38	11.34	110.04
2	-2	-9	1	1	-1	0.56	0.15	0.04	-0.82	3.11	3.05	3.18	3.11	-13.36	11.34	110.04
6	-3	-8	-1	-1	1	0.56	0.15	0.04	-0.82	3.1	3.06	3.18	3.11	-13.26	11.37	110.06
8	7	-7	0	1	0	0.56	0.15	0.04	-0.82	3.1	3.07	3.18	3.11	-13.24	11.36	110.06
8	-2	10	0	-1	0	0.56	0.15	0.04	-0.82	3.1	3.09	3.11	3.11	-13.21	11.35	110.06
8	5	0	0	0	0	0.56	0.15	0.04	-0.82	3.08	3.09	3.19	3.08	-13.18	11.34	110.06
1	0	4	0	0	0	0.56	0.15	0.04	-0.82	3.08	3.09	3.19	3.09	-13.15	11.32	110.07
3	2	6	0	0	0	0.56	0.15	0.04	-0.82	3.07	3.1	3.19	3.09	-13.13	11.31	110.08
2	-6	-4	0	1	0	0.56	0.15	0.04	-0.82	3.06	3.11	3.19	3.05	-13.1	11.31	110.08
4	11	4	1	0	0	0.56	0.15	0.04	-0.82	3.05	3.12	3.19	3.07	-13.02	11.35	110.08
11	4	15	-1	0	0	0.56	0.15	0.04	-0.82	3.05	3.12	3.19	3.08	-12.99	11.35	110.08
-7	-4	0	0	0	0	0.56	0.14	0.04	-0.82	3.06	3.12	3.19	3.07	-12.98	11.34	110.08
4	5	-8	0	0	0	0.56	0.14	0.04	-0.82	3.06	3.12	3.07	3.07	-12.95	11.33	110.08
3	-8	-9	1	0	0	0.56	0.14	0.04	-0.82	3.05	3.12	3.18	3.06	-12.93	11.33	110.09
4	-2	-4	-1	0	0	0.56	0.14	0.04	-0.82	3.02	3.12	3.18	3.06	-12.91	11.32	110.08
1	1	11	0	-1	0	0.56	0.14	0.04	-0.82	3.02	3.13	3.18	3.07	-12.89	11.31	110.08
8	8	-5	1	0	0	0.56	0.14	0.04	-0.82	3.03	3.12	3.18	3.08	-12.87	11.3	110.09
52	4	36	0	3	-1	0.56	0.14	0.03	-0.82	3.05	3.11	3.18	3.08	-12.59	11.23	110.04
-2	-7	-3	0	0	0	0.56	0.14	0.03	-0.82	3.05	3.17	3.17	3.07	-12.63	11.27	110.04
-6	6	-23	0	0	0	0.56	0.14	0.03	-0.82	3.05	3.09	3.17	3.07	-12.67	11.31	110.03
-14	3	-17	0	0	0	0.56	0.14	0.03	-0.82	3.05	3.09	3.18	3.04	-12.71	11.33	110.02
-6	7	5	0	0	0	0.56	0.14	0.03	-0.82	3.04	3.1	3.18	3.07	-12.74	11.35	110.02
-2	-5	3	0	-1	1	0.56	0.14	0.03	-0.82	3.03	3.1	3.18	3.07	-12.76	11.37	110.01
-9	0	-9	-1	0	-1	0.56	0.14	0.03	-0.82	3.04	3.11	3.18	3.08	-12.78	11.37	110.01
16	4	15	0	-1	1	0.56	0.14	0.03	-0.82	3.06	3.1	3.09	3.09	-12.71	11.26	110.01
4	-7	-17	0	0	0	0.56	0.14	0.03	-0.82	3.08	3.1	3.17	3.1	-12.7	11.25	110.01
-6	-7	16	0	0	0	0.56	0.14	0.03	-0.82	3.1	3.07	3.17	3.13	-12.69	11.23	110.01
-1	-1	-1	0	0	0	0.56	0.14	0.03	-0.82	3.13	3.01	3.15	3.14	-12.69	11.21	110
3	3	14	0	1	-1	0.56	0.14	0.03	-0.82	3.15	2.95	3.12	3.16	-12.7	11.21	110
-2	-2	16	0	0	0	0.56	0.14	0.03	-0.82	3.16	1.94	2.98	3.17	-12.71	11.21	110
-9	-4	-8	0	1	0	0.56	0.14	0.03	-0.82	3.18	0	2.74	3.18	-12.74	11.22	109.99
-471	-551	313	-61	-11	-24	0.55	0.12	0.1	-0.82	3.19	0	2.69	3.18	-16.76	4.66	111.17
222	-250	-157	1	6	4	0.55	0.11	0.11	-0.82	3.2	0	3.17	3.19	-17.2	3.01	111.74
129	-318	-234	3	5	0	0.55	0.1	0.12	-0.82	3.19	0	2.6	3.16	-17.81	1.49	112.27
97	-518	-363	4	2	4	0.55	0.09	0.13	-0.82	3.19	0	2.63	3.15	-18.48	0.04	112.79
-51	-199	-88	6	-3	0	0.54	0.08	0.14	-0.82	3.18	0	2.56	3.15	-19.09	-1.22	113.26
-22	-189	-27	4	-3	1	0.54	0.08	0.15	-0.82	3.18	0	2.48	3.16	-19.58	-2.39	113.73
24	-160	52	4	0	1	0.54	0.07	0.16	-0.82	3.19	0	2.4	3.16	-19.99	-3.46	114.18
11390	1446	-36256	11	4655	13251	0	0	0	0	3.19	0	2.33	3.16	-180	0	180
-11387	-2463	36444	32	-4655	-13238	0.53	0.04	0.2	-0.82	3.2	0	2.63	3.17	-22.31	-8.54	116.54
23	15	170	-2	1	1	0.53	0.04	0.2	-0.82	3.2	0	2.62	3.2	-22.23	-8.5	116.56
-15	-22	-202	-1	-3	0	0.53	0.04	0.2	-0.83	3.2	0	2.46	3.17	-22.12	-8.52	116.56
29	-17	-163	3	0	-2	0.53	0.04	0.2	-0.83	3.2	0	2.44	3.18	-22	-8.53	116.6
158	24	-46	1	2	1	0.53	0.04	0.2	-0.83	3.2	0	2.05	3.18	-21.84	-8.49	116.62
7	2	-64	1	4	2	0.53	0.04	0.2	-0.83	3.2	0	0.03	3.18	-21.8	-8.39	116.63
-4	6	-31	1	1	1	0.53	0.04	0.2	-0.83	3.21	0	0	3.18	-21.78	-8.22	116.6
4366	1924	2822	-48	-40	185	0.62	0.06	0.18	-0.76	3.21	0	0	3.18	-20.08	-7.77	102.78
-3127	426	-1283	-8	0	22	0.66	0.05	0.18	-0.73	3.21	0	0	3.18	-19.17	-8.92	96.82
-3326	-3	-1254	4	12	-32	0.7	0.05	0.18	-0.69	3.21	0	0	3.18	-18.9	-10.2	91.29
-1784	-427	-664	11	6	-44	0.72	0.05	0.18	-0.66	3.21	0	0	3.18	-18.9	-11.23	87.01
-882	-473	-526	15	4	-45	0.74	0.05	0.19	-0.64	3.21	0	0	3.18	-18.91	-11.96	83.99
3	-318	-58	14	5	-40	0.75	0.05	0.19	-0.63	3.21	0	0	3.18	-19.04	-12.32	82.21
651	-229	129	8	3	-30	0.75	0.06	0.19	-0.63	3.21	0	0	3.18	-19.15	-12.4	81.42
-1263	2101	293	46	26	-294	0.6	0.09	0.18	-0.77	3.2	0	0	3.18	-22.55	-4.35	104.85
3639	942	895	6	5	10	0.55	0.09	0.17	-0.81	3.2	0	0.01	3.2	-22.42	-2.4	112.38
3915	361	736	-6	-2	49	0.5	0.09	0.16	-0.85	3.2	0	0.01	3.18	-21.6	-0.71	118.99
2330	-451	374	-9	-5	68	0.46	0.09	0.16	-0.87	0	0	0.01	3.2	-20.57	0.43	123.94
727	-545	401	-13	-8	63	0.44	0.08	0.15	-0.88	3.2	0	0.01	3.18	-19.58	1.12	127.07
-818	-589	-154	-12	-7	48	0.43	0.08	0.14	-0.89	3.2	0	0	3.18	-18.83	1.43	128.67
-1218	-500	-159	-8	-5	26	0.42	0.08	0.14	-0.89	3.2	0	0	3.18	-18.33	1.53	129.28
-1895	857	-356	-78	-37	245	0.61	0.04	0.16	-0.77	3.2	0	3.18	3.18	-17.57	-7.49	104.16
-2357	-257	-702	6	7	-19	0.66	0.04	0.17	-0.73	3.2	0	0	3.18	-17.21	-9.31	97.76
-1774	-262	-532	9	6	-32	0.69	0.03	0.17	-0.7	3.21	0	0	3.18	-16.97	-10.87	92.16
-1137	-461	-355	12	3	-36	0.72	0.03	0.18	-0.67	3.21	0	0	3.18	-16.78	-12.17	87.53
-851	-661	-596	15	6	-45	0.74	0.03	0.18	-0.65	3.21	0	0	3.18	-16.7	-13.2	84.09
156	-517	-150	17	8	-41	0.75	0.03	0.18	-0.63	3.2	0	0.01	3.18	-16.76	-13.8	81.95
658	-181	338	11	7	-30	0.76	0.03	0.19	-0.62	3.2	0	0.01	3.18	-16.93	-14.03	80.84
-1223	89	692	19	10	-152	0.71	0.05	0.18	-0.67	3.2	0	0.01	3.17	-18.47	-10.61	88.47
-2866	3	-904	9	24	-87	0.68	0.06	0.19	-0.7	3.2	0	0	3.19	-20.17	-10.08	93.46
