# Supplementary material for: Image Generation for 2D-CNN Using Time-Series Signal Features from Foot Gesture Applied to Select Cobot Operating Mode
Source: Sensors (Basel). 2021 Aug 26;21(17):5743. doi: 10.3390/s21175743 (PMC8434500; doi:10.3390/s21175743)
Supplement: Supplementary file 1 [file sensors-21-05743-s001.zip › data_fadwa/Cigarette crush with the heel/cch17.xlsx]

## Sheet: Sheet1
3	12	16	0	1	-1	0.91	0.12	0.14	-0.36	2.96	2.96	3.13	3.13	-19.22	-9.78	45.02
1	2	-21	0	0	0	0.91	0.12	0.14	-0.36	3.17	2.97	3.08	3.12	-19.23	-9.78	45.03
10	-3	19	0	0	0	0.91	0.12	0.14	-0.36	3.17	2.98	3.09	3.12	-19.24	-9.78	45.04
-18	0	-11	0	-1	1	0.91	0.12	0.14	-0.36	2.99	2.99	3.1	3.11	-19.28	-9.78	45.06
2	-5	5	0	1	-1	0.91	0.12	0.14	-0.36	3.16	3	3.11	3.11	-19.28	-9.78	45.06
-3	8	2	0	0	0	0.91	0.12	0.14	-0.36	3.16	3.01	3.11	3.1	-19.29	-9.77	45.06
5	1	-15	0	0	0	0.91	0.12	0.14	-0.36	3.16	3.11	3.11	3.1	-19.31	-9.77	45.06
7	10	-6	0	0	1	0.91	0.12	0.14	-0.36	3.16	3.02	3.11	3.09	-19.31	-9.77	45.06
-11	-2	10	0	0	-1	0.91	0.12	0.14	-0.36	3.16	3.01	3.12	3.09	-19.32	-9.77	45.06
-2	-1	10	0	0	1	0.91	0.12	0.14	-0.36	3.16	3.01	3.09	3.09	-19.33	-9.77	45.06
-18	-1	-13	0	-1	0	0.91	0.12	0.14	-0.36	3.16	3.01	3.12	3.09	-19.43	-9.79	45.09
7	3	11	0	0	0	0.91	0.12	0.14	-0.36	3.15	3.02	3.12	3.08	-19.43	-9.78	45.09
0	8	-5	0	0	0	0.91	0.12	0.14	-0.36	3.15	3.12	3.12	3.08	-19.42	-9.77	45.09
3	-3	-12	0	0	0	0.91	0.12	0.14	-0.36	3.15	3.02	3.12	3.08	-19.43	-9.76	45.09
-4	-6	-7	0	0	0	0.91	0.12	0.14	-0.36	3.15	3.03	3.12	3.08	-19.43	-9.76	45.09
-6	5	8	0	0	0	0.91	0.12	0.14	-0.36	3.15	3.02	3.12	3.08	-19.42	-9.75	45.08
4	5	2	0	0	0	0.91	0.12	0.14	-0.36	3.15	3.02	3.12	3.08	-19.43	-9.75	45.08
11	4	-11	0	0	0	0.91	0.12	0.14	-0.36	3.15	3.02	3.11	3.08	-19.41	-9.69	45.07
6	-4	5	0	0	-1	0.91	0.12	0.14	-0.36	3.02	3.02	3.11	3.08	-19.41	-9.69	45.07
2	-2	12	0	0	1	0.91	0.12	0.14	-0.36	3.15	3.02	3.11	3.08	-19.4	-9.69	45.08
2	6	-6	0	0	0	0.91	0.12	0.14	-0.36	3.15	3.02	3.11	3.08	-19.39	-9.68	45.07
-4	1	6	0	0	-1	0.91	0.12	0.14	-0.36	3.15	3.01	3.11	3.08	-19.39	-9.67	45.07
5	-3	1	-1	0	1	0.91	0.12	0.14	-0.36	3.15	3.01	3.1	3.08	-19.38	-9.67	45.07
-8	5	0	0	0	0	0.91	0.12	0.14	-0.36	3.15	3.01	3.08	3.08	-19.38	-9.66	45.07
0	-6	9	1	0	-1	0.91	0.12	0.14	-0.36	3.15	3	3.1	3.09	-19.38	-9.66	45.07
11	4	-8	0	0	1	0.91	0.12	0.14	-0.36	3.15	3	3.09	3.09	-19.37	-9.61	45.06
1	4	9	0	0	0	0.91	0.12	0.14	-0.36	3	3	3.09	3.09	-19.36	-9.61	45.06
-1	-1	-12	0	0	0	0.91	0.12	0.14	-0.36	3.15	3	3.09	3.09	-19.36	-9.6	45.06
1	1	-12	0	0	0	0.91	0.12	0.14	-0.36	3.15	3	3.09	3.09	-19.36	-9.6	45.06
0	2	2	-1	0	0	0.91	0.12	0.14	-0.36	3.15	2.99	3.08	3.09	-19.36	-9.6	45.06
-5	-2	8	1	0	0	0.91	0.12	0.14	-0.36	3.15	2.99	3.08	3.09	-19.36	-9.6	45.06
5	9	2	-1	0	-1	0.91	0.12	0.14	-0.36	3.15	2.99	3.08	3.1	-19.36	-9.6	45.06
-5	-9	-13	0	1	1	0.91	0.12	0.14	-0.36	3.15	2.97	3.08	3.1	-19.39	-9.64	45.07
-10	5	9	0	0	-1	0.91	0.12	0.14	-0.36	3.15	2.96	3.07	3.1	-19.39	-9.65	45.07
-7	-19	5	0	0	0	0.91	0.12	0.14	-0.36	3.16	2.95	3.07	3.1	-19.4	-9.65	45.08
8	12	-6	0	0	0	0.91	0.12	0.14	-0.36	3.15	3.07	3.07	3.1	-19.4	-9.66	45.08
6	-7	-10	0	0	0	0.91	0.12	0.14	-0.36	3.16	2.93	3.06	3.1	-19.41	-9.66	45.08
-3	3	8	0	0	0	0.91	0.12	0.14	-0.36	3.16	2.91	3.06	3.11	-19.41	-9.67	45.08
-3	-3	-1	0	0	0	0.91	0.12	0.14	-0.36	3.16	2.9	3.06	3.11	-19.41	-9.68	45.08
4	5	17	0	0	1	0.91	0.12	0.14	-0.36	3.16	2.89	3.11	3.11	-19.42	-9.68	45.09
-17	-3	-19	0	-1	0	0.91	0.12	0.14	-0.36	3.16	2.89	3.06	3.11	-19.47	-9.76	45.1
-2	-2	-1	0	0	0	0.91	0.12	0.14	-0.36	2.89	2.89	3.06	3.11	-19.47	-9.76	45.1
-3	-1	10	0	0	0	0.91	0.12	0.14	-0.36	3.16	2.89	3.06	3.11	-19.47	-9.76	45.1
0	-6	0	0	1	-1	0.91	0.12	0.14	-0.36	3.16	2.89	3.06	3.11	-19.47	-9.76	45.1
0	5	-12	0	0	1	0.91	0.12	0.14	-0.36	3.16	3.06	3.06	3.11	-19.47	-9.77	45.1
7	-1	0	0	-1	0	0.91	0.12	0.14	-0.36	3.16	2.87	3.06	3.12	-19.46	-9.77	45.1
-4	0	5	0	0	0	0.91	0.12	0.14	-0.36	3.16	2.87	3.06	3.11	-19.46	-9.77	45.1
5	1	-5	1	0	0	0.91	0.12	0.14	-0.36	3.16	2.88	3.05	3.11	-19.4	-9.72	45.06
-1	6	27	0	0	0	0.91	0.12	0.14	-0.36	3.16	2.88	3.04	3.11	-19.38	-9.71	45.05
6	1	-6	0	0	0	0.91	0.12	0.14	-0.36	3.15	2.89	3.04	3.11	-19.37	-9.7	45.05
7	-13	-1	0	0	0	0.91	0.12	0.14	-0.36	3.15	3.04	3.04	3.11	-19.38	-9.69	45.05
1	1	-18	0	0	0	0.91	0.12	0.14	-0.36	3.15	2.91	3.04	3.11	-19.38	-9.69	45.05
-2	12	-1	-1	0	0	0.91	0.12	0.14	-0.36	3.15	2.92	3.05	3.11	-19.37	-9.68	45.05
3	-10	8	1	0	0	0.91	0.12	0.14	-0.36	3.16	2.92	3.05	3.11	-19.36	-9.67	45.04
-9256	26831	-18084	-86	-17328	17388	0	0	0	0	3.16	2.91	3.05	3.11	180	0	180
9252	-26833	18101	86	17329	-17389	0.91	0.12	0.14	-0.36	3.15	2.9	3.05	3.11	-19.37	-9.69	45.03
2	6	-9	-1	0	0	0.91	0.12	0.14	-0.36	2.9	2.9	3.05	3.11	-19.37	-9.7	45.03
1	-5	7	1	0	1	0.91	0.12	0.14	-0.36	3.15	2.9	3.05	3.11	-19.38	-9.7	45.03
3	10	-1	0	0	0	0.91	0.12	0.14	-0.36	3.15	2.89	3.05	3.11	-19.38	-9.7	45.03
-10	-8	-4	0	0	-1	0.91	0.12	0.14	-0.36	3.15	3.05	3.05	3.11	-19.39	-9.71	45.04
3	2	9	-1	0	0	0.91	0.12	0.14	-0.36	3.16	2.88	3.04	3.11	-19.39	-9.71	45.04
2	5	-22	1	0	1	0.91	0.12	0.14	-0.36	3.16	2.88	3.05	3.11	-19.4	-9.71	45.04
-4	-7	-1	-1	-1	-1	0.91	0.12	0.14	-0.36	2.87	2.87	3.04	3.11	-19.42	-9.76	45.05
0	-1	5	0	0	1	0.91	0.12	0.14	-0.36	3.16	2.87	3.04	3.11	-19.42	-9.76	45.05
2	1	0	0	0	0	0.91	0.12	0.14	-0.36	3.16	2.87	3.04	3.12	-19.41	-9.76	45.04
-1	-4	-4	0	0	0	0.91	0.12	0.14	-0.36	3.16	2.85	3.04	3.12	-19.41	-9.76	45.05
-12	-1	-2	0	1	-1	0.91	0.12	0.14	-0.36	3.16	2.85	3.05	3.12	-19.42	-9.76	45.05
-2	8	5	0	0	0	0.91	0.12	0.14	-0.36	3.16	3.05	3.05	3.12	-19.42	-9.76	45.05
2	3	9	0	0	0	0.91	0.12	0.14	-0.36	3.16	2.82	3.04	3.12	-19.41	-9.77	45.05
-8	-9	-24	0	0	0	0.91	0.12	0.14	-0.36	3.16	2.81	3.04	3.12	-19.46	-9.86	45.07
-7	-1	-1	0	-1	0	0.91	0.12	0.14	-0.36	2.81	3.04	3.04	3.12	-19.46	-9.86	45.07
2	12	-2	1	0	0	0.91	0.12	0.14	-0.36	3.16	2.82	3.04	3.12	-19.46	-9.85	45.08
4	-7	0	0	0	1	0.91	0.12	0.14	-0.36	3.16	2.83	3.03	3.12	-19.45	-9.85	45.08
-3	-9	13	-1	0	0	0.91	0.12	0.14	-0.36	3.16	3.03	3.03	3.12	-19.44	-9.84	45.07
7	3	-11	0	0	0	0.91	0.12	0.14	-0.36	3.16	2.83	3.03	3.12	-19.43	-9.82	45.07
-2	0	7	0	0	0	0.91	0.12	0.14	-0.36	3.16	2.83	3.03	3.12	-19.42	-9.81	45.06
6	3	17	1	1	0	0.91	0.12	0.14	-0.36	3.16	2.83	3.03	3.12	-19.41	-9.8	45.06
4	-2	-5	-1	0	0	0.91	0.12	0.14	-0.36	3.16	2.82	3.03	3.16	-19.41	-9.8	45.06
-2	3	3	1	0	-1	0.91	0.12	0.14	-0.36	3.16	2.83	3.03	3.12	-19.41	-9.8	45.05
1	0	-9	-1	0	0	0.91	0.12	0.14	-0.36	2.84	2.84	3.04	3.12	-19.41	-9.8	45.05
-2	-7	-1	1	0	0	0.91	0.12	0.14	-0.36	3.16	2.84	3.04	3.12	-19.41	-9.81	45.05
7	7	3	-1	-1	0	0.91	0.12	0.14	-0.36	3.16	3.04	3.04	3.12	-19.42	-9.81	45.06
-6	5	-9	0	0	1	0.91	0.12	0.14	-0.36	3.16	3.04	3.04	3.12	-19.42	-9.81	45.05
-8	-2	-3	1	0	0	0.91	0.12	0.14	-0.36	3.16	3.04	3.04	3.12	-19.42	-9.81	45.06
14	3	34	0	1	-1	0.91	0.12	0.14	-0.36	3.16	2.88	3.05	3.12	-19.39	-9.77	45.04
0	-7	18	0	0	0	0.91	0.12	0.14	-0.36	3.16	2.87	3.05	3.11	-19.4	-9.77	45.04
-4	0	-21	0	0	0	0.91	0.12	0.14	-0.36	3.16	2.88	3.05	3.1	-19.42	-9.78	45.05
-3	-2	-18	0	0	1	0.91	0.12	0.14	-0.36	3.16	2.91	3.05	3.1	-19.44	-9.79	45.05
4	-2	-8	0	0	0	0.91	0.12	0.14	-0.36	2.92	2.92	3.06	3.1	-19.45	-9.8	45.05
-3	-6	-10	0	-1	0	0.91	0.12	0.14	-0.36	3.15	2.94	3.06	3.1	-19.46	-9.79	45.05
1	-3	9	0	0	0	0.91	0.12	0.14	-0.36	3.15	2.94	3.07	3.1	-19.46	-9.79	45.05
5	19	15	-1	1	-1	0.91	0.12	0.14	-0.36	3.15	2.94	3.08	3.1	-19.43	-9.75	45.03
-5	-5	8	0	0	0	0.91	0.12	0.14	-0.36	3.16	2.94	3.08	3.1	-19.44	-9.78	45.04
-4	-1	-15	0	0	0	0.91	0.12	0.14	-0.36	3.16	2.94	3.08	3.1	-19.46	-9.79	45.05
3	0	-5	0	0	0	0.91	0.12	0.14	-0.36	2.94	2.94	3.08	3.1	-19.46	-9.81	45.05
-4	-4	4	0	0	0	0.91	0.12	0.14	-0.36	3.15	2.94	3.09	3.1	-19.48	-9.82	45.05
2	-2	-7	0	0	0	0.91	0.12	0.14	-0.36	3.15	2.95	3.09	3.15	-19.48	-9.83	45.06
-6	8	3	1	0	0	0.91	0.12	0.14	-0.36	3.15	3.09	3.09	3.1	-19.49	-9.83	45.06
-3	-2	-1	-1	-1	1	0.91	0.12	0.14	-0.36	3.15	2.96	3.09	3.1	-19.49	-9.8	45.06
-3	-6	6	0	0	-1	0.91	0.12	0.14	-0.36	3.15	3.09	3.09	3.1	-19.48	-9.81	45.07
-3	2	-4	1	0	1	0.91	0.12	0.14	-0.36	3.15	2.97	3.1	3.1	-19.48	-9.81	45.07
-5	3	2	-1	0	0	0.91	0.12	0.14	-0.36	3.15	2.98	3.1	3.1	-19.48	-9.81	45.07
1	-2	1	1	0	0	0.91	0.12	0.14	-0.36	3.15	2.99	3.1	3.09	-19.48	-9.81	45.07
13	2	0	0	0	0	0.91	0.12	0.14	-0.36	3	3	3.1	3.09	-19.48	-9.8	45.06
-1	-4	-19	-1	0	0	0.91	0.12	0.14	-0.36	3.15	3	3.11	3.09	-19.47	-9.8	45.07
18	8	22	0	0	0	0.91	0.12	0.14	-0.36	3.15	3	3.11	3.09	-19.43	-9.75	45.05
-6	-4	-2	1	1	-1	0.91	0.12	0.14	-0.36	3.15	3	3.11	3.09	-19.43	-9.75	45.06
-1	1	4	0	0	0	0.91	0.12	0.14	-0.36	3.15	2.99	3.1	3.09	-19.44	-9.75	45.06
4	1	2	0	0	1	0.91	0.12	0.14	-0.36	3.15	2.98	3.1	3.1	-19.44	-9.75	45.06
-1	1	-1	0	0	-1	0.91	0.12	0.14	-0.36	3.15	2.98	3.1	3.1	-19.45	-9.76	45.06
1	11	5	-1	0	0	0.91	0.12	0.14	-0.36	3.15	2.98	3.1	3.1	-19.45	-9.76	45.06
-10	-5	-11	0	0	0	0.91	0.12	0.14	-0.36	3.16	2.97	3.1	3.1	-19.46	-9.77	45.07
2	-6	3	0	0	0	0.91	0.12	0.14	-0.36	3.16	2.97	3.1	3.1	-19.46	-9.77	45.07
-13	1	-23	0	0	0	0.91	0.12	0.14	-0.36	3.16	2.96	3.1	3.1	-19.53	-9.86	45.1
8	1	14	0	-1	1	0.91	0.12	0.14	-0.36	3.16	2.96	3.1	3.1	-19.53	-9.86	45.1
2	-1	6	0	0	-1	0.91	0.12	0.14	-0.36	3.16	2.96	3.1	3.1	-19.52	-9.86	45.09
-6	-3	-10	1	0	1	0.91	0.12	0.14	-0.36	3.16	2.96	3.09	3.11	-19.52	-9.86	45.09
0	3	-5	0	0	-1	0.91	0.12	0.14	-0.36	2.96	2.96	3.09	3.11	-19.52	-9.85	45.09
5	-9	-5	0	0	1	0.91	0.12	0.14	-0.36	3.16	2.96	3.09	3.11	-19.51	-9.85	45.1
-11	1	4	0	0	0	0.91	0.12	0.14	-0.36	3.16	2.96	3.09	3.11	-19.51	-9.84	45.1
10	13	11	-1	0	0	0.91	0.12	0.14	-0.36	3.16	3.09	3.09	3.11	-19.46	-9.77	45.09
4	-3	13	1	0	0	0.91	0.12	0.14	-0.36	3.16	2.96	3.09	3.11	-19.45	-9.77	45.09
7	0	-6	0	0	-1	0.91	0.12	0.14	-0.36	3.16	2.96	3.09	3.11	-19.45	-9.77	45.09
-3	0	6	0	0	0	0.91	0.12	0.14	-0.36	3.16	2.97	3.09	3.11	-19.46	-9.76	45.1
-4	-5	4	-1	0	1	0.91	0.12	0.14	-0.36	3.16	2.98	3.09	3.1	-19.45	-9.76	45.1
1	-4	-10	0	0	-1	0.91	0.12	0.14	-0.36	3.16	2.99	3.1	3.1	-19.45	-9.76	45.1
-2	3	0	1	0	0	0.91	0.12	0.14	-0.36	3	3	3.11	3.09	-19.45	-9.75	45.1
33	-2	10	0	-1	1	0.91	0.12	0.14	-0.36	3.15	3.05	3.12	3.07	-19.33	-9.62	45.06
2	1	-16	0	0	0	0.91	0.12	0.14	-0.36	3.07	3.07	3.13	3.06	-19.31	-9.58	45.04
6	2	0	0	-1	0	0.91	0.12	0.14	-0.36	3.14	3.1	3.13	3.04	-19.26	-9.54	45.04
1	6	23	0	0	0	0.91	0.12	0.14	-0.36	3.13	3.11	3.13	3.03	-19.22	-9.5	45.03
8	2	12	0	0	0	0.91	0.12	0.14	-0.36	3.12	3.13	3.13	3.03	-19.19	-9.46	45.01
9	2	3	0	1	0	0.91	0.12	0.14	-0.36	3.12	3.12	3.13	3.04	-19.15	-9.41	45
11	-3	-4	0	0	0	0.91	0.12	0.14	-0.36	3.12	3.1	3.11	3.08	-19.12	-9.37	44.99
-11	62	175	-3	6	-2	0.91	0.12	0.14	-0.36	2.53	2.53	2.97	3.14	-19.08	-9.44	45
12	587	334	-7	3	-2	0.91	0.12	0.14	-0.36	3.17	0	2.77	3.15	-19.09	-9.64	45.05
-421	21	515	-17	5	-7	0.91	0.12	0.14	-0.36	3.18	0	2.6	3.15	-18.97	-10.15	45.21
-173	-186	383	-22	-20	-5	0.91	0.11	0.15	-0.37	3.18	0	2.38	3.13	-18.34	-11.05	45.48
-16	-276	-293	-10	-1	-6	0.91	0.1	0.15	-0.37	3.18	0	2.2	3.12	-17.09	-11.98	45.79
147	-284	-208	-5	1	-4	0.91	0.08	0.16	-0.37	3.18	0	1.55	3.11	-15.73	-13.07	46.17
549	-352	-277	-2	3	1	0.91	0.06	0.16	-0.37	3.18	0	3.12	3.12	-14.31	-14.26	46.53
-44	-343	-411	4	3	1	0.91	0.05	0.17	-0.38	0	0	0.48	3.12	-13	-15.49	46.86
-68	-2165	-474	45	20	15	0.89	-0.04	0.22	-0.39	3.19	0	0.01	3.11	-7.04	-25.44	49.04
3	-110	-127	5	3	2	0.89	-0.04	0.23	-0.39	3.19	0	0.01	3.1	-7.27	-26.1	49.37
-53	36	-33	-1	-5	1	0.89	-0.04	0.24	-0.39	3.19	0	0	3.1	-7.45	-26.68	49.58
2	-158	-182	2	0	2	0.89	-0.04	0.24	-0.39	3.18	0	0	3.1	-7.51	-27.2	49.73
-67	-2	6	2	0	2	0.89	-0.04	0.24	-0.39	3.18	0	0	3.1	-7.66	-27.7	49.87
-29	-42	17	-2	0	0	0.88	-0.04	0.25	-0.39	3.18	0	0	3.11	-7.88	-28.18	50.05
-10	-308	-59	3	-2	1	0.88	-0.04	0.25	-0.39	3.18	0	0	3.11	-8.05	-28.65	50.2
2730	630	1019	-25	-51	75	0.89	-0.04	0.26	-0.36	0	0	0	3.19	-7.47	-29.99	46.29
1596	134	1162	-33	-2	58	0.9	-0.05	0.26	-0.34	3.19	0	0	3.11	-5.07	-29.92	42.2
529	785	480	-30	-32	70	0.92	-0.07	0.25	-0.29	3.19	0	0	3.1	-1.4	-29.4	35.56
-1920	911	-716	-10	-10	36	0.94	-0.08	0.23	-0.23	3.19	0	0	3.11	2.63	-28.56	27.16
-2702	644	-1092	10	2	-5	0.95	-0.09	0.23	-0.17	3.19	0	0	3.11	6.17	-27.63	18.67
-3192	-30	-1664	27	6	-32	0.96	-0.1	0.22	-0.11	3.19	0	0	3.11	8.8	-26.63	11.18
-2842	-401	-1095	34	15	-64	0.97	-0.1	0.22	-0.07	3.19	0	0	3.11	10.3	-25.91	5.67
895	-1240	927	75	73	-300	0.97	-0.05	0.2	-0.13	3.19	0	0.01	3.1	2.44	-23.91	15.16
271	747	211	15	10	-53	0.96	-0.04	0.21	-0.18	3.18	0	0	3.17	0.46	-24.52	21.37
1335	638	201	9	5	-27	0.95	-0.04	0.21	-0.24	3.17	0	0	3.12	-1.96	-24.69	28.81
1477	452	231	5	3	-9	0.93	-0.03	0.21	-0.3	3.17	0	0	3.13	-4.5	-24.38	36.7
2034	323	735	3	1	12	0.91	-0.02	0.21	-0.36	0	0	0	3.13	-7.04	-23.48	44.52
1512	-120	512	-5	-3	28	0.89	-0.01	0.21	-0.41	3.18	0	0	3.13	-9.1	-22.22	51.51
1690	62	735	-9	-5	42	0.87	-0.01	0.2	-0.46	3.18	0	0	3.13	-10.61	-20.73	57.31
-815	654	130	-159	-78	457	0.95	-0.07	0.16	-0.24	3.18	0	3.1	3.1	3.53	-20.2	28
-1699	262	-454	6	4	-7	0.97	-0.08	0.16	-0.17	3.18	0	0	3.07	6.31	-19.92	18.96
-2712	-58	-1058	13	7	-31	0.98	-0.09	0.16	-0.1	3.18	0	0	3.08	8.67	-19.71	10.59
-3134	-643	-1147	22	12	-62	0.98	-0.1	0.17	-0.05	3.18	0	0	3.19	10.48	-19.85	3.75
-1882	-718	-714	27	14	-78	0.98	-0.1	0.18	-0.01	0	0	0.01	3.09	11.63	-20.35	-0.79
-310	-715	-91	22	12	-71	0.98	-0.1	0.18	0.01	3.18	0	0.01	3.08	12.16	-21.05	-2.95
1833	-705	517	22	1	-51	0.98	-0.1	0.19	0.01	3.18	0	0	3.09	12.12	-21.62	-3.15
2404	-403	703	5	-9	-10	0.98	-0.1	0.19	0	3.17	0	0	3.1	11.67	-21.48	-2.42
8892	2033	2794	12	30	-73	0.85	-0.03	0.19	-0.5	3.17	0	0	3.12	-8.49	-20.12	62.58
460	-349	333	-19	-14	65	0.84	-0.03	0.18	-0.51	3.17	0	0	3.12	-8.39	-19.26	64.18
-1715	-843	-629	-18	-1	43	0.84	-0.03	0.18	-0.51	3.18	0	0	3.12	-8.11	-19.04	64.15
-1963	-648	-823	0	7	4	0.84	-0.03	0.18	-0.51	3.18	0	0	3.13	-8.23	-19.37	63.74
-835	-144	225	-8	1	3	0.84	-0.03	0.18	-0.5	3.18	0	3.12	3.12	-8.38	-19.75	63.28
-326	-180	-258	-7	-2	5	0.85	-0.03	0.19	-0.5	3.19	0	0	3.11	-8.35	-20.37	62.62
832	-108	210	-9	-6	19	0.85	-0.03	0.19	-0.49	3.19	0	0	3.11	-7.95	-21.01	61.56
-4007	-215	-1481	60	-14	-65	0.97	-0.09	0.19	-0.14	3.19	0	0	3.11	7.03	-23.14	15.12
462	8	54	5	5	-9	0.97	-0.08	0.19	-0.15	3.19	0	0.01	3.09	6.19	-22.82	16.2
86	18	-131	7	4	-10	0.97	-0.07	0.19	-0.16	3.18	0	0.01	3.1	5.13	-22.6	17.61
-555	127	-288	12	8	-16	0.96	-0.06	0.19	-0.17	3.18	0	0	3.17	3.71	-22.52	19.5
-1122	139	-109	8	8	-32	0.96	-0.05	0.19	-0.19	3.17	0	0	3.11	1.81	-22.67	22.24
-83	461	503	-6	4	-43	0.95	-0.04	0.19	-0.22	3.17	0	0	3.12	-0.21	-22.87	26.21
1194	308	-67	6	1	-15	0.95	-0.03	0.19	-0.26	3.17	0	0	3.12	-2.19	-22.69	30.91
1561	1076	1103	-38	-13	155	0.9	0.08	0.15	-0.4	3.16	0	0	3.13	-15.96	-11.93	49.45
169	4	-279	0	-5	1	0.9	0.09	0.15	-0.4	3.16	0	0	3.13	-16.48	-11.55	49.31
141	-111	-634	13	-3	3	0.9	0.09	0.15	-0.4	3.16	0	0.01	3.13	-17.02	-10.98	49.12
-101	387	683	3	8	-3	0.9	0.1	0.14	-0.4	3.16	0	0.09	3.12	-17.88	-10.2	48.96
6	215	220	-10	0	2	0.9	0.11	0.14	-0.39	3.15	0	1.12	3.12	-18.55	-9.61	48.75
-103	92	-57	-6	1	-3	0.9	0.12	0.14	-0.39	3.15	0	1.41	3.12	-19.19	-9.28	48.56
-320	240	329	-21	-10	-6	0.9	0.12	0.14	-0.39	3.15	0	1.66	3.12	-19.5	-9.07	48.43
163	-82	-244	0	-1	-1	0.9	0.12	0.14	-0.39	3.15	1.18	1.98	3.12	-19.47	-9.01	48.37
238	-71	-393	-1	4	-1	0.9	0.13	0.14	-0.39	3.15	2.18	2.44	3.11	-19.84	-8.93	48.17
-29	-2	-1	0	0	0	0.9	0.13	0.14	-0.39	3.15	2.45	2.65	3.11	-19.87	-8.96	48.16
-1	-6	-5	0	-1	0	0.9	0.13	0.14	-0.39	3.14	2.59	2.75	3.11	-19.89	-8.99	48.15
-7	-5	-7	-1	0	0	0.9	0.13	0.14	-0.39	3.14	2.69	2.79	3.09	-19.89	-9.02	48.13
-14	4	24	0	0	0	0.9	0.13	0.14	-0.39	3.14	2.73	2.78	3.08	-19.89	-9.04	48.11
-3	-7	3	0	0	0	0.9	0.13	0.14	-0.39	3.14	2.78	2.82	3.07	-19.88	-9.06	48.08
2	11	-11	1	0	0	0.9	0.13	0.14	-0.39	3.13	2.84	2.86	3.07	-19.87	-9.08	48.07
-38	-10	14	0	0	0	0.9	0.13	0.14	-0.39	3.13	2.86	2.89	3.06	-20.08	-9.08	48.03
19	1	-6	0	0	0	0.9	0.13	0.14	-0.39	3.12	2.89	3.06	3.06	-20.09	-9.08	48.03
-3	-1	-2	1	0	-1	0.9	0.13	0.14	-0.39	3.12	2.89	2.93	3.06	-20.09	-9.07	48.03
-9	3	-9	-1	0	0	0.9	0.13	0.14	-0.39	3.12	2.89	2.93	3.06	-20.1	-9.08	48.03
9	1	12	0	0	1	0.9	0.13	0.14	-0.39	2.86	2.86	2.93	3.07	-20.11	-9.08	48.04
-8	1	3	0	0	-1	0.9	0.13	0.14	-0.39	3.12	2.81	2.93	3.07	-20.12	-9.08	48.04
-6	4	6	1	0	0	0.9	0.13	0.14	-0.39	3.13	2.79	2.94	3.08	-20.13	-9.09	48.04
8	-8	4	0	0	0	0.9	0.13	0.14	-0.39	2.77	2.77	2.93	3.08	-20.15	-9.1	48.04
