# Supplementary material for: Image Generation for 2D-CNN Using Time-Series Signal Features from Foot Gesture Applied to Select Cobot Operating Mode
Source: Sensors (Basel). 2021 Aug 26;21(17):5743. doi: 10.3390/s21175743 (PMC8434500; doi:10.3390/s21175743)
Supplement: Supplementary file 1 [file sensors-21-05743-s001.zip › data_fadwa/Cigarette crush with the heel/cch18.xlsx]

## Sheet: Sheet1
-34	0	-13	0	0	0	-0.66	-0.17	-0.07	0.72	3.18	2.77	3.05	3.13	-20.07	8.86	93.24
1	-7	-7	0	0	0	-0.66	-0.17	-0.07	0.72	3.18	2.75	3.12	3.12	-20.1	8.87	93.25
-7	-3	-6	0	0	0	-0.66	-0.17	-0.07	0.72	3.18	2.75	3.05	3.12	-20.12	8.87	93.25
-2	8	3	0	0	0	-0.66	-0.18	-0.07	0.72	3.18	2.71	3.05	3.12	-20.13	8.87	93.25
1	1	4	0	0	0	-0.66	-0.18	-0.07	0.72	3.18	2.71	3.05	3.12	-20.15	8.88	93.25
-4	2	-10	0	0	0	-0.66	-0.18	-0.07	0.72	3.18	2.72	3.05	3.12	-20.16	8.88	93.25
-7	-5	4	0	0	0	-0.66	-0.18	-0.07	0.72	3.18	3.05	3.05	3.12	-20.16	8.88	93.25
6	0	-4	0	-1	0	-0.66	-0.18	-0.07	0.72	3.18	2.74	3.12	3.12	-20.14	8.89	93.26
0	2	0	-1	0	1	-0.66	-0.18	-0.07	0.72	3.18	2.75	3.05	3.12	-20.13	8.89	93.26
5	1	14	1	0	0	-0.66	-0.18	-0.07	0.72	3.18	2.76	3.05	3.12	-20.11	8.89	93.26
4	-1	-2	0	0	-1	-0.66	-0.17	-0.07	0.72	3.18	2.77	3.05	3.18	-20.1	8.89	93.26
0	-7	-1	0	0	1	-0.66	-0.17	-0.07	0.72	3.18	2.77	3.05	3.12	-20.09	8.89	93.26
9	-6	-4	0	0	0	-0.66	-0.17	-0.07	0.72	3.18	2.77	3.05	3.12	-20.07	8.89	93.27
-4	2	6	0	0	0	-0.66	-0.17	-0.07	0.72	3.18	2.78	3.05	3.12	-20.07	8.89	93.27
11	8	-11	0	0	0	-0.66	-0.17	-0.07	0.72	3.18	2.8	3.06	3.12	-20	8.91	93.27
-2	0	1	0	0	0	-0.66	-0.17	-0.07	0.72	3.18	3.06	3.12	3.12	-20	8.91	93.27
4	9	17	0	0	0	-0.66	-0.17	-0.07	0.72	3.18	2.87	3.07	3.12	-19.99	8.92	93.27
-2	-5	14	0	0	-1	-0.66	-0.17	-0.07	0.72	3.18	2.88	3.07	3.12	-19.97	8.93	93.26
2	-6	-6	0	0	0	-0.66	-0.17	-0.07	0.72	3.18	2.89	3.08	3.18	-19.96	8.93	93.26
-1	4	-2	0	0	1	-0.66	-0.17	-0.07	0.72	3.18	2.89	3.12	3.12	-19.96	8.92	93.27
4	6	-3	0	0	0	-0.66	-0.17	-0.07	0.72	3.18	2.89	3.08	3.12	-19.95	8.93	93.27
-4	6	3	0	0	-1	-0.66	-0.17	-0.07	0.72	3.18	2.89	3.08	3.12	-19.95	8.93	93.27
0	2	-9	-1	1	0	-0.66	-0.17	-0.07	0.72	3.18	2.88	3.08	3.12	-19.98	8.95	93.27
1	-2	8	1	0	0	-0.66	-0.17	-0.07	0.72	3.18	2.88	3.08	3.18	-19.99	8.94	93.27
0	4	-13	0	0	0	-0.66	-0.17	-0.07	0.72	3.18	2.88	3.08	3.12	-19.99	8.95	93.27
-3	-14	-2	0	0	0	-0.66	-0.17	-0.07	0.72	3.18	2.88	3.07	3.12	-19.99	8.95	93.28
3	2	-4	0	0	0	-0.66	-0.17	-0.07	0.72	3.18	2.88	3.07	3.12	-19.99	8.95	93.28
-6	6	-5	0	0	0	-0.66	-0.17	-0.07	0.72	3.18	2.88	3.07	3.18	-20	8.96	93.28
-4	4	14	-1	0	0	-0.66	-0.17	-0.07	0.72	3.18	2.87	3.07	3.12	-20	8.95	93.29
2	-9	0	1	0	0	-0.66	-0.17	-0.07	0.72	3.18	2.86	3.07	3.18	-20.04	8.95	93.3
2	0	-1	-1	0	0	-0.66	-0.17	-0.07	0.72	3.18	3.07	3.07	3.12	-20.04	8.95	93.3
0	3	11	1	0	1	-0.66	-0.17	-0.07	0.72	3.18	2.86	3.07	3.12	-20.04	8.95	93.3
-3	4	-8	-1	0	-1	-0.66	-0.17	-0.07	0.72	3.18	2.86	3.07	3.12	-20.05	8.95	93.3
4	2	-8	1	0	0	-0.66	-0.17	-0.07	0.72	3.18	2.86	3.12	3.12	-20.05	8.95	93.3
-12	-8	-7	0	-1	0	-0.66	-0.17	-0.07	0.72	3.18	2.86	3.07	3.12	-20.05	8.95	93.3
6	4	5	0	1	0	-0.66	-0.17	-0.07	0.72	3.18	2.86	3.07	3.12	-20.06	8.94	93.3
2	-2	11	0	-1	0	-0.66	-0.17	-0.07	0.72	3.18	3.07	3.07	3.12	-20.04	8.96	93.31
8	1	-8	-1	0	0	-0.66	-0.17	-0.07	0.72	3.18	2.86	3.07	3.12	-20.04	8.95	93.31
3	1	16	0	0	0	-0.66	-0.17	-0.07	0.72	3.18	2.86	3.07	3.12	-20.04	8.95	93.31
-4	3	-1	1	0	0	-0.66	-0.17	-0.07	0.72	3.18	2.86	3.12	3.12	-20.03	8.95	93.31
3	-1	-2	0	0	0	-0.66	-0.17	-0.07	0.72	3.18	2.86	3.07	3.12	-20.03	8.96	93.31
2	-4	-9	0	1	1	-0.66	-0.17	-0.07	0.72	3.18	2.86	3.07	3.12	-20.03	8.96	93.32
-5	-4	5	0	-1	-1	-0.66	-0.17	-0.07	0.72	3.18	2.87	3.07	3.12	-20.03	8.96	93.32
24622	-22490	-31764	-83	-13876	-9546	0	0	0	0	3.18	2.89	3.08	3.12	180	0	-180
-24612	22489	31741	83	13875	9547	-0.66	-0.17	-0.07	0.72	3.18	2.95	3.09	3.17	-19.92	8.98	93.32
11	3	23	0	0	0	-0.66	-0.17	-0.07	0.72	3.17	3.11	3.11	3.08	-19.87	8.98	93.32
-1	4	12	0	0	0	-0.66	-0.17	-0.07	0.72	3.17	3.04	3.12	3.06	-19.82	8.99	93.32
4	8	11	0	0	0	-0.66	-0.17	-0.07	0.72	3.16	3.06	3.13	3.03	-19.77	8.99	93.32
5	-4	-18	0	0	0	-0.66	-0.17	-0.07	0.72	3.16	3.08	3.03	3.03	-19.71	9	93.33
8	1	-14	0	-1	0	-0.66	-0.17	-0.07	0.72	3.16	3.09	3.13	3.04	-19.66	9	93.33
8	-2	20	0	0	0	-0.66	-0.17	-0.07	0.72	3.16	3.08	3.12	3.06	-19.59	8.99	93.34
38	3	24	-1	4	-1	-0.66	-0.17	-0.07	0.72	3.16	3.09	3.09	3.11	-19.43	8.96	93.37
-9	1	14	0	0	0	-0.66	-0.17	-0.07	0.72	3.17	2.67	3.05	3.13	-19.46	8.96	93.38
0	4	23	0	0	0	-0.66	-0.17	-0.07	0.72	3.18	1.61	2.95	3.14	-19.5	8.94	93.38
-9	11	23	-1	1	0	-0.66	-0.17	-0.07	0.72	3.18	0	2.76	3.14	-19.56	8.92	93.39
-6	-23	-6	-1	1	-1	-0.66	-0.17	-0.07	0.72	3.19	0	2.64	3.14	-19.65	8.86	93.4
-22	15	33	-3	2	0	-0.66	-0.17	-0.07	0.72	3.19	0	2.46	3.14	-19.77	8.76	93.43
-48	18	148	-4	3	-2	-0.66	-0.17	-0.08	0.72	3.19	0	2.1	3.13	-19.97	8.55	93.46
129	-1884	-405	-34	-13	-11	-0.65	-0.08	-0.17	0.73	3.19	0	1.82	3.11	-20.82	-5.49	97.5
122	-235	-146	2	3	2	-0.65	-0.08	-0.17	0.73	3.19	1.88	1.88	3.1	-20.91	-6.7	97.88
-2	-329	-381	5	4	3	-0.65	-0.07	-0.18	0.73	3.19	0	1.51	3.09	-21.12	-7.79	98.22
-8	-124	37	5	-2	0	-0.65	-0.06	-0.19	0.73	3.19	0	0.82	3.09	-21.29	-8.75	98.53
-58	-123	-16	5	-1	1	-0.65	-0.06	-0.19	0.73	3.19	0	3.09	3.09	-21.43	-9.55	98.81
18	-105	26	5	0	0	-0.65	-0.05	-0.2	0.73	3.19	0	0.01	3.1	-21.52	-10.22	99.06
62	-157	-291	6	-1	2	-0.65	-0.05	-0.2	0.73	3.19	0	0.01	3.11	-21.57	-10.76	99.26
26285	-8675	-7399	15184	35	-2518	-0.65	-0.05	-1.56	-0.77	3.19	0	0.01	3.19	66.57	nan	-100.87
-26430	8819	8139	-15173	-29	2532	-0.65	-0.06	-0.21	0.73	3.19	0	0.01	3.12	-23.28	-10.09	99.32
135	-27	16	-2	0	6	-0.65	-0.06	-0.21	0.73	3.19	0	0	3.19	-23.39	-10.25	99.05
40	12	88	-3	0	4	-0.65	-0.06	-0.21	0.73	3.19	0	0	3.12	-23.51	-10.46	98.65
182	-11	106	-3	-3	4	-0.65	-0.06	-0.21	0.72	3.19	0	0	3.12	-23.55	-10.76	98.11
1103	35	420	-8	-14	21	-0.66	-0.06	-0.21	0.72	3.19	0	0	3.11	-23.2	-11.25	97.19
1480	99	375	-11	-13	36	-0.67	-0.05	-0.21	0.71	3.19	0	3.11	3.11	-22.25	-12.08	95.31
1379	342	571	-18	-23	55	-0.69	-0.04	-0.21	0.69	3.19	0	0.01	3.12	-20.49	-13.24	91.92
-6260	-232	-1688	70	37	-185	-0.83	-0.01	-0.18	0.53	3.19	0	0.02	3.11	-12.73	-17.21	66.75
-990	94	-216	2	3	-28	-0.82	-0.01	-0.18	0.54	3.19	0.02	0.02	3.11	-13.08	-16.71	68.68
-2257	92	-796	8	19	-60	-0.81	-0.02	-0.18	0.56	3.19	0.01	0.01	3.13	-14.09	-16.27	72
-650	606	-278	17	18	-75	-0.78	-0.02	-0.19	0.6	3.19	0	0.01	3.14	-15.93	-15.47	77.58
2251	658	780	12	7	-39	-0.74	-0.03	-0.19	0.65	3.19	0	0.01	3.14	-17.49	-13.94	84.63
2652	655	640	0	1	1	-0.69	-0.04	-0.19	0.69	3.19	0	0.01	3.14	-18.5	-12	91.93
2934	323	1008	-3	-4	31	-0.65	-0.04	-0.18	0.74	3.19	0	0.01	3.13	-18.86	-10.03	98.57
-1029	-427	-557	-132	-71	445	-0.78	0.02	-0.18	0.6	0	0	1.04	3.11	-11.43	-17.15	77.22
-1991	-5	-675	10	4	-23	-0.81	0.02	-0.18	0.56	3.19	0	1.3	3.1	-10.23	-18.59	70.81
-1794	-427	-461	12	7	-36	-0.83	0.03	-0.19	0.52	3.19	0	0.99	3.1	-9.31	-19.82	65.33
-2116	-479	-783	18	8	-53	-0.85	0.03	-0.19	0.49	3.19	1.19	1.19	3.1	-8.87	-20.88	61.23
-1603	-482	-951	24	14	-69	-0.86	0.02	-0.2	0.47	3.19	0	1.24	3.08	-9.14	-21.71	59.16
1190	-548	414	29	1	-61	-0.86	0.02	-0.21	0.47	3.19	0	0.92	3.1	-9.8	-21.94	59.21
2421	-163	1083	5	-12	-12	-0.86	0.02	-0.2	0.48	3.18	0	3.12	3.12	-9.91	-21.29	60.03
10324	1797	3378	-16	16	38	-0.55	-0.03	-0.16	0.82	3.18	0	0.04	3.13	-17.11	-7.45	113.26
-2921	-785	-765	-21	18	19	-0.56	-0.03	-0.16	0.82	3.19	0	1.13	3.19	-17.29	-7.58	112.64
-1161	-374	-99	-9	6	5	-0.56	-0.03	-0.17	0.81	3.19	1.11	1.11	3.11	-18	-7.8	111.94
600	-171	96	-14	-7	27	-0.57	-0.03	-0.17	0.8	3.19	0	1.2	3.09	-18.51	-8.46	110.78
1436	2	231	-6	-35	51	-0.59	-0.02	-0.18	0.79	3.19	0	1.33	3.05	-18.18	-9.7	108.38
154	437	60	-18	-21	56	-0.62	-0.01	-0.18	0.77	3.19	1.2	1.2	3.04	-17.02	-11.4	104.19
-1011	386	-386	-9	-4	33	-0.65	0	-0.18	0.74	3.19	0	1.21	3.05	-15.8	-13.32	98.7
-9018	-1186	-2820	107	68	-343	-0.8	0.01	-0.2	0.57	3.18	0	1.03	3.05	-12.96	-19.11	73.48
194	438	21	15	12	-51	-0.77	0	-0.2	0.61	0	0	0.43	3.08	-14.84	-18.15	78.87
1336	592	345	9	4	-27	-0.73	-0.01	-0.2	0.65	3.17	0	0.47	3.1	-16.51	-16.58	85.22
1822	437	360	5	3	-8	-0.7	-0.02	-0.2	0.69	3.17	0	0.17	3.11	-17.85	-14.6	91.9
2451	198	703	-1	-4	17	-0.66	-0.02	-0.19	0.73	3.18	0.63	0.63	3.11	-18.59	-12.45	98.28
2493	63	742	-8	-12	44	-0.62	-0.03	-0.18	0.76	3.18	0	0.95	3.11	-18.53	-10.46	103.58
