# Supplementary material for: Image Generation for 2D-CNN Using Time-Series Signal Features from Foot Gesture Applied to Select Cobot Operating Mode
Source: Sensors (Basel). 2021 Aug 26;21(17):5743. doi: 10.3390/s21175743 (PMC8434500; doi:10.3390/s21175743)
Supplement: Supplementary file 1 [file sensors-21-05743-s001.zip › data_fadwa/Cigarette crush with the heel/cch19.xlsx]

## Sheet: Sheet1
0	0	-19	0	0	0	0.96	0.1	0.16	-0.22	3.17	2.9	3.01	3.13	-15.6	-15.12	28.27
-1	-8	-1	0	0	0	0.96	0.1	0.16	-0.22	3.17	2.92	3.02	3.13	-15.6	-15.13	28.27
7	5	0	0	0	0	0.96	0.1	0.16	-0.22	3.17	2.93	3.13	3.13	-15.6	-15.13	28.27
-3	-5	5	1	0	0	0.96	0.1	0.16	-0.22	3.17	2.93	3.03	3.13	-15.6	-15.13	28.3
-2	5	0	0	0	0	0.96	0.1	0.16	-0.22	3.17	2.93	3.03	3.13	-15.6	-15.14	28.31
5	-5	16	0	0	0	0.96	0.1	0.16	-0.22	2.92	2.92	3.03	3.12	-15.6	-15.14	28.32
-2	10	-12	0	0	0	0.96	0.1	0.16	-0.22	3.17	2.91	3.02	3.12	-15.61	-15.14	28.32
1	-9	6	0	0	0	0.96	0.1	0.16	-0.22	3.17	2.91	3.02	3.12	-15.62	-15.14	28.33
-4	7	-6	0	0	0	0.96	0.1	0.16	-0.22	3.17	2.91	3.02	3.12	-15.62	-15.15	28.34
-3	-5	-14	0	0	0	0.96	0.1	0.16	-0.22	3.17	2.91	3.02	3.12	-15.63	-15.16	28.34
-8	10	4	0	-1	0	0.96	0.1	0.16	-0.22	3.17	2.92	3.03	3.12	-15.67	-15.16	28.38
5	3	7	0	0	1	0.96	0.1	0.16	-0.22	3.17	2.93	3.03	3.11	-15.68	-15.15	28.38
2	-1	3	0	0	-1	0.96	0.1	0.16	-0.22	3.17	2.94	3.03	3.1	-15.68	-15.14	28.38
1	-1	-1	0	0	0	0.96	0.1	0.16	-0.22	3.17	2.94	3.03	3.09	-15.68	-15.13	28.38
4	5	8	0	0	1	0.96	0.1	0.16	-0.22	3.16	2.95	3.03	3.09	-15.68	-15.12	28.38
-7	1	-4	0	0	0	0.96	0.1	0.16	-0.22	3.16	2.96	3.02	3.09	-15.69	-15.11	28.38
3	-2	7	0	0	0	0.96	0.1	0.16	-0.22	3.16	2.97	3.03	3.09	-15.7	-15.11	28.38
-2	-4	-13	0	0	0	0.96	0.1	0.16	-0.22	3.16	2.99	3.04	3.1	-15.7	-15.1	28.38
9	-5	-23	-1	-1	-1	0.96	0.1	0.16	-0.22	3.16	3.02	3.08	3.11	-15.61	-14.96	28.39
1	2	24	0	0	0	0.96	0.1	0.16	-0.22	3.17	3.05	3.09	3.17	-15.56	-14.93	28.37
7	-6	23	0	0	0	0.96	0.1	0.16	-0.22	3.17	3.06	3.1	3.12	-15.51	-14.9	28.37
9	0	12	0	0	0	0.96	0.1	0.16	-0.22	3.17	3.06	3.11	3.13	-15.48	-14.87	28.36
9	-1	-10	0	1	0	0.96	0.1	0.16	-0.22	3.06	3.06	3.11	3.13	-15.45	-14.85	28.36
-3	1	-3	0	0	0	0.96	0.1	0.16	-0.22	3.18	3.06	3.11	3.13	-15.42	-14.84	28.36
19	-5	-4	0	0	0	0.96	0.1	0.16	-0.22	3.18	3.05	3.11	3.13	-15.4	-14.82	28.36
-30	-22	-8	1	2	0	0.96	0.1	0.16	-0.22	3.18	3.03	3.1	3.18	-15.47	-15.01	28.46
-6	1	-15	0	-1	0	0.96	0.1	0.16	-0.22	3.18	3.02	3.08	3.13	-15.5	-15.03	28.48
-1	9	4	0	-1	0	0.96	0.1	0.16	-0.22	3.18	3.01	3.06	3.12	-15.52	-15.03	28.48
5	-5	13	0	1	0	0.96	0.1	0.16	-0.22	3.18	2.99	3.03	3.11	-15.54	-15.02	28.5
0	14	9	0	0	0	0.96	0.1	0.16	-0.22	3.17	2.98	3.01	3.11	-15.56	-15.01	28.51
-6	1	4	1	1	0	0.96	0.1	0.16	-0.22	3.17	2.97	2.99	3.11	-15.6	-15.02	28.52
3	6	-21	0	-1	1	0.96	0.1	0.16	-0.22	2.97	2.97	2.97	3.11	-15.64	-15.03	28.54
16	27	11	-1	0	0	0.96	0.1	0.16	-0.22	3.17	2.95	2.95	3.1	-15.68	-14.83	28.49
1	6	-8	0	0	0	0.96	0.1	0.16	-0.22	3.16	2.92	2.94	3.1	-15.69	-14.85	28.49
-10	0	8	0	0	-1	0.96	0.1	0.16	-0.22	3.16	2.89	2.93	3.09	-15.7	-14.86	28.49
8	-2	-1	0	0	1	0.96	0.1	0.16	-0.22	3.16	2.86	2.92	3.09	-15.72	-14.87	28.5
1	-3	-15	0	0	-1	0.96	0.1	0.16	-0.22	3.16	2.85	2.92	3.1	-15.74	-14.88	28.5
-2	1	-5	0	0	0	0.96	0.1	0.16	-0.22	3.16	2.78	2.89	3.11	-15.75	-14.9	28.51
-2	-4	-16	0	0	0	0.96	0.1	0.16	-0.22	3.17	2.18	2.74	3.13	-15.76	-14.91	28.51
-287	3	592	-28	9	-9	0.96	0.09	0.17	-0.23	3.18	0	2.13	3.14	-14.95	-16.16	28.75
-170	35	225	-12	-6	-4	0.96	0.08	0.17	-0.23	3.19	0	3.14	3.19	-14.2	-16.83	28.87
69	-173	-200	-4	-3	-3	0.95	0.07	0.17	-0.23	3.19	0	1.38	3.14	-13.16	-17.44	29
76	-231	-265	0	-1	0	0.95	0.06	0.18	-0.23	3.19	0	0.81	3.13	-12.06	-18.03	29.13
124	-184	-97	1	3	1	0.95	0.05	0.18	-0.23	3.19	0	1.4	3.19	-10.96	-18.61	29.24
-41	-123	92	-3	1	0	0.95	0.04	0.18	-0.23	3.19	0	1.73	3.08	-9.87	-19.3	29.32
4	-220	-52	-3	-1	0	0.95	0.03	0.19	-0.24	3.19	0	1.86	3.04	-8.69	-20.02	29.37
-84	-132	64	-5	-2	-2	0.95	0.02	0.19	-0.24	3.18	1.84	1.84	2.99	-7.42	-20.76	29.39
563	-2828	-1641	32	-1	13	0.93	-0.14	0.22	-0.26	3.17	0	1.95	2.93	9.55	-28.94	28.39
109	-229	-416	14	-6	4	0.93	-0.14	0.22	-0.26	3.15	0	1.8	2.93	10.03	-29.06	28.26
-267	-73	44	9	-1	0	0.93	-0.14	0.22	-0.26	3.15	0	1.6	3.15	10.22	-28.95	28.17
-49	35	424	1	0	-3	0.93	-0.14	0.22	-0.26	3.15	0	1.39	2.95	10.25	-28.79	28.23
133	28	370	-2	0	-1	0.93	-0.14	0.22	-0.26	3.15	0	1.21	2.97	10.33	-28.58	28.32
60	-10	21	1	2	2	0.93	-0.15	0.22	-0.26	3.16	0	0.82	3	10.42	-28.41	28.36
51	0	-59	3	0	1	0.93	-0.15	0.21	-0.26	3.16	0	0.3	3.02	10.44	-28.23	28.43
400	465	487	10	27	9	0.93	-0.12	0.21	-0.26	0	0	0	3.08	7.07	-26.96	29.46
561	-7	339	-8	7	10	0.93	-0.11	0.21	-0.26	3.17	0	3.11	3.11	6.46	-27.31	29.44
850	180	791	-26	0	24	0.94	-0.11	0.22	-0.25	3.18	0	0	3.1	6.35	-27.82	28.71
417	90	180	-10	-18	29	0.94	-0.11	0.22	-0.24	3.18	0	0	3.06	6.93	-28.24	26.86
1690	155	800	-18	-26	43	0.94	-0.12	0.22	-0.22	3.18	0	0	3.05	8.28	-28.05	23.73
1952	686	1414	-28	-36	78	0.95	-0.13	0.21	-0.18	3.18	0	0	3.06	10.7	-26.76	18.36
-1084	928	-656	-19	-14	59	0.96	-0.14	0.2	-0.12	3.18	0	0	3.05	13.62	-24.84	10.71
-11855	-438	-4329	147	71	-402	0.97	-0.12	0.21	0.08	3.18	0	0	3.06	17.11	-22.93	-13.07
-1540	887	-867	27	22	-95	0.97	-0.12	0.22	0.03	3.18	0	0	3.09	15.27	-24.88	-6.73
1078	1211	148	27	17	-70	0.97	-0.11	0.23	-0.05	3.17	0	3.11	3.11	12.05	-26.84	2.56
2573	1250	1003	11	7	-26	0.96	-0.09	0.23	-0.13	3.17	0	0	3.13	7.68	-27.98	13.68
3026	649	1016	3	3	7	0.95	-0.08	0.23	-0.22	3.17	0	0	3.13	3	-27.95	25.16
3329	80	1168	-8	-7	38	0.93	-0.06	0.22	-0.3	3.18	0	0	3.12	-1.22	-26.81	35.78
3043	-468	929	-18	-18	69	0.91	-0.05	0.21	-0.36	3.18	0	0	3.1	-4.22	-24.83	44.3
2103	-481	860	-26	-18	84	0.89	-0.04	0.2	-0.4	3.18	0	0	3.07	-5.78	-22.54	49.95
-11885	-471	-4195	-140	-40	350	0.98	-0.13	0.17	0.04	3.18	0	3.03	3.03	15.87	-18.91	-7.51
-3645	-768	-1342	35	16	-93	0.97	-0.13	0.18	0.08	3.18	0	0	3.05	17.37	-19.46	-12.54
-1076	-887	-353	39	14	-106	0.97	-0.13	0.19	0.09	3.18	0	0	3.06	18.04	-20.64	-14.4
3424	-900	1203	26	-20	-49	0.97	-0.13	0.2	0.09	3.18	0	0	3.07	17.48	-21.01	-13.42
2365	-370	967	0	-8	-7	0.97	-0.12	0.19	0.07	3.17	0	0.01	3.08	16.48	-20.57	-11.79
779	-128	282	3	13	-19	0.97	-0.12	0.19	0.06	3.17	0	0.01	3.1	15.52	-20.41	-9.8
-477	-43	-46	-1	19	-30	0.98	-0.11	0.19	0.04	3.17	0	0.01	3.11	14.65	-20.81	-7.16
7912	216	1492	-34	-18	202	0.92	-0.05	0.18	-0.36	3.17	0	0.01	3.09	-2.04	-20.89	42.95
-1924	8	-1591	24	-13	23	0.93	-0.05	0.17	-0.33	3.16	0	0	3.08	-1.75	-20.23	39.47
-3157	261	328	15	29	-30	0.94	-0.03	0.17	-0.3	3.15	0	3.07	3.07	-2.63	-19.71	36.52
-405	20	-437	11	13	-36	0.94	-0.02	0.17	-0.29	3.15	0	0	3.1	-4.06	-19.74	34.98
996	166	375	8	-9	2	0.94	0	0.17	-0.28	3.16	0	0.77	3.08	-5.54	-19.14	33.78
-455	212	-109	10	6	-2	0.95	0.02	0.17	-0.27	3.15	0	2.47	3.07	-7.27	-18.49	32.53
-404	262	-340	20	5	-18	0.95	0.04	0.17	-0.26	3.15	1.71	2.61	3.07	-9.57	-18.02	31.88
1229	1401	1532	-84	-17	-42	0.95	0.1	0.15	-0.24	3.15	2.45	2.69	3.15	-15.48	-13.76	30.42
15	4	-24	-1	1	-1	0.95	0.1	0.15	-0.24	3.15	2.72	2.72	3.08	-15.52	-13.8	30.42
-13	-7	-21	0	1	0	0.95	0.1	0.15	-0.24	3.15	2.68	2.69	3.08	-15.56	-13.88	30.44
-3	8	-21	0	1	0	0.95	0.1	0.15	-0.24	3.15	2.7	2.75	3.08	-15.61	-13.99	30.45
-24	-26	-21	0	0	0	0.95	0.1	0.15	-0.24	3.15	2.72	3.08	3.08	-15.66	-14.1	30.47
-12	-4	16	0	-2	0	0.95	0.1	0.15	-0.24	3.16	2.73	2.84	3.08	-15.68	-14.18	30.49
-2	-7	-3	0	-1	0	0.95	0.1	0.15	-0.24	3.16	2.72	2.84	3.08	-15.7	-14.21	30.48
-39	-17	-61	0	-2	1	0.95	0.1	0.16	-0.24	3.16	2.72	2.84	3.09	-15.8	-14.33	30.5
4	6	8	0	0	-1	0.95	0.1	0.16	-0.24	3.16	2.74	2.87	3.09	-15.8	-14.33	30.49
-1	-2	2	0	1	0	0.95	0.1	0.16	-0.24	3.16	2.78	2.89	3.1	-15.8	-14.33	30.49
0	-4	8	0	0	0	0.95	0.1	0.16	-0.24	3.16	2.81	3.11	3.11	-15.8	-14.34	30.48
1	1	-2	0	0	0	0.95	0.1	0.16	-0.24	3.17	2.84	2.92	3.12	-15.79	-14.34	30.49
2	-1	11	0	0	0	0.95	0.1	0.16	-0.24	3.17	2.85	2.95	3.13	-15.79	-14.35	30.49
-13	-5	3	0	0	0	0.95	0.1	0.16	-0.24	3.17	2.91	3	3.13	-15.78	-14.36	30.49
1	1	1	0	0	0	0.95	0.1	0.16	-0.24	3.17	3	3.04	3.13	-15.77	-14.37	30.49
23	-19	37	0	0	0	0.95	0.1	0.15	-0.24	3.17	3.03	3.07	3.17	-15.58	-14.25	30.45
5	4	-5	0	0	0	0.95	0.1	0.15	-0.24	3.17	3.07	3.07	3.12	-15.58	-14.25	30.45
-9	1	-20	1	0	0	0.95	0.1	0.15	-0.24	3.17	3.03	3.08	3.12	-15.6	-14.27	30.47
-3	-7	-1	0	0	0	0.95	0.1	0.15	-0.24	3.17	3.03	3.07	3.12	-15.62	-14.29	30.47
