# Supplementary material for: Image Generation for 2D-CNN Using Time-Series Signal Features from Foot Gesture Applied to Select Cobot Operating Mode
Source: Sensors (Basel). 2021 Aug 26;21(17):5743. doi: 10.3390/s21175743 (PMC8434500; doi:10.3390/s21175743)
Supplement: Supplementary file 1 [file sensors-21-05743-s001.zip › data_fadwa/Cigarette crush with the heel/cch2.xlsx]

## Sheet: Sheet1
-3	-13	-14	1	0	0	-0.61	-0.17	-0.06	0.77	3.11	2.88	2.89	3.1	-17.59	11.34	101.68
3	5	-6	0	0	1	-0.61	-0.17	-0.06	0.77	3.1	2.88	2.89	3.01	-17.58	11.34	101.68
1	-5	9	0	0	0	-0.61	-0.17	-0.06	0.77	3.1	2.88	2.89	3.02	-17.55	11.34	101.68
7	18	1	-1	0	0	-0.61	-0.17	-0.06	0.77	3.1	2.88	3.02	3.02	-17.43	11.34	101.66
2	-2	-3	0	0	0	-0.61	-0.17	-0.06	0.77	3.11	2.88	2.87	3.03	-17.42	11.33	101.65
-1	2	9	0	0	0	-0.61	-0.17	-0.06	0.77	3.11	2.88	2.84	3.03	-17.4	11.33	101.66
5	6	6	1	0	0	-0.61	-0.17	-0.05	0.77	3.11	2.87	2.8	3.11	-17.38	11.33	101.65
3	-5	-3	0	0	0	-0.61	-0.17	-0.05	0.77	3.11	2.84	2.76	3.03	-17.37	11.33	101.66
1	-4	13	0	0	0	-0.61	-0.17	-0.05	0.77	3.11	2.82	2.72	3.03	-17.35	11.32	101.65
5	-3	0	0	0	0	-0.61	-0.17	-0.05	0.77	3.1	2.8	2.71	3.03	-17.34	11.32	101.66
0	16	-9	-1	1	0	-0.61	-0.17	-0.05	0.77	3.1	2.77	2.71	3.03	-17.31	11.35	101.64
-1	-2	-3	1	0	0	-0.61	-0.17	-0.05	0.77	3.1	2.77	3.02	3.02	-17.31	11.35	101.64
2	1	12	-1	0	0	-0.61	-0.17	-0.05	0.77	3.1	2.78	2.74	3.02	-17.32	11.35	101.64
-7	-1	6	0	-1	0	-0.61	-0.17	-0.05	0.77	3.1	2.8	2.76	3.02	-17.32	11.35	101.63
7	-2	-8	1	0	0	-0.61	-0.17	-0.05	0.77	3.1	2.82	2.77	3.1	-17.32	11.35	101.63
1	-8	-6	-1	0	0	-0.61	-0.17	-0.05	0.77	3.1	2.82	2.78	3.02	-17.32	11.35	101.62
4	-2	-7	0	0	0	-0.61	-0.17	-0.05	0.77	3.1	2.83	2.79	3.02	-17.33	11.35	101.62
1	10	11	0	0	0	-0.61	-0.17	-0.05	0.77	3.1	2.84	2.8	3.02	-17.28	11.33	101.59
-2	7	2	0	0	0	-0.61	-0.17	-0.05	0.77	3.1	2.85	2.8	3.02	-17.28	11.33	101.6
3	-3	2	0	0	0	-0.61	-0.17	-0.05	0.77	3.1	2.85	2.8	3.02	-17.27	11.32	101.6
-9	0	-2	0	0	0	-0.61	-0.17	-0.05	0.77	3.1	2.84	3.02	3.02	-17.27	11.32	101.59
6	-6	-12	0	0	0	-0.61	-0.17	-0.05	0.77	3.1	2.84	2.79	3.02	-17.27	11.33	101.59
7	15	11	0	0	0	-0.61	-0.17	-0.05	0.77	3.1	2.84	2.79	3.02	-17.27	11.33	101.59
1	-3	4	0	0	0	-0.61	-0.17	-0.05	0.77	3.1	2.84	2.79	3.02	-17.27	11.33	101.59
4	-14	7	1	0	0	-0.61	-0.17	-0.05	0.77	3.1	2.85	2.8	3.02	-17.27	11.33	101.58
-12	3	-19	-1	1	0	-0.61	-0.17	-0.05	0.77	3.1	2.85	2.8	3.03	-17.28	11.31	101.55
7	-9	9	0	0	0	-0.61	-0.17	-0.05	0.77	3.1	2.85	3.03	3.03	-17.28	11.3	101.55
-2	8	9	0	0	-1	-0.61	-0.17	-0.05	0.77	3.1	2.85	2.81	3.03	-17.29	11.31	101.55
2	4	-3	0	0	0	-0.61	-0.17	-0.05	0.77	3.1	2.85	2.81	3.03	-17.29	11.31	101.55
-2	-3	-2	0	0	1	-0.61	-0.17	-0.05	0.77	3.1	2.85	2.81	3.03	-17.29	11.31	101.55
-4	-5	0	0	-1	0	-0.61	-0.17	-0.05	0.77	3.1	2.84	2.81	3.03	-17.3	11.3	101.55
0	1	-6	0	1	0	-0.61	-0.17	-0.05	0.77	3.1	2.84	2.81	3.03	-17.3	11.3	101.55
6	4	-6	0	-1	0	-0.61	-0.17	-0.05	0.77	3.1	2.81	2.81	3.03	-17.32	11.29	101.53
1	-4	3	0	0	0	-0.61	-0.17	-0.05	0.77	3.1	2.84	2.81	3.03	-17.32	11.29	101.53
-5	4	-10	0	1	0	-0.61	-0.17	-0.05	0.77	3.1	2.84	2.81	3.03	-17.33	11.3	101.53
-2	3	6	0	0	0	-0.61	-0.17	-0.05	0.77	3.1	2.84	2.81	3.03	-17.33	11.29	101.52
-4	-4	6	0	0	0	-0.61	-0.17	-0.05	0.77	3.1	2.84	2.81	3.03	-17.33	11.29	101.52
-2	0	-5	0	-1	0	-0.61	-0.17	-0.05	0.77	3.1	2.85	2.82	3.03	-17.33	11.29	101.52
-1	1	2	0	0	0	-0.61	-0.17	-0.05	0.77	3.1	2.85	2.82	3.1	-17.33	11.29	101.52
5115	-17019	-30023	-61	-8259	-24168	0	0	0	0	3.1	2.85	2.83	3.03	180	0	180
-5110	17015	30022	61	8259	24168	-0.61	-0.17	-0.05	0.77	3.1	2.87	2.83	3.02	-17.31	11.28	101.49
3	-1	0	0	0	0	-0.61	-0.17	-0.05	0.77	3.1	2.87	2.84	3.02	-17.31	11.28	101.49
-1	2	7	0	0	0	-0.61	-0.17	-0.05	0.77	3.1	2.87	2.83	3.02	-17.31	11.28	101.49
3	8	6	0	0	0	-0.61	-0.17	-0.05	0.77	3.1	2.87	2.83	3.02	-17.31	11.28	101.48
-3	0	-8	1	0	0	-0.61	-0.17	-0.05	0.77	3.1	2.87	3.02	3.09	-17.31	11.28	101.48
0	-6	5	0	0	0	-0.61	-0.17	-0.05	0.77	3.09	2.87	2.83	3.02	-17.3	11.28	101.48
3	-6	-4	0	0	0	-0.61	-0.17	-0.05	0.77	3.09	2.88	2.84	3.02	-17.3	11.28	101.48
-2	3	6	-1	0	0	-0.61	-0.17	-0.05	0.77	3.1	2.89	2.85	3.02	-17.29	11.28	101.47
2	2	-7	0	0	0	-0.61	-0.17	-0.05	0.77	3.09	2.89	2.86	3.02	-17.3	11.28	101.47
-4	4	10	1	0	0	-0.61	-0.17	-0.05	0.77	3.09	2.89	2.87	3.02	-17.29	11.28	101.47
-2	3	-2	-1	0	0	-0.61	-0.17	-0.05	0.77	3.1	2.9	3.02	3.02	-17.29	11.28	101.46
-2	-3	-6	0	0	0	-0.61	-0.17	-0.05	0.77	3.1	2.9	2.88	3.02	-17.29	11.28	101.46
1	2	6	0	0	0	-0.61	-0.17	-0.05	0.77	3.1	2.89	2.88	3.02	-17.3	11.28	101.46
-1	-5	-16	0	0	0	-0.61	-0.17	-0.05	0.77	3.1	2.89	2.88	3.02	-17.3	11.28	101.46
4	-5	15	0	0	0	-0.61	-0.17	-0.05	0.77	3.1	2.89	2.88	3.02	-17.32	11.25	101.45
-1	-2	-4	0	0	0	-0.61	-0.17	-0.05	0.77	3.1	2.88	2.88	3.03	-17.32	11.25	101.44
-2	0	-6	0	0	0	-0.61	-0.17	-0.05	0.77	3.1	2.9	2.89	3.03	-17.32	11.25	101.44
5	5	-11	0	0	0	-0.61	-0.17	-0.05	0.77	3.1	2.9	2.88	3.03	-17.32	11.25	101.44
2	0	13	0	0	0	-0.61	-0.17	-0.05	0.77	3.1	2.9	3.03	3.03	-17.32	11.25	101.44
-6	-2	10	0	0	0	-0.61	-0.17	-0.05	0.77	3.1	2.89	2.86	3.04	-17.32	11.24	101.44
2	-8	-7	0	0	-1	-0.61	-0.17	-0.05	0.77	3.11	2.88	2.84	3.04	-17.32	11.24	101.43
3	6	2	0	0	1	-0.61	-0.17	-0.05	0.77	3.11	2.87	2.84	3.11	-17.32	11.24	101.43
3	-3	-15	0	0	0	-0.61	-0.17	-0.05	0.77	3.11	2.87	2.83	3.04	-17.31	11.22	101.44
0	7	-1	0	1	-1	-0.61	-0.17	-0.05	0.77	3.11	2.87	2.83	3.04	-17.31	11.22	101.44
-2	-11	15	0	-1	1	-0.61	-0.17	-0.05	0.77	3.11	2.87	3.04	3.04	-17.32	11.21	101.44
-11	0	4	0	1	0	-0.61	-0.17	-0.05	0.77	3.11	2.87	2.83	3.04	-17.32	11.22	101.44
4	-1	-9	0	0	0	-0.61	-0.17	-0.05	0.77	3.11	2.87	2.83	3.05	-17.33	11.22	101.44
5	9	-2	0	0	0	-0.61	-0.17	-0.05	0.77	3.11	2.87	2.83	3.11	-17.33	11.22	101.44
-1	-4	6	0	0	-1	-0.61	-0.17	-0.05	0.77	3.11	2.86	2.82	3.05	-17.34	11.22	101.44
0	-8	-6	0	-1	1	-0.61	-0.17	-0.06	0.77	3.12	2.85	3.05	3.05	-17.34	11.19	101.42
6	2	5	0	0	0	-0.61	-0.17	-0.06	0.77	3.12	2.82	2.82	3.05	-17.34	11.19	101.42
2	-5	6	0	0	0	-0.61	-0.17	-0.06	0.77	3.12	2.85	2.82	3.05	-17.34	11.19	101.42
-1	1	-1	0	0	-1	-0.61	-0.17	-0.06	0.77	3.12	2.86	2.82	3.06	-17.34	11.19	101.43
-8	9	5	1	0	1	-0.61	-0.17	-0.06	0.77	3.12	2.88	2.81	3.07	-17.34	11.19	101.43
-3	-2	-5	-1	0	0	-0.61	-0.17	-0.06	0.77	3.13	2.74	2.62	3.09	-17.33	11.19	101.42
5	3	2	0	0	0	-0.61	-0.17	-0.06	0.77	3.14	1.98	2.33	3.11	-17.33	11.19	101.42
-242	78	433	-39	-7	-10	-0.61	-0.16	-0.07	0.77	0	0	2.5	3.12	-17.96	8.54	101.63
29	-258	-155	-1	-2	-1	-0.61	-0.15	-0.08	0.77	3.17	0	2.47	3.13	-17.96	7.4	101.92
59	-167	72	-1	-1	-1	-0.61	-0.14	-0.09	0.77	3.17	0	2.42	3.18	-17.92	6.26	102.23
47	-182	-4	-3	-1	-1	-0.61	-0.13	-0.09	0.77	3.18	2.28	2.28	3.11	-17.89	5.01	102.57
71	-200	15	-2	1	-1	-0.61	-0.12	-0.1	0.78	3.18	0	2.12	3.09	-17.88	3.71	102.93
212	-250	-38	-2	-1	1	-0.61	-0.11	-0.11	0.78	3.17	0	1.98	3.09	-17.85	2.32	103.3
21	-244	-317	4	2	1	-0.61	-0.1	-0.12	0.78	3.17	0	3.08	3.08	-17.87	0.97	103.63
528	-1338	-496	49	10	11	-0.6	-0.05	-0.16	0.78	3.17	0	1.39	3.08	-17.94	-6.15	106.07
-28	29	178	2	1	2	-0.6	-0.05	-0.16	0.78	3.17	0	1.2	3.08	-17.92	-5.98	106.05
-86	59	239	-2	1	0	-0.6	-0.05	-0.15	0.78	3.17	1.32	1.32	3.09	-17.94	-5.82	106.02
-64	9	39	0	0	0	-0.6	-0.05	-0.15	0.78	3.17	0	1.56	3.09	-17.97	-5.68	105.98
-35	17	-18	1	0	0	-0.6	-0.06	-0.15	0.78	3.17	0	1.92	3.09	-18	-5.54	105.93
-19	33	53	0	0	0	-0.6	-0.06	-0.15	0.78	3.17	0	3.09	3.09	-18.02	-5.37	105.88
43	27	24	-1	0	1	-0.6	-0.06	-0.15	0.78	3.17	0	1.94	3.08	-18.03	-5.22	105.83
120	30	15	-1	1	2	-0.6	-0.06	-0.15	0.78	3.18	0	1.95	3.07	-18.05	-5.08	105.73
-5404	441	-1729	3	0	-2	-0.79	-0.04	-0.19	0.58	0	0	1.84	3.07	-17.11	-14.93	74.46
1912	-234	743	14	-17	-23	-0.79	-0.04	-0.19	0.58	3.18	0	1.3	3.07	-17.26	-14.48	74.93
874	-65	454	-3	-11	-2	-0.79	-0.04	-0.18	0.59	3.18	0	0.97	3.08	-16.83	-13.85	75.4
-62	-96	157	3	-5	-16	-0.78	-0.04	-0.18	0.59	3.18	0.52	0.52	3.09	-16.4	-13.22	76.17
182	61	160	0	4	-18	-0.78	-0.04	-0.17	0.6	3.17	0	0.01	3.1	-15.97	-12.51	77.44
-955	-33	-127	-5	17	-27	-0.77	-0.04	-0.17	0.62	3.17	0	0.02	3.11	-15.94	-12.02	79.38
-1437	217	-735	12	20	-57	-0.75	-0.04	-0.17	0.64	3.17	0.03	0.03	3.11	-16.83	-11.55	82.77
7057	278	2208	-63	7	192	-0.5	-0.07	-0.14	0.85	3.17	0	1.14	3.11	-18.04	-1.34	118.97
983	-49	259	-6	-27	33	-0.52	-0.07	-0.15	0.84	3.18	0	1.05	3.11	-18.23	-2.37	117.06
394	354	151	-17	-23	48	-0.54	-0.05	-0.15	0.82	3.18	0	0.99	3.07	-17.7	-4.04	113.87
-998	142	-506	-8	0	26	-0.58	-0.04	-0.15	0.8	3.18	0	1.35	3.03	-17.23	-5.99	109.63
-854	3	-489	1	8	8	-0.61	-0.04	-0.16	0.78	3.17	1.32	1.32	3.03	-16.94	-7.87	104.99
-545	6	-280	3	4	7	-0.64	-0.03	-0.16	0.75	3.18	0	1.19	3.06	-16.66	-9.62	100.15
-672	-8	-315	3	1	4	-0.67	-0.02	-0.17	0.72	3.18	0	0.9	3.08	-16.33	-11.24	95.13
-2694	-144	-177	98	30	-348	-0.65	-0.06	-0.17	0.74	3.18	0	0.02	3.09	-19.22	-8.04	98.2
637	8	-77	2	-4	-8	-0.62	-0.06	-0.17	0.76	3.18	0	0.01	3.1	-19.32	-6.79	103.08
945	148	179	1	3	-2	-0.58	-0.06	-0.16	0.79	3.17	0	0.01	3.17	-19.2	-5.47	108.08
1633	220	353	-2	1	16	-0.55	-0.06	-0.16	0.82	0	0	0.01	3.1	-18.81	-4.21	112.86
1656	103	399	-8	-1	36	-0.52	-0.06	-0.15	0.84	3.17	0	0.48	3.1	-18.21	-3.22	116.86
1424	26	530	-13	-4	48	-0.5	-0.06	-0.14	0.85	3.18	0	0.82	3.09	-17.5	-2.6	119.67
1015	-57	412	-17	-7	58	-0.49	-0.05	-0.14	0.86	3.18	0.99	0.99	3.07	-16.74	-2.55	120.96
-7163	16703	-15184	-9729	-12287	22294	-0.49	-0.05	-0.14	0.86	3.18	0	0.93	3.05	-16.45	-2.94	120.75
-4253	-18277	11593	9741	12290	-22291	-0.76	-0.01	-0.21	0.61	3.18	0	0.64	3.05	-16.2	-17.98	80.19
1938	-150	1039	6	-22	-24	-0.76	-0.01	-0.2	0.62	0	0	0.63	3.07	-16.18	-17.42	81.18
929	-92	449	-1	-6	-14	-0.75	-0.01	-0.2	0.63	3.18	0	0.02	3.07	-15.72	-16.82	82.44
187	-56	-74	-1	8	-21	-0.74	0	-0.19	0.64	3.18	0	0.01	3.08	-15.44	-16.29	84.23
-299	-18	-382	-1	27	-36	-0.72	0	-0.19	0.66	3.17	0.01	0.01	3.08	-15.83	-15.9	87.02
729	253	81	9	18	-29	-0.7	-0.01	-0.2	0.69	3.17	0	0.01	3.09	-16.77	-15.27	90.93
1444	285	481	2	0	-5	-0.67	-0.01	-0.2	0.71	3.17	0	0.01	3.09	-17.58	-14.35	95.25
1063	-968	-1128	4	-24	160	-0.59	-0.03	-0.18	0.78	3.17	0	0.01	3.08	-18.71	-10.16	107.29
169	164	132	14	3	-2	-0.6	-0.03	-0.18	0.78	3.17	0	0.01	3.1	-18.6	-9.05	106.99
101	299	699	2	2	1	-0.6	-0.04	-0.17	0.78	3.17	0	0.01	3.1	-18.4	-7.69	106.68
20	286	567	-5	5	0	-0.6	-0.05	-0.16	0.78	0	0	0.02	3.11	-18.32	-6.36	106.37
-96	284	622	-6	0	2	-0.6	-0.06	-0.15	0.78	3.17	0	0.02	3.11	-18.34	-5.14	106.02
-92	130	-64	-7	-3	2	-0.6	-0.07	-0.15	0.78	3.17	0	0.02	3.17	-18.37	-4.2	105.63
-149	59	-319	1	0	-1	-0.6	-0.07	-0.14	0.78	3.17	0.02	0.02	3.12	-18.45	-3.31	105.24
-370	1462	93	-7	-4	-8	-0.61	-0.14	-0.09	0.77	3.16	0	0.01	3.11	-18.26	6.51	102.19
34	84	-88	-1	-1	-1	-0.61	-0.15	-0.08	0.77	3.16	0.01	0.01	3.1	-18.29	7.17	102.06
38	56	-118	2	0	1	-0.61	-0.15	-0.08	0.77	3.15	0	0.18	3.1	-18.29	7.85	101.91
83	75	-88	4	-1	1	-0.61	-0.16	-0.08	0.77	3.15	0	0.84	3.1	-18.28	8.63	101.74
-71	108	-82	4	1	2	-0.61	-0.16	-0.07	0.77	3.15	0	1.31	3.09	-18.25	9.52	101.51
-504	577	523	-22	-9	-3	-0.61	-0.17	-0.07	0.77	0	0	1.82	3.08	-18.16	10.26	101.28
159	-74	31	-8	0	-4	-0.61	-0.17	-0.06	0.77	3.14	0	2.25	3.08	-18.01	10.37	101.22
363	-195	-372	-1	5	-1	-0.61	-0.17	-0.06	0.77	3.14	1.8	2.35	3.07	-17.55	10.74	101.03
11	-6	26	-2	1	0	-0.61	-0.17	-0.06	0.77	3.14	2.21	2.52	3.07	-17.59	10.77	101.01
-31	46	14	1	-2	0	-0.61	-0.17	-0.06	0.77	3.14	2.39	2.64	3.06	-17.63	10.77	100.98
-27	30	-58	0	0	0	-0.61	-0.17	-0.06	0.77	3.14	2.5	2.71	3.06	-17.64	10.78	100.97
19	27	-3	0	-1	0	-0.61	-0.17	-0.06	0.77	2.51	2.51	2.73	3.06	-17.63	10.79	100.96
-10	-29	-6	0	0	0	-0.62	-0.17	-0.06	0.77	3.14	2.55	2.75	3.06	-17.63	10.81	100.94
0	25	11	-1	0	0	-0.62	-0.17	-0.06	0.77	3.14	2.59	2.77	3.06	-17.62	10.82	100.93
16353	-30031	-18417	-59	12989	-16152	0	0	0	0	3.14	2.58	2.81	3.06	180	0	180
-16317	29972	18465	59	-12989	16152	-0.62	-0.17	-0.06	0.77	3.14	2.57	2.81	3.07	-17.68	10.86	100.84
-20	12	-44	0	1	0	-0.62	-0.17	-0.06	0.77	3.14	2.57	2.83	3.06	-17.68	10.86	100.83
-3	0	-21	0	0	0	-0.62	-0.17	-0.06	0.77	3.14	2.58	2.84	3.07	-17.69	10.86	100.83
-5	-14	2	0	-1	0	-0.62	-0.17	-0.06	0.77	3.14	2.59	2.82	3.07	-17.69	10.86	100.83
-2	5	0	0	0	0	-0.62	-0.17	-0.06	0.77	2.59	2.59	2.82	3.07	-17.69	10.86	100.82
2	1	12	1	0	0	-0.62	-0.17	-0.06	0.77	3.14	2.57	2.82	3.07	-17.68	10.87	100.82
1	-6	14	-1	0	0	-0.62	-0.17	-0.06	0.77	3.14	2.58	2.83	3.07	-17.68	10.87	100.82
2	-1	-13	1	0	0	-0.62	-0.17	-0.06	0.77	3.14	2.6	2.83	3.07	-17.65	10.88	100.8
6	7	-14	-1	0	0	-0.62	-0.17	-0.06	0.77	3.14	2.6	2.82	3.07	-17.64	10.89	100.8
-3	-6	3	1	0	0	-0.62	-0.17	-0.06	0.77	3.14	2.6	2.82	3.07	-17.64	10.89	100.79
1	0	7	0	0	0	-0.62	-0.17	-0.06	0.77	3.14	2.6	2.82	3.07	-17.64	10.89	100.79
6	5	-12	-1	0	0	-0.62	-0.17	-0.06	0.77	3.14	2.59	2.81	3.06	-17.64	10.89	100.79
-8	2	8	0	0	0	-0.62	-0.17	-0.06	0.77	3.13	2.6	2.81	3.06	-17.63	10.9	100.79
-1	-6	21	0	0	0	-0.62	-0.17	-0.06	0.77	2.61	2.61	2.81	3.06	-17.63	10.9	100.78
-6	6	-22	0	0	0	-0.62	-0.17	-0.06	0.77	3.13	2.8	2.8	3.06	-17.6	10.92	100.76
2	6	8	0	0	0	-0.62	-0.17	-0.06	0.77	2.61	2.61	2.81	3.06	-17.61	10.92	100.75
6	-1	-6	0	0	0	-0.62	-0.17	-0.06	0.77	3.13	2.61	2.82	3.06	-17.6	10.92	100.75
7	-10	-8	1	0	0	-0.62	-0.17	-0.06	0.77	3.13	2.61	2.81	3.06	-17.6	10.92	100.75
-4	0	6	-1	0	0	-0.62	-0.17	-0.06	0.77	3.13	2.82	2.82	3.06	-17.6	10.92	100.75
2	-2	-2	0	0	0	-0.62	-0.17	-0.06	0.77	3.13	2.63	2.81	3.06	-17.6	10.92	100.75
-3	5	1	1	0	0	-0.62	-0.17	-0.06	0.77	3.13	2.65	2.81	3.06	-17.6	10.92	100.75
11	-4	-14	0	0	0	-0.62	-0.17	-0.06	0.77	3.13	2.66	2.81	3.13	-17.59	10.93	100.73
-2	0	19	0	0	0	-0.62	-0.17	-0.06	0.77	3.13	2.65	2.8	3.06	-17.59	10.93	100.73
-10	2	-13	0	0	0	-0.62	-0.17	-0.06	0.77	3.13	2.65	2.8	3.06	-17.6	10.93	100.73
1	1	13	-1	0	0	-0.62	-0.17	-0.06	0.77	3.13	2.66	2.8	3.06	-17.59	10.94	100.73
-5	-3	-13	0	0	0	-0.62	-0.17	-0.06	0.77	3.13	2.81	2.81	3.06	-17.59	10.94	100.72
2	3	15	0	0	0	-0.62	-0.17	-0.06	0.77	3.13	2.66	2.8	3.06	-17.59	10.94	100.72
2	5	-1	1	0	0	-0.62	-0.17	-0.06	0.77	3.13	2.66	2.8	3.06	-17.58	10.94	100.72
-3	-1	3	-1	0	0	-0.62	-0.17	-0.06	0.77	2.66	2.66	2.8	3.06	-17.58	10.94	100.72
3	-4	1	1	0	0	-0.62	-0.17	-0.06	0.77	3.13	2.67	2.81	3.06	-17.58	10.94	100.69
-1	-2	4	-1	0	-1	-0.62	-0.17	-0.06	0.77	3.13	2.66	2.81	3.06	-17.58	10.95	100.69
-1	6	-13	0	1	1	-0.62	-0.17	-0.06	0.77	3.13	2.67	2.81	3.06	-17.59	10.94	100.69
3	-3	-12	0	0	0	-0.62	-0.17	-0.06	0.77	3.13	2.66	2.81	3.06	-17.59	10.94	100.69
1	0	0	0	0	-1	-0.62	-0.17	-0.06	0.77	3.13	2.65	2.82	3.06	-17.59	10.94	100.69
2	0	6	0	0	1	-0.62	-0.17	-0.06	0.77	3.13	2.65	2.83	3.06	-17.6	10.94	100.69
0	-3	5	0	0	0	-0.62	-0.17	-0.06	0.77	3.13	2.65	2.82	3.06	-17.6	10.94	100.69
-14	8	9	0	-1	0	-0.62	-0.17	-0.06	0.77	3.13	2.64	2.83	3.13	-17.63	10.94	100.67
1	-3	-7	0	0	0	-0.62	-0.17	-0.06	0.77	3.13	2.65	2.84	3.06	-17.64	10.95	100.67
15	-1	-16	0	0	-1	-0.62	-0.17	-0.06	0.77	3.13	2.64	3.06	3.06	-17.64	10.95	100.67
-11	8	-1	0	0	1	-0.62	-0.17	-0.06	0.77	3.13	2.64	2.85	3.06	-17.64	10.95	100.66
-6	-9	4	0	0	0	-0.62	-0.17	-0.06	0.77	2.63	2.63	2.83	3.06	-17.65	10.94	100.66
3	-5	12	0	0	0	-0.62	-0.17	-0.06	0.77	3.13	2.62	2.81	3.06	-17.65	10.94	100.66
7	2	1	1	0	0	-0.62	-0.17	-0.06	0.77	3.13	2.63	2.81	3.06	-17.65	10.94	100.66
4	7	-20	-1	0	0	-0.62	-0.17	-0.06	0.77	3.13	2.65	2.81	3.06	-17.56	10.95	100.64
3	0	16	0	0	0	-0.62	-0.17	-0.06	0.77	3.13	2.67	2.82	3.13	-17.56	10.95	100.64
11	2	6	0	0	0	-0.62	-0.17	-0.06	0.77	3.13	2.66	2.84	3.06	-17.55	10.94	100.63
-1	4	-3	0	1	0	-0.62	-0.17	-0.06	0.77	3.13	2.67	2.86	3.07	-17.55	10.94	100.63
-9	-5	-4	0	0	-1	-0.62	-0.17	-0.06	0.77	3.14	2.68	2.88	3.07	-17.57	10.94	100.63
1	-1	15	0	0	1	-0.62	-0.17	-0.06	0.77	3.14	2.69	2.89	3.07	-17.57	10.93	100.63
-3	1	-8	0	0	-1	-0.62	-0.17	-0.06	0.77	3.14	2.7	2.89	3.08	-17.58	10.94	100.63
4	-4	10	0	0	1	-0.62	-0.17	-0.06	0.77	3.14	2.72	2.91	3.08	-17.59	10.93	100.63
-37	-8	-5	0	1	-1	-0.62	-0.17	-0.06	0.77	3.14	2.69	2.92	3.08	-17.81	10.9	100.62
3	-1	-4	0	-1	0	-0.62	-0.17	-0.06	0.77	3.14	2.7	2.94	3.08	-17.84	10.9	100.61
32	-59	-42	0	0	0	-0.62	-0.17	-0.06	0.77	3.14	2.68	2.95	3.08	-17.87	10.9	100.62
-24	27	18	0	0	0	-0.62	-0.17	-0.06	0.77	3.15	2.59	2.95	3.08	-17.89	10.89	100.62
-11	12	15	0	0	0	-0.62	-0.17	-0.06	0.77	3.15	2.47	2.96	3.08	-17.91	10.89	100.61
-2	6	-2	0	0	0	-0.62	-0.17	-0.06	0.77	3.15	2.43	2.98	3.08	-17.94	10.89	100.61
-22	-2	23	0	1	0	-0.62	-0.17	-0.06	0.77	3.15	2.39	2.99	3.08	-17.97	10.89	100.61
-25	-9	-30	1	-2	1	-0.62	-0.17	-0.06	0.77	3.15	2.42	2.99	3.08	-18.22	10.87	100.56
8	11	-7	0	0	0	-0.62	-0.17	-0.06	0.77	2.47	2.47	2.99	3.15	-18.2	10.88	100.57
