# Supplementary material for: Image Generation for 2D-CNN Using Time-Series Signal Features from Foot Gesture Applied to Select Cobot Operating Mode
Source: Sensors (Basel). 2021 Aug 26;21(17):5743. doi: 10.3390/s21175743 (PMC8434500; doi:10.3390/s21175743)
Supplement: Supplementary file 1 [file sensors-21-05743-s001.zip › data_fadwa/Cigarette crush with the heel/cch20.xlsx]

## Sheet: cch20
16	3	-14	0	0	0	0.66	0.16	0.07	-0.73	3.19	0	2.68	3.18	-18.3	7.79	95.09
8	-4	-6	0	0	0	0.66	0.16	0.07	-0.73	3.19	0	2.7	3.18	-18.24	7.79	95.08
8	-2	2	0	1	0	0.66	0.16	0.07	-0.73	3.19	0	2.73	3.18	-18.19	7.8	95.07
9	-1	-12	0	0	0	0.66	0.16	0.07	-0.73	0	0	2.76	3.17	-18.14	7.8	95.07
12	-2	-5	-1	-1	0	0.66	0.16	0.07	-0.73	3.19	0	2.85	3.17	-18.08	7.79	95.07
10	8	9	0	1	0	0.66	0.15	0.07	-0.73	3.18	0	2.88	3.17	-18.02	7.78	95.07
122	-64	95	0	-1	0	0.66	0.15	0.07	-0.73	3.17	0	2.94	3.16	-16.99	7.14	95.01
17	0	-11	1	1	0	0.66	0.14	0.07	-0.73	3.16	0.67	2.94	3.16	-16.94	7.13	95
17	-1	-6	0	0	0	0.66	0.14	0.07	-0.73	3.16	1.45	2.95	3.15	-16.89	7.15	95
7	3	8	0	0	0	0.66	0.14	0.07	-0.73	3.16	1.45	2.94	3.15	-16.84	7.16	95
14	-3	-1	0	0	0	0.66	0.14	0.07	-0.73	3.15	1.62	2.93	3.15	-16.79	7.17	94.98
1	-3	-6	0	0	0	0.66	0.14	0.07	-0.73	3.15	1.75	2.92	3.15	-16.76	7.19	94.99
15	2	-1	0	1	0	0.66	0.14	0.06	-0.73	3.15	1.74	2.91	3.15	-16.73	7.22	94.98
38	30	-2	0	0	0	0.66	0.14	0.06	-0.73	3.15	1.77	2.91	3.14	-16.42	7.41	94.95
2	12	2	0	0	0	0.66	0.14	0.06	-0.73	3.14	1.82	2.91	3.14	-16.4	7.43	94.95
8	5	-6	0	0	0	0.66	0.14	0.06	-0.73	3.14	1.88	2.93	3.14	-16.38	7.45	94.94
2	10	14	1	0	0	0.66	0.14	0.06	-0.73	3.14	1.85	2.92	3.14	-16.35	7.48	94.94
0	-1	-4	0	-1	0	0.66	0.14	0.06	-0.73	3.14	1.69	2.92	3.14	-16.32	7.52	94.94
2	-5	4	0	0	0	0.66	0.14	0.06	-0.73	1.73	1.73	2.91	3.14	-16.28	7.55	94.94
5	10	11	-1	1	0	0.66	0.14	0.06	-0.73	1.9	1.9	2.92	3.14	-16.24	7.57	94.94
17	-1	-14	0	0	0	0.66	0.14	0.06	-0.73	3.14	1.98	2.95	3.14	-16.12	7.58	94.94
3	2	-16	0	0	0	0.66	0.14	0.06	-0.73	3.13	2.33	2.99	3.13	-16.11	7.59	94.94
8	-1	-4	0	-1	0	0.66	0.14	0.06	-0.73	3.12	2.56	3.02	3.13	-16.08	7.59	94.94
6	1	7	0	0	0	0.66	0.14	0.06	-0.73	3.12	2.72	3.06	3.12	-16.04	7.6	94.94
1	12	15	0	0	0	0.66	0.14	0.06	-0.73	3.12	2.81	3.07	3.12	-15.99	7.62	94.94
1	3	9	1	0	0	0.66	0.14	0.06	-0.73	3.12	2.82	3.07	3.12	-15.94	7.65	94.94
9	1	-10	0	0	0	0.66	0.14	0.06	-0.73	3.12	2.8	3.07	3.12	-15.89	7.69	94.93
46	39	31	-2	2	-1	0.66	0.14	0.05	-0.73	3.13	2.78	3.06	3.12	-15.65	7.89	94.94
-9	-13	-9	0	0	0	0.66	0.14	0.05	-0.73	3.13	2.77	3.06	3.12	-15.66	7.89	94.94
-7	2	-3	0	0	0	0.66	0.14	0.05	-0.73	3.13	2.76	3.05	3.13	-15.67	7.89	94.95
3	3	3	0	0	0	0.66	0.14	0.05	-0.73	3.13	2.76	3.05	3.13	-15.68	7.89	94.94
-2	5	-3	0	0	0	0.66	0.14	0.05	-0.73	3.13	2.74	3.04	3.13	-15.68	7.89	94.94
5	-8	10	1	0	0	0.66	0.14	0.05	-0.73	3.14	2.73	3.03	3.13	-15.69	7.88	94.95
-1	-5	-5	-1	0	0	0.66	0.14	0.05	-0.73	3.14	2.65	3.02	3.13	-15.69	7.88	94.95
-29	-15	1	0	0	0	0.66	0.14	0.06	-0.73	3.14	2.61	3.02	3.15	-15.87	7.76	94.99
-7	-2	-15	0	0	0	0.66	0.14	0.06	-0.73	3.15	2.61	3.02	3.14	-15.89	7.74	95
-7	0	-15	0	-1	0	0.66	0.14	0.06	-0.73	3.15	2.62	3.02	3.14	-15.88	7.74	95
4	-3	8	0	1	0	0.66	0.14	0.06	-0.73	3.15	2.62	3.02	3.14	-15.88	7.74	95
10	7	3	0	0	0	0.66	0.14	0.06	-0.73	3.15	2.63	3.03	3.14	-15.9	7.73	95.01
1	-7	-6	0	0	0	0.66	0.14	0.06	-0.73	3.16	2.62	3.03	3.15	-15.9	7.73	95.01
3	2	16	1	0	0	0.66	0.14	0.06	-0.73	3.16	2.61	3.03	3.15	-15.9	7.73	95.01
-4	-3	11	0	0	0	0.66	0.14	0.06	-0.73	3.16	2.6	3.03	3.15	-15.9	7.73	95.02
-11	-6	-19	0	-1	0	0.66	0.14	0.06	-0.74	3.17	2.61	3.03	3.15	-15.95	7.72	95.06
-1	-7	-2	0	0	0	0.66	0.14	0.06	-0.74	3.17	2.63	3.03	3.15	-15.94	7.73	95.06
3	10	-10	0	0	0	0.66	0.14	0.06	-0.74	3.16	2.65	3.03	3.17	-15.94	7.73	95.06
-1	2	18	0	0	0	0.66	0.14	0.06	-0.74	3.17	2.61	3.03	3.15	-15.93	7.73	95.06
-6	0	2	0	0	0	0.66	0.14	0.06	-0.74	2.35	2.35	2.98	3.15	-15.92	7.74	95.07
2	7	4	0	0	0	0.66	0.14	0.06	-0.74	3.17	0	2.61	3.16	-15.9	7.75	95.07
6	-3	12	0	0	0	0.66	0.14	0.06	-0.74	3.18	0	1.97	3.17	-15.88	7.75	95.07
-327	-509	360	-51	-2	-20	0.65	0.12	0.11	-0.74	3.19	0	0.17	3.17	-18.18	1.59	96.84
												0.17
182	-246	-309	-3	1	5	0.65	0.11	0.12	-0.74	3.19	0	0.17	3.16	-18.23	0.12	97.29
												0.17
76	-303	-390	4	2	2	0.65	0.1	0.13	-0.74	3.19	0	0.17	3.16	-18.39	-1.3	97.68
												0.17
-7	-335	-473	4	-3	2	0.65	0.09	0.14	-0.74	3.19	0	0.17	3.16	-18.56	-2.64	98.02
-113	-167	69	4	-4	0	0.65	0.08	0.14	-0.74	3.18	0	0	3.15	-18.64	-3.91	98.35
												0
32	-193	188	7	-3	1	0.65	0.07	0.15	-0.74	3.18	0	0	3.14	-18.57	-4.97	98.65
												0
49	-141	110	4	-1	1	0.65	0.07	0.15	-0.74	0	0	0	3.14	-18.44	-5.9	98.91
												0
411	-1189	-114	23	9	6	0.64	0.01	0.19	-0.75	3.18	0	0	3.14	-17.49	-13.36	100.85
												0
37	-33	-19	3	1	1	0.64	0.01	0.19	-0.75	3.18	0	0	3.14	-17.51	-13.56	100.94
												0
49	-35	-92	4	-1	1	0.64	0.01	0.19	-0.75	3.18	0	0	3.14	-17.49	-13.65	100.99
												0
-17	0	103	4	1	1	0.64	0.01	0.19	-0.75	3.18	0	0	3.14	-17.45	-13.63	101
42	37	137	-2	1	1	0.64	0.01	0.19	-0.75	3.18	0	0.11	3.15	-17.43	-13.57	100.99
-12	11	48	-1	0	2	0.64	0.01	0.19	-0.75	3.18	0	0.32	3.15	-17.42	-13.54	100.96
-61	1	30	0	-1	0	0.64	0.01	0.19	-0.75	3.19	0	2.3	3.16	-17.43	-13.53	100.9
-2491	985	-324	-23	-21	106	0.8	-0.03	0.17	-0.57	3.19	0	0	3.16	-9.05	-17.83	72.01
												0
142	-309	36	5	4	-20	0.82	-0.03	0.17	-0.55	3.2	0	0	3.17	-8.54	-18.19	69.11
												0
442	-75	24	6	7	-20	0.83	-0.03	0.17	-0.53	3.2	0	0	3.17	-8.25	-18.45	66.91
												0
322	-132	116	3	7	-15	0.84	-0.03	0.17	-0.52	3.2	0	0	3.17	-8.14	-18.73	65.15
												0
404	-43	-30	2	-1	-4	0.84	-0.03	0.18	-0.51	3.2	0	0	3.17	-7.99	-18.88	63.67
-253	-108	14	1	-1	-5	0.85	-0.03	0.18	-0.5	3.2	0	1.75	3.17	-7.85	-19.01	62.26
-655	-77	-191	6	3	-18	0.85	-0.03	0.18	-0.49	3.2	0	0	3.15	-7.95	-19.16	61.3
												0
-4491	3821	-477	58	64	-381	0.7	0.02	0.2	-0.69	3.19	0	0	3.15	-18.42	-14.33	91.45
												0
4648	972	1086	2	-5	17	0.63	0.03	0.2	-0.75	3.18	0	0	3.16	-19.69	-11.87	101.31
												0
4301	198	794	-6	-10	57	0.58	0.03	0.19	-0.8	3.18	0	0	3.17	-19.83	-9.55	109.85
												0
2899	-454	494	-10	-13	73	0.53	0.03	0.18	-0.83	3.18	0	0	3.17	-19.28	-7.75	116.44
												0
1393	-656	307	-10	-12	75	0.49	0.03	0.17	-0.85	0	0	0	3.17	-18.41	-6.53	120.95
84	-579	230	-14	-13	67	0.47	0.03	0.16	-0.87	3.19	0	1.73	3.17	-17.49	-5.84	123.49
-1136	-931	-357	-11	-9	51	0.47	0.03	0.15	-0.87	3.19	0	1.82	3.18	-16.77	-5.61	124.4
-6134	-58	-1246	-55	-36	228	0.67	0	0.16	-0.73	3.2	0	1.73	3.18	-13.86	-11.92	96.14
-1673	-294	-268	4	7	-31	0.7	0	0.16	-0.69	3.2	0	1.85	3.18	-13.43	-12.97	90.46
-718	-360	-234	2	4	-31	0.73	0	0.17	-0.66	3.2	0	1.9	3.18	-13.06	-13.96	85.68
-94	-477	-93	7	5	-29	0.75	0	0.17	-0.63	3.2	0	1.97	3.18	-12.67	-14.86	81.76
643	-333	-72	5	6	-21	0.77	0	0.17	-0.61	3.2	0	2.04	3.18	-12.3	-15.63	78.57
1367	-34	303	-1	0	2	0.79	-0.01	0.17	-0.59	3.2	0	2.09	3.18	-11.69	-16.24	75.58
131	-162	109	-1	-2	3	0.8	-0.01	0.17	-0.57	3.2	0	1.92	3.18	-11.02	-16.87	72.4
-1029	-459	-59	44	8	-148	0.84	-0.01	0.18	-0.52	3.2	0	1.75	3.17	-10.29	-18.15	64.87
-592	105	5	1	2	-20	0.83	-0.01	0.18	-0.53	3.2	0	1.63	3.16	-10.49	-17.79	66.39
-1557	-24	-325	-2	9	-34	0.82	-0.01	0.18	-0.54	3.19	0	1.68	3.15	-11.06	-17.59	68.73
-3336	-64	-824	4	22	-73	0.8	0	0.19	-0.57	3.18	0	1.63	3.16	-12.52	-17.67	72.8
-1978	932	-685	19	29	-106	0.76	0	0.2	-0.61	3.18	0	1.24	3.17	-15.29	-17.44	79.89
2611	1756	738	12	11	-55	0.71	0.01	0.21	-0.67	3.19	0	1.56	3.17	-17.9	-16.03	89.17
4464	1055	967	4	-2	10	0.65	0.02	0.21	-0.73	3.19	0	1.7	3.17	-19.47	-13.95	98.58
9114	26089	19719	12945	-2350	10816	0.6	0.02	0.2	0.77	0	0	1.92	3.17	17.4	-15.65	-107.26
-6591	-29878	-19600	-13006	2278	-10431	0.59	0.02	0.18	-0.79	3.19	0	1.8	3.17	-18.07	-9.71	108.14
-1140	-128	-363	6	4	-13	0.6	0.03	0.18	-0.78	3.19	0	1.64	3.17	-18.11	-9.88	106.47
-919	-67	-153	6	5	-22	0.61	0.03	0.18	-0.77	3.19	0	1.22	3.17	-18.31	-9.82	105.35
-262	-35	-120	8	4	-23	0.61	0.03	0.18	-0.77	3.2	0	1.18	3.18	-18.6	-9.56	104.9
673	75	-86	12	-2	-14	0.61	0.04	0.18	-0.77	3.2	0	1.07	3.18	-18.66	-9.04	104.96
561	160	194	10	-2	-2	0.61	0.04	0.17	-0.77	3.2	0	0.96	3.18	-18.46	-8.22	105.14
615	204	586	-4	2	1	0.61	0.05	0.16	-0.78	0	0	1.1	3.18	-18.18	-7.34	105.34
-437	2112	930	12	11	23	0.61	0.13	0.08	-0.77	3.19	0	1.46	3.17	-16.87	6.1	102.41
-13	29	-520	-1	-9	-1	0.61	0.14	0.07	-0.77	3.18	0	2.77	3.16	-16.85	7.24	102
-130	138	311	-4	-23	1	0.62	0.15	0.07	-0.77	3.17	1.35	2.87	3.16	-16.48	8.38	101.64
