# Supplementary material for: Image Generation for 2D-CNN Using Time-Series Signal Features from Foot Gesture Applied to Select Cobot Operating Mode
Source: Sensors (Basel). 2021 Aug 26;21(17):5743. doi: 10.3390/s21175743 (PMC8434500; doi:10.3390/s21175743)
Supplement: Supplementary file 1 [file sensors-21-05743-s001.zip › data_fadwa/Cigarette crush with the heel/cch21.xlsx]

## Sheet: Sheet1
-2	5	10	0	0	0	0.94	0.11	0.15	-0.27	3.16	2.59	2.97	3.1	-17.41	-13.34	34.22
-4	-3	-6	0	0	0	0.94	0.11	0.15	-0.27	3.16	2.58	2.98	3.1	-17.43	-13.35	34.23
-12	-3	-17	0	0	0	0.94	0.11	0.15	-0.27	3.16	2.6	2.98	3.1	-17.44	-13.38	34.23
3	0	6	0	0	1	0.94	0.11	0.15	-0.27	3.16	2.6	2.99	3.1	-17.46	-13.39	34.24
3	8	18	0	0	-1	0.94	0.11	0.15	-0.27	2.56	2.56	2.99	3.09	-17.46	-13.4	34.25
-5	-1	-7	0	0	0	0.94	0.11	0.15	-0.27	3.16	2.52	3	3.08	-17.47	-13.41	34.25
-21	-10	-20	-1	0	1	0.94	0.11	0.16	-0.27	3.16	2.51	3	3.08	-17.55	-13.53	34.3
3	-2	6	0	0	0	0.94	0.11	0.16	-0.27	3.16	2.5	3.01	3.08	-17.55	-13.53	34.3
-2	6	4	0	-1	0	0.94	0.11	0.16	-0.27	3.16	2.51	3.01	3.09	-17.55	-13.53	34.3
-8	-5	-10	0	0	0	0.94	0.11	0.16	-0.27	3.16	2.5	3.01	3.09	-17.54	-13.53	34.28
-1	-7	4	0	0	-1	0.94	0.11	0.16	-0.27	3.16	2.5	3.02	3.09	-17.54	-13.53	34.28
1	4	-1	0	1	1	0.94	0.11	0.16	-0.27	3.17	2.49	3.09	3.09	-17.53	-13.53	34.28
3	3	2	0	0	-1	0.94	0.11	0.16	-0.27	3.17	2.46	3.04	3.09	-17.53	-13.54	34.28
-3995	30548	19654	59	-8	-1023	0.94	0.11	0.16	0	3.17	2.48	3.05	3.1	-15.01	-17.08	2.84
3958	-30556	-19665	-59	8	1023	0.94	0.11	0.16	-0.27	3.17	2.48	3.05	3.1	-17.55	-13.71	34.32
7	2	6	1	-1	1	0.94	0.11	0.16	-0.27	3.17	2.48	3.05	3.1	-17.55	-13.71	34.32
-2	-2	-9	0	0	0	0.94	0.11	0.16	-0.27	3.17	2.5	3.05	3.1	-17.55	-13.71	34.31
0	-7	2	0	0	0	0.94	0.11	0.16	-0.27	3.17	2.51	3.05	3.1	-17.55	-13.71	34.31
-3	-1	9	0	0	0	0.94	0.11	0.16	-0.27	3.17	2.53	3.05	3.1	-17.55	-13.7	34.31
3	3	5	0	0	0	0.94	0.11	0.16	-0.27	3.17	2.53	3.05	3.1	-17.54	-13.69	34.31
4	6	-6	0	0	0	0.94	0.11	0.16	-0.27	2.53	2.53	3.04	3.1	-17.54	-13.69	34.31
1	7	-2	0	0	0	0.94	0.11	0.16	-0.27	3.17	2.53	3.04	3.1	-17.51	-13.62	34.29
5	2	11	0	0	0	0.94	0.11	0.16	-0.27	3.17	2.54	3.04	3.1	-17.5	-13.6	34.28
4	0	-7	0	0	0	0.94	0.11	0.16	-0.27	3.17	2.54	3.04	3.09	-17.5	-13.6	34.28
2	0	2	-1	0	0	0.94	0.11	0.16	-0.27	3.17	2.54	3.03	3.09	-17.5	-13.59	34.28
4	-5	12	1	0	0	0.94	0.11	0.16	-0.27	3.16	2.55	3.03	3.09	-17.5	-13.58	34.28
-7	3	-9	0	0	0	0.94	0.11	0.16	-0.27	3.16	2.56	3.02	3.09	-17.5	-13.57	34.28
9	-2	-4	0	0	0	0.94	0.11	0.16	-0.27	3.16	2.57	3.02	3.09	-17.5	-13.57	34.27
3	4	-18	0	0	0	0.94	0.11	0.16	-0.27	3.16	2.58	3.02	3.09	-17.47	-13.46	34.24
8	-5	9	-1	0	0	0.94	0.11	0.16	-0.27	3.16	2.58	3.02	3.09	-17.47	-13.45	34.23
-4	8	1	0	0	0	0.94	0.11	0.15	-0.27	3.16	2.58	3.02	3.09	-17.46	-13.44	34.23
2	4	6	0	0	0	0.94	0.11	0.15	-0.27	3.16	2.61	3.02	3.09	-17.45	-13.44	34.23
8	-1	11	0	0	0	0.94	0.11	0.15	-0.27	3.16	2.62	3.02	3.1	-17.44	-13.43	34.22
0	-8	-12	0	0	-1	0.94	0.11	0.15	-0.27	2.63	2.63	3.02	3.1	-17.44	-13.43	34.22
-3	6	1	0	0	1	0.94	0.11	0.15	-0.27	3.16	2.62	3.02	3.09	-17.44	-13.43	34.22
2	-4	2	0	0	0	0.94	0.11	0.15	-0.27	2.62	2.62	3.02	3.09	-17.43	-13.43	34.22
0	7	-1	1	0	0	0.94	0.11	0.15	-0.27	3.16	2.61	3.01	3.09	-17.44	-13.43	34.22
-3	-1	-10	0	0	0	0.94	0.11	0.15	-0.27	3.16	2.61	3.01	3.09	-17.44	-13.43	34.22
-6	-4	5	0	0	0	0.94	0.11	0.15	-0.27	3.16	2.61	3	3.09	-17.44	-13.43	34.22
-2	-1	23	0	0	0	0.94	0.11	0.15	-0.27	3.16	2.62	3	3.09	-17.44	-13.43	34.21
7	-2	-1	-1	0	0	0.94	0.11	0.15	-0.27	3.16	2.62	3	3.09	-17.43	-13.42	34.21
5	6	0	1	0	0	0.94	0.11	0.15	-0.27	3.16	2.63	3	3.09	-17.43	-13.42	34.21
-6	4	-16	0	0	0	0.94	0.11	0.15	-0.27	3.16	2.65	3.01	3.08	-17.43	-13.41	34.21
18	6	11	0	0	0	0.94	0.11	0.15	-0.27	3.16	2.69	3.02	3.16	-17.41	-13.29	34.16
-8	-8	-12	0	0	0	0.94	0.11	0.15	-0.27	3.16	2.72	3.03	3.05	-17.41	-13.28	34.16
8	11	8	0	0	0	0.94	0.11	0.15	-0.27	3.15	2.77	3.04	3.04	-17.41	-13.26	34.15
12	-5	1	0	0	0	0.94	0.11	0.15	-0.27	3.15	2.79	3.05	3.03	-17.4	-13.23	34.14
-3	9	13	0	0	0	0.94	0.11	0.15	-0.27	3.15	2.8	3.05	3.03	-17.4	-13.21	34.13
6	1	4	0	0	0	0.94	0.11	0.15	-0.27	3.14	2.81	3.06	3.02	-17.4	-13.19	34.13
-3	3	4	0	0	0	0.94	0.11	0.15	-0.27	3.14	2.8	3.05	3.02	-17.41	-13.18	34.13
8831	-8543	-30849	-80	25957	12118	0	0	0	0	2.78	2.78	3.05	3.02	180	0	180
-8838	8547	30820	79	-25956	-12119	0.94	0.11	0.15	-0.27	3.14	2.77	3.04	3.03	-17.49	-13.18	34.13
-10	6	-13	0	0	0	0.94	0.11	0.15	-0.27	3.14	2.76	3.04	3.04	-17.48	-13.18	34.13
7	-2	12	0	0	0	0.94	0.11	0.15	-0.27	3.15	2.78	3.04	3.05	-17.49	-13.19	34.13
-4	-4	-10	0	-1	0	0.94	0.11	0.15	-0.27	3.15	2.79	3.05	3.06	-17.47	-13.2	34.13
7	9	-1	0	0	1	0.94	0.11	0.15	-0.27	3.15	2.81	3.06	3.08	-17.47	-13.2	34.12
2	-6	4	0	0	0	0.94	0.11	0.15	-0.27	3.16	2.82	3.07	3.09	-17.46	-13.19	34.12
0	-3	2	0	0	0	0.94	0.11	0.15	-0.27	3.16	2.83	3.07	3.09	-17.44	-13.18	34.12
19	-4	51	0	2	-1	0.94	0.11	0.15	-0.27	3.16	2.66	3.04	3.11	-17.34	-13.2	34.13
-7	-5	-6	0	0	0	0.94	0.11	0.15	-0.27	3.17	2.26	3.01	3.12	-17.35	-13.24	34.15
-6	-6	-10	0	0	0	0.94	0.11	0.15	-0.27	3.18	0	2.84	3.14	-17.36	-13.29	34.17
-9	15	80	-1	1	0	0.94	0.11	0.15	-0.27	3.18	0	2.68	3.15	-17.35	-13.35	34.19
-21	-8	63	-3	0	-1	0.94	0.11	0.15	-0.27	3.19	0	2.56	3.14	-17.33	-13.46	34.21
-59	56	146	-6	3	-2	0.94	0.11	0.16	-0.27	3.19	0	2.39	3.14	-17.21	-13.67	34.25
-64	-14	119	-11	3	-4	0.94	0.1	0.16	-0.27	3.19	0	2.23	3.12	-16.91	-14.1	34.34
150	-2387	-864	-16	-9	-6	0.93	-0.04	0.2	-0.3	3.19	0	2.2	3.11	-3.35	-23.52	35.81
25	-170	-41	6	-3	1	0.93	-0.04	0.2	-0.3	3.19	0	2.16	3.1	-2.48	-24.04	35.83
-87	-132	-45	5	4	0	0.93	-0.05	0.21	-0.3	3.19	0	1.83	3.1	-1.76	-24.5	35.87
-24	-128	109	1	-7	1	0.93	-0.06	0.21	-0.3	3.19	0	1.62	3.1	-1.07	-24.83	35.9
120	-128	-23	3	0	0	0.93	-0.06	0.21	-0.3	3.19	0	0.87	3.1	-0.38	-25.09	35.94
158	-89	65	2	3	2	0.93	-0.07	0.21	-0.3	3.19	0	0.65	3.1	0.27	-25.32	35.96
3	-98	-83	1	0	2	0.93	-0.08	0.21	-0.3	3.19	0	0	3.1	0.86	-25.58	35.96
443	-367	-144	28	-6	18	0.93	-0.09	0.21	-0.3	3.19	0	3.11	3.11	2.91	-25.95	35.03
651	117	815	-11	6	12	0.93	-0.09	0.2	-0.29	3.19	0	0	3.13	3.04	-25.58	34.53
1249	70	271	-11	0	27	0.93	-0.09	0.2	-0.29	3.2	0	0	3.12	3.48	-25.41	33.37
1955	119	877	-8	-18	46	0.94	-0.09	0.2	-0.27	0	0	0	3.2	4.44	-24.78	31
2237	781	684	-15	-33	79	0.95	-0.1	0.18	-0.23	3.2	0	0	3.11	6.15	-23.28	26.53
-1140	1045	95	-19	-13	68	0.96	-0.1	0.17	-0.18	3.19	0	0	3.12	8.24	-21.4	19.68
-3595	731	-1123	-7	6	10	0.97	-0.1	0.16	-0.12	3.19	0	0	3.13	10.17	-20.02	11.79
-10628	-28660	-25289	11583	23102	8707	0.98	-0.11	0.17	1.28	3.19	0	0	3.12	8.57	-2.99	-69.72
2093	28200	23047	-11484	-23006	-9207	0.98	-0.06	0.17	-0.08	3.19	0	0.01	3.11	5.95	-19.92	8.56
905	1187	258	15	9	-59	0.97	-0.06	0.18	-0.15	3.18	0	0.01	3.18	3.83	-21.28	17.1
1958	1099	373	11	8	-27	0.95	-0.05	0.18	-0.23	3.18	0	0.01	3.14	1.09	-22.01	27.01
2942	631	515	3	3	5	0.93	-0.05	0.19	-0.31	3.19	0	0	3.14	-1.86	-21.97	37.28
3391	-27	674	-1	-4	41	0.9	-0.04	0.18	-0.38	3.19	0	0.06	3.13	-4.44	-21.15	46.73
3983	-396	936	-12	-19	84	0.88	-0.03	0.18	-0.44	3.19	0	0.15	3.13	-5.95	-19.66	54
2661	-563	718	-19	-23	110	0.87	-0.03	0.16	-0.47	3.19	0	0.55	3.11	-6.16	-17.93	58.02
-7269	47	-1480	-121	-65	384	0.98	-0.1	0.14	-0.11	3.19	0	3.04	3.04	10.21	-17.32	11.68
-2367	60	-725	8	9	-16	0.98	-0.11	0.14	-0.04	3.18	0	1.03	3.02	12.36	-16.39	2.97
-2722	-362	-792	16	9	-44	0.98	-0.12	0.14	0.02	3.18	0	0.84	3.01	14.06	-15.83	-4.7
-2405	-682	-704	20	10	-64	0.98	-0.12	0.15	0.07	3.18	0	0.79	3	15.35	-15.62	-10.67
-2075	-655	-638	22	15	-79	0.97	-0.12	0.15	0.1	3.18	0	0.63	3.01	16.24	-15.96	-14.49
-293	-684	-92	23	15	-83	0.97	-0.12	0.16	0.11	3.17	0	0.15	3.06	16.66	-16.83	-15.84
2585	-599	741	17	-15	-42	0.97	-0.12	0.16	0.11	3.17	0	0.03	3.08	16.33	-17.17	-15.07
12454	966	3166	2	23	-25	0.9	-0.07	0.16	-0.4	3.17	0	0.02	3.09	-0.59	-20.2	47.69
-255	-394	130	-18	-9	68	0.9	-0.07	0.15	-0.4	3.17	0	0.5	3.09	-0.36	-19.38	48.33
-2474	-675	-806	-15	17	22	0.9	-0.07	0.16	-0.4	3.17	0	0.87	3.08	-0.3	-19.62	47.73
-941	-328	-183	-4	7	8	0.9	-0.07	0.16	-0.39	3.17	0	0.89	3.05	-0.46	-20.27	46.93
927	12	254	-7	-18	32	0.91	-0.07	0.17	-0.38	3.17	0	0.94	3.03	-0.11	-20.64	45.4
432	180	382	-11	-31	54	0.92	-0.07	0.16	-0.36	3.17	0	0.96	3.03	1.13	-20.4	42.23
-979	344	-380	-8	-8	31	0.93	-0.08	0.16	-0.32	3.18	0	0.86	3.05	2.69	-20.15	37.72
