# Supplementary material for: Image Generation for 2D-CNN Using Time-Series Signal Features from Foot Gesture Applied to Select Cobot Operating Mode
Source: Sensors (Basel). 2021 Aug 26;21(17):5743. doi: 10.3390/s21175743 (PMC8434500; doi:10.3390/s21175743)
Supplement: Supplementary file 1 [file sensors-21-05743-s001.zip › data_fadwa/Cigarette crush with the heel/cch22.xlsx]

## Sheet: Sheet1
8	-5	-18	0	-1	1	0.89	0.13	0.14	-0.42	3.16	2.85	3.05	3.16	-20.72	-7.45	52.15
-3	-8	-2	0	0	0	0.89	0.13	0.14	-0.42	3.16	2.89	3.06	3.11	-20.7	-7.43	52.14
-2	4	10	0	-1	0	0.89	0.13	0.14	-0.42	3.15	2.94	3.1	3.1	-20.69	-7.41	52.13
5	8	9	0	0	0	0.89	0.13	0.14	-0.42	3.15	3.08	3.08	3.1	-20.66	-7.38	52.12
5	-1	16	0	1	0	0.89	0.13	0.14	-0.42	3.15	2.97	3.08	3.1	-20.64	-7.36	52.12
7	12	6	0	0	0	0.89	0.13	0.14	-0.42	3.15	2.98	3.09	3.09	-20.63	-7.34	52.11
1	-5	-12	0	0	-1	0.89	0.13	0.13	-0.42	3.15	2.99	3.09	3.15	-20.62	-7.33	52.11
2	3	5	0	0	1	0.89	0.13	0.13	-0.42	2.99	2.99	3.1	3.09	-20.61	-7.32	52.11
14	-6	-8	0	0	0	0.89	0.13	0.13	-0.42	3.15	2.99	3.1	3.09	-20.54	-7.24	52.08
2	3	-11	0	0	0	0.89	0.13	0.13	-0.42	3.15	2.99	3.1	3.09	-20.54	-7.23	52.08
6	0	11	0	0	0	0.89	0.13	0.13	-0.42	3.15	2.99	3.09	3.08	-20.54	-7.23	52.08
-3	-2	10	0	0	-1	0.89	0.13	0.13	-0.42	3.14	2.99	3.09	3.08	-20.54	-7.22	52.08
2	-2	6	0	1	1	0.89	0.13	0.13	-0.42	3.14	2.99	3.09	3.08	-20.54	-7.22	52.08
-3	0	-1	0	-1	0	0.89	0.13	0.13	-0.42	3.14	2.99	3.09	3.07	-20.54	-7.21	52.08
-3	8	-8	0	1	-1	0.89	0.13	0.13	-0.42	3.14	2.99	3.08	3.07	-20.55	-7.21	52.08
13	4	18	-1	-1	1	0.89	0.13	0.13	-0.42	3.14	2.99	3.08	3.14	-20.57	-7.17	52.06
-5	-1	4	1	1	0	0.89	0.13	0.13	-0.42	3.14	3	3.08	3.07	-20.56	-7.17	52.06
7	-2	-10	0	0	0	0.89	0.13	0.13	-0.42	3.14	3.01	3.08	3.07	-20.56	-7.17	52.05
-9	7	-32	0	0	0	0.89	0.13	0.13	-0.42	3.14	3.01	3.08	3.07	-20.57	-7.16	52.06
4	-1	2	0	0	0	0.89	0.13	0.13	-0.42	3.14	3.02	3.08	3.07	-20.58	-7.16	52.06
1	-11	15	0	-1	0	0.89	0.13	0.13	-0.42	3.14	3.02	3.08	3.07	-20.58	-7.15	52.05
1	13	9	0	0	0	0.89	0.13	0.13	-0.42	3.14	3.01	3.08	3.07	-20.57	-7.15	52.05
-9	-2	1	-1	0	0	0.89	0.13	0.13	-0.42	3.14	3.01	3.08	3.07	-20.54	-7.15	52.04
6	1	5	0	0	0	0.89	0.13	0.13	-0.42	3.14	3.01	3.09	3.07	-20.53	-7.15	52.03
11	2	-11	0	0	0	0.89	0.13	0.13	-0.42	3.02	3.02	3.09	3.14	-20.53	-7.15	52.03
-7	-2	-5	0	0	0	0.89	0.13	0.13	-0.42	3.14	3.02	3.09	3.07	-20.52	-7.14	52.03
0	1	7	0	0	0	0.89	0.13	0.13	-0.42	3.14	3.03	3.09	3.07	-20.52	-7.14	52.03
-5	-1	9	0	0	-1	0.89	0.13	0.13	-0.42	3.14	3.03	3.09	3.07	-20.51	-7.14	52.03
2	-2	-6	0	0	0	0.89	0.13	0.13	-0.42	3.14	3.04	3.09	3.07	-20.51	-7.13	52.03
23	4	13	1	0	0	0.89	0.13	0.13	-0.42	3.14	3.04	3.09	3.08	-20.45	-7.09	52.01
-5	-1	-11	0	0	0	0.89	0.13	0.13	-0.42	3.14	3.03	3.09	3.14	-20.44	-7.09	52.01
-1	1	-8	0	1	0	0.89	0.13	0.13	-0.42	3.14	3.03	3.08	3.08	-20.45	-7.09	52.01
-5	-2	-6	0	0	0	0.89	0.13	0.13	-0.42	3.14	3.03	3.08	3.08	-20.45	-7.09	52.01
0	-3	0	0	0	0	0.89	0.13	0.13	-0.42	3.14	3.02	3.08	3.08	-20.45	-7.09	52.01
-2	-7	15	-1	0	0	0.89	0.13	0.13	-0.42	3.14	3.02	3.08	3.08	-20.45	-7.1	52.01
0	4	12	0	0	0	0.89	0.13	0.13	-0.42	3.14	3.01	3.08	3.08	-20.46	-7.1	52.01
-10234	-5073	-5872	1537	-11008	-14336	0.89	0.13	0.13	-0.41	3.14	3	3.08	3.08	-20.74	-7.33	51.08
10218	5084	5847	-1537	11008	14336	0.89	0.13	0.13	-0.42	3.14	2.99	3.07	3.08	-20.58	-7.21	52.06
-10	-8	-2	1	0	0	0.89	0.13	0.13	-0.42	3.14	2.99	3.07	3.08	-20.6	-7.22	52.06
0	2	0	0	0	0	0.89	0.13	0.13	-0.42	3.14	3	3.07	3.09	-20.61	-7.22	52.07
-2	5	-5	-1	0	1	0.89	0.13	0.13	-0.42	3.15	3	3.08	3.09	-20.61	-7.22	52.07
-7	-4	1	0	-1	0	0.89	0.13	0.13	-0.42	3.15	3	3.08	3.09	-20.6	-7.22	52.06
1	-4	-8	0	0	0	0.89	0.13	0.13	-0.42	3.15	3.01	3.08	3.09	-20.59	-7.22	52.06
4	-3	10	0	0	0	0.89	0.13	0.13	-0.42	3.15	3.01	3.08	3.09	-20.58	-7.21	52.06
19	6	21	1	0	0	0.89	0.13	0.13	-0.42	3.15	3.01	3.09	3.09	-20.48	-7.15	52.03
11	-6	-10	0	0	0	0.89	0.13	0.13	-0.42	3.14	3.01	3.08	3.08	-20.47	-7.14	52.03
-9	6	-2	0	1	0	0.89	0.13	0.13	-0.42	3.14	3.01	3.07	3.08	-20.48	-7.14	52.03
1	4	7	0	0	0	0.89	0.13	0.13	-0.42	3.14	3.01	3.07	3.07	-20.49	-7.14	52.02
7	6	-15	0	0	0	0.89	0.13	0.13	-0.42	3.14	3.01	3.07	3.07	-20.49	-7.13	52.02
-9	-7	4	0	0	0	0.89	0.13	0.13	-0.42	3.14	3.01	3.08	3.06	-20.51	-7.13	52.02
0	-5	4	0	0	-1	0.89	0.13	0.13	-0.42	3.13	3.02	3.08	3.05	-20.52	-7.14	52.03
-11	10	8	0	-1	1	0.89	0.13	0.13	-0.42	3.13	3.03	3.09	3.05	-20.59	-7.14	52.01
5	1	1	0	0	0	0.89	0.13	0.13	-0.42	3.13	3.04	3.09	3.05	-20.59	-7.13	52.01
-7	3	-11	-1	0	0	0.89	0.13	0.13	-0.42	3.13	3.04	3.1	3.05	-20.59	-7.13	52.01
3	-1	-13	0	0	0	0.89	0.13	0.13	-0.42	3.13	3.05	3.1	3.05	-20.58	-7.13	52.01
2	3	10	0	0	0	0.89	0.13	0.13	-0.42	3.13	3.05	3.1	3.05	-20.57	-7.12	52
5	0	-5	0	0	0	0.89	0.13	0.13	-0.42	3.12	3.06	3.1	3.05	-20.56	-7.11	52
3	-7	19	0	0	-1	0.89	0.13	0.13	-0.42	3.12	3.06	3.1	3.05	-20.54	-7.11	51.99
2	0	-8	0	0	1	0.89	0.13	0.13	-0.42	3.12	3.06	3.1	3.05	-20.53	-7.1	51.99
16	10	10	1	0	-1	0.89	0.13	0.13	-0.42	3.12	3.06	3.1	3.05	-20.45	-7.03	51.96
-1	-4	-12	0	0	0	0.89	0.13	0.13	-0.42	3.12	3.06	3.1	3.05	-20.46	-7.02	51.96
2	0	5	-1	0	1	0.89	0.13	0.13	-0.42	3.12	3.06	3.1	3.05	-20.46	-7.02	51.96
1	-7	-3	0	1	-1	0.89	0.13	0.13	-0.42	3.06	3.06	3.1	3.12	-20.46	-7.02	51.96
-6	3	-8	1	0	1	0.89	0.13	0.13	-0.42	3.12	3.06	3.1	3.05	-20.46	-7.02	51.96
0	2	4	0	0	-1	0.89	0.13	0.13	-0.42	3.12	3.06	3.1	3.05	-20.46	-7.02	51.96
3	-3	10	0	0	1	0.89	0.13	0.13	-0.42	3.12	3.06	3.1	3.05	-20.46	-7.02	51.95
8	0	13	-1	0	-1	0.89	0.13	0.13	-0.42	3.12	3.06	3.1	3.05	-20.44	-7.03	51.95
-4	3	-4	0	-1	1	0.89	0.13	0.13	-0.42	3.12	3.05	3.1	3.05	-20.44	-7.03	51.95
6	-5	2	0	0	0	0.89	0.13	0.13	-0.42	3.12	3.05	3.09	3.05	-20.44	-7.02	51.94
7	-2	0	0	0	0	0.89	0.13	0.13	-0.42	3.12	3.05	3.09	3.05	-20.43	-7.02	51.94
-1	-3	-8	1	1	0	0.89	0.13	0.13	-0.42	3.12	3.05	3.09	3.05	-20.43	-7.02	51.94
-6	5	-7	0	0	0	0.89	0.13	0.13	-0.42	3.12	3.06	3.09	3.05	-20.43	-7.01	51.93
-2	4	-4	-1	-1	0	0.89	0.13	0.13	-0.42	3.12	3.06	3.1	3.04	-20.43	-7.01	51.93
-22027	1740	21493	-79	19579	-10374	0	0	0	0	3.12	3.06	3.1	3.05	-180	0	-180
22027	-1733	-21472	79	-19577	10373	0.89	0.13	0.13	-0.42	3.02	3.02	3.08	3.08	-20.45	-7.05	51.95
-12	-4	-9	0	0	0	0.89	0.13	0.13	-0.42	3.14	2.92	3.06	3.1	-20.48	-7.09	51.96
-3	7	3	0	0	0	0.89	0.13	0.13	-0.42	3.15	2.24	2.97	3.13	-20.51	-7.13	51.98
-15	-8	22	0	1	0	0.89	0.13	0.13	-0.42	3.17	0	0.7	3.14	-20.55	-7.18	52
-19	20	55	0	1	0	0.89	0.13	0.13	-0.42	3.18	0	0.35	3.14	-20.62	-7.23	52.02
-35	29	184	-2	0	0	0.89	0.13	0.13	-0.42	3.18	0	0.18	3.11	-20.68	-7.3	52.06
-70	78	167	-6	1	-2	0.89	0.13	0.14	-0.42	3.17	0	0.25	3.08	-20.66	-7.5	52.1
671	-2864	-1365	-39	2	-6	0.87	-0.03	0.2	-0.44	3.17	0	2.4	3.07	-7.74	-22.69	55.45
-17	-238	-85	8	-1	3	0.87	-0.04	0.21	-0.44	3.17	0	0	3.07	-7.19	-23.8	55.44
												0
-165	-237	-178	9	-3	1	0.87	-0.05	0.22	-0.44	3.17	0	0	3.07	-6.67	-24.7	55.37
												0
-183	-193	-87	9	-2	-1	0.87	-0.05	0.22	-0.44	3.17	0	0	3.07	-6.27	-25.37	55.34
-130	-78	166	9	0	-2	0.87	-0.06	0.22	-0.44	3.17	0	1.01	3.17	-6.01	-25.8	55.4
62	-45	155	6	-1	-1	0.87	-0.06	0.22	-0.44	3.17	0	0.17	3.08	-5.85	-26.04	55.57
53	-15	180	3	-1	1	0.87	-0.06	0.22	-0.44	3.17	0	0	3.08	-5.72	-26.14	55.73
695	89	754	-2	22	24	0.86	-0.05	0.24	-0.44	3.17	0	3.1	3.1	-8.68	-27.69	56.76
1261	-90	459	-14	-6	27	0.86	-0.05	0.25	-0.44	3.18	0	0	3.1	-8.6	-28.04	55.92
1521	509	719	-13	-17	42	0.87	-0.05	0.25	-0.42	3.18	0	0	3.1	-7.87	-28.35	53.79
1839	368	508	-29	-31	66	0.88	-0.06	0.24	-0.39	3.18	0	0	3.18	-5.73	-28.5	49.48
-745	780	402	-34	-20	62	0.9	-0.07	0.24	-0.35	3.18	0	0	3.1	-2.43	-28.54	42.59
-2263	27	-1112	-9	-4	20	0.92	-0.08	0.23	-0.29	3.18	0	0	3.1	1.16	-28.76	34.34
-3594	845	-637	93	-38	-16	0.94	-0.09	0.23	-0.23	0	0	0	3.09	3.85	-28.33	26.68
-1775	-1397	-1210	45	80	-271	0.96	-0.06	0.24	-0.13	3.18	0	0	3.08	3.04	-28.12	14.89
-1425	124	-832	14	8	-36	0.96	-0.05	0.24	-0.15	3.18	0	0	3.08	1.76	-27.9	17.45
-1897	361	-567	9	12	-62	0.95	-0.05	0.24	-0.18	3.17	0	0	3.09	-0.06	-28.12	21.65
-886	788	-398	25	20	-81	0.94	-0.04	0.24	-0.23	3.16	0	0	3.11	-2.89	-28.48	28.45
1145	1185	475	21	11	-54	0.92	-0.02	0.25	-0.3	3.17	0	0.01	3.13	-6.64	-28.12	37.47
2551	1012	852	9	4	-16	0.9	-0.01	0.25	-0.37	3.17	0	0.01	3.18	-10.45	-26.67	47.37
3329	325	1065	-2	-1	20	0.87	0	0.24	-0.44	3.18	0	0.01	3.12	-13.57	-24.37	56.76
3887	-466	1436	-14	-8	59	0.84	0.01	0.23	-0.5	3.18	0	0	3.1	-15.48	-21.63	64.47
-6047	-424	-2067	-175	-86	466	0.97	-0.09	0.16	-0.17	3.18	0	0	3.08	7.67	-19.7	18.39
