# Supplementary material for: Image Generation for 2D-CNN Using Time-Series Signal Features from Foot Gesture Applied to Select Cobot Operating Mode
Source: Sensors (Basel). 2021 Aug 26;21(17):5743. doi: 10.3390/s21175743 (PMC8434500; doi:10.3390/s21175743)
Supplement: Supplementary file 1 [file sensors-21-05743-s001.zip › data_fadwa/Cigarette crush with the heel/cch23.xlsx]

## Sheet: Sheet1
-2	-7	10	0	0	0	0.95	0.11	0.16	-0.25	2.63	2.63	3.01	3.12	-17.03	-14.71	31.66
-2	6	-11	1	0	0	0.95	0.11	0.16	-0.25	3.17	2.63	3.01	3.11	-17.04	-14.72	31.67
-4	6	-7	0	0	0	0.95	0.11	0.16	-0.25	3.17	2.57	3.01	3.1	-17.05	-14.73	31.67
-2	-4	-3	0	0	0	0.95	0.11	0.16	-0.25	3.17	3.01	3.01	3.1	-17.06	-14.74	31.67
-46	-9	-34	-1	0	1	0.95	0.11	0.16	-0.25	3.17	2.39	3.03	3.11	-17.2	-15.01	31.74
-2	6	18	0	-1	0	0.95	0.11	0.16	-0.25	3.17	3.04	3.04	3.11	-17.19	-15.01	31.74
-1	-2	5	0	1	0	0.95	0.11	0.16	-0.25	3.17	2.32	3.04	3.11	-17.2	-15.02	31.74
4	-1	-1	0	0	-1	0.95	0.11	0.16	-0.25	3.17	2.37	3.05	3.11	-17.19	-15.02	31.74
0	-5	6	0	0	0	0.95	0.11	0.16	-0.25	3.17	2.43	3.05	3.11	-17.2	-15.04	31.74
0	-1	4	0	0	0	0.95	0.11	0.17	-0.25	2.48	2.48	3.05	3.11	-17.2	-15.06	31.74
-2	4	-10	0	0	0	0.95	0.11	0.17	-0.25	3.17	2.53	3.05	3.11	-17.2	-15.07	31.75
18	5	8	1	-1	1	0.95	0.11	0.16	-0.25	3.17	3.05	3.05	3.17	-17.19	-14.95	31.72
-3	7	6	0	0	0	0.95	0.11	0.16	-0.25	3.17	2.57	3.05	3.11	-17.19	-14.94	31.71
-6	-2	-2	0	0	0	0.95	0.11	0.16	-0.25	3.17	2.57	3.04	3.11	-17.19	-14.93	31.71
10	0	0	0	0	0	0.95	0.11	0.16	-0.25	3.17	2.59	3.04	3.11	-17.19	-14.92	31.71
-7	0	5	0	0	0	0.95	0.11	0.16	-0.25	2.57	2.57	3.05	3.11	-17.19	-14.92	31.71
2	-7	12	0	0	0	0.95	0.11	0.16	-0.25	3.17	2.58	3.05	3.11	-17.19	-14.92	31.71
0	1	-10	-1	0	0	0.95	0.11	0.16	-0.25	3.17	2.57	3.05	3.17	-17.19	-14.92	31.71
5	0	1	1	0	-1	0.95	0.11	0.16	-0.25	3.17	3.04	3.04	3.1	-17.19	-14.92	31.71
6	1	-27	0	0	0	0.95	0.11	0.16	-0.25	3.17	2.58	3.04	3.1	-17.21	-14.91	31.72
-10	6	7	0	0	1	0.95	0.11	0.16	-0.25	3.17	2.59	3.04	3.1	-17.21	-14.9	31.72
1	3	7	0	0	0	0.95	0.11	0.16	-0.25	3.17	2.59	3.04	3.1	-17.21	-14.89	31.71
9	-2	-5	0	0	0	0.95	0.11	0.16	-0.25	3.17	2.58	3.04	3.1	-17.21	-14.89	31.71
-6	0	5	0	0	0	0.95	0.11	0.16	-0.25	2.59	2.59	3.04	3.1	-17.21	-14.88	31.71
-8	9	-2	0	0	0	0.95	0.11	0.16	-0.25	3.17	2.61	3.04	3.1	-17.21	-14.87	31.71
8	-8	4	0	0	-1	0.95	0.11	0.16	-0.25	3.17	2.62	3.04	3.1	-17.21	-14.87	31.71
13	0	35	0	0	1	0.95	0.11	0.16	-0.25	3.17	2.62	3.04	3.1	-17.19	-14.81	31.69
-3	-1	-3	0	0	0	0.95	0.11	0.16	-0.25	3.17	2.63	3.04	3.1	-17.18	-14.8	31.69
-5	4	-23	-1	0	0	0.95	0.11	0.16	-0.25	3.17	2.62	3.04	3.1	-17.18	-14.8	31.69
7	-8	-5	0	0	-1	0.95	0.11	0.16	-0.25	3.17	2.63	3.04	3.1	-17.18	-14.8	31.69
4	7	3	1	1	0	0.95	0.11	0.16	-0.25	3.17	2.59	3.04	3.1	-17.18	-14.8	31.69
-3	3	-5	0	0	0	0.95	0.11	0.16	-0.25	3.17	2.59	3.04	3.1	-17.18	-14.8	31.69
-4	-9	6	0	0	1	0.95	0.11	0.16	-0.25	2.59	2.59	3.04	3.1	-17.18	-14.8	31.69
-6	12	-5	0	-1	0	0.95	0.11	0.16	-0.25	3.17	2.62	3.04	3.1	-17.21	-14.86	31.71
-2	0	-5	-1	0	0	0.95	0.11	0.16	-0.25	2.65	2.65	3.05	3.1	-17.21	-14.86	31.71
7	-8	6	1	0	0	0.95	0.11	0.16	-0.25	3.17	2.65	3.05	3.1	-17.21	-14.85	31.71
-8	2	4	-1	0	-1	0.95	0.11	0.16	-0.25	3.17	2.66	3.05	3.1	-17.2	-14.85	31.71
4	1	-6	0	1	0	0.95	0.11	0.16	-0.25	3.17	3.05	3.05	3.1	-17.2	-14.85	31.71
6	-8	2	1	-1	1	0.95	0.11	0.16	-0.25	3.17	2.68	3.05	3.1	-17.2	-14.85	31.71
-3	5	13	-1	0	0	0.95	0.11	0.16	-0.25	3.17	2.7	3.06	3.1	-17.2	-14.85	31.71
0	-9	-12	1	0	-1	0.95	0.11	0.16	-0.25	3.17	2.77	3.07	3.1	-17.2	-14.85	31.7
18	15	6	0	-2	1	0.95	0.11	0.16	-0.25	3.17	2.93	3.11	3.08	-17.11	-14.58	31.64
9	7	11	0	1	0	0.95	0.11	0.16	-0.25	3.16	3	3.12	3.07	-17.1	-14.53	31.63
1	9	12	0	0	0	0.95	0.11	0.16	-0.25	3.16	3.12	3.12	3.06	-17.09	-14.49	31.62
10	-1	7	0	0	0	0.95	0.11	0.16	-0.25	3.16	3.03	3.12	3.06	-17.07	-14.46	31.62
5	-5	13	0	0	0	0.95	0.11	0.16	-0.25	3.16	3.04	3.12	3.07	-17.05	-14.42	31.61
9	7	-11	0	0	0	0.95	0.11	0.16	-0.25	3.16	3.01	3.11	3.08	-17.04	-14.38	31.61
4	-2	-2	0	0	0	0.95	0.11	0.16	-0.25	2.87	2.87	3.08	3.11	-17.03	-14.34	31.6
-82	97	263	-10	8	-3	0.95	0.11	0.16	-0.25	3.17	0	2.93	3.13	-16.89	-14.62	31.64
130	-71	207	-10	3	1	0.95	0.1	0.16	-0.25	3.18	0	2.7	3.13	-16.62	-15.01	31.64
-185	-16	130	-9	-3	7	0.95	0.1	0.17	-0.25	3.18	0	2.56	3.13	-16.09	-15.51	31.39
-573	40	117	-8	-13	-16	0.95	0.09	0.17	-0.25	0	0	2.4	3.12	-15.29	-16.01	31.28
344	-97	87	-7	-3	-3	0.95	0.08	0.17	-0.25	3.18	0	2.05	3.1	-14.18	-16.35	31.33
-125	-138	-73	-7	3	-2	0.95	0.07	0.17	-0.25	3.18	0	1.85	3.09	-12.88	-16.84	31.35
326	-228	-122	-2	-2	-2	0.95	0.05	0.17	-0.25	3.18	0	1.2	3.08	-11.47	-17.41	31.41
704	-2750	-1558	43	12	17	0.94	-0.07	0.19	-0.27	3.18	0	0.58	3.08	2.35	-23.77	31.26
-183	21	389	4	6	0	0.94	-0.08	0.2	-0.27	3.18	0	0.06	3.08	2.4	-24.06	31.25
-142	105	78	8	1	0	0.94	-0.08	0.2	-0.27	3.18	0	0	3.09	2.27	-24.32	31.32
-208	-4	-189	1	-4	-3	0.94	-0.07	0.2	-0.27	3.18	0	0	3.09	2.04	-24.54	31.46
194	-95	-56	4	-4	-1	0.94	-0.07	0.2	-0.27	3.18	0	0	3.09	1.87	-24.58	31.67
192	-30	-52	5	-3	3	0.94	-0.07	0.2	-0.27	3.18	0	0	3.09	1.61	-24.44	31.87
41	5	295	2	0	2	0.94	-0.07	0.2	-0.27	3.18	0	0	3.1	1.27	-24.21	32.04
-46	161	251	-3	2	1	0.94	-0.07	0.2	-0.27	0	0	0	3.07	0.95	-24.02	32.14
-5539	2454	-1633	-72	2	154	0.97	-0.1	0.21	0.03	3.18	0	0	3.05	12.85	-23.35	-6.51
-2275	-540	-1219	28	10	-80	0.97	-0.1	0.22	0.06	3.18	0	0	3.07	14.34	-24.58	-10.29
104	-565	-309	31	-18	-61	0.96	-0.1	0.23	0.07	3.18	0	0.01	3.08	15	-25.52	-11.72
2670	-581	30	23	-6	-31	0.97	-0.1	0.23	0.07	3.18	0	0.01	3.08	14.51	-25.49	-11.34
2115	-193	1350	-6	-3	3	0.97	-0.1	0.23	0.06	3.19	0	0.01	3.08	13.98	-25.22	-10.64
677	-62	610	0	-1	-1	0.97	-0.1	0.22	0.06	3.18	0	0	3.09	13.49	-24.95	-10.04
95	66	409	0	0	-10	0.97	-0.09	0.22	0.05	3.18	0	0	3.11	12.97	-24.72	-9.26
9279	1297	2644	-6	13	21	0.92	-0.05	0.16	-0.36	3.18	0	0.01	3.13	-1.19	-19.04	42.73
-2558	-623	-625	-39	8	44	0.92	-0.05	0.16	-0.35	3.19	0	0	3.13	-0.71	-19.11	41.82
-1810	6	-408	-5	2	3	0.92	-0.06	0.16	-0.34	3.19	0	0	3.12	-0.32	-19.85	40.53
554	-395	-352	3	5	15	0.93	-0.06	0.17	-0.33	3.19	0	0	3.08	0.25	-20.38	38.94
1200	-39	1029	-12	-26	41	0.93	-0.07	0.17	-0.31	3.19	0	0	3.06	1.51	-20.57	36.31
1462	490	691	-11	-23	70	0.95	-0.08	0.16	-0.27	3.19	0.11	0.11	3.08	3.49	-19.93	31.81
-644	568	329	-19	-12	57	0.96	-0.09	0.15	-0.22	3.19	0	0.01	3.09	5.89	-19.18	25.27
-10638	-972	-3504	101	68	-381	0.98	-0.1	0.16	-0.01	3.19	0	0.13	3.09	12.18	-18.92	-1.4
-239	663	15	15	15	-63	0.98	-0.1	0.17	-0.05	3.19	0	0.01	3.18	10.9	-20.43	4.29
987	686	263	10	8	-41	0.97	-0.1	0.18	-0.11	3.18	0	0.01	3.12	8.95	-21.76	11.67
2143	616	392	7	4	-15	0.96	-0.09	0.18	-0.18	3.18	0	0.01	3.13	6.51	-22.62	20
2919	267	463	3	-2	19	0.95	-0.08	0.18	-0.25	3.19	0	0.12	3.13	3.99	-22.73	28.3
2903	-227	786	-7	-10	46	0.93	-0.07	0.18	-0.3	3.19	0	0.35	3.11	1.89	-22.11	35.51
2734	-322	684	-15	-16	70	0.92	-0.07	0.17	-0.34	3.19	0	0.59	3.08	0.65	-21	40.77
2475	-246	609	-18	-14	87	0.91	-0.07	0.16	-0.37	3.19	0	0.7	3.06	0.35	-19.71	43.48
-15232	-1488	-4393	-4	-12	42	0.98	-0.12	0.17	0.07	3.19	0	0.74	3.08	15.83	-18.76	-10.43
2895	-324	1378	9	-17	-18	0.98	-0.12	0.17	0.06	3.19	0	0.83	3.07	15	-18.53	-9.53
1161	-71	573	-2	0	-6	0.98	-0.11	0.16	0.05	3.19	0	0.76	3.07	14.12	-18.02	-8.41
129	51	223	-2	5	-17	0.98	-0.11	0.16	0.04	3.18	0	0.65	3.07	13.34	-17.75	-6.98
-813	109	-218	1	9	-29	0.98	-0.1	0.16	0.03	3.18	0	0.56	3.09	12.63	-17.81	-4.96
-1878	180	-560	2	22	-58	0.98	-0.1	0.16	0	3.17	0	0.21	3.1	11.91	-18.6	-1.74
-666	610	-151	15	19	-68	0.98	-0.1	0.17	-0.05	3.18	0	0.1	3.09	10.7	-20.04	3.53
5665	-990	101	-4	-27	217	0.94	-0.04	0.17	-0.31	3.18	0.01	0.01	3.1	-1.99	-19.49	36.52
524	52	-332	22	1	3	0.94	-0.02	0.16	-0.31	3.17	0	0	3.17	-3.25	-18.75	36.6
60	767	2266	-13	5	5	0.94	-0.01	0.16	-0.3	3.17	0	0	3.11	-4.82	-17.84	36.57
-43	158	46	-25	1	6	0.94	0	0.16	-0.3	3.17	0	0	3.12	-5.61	-17.5	36.14
-242	-52	-583	-1	0	-1	0.94	0.01	0.16	-0.29	3.17	0	3.13	3.13	-6.28	-17.46	35.63
-2	-80	-756	11	-2	1	0.94	0.01	0.16	-0.29	3.17	0	0	3.13	-7.09	-17.28	35.18
-410	101	-395	26	2	2	0.94	0.03	0.16	-0.28	3.17	0	0	3.13	-8.38	-16.86	34.81
43	1324	1023	-47	-8	-24	0.94	0.09	0.15	-0.28	3.17	0	0.48	3.17	-14.79	-13.79	34.62
-13	20	-88	0	-1	-1	0.94	0.09	0.15	-0.28	3.17	0	0.65	3.13	-15.11	-13.68	34.61
7	37	-82	1	0	0	0.94	0.09	0.15	-0.28	3.17	0	1.54	3.14	-15.41	-13.54	34.6
