# Supplementary material for: Image Generation for 2D-CNN Using Time-Series Signal Features from Foot Gesture Applied to Select Cobot Operating Mode
Source: Sensors (Basel). 2021 Aug 26;21(17):5743. doi: 10.3390/s21175743 (PMC8434500; doi:10.3390/s21175743)
Supplement: Supplementary file 1 [file sensors-21-05743-s001.zip › data_fadwa/Cigarette crush with the heel/cch24.xlsx]

## Sheet: cch39
-10	0	-3	1	-1	1	0.7	0.15	0.08	-0.69	3.16	1.64	3.1	3.16	-18.45	5.29	88.5
-5	4	11	0	0	0	0.7	0.15	0.08	-0.69	1.79	1.79	3.1	3.16	-18.43	5.3	88.49
24	15	16	-1	1	0	0.7	0.15	0.08	-0.69	3.16	1.88	3.16	3.16	-18.35	5.35	88.48
-3	4	4	0	-1	-1	0.7	0.15	0.08	-0.69	3.16	1.88	3.11	3.16	-18.36	5.35	88.48
1	8	-2	0	1	1	0.7	0.15	0.08	-0.69	3.16	1.88	3.11	3.16	-18.36	5.34	88.48
2	-11	-2	0	0	-1	0.7	0.15	0.08	-0.69	3.16	1.9	3.11	3.16	-18.36	5.34	88.48
-13	-1	-8	0	-1	0	0.7	0.15	0.08	-0.69	2.14	2.14	3.13	3.15	-18.36	5.34	88.48
7	-2	2	0	0	1	0.7	0.15	0.08	-0.69	3.16	2.6	3.14	3.14	-18.36	5.34	88.48
-10	5	-6	0	0	0	0.7	0.15	0.08	-0.69	3.15	2.7	3.15	3.14	-18.36	5.34	88.48
66	33	48	1	0	0	0.7	0.14	0.07	-0.69	3.14	2.73	3.13	3.13	-17.86	5.6	88.41
2	-5	-12	0	0	0	0.7	0.14	0.07	-0.69	3.13	2.73	3.15	3.13	-17.86	5.61	88.4
-3	2	-7	0	0	0	0.7	0.14	0.07	-0.69	3.13	2.72	3.15	3.13	-17.86	5.61	88.4
11	-1	-4	0	0	-1	0.7	0.14	0.07	-0.69	3.13	2.7	3.15	3.13	-17.86	5.61	88.41
4	4	-9	0	0	0	0.7	0.14	0.07	-0.69	3.13	2.68	3.15	3.13	-17.86	5.62	88.41
-1	-3	17	0	0	1	0.7	0.14	0.07	-0.69	3.14	2.66	3.14	3.13	-17.86	5.62	88.4
1	5	-4	0	1	0	0.7	0.14	0.07	-0.69	3.14	2.53	3.14	3.13	-17.86	5.62	88.4
-18	-10	-17	-1	0	-1	0.7	0.15	0.07	-0.69	3.14	2.45	3.14	3.13	-18.02	5.57	88.4
2	2	-4	0	0	0	0.7	0.15	0.07	-0.69	3.15	2.3	3.13	3.15	-18.04	5.55	88.41
1	-1	6	0	0	0	0.7	0.15	0.08	-0.69	3.15	2.17	3.13	3.15	-18.06	5.54	88.41
-6	-2	-18	0	0	0	0.7	0.15	0.08	-0.69	3.15	2.24	3.13	3.15	-18.08	5.53	88.41
-13	-1	3	0	0	0	0.7	0.15	0.08	-0.69	3.16	2.27	3.13	3.15	-18.1	5.52	88.41
1	-12	13	0	0	0	0.7	0.15	0.08	-0.69	3.15	2.26	3.12	3.14	-18.11	5.51	88.42
-4	5	-8	0	-1	0	0.7	0.15	0.08	-0.69	3.15	2.24	3.12	3.14	-18.11	5.49	88.42
6069	-22410	-13747	-21	-25069	5473	0	0	0	0	3.15	2.22	3.12	3.14	-180	0	180
-6078	22415	13763	22	25069	-5472	0.7	0.15	0.08	-0.69	3.15	2.25	3.12	3.14	-18.13	5.52	88.41
9	2	-7	0	0	0	0.7	0.15	0.08	-0.69	3.15	2.3	3.12	3.14	-18.12	5.52	88.41
4	-2	-6	0	0	0	0.7	0.15	0.08	-0.69	3.15	2.3	3.11	3.14	-18.12	5.53	88.41
-4	0	11	0	0	0	0.7	0.15	0.08	-0.69	3.15	2.23	3.11	3.14	-18.11	5.53	88.41
4	1	11	-1	0	0	0.7	0.15	0.08	-0.69	3.15	2.22	3.11	3.14	-18.1	5.53	88.4
2	7	8	0	0	0	0.7	0.15	0.08	-0.69	3.15	2.17	3.11	3.14	-18.1	5.53	88.4
-2	1	8	0	0	-1	0.7	0.15	0.08	-0.69	3.15	3.11	3.11	3.15	-18.1	5.53	88.4
-15	-13	-42	0	1	0	0.7	0.15	0.08	-0.69	3.16	2.06	3.11	3.15	-18.2	5.47	88.41
8	-5	14	0	0	0	0.7	0.15	0.08	-0.69	3.16	1.99	3.12	3.15	-18.21	5.46	88.42
-8	1	-10	0	0	0	0.7	0.15	0.08	-0.69	3.16	1.97	3.11	3.15	-18.21	5.45	88.42
4	0	-6	0	0	1	0.7	0.15	0.08	-0.69	3.16	1.98	3.11	3.15	-18.22	5.45	88.42
-7	-7	12	0	0	0	0.7	0.15	0.08	-0.69	3.16	1.87	3.1	3.15	-18.23	5.45	88.42
0	4	-1	0	-1	-1	0.7	0.15	0.08	-0.69	3.15	1.85	3.1	3.14	-18.23	5.45	88.42
-2	5	1	0	0	1	0.7	0.15	0.08	-0.69	3.15	1.98	3.1	3.14	-18.23	5.45	88.42
9	-6	11	1	0	0	0.7	0.15	0.08	-0.69	3.15	2.08	3.1	3.14	-18.19	5.5	88.4
5	3	-1	0	0	0	0.7	0.15	0.08	-0.69	3.15	2.12	3.1	3.15	-18.18	5.5	88.41
-12	-2	3	-1	0	0	0.7	0.15	0.08	-0.69	3.15	2.11	3.1	3.14	-18.17	5.5	88.41
10	3	-7	1	0	0	0.7	0.15	0.08	-0.69	3.15	2.14	3.1	3.15	-18.16	5.5	88.4
5	11	4	0	0	-1	0.7	0.15	0.08	-0.69	3.16	2.18	3.1	3.15	-18.14	5.5	88.4
1	-4	-14	0	0	1	0.7	0.15	0.08	-0.69	3.15	2.2	3.1	3.15	-18.14	5.51	88.4
-6	-2	4	-1	0	0	0.7	0.15	0.08	-0.69	3.16	2.21	3.1	3.15	-18.13	5.51	88.4
9	-2	-16	1	0	0	0.7	0.15	0.08	-0.69	3.16	2.34	3.14	3.14	-18.06	5.52	88.39
5	7	18	0	0	0	0.7	0.15	0.08	-0.69	3.15	2.46	3.11	3.14	-18.05	5.53	88.4
6	-2	9	0	0	0	0.7	0.15	0.07	-0.69	3.15	2.47	3.12	3.14	-18.03	5.54	88.39
-8	0	6	0	0	0	0.7	0.15	0.07	-0.69	3.15	2.47	3.12	3.14	-18.02	5.54	88.39
1	2	-15	0	0	0	0.7	0.15	0.07	-0.69	3.15	2.46	3.12	3.14	-18.01	5.54	88.39
3	6	-7	0	1	0	0.7	0.15	0.07	-0.69	3.15	2.4	3.12	3.14	-18.02	5.55	88.39
-1	-8	12	0	-1	-1	0.7	0.15	0.07	-0.69	3.15	2.36	3.12	3.14	-18.02	5.54	88.39
-6	10	-4	-1	1	0	0.7	0.15	0.08	-0.69	3.15	1.92	3.1	3.15	-18.11	5.49	88.39
4	9	26	-1	1	0	0.7	0.15	0.08	-0.69	3.16	0	3.01	3.18	-18.13	5.46	88.4
-12	-8	66	-2	2	-1	0.7	0.15	0.08	-0.69	3.18	0	2.67	3.17	-18.21	5.39	88.42
-24	-19	62	-5	5	-1	0.7	0.15	0.08	-0.69	3.18	0	2.4	3.18	-18.38	5.23	88.46
-42	-18	222	-15	12	-2	0.7	0.15	0.08	-0.69	3.19	0	2.17	3.18	-18.78	4.73	88.52
-15	-15	91	-11	19	-1	0.7	0.15	0.1	-0.69	0	0	2.15	3.18	-19.66	3.85	88.6
223	3	258	-8	1	11	0.7	0.15	0.11	-0.69	3.19	0	2.12	3.17	-20.65	2.79	88.54
-64	-2474	-1223	7	-52	-15	0.69	0.02	0.19	-0.7	3.19	0	2.18	3.16	-17.97	-13.47	92.82
100	-210	183	4	0	1	0.69	0.02	0.2	-0.7	3.18	0	2.51	3.15	-17.68	-14.41	93.02
26	-128	67	1	1	0	0.69	0.01	0.2	-0.7	3.17	0	2.45	3.14	-17.42	-15.3	93.2
94	-138	-40	2	-2	1	0.69	0	0.2	-0.7	3.16	0	2.37	3.13	-17.09	-16.15	93.33
0	-76	95	1	0	1	0.69	-0.01	0.21	-0.7	3.16	0	2.31	3.13	-16.85	-16.95	93.45
70	-102	-151	0	3	0	0.69	-0.01	0.21	-0.7	3.16	0	2.24	3.13	-16.58	-17.73	93.55
83	-120	-226	4	1	1	0.69	-0.02	0.21	-0.7	3.16	0	2.17	3.14	-16.35	-18.47	93.65
293	-262	232	29	8	7	0.68	-0.03	0.21	-0.7	3.16	0	2.11	3.14	-15.12	-19.27	94.33
-77	14	-13	0	1	1	0.68	-0.03	0.21	-0.7	3.17	0	2.12	3.14	-15.11	-19.12	94.28
-66	-4	17	-2	-1	-2	0.68	-0.03	0.21	-0.7	3.17	0	2.15	3.14	-15.1	-19.02	94.24
-14	19	-9	1	-1	0	0.68	-0.03	0.21	-0.7	3.17	0	2.13	3.18	-15.06	-18.91	94.2
36	21	-20	1	-1	0	0.68	-0.03	0.2	-0.7	3.18	0	2.14	3.15	-15	-18.78	94.17
41	5	-109	1	-1	0	0.68	-0.03	0.2	-0.7	3.18	0	0	3.16	-14.89	-18.64	94.12
												0
-49	18	-36	1	0	1	0.68	-0.03	0.2	-0.7	3.18	0	0	3.17	-14.8	-18.46	94.06
												0
2258	1743	1244	-41	-39	163	0.77	-0.04	0.17	-0.61	3.19	0	0	3.17	-8.93	-18.25	78.16
												0
-298	347	-207	-4	-2	17	0.8	-0.05	0.17	-0.58	3.19	0	0	3.17	-7.34	-18.71	72.76
												0
-992	106	-151	-2	-3	13	0.83	-0.05	0.17	-0.54	3.19	0	0	3.17	-5.68	-19.08	66.86
												0
-1903	-160	-520	5	5	-13	0.85	-0.05	0.16	-0.49	3.2	0	0	3.17	-4.26	-19.42	61
												0
-1562	-328	-524	7	10	-30	0.87	-0.06	0.16	-0.46	3.2	0	0	3.17	-3.3	-19.76	55.99
-1205	-481	-370	9	10	-38	0.89	-0.06	0.17	-0.43	3.2	0	1.91	3.17	-2.71	-20.13	52.08
-699	-394	-196	10	13	-44	0.9	-0.05	0.17	-0.41	3.2	0	1.51	3.17	-2.57	-20.55	49.48
1043	-195	1249	27	20	-144	0.88	-0.04	0.18	-0.44	3.2	0	0.01	3.16	-6.03	-20.65	54.03
-4089	-406	-947	-2	18	-72	0.87	-0.03	0.19	-0.46	3.19	0	0.01	3.18	-7.6	-21.17	57.62
-3616	918	-1309	20	38	-136	0.83	-0.02	0.21	-0.51	3.18	0	0.14	3.14	-10.74	-21.99	64.81
792	2523	176	29	22	-106	0.78	-0.01	0.22	-0.58	3.17	0	0.02	3.15	-14.95	-21.35	75.83
5424	2277	1251	13	1	-10	0.72	0	0.23	-0.66	3.17	0	0.02	3.15	-18.22	-18.93	87.89
7347	909	1905	-5	-25	79	0.66	0.01	0.21	-0.72	0	0	0.28	3.15	-19.36	-15.86	98.16
5929	-565	1289	-22	-39	133	0.61	0	0.2	-0.77	3.18	0	0.94	3.16	-18.42	-13.59	104.87
-6475	-5072	-1741	-69	-32	239	0.62	0.01	0.17	-0.77	3.18	0	0.16	3.16	-16.03	-11.78	103.9
1366	249	463	-6	-20	39	0.63	0	0.17	-0.76	3.18	0	0.69	3.16	-15.14	-12.41	101.69
227	336	196	-13	-13	45	0.66	-0.01	0.17	-0.74	3.19	0	1.78	3.16	-13.76	-13.35	98.09
-831	181	-278	-8	-6	27	0.69	-0.02	0.16	-0.71	3.19	0	1.95	3.16	-12.35	-14.47	93.45
-810	124	-236	-4	1	14	0.72	-0.03	0.16	-0.68	3.19	0	1.93	3.15	-10.96	-15.62	88.24
-504	242	-81	-3	-3	11	0.75	-0.03	0.16	-0.64	3.19	0	1.8	3.15	-9.44	-16.68	82.65
-571	158	-153	-1	-4	10	0.78	-0.04	0.16	-0.6	3.19	0	1.67	3.16	-7.75	-17.64	76.65
2226	-1300	-25264	17	16359	2588	0	0	0.01	0	3.19	0	1.6	3.16	180	0.01	-180
-4915	-799	24414	48	-16304	-2839	0.87	-0.05	0.18	-0.46	3.19	0	1.34	3.15	-4.45	-20.61	57.21
-1427	-116	-274	-2	10	-30	0.86	-0.05	0.18	-0.48	3.19	0	1.03	3.14	-5.2	-20.7	59.31
-1877	-43	-481	6	20	-57	0.84	-0.05	0.19	-0.5	3.18	0	0.01	3.18	-6.66	-21.12	62.92
-150	487	-43	11	14	-56	0.82	-0.04	0.19	-0.54	3.18	0	0.01	3.14	-8.76	-21.31	68.41
2114	852	515	8	3	-20	0.79	-0.04	0.2	-0.58	3.18	0	0.01	3.15	-10.77	-20.83	74.96
2806	576	382	-2	-7	18	0.76	-0.03	0.2	-0.62	3.18	0	0.01	3.16	-12.18	-19.85	81.23
2044	89	192	2	-6	31	0.73	-0.03	0.19	-0.66	3.19	0	0	3.16	-13.08	-18.74	86.56
