# Supplementary material for: Image Generation for 2D-CNN Using Time-Series Signal Features from Foot Gesture Applied to Select Cobot Operating Mode
Source: Sensors (Basel). 2021 Aug 26;21(17):5743. doi: 10.3390/s21175743 (PMC8434500; doi:10.3390/s21175743)
Supplement: Supplementary file 1 [file sensors-21-05743-s001.zip › data_fadwa/Cigarette crush with the heel/cch25.xlsx]

## Sheet: cch25
-3	7	-5	0	0	0	0.67	0.14	0.06	-0.73	3.1	2.94	3.11	3.1	-16.18	7.44	93.92
10	-8	-6	0	0	1	0.67	0.14	0.06	-0.73	3.09	3.11	3.11	3.09	-16.18	7.45	93.92
1	3	4	0	0	-1	0.67	0.14	0.06	-0.73	3.09	2.94	3.11	3.09	-16.16	7.45	93.92
6	1	30	0	0	0	0.67	0.14	0.06	-0.73	3.09	2.94	3.11	3.09	-16.16	7.46	93.92
-5	0	-21	0	1	0	0.67	0.14	0.06	-0.73	3.09	2.94	3.11	3.09	-16.21	7.51	93.93
-10	-2	12	0	0	0	0.67	0.14	0.06	-0.73	2.94	2.94	3.11	3.09	-16.22	7.52	93.93
0	-1	-6	0	0	0	0.67	0.14	0.06	-0.73	3.09	2.95	3.11	3.09	-16.22	7.52	93.94
0	5	-9	0	-1	0	0.67	0.14	0.06	-0.73	2.96	2.96	3.11	3.09	-16.22	7.52	93.94
1	0	19	0	0	1	0.67	0.14	0.06	-0.73	3.08	2.96	3.09	3.09	-16.21	7.52	93.93
2	-14	-10	0	0	0	0.67	0.14	0.06	-0.73	3.08	3.11	3.11	3.09	-16.19	7.52	93.93
5	3	-3	0	0	0	0.67	0.14	0.06	-0.73	3.08	2.96	3.11	3.09	-16.18	7.52	93.93
2	18	1	0	1	-1	0.67	0.14	0.06	-0.73	3.08	2.96	3.11	3.09	-16.21	7.57	93.94
-1	-2	-12	0	0	0	0.67	0.14	0.06	-0.73	3.08	2.96	3.11	3.09	-16.21	7.57	93.94
-5	-6	12	0	0	0	0.67	0.14	0.06	-0.73	2.96	2.96	3.11	3.09	-16.22	7.57	93.95
-3	1	-24	0	0	0	0.67	0.14	0.06	-0.73	3.07	2.97	3.12	3.08	-16.22	7.57	93.95
1	0	19	0	0	0	0.67	0.14	0.06	-0.73	3.07	2.97	3.12	3.09	-16.22	7.57	93.95
6	6	3	0	0	0	0.67	0.14	0.06	-0.73	3.07	2.97	3.12	3.09	-16.22	7.58	93.94
-3	-9	-13	0	0	0	0.67	0.14	0.06	-0.73	3.07	3.12	3.09	3.09	-16.23	7.58	93.95
1	4	14	0	0	0	0.67	0.14	0.06	-0.73	3.07	2.97	3.12	3.09	-16.25	7.6	93.96
-10	-2	-5	0	0	0	0.67	0.14	0.06	-0.73	3.07	2.97	3.12	3.08	-16.26	7.61	93.97
8	3	20	0	0	0	0.67	0.14	0.06	-0.73	3.07	2.98	3.12	3.08	-16.26	7.61	93.97
-4	1	-5	0	0	0	0.67	0.14	0.06	-0.73	2.98	3.12	3.12	3.08	-16.26	7.61	93.97
-9	-6	6	0	0	0	0.67	0.14	0.06	-0.73	3.07	2.98	3.12	3.08	-16.27	7.61	93.98
1	-1	-9	0	0	0	0.67	0.14	0.06	-0.73	3.07	2.99	3.12	3.08	-16.27	7.61	93.98
0	6	-3	0	0	0	0.67	0.14	0.06	-0.73	3.08	2.99	3.12	3.09	-16.27	7.62	93.97
0	-3	-7	0	0	0	0.67	0.14	0.06	-0.73	3.08	2.99	3.09	3.09	-16.28	7.62	93.98
21	-7	7	0	0	0	0.67	0.14	0.06	-0.73	3.08	2.99	3.13	3.09	-16.28	7.62	94.01
-13	6	17	0	0	0	0.67	0.14	0.06	-0.73	3.08	2.99	3.13	3.09	-16.28	7.62	94.01
6	0	-6	0	0	0	0.67	0.14	0.06	-0.73	3.08	2.99	3.13	3.09	-16.27	7.62	94.01
-2	-2	-13	0	0	0	0.67	0.14	0.06	-0.73	3.08	3.13	3.13	3.09	-16.27	7.63	94.01
0	-5	-1	0	0	0	0.67	0.14	0.06	-0.73	3.08	3	3.13	3.09	-16.27	7.63	94.01
-2	6	-4	0	0	0	0.67	0.14	0.06	-0.73	3.08	3	3.13	3.09	-16.28	7.63	94.02
-2	4	-7	0	0	0	0.67	0.14	0.06	-0.73	3.09	2.99	3.13	3.09	-16.27	7.63	94.02
9	7	6	-1	0	0	0.67	0.14	0.06	-0.73	2.99	2.99	3.13	3.1	-16.24	7.62	94.04
-3	-5	-5	0	0	0	0.67	0.14	0.06	-0.73	3.1	2.99	3.12	3.11	-16.24	7.63	94.04
3	-10	8	0	0	0	0.67	0.14	0.06	-0.73	3.11	2.97	3.12	3.12	-16.25	7.63	94.04
-11	9	5	0	0	0	0.67	0.14	0.06	-0.73	3.12	2.96	3.12	3.12	-16.25	7.62	94.05
3	-6	-4	0	0	0	0.67	0.14	0.06	-0.73	3.13	3.12	3.12	3.12	-16.27	7.62	94.05
0	1	7	1	0	0	0.67	0.14	0.06	-0.73	3.13	2.96	3.12	3.12	-16.28	7.62	94.06
-2	-3	-5	-1	0	0	0.67	0.14	0.06	-0.73	3.13	2.97	3.12	3.12	-16.3	7.62	94.06
-10	-6	0	1	0	0	0.67	0.14	0.06	-0.73	3.13	2.99	3.13	3.12	-16.34	7.59	94.1
-4	-2	-10	-1	0	0	0.67	0.14	0.06	-0.73	3.13	3.13	3.13	3.12	-16.34	7.59	94.1
13	-5	8	0	0	0	0.67	0.14	0.06	-0.73	3.13	2.99	3.14	3.12	-16.34	7.58	94.11
-3	10	10	0	0	0	0.67	0.14	0.06	-0.73	3.13	2.99	3.14	3.13	-16.34	7.58	94.11
-3	-8	2	0	0	0	0.67	0.14	0.06	-0.73	3.14	2.99	3.13	3.13	-16.35	7.57	94.12
-5	-4	-9	0	0	0	0.67	0.14	0.06	-0.73	3.14	2.99	3.13	3.13	-16.36	7.57	94.13
-4	-11	-15	1	0	0	0.67	0.14	0.06	-0.73	3.15	2.98	3.13	3.14	-16.37	7.56	94.13
9525	7534	-33038	-29185	18944	5376	0.67	0.14	0.05	-1.53	3.15	2.88	3.11	3.15	-4.2	22.35	92
-9610	-7454	33549	29169	-18931	-5378	0.67	0.15	0.07	-0.73	3.17	0	2.82	3.19	-16.97	7.25	94.21
314	55	373	-31	14	-2	0.67	0.14	0.07	-0.73	3.19	2.73	0.17	3.17	-17.64	6.35	94.23
												0.17
-1436	96	621	-19	-26	-6	0.67	0.14	0.09	-0.73	3.19	0	0.17	3.16	-18.3	4.8	94.25
408	-207	-265	-3	-17	-15	0.66	0.13	0.1	-0.73	3.19	0	2.58	3.14	-18.23	3.02	94.91
-58	-165	-350	-7	-1	4	0.66	0.11	0.11	-0.73	3.17	0	0.63	3.12	-17.94	1	95.5
414	-300	-407	-6	2	-3	0.66	0.1	0.12	-0.73	3.16	0	0.11	3.11	-17.73	-1.2	96.19
237	-417	-471	-8	5	4	0.66	0.08	0.14	-0.74	3.16	0	0	3.11	-17.69	-3.6	96.76
												0
641	-3006	-1092	93	3	14	0.64	-0.03	0.22	-0.74	3.16	0	0	3.11	-18.35	-19	101.27
												0
-52	52	390	0	1	-1	0.64	-0.03	0.22	-0.74	3.16	0	0	3.11	-18.13	-18.93	101.4
												0
184	20	92	0	1	2	0.64	-0.03	0.22	-0.74	3.16	0	0	3.11	-17.92	-18.88	101.53
												0
187	30	27	0	1	3	0.64	-0.03	0.22	-0.74	3.16	0	0	3.11	-17.73	-18.83	101.59
												0
44	-15	-84	-1	3	4	0.64	-0.03	0.22	-0.74	3.16	0	2.47	3.12	-17.62	-18.79	101.57
-97	-14	10	2	1	2	0.64	-0.03	0.22	-0.74	3.17	0	0.59	3.13	-17.57	-18.71	101.48
-54	28	100	-1	0	1	0.64	-0.03	0.22	-0.74	3.17	0	0	3.18	-17.55	-18.61	101.38
												0
-3161	2023	167	-36	-42	177	0.83	-0.07	0.18	-0.52	3.18	0	0	3.14	-4.83	-21.56	65.18
												0
-2602	-600	-881	11	11	-55	0.85	-0.06	0.18	-0.49	3.19	0	0	3.15	-4.29	-22.12	60.55
												0
-1161	-543	-449	14	19	-69	0.86	-0.06	0.19	-0.47	3.19	0	0	3.19	-4.36	-22.68	58.01
												0
1480	-304	246	10	10	-46	0.86	-0.06	0.19	-0.46	3.19	0	0	3.15	-4.69	-22.98	57.28
2283	-96	483	4	-1	-12	0.86	-0.06	0.19	-0.46	3.19	0	2.49	3.15	-4.79	-22.92	57.24
1329	0	398	-3	1	2	0.86	-0.06	0.19	-0.46	3.19	0	2.41	3.14	-4.78	-22.77	57.23
548	-29	54	1	2	-1	0.86	-0.06	0.19	-0.46	3.18	0	0.22	3.13	-4.82	-22.7	57.22
5629	5274	1585	48	55	-255	0.58	0	0.2	-0.79	3.17	2.24	0.24	3.14	-19.18	-13.47	110.37
3366	-574	531	-11	-24	98	0.53	0	0.19	-0.82	3.16	0	0	3.15	-18.43	-11.8	115.9
												0
778	-728	-46	-11	-21	92	0.51	0	0.18	-0.84	3.17	0	0	3.15	-17.26	-10.85	118.67
												0
-1738	-1054	-144	-8	-10	63	0.51	-0.01	0.17	-0.84	3.17	0	0	3.15	-16.24	-10.25	119.26
												0
-3223	-1166	-408	-14	10	15	0.51	0	0.16	-0.84	3.17	0	3.15	3.15	-16.11	-9.84	118.92
-1611	-590	-197	-5	0	-3	0.51	0	0.16	-0.84	3.18	0	2.57	3.16	-16.31	-9.51	118.63
-790	-297	-178	-7	-3	2	0.52	0	0.16	-0.84	3.19	0	2.58	3.16	-16.5	-9.38	118.32
-194	-158	-192	-4	-2	4	0.52	0	0.17	-0.84	3.19	0	2.56	3.16	-16.69	-9.42	117.95
-7376	-193	-2198	-6	-17	45	0.84	-0.05	0.19	-0.51	3.19	0	3.16	3.16	-6.87	-21.66	64.23
515	-399	10	15	10	-49	0.84	-0.05	0.2	-0.5	0	0	2.52	3.16	-7.22	-22.07	63.37
2479	-39	681	9	-4	-23	0.84	-0.05	0.19	-0.51	3.19	0	2.35	3.16	-7.41	-21.95	63.56
1739	30	464	-5	1	8	0.84	-0.05	0.19	-0.51	3.19	0	2.32	3.16	-7.29	-21.66	63.71
362	-25	49	2	3	-2	0.84	-0.05	0.19	-0.51	3.19	0	2.24	3.18	-7.32	-21.51	63.82
118	-18	-47	3	-1	-5	0.84	-0.04	0.19	-0.51	3.18	0	2.09	3.14	-7.42	-21.31	64.05
-245	14	87	5	-1	-10	0.84	-0.04	0.19	-0.51	3.17	0	2.05	3.14	-7.6	-21.01	64.52
5761	1557	1361	-11	9	33	0.54	-0.01	0.17	-0.82	3.17	0	2	3.15	-16.06	-11.33	115.18
-2147	-624	-300	-3	4	-2	0.54	0	0.17	-0.82	3.18	0	3.15	3.15	-16.29	-11.12	114.86
-878	-302	-131	-3	-2	1	0.54	0	0.17	-0.82	3.18	2.27	2.27	3.15	-16.49	-11.01	114.56
-420	-141	-95	-4	-2	3	0.55	0	0.17	-0.82	3.18	0	2.38	3.16	-16.66	-11.01	114.18
-17	-73	-152	-1	0	5	0.55	0	0.17	-0.82	3.18	0	2.39	3.16	-16.82	-11.1	113.7
150	-15	-146	-2	1	8	0.56	0	0.18	-0.81	3.18	0	1.86	3.18	-16.97	-11.26	113.04
150	-9	-30	-1	-2	15	0.56	0	0.18	-0.81	3.18	0	2.08	3.15	-17.07	-11.47	112.06
-2717	3087	871	12	-9	-43	0.64	0.14	0.06	-0.75	3.16	2.54	2.95	3.15	-15.97	7.85	98.04
539	-117	-396	0	0	0	0.64	0.14	0.06	-0.75	3.16	2.76	2.99	3.14	-15.78	7.92	98.02
230	-45	-246	-1	1	0	0.64	0.14	0.06	-0.75	3.15	2.82	3.13	3.13	-15.66	7.96	98.02
157	-22	-31	-1	2	0	0.64	0.14	0.06	-0.75	3.14	2.88	3.06	3.12	-15.57	7.99	98.01
65	-2	-47	0	3	-1	0.64	0.14	0.06	-0.75	3.13	2.93	3.09	3.12	-15.57	8.03	98
22	-11	-60	0	1	0	0.64	0.14	0.06	-0.75	3.12	2.97	3.1	3.11	-15.61	8.06	98.01
-2	-19	-31	0	-1	0	0.64	0.14	0.06	-0.75	3.12	2.99	3.11	3.11	-15.65	8.08	98.02
17	8	10	0	-1	0	0.64	0.14	0.06	-0.75	3.12	2.99	3.12	3.1	-15.63	8.24	98
-5	-4	-13	0	0	0	0.64	0.14	0.06	-0.75	3.11	3.01	3.12	3.1	-15.64	8.25	97.99
0	-3	-28	0	0	0	0.64	0.14	0.06	-0.75	3.1	3.02	3.13	3.1	-15.63	8.27	98
2	2	-3	0	-1	0	0.64	0.14	0.06	-0.75	3.1	3.02	3.13	3.11	-15.62	8.29	98
