# Supplementary material for: Image Generation for 2D-CNN Using Time-Series Signal Features from Foot Gesture Applied to Select Cobot Operating Mode
Source: Sensors (Basel). 2021 Aug 26;21(17):5743. doi: 10.3390/s21175743 (PMC8434500; doi:10.3390/s21175743)
Supplement: Supplementary file 1 [file sensors-21-05743-s001.zip › data_fadwa/Cigarette crush with the heel/cch26.xlsx]

## Sheet: cch26
1	8	7	0	0	0	0.71	0.14	0.07	-0.69	3.08	3.02	3.12	3.07	-16.68	5.38	86.98
-4	1	0	0	0	0	0.71	0.14	0.07	-0.69	3.07	3.02	3.12	3.07	-16.68	5.38	86.98
11	-5	-11	0	0	0	0.71	0.14	0.07	-0.69	3.03	3.12	3.12	3.07	-16.68	5.38	86.98
-5	-5	15	0	0	0	0.71	0.14	0.07	-0.69	3.04	3.13	3.13	3.06	-16.68	5.39	86.99
0	2	-7	0	0	0	0.71	0.14	0.07	-0.69	3.06	3.04	3.13	3.06	-16.68	5.4	86.99
3	7	-3	0	-1	0	0.71	0.14	0.07	-0.69	3.06	3.05	3.13	3.05	-16.67	5.4	86.99
9	-11	10	-1	0	0	0.71	0.14	0.07	-0.69	3.05	3.06	3.14	3.05	-16.57	5.42	86.99
-1	3	-7	0	1	0	0.71	0.14	0.07	-0.69	3.05	3.06	3.14	3.05	-16.56	5.42	87
8	3	-2	1	0	1	0.71	0.14	0.07	-0.69	3.05	3.07	3.14	3.05	-16.56	5.42	87
3	0	-2	0	0	-1	0.71	0.14	0.07	-0.69	3.05	3.07	3.14	3.05	-16.55	5.42	87
1	4	6	0	0	1	0.71	0.14	0.07	-0.69	3.05	3.07	3.14	3.05	-16.55	5.42	87
-6	-4	-11	0	0	-1	0.71	0.14	0.07	-0.69	3.05	3.14	3.14	3.05	-16.55	5.42	87
8	-10	7	-1	0	1	0.71	0.14	0.07	-0.69	3.05	3.07	3.14	3.05	-16.55	5.42	87
-1	7	15	1	0	0	0.71	0.14	0.06	-0.69	3.05	3.07	3.14	3.05	-16.53	5.43	87
5	-9	-6	0	0	0	0.71	0.14	0.06	-0.69	3.05	3.08	3.14	3.05	-16.53	5.42	87
0	10	3	0	0	-1	0.71	0.14	0.06	-0.69	3.08	3.08	3.14	3.05	-16.53	5.43	87
1	5	-6	0	0	0	0.71	0.14	0.06	-0.69	3.05	3.08	3.14	3.05	-16.53	5.43	87
-5	-9	-6	0	0	0	0.71	0.14	0.06	-0.69	3.05	3.08	3.14	3.04	-16.53	5.43	87
4	5	-9	0	0	1	0.71	0.14	0.06	-0.69	3.05	3.07	3.14	3.04	-16.52	5.44	87
1	4	10	0	0	0	0.71	0.14	0.06	-0.69	3.05	3.07	3.05	3.05	-16.52	5.44	87
-2	-3	-8	0	0	0	0.71	0.14	0.06	-0.69	3.05	3.07	3.14	3.05	-16.56	5.47	87
-6	0	-6	0	0	-1	0.71	0.14	0.06	-0.69	3.05	3.06	3.14	3.05	-16.56	5.46	87
5	5	16	0	0	1	0.71	0.14	0.06	-0.69	3.05	3.06	3.14	3.05	-16.57	5.47	87
-4	-1	-1	0	0	0	0.71	0.14	0.06	-0.69	3.06	3.06	3.14	3.05	-16.57	5.47	87.01
-6	-5	-10	0	0	-1	0.71	0.14	0.06	-0.69	3.05	3.06	3.14	3.05	-16.57	5.47	87.01
-1	3	3	0	0	1	0.71	0.14	0.06	-0.69	3.05	3.06	3.13	3.05	-16.58	5.47	87
-1	5	7	-1	0	-1	0.71	0.14	0.06	-0.69	3.06	3.05	3.13	3.06	-16.58	5.47	87
-3	-4	-4	1	0	1	0.71	0.14	0.06	-0.69	3.06	3.05	3.06	3.07	-16.58	5.47	87
2	-3	-12	-1	0	-1	0.71	0.14	0.07	-0.69	3.07	3.04	3.13	3.06	-16.66	5.47	87
-1	5	12	0	0	0	0.71	0.14	0.07	-0.69	3.07	3.13	3.13	3.07	-16.66	5.47	87.01
-1	-1	-2	0	0	0	0.71	0.14	0.07	-0.69	3.08	3.04	3.13	3.07	-16.66	5.46	87.01
-4	5	4	0	0	0	0.71	0.14	0.07	-0.69	3.08	3.13	3.13	3.08	-16.67	5.46	87.01
1	1	1	0	0	0	0.71	0.14	0.07	-0.69	3.09	3.04	3.13	3.09	-16.67	5.45	87.01
-4	-7	-9	0	0	0	0.71	0.14	0.07	-0.69	3.11	3.02	3.13	3.11	-16.68	5.45	87.01
-3	-7	-6	0	0	0	0.71	0.14	0.07	-0.69	3.13	2.99	3.13	3.13	-16.68	5.44	87.01
-10	-31	0	0	0	0	0.71	0.14	0.07	-0.69	2.96	2.96	3.13	3.14	-16.82	5.2	87.07
-1	-3	0	0	0	0	0.71	0.14	0.07	-0.69	3.16	2.96	3.13	3.15	-16.83	5.18	87.08
-10	-3	4	0	1	0	0.71	0.14	0.07	-0.69	3.17	2.98	3.14	3.16	-16.86	5.15	87.09
-8	-11	0	0	-1	0	0.71	0.14	0.07	-0.69	3.17	3	3.15	3.16	-16.87	5.12	87.11
-1	-1	3	-1	0	0	0.71	0.14	0.07	-0.69	3.18	3.15	3.15	3.16	-16.88	5.09	87.11
-1	-2	-6	0	-1	0	0.71	0.14	0.07	-0.69	3.18	3.03	3.15	3.16	-16.87	5.05	87.12
5	-15	12	0	0	0	0.71	0.14	0.07	-0.69	3.18	3.04	3.15	3.16	-16.85	5.02	87.13
32	-12	23	2	0	1	0.71	0.13	0.07	-0.69	3.18	3.05	3.15	3.15	-16.54	4.9	87.16
11	-2	-11	0	0	0	0.71	0.13	0.07	-0.69	3.05	3.15	3.15	3.15	-16.52	4.93	87.16
5	4	-2	0	0	0	0.71	0.13	0.07	-0.69	3.17	3.05	3.15	3.15	-16.5	4.95	87.16
9	5	15	0	1	0	0.71	0.13	0.07	-0.69	3.16	3.05	3.14	3.14	-16.49	4.97	87.16
-5	9	2	0	0	0	0.71	0.13	0.07	-0.69	3.16	3.05	3.14	3.14	-16.49	5	87.15
-5	0	-14	0	0	0	0.71	0.13	0.07	-0.69	3.16	3.05	3.14	3.14	-16.5	5.01	87.15
-1	-2	8	0	0	0	0.71	0.13	0.07	-0.69	3.16	3.05	3.14	3.14	-16.51	5.03	87.14
2	0	-6	0	0	0	0.71	0.13	0.07	-0.69	3.16	3.03	3.14	3.15	-16.51	5.04	87.14
-49	19	20	-1	6	-2	0.71	0.14	0.07	-0.69	3.17	2.15	3.04	3.17	-16.82	5.08	87.15
-40	34	134	-5	2	0	0.71	0.14	0.07	-0.69	3.18	0	3.17	3.17	-17.01	5	87.17
-166	125	576	-30	14	-3	0.71	0.14	0.08	-0.69	3.19	0	2.25	3.17	-17.43	4.46	87.21
-285	36	947	-32	14	7	0.71	0.13	0.09	-0.68	3.19	0	1.89	3.16	-18.17	2.8	87.13
-527	-159	-402	3	-31	-26	0.71	0.12	0.11	-0.68	3.18	0	2.27	3.15	-18.59	0.93	87.52
244	-182	-201	-11	-8	2	0.71	0.11	0.12	-0.69	3.18	0	3.14	3.18	-18.45	-1.01	88.15
-9	-276	-264	0	-2	-8	0.71	0.1	0.13	-0.69	3.18	0	2.15	3.14	-18.33	-3.08	88.85
1341	-2774	-1326	70	-5	23	0.68	-0.02	0.2	-0.71	3.18	2.11	2.11	3.14	-15.54	-16.92	94.61
149	-58	-174	-1	4	3	0.68	-0.02	0.2	-0.71	3.17	0	3.14	3.14	-15.32	-17.12	94.68
33	-17	104	6	1	5	0.68	-0.02	0.2	-0.71	3.17	1.86	3.14	3.14	-15.13	-17.21	94.65
-94	-25	4	1	1	2	0.68	-0.02	0.2	-0.71	3.17	0	1.71	3.14	-14.98	-17.22	94.54
-94	27	143	0	4	-1	0.68	-0.02	0.2	-0.71	3.17	0	1.36	3.15	-14.95	-17.21	94.44
7	20	141	-4	1	1	0.68	-0.02	0.2	-0.71	3.18	0	0.88	3.16	-14.97	-17.26	94.37
-40	-30	-126	-1	0	1	0.68	-0.02	0.2	-0.7	3.19	0	0.17	3.19	-15.02	-17.39	94.26
-6037	1537	-1715	-45	-37	150	0.87	-0.05	0.23	-0.43	3.19	0	0	3.16	-6.59	-26.01	54.4
-1935	-811	-758	25	15	-71	0.88	-0.05	0.23	-0.41	3.2	0	0	3.16	-6.11	-27.01	50.81
213	-518	-278	28	12	-66	0.89	-0.05	0.24	-0.39	3.2	0	0	3.16	-6.28	-27.6	49.54
3049	-99	1222	19	-10	-27	0.89	-0.05	0.24	-0.4	3.2	0	3.16	3.16	-6.47	-27.14	49.69
1939	39	882	-7	5	8	0.89	-0.05	0.23	-0.4	3.19	0	0	3.15	-6.37	-26.38	49.8
782	20	314	-3	7	0	0.89	-0.04	0.23	-0.4	3.19	0	3.14	3.14	-6.43	-25.95	49.86
406	31	152	-3	2	1	0.89	-0.04	0.22	-0.4	3.19	0	0	3.14	-6.49	-25.62	49.93
1395	3133	401	52	47	-250	0.69	0	0.21	-0.69	3.17	0	0	3.14	-18.28	-16.93	92.04
2994	156	688	-5	-9	46	0.65	0.01	0.2	-0.73	3.16	0	0	3.14	-18.57	-14.84	98.45
2156	-194	318	-11	-17	64	0.62	0.01	0.19	-0.76	3.16	0	0	3.15	-18.05	-13.13	103.07
830	-242	144	-7	-11	62	0.61	0.01	0.18	-0.78	3.17	0	0	3.15	-17.18	-11.84	105.85
-214	-187	316	-8	-3	52	0.6	0.01	0.17	-0.78	3.17	0	3.15	3.15	-16.27	-10.83	107.05
-1727	-690	97	-23	2	38	0.6	0.01	0.16	-0.79	3.18	0	0	3.16	-15.77	-10.3	107.02
-1969	-665	-438	-10	8	2	0.6	0.01	0.16	-0.78	3.19	0	0	3.16	-16.02	-10.16	106.66
7580	10659	19286	-39	8065	22587	0	0	0	0	3.19	0	0.01	3.16	180	0	180
-16139	-11536	-22078	24	-8087	-22549	0.86	-0.04	0.2	-0.48	3.2	0	3.16	3.16	-7.41	-21.97	59.54
872	-350	133	18	6	-54	0.86	-0.04	0.2	-0.47	3.2	0	0.83	3.16	-7.69	-22.44	59.05
2647	18	768	5	-9	-10	0.86	-0.04	0.2	-0.47	3.2	0	0.59	3.16	-7.57	-22.22	59.35
1223	-40	226	-1	3	2	0.86	-0.04	0.2	-0.48	3.19	0	0.01	3.19	-7.33	-21.98	59.57
671	-10	70	1	2	-1	0.86	-0.04	0.19	-0.48	3.19	0	0.01	3.18	-7.13	-21.76	59.81
-99	-34	-3	4	0	-4	0.85	-0.04	0.19	-0.48	3.18	0	0.87	3.12	-7.1	-21.52	60.16
-358	2	107	7	-1	-14	0.85	-0.04	0.19	-0.49	3.17	0	1.18	3.12	-7.21	-21.19	60.83
5428	1040	904	4	15	-9	0.69	-0.04	0.17	-0.7	3.16	0	0.91	3.14	-11.09	-16.68	92.94
-141	-6	443	-8	-4	36	0.69	-0.04	0.16	-0.71	3.17	0.89	0.89	3.14	-10.69	-16.07	93.34
-1309	-402	-350	-10	5	14	0.69	-0.04	0.16	-0.71	3.17	0	0.92	3.14	-10.71	-15.85	93.14
-747	-226	-270	-2	3	3	0.69	-0.03	0.16	-0.71	3.17	0	0.85	3.15	-10.95	-15.8	92.86
-500	-124	-167	-2	1	3	0.69	-0.03	0.16	-0.7	3.18	0	0.48	3.15	-11.25	-15.8	92.5
-312	-140	-359	2	0	1	0.69	-0.03	0.17	-0.7	3.18	0	0.38	3.18	-11.57	-15.81	92.08
-301	19	94	2	1	0	0.7	-0.03	0.17	-0.7	3.18	0	0.01	3.16	-11.93	-15.73	91.65
-990	1873	407	48	3	-3	0.71	0.09	0.12	-0.69	3.18	0	0.01	3.17	-17.02	-2.11	88.09
-170	200	-226	16	1	-2	0.71	0.11	0.11	-0.68	3.18	0	0.01	3.16	-17.53	-0.4	87.68
-97	521	1098	-20	1	-4	0.71	0.12	0.1	-0.68	3.18	0	3.17	3.17	-18.08	1.23	87.37
-91	34	-535	-7	-7	0	0.71	0.13	0.1	-0.68	3.18	0	2.74	3.16	-18.5	2.35	87.06
-649	365	335	3	-7	2	0.71	0.14	0.09	-0.68	3.17	2.02	2.89	3.16	-18.79	3.57	86.78
287	88	-38	-39	-17	-7	0.71	0.14	0.09	-0.68	3.17	2.49	2.97	3.16	-18.5	3.94	86.6
287	-82	-296	-4	2	-1	0.71	0.14	0.08	-0.68	3.17	2.6	3.01	3.17	-18.15	4	86.52
437	-100	-485	1	12	-4	0.72	0.14	0.08	-0.68	3.17	2.69	3.02	3.16	-17.43	4.4	86.3
2	1	-1	0	0	0	0.72	0.14	0.08	-0.68	3.17	2.69	3.02	3.16	-17.44	4.42	86.3
-6	0	-11	0	0	0	0.72	0.14	0.08	-0.68	3.17	2.72	3.02	3.16	-17.45	4.43	86.3
