# Supplementary material for: Image Generation for 2D-CNN Using Time-Series Signal Features from Foot Gesture Applied to Select Cobot Operating Mode
Source: Sensors (Basel). 2021 Aug 26;21(17):5743. doi: 10.3390/s21175743 (PMC8434500; doi:10.3390/s21175743)
Supplement: Supplementary file 1 [file sensors-21-05743-s001.zip › data_fadwa/Cigarette crush with the heel/cch27.xlsx]

## Sheet: Sheet1
0	1	-5	0	0	0	0.9	0.13	0.13	-0.4	2.76	2.76	2.76	3.09	-19.75	-7.96	48.85
-2	3	2	0	0	0	0.9	0.13	0.13	-0.4	3.13	2.78	2.82	3.09	-19.76	-7.98	48.86
0	0	20	0	0	0	0.9	0.13	0.13	-0.4	3.13	2.81	2.83	3.09	-19.76	-7.99	48.86
2	-4	-15	0	0	0	0.9	0.13	0.13	-0.4	3.13	2.82	2.87	3.09	-19.76	-8.02	48.86
-1	0	5	0	0	0	0.9	0.13	0.13	-0.4	2.84	2.84	2.9	3.09	-19.76	-8.03	48.86
-9	-1	-1	0	0	0	0.9	0.13	0.13	-0.4	3.14	2.86	2.91	3.1	-19.77	-8.05	48.86
-4	-18	-14	0	-1	1	0.9	0.13	0.13	-0.4	3.14	2.88	2.92	3.11	-19.73	-8.16	48.86
1	2	13	0	0	0	0.9	0.13	0.13	-0.4	3.14	2.89	2.93	3.11	-19.72	-8.15	48.86
3	5	0	0	0	-1	0.9	0.13	0.13	-0.4	3.14	2.89	2.94	3.11	-19.7	-8.14	48.85
-3	-7	3	0	0	1	0.9	0.13	0.13	-0.4	3.14	2.91	2.94	3.11	-19.69	-8.13	48.85
0	-1	-5	0	0	0	0.9	0.13	0.13	-0.4	3.14	2.91	2.93	3.11	-19.68	-8.13	48.85
8	-3	-4	1	0	-1	0.9	0.13	0.13	-0.4	3.14	2.93	2.93	3.11	-19.67	-8.12	48.85
-6	1	-3	0	0	0	0.9	0.13	0.13	-0.4	2.93	2.93	2.93	3.11	-19.66	-8.11	48.85
29	11	14	0	0	1	0.9	0.13	0.13	-0.4	3.14	2.93	2.92	3.1	-19.59	-7.99	48.81
-4	-8	-5	0	0	-1	0.9	0.13	0.13	-0.4	3.13	2.94	2.91	3.1	-19.59	-7.99	48.81
5	8	-5	0	0	0	0.9	0.13	0.13	-0.4	3.13	2.95	2.93	3.1	-19.58	-7.98	48.81
4	8	7	0	0	0	0.9	0.13	0.13	-0.4	3.13	2.98	2.94	3.09	-19.58	-7.97	48.81
-2	-11	-11	-1	0	1	0.9	0.13	0.13	-0.4	3.13	2.98	2.94	3.09	-19.58	-7.97	48.81
-2	-3	-7	0	0	0	0.9	0.13	0.13	-0.4	3.13	2.99	2.96	3.09	-19.57	-7.96	48.8
2	7	5	0	0	0	0.9	0.13	0.13	-0.4	3.12	3	2.97	3.09	-19.55	-7.95	48.8
21	-6	16	1	0	0	0.9	0.13	0.13	-0.4	3.01	3.01	2.98	3.12	-19.48	-7.89	48.77
-4	8	0	0	0	-1	0.9	0.13	0.13	-0.4	3.12	3.02	2.98	3.08	-19.48	-7.88	48.77
0	-4	-3	0	0	1	0.9	0.13	0.13	-0.4	3.12	3.03	2.98	3.08	-19.47	-7.87	48.77
5	3	1	0	0	0	0.9	0.13	0.13	-0.4	3.11	3.03	2.99	3.08	-19.46	-7.85	48.76
-5	0	5	0	0	0	0.9	0.13	0.13	-0.4	3.11	3.04	2.99	3.07	-19.44	-7.83	48.76
9	-4	3	0	0	0	0.9	0.13	0.13	-0.4	3.11	3.05	3	3.07	-19.42	-7.81	48.75
0	7	0	0	0	0	0.9	0.13	0.13	-0.4	3.11	3.06	3.01	3.07	-19.42	-7.8	48.75
-2	-1	-8	0	0	0	0.9	0.13	0.13	-0.4	3.06	3.06	3.01	3.07	-19.4	-7.79	48.74
29	5	-5	0	0	-1	0.9	0.13	0.13	-0.4	3.1	3.07	3.02	3.06	-19.36	-7.71	48.74
-10	0	-1	0	0	0	0.9	0.13	0.13	-0.4	3.1	3.07	3.02	3.06	-19.36	-7.7	48.74
1	-6	8	-1	0	0	0.9	0.13	0.13	-0.4	3.1	3.08	3.03	3.06	-19.35	-7.69	48.73
7	4	12	1	0	1	0.9	0.13	0.13	-0.4	3.1	3.08	3.03	3.06	-19.34	-7.68	48.73
12	3	-6	0	0	0	0.9	0.13	0.13	-0.4	3.1	3.09	3.04	3.1	-19.33	-7.67	48.73
-2	1	-3	-1	0	0	0.9	0.13	0.13	-0.4	3.1	3.09	3.04	3.05	-19.31	-7.65	48.73
-6	0	3	1	0	0	0.9	0.13	0.13	-0.4	3.09	3.09	3.04	3.05	-19.3	-7.64	48.72
-1	0	13	-1	1	-1	0.9	0.13	0.13	-0.4	3.09	3.09	3.04	3.09	-19.31	-7.61	48.72
4	4	-8	0	0	0	0.9	0.13	0.13	-0.4	3.09	3.09	3.04	3.05	-19.31	-7.61	48.73
3	-1	7	0	0	0	0.9	0.13	0.13	-0.4	3.09	3.09	3.04	3.04	-19.31	-7.61	48.73
4	0	4	0	0	0	0.9	0.13	0.13	-0.4	3.09	3.09	3.04	3.04	-19.31	-7.61	48.73
3	-2	7	1	0	0	0.9	0.13	0.13	-0.4	3.09	3.09	3.04	3.04	-19.3	-7.6	48.73
-6	1	-7	0	0	1	0.9	0.13	0.13	-0.4	3.09	3.09	3.04	3.04	-19.3	-7.6	48.73
2	1	-5	0	0	-1	0.9	0.13	0.13	-0.4	3.09	3.09	3.04	3.05	-19.3	-7.6	48.73
-8	-1	-6	-1	0	1	0.9	0.13	0.13	-0.4	3.09	3.1	3.04	3.05	-19.31	-7.6	48.73
-9	4	-8	0	0	-1	0.9	0.13	0.13	-0.4	3.09	3.09	3.04	3.05	-19.31	-7.6	48.73
2	-4	1	0	0	0	0.9	0.13	0.13	-0.4	3.09	3.1	3.04	3.05	-19.3	-7.6	48.73
2	-3	-7	0	0	0	0.9	0.13	0.13	-0.4	3.09	3.09	3.04	3.05	-19.3	-7.6	48.73
9	8	15	0	0	0	0.9	0.13	0.13	-0.4	3.09	3.1	3.04	3.05	-19.3	-7.6	48.73
5	-2	3	0	0	0	0.9	0.13	0.13	-0.4	3.09	3.09	3.04	3.05	-19.3	-7.6	48.73
1	8	1	1	0	0	0.9	0.13	0.13	-0.4	3.09	3.09	3.04	3.05	-19.3	-7.59	48.73
-4	-1	-17	-1	0	0	0.9	0.13	0.13	-0.4	3.09	3.09	3.04	3.05	-19.32	-7.61	48.74
3	-3	2	0	0	0	0.9	0.13	0.13	-0.4	3.09	3.09	3.04	3.05	-19.32	-7.61	48.74
-2	-6	0	0	0	1	0.9	0.13	0.13	-0.4	3.09	3.09	3.04	3.05	-19.33	-7.61	48.74
-1	5	5	0	0	-1	0.9	0.13	0.13	-0.4	3.1	3.09	3.04	3.05	-19.33	-7.61	48.74
-9	4	2	1	0	0	0.9	0.13	0.13	-0.4	3.1	3.09	3.04	3.05	-19.33	-7.61	48.74
0	-2	12	-1	0	1	0.9	0.13	0.13	-0.4	3.1	3.09	3.04	3.05	-19.33	-7.61	48.74
-4	-11	-9	0	0	-1	0.9	0.13	0.13	-0.4	3.1	3.09	3.04	3.05	-19.33	-7.61	48.74
0	9	-5	0	0	1	0.9	0.13	0.13	-0.4	3.1	3.09	3.04	3.05	-19.33	-7.62	48.74
9	-7	10	0	-1	0	0.9	0.13	0.13	-0.4	3.1	3.09	3.03	3.05	-19.31	-7.59	48.73
2	1	-2	0	1	0	0.9	0.13	0.13	-0.4	3.1	3.09	3.03	3.1	-19.31	-7.59	48.73
-7	3	-15	0	0	-1	0.9	0.13	0.13	-0.4	3.1	3.09	3.03	3.06	-19.31	-7.59	48.73
1	1	14	0	0	0	0.9	0.13	0.13	-0.4	3.1	3.09	3.03	3.1	-19.3	-7.59	48.73
9	5	8	0	0	0	0.9	0.13	0.13	-0.4	3.09	3.09	3.03	3.06	-19.3	-7.59	48.73
-5	-5	-17	0	0	0	0.9	0.13	0.13	-0.4	3.1	3.09	3.04	3.06	-19.3	-7.59	48.73
-5	-2	4	0	0	0	0.9	0.13	0.13	-0.4	3.1	3.09	3.04	3.06	-19.3	-7.59	48.73
10	-2	6	0	-1	0	0.9	0.13	0.13	-0.4	3.1	3.1	3.06	3.06	-19.28	-7.56	48.74
1	10	-13	0	0	1	0.9	0.13	0.13	-0.4	3.1	3.1	3.04	3.06	-19.28	-7.56	48.74
-1	-7	0	1	0	-1	0.9	0.13	0.13	-0.4	3.1	3.1	3.04	3.06	-19.28	-7.56	48.74
2	5	8	-1	0	1	0.9	0.13	0.13	-0.4	3.1	3.1	3.05	3.1	-19.27	-7.55	48.73
-2	-4	0	1	0	-1	0.9	0.13	0.13	-0.4	3.1	3.1	3.05	3.05	-19.26	-7.54	48.73
-2	-4	-7	-1	0	0	0.9	0.13	0.13	-0.4	3.1	3.1	3.05	3.05	-19.26	-7.54	48.73
-1	-3	6	1	0	0	0.9	0.13	0.13	-0.4	3.1	3.1	3.05	3.05	-19.25	-7.53	48.73
4	9	3	-1	1	0	0.9	0.13	0.13	-0.4	3.1	3.1	3.05	3.06	-19.27	-7.52	48.74
0	-5	-8	1	0	0	0.9	0.13	0.13	-0.4	3.1	3.09	3.04	3.06	-19.27	-7.53	48.74
-7	-2	-7	-1	0	0	0.9	0.13	0.13	-0.4	3.1	3.09	3.04	3.1	-19.29	-7.54	48.75
0	7	3	0	0	0	0.9	0.13	0.13	-0.4	3.1	3.08	3.03	3.07	-19.29	-7.54	48.75
6	-10	4	0	0	0	0.9	0.13	0.13	-0.4	3.11	3.08	3.03	3.08	-19.29	-7.54	48.75
-10	4	6	0	0	0	0.9	0.13	0.13	-0.4	3.11	3.07	3.02	3.08	-19.29	-7.55	48.75
3	0	-5	0	0	0	0.9	0.13	0.13	-0.4	3.12	3.07	3.02	3.09	-19.3	-7.55	48.75
17419	1035	-5507	36	-2664	1019	0.9	-0.57	1.33	-0.77	3.12	3.06	3.01	3.09	-29.17	nan	-6.32
-17430	-1046	5513	-36	2664	-1019	0.9	0.13	0.13	-0.4	3.12	3.06	3.09	3.09	-19.35	-7.63	48.8
-8	6	-5	0	0	0	0.9	0.13	0.13	-0.4	3.12	3.06	3.09	3.09	-19.36	-7.64	48.8
-1	-13	-6	1	0	0	0.9	0.13	0.13	-0.4	3.12	3.06	3.01	3.09	-19.36	-7.64	48.8
-1	6	0	-1	0	1	0.9	0.13	0.13	-0.4	3.12	3.06	3.01	3.12	-19.36	-7.64	48.8
3	-1	8	1	0	-1	0.9	0.13	0.13	-0.4	3.12	3.06	3.01	3.09	-19.36	-7.64	48.8
2	1	5	-1	-1	0	0.9	0.13	0.13	-0.4	3.12	3.06	3.01	3.09	-19.36	-7.64	48.8
0	-2	-5	1	1	0	0.9	0.13	0.13	-0.4	3.12	3.02	3.02	3.09	-19.36	-7.64	48.8
7	1	3	-1	-1	1	0.9	0.13	0.13	-0.4	3.12	3.07	3.03	3.08	-19.32	-7.59	48.8
1	-4	-3	0	0	0	0.9	0.13	0.13	-0.4	3.11	3.09	3.05	3.07	-19.31	-7.58	48.8
9	0	-4	1	0	0	0.9	0.13	0.13	-0.4	3.1	3.11	3.06	3.1	-19.29	-7.57	48.79
0	1	-3	0	-1	0	0.9	0.13	0.13	-0.4	3.1	3.11	3.07	3.05	-19.27	-7.55	48.78
-6	1	14	0	0	0	0.9	0.13	0.13	-0.4	3.12	3.12	3.07	3.04	-19.25	-7.53	48.78
8	0	5	0	0	0	0.9	0.13	0.13	-0.4	3.09	3.12	3.08	3.03	-19.22	-7.5	48.77
4	2	11	0	1	0	0.9	0.13	0.13	-0.4	3.09	3.13	3.08	3.02	-19.2	-7.47	48.76
33	18	-8	0	0	0	0.9	0.13	0.13	-0.4	3.08	3.13	3.09	3.01	-19.11	-7.31	48.73
0	1	-6	0	0	-1	0.9	0.13	0.13	-0.4	3.07	3.14	3	3	-19.11	-7.3	48.74
-4	2	9	0	1	0	0.9	0.13	0.13	-0.4	3.06	3.14	3.09	3	-19.12	-7.3	48.74
9	-3	1	0	0	0	0.9	0.13	0.13	-0.4	3.07	3.13	3.09	3.02	-19.12	-7.3	48.74
-3	4	6	0	0	0	0.9	0.13	0.13	-0.4	3.07	3.13	3.08	3.04	-19.13	-7.29	48.74
-5	5	-2	0	0	0	0.9	0.13	0.13	-0.4	3.08	3.1	3.06	3.06	-19.13	-7.3	48.74
1	-5	-6	0	0	0	0.9	0.13	0.13	-0.4	3.1	2.99	2.96	3.1	-19.15	-7.3	48.75
-3	3	-14	0	0	0	0.9	0.13	0.13	-0.4	3.14	0.07	2.63	3.13	-19.16	-7.31	48.75
-494	-3	793	-55	-4	-17	0.9	0.1	0.15	-0.4	3.16	0	2.29	3.14	-17.51	-11.07	49.7
-48	-272	-262	-3	-5	-3	0.9	0.08	0.15	-0.4	3.17	0	3.13	3.13	-16.34	-12.16	49.99
180	-348	-304	1	-2	-1	0.9	0.07	0.16	-0.41	3.17	0	1.84	3.11	-15.1	-13.22	50.33
146	-256	-82	3	2	-1	0.9	0.06	0.16	-0.41	3.17	0	1.86	3.09	-13.92	-14.23	50.67
121	-236	-79	0	0	1	0.9	0.04	0.17	-0.41	3.16	0	1.99	3.07	-12.73	-15.23	50.98
155	-330	-194	2	2	2	0.89	0.03	0.17	-0.41	3.16	0	1.91	3.06	-11.62	-16.24	51.26
66	-216	-160	5	3	2	0.89	0.02	0.17	-0.42	3.16	0	2.01	3.06	-10.61	-17.23	51.49
-43	-1479	-232	41	8	15	0.88	-0.05	0.21	-0.42	3.16	0	3.07	3.07	-5.5	-23.73	52.18
26	-24	-9	2	-2	1	0.88	-0.05	0.21	-0.42	3.16	0	1.96	3.07	-5.51	-23.9	52.24
-39	-17	21	2	0	1	0.88	-0.05	0.21	-0.42	3.16	0	1.9	3.08	-5.52	-24.01	52.28
20	-2	46	1	-2	0	0.88	-0.05	0.21	-0.42	3.17	0	1.62	3.09	-5.52	-24.05	52.29
25	10	80	0	1	1	0.88	-0.05	0.21	-0.42	3.17	0	1.57	3.1	-5.53	-24.07	52.29
-9	12	105	-1	1	1	0.88	-0.05	0.21	-0.42	3.17	0	1.47	3.1	-5.54	-24.11	52.27
-9	-8	-9	-1	1	0	0.88	-0.05	0.21	-0.42	3.17	0	0.72	3.11	-5.56	-24.2	52.24
4248	559	1931	-44	-37	119	0.91	-0.06	0.21	-0.37	3.18	0	0.48	3.11	-2.96	-24.76	44.74
-1	546	-35	-19	-19	54	0.92	-0.07	0.2	-0.33	3.18	0	0	3.09	-0.38	-24.32	39.4
-874	572	-281	-10	-2	33	0.94	-0.08	0.19	-0.28	3.17	0	0	3.06	2.39	-23.89	32.79
-1372	399	-304	-6	-4	18	0.95	-0.09	0.19	-0.22	3.17	0	0	3.06	5.22	-23.29	25.47
-2647	225	-1057	4	8	-12	0.96	-0.1	0.18	-0.17	3.17	0	0	3.06	7.75	-22.78	18.15
-2531	-256	-868	16	18	-41	0.97	-0.1	0.19	-0.12	3.17	0	0.01	3.17	9.74	-22.72	11.86
-1839	-460	-840	20	17	-55	0.97	-0.11	0.19	-0.08	3.17	0	0.01	3.04	11.13	-23.06	7.23
-1132	-382	-481	24	12	-59	0.97	-0.11	0.2	-0.06	3.16	0	0	3.05	11.86	-23.68	4.48
6622	2224	2290	97	51	-312	0.89	-0.04	0.22	-0.39	3.16	0	0.01	3.09	-7	-24.99	49.34
2935	-344	839	-13	-15	51	0.87	-0.03	0.21	-0.45	3.16	0	0	3.12	-8.9	-23.37	56.43
2295	-436	648	-19	-19	70	0.85	-0.02	0.2	-0.49	3.17	0	0	3.12	-9.64	-21.68	61.31
1337	-247	273	-20	-14	75	0.84	-0.02	0.19	-0.51	3.18	0	0	3.18	-9.48	-20.23	63.8
-1049	-461	173	-22	-7	67	0.84	-0.02	0.18	-0.51	3.18	0	0	3.11	-8.89	-19.25	64.1
-2783	-657	-735	-17	11	15	0.84	-0.02	0.18	-0.51	3.18	0	0	3.08	-8.7	-19.34	63.42
-1199	-286	-161	-9	3	1	0.85	-0.03	0.18	-0.5	3.17	0	0	3.03	-8.62	-19.77	62.73
-8679	330	-3295	15	-13	9	0.98	-0.11	0.18	-0.05	3.17	0	0	3.03	11.88	-21.07	3.2
1476	-519	510	19	2	-50	0.98	-0.11	0.18	-0.05	3.17	0	0.01	3.03	11.69	-21.52	3.13
2209	-296	750	3	-10	-10	0.98	-0.1	0.18	-0.05	3.17	0	0.01	3.02	11.24	-21.25	3.94
1013	-139	292	-1	2	-6	0.98	-0.1	0.18	-0.06	3.16	0	0.01	3.01	10.83	-20.88	4.87
549	-23	191	1	4	-7	0.98	-0.1	0.17	-0.07	3.15	0	0.01	3.04	10.37	-20.63	6.02
-348	54	45	-1	4	-12	0.98	-0.1	0.17	-0.08	3.15	0	0	3.08	9.88	-20.56	7.41
-1544	-19	-343	4	9	-31	0.98	-0.09	0.17	-0.1	3.15	0	0	3.11	9.31	-20.91	9.42
-19954	-23545	8890	-3642	27200	111	0.97	-0.09	0.18	-1.35	3.16	0	0.04	3.11	-3.92	-37.01	70.81
25783	23815	-7194	3595	-27217	44	0.84	-0.03	0.18	-0.51	3.17	0	0.83	3.12	-8.22	-19.92	64.56
732	122	272	-10	-13	35	0.85	-0.04	0.18	-0.49	3.17	0	0.95	3.12	-6.89	-20.2	61.54
8	231	-61	-12	-7	33	0.87	-0.05	0.18	-0.46	3.18	0	1	3.1	-5.16	-20.54	57.36
-535	267	-284	-7	0	20	0.88	-0.05	0.18	-0.43	3.18	1.01	1.01	3.09	-3.33	-21.02	52.39
-466	253	-69	-6	-2	17	0.9	-0.06	0.18	-0.39	3.18	0	0.93	3.09	-1.37	-21.43	46.86
-616	244	-376	-1	-4	12	0.92	-0.07	0.17	-0.34	3.18	0	0.01	3.17	0.7	-21.73	40.86
-917	96	-74	0	-5	5	0.94	-0.08	0.17	-0.3	3.17	0	0.01	3.07	2.84	-21.75	34.55
-3554	-1372	-2138	137	71	-321	0.95	-0.05	0.18	-0.25	3.16	0	0.01	3.06	0.62	-21.49	29
1203	760	1169	2	4	-21	0.94	-0.04	0.18	-0.28	3.15	0	3.07	3.07	-1.97	-21.15	33.82
1194	504	872	-6	-4	7	0.93	-0.02	0.18	-0.32	3.15	0	0.01	3.08	-4.27	-20.42	38.62
595	227	232	-11	-6	7	0.92	-0.01	0.18	-0.35	3.15	0	0	3.09	-6.15	-19.59	43.02
621	14	-228	-2	-3	8	0.91	0	0.18	-0.38	3.15	0	0	3.1	-7.79	-18.71	47.13
1013	-191	-139	0	-8	22	0.9	0.01	0.17	-0.41	3.15	0	0	3.11	-9.01	-17.56	50.66
707	116	893	-12	-1	27	0.89	0.01	0.16	-0.43	3.15	0	0.01	3.11	-9.98	-16.32	53.35
-2700	419	-996	-23	-3	83	0.89	0.08	0.15	-0.42	3.15	0.84	0.84	3.11	-16.14	-10.99	52.56
-14	149	155	4	2	0	0.89	0.09	0.15	-0.42	3.15	0	0.77	3.12	-16.75	-10.56	52.45
-27	112	59	-4	-1	-1	0.89	0.1	0.14	-0.42	3.15	0	0.88	3.12	-17.34	-10.17	52.35
-55	72	-86	-2	-1	-1	0.89	0.1	0.14	-0.42	3.15	0	2.26	3.12	-17.85	-9.86	52.27
40	26	-206	4	-1	0	0.89	0.11	0.14	-0.42	3.15	0	2.31	3.12	-18.37	-9.48	52.2
44	90	-4	3	-1	1	0.89	0.11	0.14	-0.42	3.15	0	2.42	3.12	-18.92	-8.98	52.1
-204	142	635	-1	-8	2	0.89	0.12	0.14	-0.42	3.15	0.79	2.65	3.15	-19.44	-8.4	51.97
133	197	-581	-25	6	-8	0.89	0.13	0.14	-0.42	3.15	2.21	2.81	3.12	-20.14	-7.86	51.73
-18	5	-26	-1	-1	0	0.89	0.13	0.14	-0.42	3.15	2.84	2.84	3.15	-20.18	-7.89	51.73
-4	6	29	0	1	-1	0.89	0.13	0.14	-0.42	3.15	2.9	2.9	3.11	-20.24	-7.92	51.74
-14	-9	-12	0	-2	0	0.89	0.13	0.14	-0.42	3.15	2.7	2.94	3.1	-20.26	-7.95	51.74
-13	-2	-15	1	0	1	0.89	0.13	0.14	-0.42	3.15	2.75	2.97	3.1	-20.28	-7.96	51.74
-3	-2	-18	0	-1	0	0.89	0.13	0.14	-0.42	3.15	2.78	3.09	3.09	-20.28	-7.95	51.73
-9	-7	33	0	0	0	0.89	0.13	0.14	-0.42	3.15	2.78	3.1	3.1	-20.29	-7.93	51.72
19439	-7714	7783	5375	9984	-13037	0.89	0.13	-1.44	-1.55	3.15	2.79	3	3.1	38.22	nan	75.65
-19422	7746	-7805	-5376	-9983	13036	0.89	0.13	0.14	-0.42	3.15	2.99	2.99	3.1	-20.44	-7.75	51.72
7	1	-7	0	0	0	0.89	0.13	0.14	-0.42	3.15	2.77	2.99	3.1	-20.45	-7.75	51.71
3	-1	3	0	0	0	0.89	0.13	0.14	-0.42	3.15	2.74	2.99	3.1	-20.46	-7.75	51.72
3	8	-9	0	0	0	0.89	0.13	0.14	-0.42	3.15	2.72	3.09	3.09	-20.47	-7.75	51.72
-1	-14	-9	0	0	0	0.89	0.13	0.14	-0.42	3.15	2.71	2.98	3.09	-20.48	-7.75	51.72
0	4	5	0	0	0	0.89	0.13	0.14	-0.42	3.15	2.65	2.97	3.09	-20.49	-7.76	51.72
-5	0	-3	0	0	0	0.89	0.13	0.14	-0.42	3.15	2.65	2.97	3.15	-20.49	-7.75	51.72
-51	-15	-23	0	0	0	0.89	0.13	0.14	-0.42	3.15	2.62	3.09	3.09	-20.86	-7.94	51.79
-13	0	-12	0	0	0	0.89	0.13	0.14	-0.42	3.15	2.64	2.95	3.1	-20.86	-7.96	51.79
-1	-1	4	0	-1	0	0.89	0.13	0.14	-0.42	3.15	2.95	2.95	3.1	-20.86	-7.96	51.79
-3	2	-2	0	0	1	0.89	0.13	0.14	-0.42	3.15	2.65	2.95	3.1	-20.86	-7.96	51.79
0	6	9	0	0	0	0.89	0.13	0.14	-0.42	2.63	2.63	2.94	3.1	-20.86	-7.95	51.79
3	-9	-3	0	1	-1	0.89	0.13	0.14	-0.42	3.15	2.62	2.91	3.1	-20.85	-7.95	51.79
9	5	13	0	0	0	0.89	0.13	0.14	-0.42	3.15	2.61	2.9	3.1	-20.86	-7.94	51.79
-5	17	-8	1	0	0	0.89	0.13	0.14	-0.42	3.15	2.65	2.88	3.1	-21.03	-7.87	51.81
-3	4	0	0	0	0	0.89	0.13	0.14	-0.42	3.15	2.88	2.88	3.1	-21.04	-7.87	51.81
-4	-2	-2	0	0	0	0.89	0.13	0.14	-0.42	3.15	2.67	2.88	3.1	-21.06	-7.87	51.81
-2	5	-1	0	0	0	0.89	0.13	0.14	-0.42	3.15	2.67	2.89	3.1	-21.07	-7.87	51.82
-2	-5	-5	-1	0	0	0.89	0.13	0.14	-0.42	3.15	2.68	3.1	3.1	-21.07	-7.87	51.82
-1	0	-8	0	0	0	0.89	0.13	0.14	-0.42	3.15	2.68	2.89	3.1	-21.08	-7.87	51.82
4	1	12	1	0	0	0.89	0.13	0.14	-0.42	3.15	2.68	3.1	3.1	-21.08	-7.87	51.82
-9	-19	-2	-1	0	0	0.89	0.13	0.14	-0.42	3.15	2.68	2.89	3.1	-21.12	-7.86	51.84
-4	1	15	0	0	0	0.89	0.13	0.14	-0.42	3.15	2.68	2.89	3.1	-21.12	-7.86	51.84
0	4	-8	1	0	0	0.89	0.13	0.14	-0.42	2.67	2.67	2.89	3.1	-21.12	-7.86	51.84
-2	4	-9	0	0	0	0.89	0.14	0.14	-0.42	3.15	2.67	2.89	3.1	-21.13	-7.86	51.85
2	0	10	0	0	0	0.89	0.14	0.14	-0.42	3.16	2.68	2.88	3.1	-21.13	-7.85	51.85
5	2	-5	0	0	0	0.89	0.14	0.14	-0.42	3.16	2.89	2.89	3.1	-21.13	-7.85	51.85
-1	4	2	0	0	0	0.89	0.14	0.14	-0.42	3.16	2.68	2.89	3.11	-21.13	-7.84	51.85
1	-3	1	0	-1	0	0.89	0.14	0.14	-0.42	3.16	2.68	2.9	3.11	-21.13	-7.84	51.85
3	-8	8	-1	1	0	0.89	0.14	0.14	-0.42	2.68	2.68	2.91	3.11	-21.13	-7.82	51.87
-1	5	-6	1	0	0	0.89	0.14	0.14	-0.42	3.16	2.68	2.9	3.1	-21.14	-7.83	51.86
-2	0	-7	0	0	0	0.89	0.14	0.14	-0.42	3.16	2.68	2.9	3.1	-21.14	-7.82	51.87
1	0	-8	0	0	0	0.89	0.14	0.14	-0.42	3.15	2.9	2.9	3.1	-21.14	-7.82	51.87
-1	7	4	0	-1	0	0.89	0.14	0.14	-0.42	3.16	2.68	2.91	3.1	-21.15	-7.81	51.87
0	-5	0	0	1	0	0.89	0.14	0.14	-0.42	3.16	2.68	2.92	3.11	-21.15	-7.81	51.87
-1	-8	12	0	0	0	0.89	0.14	0.14	-0.42	3.16	2.67	2.92	3.11	-21.16	-7.81	51.87
-12	7	-10	-1	0	0	0.89	0.14	0.14	-0.42	3.16	2.68	2.92	3.11	-21.19	-7.82	51.88
3	-5	4	0	0	0	0.89	0.14	0.14	-0.42	3.16	2.68	2.92	3.11	-21.19	-7.83	51.89
-9	-5	-9	0	0	0	0.89	0.14	0.14	-0.42	2.68	2.68	2.92	3.11	-21.19	-7.83	51.89
9	6	6	0	0	0	0.89	0.14	0.14	-0.42	3.16	2.68	2.93	3.11	-21.19	-7.84	51.9
-7	-4	7	0	0	0	0.89	0.14	0.14	-0.42	3.16	2.68	2.94	3.11	-21.2	-7.85	51.9
-4	-2	-14	0	0	0	0.89	0.14	0.14	-0.42	3.16	2.94	2.94	3.11	-21.2	-7.85	51.9
1	-2	4	0	0	0	0.89	0.14	0.14	-0.42	3.16	2.68	2.95	3.11	-21.2	-7.86	51.9
6	-1	-10	0	0	0	0.89	0.14	0.14	-0.42	3.16	2.95	2.95	3.11	-21.23	-7.86	51.92
-2	4	10	0	0	0	0.89	0.14	0.14	-0.42	2.7	2.7	2.95	3.11	-21.23	-7.87	51.92
12	-3	4	1	0	0	0.89	0.14	0.14	-0.42	3.16	2.7	2.96	3.11	-21.23	-7.86	51.92
-2	-1	-4	-1	0	0	0.89	0.14	0.14	-0.42	3.16	2.7	2.97	3.11	-21.23	-7.87	51.92
4	2	4	0	0	0	0.89	0.14	0.14	-0.42	3.16	2.97	2.97	3.12	-21.23	-7.86	51.92
-14	4	2	0	0	0	0.89	0.14	0.14	-0.42	3.16	2.7	2.97	3.12	-21.23	-7.86	51.92
14	0	-17	0	0	0	0.89	0.14	0.14	-0.42	3.16	2.7	2.97	3.12	-21.23	-7.87	51.92
-7	-5	0	0	0	0	0.89	0.14	0.14	-0.42	3.16	2.7	2.97	3.12	-21.24	-7.88	51.92
-13	-1	10	0	0	0	0.89	0.14	0.14	-0.42	3.16	2.69	2.98	3.12	-21.27	-7.93	51.96
-3	0	-6	0	0	0	0.89	0.14	0.14	-0.42	3.16	2.69	2.98	3.12	-21.27	-7.93	51.96
9	-5	-3	0	0	0	0.89	0.14	0.14	-0.42	2.7	2.7	2.98	3.12	-21.27	-7.93	51.96
-6	-2	-7	0	0	0	0.89	0.14	0.14	-0.42	3.16	2.7	2.99	3.12	-21.27	-7.93	51.96
-3	0	14	0	0	0	0.89	0.14	0.14	-0.42	3.16	2.72	2.98	3.12	-21.28	-7.94	51.97
0	-3	-6	0	0	0	0.89	0.14	0.14	-0.42	3.16	2.99	2.99	3.12	-21.28	-7.95	51.97
-2	4	-4	1	0	0	0.89	0.14	0.14	-0.42	3.16	2.8	2.99	3.12	-21.29	-7.94	51.97
26	12	17	-1	-1	0	0.89	0.14	0.14	-0.42	3.16	2.79	2.99	3.13	-21.19	-7.78	51.95
0	4	12	0	0	0	0.89	0.14	0.14	-0.42	2.79	2.79	2.97	3.13	-21.17	-7.76	51.95
2	-2	0	1	0	0	0.89	0.14	0.14	-0.42	3.16	2.78	2.96	3.13	-21.16	-7.76	51.94
4	-6	2	0	0	0	0.89	0.14	0.14	-0.42	3.16	2.78	2.96	3.13	-21.15	-7.75	51.94
5	3	-11	0	0	0	0.89	0.14	0.14	-0.42	3.16	2.76	2.96	3.13	-21.15	-7.74	51.95
0	0	-2	0	0	0	0.89	0.14	0.14	-0.42	3.16	2.76	2.96	3.13	-21.14	-7.74	51.95
7	1	-5	-1	0	0	0.89	0.14	0.14	-0.42	3.16	2.96	2.96	3.12	-21.14	-7.74	51.95
-7	-17	9	1	1	0	0.89	0.14	0.14	-0.42	3.16	2.74	2.96	3.12	-21.15	-7.75	51.98
-6	5	0	0	0	0	0.89	0.14	0.14	-0.42	3.16	2.74	2.96	3.12	-21.15	-7.75	51.98
-2	2	-9	0	0	0	0.89	0.14	0.14	-0.42	2.74	2.74	2.96	3.12	-21.15	-7.75	51.98
4	3	5	0	0	0	0.89	0.14	0.14	-0.42	3.16	2.74	2.96	3.12	-21.15	-7.75	51.98
-2	-1	9	0	0	0	0.89	0.14	0.14	-0.42	3.16	2.74	2.96	3.12	-21.16	-7.75	51.99
-4	1	-7	0	0	0	0.89	0.14	0.14	-0.42	3.16	2.96	2.96	3.12	-21.16	-7.75	51.99
2	-1	-5	0	0	0	0.89	0.14	0.14	-0.42	3.16	2.75	2.97	3.12	-21.15	-7.75	51.99
2	2	1	0	0	0	0.89	0.14	0.14	-0.42	3.16	2.77	2.97	3.12	-21.16	-7.74	51.99
2	9	12	0	-1	0	0.89	0.14	0.14	-0.42	3.16	2.78	2.97	3.12	-21.13	-7.69	52
-1	-4	11	0	1	0	0.89	0.14	0.14	-0.42	3.16	2.79	2.97	3.12	-21.13	-7.68	52
6	2	-4	0	0	0	0.89	0.14	0.14	-0.42	3.16	2.8	2.97	3.12	-21.13	-7.68	52
0	1	-17	0	0	0	0.89	0.14	0.14	-0.42	2.81	2.81	2.97	3.11	-21.13	-7.68	52.01
2	1	4	0	-1	1	0.89	0.14	0.14	-0.42	3.16	2.81	2.98	3.11	-21.13	-7.67	52
-4	-2	-4	0	0	0	0.89	0.14	0.14	-0.42	3.16	2.82	2.98	3.11	-21.13	-7.67	52
3	3	12	0	0	-1	0.89	0.14	0.14	-0.42	3.16	2.98	2.98	3.11	-21.13	-7.67	52
7	-2	-7	0	0	0	0.89	0.14	0.14	-0.42	3.16	2.84	2.97	3.11	-21.07	-7.6	51.99
7	-6	7	0	0	1	0.89	0.14	0.14	-0.42	3.16	2.83	2.96	3.11	-21.07	-7.6	51.99
-1	2	2	0	1	0	0.89	0.14	0.14	-0.42	2.82	2.82	2.96	3.1	-21.07	-7.6	51.99
1	-1	-10	0	0	-1	0.89	0.14	0.14	-0.42	3.15	2.83	2.96	3.1	-21.07	-7.59	51.99
9	0	7	0	0	1	0.89	0.14	0.14	-0.42	3.15	2.85	2.96	3.09	-21.07	-7.59	51.99
-3	0	-5	0	0	0	0.89	0.14	0.14	-0.42	3.15	2.96	2.96	3.09	-21.08	-7.58	51.99
5	7	-19	0	-1	0	0.89	0.14	0.14	-0.42	3.15	2.89	2.97	3.09	-21.08	-7.58	51.99
-19343	-4346	20496	74	-49	6	0.89	0.14	0.14	-0.42	3.15	2.9	2.98	3.09	-21.08	-7.56	51.99
19344	4345	-20473	-75	50	-7	0.89	0.14	0.14	-0.42	3.15	2.91	2.99	3.09	-21.05	-7.48	51.98
-6	9	-8	0	0	0	0.89	0.14	0.14	-0.42	3.15	2.92	2.98	3.09	-21.05	-7.48	51.98
8	-6	8	0	0	0	0.89	0.14	0.14	-0.42	3.15	2.92	2.99	3.09	-21.04	-7.48	51.98
1	1	6	0	0	0	0.89	0.14	0.14	-0.42	2.92	2.92	3	3.1	-21.04	-7.48	51.98
2	14	-8	0	0	0	0.89	0.14	0.14	-0.42	3.15	2.91	3	3.1	-21.05	-7.48	51.99
5	-7	-1	0	0	0	0.89	0.14	0.14	-0.42	3.15	2.9	3	3.1	-21.04	-7.48	51.99
-7	-11	5	0	0	0	0.89	0.14	0.14	-0.42	3.15	2.99	2.99	3.1	-21.04	-7.48	52
9	0	1	1	0	0	0.89	0.14	0.14	-0.42	3.15	2.86	2.98	3.1	-21.03	-7.5	52.02
-11	-1	10	0	0	0	0.89	0.14	0.14	-0.42	3.15	2.97	2.97	3.15	-21.03	-7.5	52.02
-2	-4	-8	0	0	0	0.89	0.14	0.14	-0.42	3.15	2.84	2.97	3.1	-21.03	-7.51	52.02
-1	1	-12	0	0	1	0.89	0.14	0.14	-0.42	3.15	2.84	2.96	3.1	-21.03	-7.5	52.02
4	6	7	0	-1	-1	0.89	0.14	0.14	-0.42	3.15	2.84	2.95	3.1	-21.03	-7.5	52.02
-3	-11	-8	0	0	1	0.89	0.14	0.14	-0.42	2.84	2.84	2.95	3.1	-21.03	-7.49	52.02
-2	5	4	0	0	-1	0.89	0.14	0.14	-0.42	3.15	2.84	2.95	3.1	-21.02	-7.49	52.02
6	8	7	0	0	0	0.89	0.14	0.14	-0.42	3.15	2.86	2.95	3.1	-21.01	-7.45	52.04
2	5	10	0	0	0	0.89	0.14	0.14	-0.42	3.15	2.86	2.96	3.1	-21.01	-7.44	52.04
2	-7	0	0	0	0	0.89	0.14	0.14	-0.42	3.15	2.86	2.96	3.09	-21.01	-7.44	52.04
-10	-5	-7	0	1	0	0.89	0.14	0.14	-0.42	3.15	2.86	2.96	3.09	-21.01	-7.43	52.04
4	6	5	0	0	0	0.89	0.14	0.14	-0.42	3.15	2.85	2.96	3.09	-21.01	-7.43	52.04
-1	-2	-6	0	0	0	0.89	0.14	0.14	-0.42	3.14	2.85	2.96	3.09	-21.01	-7.43	52.04
-2	1	-16	0	0	0	0.89	0.14	0.14	-0.42	2.85	2.85	2.96	3.09	-21.02	-7.43	52.05
14	5	4	0	0	1	0.89	0.14	0.14	-0.42	3.14	2.85	2.96	3.09	-21.05	-7.41	52.06
6	-6	-3	0	-1	-1	0.89	0.14	0.14	-0.42	3.14	2.84	2.96	3.09	-21.04	-7.41	52.06
-4	6	8	0	0	1	0.89	0.14	0.14	-0.42	3.14	2.84	2.96	3.09	-21.03	-7.4	52.06
-2	7	6	-1	0	-1	0.89	0.14	0.14	-0.42	3.14	2.83	2.96	3.09	-21.03	-7.4	52.06
6	-3	-7	1	0	0	0.89	0.14	0.14	-0.42	3.14	2.82	2.95	3.09	-21.03	-7.4	52.06
-16	3	-1	-1	0	0	0.89	0.14	0.14	-0.42	2.81	2.81	2.95	3.09	-21.03	-7.4	52.06
3	2	-5	0	0	1	0.89	0.14	0.14	-0.42	3.14	2.81	2.95	3.09	-21.02	-7.4	52.06
3	4	3	0	1	-1	0.89	0.14	0.14	-0.42	3.14	2.81	2.94	3.09	-21.02	-7.4	52.06
7	-12	-2	1	-1	0	0.89	0.14	0.14	-0.42	3.14	2.8	2.93	3.09	-20.94	-7.32	52.05
7	-2	14	-1	0	0	0.89	0.14	0.14	-0.42	3.14	2.78	2.92	3.08	-20.93	-7.32	52.04
-2	6	11	0	0	0	0.89	0.14	0.14	-0.42	3.14	2.75	2.9	3.09	-20.92	-7.31	52.04
2	3	-7	1	1	0	0.89	0.14	0.14	-0.42	3.14	2.74	2.9	3.09	-20.93	-7.31	52.04
-1	-2	-1	0	-1	1	0.89	0.14	0.14	-0.42	3.14	2.72	2.86	3.09	-20.93	-7.3	52.05
5	2	-8	-1	0	-1	0.89	0.14	0.14	-0.42	3.14	2.69	2.8	3.09	-20.91	-7.3	52.04
10	-5	-14	0	0	0	0.89	0.14	0.14	-0.42	2.66	2.66	2.78	3.09	-20.89	-7.29	52.04
11	-8	13	1	0	1	0.89	0.13	0.13	-0.42	3.14	2.61	2.72	3.09	-20.78	-7.24	52.02
6	4	6	-1	0	0	0.89	0.13	0.13	-0.42	3.14	2.62	2.73	3.09	-20.77	-7.23	52.02
-2	5	11	1	0	0	0.89	0.13	0.13	-0.42	3.14	2.63	2.74	3.09	-20.76	-7.22	52.02
-6	-14	-1	0	0	0	0.89	0.13	0.13	-0.42	3.14	2.64	2.74	3.1	-20.75	-7.22	52.02
7	-1	-2	-1	0	-1	0.89	0.13	0.13	-0.42	3.14	2.64	3.1	3.1	-20.74	-7.22	52.02
2	3	-6	0	0	1	0.89	0.13	0.13	-0.42	2.62	2.62	2.77	3.1	-20.73	-7.21	52.02
6	3	0	0	0	-1	0.89	0.13	0.13	-0.42	3.14	2.56	2.79	3.11	-20.72	-7.2	52.02
2	-7	9	0	0	0	0.89	0.13	0.13	-0.42	3.15	2.56	2.87	3.11	-20.59	-7.22	52.01
7	-3	4	0	0	0	0.89	0.13	0.13	-0.42	3.15	2.56	2.89	3.12	-20.57	-7.23	52.02
-3	-4	1	0	0	0	0.89	0.13	0.13	-0.42	3.15	2.56	2.92	3.12	-20.56	-7.24	52.02
4	-11	0	0	0	0	0.89	0.13	0.13	-0.42	3.15	2.58	2.93	3.12	-20.55	-7.24	52.02
11	1	11	0	1	0	0.89	0.13	0.13	-0.42	3.15	2.61	2.94	3.12	-20.54	-7.24	52.01
-7	0	-14	0	0	0	0.89	0.13	0.13	-0.42	3.15	2.62	2.94	3.12	-20.53	-7.25	52.02
-1	-2	-6	0	0	0	0.89	0.13	0.13	-0.42	3.15	2.64	2.94	3.12	-20.53	-7.25	52.02
-3655	-277	6983	-3977	-1134	36	0.89	0.13	0.13	-0.92	2.62	2.62	2.94	3.12	-11.95	0.38	69.96
3654	280	-6970	3978	1133	-36	0.89	0.13	0.13	-0.42	3.15	2.62	2.94	3.12	-20.46	-7.21	52.02
2	4	4	-1	0	1	0.89	0.13	0.13	-0.42	3.15	2.64	2.95	3.12	-20.45	-7.21	52.01
6	-4	0	0	0	0	0.89	0.13	0.13	-0.42	3.15	2.63	2.95	3.12	-20.45	-7.21	52.01
2	4	-3	1	1	-1	0.89	0.13	0.13	-0.42	3.15	2.62	2.95	3.13	-20.45	-7.21	52.01
10	-6	5	-1	0	0	0.89	0.13	0.13	-0.42	3.16	2.62	2.96	3.13	-20.45	-7.21	52.01
-5	5	2	0	0	0	0.89	0.13	0.13	-0.42	2.6	2.6	2.96	3.13	-20.44	-7.21	52.01
1	-10	-1	0	0	0	0.89	0.13	0.13	-0.42	3.15	2.62	2.96	3.13	-20.45	-7.21	52.02
0	1	-5	0	0	0
						0.89	0.13	0.13	-0.42	3.15	2.61	2.96	3.13	-20.45	-7.23	52.03
-2	3	2	0	0	0
						0.89	0.13	0.13	-0.42	3.15	2.6	2.96	3.13	-20.45	-7.24	52.04
