# Supplementary material for: Image Generation for 2D-CNN Using Time-Series Signal Features from Foot Gesture Applied to Select Cobot Operating Mode
Source: Sensors (Basel). 2021 Aug 26;21(17):5743. doi: 10.3390/s21175743 (PMC8434500; doi:10.3390/s21175743)
Supplement: Supplementary file 1 [file sensors-21-05743-s001.zip › data_fadwa/Cigarette crush with the heel/cch28.xlsx]

## Sheet: cch28
0	2	-2	0	0	1	0.63	0.14	0.05	-0.76	3.18	2.64	3.08	3.18	-15.48	8.71	99.16
5	-2	-2	0	0	0	0.63	0.14	0.05	-0.76	3.18	2.59	3.18	3.18	-15.49	8.71	99.16
-31	5	-7	0	0	-1	0.63	0.15	0.05	-0.76	3.18	2.56	3.07	3.18	-15.67	8.77	99.12
-7	-4	3	0	0	1	0.63	0.15	0.05	-0.76	3.18	2.53	3.06	3.18	-15.69	8.78	99.12
1	0	-8	0	0	0	0.63	0.15	0.05	-0.76	3.18	2.56	3.06	3.18	-15.71	8.78	99.12
3	1	-4	0	0	0	0.63	0.15	0.05	-0.76	3.18	2.56	3.18	3.18	-15.72	8.79	99.12
6	1	-1	0	-1	0	0.63	0.15	0.05	-0.76	3.18	2.58	3.06	3.18	-15.71	8.79	99.11
-9	-1	-8	-1	0	0	0.63	0.15	0.05	-0.76	3.18	2.59	3.06	3.18	-15.71	8.79	99.11
-5	8	3	1	0	0	0.63	0.15	0.05	-0.76	3.18	2.59	3.06	3.18	-15.7	8.79	99.11
15	-9	21	-1	1	0	0.63	0.15	0.05	-0.76	2.6	2.6	3.07	3.18	-15.65	8.78	99.1
-9	-2	4	0	0	0	0.63	0.15	0.05	-0.76	3.18	2.6	3.07	3.18	-15.65	8.77	99.1
-3	4	-6	0	0	0	0.63	0.15	0.05	-0.76	3.18	2.61	3.08	3.18	-15.66	8.77	99.09
10	2	0	0	0	0	0.63	0.15	0.05	-0.76	3.18	2.62	3.08	3.18	-15.66	8.77	99.09
1	-2	-5	0	0	0	0.63	0.15	0.05	-0.76	3.18	2.63	3.18	3.18	-15.66	8.76	99.09
1	-2	-6	0	0	0	0.63	0.15	0.05	-0.76	3.18	2.63	3.08	3.18	-15.67	8.76	99.09
-18	0	6	0	-1	0	0.63	0.15	0.05	-0.76	3.18	2.63	3.08	3.18	-15.67	8.76	99.09
7	7	-7	0	0	0	0.63	0.15	0.05	-0.76	3.18	2.65	3.08	3.18	-15.66	8.75	99.08
10	0	15	0	0	0	0.63	0.15	0.05	-0.76	3.18	3.08	3.08	3.18	-15.63	8.73	99.07
9	-4	-2	0	0	0	0.63	0.15	0.05	-0.76	3.18	2.66	3.08	3.18	-15.63	8.73	99.07
-8	3	12	1	0	0	0.63	0.15	0.05	-0.76	3.18	2.67	3.08	3.17	-15.62	8.73	99.06
4	-5	-7	-1	0	0	0.63	0.15	0.05	-0.76	3.18	2.67	3.08	3.18	-15.61	8.73	99.06
-4	-3	-12	1	0	0	0.63	0.15	0.05	-0.76	3.18	2.67	3.17	3.18	-15.61	8.74	99.06
-1	7	14	0	0	0	0.63	0.15	0.05	-0.76	3.18	2.68	3.07	3.17	-15.6	8.73	99.05
0	0	1	0	0	0	0.63	0.15	0.05	-0.76	3.18	2.68	3.07	3.17	-15.59	8.74	99.05
13	-1	-15	-1	1	0	0.63	0.15	0.05	-0.76	3.18	2.67	3.07	3.17	-15.58	8.74	99.04
4	6	0	0	0	-1	0.63	0.15	0.05	-0.76	3.18	3.06	3.17	3.17	-15.59	8.75	99.02
-4	-7	-1	1	0	1	0.63	0.15	0.05	-0.76	3.18	2.64	3.06	3.17	-15.59	8.75	99.02
-2	-1	11	0	0	-1	0.63	0.15	0.05	-0.76	3.18	2.6	3.06	3.17	-15.59	8.75	99.03
-8	0	10	-1	0	1	0.63	0.15	0.05	-0.76	3.18	2.6	3.06	3.17	-15.6	8.75	99.02
2	-1	4	0	0	-1	0.63	0.15	0.05	-0.76	3.18	2.6	3.06	3.18	-15.6	8.75	99.02
-3	4	-6	0	0	0	0.63	0.15	0.05	-0.76	3.18	2.6	3.06	3.17	-15.61	8.75	99.03
-3	-3	-8	0	-1	1	0.63	0.15	0.05	-0.76	3.18	2.61	3.06	3.17	-15.62	8.72	99.02
2	-3	-4	0	0	0	0.63	0.15	0.05	-0.76	3.18	2.62	3.06	3.17	-15.62	8.72	99.01
-2	7	1	0	0	0	0.63	0.15	0.05	-0.76	3.18	2.71	3.17	3.17	-15.61	8.72	99.02
5	-5	-18	0	0	0	0.63	0.15	0.05	-0.76	3.17	2.82	3.1	3.17	-15.6	8.71	99.01
3	-4	2	0	0	0	0.63	0.14	0.05	-0.76	3.17	2.89	3.11	3.16	-15.58	8.7	99.02
0	5	-3	0	-1	0	0.63	0.14	0.05	-0.76	3.16	2.92	3.12	3.16	-15.54	8.69	99.02
10	-7	8	0	0	0	0.63	0.14	0.05	-0.76	3.16	2.93	3.12	3.15	-15.49	8.68	99.02
30052	1669	7608	-19	-4253	20077	0	0	0	0	3.15	2.93	3.12	3.16	-180	0	180
-29995	-1643	-7563	20	4255	-20077	0.63	0.14	0.05	-0.76	3.15	2.91	3.16	3.16	-15.11	8.7	99
-8	-2	-3	0	0	0	0.63	0.14	0.05	-0.76	3.16	2.89	3.1	3.15	-15.12	8.7	99
1	5	-5	0	0	0	0.63	0.14	0.05	-0.76	3.16	2.88	3.16	3.16	-15.13	8.71	99
1	-5	-14	0	0	0	0.63	0.14	0.05	-0.76	3.16	2.87	3.09	3.16	-15.14	8.72	99
2	8	-10	0	0	0	0.63	0.14	0.05	-0.76	2.87	2.87	3.09	3.16	-15.15	8.73	98.99
-2	3	-4	0	0	0	0.63	0.14	0.05	-0.76	3.16	2.88	3.09	3.16	-15.15	8.73	98.99
-2	-5	11	0	0	0	0.63	0.14	0.05	-0.76	3.15	2.89	3.09	3.15	-15.16	8.74	98.99
14	5	16	0	-1	0	0.63	0.14	0.05	-0.76	3.15	2.89	3.09	3.15	-15.04	8.74	98.96
0	-4	-5	0	0	0	0.63	0.14	0.05	-0.76	3.14	2.88	3.09	3.14	-15.03	8.75	98.95
0	5	1	0	1	0	0.63	0.14	0.05	-0.76	3.14	2.72	3.04	3.15	-15.04	8.74	98.96
-3	5	12	0	0	0	0.63	0.14	0.05	-0.76	3.15	0	2.77	3.17	-15.03	8.75	98.94
-2	-3	14	-1	0	-1	0.63	0.14	0.05	-0.76	3.17	0	2.48	3.18	-15.04	8.75	98.94
-10	7	27	0	2	0	0.63	0.14	0.05	-0.76	3.18	0	2.42	3.17	-15.09	8.76	98.94
-16	9	30	0	2	0	0.63	0.14	0.05	-0.76	3.19	0	2.08	3.16	-15.19	8.77	98.94
193	-2208	-531	-60	-8	-14	0.61	0.04	0.17	-0.77	3.18	0	3.14	3.14	-18.94	-8.5	104.13
106	-305	-214	6	-5	4	0.61	0.03	0.18	-0.77	3.16	0	2.27	3.13	-19.15	-10.11	104.52
27	-250	-152	2	1	2	0.61	0.02	0.19	-0.77	3.15	0	2.1	3.13	-19.31	-11.6	104.82
11	-238	-236	9	3	1	0.61	0.01	0.2	-0.77	3.15	0	1.94	3.13	-19.52	-12.95	105.08
94	-218	-146	2	5	2	0.61	0.01	0.21	-0.76	3.15	0	1.11	3.15	-19.78	-14.13	105.33
-49	-217	-60	10	3	2	0.61	0	0.22	-0.76	3.15	0	0.2	3.14	-20.13	-15.12	105.55
-196	-174	-224	8	6	-1	0.61	0	0.22	-0.76	3.16	0	0.03	3.14	-20.59	-15.85	105.8
-210	500	1240	37	-17	19	0.6	0.03	0.21	-0.77	3.16	0	0	3.15	-21.96	-11.84	105.8
-331	-31	-178	-3	2	-3	0.61	0.04	0.21	-0.77	3.17	0	3.15	3.15	-21.76	-11.58	105.39
306	97	364	-2	1	-3	0.61	0.04	0.21	-0.76	3.18	0	0	3.16	-21.4	-11.29	105.06
781	166	373	-10	6	9	0.61	0.04	0.2	-0.76	3.18	0	0	3.16	-21.23	-11.2	104.68
1286	160	391	-13	-4	27	0.62	0.03	0.2	-0.76	3.19	0	0	3.16	-20.94	-11.47	103.78
1838	395	540	-16	-12	42	0.63	0.03	0.2	-0.75	3.19	0	0	3.16	-20.23	-12.17	101.8
2202	781	1086	-26	-28	75	0.66	0.02	0.2	-0.73	3.19	0	0	3.17	-18.61	-13.45	97.93
226	1279	442	-29	-29	79	0.7	0	0.19	-0.69	3.19	0	0	3.17	-16.12	-15.28	91.48
-8674	-2835	-3705	115	76	-290	0.85	-0.01	0.2	-0.48	3.19	0	0	3.15	-10.33	-20.44	61.17
-1011	320	455	3	4	-32	0.84	-0.01	0.2	-0.5	3.19	0	0	3.18	-11.32	-19.92	63.33
-2840	52	-683	7	13	-52	0.83	0	0.2	-0.52	3.18	0	0	3.15	-12.88	-19.47	66.83
-3627	567	-1182	18	27	-115	0.8	0.01	0.21	-0.56	3.17	0	0	3.16	-15.77	-19.1	73.11
332	2063	62	28	14	-99	0.75	0.03	0.22	-0.62	3.17	0	0.01	3.17	-19.16	-17.33	82.59
4345	1990	857	14	0	-22	0.69	0.04	0.22	-0.69	3.18	0	0	3.18	-21.44	-14.13	93.18
5835	744	1463	-6	-15	52	0.62	0.05	0.2	-0.75	0	0	0	3.16	-21.89	-10.64	102.74
4126	-3776	1511	-131	-87	453	0.57	0.03	0.15	-0.81	3.18	0	0	3.18	-15.92	-7.37	110.37
-489	196	-254	-10	-3	43	0.61	0.02	0.15	-0.78	3.18	0	0	3.17	-14.68	-8.83	105.64
-794	341	-249	-8	4	21	0.64	0.01	0.15	-0.75	3.19	0	0	3.19	-13.59	-10.34	100.09
-985	169	-345	-4	-4	18	0.68	0	0.15	-0.72	3.19	0	0	3.17	-12.48	-11.87	93.94
-1533	243	-126	-1	-1	6	0.72	-0.01	0.15	-0.67	3.19	0	0	3.17	-11.29	-13.29	87.4
-1920	-233	-601	3	5	-16	0.76	-0.01	0.15	-0.63	3.19	0	0	3.17	-10.26	-14.59	81.02
-1387	-546	-579	9	8	-32	0.79	-0.02	0.16	-0.59	3.19	0	0	3.16	-9.49	-15.81	75.42
168	-1756	95	67	39	-244	0.82	-0.01	0.18	-0.54	3.19	0	0.01	3.16	-11.14	-17.67	68.87
-1931	-236	-207	-1	10	-38	0.81	0	0.18	-0.56	3.18	0	0	3.17	-12.16	-17.54	71.57
-1923	161	-752	11	16	-70	0.78	0	0.19	-0.59	3.17	0	0	3.15	-13.99	-17.47	76.11
769	863	117	14	7	-54	0.75	0.01	0.2	-0.63	3.17	0	0	3.16	-15.99	-16.69	82.5
2854	1116	660	2	-2	-9	0.71	0.01	0.2	-0.68	3.18	0	0	3.16	-17.4	-15.27	89.48
3707	586	856	-4	-7	35	0.67	0.02	0.19	-0.72	3.18	0	0	3.16	-17.88	-13.7	95.78
3377	-23	659	-10	-11	63	0.64	0.02	0.19	-0.74	3.18	0	0	3.17	-17.66	-12.41	100.51
-4437	-2199	-1313	-7	-14	153	0.63	0.04	0.16	-0.76	3.18	0	3.17	3.17	-16.82	-7.9	101.12
-237	243	555	1	4	-4	0.64	0.05	0.15	-0.76	3.19	0	0	3.18	-16.98	-7.07	100.86
53	21	-195	-1	-1	0	0.64	0.05	0.15	-0.75	3.19	0	0	3.18	-17.18	-6.37	100.68
-28	-46	-519	11	-5	1	0.64	0.06	0.15	-0.75	3.19	0	0	3.17	-17.27	-5.57	100.46
31	27	-402	13	0	2	0.64	0.07	0.14	-0.75	3.18	0	1.71	3.18	-17.26	-4.44	100.21
173	272	85	6	5	1	0.64	0.08	0.13	-0.75	3.18	0	2.33	3.17	-17.27	-2.97	99.92
188	152	-329	13	6	4	0.64	0.09	0.12	-0.75	3.17	0	2.82	3.16	-17.37	-1.22	99.55
-525	1832	1339	-67	-16	-15	0.65	0.14	0.06	-0.74	3.16	2.09	2.99	3.15	-16.11	7.92	96.73
4	-11	-13	0	-1	0	0.65	0.14	0.06	-0.74	3.16	2.42	3.02	3.16	-16.11	7.92	96.71
12	-14	-13	0	0	0	0.65	0.14	0.06	-0.74	3.16	2.51	3.05	3.16	-16.11	7.91	96.69
2	-2	-13	0	0	0	0.65	0.14	0.06	-0.74	3.16	2.55	3.05	3.16	-16.1	7.9	96.69
2	0	-9	0	1	-1	0.65	0.14	0.06	-0.74	3.16	2.53	3.06	3.16	-16.1	7.89	96.68
-2	2	-10	0	0	0	0.65	0.14	0.06	-0.74	3.16	2.57	3.16	3.16	-16.12	7.88	96.68
