# Supplementary material for: Image Generation for 2D-CNN Using Time-Series Signal Features from Foot Gesture Applied to Select Cobot Operating Mode
Source: Sensors (Basel). 2021 Aug 26;21(17):5743. doi: 10.3390/s21175743 (PMC8434500; doi:10.3390/s21175743)
Supplement: Supplementary file 1 [file sensors-21-05743-s001.zip › data_fadwa/Cigarette crush with the heel/cch29.xlsx]

## Sheet: cch29
-4	7	-13	0	0	0	0.65	0.14	0.06	-0.74	3.18	2.41	3.08	3.17	-16.13	7.89	96.31
-33	0	-12	1	1	-1	0.65	0.15	0.06	-0.74	3.18	2.3	3.07	3.17	-16.42	7.99	96.27
-4	0	-3	-1	0	0	0.65	0.15	0.06	-0.74	3.17	2.33	3.07	3.16	-16.46	7.99	96.27
-1	-5	-6	0	-1	0	0.65	0.15	0.06	-0.74	3.17	2.36	3.07	3.16	-16.48	7.99	96.26
0	-3	-11	0	0	0	0.65	0.15	0.06	-0.74	3.17	2.41	3.08	3.17	-16.49	7.99	96.26
-9	4	13	0	-1	1	0.65	0.15	0.06	-0.74	2.49	2.49	3.08	3.17	-16.49	7.99	96.26
8	7	-3	0	0	0	0.65	0.15	0.06	-0.74	3.18	2.52	3.17	3.17	-16.47	7.99	96.26
1	2	3	0	0	0	0.65	0.15	0.06	-0.74	3.18	2.54	3.09	3.17	-16.45	7.98	96.25
21	-7	31	0	0	0	0.65	0.15	0.06	-0.74	3.18	2.57	3.09	3.17	-16.26	7.92	96.25
1	-1	-8	0	0	0	0.65	0.14	0.06	-0.74	3.18	2.57	3.1	3.17	-16.24	7.92	96.25
3	4	-4	0	0	0	0.65	0.14	0.06	-0.74	3.18	2.6	3.1	3.17	-16.24	7.92	96.25
4	0	7	0	0	-1	0.65	0.14	0.06	-0.74	3.18	2.64	3.1	3.17	-16.24	7.91	96.24
1	2	5	0	0	1	0.65	0.14	0.06	-0.74	3.18	2.67	3.11	3.17	-16.23	7.91	96.24
3	1	-11	0	0	-1	0.65	0.14	0.06	-0.74	3.18	3.11	3.11	3.17	-16.22	7.9	96.25
2	-3	-8	0	0	1	0.65	0.14	0.06	-0.74	3.18	2.7	3.11	3.17	-16.22	7.9	96.25
10	0	20	1	1	-1	0.65	0.14	0.06	-0.74	3.18	2.7	3.17	3.17	-16.12	7.89	96.24
4	2	1	0	0	1	0.65	0.14	0.06	-0.74	3.17	2.7	3.11	3.17	-16.12	7.9	96.24
-9	-6	-17	0	0	0	0.65	0.14	0.06	-0.74	2.7	2.7	3.11	3.17	-16.13	7.9	96.24
3	2	-8	0	0	0	0.65	0.14	0.06	-0.74	3.17	2.7	3.11	3.17	-16.14	7.91	96.24
-3	0	18	-1	0	0	0.65	0.14	0.06	-0.74	2.7	2.7	3.11	3.17	-16.14	7.91	96.24
-2	-5	-4	0	-1	-1	0.65	0.14	0.06	-0.74	2.72	2.72	3.12	3.17	-16.14	7.9	96.24
-5	-3	-3	0	1	1	0.65	0.14	0.06	-0.74	2.73	3.12	3.12	3.17	-16.14	7.9	96.24
15	12	10	0	-1	0	0.65	0.14	0.06	-0.74	3.17	2.76	3.12	3.17	-16.08	7.89	96.24
12	0	7	0	0	-1	0.65	0.14	0.06	-0.74	3.17	2.77	3.12	3.17	-16.06	7.89	96.23
-5	-3	-10	0	0	1	0.65	0.14	0.06	-0.74	3.17	2.78	3.13	3.17	-16.06	7.89	96.23
-1	-6	-8	0	0	0	0.65	0.14	0.06	-0.74	2.79	2.79	3.13	3.17	-16.06	7.89	96.23
-5	0	0	0	0	0	0.65	0.14	0.06	-0.74	3.17	2.79	3.13	3.17	-16.06	7.88	96.24
-3	2	11	0	0	0	0.65	0.14	0.06	-0.74	3.17	2.81	3.13	3.17	-16.06	7.88	96.24
7	-3	-6	0	0	0	0.65	0.14	0.06	-0.74	3.17	2.81	3.17	3.17	-16.05	7.88	96.24
-3	1	-8	1	0	0	0.65	0.14	0.06	-0.74	3.17	2.84	3.13	3.16	-16.02	7.88	96.24
0	2	4	-1	0	0	0.65	0.14	0.06	-0.74	3.17	2.87	3.14	3.16	-16	7.88	96.24
8	2	8	0	0	0	0.65	0.14	0.06	-0.74	3.17	2.92	3.14	3.16	-15.97	7.88	96.23
-1	-11	-2	0	0	0	0.65	0.14	0.06	-0.74	3.16	2.92	3.13	3.16	-15.95	7.87	96.24
0	3	-10	1	0	0	0.65	0.14	0.06	-0.74	2.95	2.95	3.12	3.16	-15.94	7.87	96.24
2	6	21	0	0	0	0.65	0.14	0.06	-0.74	3.16	2.94	3.05	3.16	-15.92	7.88	96.24
-1	2	19	0	0	0	0.65	0.14	0.06	-0.74	3.16	2.8	2.86	3.17	-15.9	7.89	96.25
-48	72	396	-18	4	-3	0.65	0.14	0.06	-0.74	3.17	0.01	0.23	3.18	-16.22	7.52	96.28
-63	-46	174	-9	21	-2	0.65	0.14	0.07	-0.74	3.19	0	0	3.19	-16.74	6.87	96.31
-64	-103	-224	-1	7	0	0.65	0.14	0.08	-0.74	3.19	0	0	3.19	-17.65	6.17	96.33
-53	-138	-387	10	2	1	0.65	0.14	0.09	-0.74	3.19	0	0	3.19	-18.65	5.67	96.34
-97	-84	-156	17	3	2	0.65	0.15	0.1	-0.74	3.2	0	0	3.19	-19.68	5.55	96.32
-177	4	297	-10	-3	-3	0.65	0.15	0.1	-0.74	3.2	0.01	0.01	3.2	-20.61	5.47	96.31
-340	55	138	-10	10	-3	0.65	0.16	0.11	-0.74	3.2	0	0	3.17	-21.78	5.16	96.36
-345	-14	147	-10	6	-3	0.65	0.16	0.12	-0.74	3.19	0	0	3.16	-23.19	4.59	96.49
590	-3044	-2837	5	-53	6	0.63	0.06	0.24	-0.74	3.18	0	0	3.16	-26.21	-11.73	102.05
-409	-68	261	9	-6	-4	0.63	0.06	0.24	-0.74	0	0	0	3.16	-26.27	-12.37	102.24
49	11	306	12	-3	-3	0.63	0.06	0.24	-0.74	3.18	0	0	3.16	-26.08	-12.75	102.49
284	24	352	9	0	3	0.62	0.05	0.24	-0.74	0	0	0	3.16	-25.73	-12.82	102.71
179	30	191	3	-3	4	0.62	0.05	0.24	-0.74	3.18	0	3.16	3.16	-25.28	-12.77	102.79
84	106	405	0	-1	2	0.62	0.05	0.23	-0.74	0	0	0	3.16	-24.77	-12.65	102.77
-28	108	390	-5	1	1	0.62	0.05	0.23	-0.74	3.18	0	0	3.16	-24.26	-12.6	102.69
-280	3434	712	-63	-62	274	0.8	-0.02	0.18	-0.58	3.18	0	0	3.16	-10.22	-17.65	73.85
-3432	-999	-1059	15	27	-71	0.83	-0.02	0.18	-0.53	3.19	0	0.01	3.16	-8.98	-18.64	66.82
-2546	-548	30	11	4	-64	0.85	-0.03	0.18	-0.49	0	0	0.01	3.16	-8.22	-19.48	61.84
-469	-1206	-735	10	18	-67	0.86	-0.03	0.19	-0.47	3.19	0	0.01	3.16	-7.75	-20.23	58.93
1066	-412	66	29	24	-67	0.86	-0.03	0.19	-0.47	3.19	0	0.01	3.17	-8.04	-20.51	58.13
3518	68	733	5	-5	-10	0.86	-0.03	0.19	-0.47	3.19	0	0.01	3.17	-7.99	-20.19	58.35
1335	-12	126	-6	6	11	0.86	-0.03	0.18	-0.47	3.2	0.01	0.01	3.17	-7.81	-19.94	58.26
-293	117	506	11	-9	-41	0.86	-0.02	0.17	-0.48	3.2	0	0	3.17	-8.37	-18.08	60.18
-548	5	13	0	2	-22	0.85	-0.02	0.17	-0.49	3.19	0	0	3.16	-8.51	-17.7	61.57
-1532	-329	-427	-4	10	-32	0.84	-0.02	0.17	-0.51	3.18	0	0.01	3.15	-8.86	-17.55	63.77
-3043	-115	-801	7	22	-76	0.82	-0.01	0.18	-0.54	0	0	0.01	3.15	-10.25	-17.92	67.79
-563	837	-69	13	21	-89	0.79	-0.01	0.19	-0.58	3.16	0	0	3.16	-12.45	-17.89	74.51
2437	1577	507	8	7	-39	0.75	0	0.19	-0.64	3.16	0	0.01	3.16	-14.5	-16.97	82.89
2778	1040	541	4	2	1	0.7	0	0.19	-0.69	3.17	0	0.76	3.16	-16.09	-15.45	91.47
6875	-2456	1610	-69	-80	399	0.59	-0.01	0.16	-0.79	3.17	0	1.44	3.16	-14.84	-11.79	108.2
642	702	81	-11	-14	58	0.62	-0.02	0.16	-0.77	3.18	0	1.63	3.17	-13.38	-12.88	104.03
-26	609	-34	-8	-6	45	0.65	-0.03	0.16	-0.74	3.19	0	1.76	3.17	-11.76	-14.11	98.37
-1428	433	-570	-9	-7	34	0.7	-0.04	0.16	-0.7	3.19	0	2.02	3.16	-9.98	-15.46	91.44
-1921	139	-772	-3	-1	10	0.74	-0.04	0.15	-0.65	3.19	2.01	2.01	3.16	-8.3	-16.61	83.94
-2119	-128	182	3	6	-12	0.78	-0.05	0.16	-0.6	3.19	0	1.8	3.16	-6.78	-17.71	76.45
-1822	-128	-361	5	9	-29	0.81	-0.05	0.16	-0.56	3.19	0	1.45	3.16	-5.5	-18.61	69.61
-579	-2584	-107	67	46	-286	0.86	-0.04	0.18	-0.48	3.19	0	0.6	3.19	-6.13	-20.59	60.14
-2840	-300	-668	-4	20	-53	0.84	-0.04	0.19	-0.51	0	0	0.29	3.15	-7.38	-20.83	63.31
-1520	576	-310	9	28	-85	0.82	-0.04	0.2	-0.54	3.18	0	0.75	3.15	-9.71	-21.28	68.97
1537	1032	660	8	8	-47	0.78	-0.03	0.21	-0.59	0	0	0.73	3.15	-12.23	-21	76.52
2765	902	419	4	-3	-5	0.74	-0.03	0.21	-0.64	3.17	0	3.16	3.16	-14.25	-20.03	84.54
2366	554	193	2	0	16	0.69	-0.02	0.21	-0.69	0	0.84	0.84	3.16	-15.82	-18.71	92.14
3166	110	546	-1	-7	41	0.65	-0.02	0.21	-0.73	3.18	0	0.86	3.16	-16.75	-17.23	98.81
-2454	-2766	-762	-25	-46	218	0.61	0	0.17	-0.77	3.18	0	0.88	3.16	-16.19	-12.16	105.35
181	59	-55	2	1	4	0.61	0	0.17	-0.77	3.19	0	0.98	3.17	-16.2	-11.82	105.01
-6	76	96	-1	2	1	0.61	0.01	0.17	-0.77	0	0	1.02	3.18	-16.28	-11.44	104.6
1	66	79	-2	0	5	0.62	0.01	0.17	-0.77	3.19	0	0.85	3.18	-16.38	-11.1	104.11
-428	50	155	-1	1	-2	0.62	0.02	0.17	-0.77	3.2	0	0.43	3.18	-16.57	-10.76	103.57
-242	-11	-204	1	-2	-5	0.62	0.02	0.17	-0.76	3.19	0	0.01	3.18	-16.76	-10.48	103.16
-108	-5	-203	6	-3	-4	0.62	0.02	0.17	-0.76	3.19	0.01	0.01	3.18	-16.88	-10.09	102.88
532	1242	-1214	56	7	8	0.63	0.1	0.1	-0.76	3.19	0	0.01	3.17	-16.6	1.84	100.49
-191	486	513	24	13	3	0.63	0.12	0.09	-0.76	3.18	0	0.95	3.18	-16.62	4.37	99.91
-602	1049	2227	-20	0	2	0.63	0.14	0.07	-0.76	3.18	0	2.46	3.17	-16.84	6.99	99.23
-779	356	955	-67	-33	-15	0.63	0.15	0.07	-0.76	0	0	2.72	3.17	-16.85	8.09	98.78
438	-133	-729	-5	-2	-5	0.64	0.15	0.06	-0.76	3.17	0	2.79	3.17	-16.48	8.21	98.72
211	-99	-662	-5	4	-1	0.64	0.15	0.06	-0.76	3.17	0	2.85	3.17	-16.27	8.18	98.69
165	-96	-370	-2	0	0	0.64	0.14	0.06	-0.76	3.17	0.98	2.92	3.16	-16.06	8.08	98.68
18	15	16	1	5	-1	0.64	0.14	0.06	-0.76	3.17	2.97	2.97	3.16	-15.95	7.99	98.67
147	-109	-322	2	2	0	0.64	0.14	0.06	-0.75	3.17	2.16	2.99	3.16	-16.01	8.05	98.54
-18	17	13	0	1	0	0.64	0.14	0.06	-0.75	3.17	2.21	2.99	3.16	-16.01	8.05	98.54
15	-8	-13	0	0	0	0.64	0.14	0.06	-0.75	3.17	2.28	3.01	3.16	-16.01	8.05	98.53
10	-3	-2	0	0	0	0.64	0.14	0.06	-0.75	3.17	3.02	3.02	3.16	-16.01	8.06	98.53
1	-9	-10	0	0	0	0.64	0.14	0.06	-0.75	3.17	2.38	3.02	3.16	-16.02	8.06	98.52
-19	2	-2	0	0	0	0.64	0.14	0.06	-0.75	3.17	2.41	3.01	3.16	-16.03	8.07	98.51
8	-11	6	0	0	-1	0.64	0.14	0.06	-0.75	3.17	2.46	3.02	3.16	-16.03	8.08	98.51
