# Supplementary material for: Image Generation for 2D-CNN Using Time-Series Signal Features from Foot Gesture Applied to Select Cobot Operating Mode
Source: Sensors (Basel). 2021 Aug 26;21(17):5743. doi: 10.3390/s21175743 (PMC8434500; doi:10.3390/s21175743)
Supplement: Supplementary file 1 [file sensors-21-05743-s001.zip › data_fadwa/Cigarette crush with the heel/cch3.xlsx]

## Sheet: cch3
-35	7	0	-1	2	0	0.59	0.15	0.03	-0.8	3.07	2.48	2.84	3.06	-13.01	11.78	105.81
-37	1	37	-1	0	0	0.59	0.15	0.03	-0.8	2.55	2.55	2.89	3.06	-13.08	11.77	105.79
-35	-7	16	0	-1	0	0.59	0.15	0.03	-0.8	2.56	2.56	2.9	3.04	-13.14	11.75	105.77
-3	-6	10	1	-1	0	0.59	0.15	0.03	-0.79	3.03	2.56	2.9	3.03	-13.17	11.74	105.76
-1	4	17	0	0	0	0.59	0.15	0.03	-0.79	3.02	2.58	2.9	3.03	-13.18	11.73	105.74
11	-2	-6	0	0	0	0.59	0.15	0.03	-0.79	3.03	2.58	2.89	3.03	-13.19	11.72	105.73
-16	9	-48	0	-1	0	0.59	0.15	0.03	-0.79	3.03	2.6	2.88	3.04	-13.24	11.77	105.65
5	4	2	0	0	0	0.59	0.15	0.03	-0.79	3.04	2.62	2.9	3.06	-13.22	11.76	105.64
-5	4	2	0	0	0	0.59	0.15	0.03	-0.79	3.06	2.65	2.91	3.07	-13.21	11.75	105.63
-7	-2	29	0	0	0	0.59	0.15	0.03	-0.79	3.08	2.66	2.93	3.08	-13.2	11.73	105.63
8	3	-2	0	0	0	0.59	0.15	0.03	-0.79	2.68	2.68	2.94	3.08	-13.19	11.71	105.62
4	-6	-6	0	0	0	0.59	0.15	0.03	-0.79	3.09	2.69	2.95	3.08	-13.17	11.68	105.62
2	-5	3	0	0	0	0.59	0.15	0.03	-0.79	3.09	2.71	2.96	3.09	-13.16	11.67	105.6
12	-32	-4	0	0	0	0.59	0.15	0.03	-0.79	3.09	2.75	2.98	3.09	-13.12	11.51	105.55
4	4	4	0	0	0	0.59	0.15	0.03	-0.79	3.09	2.77	2.99	3.09	-13.11	11.5	105.54
3	1	-6	0	0	0	0.59	0.15	0.03	-0.79	3.09	2.78	2.99	3.09	-13.1	11.5	105.53
7	5	6	0	0	0	0.59	0.15	0.03	-0.79	3.1	2.79	3	3.09	-13.09	11.49	105.53
-1	2	-2	0	0	0	0.59	0.15	0.03	-0.79	3.1	2.79	3	3.09	-13.08	11.49	105.53
3	4	4	0	0	0	0.59	0.15	0.03	-0.79	2.79	2.79	3	3.09	-13.07	11.49	105.52
-1	-5	4	0	0	0	0.59	0.15	0.03	-0.79	3.09	2.79	2.99	3.09	-13.06	11.48	105.52
8	-5	0	0	1	0	0.59	0.15	0.03	-0.79	3.09	2.79	2.99	3.09	-13	11.47	105.47
-1	1	11	1	-1	0	0.59	0.15	0.03	-0.79	3.09	2.8	2.99	3.09	-13	11.47	105.46
-2	3	-10	-1	0	0	0.59	0.15	0.03	-0.79	3.09	2.8	2.99	3.09	-13	11.47	105.46
9	0	-3	0	0	0	0.59	0.15	0.03	-0.79	3.09	2.8	2.99	3.09	-13	11.47	105.45
1	-11	7	0	0	0	0.59	0.15	0.03	-0.79	3.08	2.79	2.98	3.08	-12.99	11.47	105.45
-2	7	1	0	0	0	0.59	0.15	0.03	-0.79	2.79	2.79	2.97	3.06	-12.98	11.46	105.45
1	2	-1	1	0	0	0.59	0.15	0.03	-0.79	3.04	2.97	2.97	3.06	-12.97	11.46	105.44
16	21	16	0	0	0	0.59	0.15	0.03	-0.79	3.02	2.83	2.98	3.05	-12.85	11.53	105.39
2	3	3	0	0	0	0.59	0.15	0.03	-0.79	2.99	2.85	2.98	3.04	-12.83	11.53	105.38
3	1	-15	0	0	0	0.59	0.15	0.03	-0.79	2.85	2.85	2.99	3.04	-12.82	11.54	105.38
5	-13	-10	0	0	0	0.59	0.15	0.03	-0.79	2.98	2.86	2.99	3.03	-12.81	11.54	105.37
1	3	-8	-1	0	0	0.59	0.15	0.03	-0.79	2.98	2.85	2.98	3.03	-12.81	11.54	105.37
-1	-6	17	0	1	0	0.59	0.15	0.03	-0.79	2.97	2.84	2.98	3.03	-12.81	11.53	105.36
-2	15	4	0	0	0	0.59	0.15	0.03	-0.79	2.97	2.84	2.97	3.02	-12.82	11.53	105.35
-3	16	-3	0	0	0	0.59	0.15	0.03	-0.79	2.97	2.83	2.96	3.02	-12.79	11.57	105.29
5	-6	-3	0	0	0	0.59	0.15	0.03	-0.79	2.98	2.81	2.96	3.03	-12.8	11.56	105.28
2	-5	6	0	0	0	0.59	0.15	0.03	-0.79	2.98	2.8	2.96	3.03	-12.81	11.56	105.28
-9	-6	-7	0	0	0	0.59	0.15	0.03	-0.79	3	2.8	2.96	3.04	-12.82	11.56	105.26
4	6	3	0	0	0	0.59	0.15	0.03	-0.79	3	2.8	2.96	3.03	-12.82	11.56	105.26
-6	-2	-8	0	0	0	0.59	0.15	0.03	-0.79	3.01	2.8	2.96	3.04	-12.84	11.56	105.26
-4	-1	6	0	0	0	0.59	0.15	0.03	-0.79	3.01	2.8	2.96	3.04	-12.84	11.55	105.25
-16	-9	-6	0	0	-1	0.59	0.15	0.03	-0.79	3.02	2.8	2.97	3.04	-12.99	11.54	105.19
-11	1	-9	0	0	0	0.59	0.15	0.03	-0.79	3.03	2.81	2.97	3.04	-13.01	11.53	105.19
-8	5	-19	1	0	1	0.59	0.15	0.03	-0.79	3.03	2.82	2.97	3.04	-13.02	11.53	105.19
12	5	10	0	-1	0	0.59	0.15	0.03	-0.79	3.03	2.83	2.97	3.04	-13.02	11.54	105.19
-3	0	4	0	0	0	0.59	0.15	0.03	-0.79	3.03	2.84	2.97	3.03	-13.01	11.54	105.18
3	-4	5	-1	0	0	0.59	0.15	0.03	-0.79	2.84	2.84	2.97	3.03	-12.99	11.54	105.18
12	2	16	0	0	0	0.59	0.15	0.03	-0.79	3.01	2.83	2.97	3.03	-12.97	11.53	105.17
15	-4	-11	0	1	0	0.59	0.15	0.03	-0.79	3	2.82	2.96	3.02	-12.94	11.56	105.12
-13	-2	4	0	0	0	0.59	0.15	0.03	-0.79	3	2.82	2.96	3.02	-12.94	11.56	105.12
-14	2	1	0	0	0	0.59	0.15	0.03	-0.79	3	2.82	2.96	3.02	-12.95	11.56	105.11
6	-6	0	0	0	0	0.59	0.15	0.03	-0.79	3	2.82	2.96	3.02	-12.96	11.55	105.11
2	14	0	0	0	0	0.59	0.15	0.03	-0.79	3	2.82	2.96	3.02	-12.97	11.55	105.1
6	-3	-5	0	0	0	0.59	0.15	0.03	-0.79	3	2.83	2.97	3.02	-12.97	11.55	105.1
-3	6	-2	0	-1	0	0.59	0.15	0.03	-0.79	3	2.98	2.98	3.02	-12.96	11.55	105.09
6	-4	5	0	0	0	0.59	0.15	0.03	-0.79	2.99	2.91	3.01	3.02	-12.96	11.55	105.08
24	-13	16	0	0	0	0.59	0.15	0.03	-0.79	2.99	2.95	3.03	3.03	-12.8	11.38	105.04
5	4	6	0	1	0	0.59	0.15	0.03	-0.79	2.96	2.96	3.04	3.05	-12.8	11.36	105.03
-4	-9	2	0	0	-1	0.59	0.15	0.03	-0.79	2.97	2.97	3.04	3.06	-12.82	11.34	105.03
-9	-3	-7	0	0	1	0.59	0.15	0.03	-0.79	3.04	2.97	3.05	3.07	-12.83	11.33	105.03
7	-3	-16	0	0	0	0.59	0.15	0.03	-0.79	3.04	3.06	3.06	3.06	-12.84	11.31	105.03
4	-1	-3	0	0	-1	0.59	0.15	0.03	-0.79	3.04	2.98	3.06	3.06	-12.85	11.29	105.02
-1	-3	7	0	0	1	0.59	0.15	0.03	-0.79	2.98	3.06	3.06	3.06	-12.86	11.27	105.02
11	-17	-4	1	0	0	0.59	0.14	0.03	-0.79	3.04	2.98	3.06	3.06	-12.84	11.24	104.99
-9	8	26	0	0	0	0.59	0.15	0.03	-0.79	3.04	2.95	3.04	3.08	-12.85	11.24	104.98
-1	14	-4	-1	0	0	0.59	0.15	0.03	-0.79	3.09	2.31	2.87	3.12	-12.85	11.24	104.97
-10	5	9	0	1	-1	0.59	0.15	0.03	-0.79	0	0	2.57	3.15	-12.87	11.25	104.97
-6	7	23	0	2	0	0.59	0.15	0.03	-0.79	3.17	0	2.54	3.14	-12.94	11.26	104.96
1	28	98	-2	1	-1	0.59	0.15	0.03	-0.79	0	0	2.55	3.12	-13.07	11.25	104.96
-108	7	211	-5	1	0	0.59	0.15	0.03	-0.79	3.17	0	2.64	3.1	-13.25	11.16	104.97
1005	-2949	-1254	-45	6	-15	0.56	0.02	0.17	-0.81	3.15	0	2.65	3.08	-17.64	-9.48	112.4
-225	-232	6	10	-4	2	0.56	0.01	0.18	-0.81	3.13	0	2.56	3.05	-18.36	-10.59	112.95
-132	-229	-97	5	-1	-1	0.55	0.01	0.19	-0.81	3.13	0	2.45	3.05	-19.01	-11.53	113.49
-36	-223	-141	11	0	0	0.55	0	0.2	-0.81	3.13	0	2.39	3.05	-19.56	-12.28	114.03
269	-118	109	8	2	1	0.55	0	0.2	-0.81	0	0	2.02	3.06	-20.01	-12.79	114.59
-113	-100	-115	7	-4	3	0.54	0	0.21	-0.81	3.14	0	2.29	3.07	-20.37	-13.13	115.03
60	15	268	3	0	2	0.54	0	0.21	-0.81	3.14	0	2.26	3.07	-20.61	-13.32	115.37
-665	-89	331	12	3	1	0.53	0	0.22	-0.82	3.14	0	1.3	3.07	-21.69	-13.16	116.23
117	-63	-35	1	5	0	0.53	0.01	0.22	-0.82	3.14	0	0.49	3.07	-21.94	-12.93	116.54
47	28	-112	0	2	1	0.53	0.01	0.22	-0.82	3.14	0	0.2	3.07	-22.23	-12.63	116.84
90	-22	191	0	0	1	0.53	0.01	0.22	-0.82	3.14	0	0	3.06	-22.53	-12.31	117.12
269	184	-207	6	-2	4	0.53	0.01	0.22	-0.82	3.14	0	0	3.06	-22.73	-11.96	117.25
-126	-1	156	-4	-7	5	0.52	0.02	0.22	-0.82	3.13	0.02	0.02	3.07	-22.76	-11.72	117.25
-163	46	43	0	-3	2	0.53	0.02	0.22	-0.82	3.13	0	0	3.08	-22.75	-11.51	117.14
2054	1644	1016	-46	-42	172	0.63	0.01	0.2	-0.75	3.13	0	0	3.06	-18.53	-13.23	101.5
-1889	-33	-709	4	9	-5	0.67	0.01	0.2	-0.72	0	0	0	3.07	-17.81	-14.3	96.37
-1242	-144	-1535	10	-1	-8	0.7	0.01	0.2	-0.69	0	0	0	3.08	-17.17	-15.1	91.48
-1699	98	1578	3	16	-23	0.72	0.01	0.19	-0.66	3.16	0	0	3.09	-16.57	-15.36	86.94
-698	-606	-1798	19	20	-37	0.74	0.02	0.2	-0.64	3.16	0	0	3.1	-16.84	-15.79	83.61
-1165	1	113	0	-1	-38	0.76	0.02	0.2	-0.62	3.16	0	0	3.1	-17.42	-16.14	81.4
-1838	1306	1791	12	7	-39	0.76	0.03	0.21	-0.61	0	0	0	3.1	-18.2	-16.21	80.38
26	-273	-1519	36	-13	-244	0.67	0.07	0.18	-0.71	3.15	0	0	3.05	-20.66	-7.87	94.75
1056	921	209	5	1	-39	0.63	0.07	0.17	-0.75	3.11	0	0	3.02	-20.86	-6.27	101.43
1252	766	245	2	3	-24	0.58	0.07	0.17	-0.8	3.08	0	0	3.04	-20.7	-4.53	108.87
1802	594	108	5	6	-5	0.52	0.07	0.16	-0.84	0	0	0	3.06	-20.19	-2.71	116.68
2360	480	610	-2	5	21	0.46	0.07	0.15	-0.87	3.07	0	0	3.07	-19.27	-0.95	124.24
2508	268	714	-4	3	43	0.41	0.07	0.14	-0.9	3.09	0	0	3.07	-18.05	0.55	130.91
2548	95	773	-10	-3	63	0.37	0.07	0.13	-0.92	3.1	0	0	3.09	-16.6	1.53	136.12
-1117	-1263	281	-106	-36	381	0.51	0.04	0.12	-0.85	3.12	0	0	3.1	-14.34	-3.77	118.29
-924	379	-357	-7	-4	28	0.56	0.03	0.13	-0.82	3.15	0	0	3.09	-14.11	-5.65	111.5
-1058	209	-294	-3	3	13	0.62	0.02	0.14	-0.78	3.16	0	0	3.08	-13.86	-7.54	104.15
-1303	18	-447	1	1	3	0.67	0.02	0.14	-0.73	3.16	0	0	3.09	-13.56	-9.38	96.56
-2270	-302	-646	6	3	-17	0.71	0.01	0.15	-0.69	0	0	0	3.09	-13.31	-11.1	89.17
-6	1	-9	0	0	0	0.53	0.15	0.03	-0.84	3.12	3.04	3.11	3.11	-11.85	12.87	114.26
-5	-1	-2	0	0	0	0.53	0.15	0.03	-0.84	3.11	3.04	3.18	3.1	-11.86	12.88	114.25
9	-5	-1	0	0	0	0.53	0.15	0.03	-0.84	3.1	3.05	3.18	3.09	-11.88	12.9	114.26
2	0	1	0	0	0	0.53	0.15	0.03	-0.84	3.1	3.05	3.18	3.09	-11.9	12.91	114.25
-9	8	-3	0	0	0	0.53	0.15	0.03	-0.84	3.09	3.05	3.18	3.09	-11.91	12.92	114.25
7	8	0	0	0	1	0.53	0.15	0.03	-0.84	3.08	3.05	3.18	3.08	-11.91	13.03	114.24
-1	2	7	0	0	0	0.53	0.15	0.03	-0.84	3.07	3.05	3.18	3.08	-11.91	13.04	114.24
0	6	-4	0	0	0	0.53	0.15	0.03	-0.84	3.07	3.06	3.18	3.08	-11.9	13.04	114.24
2	2	-10	0	0	0	0.53	0.15	0.03	-0.84	3.07	3.06	3.18	3.07	-11.91	13.04	114.24
-8	5	10	0	0	0	0.53	0.15	0.03	-0.84	3.07	3.06	3.18	3.07	-11.9	13.05	114.24
-6	-1	-8	-1	-1	0	0.53	0.15	0.03	-0.84	3.07	3.06	3.18	3.08	-11.9	13.05	114.23
2	-6	-9	0	0	0	0.53	0.15	0.03	-0.84	3.07	3.06	3.18	3.08	-11.9	13.05	114.23
16	-6	29	0	0	0	0.53	0.15	0.03	-0.84	3.08	3.06	3.08	3.08	-11.88	13.01	114.22
1	-3	3	0	1	-1	0.53	0.15	0.03	-0.84	3.08	3.06	3.18	3.09	-11.89	13	114.22
4	0	-2	0	-1	1	0.53	0.15	0.03	-0.84	3.09	3.06	3.18	3.09	-11.89	12.99	114.22
4	12	3	0	0	0	0.53	0.15	0.03	-0.84	3.09	3.06	3.18	3.09	-11.89	12.99	114.22
1	-10	-4	0	0	0	0.53	0.15	0.03	-0.84	3.09	3.06	3.18	3.09	-11.89	12.98	114.21
-6	5	-9	0	0	0	0.53	0.15	0.03	-0.84	3.09	3.06	3.18	3.09	-11.89	12.97	114.22
9	3	-2	0	0	0	0.53	0.15	0.03	-0.84	3.09	3.07	3.18	3.09	-11.9	12.96	114.22
-16	-5	4	1	1	0	0.53	0.15	0.03	-0.84	3.09	3.07	3.18	3.08	-11.92	12.96	114.2
2	3	-3	0	0	0	0.53	0.15	0.03	-0.84	3.08	3.07	3.09	3.09	-11.92	12.96	114.2
2	-5	8	-1	0	0	0.53	0.15	0.03	-0.84	3.08	3.07	3.18	3.09	-11.92	12.96	114.2
-1	-1	-1	1	0	0	0.53	0.15	0.03	-0.84	3.09	3.07	3.08	3.08	-11.93	12.96	114.2
-3	5	-6	0	0	0	0.53	0.15	0.03	-0.84	3.09	3.06	3.18	3.09	-11.92	12.97	114.2
-6	0	-2	0	0	0	0.53	0.15	0.03	-0.84	3.09	3.06	3.18	3.08	-11.93	12.96	114.2
2	-3	0	0	0	-1	0.53	0.15	0.03	-0.84	3.09	3.06	3.18	3.09	-11.93	12.97	114.2
17	2	9	0	0	1	0.53	0.15	0.03	-0.84	3.09	3.06	3.18	3.09	-11.96	12.99	114.19
-10	-7	-9	0	0	0	0.53	0.15	0.03	-0.84	3.09	3.06	3.18	3.08	-11.96	12.99	114.19
-2	3	16	-1	0	0	0.53	0.15	0.03	-0.84	3.09	3.18	3.18	3.08	-11.96	12.99	114.18
3	2	-1	0	0	0	0.53	0.15	0.03	-0.84	3.08	3.06	3.18	3.08	-11.96	12.99	114.18
2	-2	-4	1	0	0	0.53	0.15	0.03	-0.84	3.08	3.06	3.18	3.09	-11.96	13	114.18
3	-3	3	0	0	0	0.53	0.15	0.03	-0.84	3.08	3.06	3.18	3.08	-11.97	12.99	114.18
2	3	-8	-1	0	0	0.53	0.15	0.03	-0.84	3.08	3.06	3.18	3.09	-11.97	12.99	114.18
-13	7	2	0	0	0	0.53	0.15	0.03	-0.84	3.08	3.06	3.18	3.08	-11.97	12.99	114.18
11	3	-13	1	0	-1	0.53	0.15	0.03	-0.84	3.08	3.06	3.18	3.08	-11.99	12.99	114.17
-9	0	1	0	0	1	0.53	0.15	0.03	-0.84	3.08	3.06	3.18	3.08	-11.99	13	114.17
0	0	3	-1	0	-1	0.53	0.15	0.03	-0.84	3.08	3.06	3.18	3.08	-11.99	13	114.17
5	2	4	0	0	1	0.53	0.15	0.03	-0.84	3.08	3.06	3.18	3.08	-11.99	13	114.16
2	2	-2	0	0	0	0.53	0.15	0.03	-0.84	3.08	3.06	3.18	3.08	-11.99	13	114.16
-5	7	2	0	0	-1	0.53	0.15	0.03	-0.84	3.08	3.06	3.18	3.08	-11.99	13	114.16
1	-6	-1	0	0	1	0.53	0.15	0.03	-0.84	3.08	3.06	3.18	3.08	-11.99	13	114.16
-2	-12	-4	0	0	0	0.53	0.15	0.03	-0.84	3.08	3.06	3.18	3.08	-12.01	12.98	114.15
2	0	6	0	0	0	0.53	0.15	0.03	-0.84	3.08	3.06	3.18	3.08	-12.02	12.99	114.15
1	8	14	0	0	0	0.53	0.15	0.03	-0.84	3.08	3.06	3.18	3.09	-12.02	12.99	114.15
-5	-3	-5	0	0	-1	0.53	0.15	0.03	-0.84	3.09	3.07	3.18	3.09	-12.02	12.98	114.15
-3	2	-9	0	0	1	0.53	0.15	0.03	-0.84	3.09	3.06	3.18	3.09	-12.02	12.98	114.15
5	-2	-2	0	-1	-1	0.53	0.15	0.03	-0.84	3.09	3.06	3.18	3.08	-12.02	12.98	114.15
1	-2	-8	0	0	0	0.53	0.15	0.03	-0.84	3.09	3.07	3.18	3.08	-12.03	12.97	114.15
9	-6	17	0	0	0	0.53	0.15	0.03	-0.84	3.08	3.08	3.08	3.08	-12.01	12.94	114.14
-2	-6	-9	0	0	1	0.53	0.15	0.03	-0.84	3.07	3.09	3.19	3.04	-12.01	12.93	114.14
3	7	-3	1	0	-1	0.53	0.15	0.03	-0.84	3.01	3.12	3.19	2.96	-12	12.93	114.14
-4	2	16	0	0	0	0.53	0.15	0.03	-0.84	2.93	3.13	3.19	2.88	-11.98	12.93	114.15
1	-1	10	0	0	0	0.53	0.15	0.03	-0.84	2.84	3.14	3.19	2.84	-11.96	12.94	114.16
9	-4	-3	1	0	0	0.53	0.15	0.03	-0.84	2.76	3.14	3.19	2.82	-11.93	12.96	114.16
3	7	-9	0	0	1	0.53	0.15	0.03	-0.84	2.78	3.14	3.19	2.87	-11.9	12.98	114.17
18	49	5	-2	2	-1	0.53	0.15	0.02	-0.84	2.83	3.1	3.18	3.04	-11.73	13.07	114.18
-13	4	3	-1	1	0	0.53	0.15	0.02	-0.84	3.07	2.74	3.11	3.16	-11.8	13.06	114.16
-45	-1	-19	-1	0	1	0.53	0.15	0.02	-0.84	3.16	0	2.86	3.16	-11.89	13.05	114.13
-10	-6	198	-1	4	-1	0.53	0.15	0.03	-0.84	3.18	0	2.77	3.16	-12.04	13.03	114.1
-171	-33	374	-15	10	1	0.53	0.15	0.03	-0.84	3.18	0	2.71	3.14	-12.52	12.84	113.99
255	406	280	-26	8	-2	0.53	0.15	0.04	-0.83	3.18	0	2.73	3.14	-13.39	12.27	113.83
-1118	110	363	-15	-35	-14	0.53	0.15	0.05	-0.83	3.18	0	2.71	3.13	-14.07	10.97	113.87
1337	-3106	-1613	33	8	7	0.51	0.05	0.16	-0.85	3.17	0	3.13	3.13	-18.76	-4.02	118.74
55	-107	17	4	0	0	0.51	0.05	0.16	-0.85	3.17	0	2.69	3.13	-19.01	-4.67	118.99
64	-91	-33	3	1	1	0.5	0.05	0.17	-0.85	3.17	0	2.63	3.17	-19.25	-5.21	119.23
34	-93	-10	4	1	2	0.5	0.04	0.17	-0.85	3.17	0	2.65	3.12	-19.43	-5.67	119.43
-59	-61	149	2	0	0	0.5	0.04	0.17	-0.85	3.17	0	2.41	3.12	-19.64	-6.04	119.62
591	-83	307	5	17	0	0.5	0.04	0.18	-0.85	3.17	0	2.28	3.13	-20.03	-6.19	119.84
-231	-8	-74	0	-16	1	0.5	0.04	0.18	-0.85	3.18	0	2.46	3.13	-20.2	-6.32	120.02
1690	42	296	-3	-10	56	0.53	0.04	0.19	-0.83	3.18	2.46	2.46	3.14	-21.03	-8.04	116.64
1936	522	186	-1	-21	47	0.54	0.03	0.19	-0.82	3.18	0	2.26	3.15	-20.09	-8.75	114.43
1238	770	738	-16	-18	66	0.57	0.02	0.18	-0.8	3.19	0	2.04	3.15	-18.44	-9.83	110.41
-1457	624	-74	-11	-16	50	0.61	0.01	0.17	-0.77	3.19	0	1.49	3.15	-16.56	-11.11	104.55
-3139	-160	-697	0	8	-3	0.66	0.01	0.17	-0.74	3.19	0	1.36	3.15	-15.23	-12.32	98.15
-2709	-269	-727	8	14	-32	0.69	0	0.17	-0.7	3.19	0	0.4	3.15	-14.42	-13.27	92.45
-2095	-605	-558	13	13	-46	0.72	0	0.17	-0.67	3.19	0	0.01	3.15	-14.07	-13.93	87.97
2064	-196	759	57	37	-179	0.73	0.05	0.16	-0.66	3.19	0	3.15	3.15	-16.48	-10.15	85.25
-851	589	712	0	2	-23	0.72	0.05	0.16	-0.67	3.19	0	0	3.19	-17.1	-9	86.99
-2216	-642	-1768	5	13	-46	0.71	0.07	0.16	-0.69	3.19	0	0	3.14	-18.4	-7.76	89.81
-2396	295	-425	9	9	-83	0.67	0.08	0.17	-0.72	3.18	0	0	3.14	-20.18	-6.41	94.48
-278	1274	-205	13	1	-76	0.63	0.09	0.17	-0.75	3.17	0	0	3.15	-21.66	-4.34	101.35
2174	1327	524	11	-1	-39	0.57	0.1	0.17	-0.8	3.18	0	0	3.15	-22.36	-1.65	109.62
3696	1068	715	1	-3	10	0.5	0.11	0.16	-0.84	3.18	0	0	3.15	-21.93	1.02	118.13
3519	-18593	3782	-25996	-5975	18407	0.44	0.11	0.15	-0.88	3.18	0	0	3.15	-20.63	3.5	125.94
3329	17355	-1964	25847	5913	-17866	0.49	0.05	0.12	-0.86	3.18	0	0.01	3.19	-15.05	-1.67	120.87
-724	900	512	-11	-6	42	0.55	0.04	0.12	-0.83	3.19	0	0	3.15	-14.51	-3.98	113.36
-2135	976	-339	-7	-9	23	0.61	0.03	0.13	-0.78	3.19	0	0.01	3.14	-13.8	-6.15	104.89
-3785	-145	-1132	2	4	-24	0.67	0.02	0.13	-0.73	3.19	0	0.01	3.14	-13.39	-8.18	96.5
-3353	-1088	-1929	22	20	-68	0.71	0.02	0.14	-0.69	3.19	0	0.01	3.14	-13.56	-10.03	89.62
-1852	-1424	-1005	16	5	-69	0.74	0.02	0.16	-0.66	3.19	0	0.01	3.14	-13.96	-11.52	84.86
-1473	-1282	-290	29	13	-77	0.75	0.02	0.16	-0.64	3.19	0	0.01	3.14	-14.62	-12.51	82.19
3514	-787	2170	39	29	-195	0.69	0.05	0.16	-0.7	3.19	0	0.01	3.13	-17.32	-9.26	91.82
-1092	474	-296	11	11	-66	0.66	0.05	0.17	-0.73	3.18	0	0.01	3.12	-18.84	-8.43	96.7
629	896	-107	15	9	-49	0.62	0.06	0.17	-0.76	3.17	0	0	3.12	-20.28	-6.91	103.11
2543	860	515	6	1	-11	0.57	0.07	0.17	-0.8	3.17	0	0	3.12	-21.08	-4.96	110.21
2982	514	620	-2	-6	24	0.52	0.07	0.17	-0.84	3.17	0	0	3.13	-21.14	-3.02	116.96
2175	-49	494	-7	-10	45	0.47	0.07	0.16	-0.86	3.17	0	0.01	3.12	-20.67	-1.48	122.68
1213	-315	223	-10	-6	45	0.44	0.07	0.16	-0.88	3.18	0	0.48	3.13	-20.03	-0.37	127.14
-2804	-2242	-838	-40	-27	187	0.43	0.07	0.16	-0.89	3.18	0	0.37	3.14	-19.57	-0.62	127.96
-612	-186	-257	3	-2	6	0.44	0.07	0.15	-0.88	3.19	0	0.01	3.14	-19.51	-0.93	126.55
-1054	-122	-196	7	5	-14	0.45	0.07	0.15	-0.87	3.19	0	0.01	3.15	-19.56	-0.94	125.29
