# Supplementary material for: Image Generation for 2D-CNN Using Time-Series Signal Features from Foot Gesture Applied to Select Cobot Operating Mode
Source: Sensors (Basel). 2021 Aug 26;21(17):5743. doi: 10.3390/s21175743 (PMC8434500; doi:10.3390/s21175743)
Supplement: Supplementary file 1 [file sensors-21-05743-s001.zip › data_fadwa/Cigarette crush with the heel/cch30.xlsx]

## Sheet: cch30
-4	3	-2	0	1	0	0.63	0.15	0.05	-0.76	3.17	2.94	3.12	3.16	-15.54	8.92	99.2
-5	-3	6	0	-1	0	0.63	0.15	0.05	-0.76	3.16	2.94	3.12	3.16	-15.53	8.93	99.19
-2	-2	6	0	0	0	0.63	0.15	0.05	-0.76	2.94	2.94	3.12	3.15	-15.53	8.94	99.19
-2	2	5	0	0	0	0.63	0.15	0.05	-0.76	3.16	2.95	3.12	3.15	-15.53	8.94	99.19
25	16	-4	-1	1	0	0.63	0.15	0.05	-0.76	3.16	2.95	3.12	3.15	-15.48	8.99	99.17
-3	1	-14	0	0	0	0.63	0.15	0.05	-0.76	3.16	2.95	3.12	3.15	-15.49	8.99	99.16
0	-1	-6	0	0	0	0.63	0.15	0.05	-0.76	2.95	2.95	3.12	3.15	-15.5	9	99.16
6	-1	7	0	0	0	0.63	0.15	0.05	-0.76	3.16	2.95	3.12	3.15	-15.5	9	99.16
-5	-7	-8	0	0	0	0.63	0.15	0.05	-0.76	2.95	2.95	3.13	3.15	-15.51	9	99.16
3	4	13	0	0	-1	0.63	0.15	0.05	-0.76	3.16	3.13	3.13	3.15	-15.52	8.99	99.15
-6	1	-12	0	0	0	0.63	0.15	0.05	-0.76	2.96	2.96	3.13	3.15	-15.53	8.99	99.15
-2	-14	6	1	-1	1	0.63	0.15	0.05	-0.76	3.16	2.96	3.13	3.15	-15.57	8.95	99.14
-3	5	3	-1	0	0	0.63	0.15	0.05	-0.76	3.16	2.96	3.13	3.15	-15.57	8.95	99.14
4	-2	-1	0	0	0	0.63	0.15	0.05	-0.76	3.16	2.96	3.13	3.15	-15.57	8.95	99.14
-1	9	8	0	0	-1	0.63	0.15	0.05	-0.76	3.16	2.97	3.13	3.15	-15.56	8.95	99.14
2	-7	-6	1	0	1	0.63	0.15	0.05	-0.76	3.16	2.97	3.13	3.16	-15.56	8.95	99.14
-4	-6	3	0	0	0	0.63	0.15	0.05	-0.76	3.16	2.96	3.13	3.15	-15.56	8.95	99.13
3	2	0	0	0	0	0.63	0.15	0.05	-0.76	3.16	2.97	3.13	3.16	-15.56	8.95	99.13
0	1	16	-1	0	0	0.63	0.15	0.05	-0.76	3.16	2.97	3.13	3.16	-15.51	8.93	99.12
0	14	-2	1	0	0	0.63	0.15	0.05	-0.76	3.16	2.97	3.13	3.15	-15.51	8.93	99.12
-6	-6	-2	0	0	0	0.63	0.15	0.05	-0.76	3.16	2.96	3.13	3.16	-15.51	8.94	99.12
6	-1	-5	0	0	0	0.63	0.15	0.05	-0.76	3.16	2.96	3.13	3.16	-15.51	8.94	99.12
4	5	-6	0	1	0	0.63	0.15	0.05	-0.76	2.95	2.95	3.12	3.16	-15.51	8.94	99.12
-1	-5	14	0	-1	0	0.63	0.15	0.05	-0.76	3.16	2.95	3.12	3.16	-15.51	8.95	99.12
-1	-6	-7	-1	1	0	0.63	0.15	0.05	-0.76	3.16	2.94	3.12	3.16	-15.51	8.95	99.11
34789	-23863	16992	-14	16271	29009	0	0	0	0	3.16	2.94	3.12	3.16	180	0	180
-34783	23873	-17001	14	-16272	-29009	0.63	0.15	0.05	-0.76	3.16	2.94	3.12	3.16	-15.49	8.94	99.09
7	-3	-1	0	0	0	0.63	0.15	0.05	-0.76	3.16	2.95	3.11	3.16	-15.48	8.93	99.09
2	-9	11	0	0	0	0.63	0.15	0.05	-0.76	3.16	2.95	3.11	3.16	-15.47	8.93	99.09
0	10	-9	0	0	0	0.63	0.15	0.05	-0.76	3.17	2.95	3.11	3.16	-15.45	8.93	99.09
5	-6	-16	1	0	0	0.63	0.15	0.05	-0.76	2.94	2.94	3.11	3.16	-15.44	8.93	99.09
-3	1	18	-1	0	0	0.63	0.15	0.05	-0.76	3.17	2.94	3.11	3.16	-15.42	8.92	99.09
-9	0	4	0	0	0	0.63	0.15	0.05	-0.76	3.17	2.93	3.11	3.16	-15.42	8.92	99.09
-11	-1	-11	1	1	0	0.63	0.15	0.05	-0.76	3.17	2.93	3.11	3.16	-15.45	8.9	99.07
-1	1	16	0	0	0	0.63	0.15	0.05	-0.76	3.17	2.91	3.1	3.16	-15.46	8.91	99.06
-4	-3	-9	0	0	0	0.63	0.15	0.05	-0.76	3.17	2.9	3.1	3.16	-15.47	8.91	99.06
4	0	11	0	0	0	0.63	0.15	0.05	-0.76	3.17	2.89	3.09	3.16	-15.48	8.91	99.06
1	12	-6	-1	0	0	0.63	0.15	0.05	-0.76	3.17	2.88	3.08	3.16	-15.49	8.92	99.06
1	-9	5	0	-1	0	0.63	0.15	0.05	-0.76	2.87	3.07	3.07	3.16	-15.49	8.92	99.05
1	6	10	0	0	0	0.63	0.15	0.05	-0.76	3.17	2.85	3.06	3.16	-15.48	8.92	99.05
0	-9	-19	0	0	0	0.63	0.15	0.05	-0.76	3.17	2.82	3.06	3.16	-15.55	8.94	99.02
8	5	-6	0	0	0	0.63	0.15	0.05	-0.76	3.17	2.83	3.06	3.16	-15.54	8.95	99.01
-4	5	-1	0	0	0	0.63	0.15	0.05	-0.76	2.83	2.83	3.06	3.16	-15.53	8.95	99.01
-4	0	4	0	0	0	0.63	0.15	0.05	-0.76	3.17	2.84	3.07	3.16	-15.53	8.95	99.01
-6	0	-9	0	0	0	0.63	0.15	0.05	-0.76	3.17	2.85	3.08	3.16	-15.52	8.95	99.01
3	5	14	0	0	0	0.63	0.15	0.05	-0.76	3.17	2.85	3.09	3.17	-15.52	8.95	99.01
-7	-1	-3	0	0	0	0.63	0.15	0.05	-0.76	2.86	3.1	3.1	3.16	-15.52	8.95	99.01
31	-16	26	0	0	-1	0.63	0.14	0.05	-0.76	3.17	2.9	3.1	3.16	-15.39	8.81	98.99
-1	-2	16	0	1	0	0.63	0.14	0.05	-0.76	3.17	2.76	3.09	3.17	-15.4	8.81	98.99
-3	10	17	0	2	0	0.63	0.14	0.05	-0.76	3.18	0.88	3	3.18	-15.43	8.8	98.99
-11	2	-14	0	0	0	0.63	0.15	0.05	-0.76	0	0	2.72	3.19	-15.5	8.81	98.99
-18	8	58	-1	1	0	0.63	0.15	0.05	-0.76	3.2	0	2.6	3.19	-15.59	8.79	98.99
39	-144	5	-4	2	0	0.63	0.15	0.05	-0.76	3.2	0	2.24	3.19	-15.72	8.69	99
-81	42	112	-5	2	-1	0.63	0.15	0.06	-0.76	3.2	0	3.18	3.18	-15.95	8.48	99.01
-179	-2215	-709	-43	-3	-17	0.61	0.06	0.19	-0.77	3.19	0	2.45	3.16	-21.19	-8.1	104.76
224	-239	-167	7	0	1	0.61	0.05	0.2	-0.77	3.18	0	2.32	3.15	-21.69	-9.4	105.34
-273	-280	-150	5	0	1	0.6	0.04	0.21	-0.77	3.18	0	1.92	3.15	-22.25	-10.53	105.91
-134	-189	-34	4	2	2	0.6	0.04	0.22	-0.77	3.17	0	1.79	3.15	-22.79	-11.54	106.44
691	-88	-17	4	6	3	0.6	0.03	0.22	-0.77	0	0	1.86	3.15	-23.27	-12.42	106.95
-701	-272	-108	5	7	2	0.59	0.03	0.23	-0.77	3.17	0	1.9	3.15	-23.99	-13.14	107.4
796	-200	-108	12	0	1	0.59	0.03	0.24	-0.77	3.17	0	1.74	3.15	-24.78	-13.57	107.84
312	361	941	4	-9	39	0.59	0.05	0.24	-0.77	3.17	0	1.22	3.15	-26.09	-12.37	107.2
1055	204	625	-11	-8	25	0.6	0.05	0.24	-0.76	3.18	0	0.4	3.16	-26.08	-12.83	106.02
2033	552	504	-12	-7	43	0.62	0.04	0.25	-0.75	3.18	0	0	3.16	-25.73	-13.7	103.85
2058	715	177	-27	-32	75	0.65	0.04	0.24	-0.72	0	0	0	3.16	-24.3	-15.2	99.61
-1913	795	244	-32	-20	56	0.69	0.02	0.24	-0.68	3.19	0	0	3.16	-22.43	-17.43	93.19
-3516	-12	-1668	23	13	-5	0.73	0.02	0.25	-0.64	0	0	0	3.16	-21.11	-19.64	86.19
-2372	-1373	-1157	23	16	-45	0.76	0.02	0.25	-0.6	3.19	0	0	3.16	-20.34	-20.83	80.1
-2428	-659	-967	98	5	-247	0.79	0.03	0.25	-0.56	3.19	0	0	3.15	-21.18	-21.25	74.5
-2485	61	-376	16	26	-65	0.77	0.04	0.25	-0.58	3.19	0	0	3.15	-22.33	-19.78	77.71
-2169	659	-826	16	32	-92	0.74	0.05	0.25	-0.62	3.18	0	0	3.15	-24.48	-18.08	83.38
1256	1349	173	32	15	-71	0.7	0.07	0.25	-0.67	3.17	0	0	3.15	-26.84	-15.15	91.39
3922	1589	1624	8	-3	-3	0.64	0.08	0.24	-0.72	3.17	0	0	3.16	-27.95	-11.21	99.85
3868	607	1824	-11	-15	45	0.59	0.09	0.23	-0.77	3.17	0	0	3.16	-27.6	-7.4	107.3
2583	-177	968	-19	-8	56	0.54	0.1	0.21	-0.81	0	0	0	3.16	-26.56	-4.35	113.29
1898	-412	693	-24	-8	60	0.51	0.1	0.2	-0.83	3.17	0	0	3.16	-25.28	-2.16	117.77
-2169	-1800	-894	-131	-54	299	0.63	0.03	0.17	-0.76	3.18	0	0	3.16	-16.99	-9.8	102.25
629	555	229	-7	-6	34	0.66	0.02	0.17	-0.73	3.18	0	0	3.15	-15.77	-11.65	96.94
-479	479	-112	-7	-9	31	0.7	0	0.17	-0.69	0	0	0	3.15	-14.17	-13.51	90.52
-1669	-131	-652	1	2	7	0.74	-0.01	0.17	-0.65	3.18	0	0	3.15	-12.59	-15.31	83.52
-2439	-439	-957	12	13	-24	0.78	-0.01	0.18	-0.6	3.18	0	0	3.15	-11.44	-16.93	76.9
-2055	-699	-719	14	14	-43	0.81	-0.02	0.18	-0.56	3.18	0	0	3.14	-10.84	-18.36	71.4
-1704	-746	-587	14	10	-53	0.83	-0.02	0.19	-0.53	3.18	0	0	3.14	-10.64	-19.6	67.38
514	489	627	91	63	-371	0.72	0.01	0.22	-0.66	3.17	0	0	3.13	-18.98	-17.51	87.76
3455	712	819	0	-10	13	0.68	0.02	0.22	-0.7	3.16	0	0	3.14	-20.04	-15.65	95.05
3310	406	922	-7	-12	45	0.64	0.02	0.21	-0.74	3.15	0	0	3.14	-20.16	-13.84	101.23
2208	-14	570	-13	-8	54	0.61	0.02	0.2	-0.77	0	0	3.15	3.15	-19.77	-12.46	105.88
1580	-159	260	-12	-9	58	0.58	0.01	0.19	-0.79	3.16	0	0	3.14	-19.08	-11.56	108.96
305	-233	43	-10	-8	55	0.57	0.01	0.18	-0.8	3.16	0	0	3.14	-18.33	-11.06	110.42
-1268	-633	-444	-7	-4	43	0.57	0.01	0.18	-0.8	3.16	0	0.01	3.15	-17.71	-10.89	110.5
-4509	-779	-1302	32	7	7	0.61	0.05	0.15	-0.77	3.17	0	0	3.16	-17.61	-5.99	104.1
-199	266	515	-4	0	-4	0.62	0.06	0.15	-0.77	3.18	0	0.01	3.17	-17.52	-4.91	103.63
-697	364	117	1	1	-2	0.62	0.07	0.14	-0.77	0	0	0	3.17	-17.53	-3.93	103.2
311	10	-120	-2	5	-5	0.62	0.08	0.14	-0.77	3.18	0	0	3.17	-17.63	-2.94	102.98
411	13	-249	4	0	3	0.62	0.08	0.13	-0.77	0	0	0	3.17	-17.73	-1.9	102.78
66	154	46	5	-3	5	0.62	0.09	0.12	-0.77	3.18	0	0.01	3.17	-17.67	-0.74	102.4
-53	164	1	1	-1	0	0.62	0.1	0.12	-0.77	3.17	0	2.27	3.17	-17.64	0.47	101.97
14	1382	429	-49	-9	-14	0.63	0.15	0.05	-0.76	3.17	0.56	2.88	3.17	-15.63	8.7	99.14
-44	23	-61	2	2	0	0.63	0.14	0.06	-0.76	3.17	1.89	2.97	3.17	-15.65	8.56	99.13
-19	-15	-52	1	1	0	0.63	0.14	0.06	-0.76	3.17	2.28	3.01	3.16	-15.7	8.47	99.1
13	-8	-37	1	-1	0	0.63	0.14	0.06	-0.76	3.17	2.41	3.02	3.16	-15.73	8.41	99.08
12	-16	-56	1	1	0	0.63	0.14	0.06	-0.76	3.17	2.57	3.05	3.16	-15.75	8.38	99.08
