# Supplementary material for: Image Generation for 2D-CNN Using Time-Series Signal Features from Foot Gesture Applied to Select Cobot Operating Mode
Source: Sensors (Basel). 2021 Aug 26;21(17):5743. doi: 10.3390/s21175743 (PMC8434500; doi:10.3390/s21175743)
Supplement: Supplementary file 1 [file sensors-21-05743-s001.zip › data_fadwa/Cigarette crush with the heel/cch31.xlsx]

## Sheet: cch31
3	-6	4	-1	0	0	0.64	0.15	0.06	-0.75	2.96	2.96	3.17	3.14	-16.04	8.32	97.81
-4	-3	5	0	0	0	0.64	0.15	0.06	-0.75	3.15	2.96	3.17	3.14	-16.02	8.32	97.8
-6	8	2	0	1	0	0.64	0.15	0.06	-0.75	3.15	2.96	3.17	3.14	-16.05	8.36	97.75
11	2	-7	0	0	0	0.64	0.15	0.06	-0.75	3.14	2.96	3.17	3.13	-16.05	8.36	97.75
0	8	11	0	-1	0	0.64	0.15	0.06	-0.75	3.14	3.17	3.17	3.13	-16.06	8.36	97.75
6	-2	11	0	0	0	0.64	0.15	0.06	-0.75	3.14	2.98	3.17	3.13	-16.05	8.36	97.74
-2	0	-7	0	0	0	0.64	0.15	0.06	-0.75	3.13	2.98	3.17	3.12	-16.05	8.36	97.74
3	-1	-4	1	0	0	0.64	0.15	0.06	-0.75	2.99	2.99	3.17	3.12	-16.04	8.37	97.74
-5	1	5	0	0	0	0.64	0.15	0.06	-0.75	3	3	3.17	3.12	-16.04	8.37	97.74
3	2	-5	-1	0	0	0.64	0.15	0.06	-0.75	3.12	3	3.17	3.12	-15.96	8.37	97.7
9	-2	-14	0	0	0	0.64	0.15	0.06	-0.75	3.12	3	3.17	3.12	-15.96	8.37	97.69
-3	2	6	0	0	0	0.64	0.15	0.06	-0.75	3.12	3	3.17	3.12	-15.95	8.37	97.69
4	-7	8	0	0	0	0.64	0.15	0.06	-0.75	3.13	3	3.17	3.12	-15.95	8.37	97.69
2	0	14	0	0	0	0.64	0.15	0.06	-0.75	3.13	3	3.17	3.12	-15.95	8.36	97.69
3	4	-3	0	0	0	0.64	0.15	0.06	-0.75	3.13	3	3.17	3.12	-15.94	8.36	97.69
-7	7	-2	0	0	0	0.64	0.15	0.06	-0.75	3.13	3	3.17	3.12	-15.93	8.36	97.68
7	-11	-3	0	0	0	0.64	0.14	0.06	-0.75	3.13	3	3.17	3.13	-15.9	8.31	97.64
0	-1	-8	0	0	0	0.64	0.14	0.06	-0.75	3.14	3	3.17	3.13	-15.9	8.31	97.64
8	7	-1	0	0	0	0.64	0.14	0.06	-0.75	3.14	3	3.17	3.13	-15.89	8.31	97.64
-1	-4	-1	0	1	0	0.64	0.14	0.06	-0.75	3.14	3	3.17	3.13	-15.89	8.31	97.64
0	1	-12	0	0	0	0.64	0.14	0.06	-0.75	3.14	3	3.17	3.13	-15.89	8.31	97.64
5	-1	6	0	0	0	0.64	0.14	0.06	-0.75	3.14	3	3.17	3.13	-15.9	8.3	97.63
-6	5	3	0	0	0	0.64	0.14	0.06	-0.75	3.14	2.99	3.17	3.13	-15.9	8.3	97.63
2	-8	16	0	0	0	0.64	0.14	0.06	-0.75	3.14	3	3.17	3.13	-15.9	8.28	97.59
-6	-4	-15	1	0	0	0.64	0.14	0.06	-0.75	3.14	3.01	3.17	3.12	-15.9	8.28	97.58
3	9	4	0	-1	0	0.64	0.14	0.06	-0.75	3.14	3.03	3.17	3.12	-15.9	8.29	97.58
1	-2	10	0	0	0	0.64	0.14	0.06	-0.75	3.13	3.04	3.18	3.12	-15.89	8.29	97.57
4	4	-7	0	0	0	0.64	0.14	0.06	-0.75	3.12	3.05	3.18	3.12	-15.88	8.29	97.58
-2	2	10	0	0	0	0.64	0.14	0.06	-0.75	3.05	3.05	3.18	3.11	-15.86	8.3	97.57
0	1	1	0	0	0	0.64	0.14	0.06	-0.75	3.12	3.05	3.18	3.12	-15.86	8.3	97.57
13	-1	5	-1	1	0	0.64	0.14	0.06	-0.75	3.12	3.05	3.18	3.12	-15.82	8.31	97.53
2	3	-8	0	0	0	0.64	0.14	0.06	-0.75	3.12	3.04	3.18	3.12	-15.82	8.31	97.53
-1	2	-13	0	0	0	0.64	0.14	0.06	-0.75	3.12	3.04	3.18	3.11	-15.83	8.32	97.52
-3	-1	1	0	0	0	0.64	0.14	0.06	-0.75	3.1	3.07	3.18	3.09	-15.83	8.32	97.52
1	-6	3	0	0	0	0.64	0.14	0.06	-0.75	3.05	3.1	3.18	3.06	-15.83	8.32	97.52
2	-15	-3	0	-1	0	0.64	0.14	0.06	-0.75	3.01	3.19	3.19	3.05	-15.83	8.31	97.52
-5	8	-15	0	0	0	0.64	0.14	0.06	-0.75	2.99	3.12	3.06	3.06	-15.81	8.29	97.51
24	19	36	1	1	0	0.64	0.14	0.05	-0.75	3.02	3.09	3.18	3.08	-15.63	8.33	97.5
-7	-1	-4	0	0	0	0.64	0.14	0.05	-0.75	3.06	3.08	3.18	3.09	-15.63	8.33	97.5
-3	-2	-5	-1	0	0	0.64	0.14	0.05	-0.75	3.07	3.07	3.17	3.09	-15.65	8.34	97.49
9	-4	-9	0	0	0	0.64	0.14	0.05	-0.75	3.08	3.06	3.17	3.1	-15.65	8.34	97.49
-2	0	7	0	-1	0	0.64	0.14	0.05	-0.75	3.09	3.02	3.16	3.12	-15.65	8.34	97.48
-3	7	-7	0	0	0	0.64	0.14	0.05	-0.75	3.13	2.73	3.13	3.15	-15.65	8.34	97.47
8	-5	16	0	0	0	0.64	0.14	0.05	-0.75	3.16	0	3	3.17	-15.64	8.34	97.46
-1	9	1	0	0	0	0.64	0.14	0.05	-0.75	0	0	2.75	3.18	-15.63	8.33	97.47
-321	-432	744	-66	-18	-26	0.64	0.1	0.1	-0.76	3.19	0	2.48	3.18	-16.18	1.01	99.67
318	-321	-263	-2	-1	3	0.64	0.08	0.11	-0.76	3.19	0	2.32	3.17	-15.96	-0.93	100.32
369	-667	-347	1	7	2	0.63	0.07	0.12	-0.76	3.18	0	2.28	3.16	-15.87	-2.87	100.88
10	-164	-251	4	2	3	0.63	0.06	0.13	-0.76	0	0	2.51	3.16	-15.87	-4.78	101.43
43	-213	-368	6	0	3	0.63	0.04	0.14	-0.76	3.18	0	2.49	3.15	-15.9	-6.49	101.87
225	-266	-260	5	3	1	0.63	0.03	0.15	-0.76	3.18	0	2.27	3.15	-15.98	-8.04	102.29
27	-259	23	7	1	3	0.63	0.02	0.16	-0.76	3.18	0	2.1	3.15	-16.08	-9.41	102.63
-351	-1405	3	38	24	9	0.61	-0.01	0.23	-0.76	3.17	0	1.69	3.15	-20.37	-17.04	105.23
34	-29	7	10	2	2	0.61	-0.01	0.23	-0.76	3.18	0	0.34	3.16	-20.93	-16.91	105.42
-320	-7	-114	14	1	1	0.61	0	0.23	-0.76	3.18	0	0	3.16	-21.47	-16.36	105.52
-6	44	88	-1	-2	1	0.61	0.01	0.23	-0.76	3.18	0	0.54	3.16	-21.86	-15.81	105.59
102	100	62	0	1	0	0.61	0.01	0.23	-0.76	0	0	0.22	3.16	-22.22	-15.24	105.63
44	-32	-83	0	-1	2	0.61	0.02	0.23	-0.76	3.19	0	0	3.17	-22.61	-14.58	105.65
-651	243	354	3	-4	1	0.61	0.03	0.23	-0.76	3.18	0	0	3.17	-22.95	-13.88	105.56
-219	3017	439	-95	-61	222	0.77	0	0.2	-0.6	3.19	0	0	3.16	-15.32	-17.9	78.58
-2635	-623	-1083	13	12	-46	0.8	0	0.21	-0.56	3.19	0	0	3.16	-14.38	-19.56	72.5
-1916	-778	-810	21	12	-53	0.82	0	0.22	-0.53	3.19	0	0	3.16	-13.85	-20.88	67.97
-686	-596	-405	20	8	-52	0.83	0	0.22	-0.51	0	0	0	3.16	-13.7	-21.83	65.08
316	-345	52	12	5	-47	0.84	0	0.23	-0.49	3.19	0	0	3.16	-13.73	-22.39	63.69
1446	-281	-21	15	0	-28	0.84	0	0.23	-0.49	0	0	0	3.15	-13.71	-22.46	63.33
1754	74	847	2	5	-6	0.84	0	0.22	-0.49	3.19	0	0	3.14	-13.65	-22.27	63.41
10505	5556	3487	56	23	-167	0.52	0.05	0.19	-0.83	3.17	0	0	3.16	-21.9	-6.88	116.77
1493	-867	437	-26	-15	105	0.5	0.04	0.18	-0.85	3.17	0	0	3.16	-20.09	-5.8	119.7
-2228	-1329	-342	-20	-5	73	0.5	0.04	0.16	-0.85	3.18	0	0	3.16	-18.86	-5.35	120.19
-3765	-1440	-929	-13	12	7	0.5	0.04	0.16	-0.85	3.18	0	0	3.16	-18.86	-5.07	119.77
-1738	-668	-374	-2	-1	-4	0.5	0.05	0.16	-0.85	3.18	0	0	3.16	-19.08	-4.81	119.48
-861	-394	-330	-4	-4	1	0.5	0.05	0.16	-0.85	3.18	0	0	3.16	-19.25	-4.7	119.21
-167	-190	-249	-2	-4	2	0.51	0.05	0.17	-0.84	3.18	0	0	3.16	-19.34	-4.74	118.9
2084	1645	490	-57	-47	195	0.68	0	0.17	-0.71	3.18	0	0	3.17	-14.5	-13.43	94.74
-1086	225	-178	-4	7	8	0.72	-0.01	0.17	-0.68	3.19	0	0	3.16	-13.34	-14.97	88.44
-1372	-129	-355	-2	-3	6	0.75	-0.02	0.18	-0.63	3.19	0	0	3.16	-12.04	-16.51	81.86
-2830	-438	-938	10	9	-28	0.79	-0.02	0.18	-0.59	0	0	3.17	3.17	-11.12	-17.97	75.64
-2333	-837	-911	14	16	-58	0.81	-0.02	0.19	-0.56	3.2	0	0	3.17	-10.88	-19.36	70.94
-717	-739	-374	16	7	-55	0.82	-0.02	0.2	-0.53	3.2	0	0	3.16	-10.91	-20.45	67.99
133	-478	-190	17	4	-45	0.83	-0.02	0.2	-0.52	3.19	0	0	3.15	-11.04	-21.16	66.46
1116	-256	224	15	4	-36	0.83	-0.02	0.21	-0.52	0	0	0	3.15	-11.33	-21.43	66.15
7769	2516	2446	36	21	-127	0.61	0.03	0.19	-0.77	3.18	0	0	3.15	-19.53	-10.84	105.48
807	-301	301	-11	-10	45	0.59	0.03	0.18	-0.79	3.17	0	0	3.16	-19.01	-9.81	108.26
-205	-232	64	-9	-6	39	0.58	0.03	0.18	-0.8	3.18	0	0	3.16	-18.43	-9.11	109.85
-652	-421	-520	-1	-1	27	0.57	0.03	0.17	-0.8	0	0	0	3.16	-18	-8.59	110.57
-695	-119	181	-5	2	18	0.57	0.03	0.17	-0.8	3.18	0	0	3.17	-17.68	-8.08	110.7
-911	-215	-2	-9	4	11	0.57	0.03	0.16	-0.8	3.19	0	0	3.17	-17.64	-7.75	110.45
-421	-133	-151	-6	1	6	0.57	0.03	0.16	-0.8	3.19	0	0	3.18	-17.78	-7.6	110.02
-1692	522	-1003	36	-7	-10	0.62	0.1	0.13	-0.77	3.19	0	0	3.18	-18.55	-0.68	102.33
141	62	-353	22	8	4	0.62	0.11	0.12	-0.77	3.19	0	0	3.18	-18.46	0.65	102.04
-266	691	1458	-10	0	-3	0.62	0.12	0.11	-0.77	0	0	0	3.18	-18.47	2.26	101.72
-111	121	-64	-18	-4	-1	0.62	0.12	0.11	-0.77	3.19	0	0	3.18	-18.44	3.27	101.44
23	5	-376	4	-2	-1	0.62	0.13	0.1	-0.77	0	0	0	3.18	-18.42	4.19	101.22
161	70	-276	3	0	1	0.62	0.14	0.09	-0.77	3.19	0	1.6	3.18	-18.37	5.17	101.01
-207	258	348	7	4	1	0.62	0.14	0.09	-0.76	3.18	0	2.25	3.18	-18.28	6.35	100.73
355	538	-135	-51	-10	-9	0.63	0.15	0.05	-0.76	3.18	0	2.86	3.17	-15.89	9.3	99.84
-30	17	35	2	0	0	0.63	0.15	0.05	-0.76	3.17	2.06	2.99	3.16	-15.87	9.13	99.84
-8	-13	8	2	3	0	0.63	0.15	0.06	-0.76	3.16	2.51	3.04	3.15	-15.9	9.02	99.83
18	-17	-1	1	-1	0	0.63	0.15	0.06	-0.76	3.16	2.67	3.06	3.15	-15.94	8.96	99.81
45	-4	-3	2	0	0	0.63	0.15	0.06	-0.76	3.15	2.78	3.08	3.14	-15.95	8.94	99.79
-23	-28	-12	1	-1	0	0.63	0.15	0.06	-0.76	3.15	3.09	3.09	3.14	-15.95	8.93	99.78
1	-7	-6	0	0	0	0.63	0.15	0.06	-0.76	3.15	2.83	3.1	3.14	-15.95	8.94	99.77
