# Supplementary material for: Image Generation for 2D-CNN Using Time-Series Signal Features from Foot Gesture Applied to Select Cobot Operating Mode
Source: Sensors (Basel). 2021 Aug 26;21(17):5743. doi: 10.3390/s21175743 (PMC8434500; doi:10.3390/s21175743)
Supplement: Supplementary file 1 [file sensors-21-05743-s001.zip › data_fadwa/Cigarette crush with the heel/cch32.xlsx]

## Sheet: cch32
8	-12	8	0	0	0	0.64	0.15	0.06	-0.75	3.19	2.49	3.11	3.19	-16.39	8.41	98.24
2	12	-3	0	0	0	0.64	0.15	0.06	-0.75	3.19	2.49	3.11	3.18	-16.38	8.41	98.25
-3	1	4	0	0	0	0.64	0.15	0.06	-0.75	3.19	2.5	3.11	3.18	-16.37	8.41	98.24
2	-11	6	0	0	0	0.64	0.15	0.06	-0.75	3.19	2.53	3.11	3.17	-16.37	8.41	98.24
-3	0	3	0	0	0	0.64	0.15	0.06	-0.75	3.19	2.53	3.11	3.17	-16.36	8.41	98.24
2	4	-18	0	0	0	0.64	0.15	0.06	-0.75	3.19	2.53	3.11	3.17	-16.35	8.41	98.24
-5	8	6	0	0	0	0.64	0.15	0.06	-0.75	3.18	2.53	3.11	3.17	-16.34	8.41	98.23
15	0	5	0	0	0	0.64	0.15	0.06	-0.75	3.18	2.53	3.11	3.17	-16.27	8.42	98.24
-3	-2	-1	0	0	0	0.64	0.15	0.06	-0.75	3.18	2.54	3.11	3.17	-16.27	8.42	98.23
2	-1	-12	0	0	0	0.64	0.15	0.06	-0.75	3.18	2.54	3.11	3.17	-16.26	8.42	98.23
6	0	9	0	0	0	0.64	0.15	0.06	-0.75	3.18	3.11	3.11	3.17	-16.26	8.42	98.23
-1	-2	2	0	0	0	0.64	0.15	0.06	-0.75	3.18	2.53	3.11	3.17	-16.25	8.42	98.22
11	-2	-2	0	0	0	0.64	0.15	0.06	-0.75	2.53	2.53	3.1	3.17	-16.24	8.43	98.22
-4	5	11	0	0	0	0.64	0.15	0.06	-0.75	3.18	2.53	3.1	3.17	-16.24	8.43	98.22
-2	6	4	0	0	0	0.64	0.15	0.06	-0.75	3.18	2.54	3.17	3.17	-16.21	8.44	98.22
0	-2	3	0	0	-1	0.64	0.15	0.06	-0.75	3.18	2.54	3.1	3.17	-16.21	8.44	98.22
-3	-6	-12	0	0	1	0.64	0.15	0.06	-0.75	3.18	2.55	3.1	3.17	-16.21	8.44	98.22
-1	2	8	-1	0	0	0.64	0.15	0.06	-0.75	3.18	2.55	3.1	3.17	-16.2	8.44	98.22
0	-1	8	1	0	0	0.64	0.15	0.06	-0.75	3.18	2.55	3.1	3.17	-16.2	8.44	98.21
8	0	-10	-1	0	0	0.64	0.15	0.06	-0.75	3.18	2.55	3.1	3.18	-16.2	8.44	98.21
-8	-7	3	0	0	0	0.64	0.15	0.06	-0.75	3.18	2.54	3.1	3.17	-16.2	8.44	98.21
0	12	-3	0	1	-1	0.64	0.15	0.06	-0.75	3.18	2.54	3.1	3.17	-16.23	8.42	98.21
0	0	-3	0	0	0	0.64	0.15	0.06	-0.75	3.18	2.54	3.11	3.17	-16.24	8.42	98.21
-3	-7	-9	0	0	0	0.64	0.15	0.06	-0.75	3.18	2.54	3.11	3.17	-16.25	8.42	98.2
1	0	14	0	0	1	0.64	0.15	0.06	-0.75	3.18	2.54	3.11	3.17	-16.25	8.42	98.2
-3	-8	1	0	0	-1	0.64	0.15	0.06	-0.75	3.18	2.54	3.11	3.17	-16.26	8.42	98.2
8	7	-16	0	-1	0	0.64	0.15	0.06	-0.75	3.18	2.54	3.11	3.17	-16.26	8.42	98.2
-10	0	8	0	0	1	0.64	0.15	0.06	-0.75	3.18	2.54	3.11	3.17	-16.26	8.42	98.2
13	-1	-3	0	1	0	0.64	0.15	0.06	-0.75	3.18	2.54	3.17	3.18	-16.27	8.42	98.2
-4	-3	2	0	0	0	0.64	0.15	0.06	-0.75	3.18	2.54	3.11	3.17	-16.27	8.42	98.2
-2	3	-1	1	0	-1	0.64	0.15	0.06	-0.75	3.18	2.54	3.11	3.17	-16.27	8.42	98.2
-2	5	-10	-1	-1	1	0.64	0.15	0.06	-0.75	3.18	2.54	3.11	3.17	-16.27	8.42	98.2
6	-4	5	0	1	0	0.64	0.15	0.06	-0.75	3.18	2.54	3.11	3.19	-16.27	8.42	98.2
-2	-3	0	0	0	-1	0.64	0.15	0.06	-0.75	3.19	2.54	3.11	3.17	-16.27	8.42	98.2
-7	2	4	1	-1	1	0.64	0.15	0.06	-0.75	3.18	2.54	3.11	3.17	-16.27	8.42	98.2
-18222	16440	5342	-19	-5575	16490	0	0	0	0	3.19	2.55	3.11	3.17	-180	0	180
18221	-16434	-5337	18	5575	-16490	0.64	0.15	0.06	-0.75	3.19	2.55	3.11	3.17	-16.27	8.42	98.2
-4	-8	-2	0	0	0	0.64	0.15	0.06	-0.75	3.19	2.55	3.11	3.17	-16.27	8.42	98.2
6	-4	2	1	0	-1	0.64	0.15	0.06	-0.75	3.18	2.55	3.11	3.17	-16.26	8.42	98.2
-2	-1	-9	0	0	0	0.64	0.15	0.06	-0.75	2.55	2.55	3.11	3.17	-16.26	8.42	98.2
-4	10	8	0	0	1	0.64	0.15	0.06	-0.75	2.56	2.56	3.11	3.17	-16.25	8.42	98.19
5	-10	-6	0	0	0	0.64	0.15	0.06	-0.75	2.6	2.6	3.11	3.17	-16.24	8.41	98.2
5	0	3	-1	0	-1	0.64	0.15	0.06	-0.75	3.18	2.62	3.11	3.17	-16.24	8.42	98.2
20	13	10	1	0	1	0.64	0.15	0.06	-0.75	3.18	2.7	3.12	3.17	-16.11	8.42	98.2
-5	-9	-8	0	0	0	0.64	0.15	0.06	-0.75	3.18	2.75	3.13	3.17	-16.09	8.42	98.2
0	-2	-3	0	0	0	0.64	0.15	0.06	-0.75	3.18	2.8	3.13	3.17	-16.08	8.42	98.2
9	4	-4	0	-1	0	0.64	0.15	0.06	-0.75	3.18	2.82	3.14	3.17	-16.04	8.42	98.21
5	10	4	0	1	0	0.64	0.15	0.06	-0.75	3.18	2.84	3.14	3.17	-16.01	8.43	98.2
19	6	25	0	0	0	0.64	0.15	0.06	-0.75	3.18	2.83	3.14	3.17	-15.98	8.42	98.21
-6	-2	-2	0	0	0	0.64	0.15	0.06	-0.75	3.18	2.54	3.13	3.17	-15.96	8.42	98.2
-75	-54	173	-14	10	-2	0.64	0.15	0.06	-0.75	0	0	2.97	3.19	-16.61	8.01	98.26
-43	-9	69	-17	11	-1	0.64	0.15	0.07	-0.75	3.2	0	2.62	3.19	-17.17	7.36	98.24
-153	-65	-187	2	13	-2	0.64	0.15	0.08	-0.75	3.2	0	2.19	3.19	-18.15	6.67	98.22
-141	-6	336	0	0	-3	0.64	0.15	0.09	-0.75	3.2	0	1.76	3.19	-19.16	6.14	98.28
-623	89	448	-19	-28	-3	0.64	0.15	0.1	-0.75	3.2	0	2.2	3.18	-19.89	5.14	98.42
181	-237	-110	-4	-6	-12	0.64	0.14	0.11	-0.75	3.2	0	1.45	3.18	-20.16	3.79	98.94
25	-256	-235	-8	2	1	0.63	0.13	0.12	-0.75	3.19	0	0.24	3.18	-20.44	2.22	99.51
200	-2180	-1182	42	1	15	0.61	0.07	0.23	-0.76	3.19	0	0.75	3.17	-25.44	-10	104.24
-564	-199	-325	4	0	1	0.61	0.07	0.23	-0.76	3.19	0	0.42	3.17	-25.62	-10.42	104.44
361	-153	-119	3	-1	1	0.61	0.06	0.23	-0.76	3.19	0	0.27	3.17	-25.85	-10.69	104.62
118	-88	-126	4	-6	1	0.61	0.06	0.23	-0.76	3.19	0	0.21	3.17	-25.88	-10.95	104.73
-38	-33	46	5	-4	0	0.61	0.06	0.23	-0.76	3.19	0	0	3.17	-25.75	-11.13	104.81
61	23	299	4	2	-1	0.61	0.06	0.23	-0.76	3.19	0	0	3.17	-25.57	-11.14	104.89
96	-17	-106	3	-2	1	0.61	0.06	0.23	-0.76	3.18	0	0	3.17	-25.36	-11.1	104.97
4779	2789	3259	-42	-68	187	0.69	0.03	0.17	-0.71	3.18	0	0	3.17	-16.84	-11.5	93.34
-869	215	-587	-14	5	36	0.72	0.02	0.16	-0.67	3.19	0	0	3.17	-14.32	-12.49	86.99
-1536	24	-606	-7	11	12	0.76	0.01	0.16	-0.63	3.19	0	0	3.17	-12.25	-13.55	80.05
-1755	-66	-663	3	13	-7	0.8	0	0.16	-0.58	3.19	0	0	3.17	-10.61	-14.59	73.19
-2215	-581	-745	8	10	-31	0.83	-0.01	0.16	-0.54	0	0	0	3.17	-9.49	-15.58	66.99
-1597	-510	-726	13	10	-45	0.85	-0.01	0.16	-0.5	3.19	0	0	3.17	-8.76	-16.41	62.03
-1239	-694	-522	14	10	-55	0.87	-0.01	0.17	-0.47	3.19	0	0	3.17	-8.47	-17.12	58.62
-1200	-879	488	35	35	-225	0.84	0	0.19	-0.51	3.19	0	0	3.15	-12.02	-18.57	64.74
-3279	564	-942	13	25	-108	0.81	0.01	0.21	-0.55	3.19	0	0	3.15	-14.5	-18.93	70.77
730	1576	-174	28	12	-88	0.76	0.01	0.22	-0.61	3.18	0	0	3.16	-17.4	-18.13	79.73
4508	1725	955	14	5	-14	0.71	0.02	0.22	-0.67	3.18	0	0	3.17	-19.54	-15.96	89.68
5355	882	1326	-3	-7	48	0.65	0.03	0.21	-0.73	3.18	0	0	3.17	-20.36	-13.32	98.62
4166	-275	825	-11	-10	82	0.61	0.03	0.2	-0.77	3.19	0	0	3.17	-20.19	-11.07	105.52
1702	-743	430	-12	-17	82	0.57	0.03	0.19	-0.8	3.18	0	0	3.17	-19.59	-9.41	110.03
-2788	-2505	-210	-84	-60	251	0.61	0.02	0.18	-0.77	3.19	0	0.01	3.17	-17.35	-10.66	105.3
-378	364	100	-12	-5	39	0.64	0.01	0.17	-0.75	3.19	0	0	3.17	-16.13	-12.04	100.98
-355	248	-36	-7	-3	25	0.67	0	0.17	-0.72	3.19	0	0	3.17	-14.89	-13.59	95.81
-1071	408	-365	-7	-8	24	0.71	-0.01	0.17	-0.68	3.19	0	0	3.17	-13.37	-15.16	89.77
-2183	-69	-777	2	5	-7	0.74	-0.02	0.18	-0.64	3.2	0	0.55	3.17	-12.07	-16.7	83.51
-1323	-358	-472	9	4	-19	0.77	-0.02	0.18	-0.61	3.2	0	0.62	3.17	-10.93	-18.02	77.72
-1656	-588	-525	8	4	-28	0.8	-0.03	0.18	-0.57	3.19	0	0.29	3.16	-9.89	-19.13	72.55
-7606	19043	-13887	11	6317	26710	0	0	0.01	0	0	0	0.01	3.15	180	0	-180
3527	-19997	13001	72	-6225	-27094	0.77	-0.01	0.21	-0.61	3.19	0	0.01	3.14	-14.73	-19.93	79.42
1632	1280	440	13	9	-46	0.72	0	0.22	-0.66	3.18	0	0.26	3.15	-17.31	-18.72	87.34
3258	948	601	6	-1	1	0.67	0	0.22	-0.71	3.17	0	0.33	3.15	-19.07	-16.83	95.48
4401	542	930	-2	-11	41	0.63	0.01	0.21	-0.75	3.18	0	0.56	3.16	-19.85	-14.72	102.78
3869	86	978	-14	-24	84	0.59	0.01	0.2	-0.78	3.18	0	0.94	3.16	-19.37	-13.06	107.94
1499	-408	542	-16	-20	85	0.57	0	0.19	-0.8	3.18	0	1.2	3.16	-18.36	-12.13	110.6
-1236	-750	-114	-13	-4	59	0.57	0	0.18	-0.8	3.19	0	1.17	3.17	-17.57	-11.69	111.26
-6340	-1793	-2085	-1	-12	78	0.64	0.03	0.18	-0.75	3.19	0	0.75	3.17	-17.95	-10.98	100.74
-1054	-21	-128	4	6	-17	0.65	0.03	0.18	-0.74	3.19	0	0.09	3.18	-17.99	-10.65	98.93
-836	-23	-162	5	5	-22	0.66	0.04	0.18	-0.73	3.19	0	0	3.18	-18.24	-10.19	97.69
8	-1	-294	17	6	-23	0.66	0.05	0.17	-0.73	0	0	0	3.18	-18.59	-9.42	97.16
881	325	630	6	-2	-4	0.66	0.05	0.17	-0.73	3.19	0	0	3.18	-18.68	-8.28	96.96
263	244	355	-9	0	0	0.66	0.06	0.16	-0.73	3.19	0	0.01	3.18	-18.69	-7.24	96.73
346	43	-321	6	4	0	0.66	0.07	0.16	-0.73	3.19	0	1.88	3.18	-18.84	-6.22	96.56
-81	2256	637	-39	-15	-7	0.67	0.15	0.07	-0.72	3.19	0	2.31	3.18	-17.97	7.16	92.92
