# Supplementary material for: Image Generation for 2D-CNN Using Time-Series Signal Features from Foot Gesture Applied to Select Cobot Operating Mode
Source: Sensors (Basel). 2021 Aug 26;21(17):5743. doi: 10.3390/s21175743 (PMC8434500; doi:10.3390/s21175743)
Supplement: Supplementary file 1 [file sensors-21-05743-s001.zip › data_fadwa/Cigarette crush with the heel/cch33.xlsx]

## Sheet: Sheet1
-5	-6	-4	0	0	0	0.9	0.13	0.14	-0.39	3.15	2.73	2.99	3.11	-20.07	-8.52	48.75
-5	-5	9	0	0	0	0.9	0.13	0.14	-0.39	3.15	3	3	3.11	-20.07	-8.53	48.76
-2	6	-9	0	0	0	0.9	0.13	0.14	-0.39	3.15	2.73	3	3.11	-20.08	-8.55	48.76
-2	-3	11	1	0	0	0.9	0.13	0.14	-0.39	3.15	2.74	3.01	3.11	-20.1	-8.56	48.78
-1	5	-7	-1	0	0	0.9	0.13	0.14	-0.39	3.16	2.76	3.11	3.11	-20.11	-8.57	48.78
-10	-3	-8	0	-1	0	0.9	0.13	0.14	-0.39	3.16	2.78	3.04	3.12	-20.18	-8.66	48.84
-6	-1	-2	0	0	0	0.9	0.13	0.14	-0.39	3.16	2.79	3.04	3.12	-20.17	-8.65	48.84
-5	-7	4	0	0	0	0.9	0.13	0.14	-0.39	3.16	3.04	3.04	3.12	-20.17	-8.66	48.84
0	9	-7	0	0	0	0.9	0.13	0.14	-0.39	3.16	2.82	3.05	3.13	-20.16	-8.65	48.85
-1	0	3	0	0	0	0.9	0.13	0.14	-0.39	3.17	2.82	3.05	3.13	-20.15	-8.64	48.85
7	4	1	1	0	0	0.9	0.13	0.14	-0.39	3.17	2.82	3.04	3.13	-20.14	-8.63	48.85
-4	-3	2	0	0	0	0.9	0.13	0.14	-0.39	3.17	2.81	3.04	3.13	-20.13	-8.62	48.84
3	5	11	0	1	0	0.9	0.13	0.14	-0.39	3.17	2.77	3.04	3.12	-20.19	-8.64	48.89
-6	-6	-10	0	0	0	0.9	0.13	0.14	-0.39	2.75	2.75	3.03	3.12	-20.22	-8.65	48.89
-5	0	9	0	0	0	0.9	0.13	0.14	-0.39	3.16	2.73	3.03	3.11	-20.23	-8.66	48.89
-4	-2	-1	0	0	0	0.9	0.13	0.14	-0.39	3.16	2.68	3.04	3.11	-20.25	-8.67	48.91
1	-1	0	0	0	0	0.9	0.13	0.14	-0.39	3.16	2.64	3.03	3.11	-20.28	-8.68	48.92
-4	4	-5	0	0	0	0.9	0.13	0.14	-0.39	3.16	2.63	3.03	3.11	-20.29	-8.69	48.91
-10	-6	-19	0	0	0	0.9	0.13	0.14	-0.39	3.16	2.64	3.11	3.11	-20.31	-8.71	48.92
4	9	20	-1	1	0	0.9	0.13	0.14	-0.39	3.16	2.65	3.04	3.11	-20.33	-8.72	48.93
-28	-7	-31	0	-1	0	0.9	0.13	0.14	-0.39	3.16	2.65	3.05	3.11	-20.44	-8.88	48.99
-4	-9	13	1	0	0	0.9	0.13	0.14	-0.39	2.65	2.65	3.05	3.11	-20.44	-8.88	48.99
1	1	1	0	-1	0	0.9	0.13	0.14	-0.39	3.16	2.66	3.06	3.11	-20.44	-8.88	48.99
-10	6	-11	0	0	0	0.9	0.13	0.14	-0.39	3.16	2.67	3.06	3.11	-20.44	-8.88	48.99
5	-3	-2	-1	0	1	0.9	0.13	0.14	-0.39	3.16	3.06	3.06	3.11	-20.44	-8.88	48.99
6	1	-17	0	0	-1	0.9	0.13	0.14	-0.39	3.16	2.68	3.06	3.11	-20.44	-8.88	48.99
-6	0	6	1	0	0	0.9	0.13	0.14	-0.39	3.16	2.68	3.06	3.11	-20.44	-8.88	48.99
-3	-4	8	-1	1	0	0.9	0.13	0.14	-0.39	3.16	2.7	3.06	3.11	-20.46	-8.9	49.01
1	-3	7	0	-1	0	0.9	0.13	0.14	-0.39	3.16	2.72	3.07	3.11	-20.46	-8.9	49.02
-2	4	-4	1	0	0	0.9	0.13	0.14	-0.39	3.16	2.72	3.07	3.11	-20.46	-8.9	49.02
-3	-2	10	0	0	0	0.9	0.13	0.14	-0.39	3.16	3.08	3.08	3.11	-20.45	-8.9	49.02
2	-9	-1	0	1	0	0.9	0.13	0.14	-0.39	3.16	2.78	3.08	3.11	-20.45	-8.9	49.02
0	2	-5	0	0	0	0.9	0.13	0.14	-0.39	3.16	2.81	3.08	3.1	-20.46	-8.9	49.02
6	-1	-15	0	-1	0	0.9	0.13	0.14	-0.39	3.16	2.82	3.09	3.1	-20.46	-8.9	49.02
23	19	17	0	0	0	0.9	0.13	0.14	-0.39	3.16	2.85	3.09	3.1	-20.4	-8.75	49
3	2	8	0	0	1	0.9	0.13	0.14	-0.39	3.16	2.86	3.09	3.1	-20.39	-8.74	49
0	1	4	0	0	-1	0.9	0.13	0.14	-0.39	2.86	2.86	3.09	3.1	-20.39	-8.73	49
-11	0	6	0	0	0	0.9	0.13	0.14	-0.39	3.16	2.86	3.09	3.1	-20.39	-8.72	49
5	-3	10	0	0	0	0.9	0.13	0.14	-0.39	3.16	2.85	3.09	3.1	-20.39	-8.72	49
-1	9	-3	0	0	0	0.9	0.13	0.14	-0.39	3.16	3.09	3.09	3.1	-20.39	-8.71	49
-3	-1	-7	-1	0	0	0.9	0.13	0.14	-0.39	3.16	2.83	3.09	3.1	-20.39	-8.7	49
9	-1	-3	1	1	0	0.9	0.13	0.14	-0.39	3.16	2.83	3.09	3.1	-20.38	-8.7	49
-21	-14	-23	-1	-1	0	0.9	0.13	0.14	-0.39	2.82	2.82	3.08	3.1	-20.41	-8.76	49.03
2	6	18	1	0	0	0.9	0.13	0.14	-0.39	3.16	2.82	3.08	3.1	-20.41	-8.76	49.03
-2	3	-12	0	0	0	0.9	0.13	0.14	-0.39	3.16	2.81	3.08	3.1	-20.41	-8.76	49.03
3	-4	-2	-1	1	1	0.9	0.13	0.14	-0.39	3.16	3.08	3.08	3.1	-20.41	-8.76	49.03
5	-1	-1	1	-1	-1	0.9	0.13	0.14	-0.39	3.16	2.82	3.08	3.16	-20.41	-8.76	49.03
2	-5	6	0	0	0	0.9	0.13	0.14	-0.39	3.16	2.83	3.08	3.1	-20.41	-8.76	49.03
0	-1	7	-1	1	0	0.9	0.13	0.14	-0.39	3.16	3.08	3.08	3.1	-20.41	-8.76	49.03
8	18	-5	1	-1	1	0.9	0.13	0.14	-0.4	3.16	2.85	3.08	3.1	-20.36	-8.65	49.02
6	-7	-8	0	0	-1	0.9	0.13	0.14	-0.4	3.16	2.87	3.08	3.1	-20.36	-8.65	49.02
3	0	21	0	0	0	0.9	0.13	0.14	-0.4	2.88	2.88	3.08	3.1	-20.36	-8.64	49.02
2	0	-7	0	0	1	0.9	0.13	0.14	-0.4	3.16	2.9	3.08	3.1	-20.35	-8.63	49.02
2	-2	2	0	0	0	0.9	0.13	0.14	-0.4	3.16	2.89	3.08	3.1	-20.35	-8.63	49.02
-8	13	-2	0	0	0	0.9	0.13	0.14	-0.4	3.16	3.09	3.1	3.1	-20.35	-8.62	49.01
11	-3	4	0	0	-1	0.9	0.13	0.14	-0.4	3.16	2.94	3.1	3.1	-20.35	-8.62	49.01
16	1	17	-1	-1	1	0.9	0.13	0.14	-0.4	3.16	2.97	3.1	3.09	-20.21	-8.46	48.98
-2	0	-2	0	0	-1	0.9	0.13	0.14	-0.4	3.16	2.99	3.1	3.16	-20.19	-8.44	48.98
7	5	4	1	0	1	0.9	0.13	0.14	-0.4	3.16	3	3.1	3.09	-20.16	-8.42	48.97
9	4	5	0	1	0	0.9	0.13	0.14	-0.4	3.15	3	3.1	3.09	-20.14	-8.4	48.97
-2	-3	5	0	0	0	0.9	0.13	0.14	-0.4	3.15	3.01	3.1	3.09	-20.13	-8.38	48.96
10	0	-11	0	0	0	0.9	0.13	0.14	-0.4	3.15	3.03	3.11	3.08	-20.12	-8.36	48.96
0	2	-10	0	0	0	0.9	0.13	0.14	-0.4	3.14	3.04	3.11	3.08	-20.11	-8.35	48.96
40	-4	11	-1	0	0	0.9	0.13	0.13	-0.4	3.14	3.05	3.11	3.08	-19.86	-8.13	48.9
12	2	8	0	-1	-1	0.9	0.13	0.13	-0.4	3.14	3.05	3.1	3.09	-19.84	-8.11	48.89
-4	-7	0	0	0	1	0.9	0.13	0.13	-0.4	3.15	3.01	3.07	3.11	-19.8	-8.1	48.88
14	9	24	0	1	0	0.9	0.13	0.13	-0.4	3.15	2.78	3.03	3.13	-19.78	-8.08	48.89
7	8	9	0	1	-1	0.9	0.13	0.13	-0.4	0	0	2.86	3.14	-19.78	-8.09	48.89
-3	-4	6	0	2	0	0.9	0.13	0.13	-0.4	0	0	2.74	3.15	-19.8	-8.12	48.9
-11	-3	17	1	1	0	0.9	0.13	0.14	-0.4	3.18	0	2.63	3.15	-19.87	-8.18	48.92
16	-1236	-40	-48	-4	-17	0.89	0.04	0.17	-0.41	0	0	2.29	3.14	-13.34	-15.89	51.23
27	-222	-134	2	-1	1	0.89	0.03	0.18	-0.41	3.18	0	2.14	3.13	-12.47	-16.89	51.47
67	-184	-88	2	2	1	0.89	0.02	0.18	-0.41	3.18	0	2.1	3.12	-11.63	-17.85	51.65
-44	-225	-91	4	-2	2	0.89	0.01	0.19	-0.42	3.18	2.2	2.2	3.1	-10.85	-18.74	51.8
-21	-180	65	0	3	-1	0.89	0	0.19	-0.42	3.18	0	2.13	3.08	-10.16	-19.6	51.96
0	-118	99	0	-2	2	0.89	0	0.19	-0.42	3.18	0	2.04	3.07	-9.44	-20.46	52.08
-19	-143	42	0	2	-1	0.89	-0.01	0.2	-0.42	3.17	0	1.61	3.06	-8.75	-21.35	52.2
31502	-12474	-19991	-45	-15355	29739	0	0	0	0	0	0	1.45	3.06	180	0	-180
-31578	10971	19289	85	15357	-29728	0.87	-0.08	0.25	-0.42	3.17	0	0.43	3.07	-4.77	-29.83	52.96
16	-20	-35	1	0	1	0.87	-0.08	0.25	-0.42	3.17	0	0.22	3.07	-4.87	-29.88	53.08
73	-1	43	1	-1	2	0.87	-0.08	0.25	-0.42	3.17	0	0.13	3.08	-4.97	-29.89	53.16
-3	-3	-24	2	-2	3	0.87	-0.08	0.25	-0.42	3.17	0	0.01	3.09	-5.05	-29.84	53.15
-71	56	193	-2	1	0	0.87	-0.08	0.25	-0.42	3.18	0	0	3.08	-5.13	-29.77	53.1
300	24	171	-4	3	3	0.87	-0.08	0.25	-0.42	0	0	0	3.08	-5.16	-29.78	52.99
695	27	450	-9	2	14	0.87	-0.08	0.25	-0.42	3.18	0	0	3.07	-5.06	-29.88	52.61
-3156	290	-1534	-1	-26	25	0.94	-0.12	0.27	-0.14	3.18	0	0	3.07	10.76	-33.49	13.5
-621	131	-1131	14	-51	-2	0.95	-0.12	0.27	-0.13	3.18	0	0	3.07	11.42	-33.12	11.87
406	-125	232	-13	61	-10	0.95	-0.12	0.27	-0.12	3.18	0	0	3.07	11.77	-32.68	10.6
157	-7	448	3	4	-8	0.95	-0.12	0.27	-0.11	3.18	0	0	3.05	12.09	-32.64	9.6
-20	7	339	5	2	-9	0.95	-0.12	0.27	-0.1	3.18	0	0	3.04	12.24	-32.67	8.94
-155	16	103	4	0	-11	0.95	-0.12	0.27	-0.1	3.18	0	0	3.04	12.26	-32.72	8.61
188	-51	100	6	-2	-10	0.95	-0.12	0.27	-0.1	3.18	0	0	3.07	12.15	-32.7	8.69
5589	3656	2433	85	37	-210	0.84	-0.02	0.23	-0.48	3.17	0	0	3.12	-11.87	-24.41	62.38
2242	-285	848	-25	-13	69	0.82	-0.01	0.22	-0.53	3.18	0	0	3.14	-12.82	-22.06	67.7
938	-398	454	-24	-15	71	0.81	-0.01	0.21	-0.55	0	0	0	3.14	-12.86	-20.19	70.65
-581	-518	-385	-17	-10	59	0.81	-0.01	0.2	-0.56	3.19	0	0	3.13	-12.48	-18.89	71.64
-2227	-511	-187	-19	5	31	0.81	-0.01	0.19	-0.56	3.19	0	0	3.12	-12.26	-18.21	71.37
-1365	-388	-343	-12	8	4	0.81	0	0.19	-0.56	3.19	0	0	3.1	-12.33	-18.17	70.89
-327	-109	-86	-18	3	11	0.81	-0.01	0.19	-0.55	3.19	0	0	3.1	-12.3	-18.52	70.16
-5325	-453	-2483	59	-30	-71	0.97	-0.08	0.21	-0.13	3.19	0	0	3.1	6.4	-24.79	14.49
1304	-67	588	-5	7	-5	0.97	-0.08	0.2	-0.15	3.19	0	0	3.19	5.53	-24.14	16.07
390	41	117	-4	7	-9	0.96	-0.07	0.2	-0.16	3.19	0	0	3.1	4.71	-23.76	17.77
-1194	-1	-356	5	3	-24	0.96	-0.07	0.2	-0.18	3.18	0	0	3.11	3.79	-23.67	19.97
-2240	111	-548	4	13	-57	0.96	-0.06	0.2	-0.2	3.18	0	0	3.13	2.48	-24	23.47
-707	537	-293	19	22	-74	0.94	-0.06	0.21	-0.25	3.18	0	0	3.13	0.4	-24.72	29.25
1680	829	511	14	9	-39	0.93	-0.05	0.21	-0.3	3.19	0	0	3.13	-2.35	-24.83	36.88
15306	-27862	-24889	-136	17496	23945	0	0	-0.02	0	3.19	0	0	3.13	-180	0.01	-180
-10898	27726	26152	-5	-17579	-23503	0.93	-0.07	0.18	-0.31	3.19	0	0	3.12	1.46	-22.63	36.02
-1596	-59	-485	11	8	-25	0.94	-0.08	0.18	-0.26	3.19	0	0	3.11	3.4	-22.96	30.17
-1389	-409	-619	11	3	-28	0.95	-0.09	0.19	-0.22	3.19	0	0	3.11	5.08	-23.17	25.11
-1514	-369	-622	19	10	-46	0.96	-0.09	0.19	-0.19	3.19	0	0	3.1	6.16	-23.49	21.35
-680	-408	-306	20	11	-52	0.96	-0.09	0.19	-0.18	3.18	0	0.01	3.08	6.63	-23.92	19.28
569	-362	33	20	7	-45	0.96	-0.09	0.2	-0.17	0	0	0.01	3.08	6.51	-24.27	18.83
1666	-129	684	11	-10	-17	0.96	-0.09	0.2	-0.18	3.17	0	0.01	3.09	6.06	-24	19.41
890	-6	417	4	-4	-6	0.96	-0.08	0.19	-0.18	3.17	0	0.01	3.11	5.54	-23.42	20.23
3464	937	1179	-3	33	46	0.89	-0.01	0.15	-0.43	3.17	0	0.01	3.12	-7.07	-16.11	52.42
-717	96	160	-5	-1	1	0.89	0	0.15	-0.42	3.18	0	0.01	3.13	-7.74	-15.92	51.97
-534	-19	-232	-1	-5	-4	0.89	0.01	0.15	-0.42	3.18	0	0	3.13	-8.34	-15.8	51.57
-241	-2	-284	5	-6	-4	0.9	0.01	0.15	-0.42	3.18	0	0	3.14	-8.87	-15.55	51.29
101	-28	-379	11	-4	-1	0.9	0.02	0.15	-0.42	3.18	0	0	3.14	-9.39	-15.03	51.09
-64	242	411	4	-2	-1	0.9	0.02	0.15	-0.41	3.18	0	0	3.14	-9.97	-14.26	50.88
95	307	662	-18	6	-4	0.9	0.03	0.15	-0.41	0	0	0	3.14	-10.51	-13.7	50.76
-272	1092	-527	0	0	-5	0.9	0.11	0.13	-0.4	3.17	0	0	3.14	-17.66	-8.8	49.51
84	7	-227	5	0	2	0.9	0.11	0.13	-0.4	3.17	0	0.68	3.14	-18.09	-8.43	49.47
-84	98	413	3	0	1	0.9	0.12	0.13	-0.4	3.17	0	1.33	3.14	-18.62	-7.94	49.41
-80	205	160	-24	-4	-4	0.9	0.12	0.13	-0.4	3.17	0	1.76	3.14	-18.78	-7.78	49.35
11	12	-194	0	0	-1	0.9	0.12	0.13	-0.4	3.17	0	1.57	3.13	-18.82	-7.75	49.34
33	-18	-134	-1	0	0	0.9	0.12	0.13	-0.4	0	0	1.76	3.12	-18.83	-7.72	49.32
27	-13	-74	-1	1	0	0.9	0.12	0.13	-0.4	3.16	0.78	2.22	3.12	-18.83	-7.71	49.32
12	21	39	0	1	-1	0.9	0.12	0.13	-0.4	3.16	1.68	2.32	3.11	-18.85	-7.73	49.31
-185	-94	-299	1	2	1	0.9	0.13	0.14	-0.4	3.15	2.41	2.72	3.09	-19.83	-8.46	49.45
4	5	9	0	-2	0	0.9	0.13	0.14	-0.4	3.14	2.83	2.9	3.07	-19.9	-8.49	49.44
73	12	94	0	-2	1	0.9	0.13	0.14	-0.4	3.14	2.96	2.96	3.05	-19.9	-8.49	49.42
-45	38	56	0	-3	0	0.9	0.13	0.14	-0.4	3.12	3.01	3	3.05	-19.86	-8.43	49.37
-10	7	6	1	0	0	0.9	0.13	0.14	-0.4	3.12	3.03	3.02	3.11	-19.82	-8.34	49.32
0	3	18	-1	1	-1	0.9	0.13	0.14	-0.4	3.11	3.04	3.03	3.03	-19.78	-8.26	49.3
25	13	-10	0	0	0	0.9	0.13	0.14	-0.4	3.05	3.05	3.04	3.03	-19.74	-8.19	49.27
58	16	-34	-1	3	-1	0.9	0.13	0.13	-0.4	3.11	3.03	3.03	3.04	-19.6	-7.92	49.19
-12	-8	-3	0	0	0	0.9	0.13	0.13	-0.4	3.11	3.02	3.03	3.05	-19.61	-7.93	49.19
4	-7	10	0	0	0	0.9	0.13	0.13	-0.4	3.12	3.01	3.02	3.06	-19.62	-7.94	49.2
4	-2	-7	0	0	0	0.9	0.13	0.13	-0.4	3.13	2.99	3.02	3.07	-19.62	-7.94	49.2
-9	2	3	0	0	0	0.9	0.13	0.13	-0.4	3.13	2.98	3.01	3.07	-19.63	-7.96	49.2
0	-7	-1	0	0	0	0.9	0.13	0.13	-0.4	2.97	2.97	3.01	3.08	-19.63	-7.96	49.2
-1	5	-3	0	0	0	0.9	0.13	0.13	-0.4	3.14	2.95	3.01	3.09	-19.64	-7.96	49.21
-21	-10	-8	0	0	0	0.9	0.13	0.13	-0.4	3.14	2.93	3.01	3.09	-19.81	-8.09	49.27
-15	-6	-21	1	0	0	0.9	0.13	0.13	-0.4	3.14	2.95	3.02	3.08	-19.83	-8.1	49.28
1	-9	-8	0	0	0	0.9	0.13	0.13	-0.4	3.14	2.97	3.03	3.08	-19.84	-8.1	49.28
0	9	6	0	-1	1	0.9	0.13	0.13	-0.4	3.14	2.98	3.05	3.07	-19.84	-8.09	49.28
0	-1	3	0	1	-1	0.9	0.13	0.13	-0.4	3.14	2.97	3.06	3.07	-19.84	-8.09	49.28
2	8	20	0	0	0	0.9	0.13	0.13	-0.4	3.14	2.97	3.07	3.06	-19.84	-8.09	49.28
0	4	0	0	0	0	0.9	0.13	0.13	-0.4	2.97	2.97	3.07	3.06	-19.85	-8.09	49.29
0	-5	3	0	0	0	0.9	0.13	0.13	-0.4	3.14	2.96	3.09	3.06	-19.87	-8.09	49.29
-59	-5	-25	-1	0	0	0.9	0.13	0.14	-0.4	3.14	2.94	3.09	3.07	-20.21	-8.35	49.39
-1	-4	-4	0	-1	0	0.9	0.13	0.14	-0.4	3.14	2.95	3.1	3.07	-20.21	-8.35	49.39
0	5	10	0	0	0	0.9	0.13	0.14	-0.4	3.14	2.95	3.1	3.07	-20.2	-8.34	49.4
-3	-9	15	0	0	0	0.9	0.13	0.14	-0.4	3.14	2.95	3.1	3.08	-20.2	-8.34	49.4
7	10	-1	0	1	0	0.9	0.13	0.14	-0.4	3.15	2.93	3.09	3.08	-20.2	-8.33	49.4
-9	1	-8	1	0	0	0.9	0.13	0.14	-0.4	3.15	2.91	3.09	3.09	-20.2	-8.34	49.4
1	5	-1	0	0	0	0.9	0.13	0.14	-0.4	3.15	2.89	3.09	3.09	-20.21	-8.34	49.4
-15	-11	-13	-1	0	0	0.9	0.13	0.14	-0.4	3.15	2.83	3.08	3.09	-20.34	-8.45	49.47
-9	-2	-3	0	0	0	0.9	0.13	0.14	-0.4	3.15	2.82	3.08	3.09	-20.35	-8.46	49.47
2	5	-4	0	0	0	0.9	0.13	0.14	-0.4	3.15	2.81	3.08	3.09	-20.35	-8.47	49.47
-10	-5	10	0	0	0	0.9	0.13	0.14	-0.4	3.15	2.8	3.08	3.1	-20.36	-8.47	49.47
8	-5	-10	1	0	0	0.9	0.13	0.14	-0.4	2.79	2.79	3.08	3.1	-20.37	-8.47	49.48
-1	9	-3	-1	0	0	0.9	0.13	0.14	-0.4	3.15	2.77	3.07	3.1	-20.37	-8.47	49.48
-7	-10	-1	1	0	0	0.9	0.13	0.14	-0.4	2.75	2.75	3.07	3.1	-20.37	-8.47	49.48
-2	6	3	-1	0	0	0.9	0.13	0.14	-0.4	3.15	2.73	3.07	3.1	-20.41	-8.49	49.49
-1	0	-4	0	0	0	0.9	0.13	0.14	-0.4	3.16	2.71	3.07	3.1	-20.41	-8.5	49.49
4	-5	5	0	0	1	0.9	0.13	0.14	-0.4	3.16	2.71	3.07	3.1	-20.41	-8.51	49.49
-3	-3	-13	0	0	-1	0.9	0.13	0.14	-0.4	3.16	2.69	3.06	3.11	-20.42	-8.51	49.49
5	-2	17	0	0	0	0.9	0.13	0.14	-0.4	3.16	3.07	3.07	3.11	-20.42	-8.52	49.5
-2	3	1	0	0	0	0.9	0.13	0.14	-0.4	3.16	2.67	3.07	3.11	-20.42	-8.52	49.5
0	-10	-10	0	0	0	0.9	0.13	0.14	-0.4	3.16	2.65	3.07	3.11	-20.42	-8.53	49.5
10418	-20848	22820	0	-3	-87	0.9	0.13	0	0	3.16	2.63	3.07	3.11	-20.95	0.01	0
-10444	20849	-22822	0	3	87	0.9	0.13	0.14	-0.4	3.16	2.64	3.07	3.11	-20.48	-8.61	49.52
1	-3	-10	0	0	0	0.9	0.13	0.14	-0.4	3.16	2.65	3.07	3.11	-20.49	-8.63	49.53
2	-6	5	0	0	0	0.9	0.13	0.14	-0.4	2.64	2.64	3.07	3.12	-20.49	-8.63	49.53
3	12	5	0	0	0	0.9	0.13	0.14	-0.4	3.16	2.64	3.07	3.12	-20.5	-8.65	49.53
-4	-6	7	0	0	0	0.9	0.13	0.14	-0.4	3.16	2.64	3.07	3.12	-20.49	-8.64	49.54
-5	7	-1	0	0	0	0.9	0.13	0.14	-0.4	3.16	3.07	3.07	3.12	-20.5	-8.66	49.55
8	-3	-1	0	0	0	0.9	0.13	0.14	-0.4	3.16	2.61	3.07	3.12	-20.5	-8.66	49.55
-14	-16	-16	0	0	0	0.9	0.13	0.14	-0.4	3.17	2.63	3.08	3.12	-20.55	-8.74	49.57
-10	-2	6	1	-1	0	0.9	0.13	0.14	-0.4	3.17	2.63	3.08	3.17	-20.55	-8.74	49.57
8	6	-2	0	0	0	0.9	0.13	0.14	-0.4	3.17	2.62	3.08	3.12	-20.55	-8.74	49.57
2	6	9	-1	0	1	0.9	0.13	0.14	-0.4	3.17	2.62	3.07	3.12	-20.55	-8.74	49.57
1	0	9	0	0	-1	0.9	0.13	0.14	-0.4	3.17	2.61	3.07	3.12	-20.54	-8.73	49.57
2	-10	-6	1	0	1	0.9	0.13	0.14	-0.4	3.17	2.61	3.07	3.12	-20.54	-8.73	49.57
-10	-6	-2	-1	0	0	0.9	0.13	0.14	-0.4	3.16	2.62	3.07	3.12	-20.54	-8.73	49.57
-1	13	-15	1	0	0	0.9	0.13	0.14	-0.4	3.16	2.64	3.06	3.16	-20.53	-8.64	49.56
5	-1	-11	0	0	0	0.9	0.13	0.14	-0.4	3.16	2.68	3.06	3.12	-20.52	-8.63	49.56
8	5	8	0	0	0	0.9	0.13	0.14	-0.4	3.16	2.72	3.07	3.11	-20.52	-8.62	49.56
9	4	13	0	0	0	0.9	0.13	0.14	-0.4	3.16	2.73	3.08	3.11	-20.51	-8.6	49.55
9	0	12	0	0	0	0.9	0.13	0.14	-0.4	3.16	2.74	3.08	3.11	-20.5	-8.59	49.55
-7	6	-3	0	0	0	0.9	0.13	0.14	-0.4	3.16	2.75	3.08	3.11	-20.49	-8.57	49.54
-6	-2	-6	0	0	-1	0.9	0.13	0.14	-0.4	3.16	2.74	3.08	3.16	-20.49	-8.57	49.54
-1	-15	0	-1	1	0	0.9	0.13	0.14	-0.4	3.16	2.74	3.09	3.12	-20.54	-8.63	49.57
-8	3	-10	0	0	0	0.9	0.13	0.14	-0.4	3.16	2.73	3.12	3.12	-20.55	-8.64	49.57
-2	-2	-1	0	0	0	0.9	0.13	0.14	-0.4	3.16	2.73	3.08	3.12	-20.56	-8.65	49.58
2	-1	8	0	0	0	0.9	0.13	0.14	-0.4	3.17	2.71	3.08	3.12	-20.56	-8.66	49.58
-9	-5	6	0	0	0	0.9	0.13	0.14	-0.4	3.17	2.71	3.09	3.17	-20.57	-8.67	49.59
-2	8	-4	0	0	0	0.9	0.13	0.14	-0.4	3.17	2.71	3.09	3.12	-20.58	-8.68	49.59
5	6	-1	0	0	0	0.9	0.13	0.14	-0.4	3.17	2.71	3.09	3.12	-20.58	-8.69	49.61
-1	-7	1	0	0	0	0.9	0.13	0.14	-0.4	3.17	2.71	3.12	3.12	-20.63	-8.72	49.64
-3	5	-1	1	0	0	0.9	0.13	0.14	-0.4	3.17	2.71	3.09	3.12	-20.64	-8.71	49.64
-1	0	-4	0	-1	0	0.9	0.13	0.14	-0.4	3.17	2.71	3.08	3.12	-20.64	-8.71	49.64
7	-1	-8	-1	0	0	0.9	0.13	0.14	-0.4	3.17	2.72	3.08	3.17	-20.64	-8.71	49.65
-3	-4	12	1	0	0	0.9	0.13	0.14	-0.4	3.17	2.72	3.08	3.12	-20.63	-8.71	49.65
-4	-7	10	-1	0	1	0.9	0.13	0.14	-0.4	3.17	2.72	3.07	3.12	-20.62	-8.7	49.65
