# Supplementary material for: Image Generation for 2D-CNN Using Time-Series Signal Features from Foot Gesture Applied to Select Cobot Operating Mode
Source: Sensors (Basel). 2021 Aug 26;21(17):5743. doi: 10.3390/s21175743 (PMC8434500; doi:10.3390/s21175743)
Supplement: Supplementary file 1 [file sensors-21-05743-s001.zip › data_fadwa/Cigarette crush with the heel/cch34.xlsx]

## Sheet: earriere1
-6	1	-16	-1	0	-1	0.94	0.01	0.08	0.32	2.86	1.37	1.34	2.84	1.88	-9.66	-37.41
-6	-5	8	0	0	1	0.94	0.01	0.08	0.32	2.87	1.3	1.35	2.85	1.88	-9.65	-37.41
12	1	5	0	0	0	0.94	0.01	0.08	0.32	2.89	1.1	1.3	2.87	1.89	-9.65	-37.41
-5	1	14	0	0	0	0.94	0.01	0.08	0.32	2.91	0.77	1.28	2.91	1.89	-9.64	-37.41
-9	3	-19	0	0	0	0.94	0.01	0.08	0.32	2.91	0.85	1.31	2.88	1.9	-9.65	-37.41
0	-3	4	0	0	-1	0.94	0.01	0.09	0.32	2.91	1.05	1.34	2.88	1.91	-9.66	-37.41
8	9	-5	0	0	1	0.94	0.01	0.09	0.32	2.91	1.27	1.39	2.87	1.92	-9.66	-37.42
-14	-14	4	0	0	-1	0.94	0.01	0.09	0.32	2.91	1.43	1.46	2.87	1.94	-9.65	-37.44
1	7	13	0	-1	0	0.94	0.01	0.09	0.32	2.9	1.42	1.5	2.87	1.93	-9.65	-37.44
10	0	-4	0	0	1	0.94	0.01	0.08	0.32	2.9	1.49	1.52	2.87	1.93	-9.64	-37.44
-5	-2	-1	0	0	0	0.94	0.01	0.08	0.32	2.89	1.58	1.54	2.87	1.93	-9.64	-37.44
1	-11	-8	0	1	0	0.94	0.01	0.08	0.32	2.89	1.57	1.55	2.88	1.94	-9.63	-37.44
2	7	3	0	0	0	0.94	0.01	0.08	0.32	2.9	1.55	1.55	2.88	1.94	-9.63	-37.45
-3	-4	2	0	-1	0	0.94	0.01	0.08	0.32	2.9	1.57	2.89	2.89	1.94	-9.62	-37.45
32279	-24708	-18837	-65	20494	-5378	0	0	0	0	2.91	1.56	1.51	2.92	180	0	-180
-32274	24702	18834	65	-20493	5378	0.94	0.01	0.08	0.32	2.92	1.38	1.52	2.92	1.95	-9.62	-37.47
-9	6	-8	0	0	0	0.94	0.01	0.08	0.32	2.93	1.41	1.51	2.93	1.95	-9.62	-37.47
5	-2	4	0	0	0	0.94	0.01	0.08	0.32	2.95	1.4	2.93	2.93	1.96	-9.62	-37.47
3	1	-12	0	0	0	0.94	0.01	0.08	0.32	2.96	1.4	1.53	2.94	1.96	-9.62	-37.48
-3	-4	-9	0	0	0	0.94	0.01	0.08	0.32	2.96	1.42	1.51	2.94	1.97	-9.62	-37.48
-1	5	2	0	0	-1	0.94	0.01	0.08	0.32	2.96	1.4	1.52	2.94	1.97	-9.62	-37.48
-2	0	-4	0	0	0	0.94	0.01	0.08	0.32	2.97	1.38	1.52	2.94	1.97	-9.62	-37.49
5	-1	13	0	0	0	0.94	0.01	0.09	0.32	2.97	1.32	1.5	2.95	2	-9.63	-37.51
2	1	-1	0	0	1	0.94	0.01	0.09	0.32	2.98	1.51	1.51	2.95	2.01	-9.63	-37.51
-4	-1	20	0	0	0	0.94	0.01	0.09	0.32	2.98	1.39	1.52	2.96	2.01	-9.63	-37.51
-7	-3	-14	0	0	0	0.94	0.01	0.09	0.32	2.98	1.41	1.53	2.96	2.01	-9.63	-37.51
-2	1	7	0	0	-1	0.94	0.01	0.09	0.32	2.98	1.41	1.53	2.96	2.01	-9.63	-37.51
2	1	-1	0	0	1	0.94	0.01	0.09	0.32	2.98	1.45	1.51	2.96	2.01	-9.63	-37.51
-3	-6	-1	0	0	0	0.94	0.01	0.09	0.32	2.98	1.46	1.51	2.96	2.02	-9.63	-37.52
11	3	11	0	0	0	0.94	0.01	0.09	0.32	2.98	1.51	1.51	2.96	2.02	-9.62	-37.53
3	4	-6	0	0	0	0.94	0.01	0.09	0.32	2.98	1.47	1.5	2.96	2.02	-9.62	-37.53
0	-8	-6	0	0	0	0.94	0.01	0.09	0.32	2.99	1.22	1.39	2.96	2.02	-9.62	-37.53
-4	6	5	0	0	0	0.94	0.01	0.09	0.32	3	0.67	1.34	2.97	2.02	-9.62	-37.53
-1	-3	3	0	0	0	0.94	0.01	0.09	0.32	3	0	1.15	3	2.02	-9.62	-37.53
-2	9	1	0	0	0	0.94	0.01	0.09	0.32	3.05	0	0.28	3.03	2.03	-9.63	-37.54
-4	-5	-13	0	0	0	0.94	0.01	0.09	0.32	3.09	0	0	3.11	2.05	-9.65	-37.54
-12	5	7	0	1	-1	0.94	0.01	0.09	0.32	3.11	0	0	3.05	2.08	-9.67	-37.55
-434	-645	-413	15	-6	3	0.94	-0.03	0.1	0.32	3.11	0	0	3.04	7.34	-9.86	-38.11
-6	62	165	7	-6	0	0.94	-0.03	0.1	0.32	3.1	0	0	3.05	6.76	-10.01	-38.08
-6	135	447	-11	2	-1	0.94	-0.02	0.1	0.32	3.11	0	0	3.07	6.18	-10.09	-38.04
15	70	210	-18	15	-2	0.94	-0.02	0.1	0.32	3.13	0	0	3.07	6.19	-10.08	-38.04
-56	-9	50	-15	3	-2	0.94	-0.03	0.1	0.32	3.15	0	3.07	3.07	6.74	-9.99	-38.08
-59	-47	85	-10	-6	-3	0.94	-0.03	0.1	0.32	3.15	0	0	3.03	7.48	-9.65	-38.09
-61	-27	500	-10	-4	-2	0.94	-0.04	0.1	0.32	3.15	0	0	2.98	8.32	-9.01	-38.04
-1802	-1668	-2311	19	-16	111	0.84	-0.17	-0.01	0.52	3.15	0	0	2.88	16.79	11.05	-61.68
-983	-227	21	6	9	-36	0.83	-0.18	-0.01	0.53	3.14	0	0	2.8	17.15	11.45	-64.02
-419	-273	-55	8	8	-33	0.82	-0.18	0	0.54	3.15	0	0	2.54	17.62	11.62	-65.37
-22	-267	154	10	10	-40	0.82	-0.19	0	0.55	3.15	0	0	2.59	18.27	11.47	-65.65
911	-180	530	4	-8	-19	0.82	-0.19	0	0.54	3.16	0	0	2.65	18.51	11.27	-65.12
-333	-192	254	-8	11	-21	0.82	-0.19	0.01	0.53	3.16	0	0	2.72	18.95	11.06	-64.1
-2041	-264	-853	2	30	-52	0.83	-0.2	0.01	0.52	3.16	0	0	3.16	20.32	10.58	-61.94
9709	469	3362	-42	-94	188	0.94	-0.21	0.1	0.24	3.16	0	0	2.91	26.83	-5.08	-30.32
5293	1070	2160	-44	-89	127	0.93	-0.21	0.07	0.29	3.16	0	0	2.78	25.57	-0.32	-34.29
-2197	2115	-566	-19	-83	117	0.91	-0.21	0.02	0.37	3.16	0	0	2.62	23.18	6.2	-42.58
-8942	704	-2949	31	42	-24	0.87	-0.2	-0.01	0.45	3.17	0	0	2.22	20.72	11.15	-52.57
-6603	-1017	-2453	46	96	-130	0.84	-0.2	-0.01	0.51	3.17	0	0	2.16	19.86	13.11	-59.85
-267	-1413	-464	27	51	-101	0.82	-0.21	-0.01	0.53	3.17	0	0.01	2.43	19.73	13.51	-63.47
1729	-832	282	10	29	-48	0.81	-0.21	-0.01	0.54	3.17	0	0	2.56	19.73	13.4	-64.96
1708	-484	710	5	20	-36	0.81	-0.21	0	0.54	3.16	0	0	3.16	20.22	12.87	-65.19
5232	-98	997	-8	-6	-6	0.95	-0.21	0.12	0.18	3.16	0	0	2.73	26.09	-8.53	-23.57
179	-108	138	-12	-15	25	0.95	-0.2	0.11	0.18	3.14	0	0	2.88	25.95	-8.28	-23.63
1706	108	1070	-21	-24	32	0.95	-0.21	0.11	0.19	3.14	0	0	2.72	25.98	-7.21	-24.39
3148	441	2106	-29	-72	68	0.95	-0.21	0.09	0.22	3.15	0	0	2.44	25.71	-4.23	-26.5
3114	1428	368	-35	-73	120	0.94	-0.21	0.05	0.27	3.16	0	0	2.31	24.58	1.38	-31.28
-3579	1383	-899	1	-46	79	0.92	-0.21	0	0.34	3.17	0	2.43	2.43	22.55	7.7	-39.55
-6714	-137	-2208	22	47	-34	0.88	-0.2	-0.03	0.42	3.17	0	0	2.62	20.39	12.51	-48.6
2541	-1866	-650	123	301	-435	0.94	-0.23	0.08	0.25	3.17	0	2.77	2.77	27.87	-1.92	-30.33
887	-159	806	-9	-37	34	0.95	-0.22	0.1	0.21	0	0	0	2.79	27.68	-5.02	-26.47
868	-123	454	-8	-26	45	0.95	-0.22	0.11	0.18	3.16	0	0	2.85	27.17	-7.12	-23.65
138	-283	106	-16	-35	44	0.96	-0.21	0.11	0.17	3.15	0	0	2.8	26.55	-8.07	-22.09
-524	-330	-316	-18	-26	35	0.96	-0.21	0.11	0.17	3.15	0	0	2.91	26.17	-8.23	-21.64
-1017	-350	-435	-15	-5	17	0.96	-0.21	0.11	0.17	3.13	0	0	2.92	26.27	-8.04	-22.02
782	-188	212	-7	-21	18	0.96	-0.21	0.11	0.18	3.1	0	0	3.01	26.45	-7.38	-22.75
-2333	1649	1053	36	14	-36	0.94	-0.09	0.06	0.33	0	0	0	3.01	12.09	-3	-39.31
217	-12	-693	-19	1	-1	0.94	-0.09	0.06	0.33	3.11	0	0	3.01	11.87	-2.87	-39.32
40	-16	-295	-4	6	-1	0.94	-0.09	0.06	0.33	3.12	0	0	3.01	11.95	-2.76	-39.32
78	-67	-507	-1	-1	1	0.94	-0.09	0.06	0.33	3.11	0	0	3	12.04	-2.52	-39.33
32	-70	-415	6	2	0	0.94	-0.09	0.06	0.33	3.09	0	0	2.99	12.12	-2.41	-39.34
14	-27	-137	6	1	0	0.94	-0.09	0.06	0.33	3.02	0	0	3.01	12.09	-2.46	-39.34
10	45	180	2	0	1	0.94	-0.09	0.06	0.33	3.03	0	2.98	2.98	11.94	-2.58	-39.36
16635	-365	-6885	22	-1276	-1048	0.94	1.33	0.99	1.28	2.98	0	0	2.97	0.8	nan	3.08
-16686	2075	7165	-27	1273	1047	0.94	0.01	0.09	0.33	2.96	0	0.03	2.93	2.84	-10.09	-39.36
11	0	-62	0	1	0	0.94	0.01	0.09	0.33	0	0	0.29	2.9	2.78	-10.08	-39.36
0	-12	-28	0	0	0	0.94	0.01	0.09	0.33	2.87	0.54	0.6	2.84	2.72	-10.08	-39.36
6	14	15	-1	-1	0	0.94	0.01	0.09	0.33	2.77	0.87	0.77	2.77	2.66	-10.05	-39.35
14	14	-7	0	0	0	0.94	0.01	0.09	0.33	2.71	0.85	0.85	2.71	2.61	-10.02	-39.34
15	-2	-14	0	1	0	0.94	0.01	0.09	0.33	2.55	1.52	0.89	2.57	2.55	-10	-39.34
2	-7	16	0	0	0	0.94	0.01	0.09	0.33	2.3	1.67	0.86	2.44	2.5	-9.98	-39.33
12	43	-14	0	1	0	0.94	0.01	0.09	0.33	1.95	1.95	0.68	2.35	2.28	-10.12	-39.34
-4	2	-25	0	0	0	0.94	0.01	0.09	0.33	1.62	2.04	0.79	1.9	2.26	-10.13	-39.34
8	-3	37	0	1	0	0.94	0.01	0.09	0.33	1.04	2.1	0.96	0.39	2.24	-10.14	-39.35
0	4	-5	0	0	0	0.94	0.01	0.09	0.33	0.39	0.91	0.91	1.88	2.22	-10.16	-39.35
-6	9	1	0	0	0	0.94	0.01	0.09	0.33	1.23	2.06	0.86	2.15	2.2	-10.17	-39.35
3	2	0	1	0	0	0.94	0.01	0.09	0.33	1.43	1.97	0.76	2.12	2.17	-10.2	-39.35
-5	12	-7	-1	0	0	0.94	0.01	0.09	0.33	1.48	1.93	2.26	2.26	2.16	-10.22	-39.35
2	6	20	-1	-1	0	0.94	0.01	0.09	0.33	1.7	1.99	0.84	2.35	2.12	-10.27	-39.36
0	0	-14	0	0	-1	0.94	0.01	0.09	0.33	1.86	1.99	0.89	2.41	2.12	-10.25	-39.36
0	3	-7	0	1	1	0.94	0.01	0.09	0.33	1.98	1.98	0.85	2.43	2.13	-10.24	-39.37
-4	2	-3	0	0	0	0.94	0.01	0.09	0.33	1.98	1.96	0.81	2.48	2.14	-10.24	-39.37
-2	-8	-1	0	-1	0	0.94	0.01	0.09	0.33	2.04	1.94	0.82	2.51	2.15	-10.23	-39.37
6	-5	-20	1	0	0	0.94	0.01	0.09	0.33	2.06	1.93	0.79	2.53	2.14	-10.23	-39.37
-10	8	5	0	0	0	0.94	0.01	0.09	0.33	2.15	1.92	0.76	2.59	2.13	-10.23	-39.37
2001	7286	-27851	-1	1	-45	0.94	0.01	0.09	-1.11	2.26	1.78	0.59	2.64	-3.97	-8.09	69.95
