# Supplementary material for: Image Generation for 2D-CNN Using Time-Series Signal Features from Foot Gesture Applied to Select Cobot Operating Mode
Source: Sensors (Basel). 2021 Aug 26;21(17):5743. doi: 10.3390/s21175743 (PMC8434500; doi:10.3390/s21175743)
Supplement: Supplementary file 1 [file sensors-21-05743-s001.zip › data_fadwa/Cigarette crush with the heel/cch35.xlsx]

## Sheet: earriere2
-9	0	-2	1	0	0	0.94	0.01	0.09	0.34	2.82	1.11	0.49	2.8	2.07	-10.05	-39.83
0	5	5	0	0	0	0.94	0.01	0.09	0.34	2.82	1.36	0.51	2.82	2.07	-10.06	-39.84
0	-6	12	-1	-1	0	0.94	0.01	0.09	0.34	2.81	1.38	0.51	2.86	2.06	-10.06	-39.84
21	6	3	0	0	1	0.94	0.01	0.09	0.34	2.86	1.23	0.48	2.9	2.03	-9.95	-39.84
-8	-1	-8	0	1	0	0.94	0.01	0.09	0.34	2.91	1.23	0.25	2.93	2.04	-9.95	-39.84
-6	-3	2	0	-1	0	0.94	0.01	0.09	0.34	2.95	1.07	0.02	2.96	2.04	-9.95	-39.85
-6	-3	19	0	0	0	0.94	0.01	0.09	0.34	2.97	0.83	0	2.99	2.04	-9.94	-39.85
-1	-3	-7	0	0	0	0.94	0.01	0.09	0.34	2.99	0.74	0	2.98	2.04	-9.94	-39.85
3	10	4	0	0	0	0.94	0.01	0.09	0.34	3	0.75	0	2.98	2.05	-9.93	-39.85
0	-3	-12	0	1	0	0.94	0.01	0.09	0.34	3	0.81	0	2.99	2.05	-9.93	-39.85
9	-8	0	0	-1	0	0.94	0.01	0.09	0.34	3	0.99	0	2.99	2.06	-9.91	-39.86
2	-2	-10	0	1	0	0.94	0.01	0.09	0.34	3	1.03	0	2.99	2.07	-9.9	-39.86
3	3	-2	1	-1	0	0.94	0.01	0.09	0.34	3.01	1.06	0	2.99	2.06	-9.91	-39.86
3	3	20	0	0	0	0.94	0.01	0.09	0.34	3.01	1.1	0	2.99	2.04	-9.91	-39.87
-7	-1	-3	0	0	0	0.94	0.01	0.09	0.34	3	1.25	0.23	2.97	2.03	-9.91	-39.86
9	1	2	-1	0	-1	0.94	0.01	0.09	0.34	2.98	1.37	0.36	2.97	2.03	-9.9	-39.86
-1	-1	2	0	1	1	0.94	0.01	0.09	0.34	2.98	1.41	0.34	2.96	2.03	-9.9	-39.87
0	1	-20	0	0	0	0.94	0.01	0.09	0.34	2.97	1.38	0.42	2.96	2.04	-9.89	-39.87
7	-6	-1	0	-1	0	0.94	0.01	0.09	0.34	2.97	1.42	2.96	2.96	2.05	-9.86	-39.88
-10	7	1	1	1	0	0.94	0.01	0.09	0.34	2.97	1.42	0.32	2.94	2.04	-9.86	-39.88
0	-5	16	0	-1	0	0.94	0.01	0.09	0.34	2.97	1.41	0.33	2.92	2.04	-9.87	-39.88
0	-2	1	0	0	0	0.94	0.01	0.09	0.34	2.96	1.5	0.49	2.89	2.03	-9.87	-39.88
-3	6	7	0	0	0	0.94	0.01	0.09	0.34	2.89	1.62	0.65	2.69	2.02	-9.87	-39.89
-9	-9	0	-1	0	0	0.94	0.01	0.09	0.34	2.79	1.64	0.92	2.61	2.02	-9.86	-39.89
16	-1	-5	0	0	0	0.94	0.01	0.09	0.34	2.74	1.02	1.02	2.62	2.01	-9.85	-39.89
-3	10	-2	0	1	0	0.94	0.01	0.09	0.34	2.75	1.63	0.92	2.67	2	-9.86	-39.88
8	4	-6	0	-1	0	0.94	0.01	0.09	0.34	2.79	1.66	0.87	2.7	2	-9.86	-39.88
8	-4	-4	0	0	0	0.94	0.01	0.09	0.34	2.8	1.66	0.81	2.72	1.99	-9.86	-39.88
-12	-2	6	0	0	-1	0.94	0.01	0.09	0.34	2.82	1.62	0.78	2.74	1.99	-9.85	-39.88
3	-3	1	0	0	1	0.94	0.01	0.09	0.34	2.84	1.59	0.76	2.85	1.99	-9.84	-39.87
1	2	-1	0	0	0	0.94	0.01	0.09	0.34	2.85	1.5	0.76	2.78	2	-9.84	-39.87
1	8	10	0	0	0	0.94	0.01	0.09	0.34	2.86	1.39	0.79	2.8	2	-9.84	-39.89
15252	-2981	-19098	-6656	6656	6722	0.94	0.02	0.61	-0.84	2.88	1.36	0.79	2.81	-25.88	nan	64.71
-15247	2973	19100	6657	-6655	-6722	0.94	0.01	0.09	0.34	2.89	1.4	0.83	2.82	2	-9.82	-39.88
-6	4	-2	0	0	0	0.94	0.01	0.09	0.34	2.89	1.37	0.82	2.83	2.01	-9.83	-39.88
-3	-1	1	-1	0	0	0.94	0.01	0.09	0.34	2.9	1.37	0.81	2.84	2.01	-9.83	-39.89
11	-1	4	1	0	0	0.94	0.01	0.09	0.34	2.9	1.31	0.77	2.84	2	-9.84	-39.89
7	-1	-4	-1	0	-1	0.94	0.01	0.09	0.34	2.9	1.08	0.61	2.87	2	-9.84	-39.89
-11	3	-17	0	0	0	0.94	0.01	0.09	0.34	2.93	0	0.09	2.95	2	-9.84	-39.89
-1	-1	7	0	0	1	0.94	0.01	0.09	0.34	3.03	0	0	3.06	2.01	-9.84	-39.89
1389	-484	2385	-131	21	4	0.94	-0.08	0.1	0.33	3.13	0	0	3.02	12.6	-7.16	-39.09
3421	-449	-503	13	-11	57	0.93	-0.11	0.08	0.34	3.14	0	0	2.96	15.16	-4.8	-40.24
1735	192	-702	-9	-51	97	0.92	-0.13	0.06	0.37	3.15	0	0	2.89	16.39	-1.27	-43.59
-3340	396	-1156	14	-11	46	0.9	-0.15	0.05	0.41	3.16	0	0	2.79	17.37	2.14	-49.02
-4728	-98	-1145	23	13	-31	0.87	-0.16	0.04	0.46	3.16	0	0	3.17	18.34	4.67	-54.43
-2369	-617	-849	26	14	-54	0.85	-0.17	0.03	0.49	3.17	0	0	1.53	19.38	6.39	-58.42
217	-758	-99	21	12	-34	0.84	-0.18	0.03	0.51	3.17	0	0	2.01	20.06	7.62	-61.14
6078	-60	3620	84	18	-147	0.94	-0.21	0.17	0.19	3.18	0	0	2.63	28.74	-14.15	-26.39
-1503	-545	-484	-15	-7	18	0.95	-0.21	0.17	0.18	3.18	0	0	2.91	27.78	-14.4	-24.76
867	-179	167	-18	-23	28	0.95	-0.2	0.16	0.17	3.16	0	0	2.93	26.93	-13.92	-23.64
622	-75	977	-53	-40	53	0.95	-0.2	0.15	0.18	3.17	0	2.86	2.86	26.54	-11.87	-23.97
2477	313	1623	-38	-55	59	0.95	-0.21	0.12	0.2	3.17	0	0	2.71	26.57	-7.89	-25.79
3833	1238	55	-22	-78	128	0.94	-0.21	0.07	0.25	3.17	0	0	2.62	25.64	-1.37	-30.05
-4205	1258	-985	2	-20	82	0.92	-0.21	0.02	0.33	3.18	0	0	3.18	23.82	5.46	-38.09
23945	-9545	-38055	-5272	-13107	-23600	0.89	-1.25	1.35	0.24	3.18	0	0	2.65	76.29	nan	-45.89
-24535	8494	37806	5432	13371	23205	0.94	-0.23	0.15	0.21	3.18	0	0	2.81	30.11	-11.18	-27.72
-639	-711	-264	-34	-32	63	0.94	-0.22	0.15	0.19	3.18	0	0	2.91	28.99	-11.76	-26.06
-1836	-790	-986	-22	-21	30	0.95	-0.22	0.15	0.19	3.18	0	0	2.93	28.55	-11.69	-25.78
-753	-447	-522	-19	-17	14	0.95	-0.22	0.15	0.19	3.18	0	0	2.86	28.51	-11.05	-26.09
1305	-134	1048	-32	-31	31	0.94	-0.22	0.13	0.21	3.18	0	0	2.82	28.64	-9.26	-26.99
4590	393	1756	-33	-71	81	0.94	-0.23	0.1	0.23	0	0	0	2.52	28.26	-5.1	-29.18
929	1636	287	-30	-80	133	0.93	-0.23	0.06	0.29	3.19	0	0	2.45	26.96	1.46	-34.81
-9503	-437	-4939	223	387	-478	0.92	-0.26	0.12	0.28	3.19	0	0	2.79	32.45	-4.41	-35.09
3286	229	2921	-25	-97	53	0.93	-0.24	0.14	0.23	3.19	0	0	2.86	31.18	-8.53	-29.65
2498	-197	1046	-42	-58	90	0.94	-0.23	0.14	0.2	3.18	0	0	2.89	29.49	-9.78	-26.17
-381	-718	-785	-40	-43	69	0.95	-0.22	0.13	0.19	3.18	0	0	2.87	28.42	-9.4	-25.05
-2207	-736	-1381	-18	-2	19	0.95	-0.22	0.13	0.19	3.18	0	0	2.89	28.35	-8.68	-25.38
-769	-370	-565	-3	-7	5	0.95	-0.22	0.12	0.2	3.17	0	0	2.92	28.43	-7.81	-25.9
80	-197	122	-5	-8	10	0.94	-0.23	0.11	0.21	3.15	0	0	2.98	28.47	-6.68	-26.64
-1043	589	-743	40	27	-26	0.93	-0.16	0.05	0.34	3.14	0	0	3.13	18.9	0.74	-40.28
413	-21	-672	9	-6	6	0.93	-0.15	0.05	0.34	3.13	0	0	3.02	18.27	0.64	-40.55
90	101	-498	22	-6	10	0.93	-0.14	0.05	0.35	3.15	0	0	2.98	17.21	0.34	-41.02
-976	462	2776	-35	34	-16	0.93	-0.13	0.05	0.35	3.13	0	0	3	16.53	-0.46	-41.47
306	-47	-667	-15	-11	-5	0.93	-0.13	0.06	0.35	3.13	0	3.04	3.04	16.66	-0.61	-41.49
166	-64	-661	5	-1	1	0.93	-0.13	0.06	0.35	3.12	0	0	3.01	16.75	-0.71	-41.51
110	-47	-630	8	-2	-1	0.93	-0.13	0.06	0.35	3.06	0	0.84	3.01	16.69	-0.88	-41.53
286	2409	968	-8	-4	0	0.93	0.01	0.09	0.35	3.02	0.69	0.69	2.98	3.17	-10.02	-41.87
30	-25	-142	-1	0	0	0.93	0.01	0.09	0.35	2.99	0	0.67	2.95	3.08	-9.99	-41.85
22	-8	-29	-1	1	0	0.93	0.01	0.09	0.35	2.97	0.2	0.89	2.89	3.02	-9.97	-41.85
5	-1	-44	0	1	-1	0.93	0.01	0.09	0.35	2.91	1.16	1.16	2.84	2.98	-9.97	-41.84
16	-6	-60	1	-1	0	0.93	0.01	0.09	0.35	1.18	1.18	1.34	2.78	2.94	-9.98	-41.83
-1	1	-30	-1	0	1	0.93	0.01	0.09	0.35	2.81	1.47	1.39	2.71	2.89	-9.97	-41.83
0	0	23	0	0	0	0.93	0.01	0.09	0.35	2.71	1.58	2.63	2.63	2.85	-9.96	-41.82
-24710	-16651	-11323	-49	-18771	-13720	0	0	0	0	2.6	1.76	1.49	2.57	180	0	180
24753	16676	11323	48	18773	13719	0.93	0.01	0.09	0.35	2.54	1.77	1.54	2.6	2.62	-9.85	-41.79
-5	-11	9	0	-1	1	0.93	0.01	0.09	0.35	2.57	1.54	1.54	2.59	2.62	-9.85	-41.79
-5	6	-3	0	0	0	0.93	0.01	0.09	0.35	2.6	1.75	1.57	2.59	2.62	-9.84	-41.79
10	-8	13	1	0	0	0.93	0.01	0.09	0.35	2.61	1.81	1.6	2.55	2.61	-9.83	-41.79
11	14	-6	0	0	-1	0.93	0.01	0.09	0.35	2.54	1.83	1.63	2.44	2.6	-9.83	-41.78
3	1	11	0	0	0	0.93	0.01	0.09	0.35	2.41	1.92	1.67	2.35	2.58	-9.83	-41.77
-9	1	-6	0	0	0	0.93	0.01	0.09	0.35	2.32	1.94	1.71	2.32	2.57	-9.82	-41.77
13	-3	1	-1	0	1	0.93	0.01	0.09	0.35	1.95	1.95	1.69	2.54	2.41	-9.79	-41.74
6	0	-9	0	0	-1	0.93	0.01	0.09	0.35	2.6	1.79	1.54	2.77	2.41	-9.79	-41.74
-8	-3	5	0	0	1	0.93	0.01	0.09	0.35	2.79	1.48	1.39	2.85	2.41	-9.78	-41.74
1	5	10	0	0	0	0.93	0.01	0.09	0.35	2.89	1.36	1.36	2.87	2.42	-9.76	-41.74
8	5	-3	0	0	0	0.93	0.01	0.09	0.35	2.92	1.1	1.25	2.9	2.42	-9.75	-41.75
-1	-11	-3	0	1	0	0.93	0.01	0.09	0.35	2.95	1.08	1.19	2.92	2.43	-9.75	-41.75
2	2	1	1	0	0	0.93	0.01	0.09	0.35	2.97	0.86	2.94	2.94	2.43	-9.76	-41.75
-21	-7	6	0	0	-1	0.93	0.01	0.09	0.35	2.99	0.64	0.98	2.94	2.48	-9.83	-41.75
2	4	0	-1	0	0	0.93	0.01	0.09	0.35	3	0.5	0.93	2.95	2.48	-9.83	-41.75
-8	-4	-10	1	0	0	0.93	0.01	0.09	0.35	2.99	0.83	0.83	2.95	2.48	-9.84	-41.75
9	1	12	-1	0	1	0.93	0.01	0.09	0.35	3	0.41	0.84	2.95	2.49	-9.84	-41.75
-1	2	0	1	0	0	0.93	0.01	0.09	0.35	3	0.44	0.84	2.95	2.49	-9.85	-41.75
