# Supplementary material for: Image Generation for 2D-CNN Using Time-Series Signal Features from Foot Gesture Applied to Select Cobot Operating Mode
Source: Sensors (Basel). 2021 Aug 26;21(17):5743. doi: 10.3390/s21175743 (PMC8434500; doi:10.3390/s21175743)
Supplement: Supplementary file 1 [file sensors-21-05743-s001.zip › data_fadwa/Cigarette crush with the heel/cch36.xlsx]

## Sheet: Sheet1
9	2	7	-1	0	0	0.91	0.12	0.14	-0.37	3.17	2.93	3.05	3.12	-19.6	-9.62	45.76
0	6	-3	0	0	0	0.91	0.12	0.14	-0.37	3.17	2.92	3.12	3.12	-19.6	-9.63	45.76
-6	-2	13	0	0	0	0.91	0.12	0.14	-0.37	3.17	2.92	3.06	3.12	-19.61	-9.63	45.77
1	-1	-4	0	0	0	0.91	0.12	0.14	-0.37	3.17	2.93	3.07	3.12	-19.62	-9.65	45.77
0	-8	-15	0	0	0	0.91	0.12	0.14	-0.37	3.17	2.94	3.07	3.17	-19.62	-9.66	45.77
-9	2	0	0	0	0	0.91	0.12	0.14	-0.37	3.17	2.97	3.08	3.12	-19.62	-9.67	45.77
3	7	-2	0	0	0	0.91	0.12	0.14	-0.37	3.17	2.98	3.08	3.11	-19.62	-9.67	45.77
1	-9	16	1	-1	1	0.91	0.12	0.14	-0.37	3.16	2.99	3.09	3.1	-19.58	-9.6	45.76
-2	2	8	0	0	-1	0.91	0.12	0.14	-0.37	3.16	3	3.09	3.1	-19.58	-9.59	45.76
11	-3	-3	0	0	1	0.91	0.12	0.14	-0.37	3.16	3.01	3.09	3.1	-19.58	-9.59	45.75
4	2	0	0	0	0	0.91	0.12	0.14	-0.37	3.16	3.02	3.09	3.16	-19.57	-9.57	45.75
1	0	-12	0	0	0	0.91	0.12	0.14	-0.37	3.16	3.03	3.09	3.1	-19.56	-9.56	45.76
0	2	-13	0	0	-1	0.91	0.12	0.14	-0.37	3.16	3.03	3.09	3.1	-19.56	-9.55	45.75
6	7	2	-1	0	1	0.91	0.12	0.14	-0.37	3.16	3.03	3.09	3.1	-19.54	-9.54	45.75
11	-4	31	1	1	-1	0.91	0.12	0.14	-0.37	3.16	3.02	3.08	3.1	-19.49	-9.48	45.73
2	2	-8	0	0	1	0.91	0.12	0.14	-0.37	3.16	3.02	3.08	3.1	-19.5	-9.48	45.73
-5	-2	4	0	0	-1	0.91	0.12	0.14	-0.37	3.16	3.02	3.1	3.1	-19.5	-9.48	45.73
-12	1	-16	0	0	0	0.91	0.12	0.14	-0.37	3.16	3.02	3.08	3.1	-19.51	-9.49	45.73
6	-5	-1	0	0	1	0.91	0.12	0.14	-0.37	3.16	3.01	3.08	3.1	-19.51	-9.49	45.73
0	0	-6	-1	0	0	0.91	0.12	0.14	-0.37	3.01	3.01	3.08	3.16	-19.51	-9.49	45.73
1	4	2	0	0	0	0.91	0.12	0.14	-0.37	3.16	3.01	3.07	3.1	-19.5	-9.49	45.73
-781	17729	-39021	-70	-3118	30136	0	0	0	0	3.16	3.01	3.08	3.1	180	0	-180
776	-17736	39029	70	3117	-30137	0.91	0.12	0.14	-0.37	3.16	3.01	3.1	3.1	-19.51	-9.51	45.72
4	1	7	0	0	1	0.91	0.12	0.14	-0.37	3.16	3.01	3.08	3.1	-19.51	-9.51	45.72
-2	4	-2	0	1	0	0.91	0.12	0.14	-0.37	3.16	3.01	3.08	3.1	-19.51	-9.51	45.72
0	1	-2	1	-1	0	0.91	0.12	0.14	-0.37	3.16	3.02	3.08	3.16	-19.51	-9.5	45.72
-12	-2	0	-1	0	0	0.91	0.12	0.14	-0.37	3.16	3.02	3.08	3.1	-19.51	-9.5	45.72
-1	2	-4	0	0	0	0.91	0.12	0.14	-0.37	3.16	3.03	3.09	3.1	-19.51	-9.5	45.71
10	-2	5	0	0	0	0.91	0.12	0.14	-0.37	3.16	3.03	3.09	3.1	-19.51	-9.5	45.71
6	3	8	1	0	-1	0.91	0.12	0.14	-0.37	3.16	3.03	3.09	3.1	-19.46	-9.46	45.69
-3	2	-15	-1	1	1	0.91	0.12	0.14	-0.37	3.16	3.03	3.09	3.09	-19.47	-9.47	45.69
1	-1	17	1	0	0	0.91	0.12	0.14	-0.37	3.16	3.09	3.09	3.09	-19.46	-9.46	45.69
6	7	-7	0	0	0	0.91	0.12	0.14	-0.37	3.15	3.04	3.09	3.09	-19.46	-9.46	45.69
4	-3	9	0	0	0	0.91	0.12	0.14	-0.37	3.15	3.04	3.1	3.09	-19.46	-9.46	45.69
4	3	-14	0	0	-1	0.91	0.12	0.14	-0.37	3.05	3.05	3.1	3.15	-19.47	-9.45	45.69
-2	-6	-6	0	-1	1	0.91	0.12	0.14	-0.37	3.15	3.05	3.1	3.09	-19.47	-9.45	45.69
10	-3	16	0	1	-1	0.91	0.12	0.14	-0.37	3.15	3.05	3.1	3.09	-19.39	-9.4	45.66
3	-6	7	0	0	0	0.91	0.12	0.14	-0.37	3.15	3.05	3.1	3.09	-19.4	-9.41	45.66
1	4	8	0	0	1	0.91	0.12	0.14	-0.37	3.15	3.05	3.1	3.09	-19.4	-9.41	45.66
-1	10	-3	0	0	0	0.91	0.12	0.14	-0.37	3.15	3.04	3.1	3.09	-19.4	-9.41	45.66
-5	-3	-2	0	0	-1	0.91	0.12	0.14	-0.37	3.15	3.04	3.09	3.09	-19.4	-9.41	45.66
2	4	-11	-1	0	0	0.91	0.12	0.14	-0.37	3.16	3.04	3.09	3.09	-19.4	-9.41	45.66
-5	-6	-14	1	0	1	0.91	0.12	0.14	-0.37	3.15	3.03	3.09	3.1	-19.41	-9.42	45.66
15	9	11	0	0	-1	0.91	0.12	0.14	-0.37	3.03	3.03	3.09	3.1	-19.42	-9.42	45.66
-23	-6	-18	-1	-1	1	0.91	0.12	0.14	-0.37	3.16	3.04	3.09	3.09	-19.46	-9.45	45.66
8	-10	9	0	0	0	0.91	0.12	0.14	-0.37	3.15	3.06	3.07	3.07	-19.44	-9.44	45.67
8	4	2	0	-1	0	0.91	0.12	0.14	-0.37	3.14	3.09	3.11	3.05	-19.43	-9.43	45.65
2	3	5	0	0	0	0.91	0.12	0.14	-0.37	3.13	3.11	3.13	3.02	-19.4	-9.4	45.65
-6	-8	-2	1	0	0	0.91	0.12	0.14	-0.37	3.11	3.13	3.13	3	-19.36	-9.37	45.64
8	0	-1	-1	-1	0	0.91	0.12	0.14	-0.37	3.11	3.13	3.14	3	-19.32	-9.33	45.62
13	7	27	1	0	0	0.91	0.12	0.14	-0.37	3.11	3.13	3.13	3.02	-19.27	-9.28	45.61
33	19	4	-1	3	-1	0.91	0.12	0.14	-0.37	3.11	3.12	3.12	3.05	-19.13	-9.08	45.54
-9	-4	-1	0	0	0	0.91	0.12	0.14	-0.37	3.13	3.09	3.09	3.07	-19.13	-9.1	45.54
9	-1	11	0	1	0	0.91	0.12	0.14	-0.37	3.14	2.99	3.03	3.1	-19.14	-9.12	45.55
1	0	16	0	1	0	0.91	0.12	0.14	-0.37	3.16	2.14	3.12	3.12	-19.18	-9.16	45.56
-3	8	14	1	1	0	0.91	0.12	0.14	-0.37	3.16	0	2.59	3.13	-19.25	-9.22	45.58
-22	4	-10	0	2	0	0.91	0.12	0.14	-0.37	3.17	0	2.45	3.13	-19.35	-9.31	45.62
-13	6	-14	-1	0	0	0.91	0.12	0.14	-0.37	3.18	0	2.2	3.12	-19.45	-9.42	45.66
-203	-1551	-143	-58	-12	-24	0.9	0.02	0.2	-0.39	3.18	0	2.14	3.09	-11.41	-19.76	49.01
56	-290	-267	3	-2	2	0.9	0	0.2	-0.39	3.17	0	2.39	3.07	-10.13	-20.83	49.22
100	-306	-144	6	-1	0	0.9	-0.01	0.2	-0.4	3.17	0	2.41	3.05	-8.92	-21.78	49.41
146	-211	-59	4	1	3	0.89	-0.02	0.21	-0.4	3.17	0	2.41	3.04	-7.78	-22.59	49.56
247	-243	-27	6	2	5	0.89	-0.03	0.21	-0.4	3.16	0	2.32	3.02	-6.74	-23.33	49.64
-51	-208	-14	3	2	4	0.89	-0.04	0.21	-0.4	3.15	0	2.34	3.15	-5.86	-24.04	49.63
-59	-164	-28	4	0	1	0.89	-0.05	0.21	-0.4	3.15	0	2.37	3.01	-5.06	-24.7	49.59
-39	-156	-46	4	0	1	0.89	-0.06	0.21	-0.4	3.15	0	2.13	3	-4.33	-25.27	49.53
118	-578	210	28	10	12	0.88	-0.09	0.22	-0.4	3.15	1.51	1.51	3.01	-1.85	-27.6	49.74
-188	75	12	-1	5	-1	0.88	-0.09	0.23	-0.4	3.15	0	0.81	3.02	-2.03	-27.79	49.76
12	0	-51	1	1	0	0.88	-0.08	0.23	-0.4	3.15	0	0	3.04	-2.28	-28	49.81
697	-107	89	1	3	0	0.88	-0.08	0.23	-0.4	3.15	0	3.05	3.05	-2.62	-28.24	49.89
-248	67	-261	-2	4	1	0.88	-0.08	0.23	-0.4	3.15	0	0	3.04	-2.92	-28.47	49.98
-175	-10	36	5	3	3	0.88	-0.08	0.24	-0.4	3.15	0	0	3.01	-3.55	-28.78	50.13
-3	-38	153	-4	0	4	0.88	-0.08	0.24	-0.4	3.15	0	0	3.15	-4.05	-29.13	50.15
-5614	540	-2927	7	-13	4	0.94	-0.15	0.28	-0.07	3.15	0	0	3.02	16.68	-33.83	3.48
1372	-354	1316	14	-7	-12	0.94	-0.14	0.29	-0.07	3.15	0	0	3.02	16.16	-34.07	3.58
1527	-123	173	11	-11	1	0.95	-0.14	0.28	-0.07	3.15	0	0	3.03	15.05	-33.71	4.19
172	63	-68	-10	6	-3	0.95	-0.13	0.28	-0.07	3.16	0	0	3.01	14.47	-33.69	4.49
-199	29	168	5	-3	-8	0.95	-0.13	0.28	-0.08	3.15	0	0	3	13.65	-33.65	5.04
-50	127	1152	10	-6	-8	0.95	-0.12	0.28	-0.08	3.14	0	0	3.03	12.64	-33.36	5.92
-65	20	-479	-5	-4	-7	0.95	-0.11	0.28	-0.09	3.14	0	0	3.07	11.54	-32.87	7.06
6342	2055	3199	-42	20	49	0.82	0	0.2	-0.53	3.15	0	0	3.09	-12.82	-19.36	68.39
-1566	-516	-536	-8	6	-1	0.82	0	0.2	-0.53	3.16	0	0	3.08	-12.9	-19.8	67.7
865	-165	415	-16	-18	30	0.83	-0.01	0.2	-0.52	3.16	0	0	3.07	-12.26	-20.27	66.39
2161	122	529	-18	-37	64	0.84	-0.02	0.2	-0.5	3.16	0	3.05	3.05	-10.21	-20.61	63.2
196	924	128	-31	-28	73	0.87	-0.03	0.19	-0.46	3.16	0	0	3.04	-6.94	-20.88	57.5
-1003	605	-1626	-13	7	41	0.89	-0.05	0.18	-0.41	3.17	0	0	3.05	-3.57	-21.29	50.1
-729	941	1216	-13	-12	44	0.92	-0.07	0.17	-0.35	3.17	0	0	3.18	0.03	-21.49	41.51
-1608	268	-859	2	7	17	0.94	-0.08	0.17	-0.28	3.18	0	0	3.08	3.59	-21.22	32
-5568	-3743	-2613	130	81	-398	0.97	-0.09	0.17	-0.12	3.18	0	0	3.07	8.04	-20.27	12.29
-241	382	130	12	12	-48	0.97	-0.08	0.17	-0.15	3.17	0	0	3.07	6.88	-21.02	16.34
1068	559	406	7	5	-27	0.96	-0.08	0.17	-0.19	3.16	0	0	3.07	5.33	-21.55	21.58
1270	304	287	3	1	-6	0.95	-0.07	0.18	-0.24	3.15	0	0	3.08	3.61	-21.74	27.28
683	198	134	2	3	-4	0.94	-0.07	0.18	-0.28	3.15	0	0	3.1	1.84	-21.75	33.12
683	153	307	1	-2	-2	0.93	-0.06	0.18	-0.33	3.16	0	0	3.11	0.04	-21.51	39.07
272	-17	105	-2	-1	2	0.91	-0.06	0.17	-0.37	3.17	0	0	3.11	-1.68	-21.11	44.95
5486	451	1763	-120	-73	417	0.91	-0.07	0.15	-0.39	3.17	0	0	3.1	0.31	-18.87	46.66
-1468	567	485	-11	-7	29	0.93	-0.08	0.15	-0.33	3.17	0	0	3.08	3.03	-18.87	38.8
-1614	377	-734	5	2	6	0.95	-0.09	0.14	-0.27	3.18	0	0	3.07	5.58	-18.74	30.57
-1966	220	-688	4	-1	-5	0.96	-0.1	0.14	-0.2	3.18	0	0	3.08	7.92	-18.35	22.38
-2890	-304	-1130	11	7	-34	0.97	-0.1	0.14	-0.14	3.18	0	0	3.08	9.9	-18.08	14.85
-3122	-688	-1197	22	20	-68	0.98	-0.11	0.15	-0.09	3.18	0	0	3.07	11.29	-18.38	9.01
-1642	-744	-606	24	12	-77	0.98	-0.11	0.16	-0.06	3.17	0	0	3.16	12.01	-19.03	5.49
