# Supplementary material for: Image Generation for 2D-CNN Using Time-Series Signal Features from Foot Gesture Applied to Select Cobot Operating Mode
Source: Sensors (Basel). 2021 Aug 26;21(17):5743. doi: 10.3390/s21175743 (PMC8434500; doi:10.3390/s21175743)
Supplement: Supplementary file 1 [file sensors-21-05743-s001.zip › data_fadwa/Cigarette crush with the heel/cch37.xlsx]

## Sheet: earriere4
-12	9	-4	0	0	0	0.93	0.01	0.09	0.36	2.45	1.39	1.51	2.31	2.7	-9.79	-42.44
0	-7	-6	0	-1	1	0.93	0.01	0.09	0.36	2.52	1.33	1.49	2.36	2.7	-9.81	-42.44
4	-1	-3	0	0	0	0.93	0.01	0.09	0.36	2.57	1.21	1.35	2.36	2.7	-9.83	-42.44
-15	13	2	0	0	-1	0.93	0.01	0.09	0.36	2.59	1.16	1.32	2.37	2.65	-9.96	-42.43
-4	7	-8	0	0	1	0.93	0.01	0.09	0.36	2.63	1.18	1.29	2.39	2.64	-9.97	-42.43
-9	9	-20	0	0	-1	0.93	0.01	0.09	0.36	2.65	1.13	1.24	2.43	2.64	-9.98	-42.43
6	-4	2	0	0	0	0.93	0.01	0.09	0.36	2.68	1.25	1.17	2.48	2.64	-9.99	-42.43
4	-2	20	-1	0	0	0.93	0.01	0.09	0.36	2.76	1.3	1.13	2.54	2.64	-10.01	-42.43
0	-13	15	1	0	0	0.93	0.01	0.09	0.36	2.79	1.37	1.15	2.55	2.65	-10.01	-42.43
3	14	1	-1	0	0	0.93	0.01	0.09	0.36	2.8	1.39	1.2	2.55	2.66	-10.02	-42.43
-24	-11	-3	1	0	1	0.93	0.01	0.09	0.36	2.8	1.4	1.16	2.53	2.75	-10.1	-42.44
0	11	-4	0	-1	0	0.93	0.01	0.09	0.36	2.79	1.43	1.04	2.52	2.74	-10.1	-42.45
-7	-7	-12	0	0	0	0.93	0.01	0.09	0.36	2.78	1.44	1.01	2.52	2.73	-10.11	-42.44
9	4	5	0	0	0	0.93	0.01	0.09	0.36	2.78	1.53	1.07	2.52	2.72	-10.11	-42.44
2	5	2	-1	0	0	0.93	0.01	0.09	0.36	2.78	1.56	1.09	2.53	2.72	-10.11	-42.44
-2	-5	2	0	1	0	0.93	0.01	0.09	0.36	2.79	1.55	1.07	2.56	2.72	-10.11	-42.45
8	1	5	0	0	0	0.93	0.01	0.09	0.36	2.79	1.5	0.99	2.56	2.72	-10.12	-42.45
-1	0	-11	1	-1	0	0.93	0.01	0.09	0.36	2.79	1.53	0.96	2.52	2.68	-10.14	-42.46
1	8	-7	0	0	0	0.93	0.01	0.09	0.36	2.77	1.57	0.98	2.51	2.67	-10.14	-42.46
6	-5	-2	0	1	0	0.93	0.01	0.09	0.36	2.76	1.56	0.97	2.56	2.67	-10.14	-42.46
-1	-1	-5	-1	0	-1	0.93	0.01	0.09	0.36	2.79	1.57	0.88	2.64	2.67	-10.14	-42.46
-7	-7	13	0	0	1	0.93	0.01	0.09	0.36	2.81	1.56	0.97	2.73	2.67	-10.14	-42.46
3	0	-4	0	0	-1	0.93	0.01	0.09	0.36	2.83	1.55	1.06	2.78	2.68	-10.14	-42.46
-6	4	3	0	0	1	0.93	0.01	0.09	0.36	2.86	1.65	1.05	2.78	2.68	-10.14	-42.46
0	-10	4	0	0	0	0.93	0.01	0.09	0.36	2.86	1.71	1.12	2.71	2.69	-10.14	-42.46
-5	4	18	2	-1	0	0.93	0.01	0.09	0.36	2.79	1.88	1.28	2.13	2.67	-10.21	-42.48
-3	17	10	0	1	0	0.93	0.01	0.09	0.36	2	1.98	1.38	1.86	2.65	-10.24	-42.47
7	-3	-19	0	0	-1	0.93	0.01	0.09	0.36	1.7	1.98	1.35	1.92	2.63	-10.27	-42.47
-4	11	-9	-1	0	0	0.93	0.01	0.09	0.36	1.85	1.99	1.42	2.01	2.62	-10.29	-42.46
4	4	-2	-1	0	0	0.93	0.01	0.09	0.36	2.1	1.98	1.38	2.2	2.62	-10.3	-42.46
-9	-2	-4	0	-1	1	0.93	0.01	0.09	0.36	2.3	1.95	1.27	2.43	2.62	-10.3	-42.46
3	2	8	0	0	0	0.93	0.01	0.09	0.36	2.46	1.91	1.14	2.51	2.62	-10.29	-42.46
3	-3	-2	0	1	-1	0.93	0.01	0.09	0.36	2.51	1.89	1.13	2.58	2.65	-10.28	-42.48
1	-2	6	0	0	1	0.93	0.01	0.09	0.36	2.55	1.84	1.12	2.61	2.66	-10.28	-42.48
-2	-1	-10	0	0	-1	0.93	0.01	0.09	0.36	2.61	1.81	1.13	2.64	2.67	-10.28	-42.49
-6	-6	-14	0	0	0	0.93	0.01	0.09	0.36	2.64	1.79	1.1	2.64	2.69	-10.28	-42.49
-1	5	15	0	-1	1	0.93	0.01	0.09	0.36	2.65	1.74	1.08	2.63	2.69	-10.27	-42.49
2	9	0	0	0	0	0.93	0.01	0.09	0.36	2.64	1.78	1.1	2.62	2.69	-10.28	-42.49
-5	-2	9	0	0	0	0.93	0.01	0.09	0.36	2.64	1.81	1.13	2.62	2.69	-10.28	-42.49
3	-9	-10	0	1	0	0.93	0.01	0.09	0.36	2.65	1.84	1.16	2.62	2.69	-10.27	-42.49
-8	-5	3	0	0	0	0.93	0.01	0.09	0.36	2.66	1.85	1.17	2.67	2.72	-10.29	-42.51
3	-1	-9	0	0	-1	0.93	0.01	0.09	0.36	2.67	1.85	1.17	2.69	2.72	-10.29	-42.51
5	-4	14	0	-1	1	0.93	0.01	0.09	0.36	2.7	1.83	1.12	2.72	2.72	-10.28	-42.51
-2	-3	-17	0	1	-1	0.93	0.01	0.09	0.36	2.76	1.74	1.09	2.78	2.72	-10.28	-42.51
5	9	9	0	-1	1	0.93	0.01	0.09	0.36	2.78	1.68	1.07	2.76	2.72	-10.28	-42.51
1	1	3	0	1	0	0.93	0.01	0.09	0.36	2.8	1.67	0.99	2.76	2.72	-10.28	-42.52
-8	-2	2	0	0	0	0.93	0.01	0.09	0.36	2.81	1.7	1.01	2.77	2.72	-10.28	-42.51
-7	-2	13	0	0	0	0.93	0.01	0.09	0.36	2.82	1.56	0.91	2.81	2.75	-10.28	-42.53
4	-3	-15	0	0	-1	0.93	0.01	0.09	0.36	1.29	1.29	0.84	2.83	2.77	-10.28	-42.54
1	-10	6	0	0	0	0.93	0.01	0.09	0.36	2.87	0.11	0.71	2.98	2.79	-10.28	-42.54
-2	3	3	0	0	0	0.93	0.01	0.09	0.36	2.98	0	0.3	3.02	2.81	-10.28	-42.55
5	1	14	-1	1	0	0.93	0.01	0.09	0.36	3.08	0	0	3.06	2.85	-10.28	-42.55
2	-3	58	-3	2	0	0.93	0.01	0.09	0.36	3.13	0	0	3.08	2.96	-10.29	-42.56
-3	-16	56	-7	5	0	0.93	0.01	0.09	0.36	3.14	0	0	3.08	3.26	-10.27	-42.6
-120	-306	4	-56	-35	132	0.87	-0.09	0.06	0.48	3.15	0	0	3.04	11.84	-0.99	-58.33
-668	-186	-282	7	11	-11	0.85	-0.09	0.05	0.51	3.15	0	0	2.99	12.26	0.7	-61.84
-670	12	-326	7	1	-17	0.84	-0.1	0.04	0.54	3.13	0	0	2.89	12.75	2.04	-64.95
-999	-128	-294	9	6	-24	0.82	-0.11	0.04	0.55	3.13	0	0	2.77	13.25	3.19	-67.46
-1040	-444	-131	6	8	-35	0.81	-0.12	0.04	0.57	3.14	0	0	3.13	13.95	4.09	-69.13
-905	-453	-116	12	10	-47	0.81	-0.13	0.04	0.57	3.13	0	0	2.79	14.95	4.67	-69.62
915	-386	291	11	-2	-28	0.81	-0.14	0.04	0.57	3.13	0	0	2.88	15.66	5	-68.94
10716	-15	4317	-62	-147	194	0.93	-0.18	0.09	0.3	3.14	0	0	2.97	23.49	-3.9	-35.95
1525	1750	-240	-28	-53	128	0.91	-0.18	0.05	0.36	3.15	0	0	2.96	21.28	2.34	-42.45
-7316	1012	-1954	23	13	29	0.88	-0.17	0.01	0.44	3.16	0	0	2.92	18.57	7.57	-51.94
-7747	-608	-2556	36	82	-112	0.85	-0.17	0	0.5	3.17	0	2.89	2.89	17.58	10.01	-59.7
-1447	-1320	-834	34	60	-110	0.83	-0.18	0	0.53	3.18	0	0	2.81	17.6	10.71	-63.86
1645	-939	157	14	29	-52	0.82	-0.18	0	0.55	3.17	0	0	2.81	17.63	10.83	-65.78
506	-402	473	10	31	-45	0.82	-0.18	0.01	0.55	3.16	0	0	2.83	18.37	10.27	-66.38
1256	-410	693	12	2	-23	0.82	-0.18	0.02	0.55	3.16	0	0	2.87	18.97	9.42	-65.89
11563	550	4533	-107	-144	182	0.94	-0.19	0.1	0.28	3.16	0	0	2.99	24.82	-4.67	-34.05
850	1815	430	-35	-81	112	0.92	-0.19	0.06	0.34	3.16	0	2.94	2.94	23.07	1.62	-40.27
-5023	1621	-1829	18	-36	61	0.89	-0.19	0.01	0.42	3.16	0	0	2.92	20.02	8.17	-49.55
-8559	-312	-3163	42	91	-89	0.85	-0.18	-0.01	0.49	3.17	0	0	2.86	17.87	11.86	-58.48
-3765	-1618	-1690	43	88	-138	0.83	-0.19	-0.02	0.53	3.17	0	0	3.17	17.57	12.98	-63.44
2351	-1290	297	18	37	-71	0.82	-0.19	-0.01	0.54	3.17	0	0	2.76	17.47	13.17	-65.27
2056	-593	605	3	27	-27	0.81	-0.19	-0.01	0.55	3.17	0	0	2.85	17.56	13	-65.86
5728	83	1918	-16	-20	4	0.95	-0.19	0.14	0.19	3.16	0	0	2.95	25.07	-11.79	-25.02
1326	-263	973	-21	-21	30	0.95	-0.19	0.14	0.2	3.17	0	0	2.99	25.08	-10.54	-25.71
2654	75	1037	-25	-54	70	0.95	-0.19	0.11	0.22	0	0	0	2.97	24.85	-7.55	-27.71
689	775	753	-34	-56	83	0.94	-0.2	0.08	0.27	3.17	0	2.99	2.99	24.24	-2.75	-32.08
-1314	1288	-419	-8	-49	58	0.92	-0.2	0.04	0.33	3.17	0	0	2.89	22.98	2.97	-38.58
-4700	616	-2120	17	11	6	0.9	-0.19	0.01	0.4	3.17	0	0	2.83	20.99	8.29	-46.31
-5471	-811	-2067	36	69	-85	0.87	-0.2	-0.01	0.45	0	0	0	3.17	19.85	11.21	-52.86
8855	-1105	2602	63	123	-197	0.94	-0.2	0.12	0.24	3.17	0	0	2.86	26.4	-7.22	-30.02
-1482	-547	-401	-12	-16	23	0.94	-0.2	0.12	0.24	3.16	0	0	2.89	25.94	-7.2	-29.73
-928	-326	-604	-8	-3	7	0.94	-0.2	0.11	0.24	3.16	0	0	2.84	25.77	-6.96	-29.85
-116	-101	214	-15	-12	14	0.94	-0.2	0.11	0.24	3.16	0	0	2.96	25.68	-6.29	-30.26
839	-163	-181	-4	-13	21	0.94	-0.2	0.1	0.25	3.15	0	0	2.99	25.61	-5.09	-31.09
212	-32	-755	6	-23	29	0.94	-0.2	0.09	0.27	3.12	0	0	2.99	25.15	-3.39	-32.66
-2064	85	-876	23	-10	12	0.93	-0.2	0.08	0.29	3.09	0	0	2.97	24.16	-1.8	-34.9
-840	38	-486	12	14	-26	0.93	-0.19	0.07	0.31	3.02	0	0	3	23.01	-0.94	-36.84
1156	3228	2545	-17	52	-58	0.92	0.01	0.09	0.37	3	0	0.55	2.52	3.47	-10.34	-44.2
176	-101	-314	0	-1	1	0.92	0.01	0.09	0.37	2.7	0.81	0.8	2.52	3.36	-10.33	-44.18
87	-38	-163	-1	1	0	0.92	0.01	0.09	0.37	2.7	0.99	1.04	2.37	3.28	-10.32	-44.16
33	-20	-94	-2	1	0	0.92	0.01	0.09	0.37	2.6	0.94	1.07	2.48	3.25	-10.31	-44.16
12	16	-34	0	-1	0	0.92	0.01	0.09	0.37	2.63	0.58	1.03	2.5	3.23	-10.26	-44.15
27	2	24	1	0	0	0.92	0.01	0.09	0.37	2.63	0.2	1.06	2.63	3.18	-10.24	-44.15
11	-13	-34	0	1	0	0.92	0.01	0.09	0.37	2.63	0.28	1.19	2.56	3.15	-10.24	-44.15
-1	8	-42	-1	-1	-1	0.92	0.01	0.09	0.37	2.71	0.33	1.3	2.85	3.05	-10.3	-44.16
6	-4	11	0	0	1	0.92	0.01	0.09	0.37	2.85	1.32	1.32	2.85	3.02	-10.27	-44.15
8	-3	-1	0	0	0	0.92	0.01	0.09	0.37	2.93	0.44	1.4	2.89	3.01	-10.23	-44.15
3	-5	0	0	0	0	0.92	0.01	0.09	0.37	2.95	0.56	1.35	2.84	2.99	-10.18	-44.15
10	-4	-4	0	0	0	0.92	0.01	0.09	0.37	2.95	1.4	2.79	2.79	2.96	-10.13	-44.15
