# Supplementary material for: Image Generation for 2D-CNN Using Time-Series Signal Features from Foot Gesture Applied to Select Cobot Operating Mode
Source: Sensors (Basel). 2021 Aug 26;21(17):5743. doi: 10.3390/s21175743 (PMC8434500; doi:10.3390/s21175743)
Supplement: Supplementary file 1 [file sensors-21-05743-s001.zip › data_fadwa/Cigarette crush with the heel/cch38.xlsx]

## Sheet: earriere5
3	4	10	-1	0	-1	0.05	0.08	-0.04	-0.99	3.06	1.71	1.96	2.86	4.42	9.57	174.41
-1	-1	-11	1	1	0	0.05	0.08	-0.04	-0.99	3.05	1.7	1.93	2.86	4.42	9.58	174.41
1	-2	5	0	0	0	0.05	0.08	-0.04	-0.99	3.05	1.7	1.92	3.05	4.42	9.58	174.41
-3	2	-5	0	-1	0	0.05	0.08	-0.04	-0.99	3.05	1.66	1.93	2.85	4.45	9.63	174.41
3	-2	-3	0	0	0	0.05	0.08	-0.04	-0.99	3.05	1.65	1.93	2.85	4.46	9.63	174.41
-10	-2	-8	0	0	1	0.05	0.08	-0.04	-0.99	3.05	1.69	1.94	2.85	4.46	9.63	174.41
-9	-5	2	0	0	0	0.05	0.08	-0.04	-0.99	3.05	1.7	1.94	2.85	4.46	9.63	174.41
9	2	16	0	0	-1	0.05	0.08	-0.04	-0.99	3.05	1.71	1.94	2.85	4.46	9.62	174.41
0	2	2	0	1	0	0.05	0.08	-0.04	-0.99	3.05	1.71	1.95	2.85	4.46	9.62	174.41
-1	-6	6	-1	0	0	0.05	0.08	-0.04	-0.99	3.05	1.71	1.95	2.85	4.46	9.62	174.41
-2	5	-14	0	-1	1	0.05	0.08	-0.04	-0.99	3.05	1.74	1.96	2.86	4.45	9.63	174.4
8	-3	-2	0	0	-1	0.05	0.08	-0.04	-0.99	3.05	1.76	1.97	3.06	4.45	9.63	174.4
-5	2	-9	0	0	1	0.05	0.08	-0.04	-0.99	3.06	1.8	1.98	2.9	4.45	9.62	174.4
4	3	6	0	0	0	0.05	0.08	-0.04	-0.99	3.07	1.87	2	2.92	4.44	9.61	174.4
-7	1	9	0	0	0	0.05	0.08	-0.04	-0.99	3.08	2	2.04	2.93	4.44	9.6	174.4
0	-2	-2	0	0	0	0.05	0.08	-0.04	-0.99	3.09	2.04	2.06	2.94	4.43	9.57	174.39
1	1	-2	0	-1	0	0.05	0.08	-0.04	-0.99	3.09	2.03	2.1	2.95	4.42	9.54	174.39
20438	14922	-11777	-59	19460	-32608	0	0	0	0	3.09	2.05	2.14	2.96	-180	0	-180
-20397	-14933	11786	59	-19459	32607	0.05	0.08	-0.04	-0.99	3.1	2.1	2.14	2.98	4.36	9.34	174.36
-3	-1	3	0	0	1	0.05	0.08	-0.04	-0.99	3.1	2.14	2.14	2.99	4.36	9.33	174.36
3	-1	-4	0	0	0	0.05	0.08	-0.04	-0.99	3.11	2.18	2.14	2.99	4.36	9.31	174.36
-1	-1	0	0	0	0	0.05	0.08	-0.04	-0.99	3.11	2.16	2.14	2.99	4.35	9.29	174.36
9	-2	4	0	0	0	0.05	0.08	-0.04	-0.99	3.11	2.15	2.14	2.99	4.36	9.28	174.36
5	-2	3	0	0	0	0.05	0.08	-0.04	-0.99	3.11	2.13	2.14	2.99	4.36	9.26	174.35
2	7	2	0	0	0	0.05	0.08	-0.04	-0.99	3.11	2.14	2.15	2.99	4.36	9.26	174.35
-13	-2	-33	0	0	0	0.05	0.08	-0.04	-0.99	3.11	2.16	2.15	2.99	4.35	9.29	174.35
9	-3	0	0	0	-1	0.05	0.08	-0.04	-0.99	3.11	2.15	2.15	3.11	4.35	9.29	174.35
2	-3	3	0	0	0	0.05	0.08	-0.04	-0.99	3.11	2.13	2.15	2.98	4.35	9.29	174.35
-4	2	21	1	1	0	0.05	0.08	-0.04	-0.99	3.11	2.1	2.14	2.97	4.35	9.29	174.35
0	0	-4	0	0	0	0.05	0.08	-0.04	-0.99	3.1	2.1	2.14	2.96	4.36	9.3	174.36
-3	-1	-6	0	0	1	0.05	0.08	-0.04	-0.99	3.1	2.09	2.12	2.96	4.36	9.31	174.36
3	-2	6	0	0	-1	0.05	0.08	-0.04	-0.99	3.09	2.08	2.08	2.95	4.36	9.32	174.36
0	11	1	0	-1	1	0.05	0.08	-0.04	-0.99	3.09	2.07	1.98	3.07	4.41	9.25	174.34
8	1	-3	0	0	0	0.05	0.08	-0.04	-0.99	3.07	2.05	1.96	2.91	4.42	9.23	174.34
0	-4	1	0	1	0	0.05	0.08	-0.04	-0.99	3.06	2.01	1.94	2.9	4.43	9.22	174.34
0	0	-1	0	0	0	0.05	0.08	-0.04	-0.99	3.05	1.91	1.93	2.88	4.43	9.23	174.34
-5	5	-1	0	0	0	0.05	0.08	-0.04	-0.99	3.04	1.88	1.9	2.87	4.43	9.23	174.33
9	6	24	0	0	0	0.05	0.08	-0.04	-0.99	3.03	1.91	1.87	2.87	4.44	9.24	174.33
-3	-1	0	0	0	0	0.05	0.08	-0.04	-0.99	3.03	1.88	1.85	2.86	4.45	9.25	174.33
1	6	-11	0	0	0	0.05	0.08	-0.04	-0.99	3.02	1.92	1.85	2.86	4.45	9.25	174.33
-8	-3	-10	-1	-1	0	0.05	0.08	-0.04	-0.99	3.02	1.95	1.87	2.86	4.49	9.28	174.32
6	-4	-11	1	0	0	0.05	0.08	-0.04	-0.99	3.02	1.96	1.86	2.87	4.49	9.28	174.32
-13	-1	10	-1	0	0	0.05	0.08	-0.04	-0.99	3.03	1.97	1.85	2.86	4.49	9.27	174.31
-4	0	11	0	0	0	0.05	0.08	-0.04	-0.99	3.02	1.87	1.84	2.86	4.49	9.27	174.31
3	-5	-5	0	0	0	0.05	0.08	-0.04	-0.99	3.02	1.88	1.86	2.86	4.48	9.27	174.31
8	4	3	1	0	0	0.05	0.08	-0.04	-0.99	3.02	1.91	1.85	2.86	4.48	9.26	174.31
3	3	-10	0	0	-1	0.05	0.08	-0.04	-0.99	3.02	1.92	1.85	2.87	4.49	9.25	174.31
5	-3	11	-1	0	1	0.05	0.08	-0.04	-0.99	3.02	1.93	1.85	2.87	4.47	9.22	174.3
-4	14	-9	0	0	-1	0.05	0.08	-0.04	-0.99	3.03	1.94	1.87	2.87	4.47	9.22	174.3
-1	-5	-9	1	0	1	0.05	0.08	-0.04	-0.99	3.03	1.94	1.88	2.88	4.47	9.22	174.3
10	4	13	-1	0	0	0.05	0.08	-0.04	-0.99	3.03	1.96	1.89	2.88	4.47	9.21	174.3
5	4	4	0	1	0	0.05	0.08	-0.04	-0.99	3.03	1.97	1.89	2.88	4.47	9.21	174.3
-8	-8	-5	0	0	-1	0.05	0.08	-0.04	-0.99	3.03	1.98	1.88	2.88	4.47	9.21	174.3
10	2	0	0	-1	1	0.05	0.08	-0.04	-0.99	3.03	2	1.87	2.88	4.47	9.21	174.3
4	-12	-3	0	1	0	0.05	0.08	-0.04	-0.99	3.04	2	1.87	2.89	4.47	9.17	174.29
-15	-3	-5	0	0	0	0.05	0.08	-0.04	-0.99	3.04	2	2.89	2.89	4.47	9.17	174.28
2	4	12	1	0	0	0.05	0.08	-0.04	-0.99	3.03	2	1.89	2.88	4.47	9.18	174.28
3	0	-13	0	-1	0	0.05	0.08	-0.04	-0.99	3.03	2	1.88	2.89	4.47	9.18	174.28
4	2	-3	-1	1	0	0.05	0.08	-0.04	-0.99	3.03	2.01	1.87	3.03	4.47	9.18	174.28
9	7	4	0	0	0	0.05	0.08	-0.04	-0.99	3.03	2	1.87	2.89	4.47	9.18	174.28
-9	1	-4	1	-1	0	0.05	0.08	-0.04	-0.99	2	2	1.87	2.89	4.47	9.18	174.28
-10016	-18828	-15886	-61	-17739	25969	0	0	0	0	3.03	2	1.87	2.89	180	0	180
10007	18827	15893	61	17739	-25969	0.05	0.08	-0.04	-0.99	3.04	2	1.87	2.89	4.46	9.18	174.27
10	-8	-6	-1	1	0	0.05	0.08	-0.04	-0.99	3.04	2.01	1.89	2.89	4.46	9.18	174.27
-8	-3	8	1	0	-1	0.05	0.08	-0.04	-0.99	1.97	1.97	1.86	3.05	4.46	9.18	174.27
-3	4	9	0	0	1	0.05	0.08	-0.04	-0.99	3.05	1.79	1.76	2.94	4.46	9.18	174.27
-1	2	-8	-1	-1	-1	0.05	0.08	-0.04	-0.99	3.08	0.56	1.56	2.99	4.45	9.18	174.27
7	7	9	0	1	1	0.05	0.08	-0.04	-0.99	3.1	0	1.45	3.02	4.45	9.18	174.27
5	-13	-2	0	0	0	0.05	0.08	-0.04	-0.99	3.12	0	1.36	3.04	4.44	9.19	174.26
-125	-45	60	-7	8	-1	0.05	0.09	-0.04	-0.99	3.13	0	0.49	3.15	3.82	10.08	174.22
-17	-22	2	-4	1	-1	0.05	0.09	-0.04	-0.99	3.15	0.01	3.08	3.08	3.51	10.31	174.19
-38	-23	14	-3	1	0	0.05	0.09	-0.03	-0.99	3.16	0	0.01	3.09	3.1	10.55	174.16
-32	-50	3	-3	3	0	0.05	0.09	-0.03	-0.99	3.17	0	0.01	3.09	2.58	10.86	174.1
-63	-46	-59	-3	3	0	0.05	0.1	-0.02	-0.99	3.17	0	0.01	3.17	1.95	11.25	174.04
-63	-99	9	-3	1	-1	0.05	0.1	-0.02	-0.99	3.17	0	0.01	3.05	1.32	11.66	173.98
-83	-56	303	-7	-1	-1	0.05	0.1	-0.01	-0.99	3.16	0	0	3.02	0.5	12.05	173.89
-2652	-1502	-1360	10	-16	77	0.31	0.03	0.11	-0.95	3.16	0	2.88	2.88	-13.28	-1.09	144.28
-1848	-350	-163	12	28	-65	0.31	0.04	0.12	-0.94	3.17	0	0	1.91	-14.4	-0.28	143.17
1598	-166	787	15	3	-38	0.31	0.05	0.12	-0.94	3.17	0	0.01	1.78	-15.09	0.75	143.71
-241	-164	-12	-7	47	-25	0.3	0.06	0.13	-0.94	3.17	0	0.01	3.17	-16.2	2.33	144.84
-2509	-188	-658	3	19	-58	0.27	0.09	0.14	-0.95	3.17	0	0.01	2.48	-18.12	5	147
-1584	626	-1074	24	46	-86	0.23	0.12	0.15	-0.95	3.17	0	0.01	2.58	-20.07	9.07	151.2
945	1018	373	31	30	-63	0.17	0.16	0.15	-0.96	3.17	0	0.01	2.69	-21.08	14.52	157.55
5893	-1435	1469	-63	-180	277	-0.07	0.17	0.1	-0.98	3.17	0	0	2.87	-11.04	20.84	-173.44
868	42	616	-11	-17	13	-0.07	0.17	0.11	-0.98	3.17	0	2.95	2.95	-11.43	20.29	-174.16
2342	155	1200	-16	-28	41	-0.05	0.16	0.11	-0.98	3.17	0	0	2.94	-12.25	18.65	-175.77
2180	508	1236	-30	-44	73	-0.02	0.13	0.12	-0.98	3.17	0	0	2.92	-13.64	15.6	-179.18
984	1081	537	-22	-54	81	0.03	0.1	0.13	-0.99	3.17	0	0	3.18	-15.33	10.96	175.17
-2322	1226	-1019	0	-30	51	0.1	0.06	0.14	-0.98	3.18	0	0	2.56	-16.48	5.53	167.72
-4755	38	-1707	23	26	-21	0.17	0.03	0.14	-0.97	3.18	0	0	2.67	-16.85	1.05	160.02
-4094	-1367	-1873	32	66	-87	0.22	0.02	0.15	-0.96	3.18	0	0	2.69	-17.06	-1.27	154.06
7085	-609	2228	83	169	-285	-0.05	0.16	0.13	-0.98	3.18	0	0.01	2.84	-14	19.57	-176.57
916	-4	688	-20	-38	54	-0.07	0.17	0.12	-0.98	3.18	0	0.01	2.82	-12.44	20.44	-173.58
-591	-375	-427	-14	-15	38	-0.09	0.17	0.11	-0.98	3.18	0	2.92	2.92	-11.53	20.83	-172.12
-960	-353	-758	-2	-4	18	-0.09	0.18	0.11	-0.97	3.18	0	0	3.01	-10.87	21.31	-171.45
-663	-128	-242	-2	-5	14	-0.09	0.18	0.1	-0.97	3.19	0	0	3.01	-10.25	21.71	-171.2
-551	-46	137	-18	-14	7	-0.09	0.18	0.1	-0.97	3.18	0	0	3	-10.02	21.91	-171.4
595	-20	257	-23	-31	19	-0.08	0.18	0.1	-0.98	3.19	0	0	2.99	-10.52	21.38	-172.2
-2008	-459	-680	27	38	-57	0.26	0.04	0.14	-0.95	3.19	0.01	0	2.84	-16.81	-0.09	149.64
-969	-196	-45	-1	5	-20	0.25	0.04	0.14	-0.96	3.19	0	0	2.79	-17.11	0.44	150.54
-3398	-812	-1396	7	28	-66	0.23	0.05	0.15	-0.96	3.19	0	0	2.72	-18.06	2.05	152.63
-370	484	-556	15	47	-88	0.19	0.07	0.15	-0.97	3.19	0	0.01	2.79	-19.09	4.87	157.1
2108	1585	1138	25	52	-45	0.13	0.1	0.15	-0.97	3.19	0	0.01	3.19	-19.29	9.03	163.41
4059	1465	956	2	-35	28	0.07	0.12	0.15	-0.98	3.19	0	0	2.93	-18.08	12.37	170.09
1732	-99	478	4	-16	54	0.02	0.13	0.14	-0.98	3.19	0	0	2.95	-16.54	14.92	175.62
193	-528	264	-9	-26	37	-0.02	0.14	0.13	-0.98	3.18	0	0	2.92	-15.01	16.73	179.94
-5575	-2176	-2482	-37	-85	157	0.2	0.02	0.17	-0.96	3.18	0	0	2.85	-19.17	-1.49	156.4
705	-160	303	13	34	-36	0.21	0.03	0.16	-0.96	3.18	0	0.01	2.74	-18.99	-0.99	156
1305	8	716	5	3	-17	0.2	0.03	0.16	-0.97	3.18	0	0	2.78	-18.61	-0.13	156.42
252	-23	307	-6	5	-11	0.19	0.04	0.16	-0.97	3.18	0	0	2.76	-18.39	0.85	157.15
-526	-291	-340	2	4	-21	0.18	0.05	0.15	-0.97	3.17	0	0.01	2.75	-18.33	2.05	158.35
998	326	466	-10	-2	-16	0.17	0.05	0.15	-0.97	3.18	0	0.01	3.17	-18.27	3.02	160.15
1600	373	270	-3	-13	13	0.15	0.05	0.15	-0.98	3.17	0	0.01	2.67	-18.05	3.42	161.97
-1132	679	176	-18	-13	59	-0.09	0.21	0.09	-0.97	3.17	0	0	2.68	-8.94	24.59	-170.76
-352	-150	-448	2	-8	2	-0.09	0.21	0.09	-0.97	3.17	0	0.01	2.83	-9.17	24.54	-170.94
206	-69	-34	-11	-20	11	-0.09	0.2	0.1	-0.97	3.17	0	0	2.86	-9.69	23.97	-171.44
229	-22	345	-7	-14	11	-0.08	0.19	0.1	-0.97	3.17	0	0	2.85	-10.54	22.92	-172.4
224	-6	206	3	-5	13	-0.07	0.18	0.11	-0.98	3.17	0	0	3.15	-11.38	21.54	-173.66
-26	49	-67	-4	-9	9	-0.06	0.17	0.11	-0.98	3.15	0	0	3.04	-12.24	20.03	-175.21
-830	-58	-586	2	2	3	-0.04	0.16	0.12	-0.98	3.14	0	0.01	3.01	-13.08	18.57	-176.97
2720	33607	-31778	-22	10353	386	0	0	0	0	3.12	0	1.11	3.02	-180	0	-180
-1699	-31208	32695	52	-10305	-437	0.02	0.09	-0.04	-0.99	3.08	0.05	1.5	2.96	4.33	10.36	177.73
82	-10	-241	-2	2	0	0.02	0.09	-0.04	-0.99	3.04	0.83	1.65	2.93	4.46	10.26	177.75
40	14	-129	-1	0	0	0.02	0.09	-0.04	-1	3.03	1.24	1.68	2.91	4.54	10.17	177.76
29	19	-29	-1	-1	0	0.02	0.09	-0.04	-1	3.02	1.42	1.66	2.92	4.59	10.05	177.76
35	9	-18	-1	2	0	0.02	0.09	-0.04	-1	3.02	1.59	1.63	2.92	4.62	9.96	177.76
6	-7	-37	0	1	0	0.02	0.09	-0.04	-1	3.01	1.67	1.63	2.91	4.64	9.91	177.76
6	3	-31	-1	-1	0	0.02	0.08	-0.04	-1	3	1.76	1.66	2.84	4.65	9.85	177.76
108	-11	-2	2	1	0	0.02	0.08	-0.04	-1	2.96	1.82	1.82	2.65	4.72	9.12	177.7
16	7	7	-1	-1	0	0.02	0.08	-0.04	-1	2.84	1.72	1.89	2.61	4.75	9.07	177.7
4	1	-17	0	1	0	0.02	0.08	-0.04	-1	2.82	1.66	1.86	2.64	4.78	9.01	177.71
2	1	9	0	0	0	0.02	0.08	-0.04	-1	2.82	1.59	2.62	2.62	4.8	8.97	177.71
5	-5	3	0	0	0	0.02	0.08	-0.04	-1	2.81	1.7	2.02	2.6	4.8	8.93	177.71
12	13	13	0	0	0	0.02	0.08	-0.04	-1	2.78	1.8	2.07	2.6	4.82	8.89	177.71
14	-3	13	0	0	0	0.02	0.08	-0.04	-1	2.73	1.97	2.13	2.82	4.83	8.84	177.71
55	10	-9	-2	-1	0	0.02	0.07	-0.04	-1	2.82	2.36	2.18	2.84	4.85	8.33	177.64
13	2	-16	0	1	0	0.02	0.07	-0.04	-1	2.91	2.56	2.24	2.85	4.82	8.28	177.63
-2	-5	3	0	-1	0	0.02	0.07	-0.04	-1	2.89	2.61	2.84	2.84	4.79	8.22	177.61
6	-2	12	0	0	0	0.02	0.07	-0.04	-1	2.86	2.65	2.28	2.78	4.77	8.15	177.6
10	-7	16	1	1	0	0.02	0.07	-0.04	-1	2.81	2.67	2.27	2.69	4.75	8.1	177.58
15	-1	8	0	1	0	0.02	0.07	-0.04	-1	2.71	2.68	2.25	2.67	4.74	8.05	177.57
-1	-5	0	0	0	0	0.02	0.07	-0.04	-1	2.67	2.71	2.25	2.63	4.73	8.05	177.56
2	-4	-6	0	0	0	0.02	0.07	-0.04	-1	2.55	2.69	2.22	2.65	4.73	8.04	177.55
7	1	-11	1	1	0	0.02	0.07	-0.04	-1	2.56	2.68	2.21	2.66	4.79	8.15	177.51
-10	3	-1	0	1	-1	0.02	0.07	-0.04	-1	2.59	2.67	2.2	2.69	4.79	8.18	177.51
-3	0	-16	0	-1	0	0.02	0.07	-0.04	-1	2.63	2.68	2.19	2.68	4.8	8.2	177.52
-5	0	-1	-1	0	0	0.02	0.07	-0.04	-1	2.64	2.67	2.19	2.71	4.8	8.21	177.52
-5	1	7	0	0	1	0.02	0.07	-0.04	-1	2.66	2.65	2.18	2.72	4.8	8.22	177.52
7	0	2	1	0	-1	0.02	0.07	-0.04	-1	2.66	2.64	2.16	2.72	4.8	8.23	177.52
-2	-6	-5	0	0	1	0.02	0.07	-0.04	-1	2.61	2.61	2.14	2.7	4.8	8.23	177.51
-34	8	6	0	0	-1	0.02	0.07	-0.04	-1	2.7	2.43	2.09	2.73	4.86	8.33	177.51
16	6	10	0	0	0	0.02	0.07	-0.04	-1	2.74	2.32	2.01	2.71	4.88	8.33	177.51
-7	12	-4	0	0	0	0.02	0.07	-0.04	-1	2.77	2.15	1.94	2.68	4.9	8.34	177.52
-4	-5	0	0	0	0	0.02	0.07	-0.04	-1	2.77	2.02	1.89	2.7	4.93	8.34	177.52
5	-1	-2	0	0	0	0.02	0.07	-0.04	-1	2.81	2.02	1.84	2.72	4.94	8.36	177.53
-6	-4	8	0	0	0	0.02	0.07	-0.04	-1	2.83	2	1.78	2.73	4.96	8.37	177.53
-9	2	-6	0	0	0	0.02	0.07	-0.04	-1	2.83	2.03	1.77	2.74	4.98	8.39	177.54
-22475	-28689	-32643	31999	10495	-31650	0.02	0.07	0.52	-0.48	2.83	1.99	1.8	2.74	-136.46	2.56	174.32
22482	28702	32626	-31999	-10494	31650	0.02	0.07	-0.05	-1	2.83	1.81	1.81	2.72	5.02	8.41	177.53
2	2	-3	0	0	0	0.02	0.07	-0.05	-1	2.82	1.87	1.83	2.7	5.02	8.43	177.53
-10	-2	2	0	0	0	0.02	0.07	-0.05	-1	2.82	1.86	1.83	2.69	5.03	8.47	177.54
-6	5	3	0	0	0	0.02	0.07	-0.05	-1	2.83	1.81	1.81	2.7	5.03	8.51	177.54
-3	-2	7	0	0	0	0.02	0.07	-0.05	-1	2.84	1.74	1.81	2.71	5.04	8.54	177.54
-9	2	-4	0	0	0	0.02	0.07	-0.05	-1	2.85	1.72	1.76	2.71	5.04	8.58	177.54
-10	-3	0	0	0	0	0.02	0.07	-0.05	-1	2.86	1.72	1.72	2.86	5.04	8.61	177.54
-4	7	-6	0	-2	1	0.02	0.07	-0.05	-1	2.86	1.73	1.69	2.69	5.07	8.64	177.55
5	-2	7	0	0	-1	0.02	0.07	-0.05	-1	2.87	1.66	1.69	2.68	5.07	8.63	177.55
2	-1	-1	0	0	0	0.02	0.07	-0.05	-1	2.88	1.66	1.68	2.7	5.07	8.63	177.55
-5	8	-6	0	0	1	0.02	0.07	-0.05	-1	2.89	1.72	1.72	2.73	5.08	8.62	177.55
0	1	2	0	0	0	0.02	0.07	-0.05	-1	2.9	1.72	1.72	2.75	5.08	8.62	177.55
-5	5	3	-1	1	-1	0.02	0.07	-0.05	-1	2.91	1.76	1.72	2.77	5.08	8.62	177.55
6	-13	16	1	-1	1	0.02	0.07	-0.05	-1	2.91	1.82	1.72	2.78	5.08	8.62	177.55
13	-6	-16	0	1	0	0.02	0.07	-0.05	-1	2.92	1.8	1.71	2.78	5.05	8.53	177.53
-3	0	3	0	0	0	0.02	0.07	-0.05	-1	1.77	1.77	1.69	2.78	5.05	8.54	177.53
0	-5	-1	0	0	-1	0.02	0.07	-0.05	-1	2.91	1.72	1.67	2.77	5.05	8.55	177.53
5	11	1	0	0	0	0.02	0.07	-0.05	-1	2.91	1.63	2.77	2.77	5.06	8.56	177.53
3	-2	-6	0	0	0	0.02	0.07	-0.05	-1	2.91	1.59	1.67	2.76	5.06	8.56	177.53
-4	1	7	0	0	1	0.02	0.07	-0.05	-1	2.91	1.6	1.68	2.76	5.06	8.57	177.53
-4	3	-6	0	0	0	0.02	0.07	-0.05	-1	2.91	1.69	1.69	2.91	5.06	8.58	177.52
8346	-10477	-24491	-4096	14335	-22529	0.02	0.07	-0.05	-1	2.91	1.64	1.69	2.77	5.06	8.58	177.52
-8358	10468	24498	4095	-14336	22528	0.02	0.07	-0.05	-1	2.92	1.66	1.68	2.77	5.07	8.63	177.53
-12	6	-4	0	1	0	0.02	0.07	-0.05	-1	2.92	1.68	1.68	2.78	5.07	8.63	177.53
7	-1	8	0	0	1	0.02	0.07	-0.05	-1	2.92	1.72	1.68	2.78	5.07	8.64	177.53
3	-5	-6	0	0	0	0.02	0.07	-0.05	-1	2.92	1.73	1.69	2.78	5.06	8.63	177.52
5	0	6	0	-1	-1	0.02	0.07	-0.05	-1	2.93	1.72	1.69	2.78	5.06	8.64	177.52
3	10	-1	1	1	0	0.02	0.07	-0.05	-1	2.93	1.73	1.69	2.79	5.06	8.63	177.52
-6	-6	-22	-1	0	1	0.02	0.07	-0.05	-1	2.93	1.73	1.69	2.79	5.06	8.64	177.52
-6	1	-4	0	-1	0	0.02	0.07	-0.05	-1	2.93	1.68	1.68	2.8	5.06	8.63	177.51
10	2	15	0	0	-1	0.02	0.07	-0.05	-1	2.93	1.74	1.67	2.81	5.06	8.62	177.51
-6	-4	15	0	0	1	0.02	0.07	-0.05	-1	2.93	1.75	1.65	2.82	5.06	8.61	177.51
-6	-6	-16	1	0	0	0.02	0.07	-0.05	-1	2.93	1.75	1.63	2.82	5.06	8.61	177.51
10	-3	13	-1	0	0	0.03	0.07	-0.05	-1	2.93	1.75	2.82	2.82	5.06	8.6	177.5
3	5	-15	0	0	-1	0.03	0.07	-0.05	-1	2.93	1.74	1.65	2.83	5.06	8.59	177.5
3	-7	0	0	0	0	0.03	0.07	-0.05	-1	2.94	1.77	1.66	2.83	5.05	8.58	177.5
-2	19	7	1	1	0	0.03	0.07	-0.05	-1	2.94	1.77	1.69	2.82	5.06	8.57	177.49
6	-6	4	-1	0	0	0.03	0.07	-0.05	-1	2.94	1.74	1.69	2.82	5.06	8.58	177.49
1	2	4	1	0	0	0.03	0.07	-0.05	-1	2.94	1.69	1.69	2.82	5.07	8.58	177.49
-3	9	-12	-1	0	0	0.03	0.07	-0.05	-1	2.94	1.71	1.69	2.82	5.07	8.58	177.49
7	-6	1	1	0	0	0.03	0.07	-0.05	-1	2.93	1.73	1.69	2.82	5.07	8.59	177.5
-2	6	2	-1	0	1	0.03	0.07	-0.05	-1	2.93	1.72	1.71	2.82	5.07	8.59	177.5
-6	-4	2	1	0	-1	0.03	0.07	-0.05	-1	2.94	1.7	1.71	2.82	5.07	8.59	177.5
6	-1	-7	0	0	1	0.03	0.07	-0.05	-1	2.94	1.66	2.82	2.82	5.08	8.59	177.5
-9	-7	-2	0	0	-1	0.03	0.07	-0.05	-1	2.94	1.68	2.82	2.82	5.08	8.61	177.48
1	-3	-4	0	-1	1	0.03	0.07	-0.05	-1	2.94	1.7	1.68	2.82	5.08	8.61	177.48
-4	-2	6	0	0	-1	0.03	0.07	-0.05	-1	2.94	1.59	1.66	2.82	5.08	8.61	177.48
-1	4	10	0	1	0	0.03	0.07	-0.05	-1	2.94	1.57	1.64	2.81	5.08	8.61	177.48
0	4	3	0	-1	1	0.03	0.07	-0.05	-1	2.93	1.54	1.62	2.8	5.08	8.61	177.48
2	-4	-11	0	0	0	0.03	0.07	-0.05	-1	2.93	1.53	1.64	2.8	5.08	8.61	177.48
