# Supplementary material for: Image Generation for 2D-CNN Using Time-Series Signal Features from Foot Gesture Applied to Select Cobot Operating Mode
Source: Sensors (Basel). 2021 Aug 26;21(17):5743. doi: 10.3390/s21175743 (PMC8434500; doi:10.3390/s21175743)
Supplement: Supplementary file 1 [file sensors-21-05743-s001.zip › data_fadwa/Cigarette crush with the heel/cch39.xlsx]

## Sheet: earriere6
-1	0	-13	0	0	0	0.92	0.01	0.08	0.38	2.62	1.45	2.74	2.6	2.64	-9.24	-44.47
5	8	-14	0	1	0	0.92	0.01	0.08	0.38	2.6	1.48	0.76	2.76	2.62	-9.22	-44.46
6	7	0	-1	0	0	0.92	0.01	0.08	0.38	2.6	1.48	0.76	2.79	2.61	-9.21	-44.46
10	-2	13	0	0	0	0.92	0.01	0.08	0.38	2.65	1.44	0.77	2.69	2.59	-9.2	-44.46
6	7	11	0	0	0	0.92	0.01	0.08	0.38	2.69	0.8	0.8	2.83	2.59	-9.19	-44.47
7	-1	-9	0	0	0	0.92	0.01	0.08	0.38	2.72	1.36	0.92	2.86	2.57	-9.17	-44.47
5	-27	4	-1	0	0	0.92	0.01	0.08	0.38	2.77	1.46	0.99	2.93	2.65	-9.05	-44.49
-3	-16	-9	0	-1	0	0.92	0.01	0.08	0.38	2.86	1.68	0.99	2.98	2.66	-9	-44.5
4	7	8	0	-1	0	0.92	0.01	0.08	0.38	2.91	1.9	1.13	3.01	2.65	-8.93	-44.5
3	-1	10	0	0	0	0.92	0.01	0.08	0.38	2.94	2.13	1.2	3.03	2.64	-8.85	-44.51
14	-8	-12	0	1	0	0.92	0.01	0.08	0.38	2.97	2.17	1.41	3.04	2.65	-8.78	-44.52
11	-12	-13	-1	-1	0	0.92	0.01	0.08	0.38	2.99	2.16	1.48	3.02	2.65	-8.71	-44.53
3	6	14	1	0	0	0.92	0.01	0.08	0.38	3.02	2.25	1.59	3.06	2.64	-8.63	-44.53
-17662	1198	-34555	-57	-31610	-24654	0	0	0	0	3.04	2.27	1.68	3.06	-180	0	-180
17686	-1237	34561	58	31613	24654	0.92	0.01	0.08	0.38	3.04	2.18	1.66	3.06	2.72	-8.45	-44.58
3	-5	-6	1	0	0	0.92	0.01	0.08	0.38	3.05	2.2	1.67	3.05	2.74	-8.47	-44.58
-14	7	4	0	0	-1	0.92	0.01	0.08	0.38	3.05	2.19	1.66	3.05	2.76	-8.49	-44.57
4	0	4	0	0	1	0.92	0.01	0.08	0.38	3.05	2.2	1.71	3.05	2.78	-8.51	-44.58
-6	-4	-5	0	0	0	0.92	0.01	0.08	0.38	3.05	2.2	1.7	3.05	2.79	-8.53	-44.58
-12	-5	12	0	0	0	0.92	0.01	0.08	0.38	3.05	2.2	1.71	3.05	2.8	-8.55	-44.58
2	-2	-7	0	0	-1	0.92	0.01	0.08	0.38	3.05	2.19	1.72	3.05	2.82	-8.56	-44.59
-1	16	-10	0	-1	1	0.92	0.01	0.08	0.38	3.05	2.19	1.71	3.05	2.78	-8.53	-44.6
0	-9	-5	0	0	0	0.92	0.01	0.08	0.38	3.05	2.21	1.72	3.05	2.77	-8.54	-44.6
-5	6	-1	0	0	0	0.92	0.01	0.08	0.38	3.05	2.21	1.71	3.05	2.77	-8.54	-44.6
5	-5	10	0	0	0	0.92	0.01	0.08	0.38	3.05	2.21	1.71	3.05	2.76	-8.53	-44.6
8	4	1	0	0	0	0.92	0.01	0.08	0.38	3.05	2.21	1.7	3.05	2.76	-8.53	-44.6
7	-1	6	-1	0	0	0.92	0.01	0.08	0.38	3.04	2.18	1.6	3.05	2.75	-8.53	-44.6
-5	5	10	0	0	0	0.92	0.01	0.08	0.38	3.05	1.84	1.44	3.06	2.75	-8.52	-44.6
-64	-17	-6	-1	5	-1	0.92	0	0.08	0.38	3.06	0.15	1.17	3.07	3.23	-8.84	-44.64
-19	-6	-5	0	0	0	0.92	0	0.08	0.38	3.07	0	1.13	3.07	3.36	-8.91	-44.65
-15	-11	-23	0	-1	0	0.92	0	0.08	0.38	3.07	0	1.22	3.07	3.47	-8.96	-44.66
-19	-11	-13	1	-3	0	0.92	0	0.08	0.38	3.07	0.61	1.32	3.06	3.52	-8.97	-44.66
-6	-1	-1	1	-2	1	0.92	0	0.08	0.38	1.3	1.3	1.38	3.05	3.51	-8.97	-44.66
-3	9	-15	0	0	0	0.92	0	0.08	0.38	3.05	1.5	1.42	3.05	3.46	-8.97	-44.65
9	-2	14	1	0	0	0.92	0	0.08	0.38	3.04	1.77	1.46	3.04	3.41	-8.95	-44.65
-2	-5	-4	0	-1	0	0.92	0	0.08	0.38	3.04	1.87	1.46	3.04	3.35	-8.93	-44.65
78	31	46	-2	2	0	0.92	0	0.08	0.38	3.04	1.88	1.48	3.04	2.95	-8.68	-44.63
-5	-5	-3	0	0	0	0.92	0.01	0.08	0.38	3.04	1.97	1.49	3.04	2.94	-8.67	-44.64
4	1	-8	0	0	0	0.92	0.01	0.08	0.38	3.03	1.93	1.48	3.03	2.94	-8.67	-44.64
14	5	9	0	0	0	0.92	0.01	0.08	0.38	3.03	1.91	1.49	3.04	2.94	-8.67	-44.64
-5	0	-9	1	0	0	0.92	0.01	0.08	0.38	3.04	1.95	1.51	3.04	2.94	-8.66	-44.64
-5	2	-6	-1	0	0	0.92	0.01	0.08	0.38	3.04	1.93	1.51	3.03	2.94	-8.67	-44.64
8	5	-4	0	0	0	0.92	0.01	0.08	0.38	3.03	1.92	1.52	3.04	2.94	-8.66	-44.64
3	-2	9	1	1	-1	0.92	0.01	0.08	0.38	3.03	1.96	1.51	3.04	2.93	-8.66	-44.65
1	-8	3	0	-1	0	0.92	0.01	0.08	0.38	3.03	1.96	1.51	3.04	2.93	-8.66	-44.65
-6	0	2	-1	1	1	0.92	0.01	0.08	0.38	3.03	1.69	1.43	3.05	2.94	-8.67	-44.65
3	5	-7	1	-1	0	0.92	0.01	0.08	0.38	3.06	0	0.06	3.09	2.95	-8.67	-44.65
-8	4	0	-1	1	-1	0.92	0.01	0.08	0.38	3.14	0	0	3.14	2.95	-8.67	-44.66
7	7	30	0	0	0	0.92	0	0.08	0.38	3.14	0	0	3.11	2.96	-8.68	-44.66
10	15	89	-1	6	0	0.92	0	0.08	0.38	3.15	0	0	3.1	3.04	-8.75	-44.66
-14307	2756	22518	-58	-13373	16018	0	0	0	0	3.16	0	0	3.09	180	0	-180
10999	-5360	-23694	64	13428	-16076	0.84	-0.12	0.02	0.53	3.16	0	0	3.04	12.75	5.9	-63.9
-1985	-135	-530	10	37	-64	0.85	-0.13	0.04	0.51	3.17	0	2.99	2.99	15.4	4.36	-61.07
-552	643	-286	20	33	-70	0.87	-0.15	0.06	0.47	3.16	0	0	2.96	18.51	1.65	-56.35
1201	1072	1120	19	7	-41	0.89	-0.16	0.09	0.41	3.16	0	0	2.98	21.13	-2.2	-50.28
2943	787	209	10	-19	12	0.91	-0.16	0.12	0.36	3.17	0	0	3.17	22.18	-5.81	-43.97
2291	124	1550	-1	-10	44	0.93	-0.16	0.14	0.31	3.17	0	0	3.11	22.35	-9.3	-38.55
1763	-305	521	-21	-57	66	0.94	-0.15	0.15	0.27	3.17	0	0	3.11	21.79	-11.34	-34.54
-6209	-1038	-2599	-52	-85	201	0.83	-0.13	-0.03	0.54	3.17	0	0	3.1	10.92	10.43	-65.09
349	-493	-12	8	22	-25	0.82	-0.13	-0.03	0.56	3.18	0	0	3.09	10.76	10.68	-67.3
-1277	-237	226	3	28	-52	0.81	-0.13	-0.02	0.56	3.18	0	0	3.07	11.62	10.35	-68.28
1750	-296	268	14	6	-33	0.82	-0.14	-0.01	0.56	3.18	0	3.01	3.01	12.38	9.78	-67.78
-2013	-681	-222	-6	29	-38	0.82	-0.14	0	0.55	3.17	0	0	3.01	13.79	8.99	-66.55
-1511	-72	-883	9	36	-89	0.84	-0.16	0.02	0.53	3.17	0	0	3.01	16.46	7.55	-63.14
222	763	437	20	25	-71	0.86	-0.17	0.04	0.48	3.17	0	0	3.06	19.33	4.94	-57.56
11155	2050	4273	-132	-293	455	0.93	-0.14	0.06	0.34	3.18	0	0	3.11	17.6	-0.65	-40.04
-3900	904	-1629	12	1	17	0.9	-0.14	0.02	0.4	3.17	0	0	3.1	15.57	4.53	-47.31
-3860	-131	-1712	30	47	-48	0.88	-0.14	-0.01	0.46	3.17	0	3.09	3.09	13.71	7.92	-54.07
-2590	-1025	-754	28	56	-77	0.86	-0.14	-0.02	0.49	3.18	0	0	3.08	12.77	9.58	-58.9
696	-944	-261	10	33	-62	0.85	-0.14	-0.02	0.51	3.18	0	0	3.05	12.26	10.45	-61.53
154	-510	287	9	22	-40	0.84	-0.14	-0.02	0.52	3.18	0	0	3.01	12.11	10.78	-62.88
1389	-398	-77	6	32	-40	0.84	-0.14	-0.02	0.52	3.18	0	0	3.04	12.5	10.79	-62.89
31656	30331	-34032	-6656	-14104	9733	0.84	0.19	0.33	-0.35	3.18	0	0	3.08	-40.08	-24.45	55.16
-24645	-28326	37373	6572	13914	-9488	0.93	-0.15	0.03	0.34	3.18	0	0	3.1	17.55	3.11	-39.44
-5515	40	-2445	22	39	-34	0.91	-0.15	0	0.39	3.17	0	0	3.1	16.22	7.2	-45.85
-2076	-630	-742	30	41	-64	0.89	-0.15	-0.02	0.43	3.17	0	0	3.1	15.2	9.49	-50.6
518	-749	-195	13	30	-40	0.88	-0.15	-0.03	0.46	3.18	0	0	3.07	14.2	11.06	-53.9
1393	-504	139	5	21	-15	0.86	-0.15	-0.04	0.48	3.18	0	0	3.08	13.24	12.21	-56.45
40	-313	390	3	17	-19	0.86	-0.15	-0.04	0.49	3.18	0	0	3.08	12.75	12.88	-58.52
-720	-203	-328	2	18	-30	0.85	-0.15	-0.04	0.5	3.18	0	0	3.18	12.66	13.27	-59.8
4095	402	1096	12	-4	-5	0.93	-0.16	0.03	0.34	3.18	0	0	3.09	18.46	2.57	-39.79
436	-172	-387	4	-12	24	0.92	-0.15	0.03	0.35	3.17	0	0	3.17	17.78	3.2	-40.87
-542	67	-144	3	-8	16	0.92	-0.15	0.02	0.36	3.17	0	0	3.08	16.86	3.78	-42.55
-1398	137	-168	10	3	2	0.91	-0.14	0.02	0.38	3.17	0	0	3.08	15.76	4.2	-44.55
-1163	84	524	-8	14	-27	0.91	-0.14	0.02	0.39	3.17	0	3.07	3.07	15.18	4.09	-46.08
-166	-23	192	-8	12	-21	0.91	-0.13	0.02	0.4	3.16	0	0	3.05	14.85	4.02	-46.9
523	96	-200	-1	1	-7	0.91	-0.13	0.02	0.4	3.14	0	0	3.08	14.68	4.05	-47.29
988	1970	980	86	6	-4	0.91	-0.02	0.1	0.39	3.11	0	0	3.02	6.7	-9.08	-47.23
-382	402	931	-54	-36	-2	0.91	0	0.09	0.4	2.99	0.65	0.65	2.95	4.17	-9.67	-47.14
62	76	-795	-28	22	-4	0.91	0	0.09	0.4	2.83	2.07	1.15	2.84	3.63	-9.57	-47.11
61	-35	-440	-6	9	-1	0.91	0.01	0.09	0.4	2.58	2.25	1.22	2.74	3.39	-9.48	-47.09
23	-29	-349	0	2	0	0.91	0.01	0.09	0.4	2.55	2.4	1.32	2.73	3.28	-9.43	-47.08
3	-26	-153	0	0	0	0.91	0.01	0.09	0.4	2.56	2.42	1.2	2.81	3.17	-9.38	-47.07
11	27	-41	0	-1	0	0.91	0.01	0.09	0.4	2.71	2.4	1.28	2.85	3.06	-9.33	-47.06
31428	14284	-7951	12429	31	-1238	0.91	0.01	0.02	-0.64	2.78	2.41	1.42	2.88	-1.74	-1.76	59.96
-31374	-14262	7884	-12431	-25	1237	0.91	0.01	0.09	0.4	2.82	2.42	1.48	2.87	2.79	-9.46	-47.02
2	-4	-16	0	0	0	0.91	0.01	0.09	0.4	2.82	1.49	1.49	2.82	2.82	-9.48	-47.02
-3	-4	-1	0	-1	0	0.91	0.01	0.09	0.4	2.8	2.39	1.5	2.8	2.86	-9.48	-47.03
-4	1	-2	0	0	0	0.91	0.01	0.09	0.4	2.79	2.37	1.55	2.74	2.87	-9.48	-47.02
-12	-3	-1	0	0	0	0.91	0.01	0.09	0.4	2.76	2.33	2.66	2.66	2.9	-9.49	-47.02
-6	-2	0	0	0	0	0.91	0.01	0.09	0.4	2.72	2.25	1.6	2.65	2.93	-9.48	-47.03
