# Supplementary material for: Image Generation for 2D-CNN Using Time-Series Signal Features from Foot Gesture Applied to Select Cobot Operating Mode
Source: Sensors (Basel). 2021 Aug 26;21(17):5743. doi: 10.3390/s21175743 (PMC8434500; doi:10.3390/s21175743)
Supplement: Supplementary file 1 [file sensors-21-05743-s001.zip › data_fadwa/Cigarette crush with the heel/cch4.xlsx]

## Sheet: Sheet1
-2	-3	-3	0	0	1	-0.6	-0.17	-0.06	0.78	3.14	2.76	2.92	3.08	-17.36	11.81	103.63
2	-1	-12	0	0	0	-0.6	-0.17	-0.06	0.78	3.14	2.76	3.08	3.08	-17.36	11.82	103.62
1	0	-1	-1	0	0	-0.6	-0.17	-0.05	0.78	3.14	2.76	2.91	3.08	-17.35	11.82	103.63
2	7	0	0	0	0	-0.6	-0.17	-0.05	0.78	3.14	2.76	2.9	3.08	-17.34	11.82	103.63
3	-12	11	1	0	0	-0.6	-0.17	-0.05	0.78	3.14	2.77	2.88	3.08	-17.34	11.82	103.63
12	9	-9	0	0	0	-0.6	-0.17	-0.05	0.78	3.14	2.76	2.86	3.07	-17.21	11.82	103.62
6	9	4	0	0	0	-0.6	-0.17	-0.05	0.78	3.13	2.76	2.81	3.07	-17.2	11.83	103.62
-2	-2	5	0	0	0	-0.6	-0.17	-0.05	0.78	3.13	2.76	2.75	3.07	-17.18	11.83	103.62
-4	-2	-11	0	0	0	-0.6	-0.17	-0.05	0.78	3.13	2.75	2.7	3.06	-17.16	11.83	103.62
8	-2	11	0	0	0	-0.6	-0.17	-0.05	0.78	3.13	2.74	2.63	3.05	-17.15	11.83	103.62
0	-1	7	0	0	0	-0.6	-0.17	-0.05	0.78	3.12	2.75	2.65	3.03	-17.13	11.83	103.62
10	-1	-19	0	0	0	-0.6	-0.17	-0.05	0.78	2.77	2.77	2.64	3.02	-17.12	11.84	103.62
24	20	13	0	0	0	-0.6	-0.17	-0.05	0.78	3.1	2.77	2.61	3.01	-16.9	11.89	103.59
-4	-3	-6	0	0	0	-0.6	-0.17	-0.05	0.78	3.1	2.77	2.6	3.01	-16.89	11.9	103.59
5	0	5	0	0	-1	-0.6	-0.17	-0.05	0.78	3.1	2.77	2.6	3.01	-16.88	11.9	103.6
-1	9	4	-1	0	1	-0.6	-0.17	-0.05	0.78	3.1	2.78	2.6	3.02	-16.87	11.9	103.59
-3	4	2	0	1	-1	-0.6	-0.17	-0.05	0.78	3.1	2.78	2.61	3.02	-16.88	11.9	103.59
6	-6	-7	0	-1	1	-0.6	-0.17	-0.05	0.78	3.1	2.78	2.61	3.03	-16.88	11.89	103.59
-3	1	9	0	0	0	-0.6	-0.17	-0.05	0.78	3.1	2.77	2.61	3.03	-16.87	11.89	103.59
-14171	-6458	18184	-66	6060	-18522	0	0	0	0	3.11	2.77	2.6	3.03	-180	0	-180
14171	6453	-18185	66	-6059	18521	-0.6	-0.17	-0.05	0.78	3.11	2.74	2.59	3.04	-16.91	11.87	103.58
7	5	4	0	0	0	-0.6	-0.17	-0.05	0.78	3.11	2.73	2.59	3.04	-16.92	11.87	103.58
-10	5	-2	0	0	0	-0.6	-0.17	-0.05	0.78	2.73	2.73	2.6	3.04	-16.92	11.87	103.58
-6	-3	7	0	0	0	-0.6	-0.17	-0.05	0.78	3.12	2.73	2.6	3.04	-16.93	11.87	103.57
3	2	-12	0	0	1	-0.6	-0.17	-0.05	0.78	3.12	2.74	2.6	3.04	-16.93	11.87	103.57
1	-7	-15	0	0	-1	-0.6	-0.17	-0.05	0.78	3.12	2.6	2.6	3.04	-16.93	11.86	103.57
-1	-2	4	0	-1	1	-0.6	-0.17	-0.05	0.78	3.12	2.75	2.59	3.04	-16.93	11.86	103.57
7	5	20	0	1	0	-0.6	-0.17	-0.05	0.78	3.12	2.75	2.6	3.12	-16.91	11.85	103.55
-7	0	-8	0	0	0	-0.6	-0.17	-0.05	0.78	3.12	2.75	2.61	3.05	-16.91	11.86	103.55
0	2	5	0	0	0	-0.6	-0.17	-0.05	0.78	3.12	2.75	2.62	3.05	-16.91	11.86	103.54
2	-5	2	0	0	0	-0.6	-0.17	-0.05	0.78	3.11	2.75	2.61	3.05	-16.92	11.85	103.54
-1	3	1	0	0	-1	-0.6	-0.17	-0.05	0.78	3.11	2.75	2.61	3.05	-16.92	11.85	103.54
2	-1	-4	0	0	1	-0.6	-0.17	-0.05	0.78	3.12	2.75	2.62	3.04	-16.93	11.86	103.54
-5	0	-6	0	0	0	-0.6	-0.17	-0.05	0.78	3.12	2.62	2.62	3.04	-16.93	11.86	103.54
2	-11	-13	0	-1	0	-0.6	-0.17	-0.05	0.78	3.12	2.62	2.62	3.04	-16.93	11.85	103.52
0	7	10	0	1	0	-0.6	-0.17	-0.05	0.78	3.11	2.77	2.65	3.04	-16.93	11.85	103.52
6	6	2	0	-1	0	-0.6	-0.17	-0.05	0.78	3.12	2.78	2.66	3.04	-16.93	11.85	103.51
-2	-5	1	0	0	0	-0.6	-0.17	-0.05	0.78	3.11	2.78	2.67	3.04	-16.93	11.85	103.51
-2	0	0	0	1	0	-0.6	-0.17	-0.05	0.78	3.11	2.78	3.03	3.03	-16.93	11.85	103.51
-2	-5	0	0	0	0	-0.6	-0.17	-0.05	0.78	2.79	2.79	2.69	3.03	-16.93	11.85	103.51
4	-2	-2	0	-1	0	-0.6	-0.17	-0.05	0.78	3.11	2.79	2.69	3.03	-16.94	11.85	103.51
-6	7	-2	0	1	0	-0.6	-0.17	-0.05	0.78	3.11	2.8	2.7	3.03	-16.94	11.86	103.48
0	-7	12	0	0	0	-0.6	-0.17	-0.05	0.78	3.11	2.8	2.7	3.03	-16.95	11.86	103.48
1	-1	-11	0	-1	0	-0.6	-0.17	-0.05	0.78	3.11	2.81	2.71	3.03	-16.95	11.86	103.48
0	3	13	0	0	0	-0.6	-0.17	-0.05	0.78	3.11	2.82	2.71	3.03	-16.94	11.85	103.49
4	-3	10	0	1	-1	-0.6	-0.17	-0.05	0.78	3.11	2.82	2.73	3.03	-16.94	11.85	103.49
-4	2	-4	0	0	0	-0.6	-0.17	-0.05	0.78	3.11	2.82	2.73	3.03	-16.95	11.85	103.49
8	0	-12	0	0	1	-0.6	-0.17	-0.05	0.78	3.11	2.82	2.74	3.03	-16.95	11.85	103.49
-5	2	8	0	0	-1	-0.6	-0.17	-0.05	0.78	3.11	2.82	3.03	3.03	-16.95	11.84	103.47
-3	-6	-3	0	0	1	-0.6	-0.17	-0.05	0.78	3.11	2.82	2.75	3.03	-16.96	11.83	103.47
-8	8	-7	0	0	-1	-0.6	-0.17	-0.05	0.78	3.11	2.82	2.76	3.04	-16.97	11.83	103.47
7	4	-5	0	0	0	-0.6	-0.17	-0.05	0.78	3.11	2.83	3.04	3.11	-16.98	11.83	103.46
-1	-4	2	0	0	0	-0.6	-0.17	-0.05	0.78	3.11	2.85	2.79	3.04	-16.97	11.83	103.47
-2	-5	3	0	0	0	-0.6	-0.17	-0.05	0.78	3.11	2.85	2.8	3.04	-16.98	11.82	103.47
3	-4	-12	0	-1	1	-0.6	-0.17	-0.05	0.78	3.11	2.85	2.8	3.04	-16.98	11.82	103.47
4	8	16	0	0	0	-0.6	-0.17	-0.05	0.78	3.11	2.86	2.81	3.04	-16.98	11.82	103.46
-1	16	35	0	1	-1	-0.6	-0.17	-0.05	0.78	3.12	2.72	2.66	3.07	-16.94	11.77	103.46
-5	-2	16	0	2	0	-0.6	-0.17	-0.05	0.78	3.13	0.57	3.09	3.09	-16.99	11.76	103.48
0	1	16	-2	1	-1	-0.6	-0.17	-0.05	0.78	3.14	0	1.48	3.1	-17.06	11.74	103.48
13	-57	32	-2	0	0	-0.6	-0.17	-0.05	0.78	3.15	0	1.7	3.11	-17.19	11.66	103.5
-87	33	57	-6	2	-2	-0.6	-0.17	-0.06	0.78	3.16	0	1.78	3.16	-17.37	11.49	103.53
-17	17	134	-6	4	-1	-0.6	-0.17	-0.06	0.78	3.16	0	1.7	3.09	-17.66	11.18	103.58
22	-26	83	-7	6	1	-0.6	-0.17	-0.07	0.78	3.16	0	1.59	3.08	-18.18	10.7	103.6
257	-2252	-836	-20	-31	-12	-0.59	-0.07	-0.16	0.79	3.16	0	3.04	3.04	-19.34	-4.88	107.78
146	-232	-196	10	0	1	-0.58	-0.06	-0.17	0.79	3.15	0	0.74	3.02	-19.29	-6.03	108.2
178	-183	39	6	2	2	-0.58	-0.05	-0.17	0.79	3.14	0	0.62	3.02	-19.2	-6.97	108.58
168	-158	-69	6	2	2	-0.58	-0.04	-0.17	0.79	3.14	0	0.62	3.13	-19.1	-7.74	108.91
101	-78	57	4	2	2	-0.58	-0.04	-0.18	0.79	3.13	0	0.53	3.01	-19.01	-8.36	109.16
16	-79	199	3	4	2	-0.58	-0.03	-0.18	0.8	3.13	0	0.11	3.02	-18.95	-8.84	109.37
52	-50	39	3	2	1	-0.58	-0.03	-0.18	0.8	3.14	0	3.04	3.04	-18.94	-9.26	109.54
2635	386	1261	-1	-8	77	-0.6	-0.04	-0.17	0.78	3.15	0	0.66	3.08	-18.57	-8.46	106.58
1272	438	561	-13	-20	54	-0.62	-0.03	-0.17	0.77	3.16	0	3.07	3.07	-17.39	-9.21	103.6
-800	403	-178	-15	-1	39	-0.65	-0.02	-0.16	0.74	3.16	0	0.64	3.04	-16.22	-10.29	99.19
-1377	236	-513	0	6	12	-0.68	-0.02	-0.16	0.71	3.17	0	0.39	3.03	-15.41	-11.39	94.18
-1379	47	-598	4	6	-1	-0.71	-0.02	-0.17	0.68	3.17	0	0.45	3.17	-14.84	-12.37	89.09
-1496	-15	-501	8	10	-15	-0.74	-0.02	-0.17	0.65	3.17	0	0.11	3.06	-14.62	-13.17	84.3
-1662	-102	-448	6	9	-30	-0.76	-0.02	-0.17	0.62	3.16	0	0.02	3.08	-14.81	-13.82	80.24
14796	12660	4355	-34	28357	9145	0	0	0.01	0	3.16	0	0.01	3.1	-180	0	180
-7390	-11175	-1786	85	-28349	-9306	-0.47	-0.1	-0.1	0.87	3.16	0	0.02	3.11	-15.53	4.67	122.51
-1228	-255	182	-30	4	50	-0.47	-0.1	-0.09	0.87	3.16	0	0.06	3.12	-15.02	4.89	122.43
-1961	-473	-872	-10	11	0	-0.48	-0.1	-0.1	0.87	3.17	0	3.12	3.12	-15.59	4.93	121.78
172	-94	273	-9	4	9	-0.48	-0.11	-0.1	0.86	3.17	0	0.49	3.1	-16.25	4.88	121.1
1052	51	272	-19	-9	37	-0.49	-0.1	-0.11	0.86	3.18	0	0.51	3.08	-16.82	4.2	119.65
1033	55	344	-13	-21	50	-0.51	-0.1	-0.11	0.84	3.18	0	0.49	3.18	-16.94	2.91	116.99
-229	343	24	-21	-11	48	-0.55	-0.09	-0.12	0.83	3.18	0	0.02	3.09	-16.87	1.03	112.9
-7603	-1351	-2550	88	-4	-256	-0.72	-0.07	-0.16	0.67	3.18	0	0.02	3.1	-18.37	-8	87.15
-907	31	-687	13	23	-56	-0.7	-0.07	-0.16	0.69	3.18	0	0.02	3.1	-18.86	-7.45	90.7
553	447	98	14	12	-45	-0.67	-0.07	-0.16	0.72	3.17	0	0.03	3.11	-19.6	-6.33	95.71
1730	498	440	7	1	-15	-0.63	-0.08	-0.16	0.76	3.17	0	0.02	3.11	-19.97	-4.81	101.41
1990	326	418	1	-5	9	-0.59	-0.08	-0.15	0.79	3.17	0	0.02	3.17	-19.82	-3.22	107.08
1900	55	599	-6	-4	27	-0.55	-0.08	-0.15	0.82	3.17	0	0.01	3.11	-19.22	-1.86	112.2
2035	-32	529	-9	-4	45	-0.52	-0.08	-0.14	0.84	3.18	0	0.05	3.08	-18.33	-0.88	116.29
-5563	-514	-1699	-93	-13	293	-0.76	-0.01	-0.18	0.63	3.17	0	0.16	3.02	-15	-15.07	81.11
-2059	-176	-597	14	7	-40	-0.78	-0.01	-0.19	0.6	3.18	0	0.17	3.01	-15.16	-16.44	77.01
-2214	-357	-709	21	7	-62	-0.79	-0.02	-0.2	0.58	3.18	0	0.54	3.04	-15.85	-17.5	74.55
-736	-406	-299	30	1	-73	-0.79	-0.02	-0.21	0.57	3.18	0	3.06	3.06	-16.93	-17.97	74.19
2104	-381	852	17	-26	-36	-0.79	-0.03	-0.21	0.58	3.18	0	0.02	3.08	-17.13	-17.48	75.18
1107	-112	515	1	-8	-11	-0.78	-0.02	-0.2	0.59	3.17	0	0.03	3.1	-16.7	-16.68	76.47
281	-46	248	1	9	-24	-0.77	-0.02	-0.2	0.6	3.17	0	0.03	3.1	-16.46	-15.9	78.33
