# Supplementary material for: Image Generation for 2D-CNN Using Time-Series Signal Features from Foot Gesture Applied to Select Cobot Operating Mode
Source: Sensors (Basel). 2021 Aug 26;21(17):5743. doi: 10.3390/s21175743 (PMC8434500; doi:10.3390/s21175743)
Supplement: Supplementary file 1 [file sensors-21-05743-s001.zip › data_fadwa/Cigarette crush with the heel/cch40.xlsx]

## Sheet: earriere7
5	-11	3	0	-1	1	0.91	0.01	0.09	0.4	2.89	2.01	1.41	2.85	3.07	-9.44	-47.07
10	2	0	0	0	0	0.91	0.01	0.09	0.4	2.9	2.01	1.48	2.83	3.07	-9.44	-47.07
-2	-7	-6	1	1	0	0.91	0.01	0.09	0.4	2.88	2.02	1.53	2.75	3.07	-9.44	-47.07
-3	7	-20	0	0	-1	0.91	0.01	0.09	0.4	2.87	2.06	1.6	2.85	3.08	-9.45	-47.08
8	5	26	0	0	0	0.91	0.01	0.09	0.4	2.85	2.09	1.69	2.6	3.07	-9.48	-47.08
-4	3	3	0	1	0	0.91	0.01	0.09	0.4	2.86	2.05	1.72	2.58	3.08	-9.52	-47.07
-5	0	19	1	0	0	0.91	0.01	0.09	0.4	2.86	2.07	1.64	2.63	3.08	-9.57	-47.06
-27	12	-33	-2	-3	1	0.91	0.01	0.09	0.4	2.87	2.07	1.53	2.68	3.06	-9.68	-47.03
5	-3	6	0	1	0	0.91	0.01	0.09	0.4	2.86	2.08	1.52	2.69	3.05	-9.65	-47.03
9	7	-4	0	0	-1	0.91	0.01	0.09	0.4	2.87	2.08	1.52	2.7	3.04	-9.64	-47.03
-1	-1	-10	0	0	0	0.91	0.01	0.09	0.4	2.87	2.04	1.51	2.67	3.04	-9.64	-47.03
6	-1	7	0	0	1	0.91	0.01	0.09	0.4	2.86	1.96	1.47	2.61	3.04	-9.64	-47.03
-13	-4	9	0	0	0	0.91	0.01	0.09	0.4	2.86	1.95	1.49	2.86	3.04	-9.63	-47.03
1	4	-5	0	1	-1	0.91	0.01	0.09	0.4	2.86	1.94	1.52	2.64	3.04	-9.63	-47.03
-23787	-17714	19764	5382	10904	566	0.91	0.01	0.09	0.4	2.86	1.94	1.57	2.62	3.04	-9.64	-47.03
23778	17712	-19761	-5382	-10905	-566	0.91	0.01	0.09	0.4	2.85	2	1.63	2.64	3.14	-9.72	-47.04
0	-3	-4	0	0	1	0.91	0.01	0.09	0.4	2.03	2.03	1.64	2.65	3.14	-9.71	-47.04
3	-3	-13	0	0	0	0.91	0.01	0.09	0.4	2.84	2.05	1.65	2.65	3.14	-9.7	-47.04
2	4	1	0	0	0	0.91	0.01	0.09	0.4	2.82	2.06	1.66	2.8	3.12	-9.69	-47.04
-3	1	13	0	0	0	0.91	0.01	0.09	0.4	2.8	2.06	1.67	2.65	3.12	-9.67	-47.03
0	-2	0	0	0	-1	0.91	0.01	0.09	0.4	2.76	2.04	1.65	2.65	3.11	-9.66	-47.03
2	5	-13	0	0	0	0.91	0.01	0.09	0.4	2.74	2.01	1.65	2.64	3.11	-9.65	-47.03
3	-10	10	0	1	1	0.91	0.01	0.09	0.4	2.73	2.02	1.66	2.63	3.09	-9.63	-47.04
-7	2	0	0	0	-1	0.91	0.01	0.09	0.4	2.73	2.02	2.64	2.64	3.09	-9.63	-47.04
4	4	1	0	0	0	0.91	0.01	0.09	0.4	2.75	2	1.64	2.64	3.09	-9.63	-47.04
-7	-4	-6	0	0	0	0.91	0.01	0.09	0.4	2.76	1.99	1.63	2.64	3.1	-9.64	-47.04
7	0	5	0	0	1	0.91	0.01	0.09	0.4	2.76	2.01	1.64	2.76	3.1	-9.64	-47.04
-3	5	1	0	0	-1	0.91	0.01	0.09	0.4	2.76	2.05	1.65	2.62	3.1	-9.64	-47.04
-4	-1	5	1	0	0	0.91	0.01	0.09	0.4	2.76	2.06	1.67	2.61	3.1	-9.65	-47.03
2	2	-9	-1	0	0	0.91	0.01	0.09	0.4	2.76	2.06	1.67	2.6	3.14	-9.68	-47.03
3	4	-2	0	0	0	0.91	0.01	0.09	0.4	2.76	2.05	1.67	2.6	3.15	-9.69	-47.03
0	-8	5	0	0	1	0.91	0.01	0.09	0.4	2.76	2.06	1.66	2.61	3.15	-9.69	-47.04
-11	2	-7	0	-1	-1	0.91	0.01	0.09	0.4	2.77	2.06	2.61	2.61	3.15	-9.69	-47.04
7	8	-4	0	1	0	0.91	0.01	0.09	0.4	2.77	2.05	1.65	2.62	3.15	-9.69	-47.03
8	1	26	1	0	0	0.91	0.01	0.09	0.4	2.77	2.03	1.63	2.62	3.15	-9.69	-47.03
-9	-4	0	-1	-1	1	0.91	0.01	0.09	0.4	2.77	2.01	1.59	2.63	3.14	-9.7	-47.03
0	-10	-4	0	1	0	0.91	0.01	0.09	0.4	2.79	1.76	1.46	2.81	3.15	-9.69	-47.03
-18	-7	-7	0	0	-1	0.91	0.01	0.09	0.4	2.81	1.39	1.42	2.72	3.3	-9.74	-47.05
0	3	-15	0	0	1	0.91	0.01	0.09	0.4	2.82	1.43	2.73	2.73	3.31	-9.75	-47.05
-3	-7	-13	0	0	0	0.91	0.01	0.09	0.4	2.82	1.52	1.42	2.75	3.32	-9.75	-47.05
4	-6	17	0	-1	0	0.91	0.01	0.09	0.4	2.83	1	1.18	2.81	3.32	-9.74	-47.05
3	9	-1	0	0	0	0.91	0.01	0.09	0.4	2.91	0	0.73	2.96	3.31	-9.74	-47.06
-1	3	3	0	1	0	0.91	0.01	0.09	0.4	3.04	0	0	3.07	3.31	-9.74	-47.06
5	1	13	0	0	-1	0.91	0.01	0.09	0.4	3.14	0	0	3.06	3.32	-9.74	-47.06
-1803	294	-952	-90	-52	188	0.83	-0.14	0.04	0.54	3.16	0	0	3.02	15.39	4.9	-65.08
-2824	-677	-915	32	27	-66	0.81	-0.15	0.03	0.57	0	0	0	3.02	15.94	6.67	-69.32
-314	-827	-8	19	12	-54	0.79	-0.16	0.03	0.59	3.17	0	0	3.01	16.55	7.78	-71.78
-215	-527	223	12	12	-37	0.79	-0.16	0.03	0.6	3.18	0	0	2.97	17.15	8.54	-73.07
766	-479	227	13	12	-44	0.78	-0.17	0.03	0.6	3.18	0	0	2.92	17.99	8.91	-73.08
800	-312	313	10	0	-18	0.79	-0.17	0.03	0.59	3.18	0	0	2.94	18.47	9	-72.33
-1633	-528	-515	7	18	-36	0.79	-0.18	0.04	0.58	3.18	0	0	3.19	19.5	8.75	-70.82
7659	312	3205	-33	-74	120	0.94	-0.18	0.14	0.24	3.19	0	0	3.1	24.05	-10.15	-30.61
2829	233	1570	-37	-61	84	0.94	-0.18	0.11	0.27	3.19	0	0	3.19	23.39	-6.61	-33.08
1355	1240	482	-33	-77	101	0.93	-0.18	0.07	0.32	3.19	0	0	3.1	21.98	-0.95	-38.36
-3585	1563	-1296	6	-32	58	0.9	-0.17	0.03	0.39	3.19	0	0	3.09	19.43	5.19	-46.35
-5745	206	-2201	30	62	-50	0.87	-0.17	0	0.46	3.19	0	0	3.06	17.19	9.28	-54.53
-2240	-958	-1203	33	63	-79	0.84	-0.17	-0.02	0.51	3.19	0	0	3.03	15.89	11.33	-60.5
367	-1040	-125	13	35	-52	0.83	-0.17	-0.02	0.54	3.19	0	0	2.92	14.97	12.45	-64.56
5776	-417	2227	40	88	-164	0.93	-0.2	0.14	0.27	3.19	0	0	2.93	27.38	-8.59	-34.17
-221	-290	-323	-12	-17	24	0.93	-0.2	0.14	0.26	3.19	0	0	3.05	27.18	-9.17	-33.13
65	-308	-270	-14	-35	40	0.94	-0.2	0.14	0.26	3.19	0	0	3.09	26.81	-8.85	-32.96
1755	-391	1172	-24	-31	37	0.93	-0.2	0.13	0.27	3.19	0	0	3.09	26.38	-7.35	-33.72
4359	63	2617	-51	-92	102	0.93	-0.2	0.09	0.3	3.19	0	0	3.08	25.02	-2.99	-36.24
959	1899	52	-35	-75	122	0.91	-0.19	0.04	0.36	3.19	0	0	3.05	22.66	3.77	-42.38
-6954	1592	-2074	19	-10	34	0.88	-0.19	0	0.44	3.19	0	0	3.04	19.43	9.92	-51.59
-7743	-754	-3106	45	98	-114	0.84	-0.19	-0.02	0.5	3.19	0	0	2.93	17.73	13.08	-59.35
10190	-674	2726	99	179	-302	0.94	-0.21	0.12	0.25	3.19	0	0	2.93	27.76	-6.73	-32.15
-263	-737	-84	-24	-40	68	0.94	-0.21	0.12	0.24	3.19	0	0	3.19	26.78	-7.34	-30.15
-1246	-836	-807	-13	-15	30	0.94	-0.2	0.12	0.23	3.19	0	0	3.08	26.16	-7.34	-29.48
-953	-375	-275	-22	-16	23	0.94	-0.2	0.11	0.24	3.18	0	0	3.07	25.82	-6.78	-29.6
419	-210	78	-17	-21	24	0.94	-0.2	0.1	0.24	3.17	0	3.05	3.05	25.71	-5.46	-30.29
2201	29	1264	-12	-47	47	0.94	-0.2	0.08	0.26	3.17	0	0	3.01	25.09	-2.9	-31.85
2757	778	1072	-33	-68	87	0.93	-0.2	0.05	0.3	3.17	0	0	3.02	23.55	1.76	-35.33
-6521	-488	-1582	93	162	-173	0.85	-0.14	0	0.5	3.17	0	0	3.01	14.04	8.71	-59.86
-383	-209	-1167	-17	-3	-8	0.85	-0.14	0	0.5	3.16	0	0	3.02	14.03	8.56	-59.73
-1400	-206	-1503	25	23	-23	0.86	-0.14	0	0.5	3.16	0	0	3.01	14.49	7.79	-59.16
-1144	107	10	11	42	-45	0.86	-0.14	0.02	0.48	3.16	0	0	2.97	15.64	5.95	-57.48
1207	465	382	3	9	-22	0.88	-0.15	0.04	0.46	3.16	0	0	2.97	16.88	3.73	-54.79
2205	557	1765	-13	-33	22	0.89	-0.14	0.05	0.44	3.16	0	0	2.99	17.26	1.99	-52.27
1017	142	78	-17	-20	35	0.89	-0.14	0.05	0.42	3.16	0	0	3.01	17.21	1.21	-50.72
-1389	-563	-3288	48	-42	60	0.9	-0.12	0.05	0.41	3.16	0	0	3.03	14.75	0.06	-48.52
9	279	-565	39	7	4	0.9	-0.1	0.06	0.41	3.09	0	3.02	3.02	12.99	-1.43	-49.09
-534	574	649	41	20	-1	0.9	-0.07	0.07	0.41	0.13	0.13	0.68	2.96	10.73	-4.1	-49.65
-123	1117	3464	39	16	-5	0.9	-0.03	0.09	0.41	2.95	1.69	1.29	2.9	8.21	-8.15	-49.87
176	524	1438	-145	-67	-11	0.9	0	0.09	0.42	2.84	2	1.49	2.77	4.47	-9.79	-49.72
83	-4	-1523	-30	34	-4	0.9	0	0.09	0.42	2.71	1.58	1.58	2.74	4.36	-9.7	-49.76
136	-100	-591	-3	2	-1	0.9	0	0.09	0.42	2.71	2.15	1.6	2.68	4.16	-9.62	-49.74
-3037	5984	-36011	-37	-24735	20265	0	0	0	0	2.64	2.24	1.68	2.71	180	0	180
3204	-6051	35370	35	24741	-20266	0.9	0.01	0.09	0.42	2.33	2.33	1.67	2.79	3.65	-9.25	-49.72
3	-4	-2	0	1	0	0.9	0	0.09	0.42	2.74	1.78	1.78	2.82	3.67	-9.24	-49.72
-1	-1	-13	0	0	0	0.9	0	0.09	0.42	2.76	2.41	1.84	2.83	3.69	-9.23	-49.72
-7	-6	8	0	-1	1	0.9	0	0.09	0.42	2.77	1.9	1.9	2.77	3.71	-9.21	-49.73
4	10	-5	0	0	0	0.9	0	0.09	0.42	2.69	2.49	1.87	2.74	3.71	-9.2	-49.73
-4	-6	-1	0	0	-1	0.9	0	0.09	0.42	2.61	2.49	1.85	2.68	3.71	-9.19	-49.73
8	-4	15	0	-1	1	0.9	0	0.09	0.42	2.66	2.26	2.76	2.76	3.68	-9.16	-49.73
84	37	-32	1	2	-1	0.91	0.01	0.08	0.42	2.76	1.86	1.51	2.77	3.11	-9.07	-49.66
-8	-2	17	0	0	0	0.91	0.01	0.08	0.42	2.8	1.86	1.48	2.82	3.11	-9.11	-49.66
6	1	-5	0	0	0	0.91	0.01	0.08	0.42	1.84	1.84	1.51	2.86	3.1	-9.12	-49.66
3	2	10	0	0	1	0.91	0.01	0.08	0.42	2.88	1.79	1.48	2.92	3.1	-9.13	-49.66
-14	3	-12	0	0	0	0.91	0.01	0.08	0.42	2.94	1.68	1.38	2.96	3.1	-9.13	-49.66
-3	7	8	0	0	0	0.91	0.01	0.08	0.42	2.97	1.32	1.32	2.97	3.11	-9.15	-49.66
0	-9	3	-1	0	-1	0.91	0.01	0.08	0.42	2.98	1.7	1.29	2.98	3.11	-9.16	-49.66
