# Supplementary material for: Image Generation for 2D-CNN Using Time-Series Signal Features from Foot Gesture Applied to Select Cobot Operating Mode
Source: Sensors (Basel). 2021 Aug 26;21(17):5743. doi: 10.3390/s21175743 (PMC8434500; doi:10.3390/s21175743)
Supplement: Supplementary file 1 [file sensors-21-05743-s001.zip › data_fadwa/Cigarette crush with the heel/cch41.xlsx]

## Sheet: earriere8
0	2	-5	0	-1	-1	0.11	0.09	-0.04	-0.99	3.09	2.37	0.88	2.95	3.86	10.26	167.47
4	-4	8	-1	1	0	0.11	0.09	-0.04	-0.99	3.09	2.36	0.86	2.95	3.86	10.27	167.47
-6	7	7	1	0	1	0.11	0.09	-0.04	-0.99	3.09	2.35	0.87	2.95	3.86	10.27	167.47
0	1	-2	0	-1	-1	0.11	0.09	-0.04	-0.99	3.09	2.33	0.88	2.95	3.86	10.27	167.47
6	-5	-9	-1	1	0	0.11	0.09	-0.04	-0.99	3.09	2.33	0.89	2.95	3.86	10.27	167.47
-1	-7	-7	0	0	0	0.11	0.09	-0.04	-0.99	3.09	2.34	0.9	2.95	3.86	10.28	167.47
-1	8	8	1	0	0	0.11	0.09	-0.04	-0.99	2.36	2.36	0.92	2.94	3.85	10.28	167.47
-19646	12912	19013	-52	8576	20497	0	0	0	0	3.09	0.93	0.93	2.95	180	0	180
19640	-12927	-19006	52	-8577	-20496	0.11	0.09	-0.04	-0.99	3.09	2.4	1	2.95	3.84	10.29	167.48
8	6	6	0	0	-1	0.11	0.09	-0.04	-0.99	3.09	2.41	0.98	2.96	3.84	10.28	167.48
5	-12	-9	0	0	0	0.11	0.09	-0.04	-0.99	3.09	2.41	0.99	2.96	3.84	10.28	167.48
-12	11	0	0	0	1	0.11	0.09	-0.04	-0.99	3.09	2.42	2.97	2.97	3.85	10.27	167.48
0	5	0	0	0	0	0.11	0.09	-0.04	-0.99	2.42	2.42	0.94	2.98	3.85	10.27	167.48
3	8	-3	-1	0	-1	0.11	0.09	-0.04	-0.99	3.1	2.42	0.87	2.98	3.86	10.27	167.48
-2	-3	3	0	0	0	0.11	0.09	-0.04	-0.99	3.1	2.43	0.91	2.99	3.86	10.26	167.48
11	0	-7	0	1	1	0.11	0.08	-0.04	-0.99	3.1	2.42	0.96	3	3.88	10.22	167.48
-2	5	9	0	0	0	0.11	0.08	-0.04	-0.99	3.1	2.41	0.93	2.99	3.87	10.22	167.48
7	-5	6	0	0	-1	0.11	0.08	-0.04	-0.99	3.1	2.4	0.93	2.99	3.86	10.22	167.48
0	0	-2	0	0	0	0.11	0.08	-0.04	-0.99	3.11	2.4	0.94	2.99	3.86	10.23	167.48
-4	-3	-19	0	0	0	0.11	0.08	-0.04	-0.99	3.11	2.4	0.97	3	3.86	10.23	167.48
-1	0	4	0	0	1	0.11	0.09	-0.04	-0.99	2.41	2.41	0.98	3	3.85	10.24	167.48
-4	-1	-5	0	0	-1	0.11	0.09	-0.04	-0.99	3.11	2.42	1.04	3	3.85	10.24	167.48
-2	5	5	1	0	1	0.11	0.09	-0.04	-0.99	3.11	2.42	0.99	3	3.87	10.25	167.49
-10	1	-2	0	0	0	0.11	0.09	-0.04	-0.99	3.11	2.42	1.04	2.99	3.88	10.26	167.49
6	4	11	0	0	0	0.11	0.09	-0.04	-0.99	3.1	2.48	1.04	2.99	3.88	10.26	167.49
6	-7	-6	0	0	0	0.11	0.09	-0.04	-0.99	3.1	1.13	1.13	2.99	3.88	10.26	167.49
3	-6	8	0	-1	-1	0.11	0.09	-0.04	-0.99	3.09	2.53	1.26	2.99	3.88	10.26	167.49
-7	2	6	0	0	1	0.11	0.09	-0.04	-0.99	3.08	2.54	1.28	2.98	3.89	10.25	167.49
-1	-2	-9	0	0	0	0.11	0.09	-0.04	-0.99	3.08	2.54	1.38	2.98	3.89	10.25	167.49
-18861	30751	-27768	-52	12688	-20147	0	0	0	0	2.53	2.53	1.35	2.98	180	0	180
18866	-30734	27761	52	-12687	20146	0.11	0.08	-0.04	-0.99	3.08	2.55	1.35	2.98	3.94	10.23	167.5
4	-4	11	0	0	0	0.11	0.08	-0.04	-0.99	3.08	2.56	1.37	2.98	3.94	10.23	167.5
0	-2	6	0	0	0	0.11	0.08	-0.04	-0.99	3.08	2.55	1.29	2.97	3.94	10.23	167.51
4	-6	-5	0	0	0	0.11	0.08	-0.04	-0.99	3.08	2.56	1.35	2.97	3.94	10.23	167.51
-3	-5	-12	0	0	0	0.11	0.08	-0.04	-0.99	3.08	2.59	1.33	2.97	3.94	10.24	167.51
-9	-6	2	0	0	0	0.11	0.09	-0.04	-0.99	2.59	2.59	1.3	2.97	3.93	10.26	167.51
0	7	16	0	0	0	0.11	0.09	-0.04	-0.99	3.08	2.6	1.29	2.98	3.93	10.26	167.52
4	18	-22	-1	0	0	0.11	0.09	-0.04	-0.99	3.08	2.57	1.3	2.98	3.96	10.26	167.53
3	-8	0	0	-1	1	0.11	0.09	-0.04	-0.99	3.08	2.58	1.31	2.98	3.95	10.26	167.53
-3	0	16	1	0	-1	0.11	0.09	-0.04	-0.99	3.09	2.59	1.31	2.98	3.95	10.26	167.53
-3	-4	-7	-1	0	0	0.11	0.09	-0.04	-0.99	3.09	2.59	1.3	2.98	3.95	10.25	167.53
6	-4	1	1	0	0	0.11	0.09	-0.04	-0.99	3.09	2.59	1.32	2.98	3.95	10.25	167.53
-6	-1	-11	-1	1	1	0.11	0.09	-0.04	-0.99	3.09	2.6	1.32	2.98	3.95	10.25	167.53
4	3	8	0	0	-1	0.11	0.09	-0.04	-0.99	3.09	2.6	1.3	2.98	3.94	10.25	167.53
-8	5	-10	1	0	0	0.11	0.09	-0.04	-0.99	3.09	2.59	1.34	2.98	3.95	10.26	167.55
6	2	2	0	-1	0	0.11	0.09	-0.04	-0.99	3.09	2.59	1.35	2.98	3.95	10.26	167.55
5	10	2	0	1	1	0.11	0.09	-0.04	-0.99	3.09	2.6	1.34	2.98	3.95	10.25	167.55
-5	-4	8	-1	-1	-1	0.11	0.09	-0.04	-0.99	3.09	2.6	1.32	2.98	3.96	10.25	167.55
4	4	-17	1	0	0	0.11	0.09	-0.04	-0.99	3.09	2.61	1.35	2.98	3.96	10.25	167.55
4	-9	-9	0	0	0	0.11	0.09	-0.04	-0.99	3.09	2.61	1.35	2.98	3.96	10.25	167.55
-5	-1	15	0	1	0	0.11	0.09	-0.04	-0.99	2.61	2.61	1.32	2.98	3.96	10.25	167.55
-8	-5	12	0	0	0	0.11	0.09	-0.04	-0.99	3.09	2.6	1.33	2.99	3.96	10.25	167.55
7	5	1	-1	0	0	0.11	0.08	-0.04	-0.99	3.09	2.58	1.22	2.99	3.97	10.24	167.56
-1	2	14	0	0	0	0.11	0.08	-0.04	-0.99	3.1	2.53	1.12	3	3.96	10.24	167.56
-1	3	-4	0	-1	0	0.11	0.08	-0.04	-0.99	3.1	2.49	1.04	3	3.95	10.24	167.56
1	1	-10	0	1	0	0.11	0.09	-0.04	-0.99	3.1	2.48	0.99	3	3.95	10.25	167.56
1	-4	-6	0	0	0	0.11	0.09	-0.04	-0.99	3.11	2.47	0.92	3	3.95	10.25	167.57
-1	1	4	0	0	1	0.11	0.09	-0.04	-0.99	3.11	2.47	0.93	3	3.94	10.25	167.57
-4	2	-9	1	0	-1	0.11	0.09	-0.04	-0.99	3.1	2.47	0.98	3	3.94	10.25	167.57
6	-7	-3	0	-1	1	0.11	0.08	-0.04	-0.99	3.11	2.48	1.02	3	3.95	10.24	167.57
-1	-2	9	0	0	-1	0.11	0.08	-0.04	-0.99	3.11	2.49	1.08	3	3.95	10.24	167.57
-5	2	7	0	1	0	0.11	0.08	-0.04	-0.99	3.11	2.5	1.1	3	3.96	10.24	167.58
6	-8	-7	0	0	1	0.11	0.08	-0.04	-0.99	3.11	2.51	1.12	3	3.95	10.24	167.57
6	8	9	0	-1	-1	0.11	0.08	-0.04	-0.99	3.1	2.53	1.17	3	3.95	10.24	167.58
4	-3	-3	0	0	0	0.11	0.08	-0.04	-0.99	2.56	2.56	1.18	3	3.96	10.23	167.58
-8	-1	-7	0	0	1	0.11	0.08	-0.04	-0.99	3.1	2.58	1.23	3	3.96	10.23	167.58
-4	12	-1	0	1	-1	0.11	0.08	-0.04	-0.99	3.1	2.59	1.29	3.1	3.98	10.24	167.58
6	-3	5	0	0	0	0.11	0.08	-0.04	-0.99	3.1	2.6	1.31	3	3.98	10.24	167.58
1	-1	8	0	-1	0	0.11	0.08	-0.04	-0.99	3.1	2.59	1.3	3	3.98	10.24	167.58
-6	-2	-7	0	0	0	0.11	0.08	-0.04	-0.99	3.1	2.58	1.3	3.1	3.98	10.24	167.59
-8	2	10	0	0	1	0.11	0.08	-0.04	-0.99	3.1	2.58	1.28	3	3.98	10.24	167.59
5	0	-19	0	1	-1	0.11	0.08	-0.04	-0.99	3.1	2.58	1.28	3	3.98	10.24	167.59
1	0	6	0	0	0	0.11	0.08	-0.04	-0.99	3.1	2.57	3	3	3.98	10.24	167.59
2	-6	-3	0	-1	1	0.11	0.08	-0.04	-0.99	2.56	2.56	1.31	3	3.97	10.24	167.59
-3	1	11	-1	1	-1	0.11	0.08	-0.04	-0.99	3.1	2.5	1.32	3	3.95	10.21	167.6
6	-8	7	0	0	0	0.11	0.08	-0.04	-0.99	3.1	2.47	1.34	3	3.95	10.22	167.6
4	4	16	0	0	0	0.11	0.08	-0.04	-0.99	3.1	2.45	1.21	3	3.93	10.22	167.6
-3	-3	-24	1	0	0	0.11	0.08	-0.04	-0.99	3.1	2.44	1.14	2.99	3.93	10.22	167.6
-4	0	-8	0	-1	0	0.11	0.08	-0.04	-0.99	3.1	2.41	1.1	2.99	3.93	10.22	167.6
-3	-3	11	0	0	0	0.11	0.08	-0.04	-0.99	3.1	2.39	1.02	2.98	3.93	10.22	167.61
8	7	-1	0	0	0	0.11	0.08	-0.04	-0.99	3.1	2.41	1.06	2.98	3.93	10.22	167.61
8	3	-8	-1	0	1	0.11	0.08	-0.04	-0.99	3.1	2.39	1.1	3.1	3.92	10.12	167.62
0	-3	-4	0	0	0	0.11	0.08	-0.04	-0.99	3.1	2.41	1.09	2.98	3.92	10.1	167.62
-2	2	15	1	0	-1	0.11	0.08	-0.04	-0.99	3.09	2.39	1.1	2.98	3.93	10.09	167.62
9	5	0	0	0	0	0.11	0.08	-0.04	-0.99	3.09	2.39	1.05	2.98	3.93	10.08	167.62
-1	-5	-2	0	0	0	0.11	0.08	-0.04	-0.99	3.09	2.39	1.05	2.98	3.93	10.08	167.62
7	6	-10	0	1	0	0.11	0.08	-0.04	-0.99	3.09	2.35	0.97	2.98	3.93	10.08	167.62
4	2	8	0	0	0	0.11	0.08	-0.04	-0.99	3.09	2.33	0.91	2.98	3.94	10.08	167.62
-16	-15	-9	0	-1	0	0.11	0.08	-0.04	-0.99	3.09	2.3	0.84	2.98	3.94	10.06	167.63
5	4	1	0	0	0	0.11	0.08	-0.04	-0.99	3.09	2.31	0.84	2.98	3.94	10.06	167.63
6	0	1	0	1	0	0.11	0.08	-0.04	-0.99	3.09	2.31	0.87	2.98	3.94	10.06	167.63
-2	-2	0	0	0	1	0.11	0.08	-0.04	-0.99	3.09	2.32	0.92	2.97	3.94	10.07	167.63
-5	6	12	0	0	-1	0.11	0.08	-0.04	-0.99	3.09	2.32	0.97	2.97	3.94	10.07	167.63
-5	3	-7	0	0	0	0.11	0.08	-0.04	-0.99	3.09	2.35	0.99	2.97	3.94	10.08	167.63
12	-2	4	0	0	0	0.11	0.08	-0.04	-0.99	3.09	2.35	0.98	2.97	3.94	10.08	167.63
9290	-20715	-40769	-1	-37	-50	0.11	0.08	0.58	0	3.09	0.92	0.92	2.97	-178.91	-7.32	174.26
-9288	20702	40762	1	36	50	0.11	0.08	-0.04	-0.99	3.09	2.33	0.87	3.09	3.94	10.05	167.65
4	2	9	-1	1	0	0.11	0.08	-0.04	-0.99	3.09	2.34	0.91	2.97	3.94	10.05	167.65
-2	-8	15	0	-1	0	0.11	0.08	-0.04	-0.99	3.09	2.34	0.94	2.97	3.94	10.05	167.65
-2	6	-15	1	0	0	0.11	0.08	-0.04	-0.99	3.09	2.34	0.93	2.97	3.94	10.05	167.65
-4	5	-11	0	0	0	0.11	0.08	-0.04	-0.99	3.09	2.34	0.92	2.97	3.94	10.04	167.65
12	7	0	-1	1	0	0.11	0.08	-0.04	-0.99	3.08	2.34	0.89	2.97	3.94	10.04	167.65
-5	-9	-6	1	0	0	0.11	0.08	-0.04	-0.99	3.08	2.33	0.87	2.97	3.94	10.05	167.65
-2	9	12	-1	0	0	0.11	0.08	-0.04	-0.99	3.08	0.85	0.85	2.97	3.97	10.05	167.66
3	1	-4	1	0	0	0.11	0.08	-0.04	-0.99	3.08	2.34	0.87	2.97	3.97	10.05	167.66
-1	-2	1	-1	0	0	0.11	0.08	-0.04	-0.99	3.08	2.35	0.93	2.97	3.97	10.05	167.66
-1	0	1	0	-1	1	0.11	0.08	-0.04	-0.99	3.08	2.38	1.01	2.98	3.97	10.05	167.66
2	-4	-9	0	0	-1	0.11	0.08	-0.04	-0.99	3.09	2.4	2.98	2.98	3.96	10.05	167.66
1	-2	-9	0	1	1	0.11	0.08	-0.04	-0.99	3.09	2.39	1.11	2.98	3.96	10.05	167.66
-7	-1	15	0	0	-1	0.11	0.08	-0.04	-0.99	3.09	2.38	1.11	2.99	3.96	10.05	167.66
2	4	9	0	-1	1	0.11	0.08	-0.04	-0.99	3.09	2.31	1.1	3.09	3.91	10.06	167.67
5	-2	11	1	1	-1	0.11	0.08	-0.04	-0.99	3.09	2.31	1.09	2.99	3.92	10.06	167.67
-4	0	-11	0	0	0	0.11	0.08	-0.04	-0.99	3.1	2.31	1.05	3	3.92	10.06	167.67
-6	-4	6	0	0	1	0.11	0.08	-0.04	-0.99	3.1	2.27	1	3	3.92	10.06	167.67
-4	0	3	-1	0	-1	0.11	0.08	-0.04	-0.99	3.1	1.67	0.42	3.02	3.92	10.07	167.67
6	5	0	0	0	1	0.11	0.08	-0.04	-0.99	3.13	0	0.01	3.06	3.92	10.07	167.67
7	-2	-8	0	0	-1	0.11	0.08	-0.04	-0.99	3.16	0	0	3.02	3.92	10.07	167.67
-6	6	-11	0	0	0	0.11	0.08	-0.04	-0.99	3.15	0	2.98	2.98	3.91	10.08	167.67
-1704	-1627	-1513	-46	-24	75	0.27	0.04	0.11	-0.96	3.15	0	0	2.9	-12.9	1.32	148.51
430	-383	237	10	12	-9	0.29	0.04	0.11	-0.95	3.16	0	0	3.17	-13.69	0.46	146.56
-1317	-256	142	6	10	-22	0.3	0.04	0.12	-0.95	0	0	0	2.38	-14.54	0.07	144.98
-1239	-217	-240	20	27	-56	0.3	0.05	0.13	-0.94	3.17	0	0	2.54	-15.62	0.6	144.55
877	-209	423	18	6	-26	0.29	0.05	0.13	-0.95	3.17	0	0.01	2.71	-16.15	1.43	145.38
-2246	-398	-394	0	46	-39	0.28	0.07	0.14	-0.95	3.17	0	0	2.87	-17.17	3.23	146.88
-3314	280	-1325	24	88	-112	0.24	0.11	0.15	-0.95	3.16	0	0	2.91	-19.46	7.7	150.47
9882	641	4104	-74	-202	244	-0.12	0.18	0.09	-0.97	3.17	0	2.95	2.95	-7.86	21.64	-167.99
1186	127	505	-20	-23	44	-0.09	0.17	0.1	-0.98	3.17	0	0	2.95	-9.77	19.96	-170.83
1223	316	766	-25	-38	52	-0.06	0.14	0.11	-0.98	3.17	0	0	2.91	-12.22	17.24	-175.18
475	772	56	-17	-39	62	-0.01	0.12	0.13	-0.99	3.18	0	0	3.18	-14.9	13.22	178.92
-200	1242	-108	-6	-29	59	0.06	0.08	0.14	-0.98	3.18	0	0	2.85	-17.08	8.09	171.55
-2973	731	-1588	19	-3	22	0.14	0.05	0.15	-0.98	3.19	0	0	2.64	-18.27	2.88	163.23
-4304	-393	-1889	37	43	-38	0.21	0.03	0.16	-0.96	3.19	0	0	2.56	-18.55	-0.83	155.3
-390	-1472	-1275	172	323	-494	0.06	0.19	0.17	-0.97	3.19	0	0	2.65	-22.07	19.81	168.81
2650	685	2334	0	-78	28	0	0.21	0.15	-0.97	3.19	0	0	2.74	-18.52	24.21	176.37
2727	68	1202	-28	-48	69	-0.05	0.22	0.13	-0.97	3.19	0	0	2.82	-14.99	25.88	-177.36
380	-569	474	-38	-44	67	-0.08	0.22	0.12	-0.97	3.18	0	0	2.89	-12.52	26.22	-173.49
-1219	-865	-1023	-17	-12	33	-0.09	0.22	0.11	-0.96	3.19	0	0	2.94	-11.18	26.27	-171.43
-1193	-614	-1017	-1	6	7	-0.11	0.22	0.1	-0.96	3.18	0	0	2.9	-10.04	26.6	-169.92
24	-65	268	-1	7	12	-0.11	0.22	0.1	-0.96	3.18	0	0	2.87	-8.81	27	-168.56
-2104	-1537	-29552	-72	29467	-14567	0	0	0	0	3.18	0	0	2.82	-180	0	180
665	6	28641	29	-29497	14556	0.26	0.01	0.19	-0.95	3.18	0	2.51	2.51	-21.64	-4.19	150.39
-871	-305	-254	5	30	-21	0.25	0.02	0.19	-0.95	3.18	0	0	2.56	-22.21	-3.77	151.6
-2834	-735	-1446	9	46	-66	0.22	0.03	0.2	-0.95	3.18	0	0	2.57	-23.56	-1.73	153.98
-567	404	-150	22	67	-77	0.18	0.06	0.21	-0.96	3.18	0	0.01	2.65	-24.92	2.02	158.44
2685	1455	1284	14	16	-27	0.12	0.09	0.21	-0.97	3.18	0	0	2.7	-25.23	6.63	164.44
2940	857	876	14	3	28	0.06	0.11	0.2	-0.97	3.17	0	0.01	2.76	-24.45	11.11	170.47
1689	401	1116	1	-27	41	0.01	0.14	0.19	-0.97	3.16	0	0	2.74	-22.99	15.1	175.69
-6074	-441	-1957	-93	-235	311	0.17	0.02	0.2	-0.96	3.14	0	0	2.52	-23.63	-2.13	160.98
-1646	-1041	-940	24	51	-82	0.19	0.01	0.21	-0.96	3.14	0	0	2.39	-23.97	-3.3	157.72
1008	-597	-93	16	38	-56	0.21	0.01	0.21	-0.96	3.14	0	0	2.13	-24.12	-3.48	156.48
2568	-183	932	4	23	-24	0.21	0.02	0.21	-0.96	3.14	0	0	2.21	-24.14	-3.15	156.45
1565	-86	360	-3	0	1	0.2	0.02	0.21	-0.96	3.13	0	0	3.13	-24.18	-2.85	156.63
81	-98	2	3	7	-7	0.2	0.02	0.21	-0.96	3.13	0	0	2.66	-24.29	-2.36	156.83
-354	-196	-551	11	11	-18	0.19	0.03	0.21	-0.96	3.1	0	0	2.97	-24.4	-1.44	157.42
990	4381	4154	-21	-40	35	0.12	0.13	0	-0.98	3.11	0	2.9	2.9	-1.55	14.97	165.61
-157	-369	-1877	28	-11	-2	0.12	0.13	-0.01	-0.98	3.05	0	0.75	2.93	-1.05	14.66	165.68
98	-120	-838	9	-20	5	0.12	0.12	-0.02	-0.99	3.04	0	1.27	2.91	0.05	13.88	165.8
11	180	422	4	-12	1	0.12	0.11	-0.03	-0.99	3.01	0.11	1.45	2.87	1.47	12.7	165.9
147	154	270	-21	20	-4	0.12	0.1	-0.03	-0.99	2.97	0.87	1.7	2.81	2.43	11.7	165.94
145	87	22	-12	22	-3	0.12	0.09	-0.04	-0.99	2.93	1.23	1.82	2.68	2.8	11.17	165.93
62	-14	-229	-2	8	-1	0.12	0.09	-0.04	-0.99	2.87	1.54	1.91	2.52	2.92	11.01	165.93
-27882	15834	-27816	-42	32522	-2489	0	0	0	0	2.8	1.61	1.97	2.49	180	0	180
28031	-15859	27493	41	-32517	2489	0.12	0.09	-0.04	-0.99	2.77	1.62	2.04	2.28	3.28	10.53	165.94
-12	8	-7	0	0	0	0.12	0.09	-0.04	-0.99	2.65	1.76	2.08	2.18	3.29	10.54	165.94
3	-3	2	0	-1	0	0.12	0.09	-0.04	-0.99	2.55	1.84	2.13	2.17	3.31	10.54	165.94
5	4	7	0	0	0	0.12	0.09	-0.04	-0.99	2.5	1.96	2.21	2.14	3.32	10.53	165.94
-6	0	-4	0	0	0	0.12	0.09	-0.04	-0.99	2.46	2.06	2.27	2.3	3.33	10.52	165.93
-2	6	-18	0	0	0	0.12	0.09	-0.04	-0.99	2.3	2.23	2.38	2.06	3.34	10.51	165.93
0	2	1	0	0	0	0.12	0.09	-0.04	-0.99	2.19	2.39	2.47	2.16	3.36	10.48	165.94
98	-8	28	-1	-2	0	0.12	0.08	-0.04	-0.99	2.2	2.58	2.58	2.13	3.49	9.79	165.88
13	-2	11	0	0	0	0.13	0.08	-0.04	-0.99	2.13	2.65	2.65	2.32	3.49	9.72	165.87
24	8	14	0	1	0	0.13	0.08	-0.04	-0.99	2.26	2.74	2.7	2.43	3.49	9.66	165.86
1	-4	-11	0	1	0	0.13	0.08	-0.04	-0.99	2.4	2.79	2.56	2.56	3.48	9.64	165.86
6	-7	5	0	0	0	0.13	0.08	-0.04	-0.99	2.47	2.74	2.74	2.63	3.47	9.61	165.85
12	6	-12	0	0	0	0.13	0.08	-0.04	-0.99	2.58	2.82	2.72	2.68	3.46	9.6	165.84
-6	-12	2	0	0	0	0.13	0.08	-0.04	-0.99	2.64	2.81	2.69	2.7	3.45	9.59	165.84
20	-9	-20	1	2	-1	0.13	0.08	-0.04	-0.99	2.69	2.76	2.67	2.7	3.45	9.42	165.84
-9	-1	8	0	-1	0	0.13	0.08	-0.04	-0.99	2.73	2.75	2.64	2.71	3.45	9.45	165.84
2	4	-7	0	0	1	0.13	0.08	-0.04	-0.99	2.76	2.71	2.71	2.71	3.45	9.46	165.84
2	-8	2	0	0	0	0.13	0.08	-0.04	-0.99	2.69	2.69	2.64	2.71	3.46	9.47	165.84
2	6	-7	-1	0	0	0.13	0.08	-0.04	-0.99	2.77	2.68	2.64	2.74	3.46	9.47	165.84
-4	0	13	1	0	0	0.13	0.08	-0.04	-0.99	2.8	2.69	2.66	2.77	3.47	9.48	165.84
-4	2	-3	-1	0	0	0.13	0.08	-0.04	-0.99	2.86	2.73	2.69	2.82	3.47	9.49	165.84
-6	-7	5	1	0	0	0.13	0.08	-0.04	-0.99	2.88	2.72	2.72	2.75	3.36	9.45	165.8
5	1	0	0	0	0	0.13	0.08	-0.04	-0.99	2.83	2.71	2.71	2.65	3.37	9.45	165.8
-8	6	3	0	0	0	0.13	0.08	-0.04	-0.99	2.75	2.68	2.65	2.59	3.38	9.48	165.81
4	-6	9	0	1	0	0.13	0.08	-0.04	-0.99	2.71	2.51	2.51	2.72	3.4	9.51	165.81
0	-5	5	0	0	0	0.13	0.08	-0.04	-0.99	2.85	1.94	2.22	2.78	3.41	9.55	165.81
-6	7	-1	0	0	0	0.13	0.08	-0.04	-0.99	2.91	1.46	1.91	2.75	3.42	9.59	165.81
-7	10	-5	0	0	-1	0.13	0.08	-0.04	-0.99	2.91	0.89	1.63	2.91	3.44	9.63	165.81
-5	7	-2	0	0	0	0.13	0.08	-0.04	-0.99	2.91	0.6	1.63	2.89	3.46	9.67	165.82
-58	31	-20	0	0	0	0.13	0.08	-0.04	-0.99	2.89	0.75	1.67	2.63	3.64	10.2	165.86
-10	-1	-22	-1	-1	0	0.13	0.08	-0.04	-0.99	2.85	1.14	1.79	2.35	3.64	10.22	165.85
-5	-2	-2	0	0	1	0.13	0.08	-0.04	-0.99	2.63	1.58	1.99	1.86	3.63	10.23	165.85
4	5	22	0	-1	0	0.13	0.08	-0.04	-0.99	2.32	1.79	2.14	0.85	3.63	10.22	165.85
3	-2	3	0	0	0	0.13	0.08	-0.04	-0.99	1.81	1.84	0.59	0.59	3.63	10.22	165.85
-14	-3	5	0	0	0	0.13	0.08	-0.04	-0.99	1.96	1.84	2.2	1.41	3.63	10.21	165.85
12	0	-1	1	0	0	0.13	0.08	-0.04	-0.99	2.22	1.87	2.21	1.76	3.63	10.21	165.85
3	16	-12	-1	0	0	0.13	0.08	-0.04	-0.99	2.32	2.24	2.24	1.9	3.63	10.17	165.84
-3	-6	0	0	0	0	0.13	0.08	-0.04	-0.99	2.4	1.95	2.27	1.69	3.63	10.16	165.84
-4	-6	8	0	0	0	0.13	0.08	-0.04	-0.99	2.25	2.02	2.31	1.61	3.63	10.14	165.84
11	-5	15	1	0	0	0.13	0.08	-0.04	-0.99	2.15	2.09	2.33	1.74	3.64	10.12	165.84
1	-1	-2	0	0	0	0.13	0.08	-0.04	-0.99	2.24	2.14	2.35	2.09	3.65	10.1	165.84
3	-3	-18	0	-1	0	0.13	0.08	-0.04	-0.99	2.42	2.16	2.34	2.25	3.66	10.06	165.84
-1	2	8	-1	0	0	0.13	0.08	-0.04	-0.99	2.58	2.14	2.34	2.68	3.67	10.04	165.84
41	-15	-13	0	2	0	0.13	0.08	-0.04	-0.99	2.68	1.99	2.31	2.69	3.58	9.84	165.8
4	2	-5	0	0	0	0.13	0.08	-0.04	-0.99	2.81	1.97	2.23	2.76	3.57	9.86	165.8
