# Supplementary material for: Image Generation for 2D-CNN Using Time-Series Signal Features from Foot Gesture Applied to Select Cobot Operating Mode
Source: Sensors (Basel). 2021 Aug 26;21(17):5743. doi: 10.3390/s21175743 (PMC8434500; doi:10.3390/s21175743)
Supplement: Supplementary file 1 [file sensors-21-05743-s001.zip › data_fadwa/Cigarette crush with the heel/cch42.xlsx]

## Sheet: earriere9
6	11	-8	0	1	-1	0.91	0.01	0.1	0.4	2.87	0.31	2.65	2.65	3.71	-11.3	-47.24
3	-6	9	0	-1	1	0.91	0.01	0.1	0.4	2.84	0.3	1.42	2.58	3.71	-11.3	-47.24
3	-6	-4	1	0	0	0.91	0.01	0.1	0.4	2.82	0.27	1.38	2.52	3.7	-11.29	-47.25
-5	1	5	-1	0	0	0.91	0.01	0.1	0.4	2.74	1.36	1.36	2.47	3.69	-11.29	-47.25
-1	5	4	0	0	0	0.91	0.01	0.1	0.4	2.69	0.15	1.32	2.44	3.69	-11.28	-47.25
-3	-3	-12	1	1	0	0.91	0.01	0.1	0.4	2.65	0.14	1.33	2.38	3.69	-11.28	-47.25
0	-2	-15	0	0	-1	0.91	0.01	0.1	0.4	2.61	0.21	1.32	2.32	3.69	-11.29	-47.25
10	-5	-5	0	-1	0	0.91	0.01	0.1	0.4	2.6	0.14	1.34	2.31	3.69	-11.29	-47.25
-2	9	15	0	0	1	0.91	0.01	0.1	0.4	2.62	0.05	1.37	2.29	3.69	-11.29	-47.25
-2	0	6	0	1	-1	0.91	0.01	0.1	0.4	2.61	0.1	1.37	2.3	3.68	-11.29	-47.24
-3	2	12	-1	-1	1	0.91	0.01	0.1	0.4	2.62	0.15	1.38	2.34	3.67	-11.34	-47.24
11	4	-1	1	0	0	0.91	0.01	0.1	0.4	2.65	1.31	1.31	2.4	3.66	-11.33	-47.24
-1	5	-13	0	0	0	0.91	0.01	0.1	0.4	2.66	0.25	1.34	2.46	3.66	-11.33	-47.24
4	3	-5	0	0	0	0.91	0.01	0.1	0.4	2.7	1.35	1.35	2.57	3.65	-11.32	-47.24
-4	-6	-8	0	0	0	0.91	0.01	0.1	0.4	2.81	0.47	2.73	2.73	3.64	-11.32	-47.24
-6	-7	3	-1	0	0	0.91	0.01	0.1	0.4	2.89	0.78	1.52	2.84	3.63	-11.31	-47.24
3	4	8	0	1	-1	0.91	0.01	0.1	0.4	2.95	1.08	1.7	2.9	3.63	-11.31	-47.24
15	5	17	1	0	0	0.91	0.01	0.1	0.4	1.26	1.26	1.88	2.93	3.53	-11.24	-47.22
5	5	0	0	0	0	0.91	0.01	0.1	0.4	3.02	1.28	1.92	2.94	3.53	-11.25	-47.21
-10	-4	-6	-1	0	0	0.91	0.01	0.1	0.4	3.02	1.25	1.91	2.93	3.54	-11.26	-47.21
-6	-7	-4	0	0	0	0.91	0.01	0.1	0.4	3.02	1.82	1.82	2.92	3.55	-11.27	-47.21
5	5	-8	0	0	0	0.91	0.01	0.1	0.4	3.01	1.19	1.74	2.92	3.56	-11.27	-47.21
-10	-4	-2	1	0	0	0.91	0.01	0.1	0.4	3.01	1.16	1.73	2.92	3.56	-11.28	-47.21
0	6	-1	0	-1	0	0.91	0.01	0.1	0.4	3	1.14	1.73	2.92	3.55	-11.28	-47.21
23	-10	32	-2	1	0	0.91	0.01	0.1	0.4	3	0.19	1.37	2.97	3.55	-11.22	-47.21
0	11	41	-4	3	0	0.91	0.01	0.1	0.4	3.04	0	0.6	3.01	3.66	-11.19	-47.23
-14	-18	20	-5	2	0	0.91	0.01	0.1	0.4	3.07	0.01	0.01	3.04	3.91	-11.11	-47.27
-24	-42	0	-2	1	0	0.91	0	0.1	0.4	3.1	0	0	3.05	4.29	-10.98	-47.31
-20	-52	-50	1	0	0	0.91	0	0.1	0.4	3.12	0	0	3.05	4.67	-10.86	-47.36
-16	-33	71	-2	2	0	0.91	0	0.1	0.4	3.12	0	0.01	3.05	5.03	-10.73	-47.41
-12	-68	-132	1	0	0	0.91	-0.01	0.1	0.4	3.11	0	0	3.05	5.49	-10.62	-47.46
-47	-29	-43	6	-1	0	0.91	-0.01	0.1	0.4	3.12	0	0	3.06	5.8	-10.63	-47.5
-17	-16	21	12	-13	1	0.91	-0.01	0.1	0.4	0	0	0.55	3.04	5.38	-10.63	-47.48
13	18	2	1	0	0	0.91	0	0.1	0.4	3.09	0.01	1.02	3.02	5.15	-10.65	-47.46
22	25	30	2	-1	0	0.91	0	0.1	0.4	3.08	0	1.21	3	4.89	-10.7	-47.42
32	32	56	-1	1	0	0.91	0	0.1	0.4	3.06	1.23	1.23	2.97	4.6	-10.75	-47.39
21	34	19	-2	2	0	0.91	0	0.1	0.4	3.03	0	1.14	2.94	4.38	-10.81	-47.37
5	32	6	-1	1	0	0.91	0	0.1	0.4	3.01	0	1.14	2.91	4.23	-10.85	-47.36
9	15	-13	-2	1	0	0.91	0.01	0.1	0.4	3	0	1.08	2.89	4.12	-10.88	-47.35
29	48	28	-6	5	-1	0.91	0.01	0.1	0.4	2.99	0	0.78	2.96	4	-11.03	-47.33
7	29	268	-10	7	-1	0.91	0	0.1	0.4	3.07	0	3.02	3.02	4.31	-10.98	-47.37
-31	-33	200	-23	20	-2	0.91	0	0.1	0.4	0	0	0	3.07	5.34	-10.81	-47.49
-131	-80	-134	5	9	0	0.91	-0.02	0.11	0.4	3.15	0	0	3.08	6.72	-10.81	-47.65
-407	-162	-142	-13	12	-4	0.91	-0.03	0.12	0.4	3.16	0	0	3.16	8.42	-10.88	-47.82
434	11	1245	-30	-21	0	0.91	-0.05	0.12	0.4	3.16	0	0	3.03	10.48	-10.45	-47.93
4133	-492	702	-29	-44	50	0.91	-0.06	0.11	0.4	3.16	0	0	2.99	11.8	-8.02	-48.58
-9898	-1282	-3813	133	120	-282	0.83	-0.17	0.06	0.52	3.17	0	0	2.9	20.67	4.55	-63.41
1941	1032	254	22	25	-20	0.86	-0.18	0.08	0.46	0	0	0	2.96	23.1	1.46	-56.27
2406	763	756	24	-4	10	0.89	-0.19	0.11	0.4	3.16	0	0	2.99	24.71	-2.51	-49.2
2672	174	776	1	-49	54	0.91	-0.18	0.12	0.35	3.16	0	0	3.16	24.48	-5.74	-43.06
1621	-95	1242	-22	-39	64	0.93	-0.17	0.13	0.31	3.16	0	0	3.05	23.43	-7.86	-38.54
596	-391	37	-21	-26	65	0.94	-0.16	0.13	0.29	3.14	0	0	3.02	22.29	-8.62	-35.78
-1159	-586	-425	-13	-11	39	0.94	-0.15	0.13	0.28	3.15	0	0	3.02	21.46	-8.93	-34.52
-3310	-2935	-32255	-57	25979	13763	0	0	0	0	3.15	0	0	2.98	180	0	180
-5308	548	28492	79	-25817	-13918	0.85	-0.16	0.01	0.5	3.15	0	0	2.91	16.86	8.04	-59.49
78	1265	950	34	51	-76	0.88	-0.18	0.06	0.44	0	0	0	2.94	21.17	2.9	-52.79
3009	1662	1285	28	-12	-14	0.91	-0.18	0.11	0.37	3.14	0	0	2.9	23.73	-3.29	-45.28
4236	1102	1853	5	-55	59	0.93	-0.17	0.14	0.31	3.14	0	0	2.97	23.88	-8.85	-38.57
2958	-13	1620	-38	-77	101	0.94	-0.16	0.15	0.27	3.14	0	0	2.96	22.5	-11.97	-34.01
216	-322	1023	-56	-70	88	0.94	-0.15	0.15	0.25	3.12	0	0	2.94	21.25	-12.6	-32.16
-2632	-1182	-1989	-27	-20	35	0.95	-0.14	0.15	0.25	3.14	0	0	2.95	20.85	-11.98	-32.16
-2907	-2118	-2762	7	19	-1	0.82	-0.14	-0.05	0.56	3.14	0	0	2.89	9.86	13.69	-67.78
340	-72	118	6	10	-21	0.82	-0.14	-0.05	0.56	3.15	0	0	2.9	10.3	13.59	-67.61
-20	-64	106	0	5	-17	0.82	-0.14	-0.04	0.55	3.15	0	0	2.88	10.84	13.33	-66.91
-2533	-586	-402	5	26	-40	0.83	-0.15	-0.04	0.54	0	0	0	2.9	12.07	12.81	-65.41
-1167	175	-346	9	44	-78	0.84	-0.16	-0.02	0.52	3.15	0	0.01	2.97	14.52	11.42	-61.79
1278	746	551	10	16	-42	0.86	-0.17	0	0.48	3.15	0	0	2.96	16.93	9.23	-56.54
2468	858	568	4	13	-2	0.89	-0.17	0.02	0.43	3.14	0	0	2.89	18.89	6.62	-50.89
-1984	-994	-820	-25	-99	189	0.79	-0.14	-0.07	0.59	0	0	0	2.83	8.43	15.99	-72.73
1448	-157	451	5	3	-14	0.79	-0.14	-0.06	0.59	3.15	0	0	2.83	8.98	15.6	-72.29
-593	-183	91	-7	15	-21	0.8	-0.15	-0.06	0.59	0	0	0	2.87	9.9	15.16	-71.4
-3361	-539	-677	3	36	-70	0.81	-0.16	-0.04	0.57	3.14	0	0	2.91	12.29	14.41	-68.96
33	508	-291	15	44	-79	0.83	-0.17	-0.02	0.53	3.14	0	0	2.93	15.5	12.7	-63.99
2368	1032	1399	7	-1	-25	0.85	-0.18	0	0.49	3.14	0	0	2.9	18.17	10.18	-57.79
3414	753	438	1	-15	16	0.88	-0.18	0.01	0.44	3.13	0	0	2.95	19.67	7.8	-51.84
12234	-30498	-40958	-58	17904	-5425	0	0	-0.01	0	3.12	0	0	2.89	180	0	-180
-11901	29815	36799	156	-17989	5637	0.9	-0.1	0.04	0.42	3.08	0	0	2.96	11.88	0.58	-49.41
-360	679	464	44	9	-2	0.9	-0.06	0.06	0.42	3.01	0	0.27	2.93	9.52	-3.15	-49.83
-754	2177	3990	55	13	-6	0.9	-0.02	0.09	0.42	2.96	0	0.43	2.82	6.41	-8.05	-49.9
628	164	-1220	-232	-33	-9	0.9	0	0.1	0.41	0.64	0.64	0.67	2.85	4.32	-10.5	-49.69
-138	-147	48	13	-5	0	0.9	0	0.1	0.42	2.88	0.81	0.81	2.79	4.43	-10.59	-49.76
81	-312	236	-2	1	0	0.9	0.01	0.1	0.42	2.86	0.78	0.76	2.82	4.27	-10.63	-49.72
25	-136	76	-3	1	0	0.9	0.01	0.1	0.42	2.88	0.77	0.77	2.82	4.2	-10.65	-49.72
28	-113	130	-1	2	-1	0.9	0.01	0.1	0.42	2.88	0.66	0.76	2.8	4.04	-10.59	-49.71
-3	2	-18	0	0	0	0.9	0.01	0.1	0.42	2.88	0.7	0.79	2.66	4.05	-10.61	-49.7
-1	3	39	1	0	0	0.9	0.01	0.1	0.42	0.53	0.53	0.83	2.51	4.04	-10.65	-49.7
3	1	-11	0	1	0	0.9	0.01	0.1	0.42	2.86	0.47	0.88	2.39	4.05	-10.71	-49.7
-8	5	12	0	0	0	0.9	0.01	0.1	0.41	2.84	0.23	0.86	2.37	4.06	-10.78	-49.69
-15	5	-32	-1	1	0	0.9	0.01	0.1	0.41	2.83	0.82	0.82	2.33	4.09	-10.84	-49.68
-8	-1	-9	0	0	0	0.9	0.01	0.1	0.41	2.79	0.37	0.77	2.39	4.12	-10.9	-49.67
-41	0	6	0	-3	1	0.9	0.01	0.1	0.41	2.75	0.56	0.78	2.39	4.31	-11.06	-49.7
1	1	-8	0	0	0	0.9	0.01	0.1	0.41	2.73	0.68	0.83	2.43	4.28	-11.05	-49.69
4	13	3	0	-1	0	0.9	0.01	0.1	0.41	2.71	0.87	0.77	2.42	4.24	-11.06	-49.68
5	-3	14	0	0	0	0.9	0.01	0.1	0.41	2.74	0.88	0.76	2.43	4.2	-11.06	-49.68
4	6	0	1	1	0	0.9	0.01	0.1	0.41	2.79	0.56	0.71	2.51	4.16	-11.06	-49.68
4	-3	-21	0	0	0	0.9	0.01	0.1	0.41	2.86	0.33	0.66	2.63	4.12	-11.08	-49.67
4	-3	17	-1	0	0	0.9	0.01	0.1	0.41	0.08	0.53	0.53	2.69	4.09	-11.09	-49.67
-6203	11665	-15767	-40	5367	4517	0	0	0	0	2.9	0	0.39	2.72	180	0	180
6203	-11658	15760	39	-5367	-4517	0.9	0.01	0.1	0.41	2.93	0	0.21	2.75	4.08	-11.01	-49.67
-2	-11	16	0	0	0	0.9	0.01	0.1	0.41	2.94	0	0.11	2.76	4.08	-11.01	-49.67
2	2	-5	0	0	0	0.9	0.01	0.1	0.41	2.95	0	0.12	2.75	4.07	-11	-49.66
