# Supplementary material for: Image Generation for 2D-CNN Using Time-Series Signal Features from Foot Gesture Applied to Select Cobot Operating Mode
Source: Sensors (Basel). 2021 Aug 26;21(17):5743. doi: 10.3390/s21175743 (PMC8434500; doi:10.3390/s21175743)
Supplement: Supplementary file 1 [file sensors-21-05743-s001.zip › data_fadwa/Cigarette crush with the heel/cch43.xlsx]

## Sheet: ecrassementarriere1
-2	-1	-8	0	1	1	0.52	-0.05	0.08	0.85	2.81	1.38	1.39	2.73	10.87	-0.27	-116.62
2	5	2	0	0	0	0.52	-0.05	0.08	0.85	2.81	1.38	1.4	2.73	10.87	-0.27	-116.62
-8	4	-2	0	0	-1	0.52	-0.05	0.08	0.85	2.81	1.39	1.4	2.73	10.87	-0.26	-116.62
6	-4	3	0	0	0	0.52	-0.05	0.08	0.85	2.81	1.37	1.42	2.73	10.87	-0.26	-116.62
-2	9	4	1	-1	0	0.52	-0.05	0.08	0.85	1.3	1.3	2.74	2.74	10.88	-0.26	-116.63
4	-4	2	-1	1	0	0.52	-0.05	0.08	0.85	2.82	1.28	1.38	2.74	10.88	-0.26	-116.63
-1	-2	-10	0	-1	0	0.52	-0.05	0.08	0.85	1.28	1.28	1.37	2.75	10.88	-0.26	-116.63
-4	0	7	0	0	0	0.52	-0.05	0.08	0.85	2.81	1.34	1.35	2.82	10.88	-0.26	-116.63
5	-2	-11	0	0	0	0.52	-0.05	0.08	0.85	2.82	1.21	1.27	2.86	10.88	-0.26	-116.63
5	3	0	0	0	0	0.52	-0.05	0.08	0.85	2.96	0.17	1.04	2.94	10.88	-0.27	-116.63
-3	-10	-4	0	0	0	0.52	-0.05	0.08	0.85	3.03	0	0.91	3	10.87	-0.26	-116.63
14	-28	9	-1	1	1	0.52	-0.05	0.08	0.85	3.07	0	0.76	3.03	10.65	-0.02	-116.68
-2	-5	-2	1	0	0	0.52	-0.05	0.08	0.85	3.09	0	0.88	3.04	10.65	0.01	-116.68
-2	-1	-7	0	0	0	0.52	-0.05	0.08	0.85	3.09	0	0.96	3.04	10.66	0.03	-116.68
1	0	5	0	0	0	0.52	-0.05	0.08	0.85	3.1	0	1.03	3.05	10.66	0.04	-116.69
4	-5	4	0	0	0	0.52	-0.05	0.08	0.85	3.11	0	1.02	3.06	10.65	0.05	-116.69
-9	1	-5	0	0	0	0.52	-0.05	0.08	0.85	3.11	0.13	1.03	3.06	10.66	0.06	-116.7
-9	-9	0	0	0	0	0.52	-0.05	0.08	0.85	3.1	1.07	1.05	3.05	10.66	0.07	-116.69
0	2	6	0	0	0	0.52	-0.05	0.08	0.85	3.09	1.48	1.17	3.04	10.67	0.08	-116.7
72	7	21	0	-2	0	0.52	-0.05	0.08	0.85	3.08	1.79	1.22	3.02	10.22	-0.2	-116.75
8	-11	9	0	0	0	0.52	-0.04	0.08	0.85	3.07	1.84	1.22	3.02	10.18	-0.22	-116.76
131	-1028	171	1	0	-1	0.52	-0.05	0.08	0.85	3.07	1.75	1.09	3.01	10.06	-0.13	-116.74
52	-628	43	0	1	-2	0.52	-0.05	0.07	0.85	3.06	1.42	1.1	3	9.89	0.07	-116.64
51	-372	-57	0	0	-2	0.52	-0.05	0.07	0.85	3.07	1.19	0.99	2.97	9.76	0.26	-116.48
-34	-288	5	1	0	-2	0.53	-0.05	0.07	0.85	3.04	0.42	1.04	2.93	9.64	0.45	-116.27
-32	307	49	0	1	-1	0.53	-0.05	0.07	0.85	0.38	0.38	1.12	2.86	9.56	0.6	-116.05
-244	2070	-240	-1	0	7	0.53	-0.05	0.08	0.84	2.97	0.24	1.21	2.65	10.76	-0.44	-115.71
14	-3	0	0	0	0	0.53	-0.05	0.08	0.84	2.89	0	1.18	2.58	10.77	-0.47	-115.7
1	4	8	0	0	0	0.53	-0.05	0.08	0.84	2.9	0	1.11	2.54	10.78	-0.48	-115.7
-1	-5	14	0	0	0	0.53	-0.05	0.08	0.84	2.91	0	1.09	2.5	10.81	-0.49	-115.7
-4	8	1	0	1	0	0.53	-0.05	0.08	0.84	2.92	0	1.03	2.47	10.84	-0.5	-115.7
-6	4	-10	0	0	0	0.53	-0.05	0.08	0.84	2.92	0	0.95	2.41	10.88	-0.51	-115.69
-9	-5	-17	0	-1	0	0.53	-0.05	0.08	0.84	2.9	0	0.88	2.41	10.9	-0.52	-115.68
387	24	21	1	-2	-12	0.54	-0.04	0.08	0.83	2.9	0.68	0.68	2.56	10.84	-1.05	-113.72
201	-6	38	-1	1	9	0.55	-0.04	0.08	0.83	2.91	0	0.69	2.55	10.74	-1.12	-113.55
-272	9	-22	-1	1	3	0.55	-0.04	0.08	0.83	2.9	0	0.64	2.57	10.71	-1.13	-113.55
-133	7	-27	0	-1	0	0.55	-0.04	0.08	0.83	2.91	0	2.5	2.5	10.71	-1.13	-113.54
-63	-2	-9	0	0	0	0.55	-0.04	0.08	0.83	2.9	0	0.8	2.42	10.7	-1.14	-113.54
-37	-1	6	0	1	1	0.55	-0.04	0.08	0.83	2.9	0.83	0.83	2.47	10.69	-1.14	-113.54
-15	-3	4	0	0	0	0.55	-0.04	0.08	0.83	2.91	0	0.9	2.5	10.7	-1.11	-113.54
2077	7282	-27914	2	0	-42	0.55	-0.04	0.08	0.84	2.91	0	0.9	2.56	10.43	-1.03	-113.26
-2158	-7285	27912	-2	-1	42	0.55	-0.05	0.08	0.83	2.91	0.05	0.85	2.62	10.89	-0.95	-113.56
8	-5	0	0	0	-1	0.55	-0.05	0.08	0.83	2.94	0	0.7	2.63	10.88	-0.95	-113.56
7	-1	-8	0	0	1	0.55	-0.04	0.08	0.83	2.95	0	0.54	2.65	10.87	-0.95	-113.56
6	-2	3	0	1	-1	0.55	-0.05	0.08	0.83	2.97	0	0.55	2.66	10.88	-0.95	-113.56
-8	2	-1	1	0	0	0.55	-0.05	0.08	0.83	2.98	0	0.48	2.98	10.9	-0.94	-113.56
-7	3	-18	-1	0	0	0.55	-0.05	0.08	0.83	2.98	0	0.5	2.66	10.92	-0.94	-113.56
0	1	12	0	0	0	0.55	-0.05	0.08	0.83	2.98	0	0.5	2.66	10.95	-0.93	-113.56
-4	-15	0	0	0	0	0.55	-0.05	0.08	0.83	2.98	0	0.53	2.63	11.02	-0.91	-113.54
-6	1	1	0	0	0	0.55	-0.05	0.08	0.83	2.98	0	0.71	2.61	11.04	-0.9	-113.54
3	0	0	0	0	0	0.55	-0.05	0.08	0.83	2.98	0	0.8	2.58	11.05	-0.89	-113.54
-14	2	-3	0	0	0	0.55	-0.05	0.08	0.83	2.98	0	2.57	2.57	11.06	-0.89	-113.54
0	5	1	0	0	0	0.55	-0.05	0.08	0.83	2.98	0	0.84	2.58	11.08	-0.88	-113.54
3	3	0	1	0	0	0.55	-0.05	0.09	0.83	2.97	0	0.78	2.61	11.09	-0.88	-113.54
2	2	2	-1	0	0	0.55	-0.05	0.09	0.83	2.97	0	0.78	2.97	11.11	-0.87	-113.53
-1	-10	-2	0	-1	0	0.55	-0.05	0.08	0.83	2.97	0	0.72	2.65	11.05	-0.91	-113.54
-1	11	18	1	0	0	0.55	-0.05	0.08	0.83	2.97	0	0.75	2.68	11.04	-0.92	-113.53
3	-5	-2	-1	0	1	0.55	-0.05	0.08	0.83	2.98	0	2.69	2.69	11.04	-0.92	-113.53
5	-5	-6	0	0	-1	0.55	-0.05	0.08	0.83	2.99	0	0.83	2.71	11.03	-0.92	-113.53
-8	11	8	0	1	0	0.55	-0.05	0.08	0.83	2.99	0	0.77	2.73	11.03	-0.92	-113.53
-4	-2	-19	0	0	1	0.55	-0.05	0.08	0.83	3	0	0.79	2.74	11.04	-0.91	-113.53
-6	-1	5	0	0	-1	0.55	-0.05	0.08	0.83	3	0	2.74	2.74	11.05	-0.91	-113.53
9	-4	-4	0	-1	1	0.55	-0.05	0.08	0.83	3	0	0.91	2.75	11.05	-0.91	-113.54
0	-7	10	0	1	0	0.55	-0.05	0.08	0.83	3	0	0.87	2.75	11.02	-0.9	-113.54
2	6	9	0	0	-1	0.55	-0.05	0.08	0.83	3	0	0.86	2.75	11.03	-0.9	-113.54
-2	2	-7	0	0	0	0.55	-0.05	0.08	0.83	3.01	0	2.76	2.76	11.03	-0.9	-113.53
4	0	6	0	0	0	0.55	-0.05	0.08	0.83	3.01	0	0.77	2.77	11.03	-0.9	-113.53
-5	-3	-13	0	0	0	0.55	-0.05	0.08	0.83	3.01	0	0.75	2.77	11.03	-0.9	-113.53
5	-1	-11	0	-1	1	0.55	-0.05	0.08	0.83	3.01	0	0.72	3.01	11.03	-0.9	-113.54
-7	-1	8	0	1	0	0.55	-0.05	0.08	0.83	3.01	0	0.74	2.78	11.03	-0.9	-113.54
6	-5	5	0	-1	-1	0.55	-0.05	0.08	0.83	3.02	0	0.75	2.79	11.02	-0.9	-113.53
-1	4	-6	0	1	0	0.55	-0.05	0.08	0.83	3.02	0.68	0.68	2.79	11.02	-0.89	-113.53
-4	-3	10	0	-1	0	0.55	-0.05	0.08	0.83	3.02	0	0.69	2.79	11.02	-0.89	-113.53
8	-2	-10	0	0	0	0.55	-0.05	0.08	0.83	3.02	0	0.7	2.79	11.02	-0.89	-113.53
-3	0	5	0	0	0	0.55	-0.05	0.08	0.83	3.02	0	0.7	2.79	11.02	-0.89	-113.53
-4	-4	1	0	0	0	0.55	-0.05	0.08	0.83	3.02	0	0.69	2.79	11.02	-0.89	-113.53
-4	9	-1	0	1	1	0.55	-0.05	0.08	0.83	3.02	0	0.67	2.79	11.02	-0.89	-113.53
8	-1	3	0	0	0	0.55	-0.05	0.08	0.83	3.02	0.67	0.67	2.79	11.03	-0.88	-113.53
1	-1	-1	0	0	-1	0.55	-0.05	0.08	0.83	3.02	0	0.64	2.79	11.03	-0.88	-113.53
-1	-2	7	1	0	0	0.55	-0.05	0.08	0.83	3.02	0	0.6	2.8	11.04	-0.88	-113.53
1	-6	-2	-1	0	0	0.55	-0.05	0.08	0.83	3.03	0	0	2.86	11.04	-0.88	-113.53
3	3	-7	0	-1	0	0.55	-0.05	0.08	0.83	3.09	0	0	2.55	11.04	-0.88	-113.53
-8	-4	0	1	0	0	0.55	-0.05	0.08	0.83	3.12	0	0.52	1.77	11.04	-0.88	-113.53
3	18	20	-1	1	0	0.55	-0.05	0.08	0.83	0	0	0.59	3.16	11.05	-0.88	-113.53
11	42	200	-3	4	0	0.55	-0.05	0.08	0.83	3.16	0	0.81	0	11.08	-0.83	-113.51
-1134	-3087	-1391	-26	-36	-1	0.69	-0.25	0.03	0.68	3.17	0	0.48	1.49	23.72	17.62	-84.8
840	-75	1122	-15	-37	15	0.69	-0.25	0.01	0.68	3.17	0	0	1.97	22.11	18.74	-85.41
2879	177	2122	-28	-52	41	0.68	-0.24	-0.02	0.69	3.16	0	0	0	18.62	20.52	-87.43
3969	670	1553	-28	-60	100	0.66	-0.21	-0.06	0.72	3.16	0	0	0	12.52	22.62	-92.49
902	1565	83	-20	-55	109	0.61	-0.19	-0.1	0.76	3.16	0	0	0	4.42	24.4	-101.66
-4650	977	-2520	25	4	46	0.54	-0.16	-0.14	0.81	3.17	0	0	0	-3.59	24.67	-113.43
-8444	-992	-3060	52	103	-87	0.48	-0.15	-0.16	0.85	3.16	0	0	0	-7.91	24.42	-123.29
6170	-2599	1362	87	155	-286	0.72	-0.25	-0.02	0.65	3.16	0	0	1.29	20.49	20.46	-79.96
592	152	658	-10	-4	23	0.73	-0.24	-0.02	0.64	3.16	0	0	1.84	20.67	19.19	-78.43
594	78	625	-14	-11	30	0.74	-0.24	-0.01	0.63	3.16	0	0	2.15	20.57	18.35	-77.75
-474	-138	13	-29	-12	28	0.74	-0.23	-0.01	0.63	3.16	0	0	1.77	20.29	18.2	-78.03
-231	36	-474	-18	-10	18	0.73	-0.23	-0.02	0.64	3.16	0	0	0	20	18.82	-78.88
965	-151	737	-5	-26	18	0.72	-0.23	-0.02	0.65	3.16	0	0	0	19.07	19.74	-80.33
1478	277	1403	-25	-43	42	0.71	-0.23	-0.04	0.67	3.16	0	0	0	16.77	21.11	-83.15
-3240	791	-3437	156	203	-279	0.64	-0.26	-0.07	0.72	3.16	0	0	0.15	15.23	26.81	-92.83
3342	272	2203	-17	-58	78	0.67	-0.25	-0.05	0.69	3.16	0	0	1.35	16.98	23.91	-88
1774	-191	722	-34	-65	84	0.69	-0.23	-0.04	0.68	3.14	0	0	2.34	16.74	21.91	-86.34
-1603	-926	-2570	-8	-41	67	0.69	-0.22	-0.04	0.69	3.1	0	0	2.78	15.13	20.84	-87.46
-2222	-142	-1895	30	14	8	0.68	-0.21	-0.03	0.7	3.09	0	0.57	2.88	14.25	19.5	-89.24
-1286	327	-463	40	8	-6	0.68	-0.19	-0.02	0.71	3.05	0	0	2.77	13.8	16.91	-90.81
-298	619	377	38	-3	-3	0.67	-0.16	0	0.72	3.03	0	0.15	2.86	13.38	13.13	-92.2
-548	857	1417	16	21	2	0.67	-0.13	0.03	0.73	3.04	0	0.27	2.85	13.37	8.59	-93.56
456	1297	1145	-163	-1	-46	0.66	-0.04	0.09	0.74	0	0	0.33	2.85	10.41	-3.06	-96.52
13	5	26	1	0	0	0.66	-0.04	0.09	0.74	3.04	0	0.35	2.86	10.38	-3.1	-96.53
0	5	10	0	0	0	0.66	-0.04	0.09	0.74	3.03	0.37	0.37	2.88	10.35	-3.14	-96.52
6	4	-26	0	0	0	0.66	-0.04	0.09	0.74	3.03	0	0.4	2.89	10.32	-3.19	-96.53
0	-2	5	0	-1	0	0.66	-0.04	0.09	0.74	3.03	0	0.5	2.9	10.27	-3.24	-96.53
17	2	21	1	0	0	0.66	-0.04	0.09	0.74	3.01	0	2.88	2.88	10.21	-3.31	-96.54
15	16	8	-1	0	0	0.66	-0.04	0.09	0.74	2.94	0	1.09	2.82	10.16	-3.36	-96.54
88	75	6	-1	2	0	0.66	-0.03	0.09	0.74	2.87	0.16	2.73	2.73	9.71	-3.84	-96.67
-4	4	5	0	0	0	0.66	-0.03	0.09	0.74	0.85	0.85	1.37	2.66	9.71	-3.84	-96.67
17	1	-2	0	0	0	0.66	-0.03	0.09	0.74	2.66	1.33	1.53	2.69	9.7	-3.86	-96.67
-4	-11	-12	0	0	0	0.66	-0.03	0.09	0.74	2.63	1.61	1.57	2.74	9.71	-3.87	-96.67
5	2	-8	0	-1	0	0.66	-0.03	0.09	0.74	2.67	1.53	1.53	2.78	9.69	-3.88	-96.68
3	-6	8	-1	0	0	0.66	-0.03	0.09	0.74	2.74	1.65	1.56	2.83	9.66	-3.88	-96.69
10	14	-5	0	-1	0	0.66	-0.03	0.08	0.74	2.8	1.44	1.56	2.87	9.6	-3.87	-96.69
40	-31	14	0	3	0	0.66	-0.03	0.08	0.74	1.36	1.36	1.56	2.89	9.49	-3.7	-96.72
-1	6	1	0	0	0	0.66	-0.03	0.08	0.74	2.91	1.18	1.5	2.92	9.49	-3.69	-96.73
-4	0	0	0	0	0	0.66	-0.03	0.08	0.74	2.94	0.93	1.47	2.93	9.51	-3.69	-96.73
-1	1	5	0	-1	0	0.66	-0.03	0.08	0.74	2.95	1.47	1.47	2.94	9.51	-3.68	-96.73
0	-10	-1	0	0	0	0.66	-0.03	0.08	0.74	2.97	0.53	1.48	2.94	9.51	-3.67	-96.73
3	-2	6	0	1	-1	0.66	-0.03	0.08	0.74	2.98	0.36	1.46	2.94	9.52	-3.67	-96.73
1	5	1	0	0	0	0.66	-0.03	0.08	0.74	2.99	0.3	2.94	2.94	9.53	-3.67	-96.73
-2	-2	1	1	0	0	0.66	-0.03	0.08	0.74	3	0.28	1.41	2.95	9.54	-3.66	-96.73
-10	10	-8	-1	0	1	0.66	-0.03	0.08	0.74	3	0.18	1.37	2.95	9.7	-3.69	-96.72
0	3	13	0	0	-1	0.66	-0.03	0.08	0.74	0	0	1.38	2.95	9.71	-3.69	-96.72
1	-7	-5	0	0	1	0.66	-0.03	0.08	0.74	3.02	0	1.35	2.96	9.73	-3.69	-96.72
-7	-12	-8	1	0	-1	0.66	-0.03	0.08	0.74	3.02	0	1.33	2.97	9.74	-3.68	-96.72
-3	2	-4	-1	0	0	0.66	-0.03	0.08	0.74	3.03	1.29	1.29	2.98	9.75	-3.68	-96.72
-1	8	-4	0	0	0	0.66	-0.03	0.08	0.74	3.03	0.38	1.34	2.98	9.77	-3.68	-96.72
-3	-3	4	0	0	1	0.66	-0.03	0.08	0.74	3.03	0.42	1.38	2.98	9.78	-3.68	-96.73
17	5	9	0	-1	0	0.66	-0.03	0.08	0.74	3.03	0.7	1.37	2.98	9.75	-3.66	-96.73
1	-4	-1	0	0	0	0.66	-0.03	0.08	0.74	3.03	0.82	1.28	2.98	9.73	-3.65	-96.73
-5	-1	-4	1	0	0	0.66	-0.03	0.08	0.74	3.03	0.84	1.25	2.98	9.72	-3.65	-96.73
4	2	21	-1	0	0	0.66	-0.03	0.08	0.74	3.02	1.26	1.26	2.98	9.72	-3.66	-96.73
0	-4	-6	1	0	0	0.66	-0.03	0.08	0.74	3.02	0.73	1.28	2.98	9.71	-3.65	-96.74
7	2	-10	-1	0	-1	0.66	-0.03	0.08	0.74	3.02	0.66	1.31	2.98	9.71	-3.66	-96.74
-7	12	5	0	0	0	0.66	-0.03	0.08	0.74	3.03	0.61	1.31	2.98	9.71	-3.66	-96.73
20474	30557	-13083	18688	9216	-19496	0.66	-0.03	-0.25	-1.91	3.03	0.48	1.32	2.98	7.93	12.02	92.63
-20487	-30565	13065	-18688	-9215	19497	0.66	-0.03	0.09	0.74	3.03	0.44	1.35	2.98	9.85	-3.65	-96.73
6	-2	10	0	0	-1	0.66	-0.03	0.09	0.74	3.03	0.39	1.36	2.98	9.86	-3.65	-96.73
-1	2	-5	0	0	0	0.66	-0.03	0.09	0.74	3.03	0.41	1.35	2.98	9.86	-3.65	-96.73
1	-1	9	0	-1	0	0.66	-0.03	0.09	0.74	3.03	1.07	1.36	2.98	9.87	-3.65	-96.73
-4	2	-16	0	0	1	0.66	-0.03	0.09	0.74	3.03	1.36	1.36	2.97	9.87	-3.65	-96.73
5	-1	-10	0	0	0	0.66	-0.03	0.09	0.74	2.98	2.23	1.45	2.91	9.88	-3.65	-96.74
1	5	4	1	0	0	0.66	-0.03	0.09	0.74	2.66	2.69	1.65	2.5	9.88	-3.65	-96.74
81	77	50	2	0	1	0.66	-0.03	0.09	0.74	1.06	2.84	1.77	2.09	9.37	-4.29	-96.98
7	23	-9	-1	1	-1	0.66	-0.03	0.09	0.74	0.01	2.85	1.8	2.41	9.38	-4.34	-97.01
10	9	-8	-1	0	0	0.66	-0.03	0.09	0.74	1.15	2.75	1.79	2.67	9.39	-4.36	-97.03
2	-5	-24	-1	-1	0	0.66	-0.03	0.09	0.74	2.38	2.55	1.74	2.78	9.39	-4.35	-97.04
-6	-6	9	-1	1	-1	0.66	-0.03	0.09	0.74	2.64	2.51	1.62	2.86	9.38	-4.31	-97.03
-2	-11	14	0	0	0	0.66	-0.03	0.09	0.74	2.71	1.61	1.61	2.88	9.39	-4.26	-97.03
-5	-5	0	0	0	0	0.66	-0.03	0.09	0.74	2.78	2.4	1.59	2.91	9.41	-4.21	-97.01
-2	-33	-6	1	-1	1	0.66	-0.03	0.08	0.74	2.8	2.37	1.58	2.92	9.42	-4	-97.01
0	2	0	0	0	0	0.66	-0.03	0.08	0.74	2.36	2.36	1.47	2.94	9.42	-3.99	-97.01
-4	-6	3	0	0	0	0.66	-0.03	0.08	0.74	2.88	2.35	1.37	2.89	9.41	-3.99	-97.01
4	3	3	0	0	0	0.66	-0.03	0.08	0.74	2.89	2.35	1.36	2.97	9.41	-3.99	-97.01
-1	13	-14	0	0	-1	0.66	-0.03	0.08	0.74	2.92	1.38	1.38	2.98	9.41	-3.99	-97.01
6	-8	3	0	0	1	0.66	-0.03	0.08	0.74	2.93	2.36	1.37	2.99	9.4	-3.98	-97.01
-6	5	3	0	0	-1	0.66	-0.03	0.08	0.74	2.94	1.41	1.41	2.99	9.39	-3.98	-97.01
-5687	-8073	-28661	-41	-24252	-4885	0	0	0	0	2.94	2.39	1.44	2.99	-180	0	-180
5693	8065	28657	42	24252	4886	0.66	-0.03	0.08	0.74	2.92	2.47	1.57	2.97	9.32	-3.94	-97.07
2	-2	11	0	1	-1	0.66	-0.03	0.08	0.74	2.89	2.49	1.63	2.96	9.32	-3.94	-97.08
2	-4	2	0	0	0	0.66	-0.03	0.08	0.74	2.52	2.52	1.67	2.95	9.33	-3.94	-97.08
1	5	-11	0	0	1	0.66	-0.03	0.08	0.74	2.82	2.6	1.72	2.93	9.34	-3.95	-97.08
4	-4	-8	-1	-1	0	0.66	-0.03	0.08	0.74	2.77	2.66	1.75	2.91	9.35	-3.96	-97.09
-2	-1	8	0	0	0	0.66	-0.03	0.08	0.74	2.73	1.75	1.75	2.7	9.34	-3.95	-97.09
-7	5	3	0	0	0	0.66	-0.03	0.08	0.74	2.7	2.69	1.77	2.9	9.34	-3.96	-97.09
15	-2	-8	0	1	0	0.66	-0.03	0.08	0.74	2.71	1.76	1.76	2.91	9.35	-4	-97.12
-4	0	1	0	-1	-1	0.66	-0.03	0.08	0.74	2.72	2.69	1.78	2.92	9.35	-3.99	-97.12
-3	2	-6	0	0	1	0.66	-0.03	0.08	0.74	2.73	2.7	1.81	2.92	9.35	-3.98	-97.12
0	1	11	0	0	0	0.66	-0.03	0.08	0.74	2.76	2.67	1.79	2.92	9.34	-3.97	-97.12
7	1	-4	0	0	0	0.66	-0.03	0.08	0.74	2.76	2.67	1.77	2.93	9.34	-3.96	-97.12
-4	-3	4	0	0	-1	0.66	-0.03	0.08	0.74	2.76	2.66	1.75	2.92	9.34	-3.96	-97.13
-1	-9	-9	0	1	1	0.66	-0.03	0.08	0.74	2.72	2.64	1.78	2.91	9.34	-3.96	-97.13
-11	7	14	1	0	0	0.66	-0.03	0.08	0.74	2.67	2.63	1.78	2.9	9.38	-3.96	-97.15
8	5	0	0	0	0	0.66	-0.03	0.08	0.74	2.68	2.61	1.76	2.88	9.39	-3.97	-97.15
-1	4	6	0	0	-1	0.66	-0.03	0.08	0.74	2.63	2.59	1.67	2.84	9.4	-3.98	-97.15
-6	-5	-13	0	0	0	0.66	-0.03	0.08	0.74	2.54	2.54	1.66	2.81	9.42	-3.98	-97.15
4	3	1	0	0	0	0.66	-0.03	0.08	0.74	2.62	2.48	1.63	2.79	9.43	-3.98	-97.15
0	-2	9	0	0	0	0.66	-0.03	0.08	0.74	2.59	2.43	1.64	2.77	9.44	-3.99	-97.15
-1	-5	-4	0	0	0	0.66	-0.03	0.08	0.74	2.55	1.56	1.56	2.75	9.47	-4	-97.15
-40	6	3	0	-1	0	0.66	-0.03	0.09	0.74	2.53	2.43	1.55	2.75	9.62	-4.04	-97.16
2	4	-9	0	0	1	0.66	-0.03	0.09	0.74	2.47	2.42	1.53	2.74	9.62	-4.04	-97.16
3	9	-2	-1	0	-1	0.66	-0.03	0.09	0.74	2.49	2.44	1.53	2.74	9.62	-4.04	-97.16
6	-5	9	0	0	1	0.66	-0.03	0.09	0.74	2.45	2.42	1.54	2.75	9.61	-4.05	-97.16
0	4	12	0	0	-1	0.66	-0.03	0.09	0.74	2.52	2.42	1.56	2.56	9.6	-4.05	-97.16
2	-3	-14	1	0	1	0.66	-0.03	0.09	0.74	2.42	2.42	1.56	2.78	9.6	-4.05	-97.16
-3	-1	-5	0	0	0	0.66	-0.03	0.09	0.74	2.61	2.42	1.55	2.8	9.6	-4.05	-97.16
28472	-15593	16526	-8448	-9733	22530	0.66	0	0	0	2.64	2.41	1.51	2.81	178.53	0.11	179.89
-28473	15591	-16532	8447	9733	-22531	0.66	-0.03	0.09	0.74	2.68	2.33	1.49	2.83	9.61	-4.02	-97.16
5	0	-7	0	0	0	0.66	-0.03	0.09	0.74	2.71	2.29	1.49	2.84	9.6	-4.02	-97.16
-4	-4	11	0	0	0	0.66	-0.03	0.09	0.74	2.72	2.3	1.46	2.85	9.6	-4.02	-97.15
1	-1	-3	0	0	1	0.66	-0.03	0.09	0.74	2.73	2.3	1.48	2.86	9.59	-4.02	-97.15
2	4	6	0	0	-1	0.66	-0.03	0.09	0.74	2.75	2.2	1.51	2.88	9.59	-4.01	-97.15
5	-3	-5	0	0	0	0.66	-0.03	0.09	0.74	2.15	2.15	1.53	2.9	9.58	-4.01	-97.15
-4	7	3	0	0	0	0.66	-0.03	0.09	0.74	2.8	2.09	1.55	2.91	9.57	-4.01	-97.15
-2	-11	5	0	1	0	0.66	-0.03	0.09	0.74	2.83	2.06	1.55	2.92	9.59	-3.95	-97.14
-1	2	-11	1	-1	0	0.66	-0.03	0.09	0.74	2.84	2.04	1.47	2.92	9.59	-3.95	-97.14
12	-8	7	0	0	0	0.66	-0.03	0.09	0.74	2.82	2.05	1.25	2.92	9.58	-3.95	-97.14
-3	-1	0	0	0	1	0.66	-0.03	0.09	0.74	2.8	2.05	1.17	2.91	9.57	-3.96	-97.15
-2	6	-6	0	0	0	0.66	-0.03	0.09	0.74	1.99	1.99	1.22	2.9	9.56	-3.96	-97.15
4	-2	5	-1	0	0	0.66	-0.03	0.09	0.74	2.77	1.94	1.23	2.89	9.54	-3.96	-97.15
4	-1	4	0	0	0	0.66	-0.03	0.08	0.74	2.74	1.85	1.23	2.89	9.51	-3.96	-97.15
-1	5	6	1	1	0	0.66	-0.03	0.09	0.74	2.75	1.77	1.24	2.89	9.57	-3.99	-97.16
