# Supplementary material for: Image Generation for 2D-CNN Using Time-Series Signal Features from Foot Gesture Applied to Select Cobot Operating Mode
Source: Sensors (Basel). 2021 Aug 26;21(17):5743. doi: 10.3390/s21175743 (PMC8434500; doi:10.3390/s21175743)
Supplement: Supplementary file 1 [file sensors-21-05743-s001.zip › data_fadwa/Cigarette crush with the heel/cch44.xlsx]

## Sheet: ecrassementarriere2
-1	-3	-4	0	1	0	0.63	-0.04	0.09	0.77	3.02	0	1.25	2.91	11.08	-2.41	-101.71
2	-7	5	0	0	0	0.63	-0.04	0.09	0.77	3.02	0	1.25	2.91	11.08	-2.41	-101.71
4	-4	-3	0	-1	1	0.63	-0.04	0.09	0.77	3.02	1.25	1.25	2.91	11.08	-2.41	-101.71
4	6	7	0	1	-1	0.63	-0.04	0.09	0.77	3.02	1.26	1.26	2.91	11.08	-2.41	-101.71
-10	-10	1	0	-1	1	0.63	-0.04	0.09	0.77	3.02	1.26	1.26	2.91	11.08	-2.41	-101.71
6	11	-4	0	0	-1	0.63	-0.04	0.09	0.77	3.02	0	1.26	2.91	11.08	-2.41	-101.71
-6	7	-6	0	1	0	0.63	-0.04	0.09	0.77	3.02	0	1.26	2.91	11.08	-2.42	-101.71
-1	-4	9	0	0	0	0.63	-0.04	0.09	0.77	3.02	0	1.26	2.91	11.08	-2.42	-101.71
2	3	1	0	-1	1	0.63	-0.04	0.09	0.77	0	0	1.26	2.91	11.08	-2.42	-101.71
5	-10	-7	-1	0	0	0.63	-0.04	0.09	0.77	3.02	0	1.26	2.91	11.08	-2.42	-101.71
5	6	-2	1	1	0	0.63	-0.04	0.09	0.77	3.02	0	1.25	2.91	11.08	-2.42	-101.71
-19	6	1	0	-1	-1	0.63	-0.04	0.09	0.77	3.02	0	1.26	2.91	11.09	-2.41	-101.71
6	-2	5	0	1	0	0.63	-0.04	0.09	0.77	3.02	0	1.26	2.91	11.09	-2.42	-101.71
0	-5	9	0	-1	0	0.63	-0.04	0.09	0.77	3.02	1.25	1.25	2.91	11.09	-2.41	-101.71
-6	-6	-3	0	0	1	0.63	-0.04	0.09	0.77	3.02	0	1.25	2.91	11.09	-2.41	-101.71
6	2	-3	0	0	-1	0.63	-0.04	0.09	0.77	3.02	0	1.25	2.91	11.09	-2.42	-101.71
6	-2	-6	0	0	0	0.63	-0.04	0.09	0.77	3.02	0	1.25	2.91	11.09	-2.42	-101.7
-4	8	-8	0	0	0	0.63	-0.04	0.09	0.77	0	0	1.25	2.91	11.09	-2.42	-101.7
-7	-9	8	-1	1	0	0.63	-0.04	0.09	0.77	3.02	0	1.22	2.92	11.1	-2.41	-101.71
0	16	32	-1	1	0	0.63	-0.05	0.09	0.77	3.04	0	0.27	2.95	11.12	-2.37	-101.71
11	5	127	-5	4	0	0.63	-0.05	0.09	0.77	3.08	0	0	2.99	11.19	-2.25	-101.7
12	3	318	-19	17	-2	0.63	-0.05	0.09	0.77	3.13	0	0	3	11.49	-1.68	-101.66
-117	-59	-13	-13	11	0	0.63	-0.06	0.08	0.77	3.13	0	0	2.97	12.09	-0.57	-101.61
45	-15	367	-10	3	-1	0.63	-0.08	0.08	0.77	0	0	0	2.97	12.77	0.81	-101.52
26	-50	972	-17	-23	5	0.63	-0.09	0.07	0.77	3.15	0	0	2.92	13.12	2.53	-101.49
-9836	-7848	6046	26	31467	-10866	-0.01	0	0	0	3.15	0	0	2.85	-180	0	-180
5106	4151	-10571	64	-31310	10718	0.57	-0.18	-0.07	0.8	3.16	0	0	2.5	5.85	22.12	-107.3
833	974	909	27	31	-43	0.61	-0.22	-0.04	0.76	3.17	0	0	2.5	12.33	22.31	-100.06
2649	880	1262	16	-42	15	0.65	-0.23	-0.01	0.72	3.16	0	0	2.56	17.79	20.83	-92.87
3064	422	2271	-30	-84	64	0.68	-0.24	0	0.7	3.17	0	0	2.79	20.25	19.1	-88.12
704	-268	-26	-24	-49	71	0.69	-0.24	0.01	0.68	3.16	0	0	2.81	20.73	18.21	-86.06
-1715	-604	-636	-9	-12	21	0.7	-0.24	0.01	0.68	3.15	0	0	2.71	21.04	17.94	-85.29
-1516	-379	-1193	3	0	-10	0.7	-0.24	0.01	0.67	3.15	0	0	2.52	21.55	17.71	-84.51
-2073	-1652	-1145	1	33	-15	0.46	-0.14	-0.16	0.86	3.15	0	0	1.88	-9.53	22.7	-126.28
-2403	-367	-893	6	71	-70	0.48	-0.16	-0.15	0.85	3.15	0	0	2.18	-6.55	24.5	-123.05
-1340	550	-457	23	77	-83	0.51	-0.19	-0.13	0.83	3.15	0	0	2.47	-0.85	26.7	-116.3
926	1391	858	26	36	-59	0.57	-0.23	-0.1	0.78	3.16	0	2.5	2.5	6.97	27.67	-106.39
3698	1523	1401	26	-35	7	0.63	-0.25	-0.06	0.74	3.15	0	0	2.75	14.03	26.19	-96.11
3930	609	1817	-4	-72	67	0.67	-0.25	-0.04	0.7	3.13	0	0	2.6	18.09	23.33	-88.37
2182	-227	1386	-35	-68	85	0.7	-0.24	-0.02	0.67	3.13	0	0	2.48	19.45	20.95	-84.04
-5955	-3226	-4350	-46	-54	91	0.5	-0.15	-0.17	0.84	3.13	0	0	2.01	-8.93	24.91	-120.53
924	-71	320	2	10	-5	0.5	-0.15	-0.17	0.84	3.12	0	0	1.65	-8.54	24.97	-120.15
-237	-103	-87	7	0	-12	0.5	-0.15	-0.17	0.83	0	0	0	2.16	-7.97	24.97	-119.52
-888	-144	-153	5	11	-26	0.51	-0.16	-0.16	0.83	3.13	0	0	2.43	-6.95	25.02	-118.14
-1595	-293	-815	2	50	-53	0.53	-0.17	-0.15	0.82	3.13	0	0	2.64	-4.76	25.63	-115.23
-394	427	-509	23	56	-57	0.56	-0.18	-0.14	0.8	3.12	0	0	2.68	-0.66	26.29	-109.83
1901	912	1209	11	-2	-20	0.6	-0.2	-0.11	0.77	3.11	0	0	2.69	3.86	25.87	-103.05
1686	107	509	-41	-142	199	0.61	-0.14	-0.09	0.78	3.12	0	0	2.71	1.63	19.54	-103.46
581	-243	-446	13	-3	-3	0.61	-0.14	-0.09	0.78	3.11	0	0	3.1	1.27	18.94	-104.08
-488	147	-484	14	12	-8	0.6	-0.13	-0.09	0.78	3.1	0	0	2.84	1.36	18.06	-104.49
196	366	1136	10	5	-7	0.6	-0.12	-0.08	0.78	3.07	0	0	3.04	1.72	16.72	-104.57
588	230	432	-11	0	0	0.6	-0.12	-0.07	0.78	3.04	0	1.95	2.99	2.04	15.55	-104.52
274	108	-745	12	13	4	0.6	-0.11	-0.06	0.79	3.05	0	1.42	2.91	2.54	14.4	-104.54
18	175	-561	22	-6	5	0.6	-0.11	-0.05	0.79	2.99	0	1.46	2.93	3.22	12.77	-104.64
-493	2685	1789	-73	-10	-12	0.6	-0.03	0.08	0.79	3.02	0	1.43	2.95	9.39	-3.05	-106.07
37	-12	-29	0	2	0	0.6	-0.03	0.08	0.79	3.03	0	1.23	2.97	9.31	-3.09	-106.06
-11	6	9	0	0	0	0.6	-0.03	0.08	0.79	3.05	0	1.05	2.97	9.27	-3.11	-106.04
1	2	50	-4	-2	-1	0.6	-0.03	0.08	0.79	3.06	0	1.15	2.97	9.18	-3.07	-106.02
8	-1	52	-4	0	1	0.6	-0.03	0.08	0.79	3.04	0	1.63	2.96	9.05	-2.93	-105.99
10	-36	-94	0	1	0	0.6	-0.03	0.08	0.79	3.02	0	1.76	2.95	8.91	-2.73	-105.95
51	-35	-86	4	1	0	0.6	-0.03	0.07	0.79	3.01	0	1.84	2.95	8.81	-2.6	-105.92
37	-36	-78	3	2	1	0.6	-0.03	0.07	0.79	3.01	0	1.91	2.95	8.78	-2.56	-105.91
-179	128	131	1	-1	-1	0.6	-0.03	0.08	0.79	3.01	0	1.92	2.94	9.9	-3.04	-106.09
-9	1	-3	0	0	1	0.6	-0.03	0.08	0.79	3	0	1.68	2.83	9.89	-3.05	-106.09
-2	6	-7	0	-1	-1	0.6	-0.03	0.08	0.79	2.88	0	0.92	2.76	9.86	-3.08	-106.09
-16	6	-10	1	-1	0	0.6	-0.03	0.08	0.79	2.85	0	1.09	2.83	9.81	-3.13	-106.08
-23	20	13	1	-3	0	0.6	-0.03	0.08	0.79	2.89	0	1.34	2.83	9.7	-3.22	-106.06
53	65	65	0	-3	0	0.6	-0.03	0.08	0.79	2.88	0	1.53	2.81	9.52	-3.34	-106.03
-85	158	57	-2	-5	-2	0.6	-0.02	0.08	0.79	2.88	0	1.51	2.79	9.21	-3.49	-105.97
-217	835	-219	-5	16	23	0.6	-0.03	0.09	0.8	2.86	0	1.23	2.69	10.67	-3.42	-106.47
-28	-157	9	-1	0	7	0.59	-0.03	0.09	0.8	2.83	0	0.89	2.72	10.76	-3.33	-107.21
345	-1023	86	0	0	-1	0.59	-0.03	0.09	0.8	2.88	0	0.67	2.77	10.73	-3.1	-107.98
17	-720	122	4	-2	-11	0.58	-0.03	0.09	0.81	2.95	0	0.43	2.81	10.65	-2.89	-108.5
561	-761	97	1	1	-9	0.58	-0.03	0.09	0.81	2.99	0.31	0.31	2.83	10.53	-2.66	-108.73
501	-660	50	1	1	-6	0.58	-0.04	0.09	0.81	3	0.31	0.26	2.84	10.3	-2.4	-108.76
-340	670	-133	0	2	-1	0.58	-0.04	0.08	0.81	3	0.28	0.33	2.82	10.22	-2.23	-108.73
-872	1488	-144	-1	-4	1	0.58	-0.04	0.08	0.81	3	0.24	0.36	2.84	10.54	-1.88	-108.73
-2	0	-10	0	0	0	0.58	-0.04	0.08	0.81	3	0.29	0.43	3.01	10.55	-1.86	-108.73
-9	-3	11	0	0	0	0.58	-0.04	0.08	0.81	3.01	0.28	0.5	2.84	10.57	-1.85	-108.73
10	4	-4	0	0	0	0.58	-0.04	0.08	0.81	3	0.22	0.53	2.84	10.58	-1.83	-108.73
7	-11	17	0	1	0	0.58	-0.04	0.08	0.81	3.01	0.21	0.59	2.84	10.61	-1.82	-108.73
-12	-2	-11	0	0	0	0.58	-0.04	0.08	0.81	3.01	0.25	0.65	2.85	10.63	-1.79	-108.74
-10	-2	-10	0	0	0	0.58	-0.04	0.08	0.81	3.01	0.2	0.67	2.86	10.66	-1.77	-108.74
20563	18271	-1976	-14591	5631	22271	0.58	-0.04	0.08	0.81	3.02	0.19	0.68	2.87	10.7	-1.75	-108.75
-20588	-18278	1981	14591	-5632	-22271	0.58	-0.04	0.09	0.81	3.02	0.17	0.71	2.86	10.86	-1.62	-108.76
-9	2	-11	0	0	0	0.58	-0.04	0.09	0.81	3.02	0.22	0.75	2.87	10.86	-1.61	-108.77
-3	-4	-9	0	0	-1	0.58	-0.04	0.09	0.81	3.02	0.22	0.72	3.02	10.87	-1.61	-108.77
-4	7	-1	1	0	1	0.58	-0.04	0.09	0.81	3.02	0.18	0.71	2.87	10.87	-1.61	-108.77
4	-7	0	-1	-1	0	0.58	-0.04	0.09	0.81	3.02	0.13	0.7	2.85	10.87	-1.6	-108.77
2	0	8	0	0	0	0.58	-0.04	0.09	0.81	3.02	0	0.66	3.02	10.87	-1.6	-108.77
0	4	6	1	0	-1	0.58	-0.04	0.09	0.81	3.02	0	0.67	2.85	10.86	-1.6	-108.77
-22	0	-5	-1	1	0	0.58	-0.04	0.09	0.81	3.02	0	0.7	2.85	10.96	-1.54	-108.78
0	-3	18	0	0	1	0.58	-0.04	0.09	0.81	3.02	0	2.85	2.85	10.96	-1.53	-108.78
1	6	-14	0	0	-1	0.58	-0.04	0.09	0.81	3.02	0	0.74	3.02	10.97	-1.54	-108.78
3	0	-3	0	-1	1	0.58	-0.04	0.09	0.81	3.02	0	0.77	2.87	10.97	-1.53	-108.78
-4	6	13	1	0	0	0.58	-0.04	0.09	0.81	3.02	0	0.81	3.02	10.97	-1.54	-108.78
5	-10	-1	0	0	0	0.58	-0.04	0.09	0.81	3.02	0	0.8	2.88	10.96	-1.53	-108.78
-4	1	5	0	0	0	0.58	-0.04	0.09	0.81	3.02	0	0.82	2.88	10.95	-1.53	-108.78
-6	-6	-10	-1	1	0	0.58	-0.05	0.09	0.81	3.02	0	0.87	2.88	11	-1.49	-108.78
0	-3	-2	0	0	0	0.58	-0.05	0.09	0.81	3.02	0	0.87	2.89	11	-1.49	-108.78
