# Supplementary material for: Image Generation for 2D-CNN Using Time-Series Signal Features from Foot Gesture Applied to Select Cobot Operating Mode
Source: Sensors (Basel). 2021 Aug 26;21(17):5743. doi: 10.3390/s21175743 (PMC8434500; doi:10.3390/s21175743)
Supplement: Supplementary file 1 [file sensors-21-05743-s001.zip › data_fadwa/Cigarette crush with the heel/cch45.xlsx]

## Sheet: Sheet1
7	4	-1	0	-1	0	0.92	0.12	0.14	-0.35	3.17	2.99	3.09	3.12	-19.01	-10.52	42.99
8	5	-6	-1	0	0	0.92	0.12	0.14	-0.35	2.99	2.99	3.09	3.12	-19	-10.52	42.99
-4	2	3	1	0	0	0.92	0.12	0.14	-0.35	3.17	3	3.09	3.12	-18.98	-10.5	42.99
-3	0	9	-1	0	0	0.92	0.12	0.14	-0.35	3.17	2.99	3.09	3.12	-18.96	-10.48	42.98
-10628	-4353	6161	-60	-13830	-16841	0	0	0	0	2.97	3.08	3.08	3.12	-180	0	-180
10621	4355	-6160	61	13832	16840	0.92	0.12	0.14	-0.35	3.17	2.95	3.08	3.12	-19.06	-10.49	43.03
0	0	8	0	0	0	0.92	0.12	0.14	-0.35	3.17	2.94	3.08	3.12	-19.09	-10.51	43.04
-2	7	-3	0	0	0	0.92	0.12	0.14	-0.35	3.17	2.94	3.08	3.11	-19.11	-10.52	43.05
-3	-3	-10	0	-1	0	0.92	0.12	0.14	-0.35	3.17	2.97	3.09	3.11	-19.14	-10.54	43.05
-3	-3	-8	0	0	0	0.92	0.12	0.15	-0.35	3.17	2.99	3.1	3.1	-19.15	-10.55	43.05
-8	-1	3	0	0	0	0.92	0.12	0.15	-0.35	3.01	3.01	3.1	3.09	-19.16	-10.55	43.07
1	0	4	0	0	1	0.92	0.12	0.15	-0.35	3.16	3.03	3.11	3.08	-19.16	-10.55	43.07
28	16	27	0	-1	0	0.92	0.12	0.14	-0.35	3.05	3.05	3.11	3.07	-19	-10.32	43.02
10	5	-3	0	0	-1	0.92	0.12	0.14	-0.35	3.16	3.06	3.12	3.07	-18.99	-10.31	43.02
7	-2	-14	0	0	1	0.92	0.12	0.14	-0.35	3.15	3.06	3.12	3.07	-18.98	-10.3	43.01
6	0	-3	0	0	0	0.92	0.12	0.14	-0.35	3.15	3.12	3.12	3.07	-18.97	-10.28	43.01
-9	1	-8	-1	0	-1	0.92	0.12	0.14	-0.35	3.15	3.07	3.13	3.06	-18.96	-10.28	43.01
8	5	7	0	0	0	0.92	0.12	0.14	-0.35	3.15	3.07	3.12	3.06	-18.96	-10.26	43.01
-1	0	7	1	0	0	0.92	0.12	0.14	-0.35	3.08	3.08	3.12	3.06	-18.96	-10.26	43.01
7	-11	-4	0	0	0	0.92	0.12	0.14	-0.35	3.15	3.08	3.13	3.06	-18.92	-10.19	43.01
-11	-8	2	-1	0	1	0.92	0.12	0.14	-0.35	3.15	3.08	3.06	3.06	-18.92	-10.19	43.01
4	2	7	0	0	-1	0.92	0.12	0.14	-0.35	3.15	3.08	3.13	3.06	-18.91	-10.19	43.01
8	11	-6	0	1	0	0.92	0.12	0.14	-0.35	3.15	3.13	3.13	3.06	-18.91	-10.19	43.01
1	4	-6	0	0	0	0.92	0.12	0.14	-0.35	3.15	3.08	3.13	3.06	-18.91	-10.19	43.02
3	-7	1	0	0	0	0.92	0.12	0.14	-0.35	3.15	3.08	3.13	3.06	-18.91	-10.19	43.02
-1	2	-3	1	0	0	0.92	0.12	0.14	-0.35	3.15	3.09	3.13	3.06	-18.91	-10.2	43.02
11	-5	7	-1	-1	0	0.92	0.12	0.14	-0.35	3.14	3.09	3.13	3.06	-18.86	-10.11	43.02
-5	-3	8	0	0	1	0.92	0.12	0.14	-0.35	3.14	3.1	3.13	3.06	-18.84	-10.1	43.01
3	6	4	0	0	-1	0.92	0.12	0.14	-0.35	3.14	3.1	3.13	3.06	-18.83	-10.09	43.01
5	1	13	0	0	0	0.92	0.12	0.14	-0.35	3.14	3.09	3.13	3.06	-18.82	-10.08	43.01
-1	0	3	1	1	0	0.92	0.12	0.14	-0.35	3.14	3.1	3.13	3.06	-18.82	-10.09	43.02
0	1	-12	0	0	0	0.92	0.12	0.14	-0.35	3.14	3.1	3.13	3.06	-18.82	-10.08	43.02
-3	2	-5	0	-1	0	0.92	0.12	0.14	-0.35	3.14	3.08	3.07	3.07	-18.82	-10.08	43.03
-2	1	1	-1	1	0	0.92	0.12	0.14	-0.35	3.07	3.07	3.12	3.07	-18.85	-10.1	43.05
2	0	-3	1	0	0	0.92	0.12	0.14	-0.35	3.15	3.06	3.11	3.08	-18.86	-10.11	43.05
-2	6	10	0	0	0	0.92	0.12	0.14	-0.35	3.15	3.05	3.1	3.09	-18.87	-10.12	43.06
-9	-7	0	0	0	0	0.92	0.12	0.14	-0.35	3.15	3.04	3.09	3.09	-18.88	-10.13	43.06
1	-1	-14	0	0	0	0.92	0.12	0.14	-0.35	3.15	3.03	3.09	3.09	-18.89	-10.14	43.07
1	-2	6	0	0	1	0.92	0.12	0.14	-0.35	3.15	3.03	3.08	3.09	-18.89	-10.14	43.07
0	10	-5	0	0	-1	0.92	0.12	0.14	-0.35	3.15	3.01	3.07	3.08	-18.9	-10.13	43.06
-1480	-29413	19612	64	-10	-1023	0.92	0.12	0.14	0	3.15	2.99	3.06	3.08	-17.73	-15.05	2.55
1475	29415	-19627	-65	9	1024	0.92	0.12	0.14	-0.35	3.15	2.98	3.05	3.09	-19	-10.11	43.07
-2	6	8	0	0	-1	0.92	0.12	0.14	-0.35	3.15	2.96	3.03	3.1	-18.99	-10.11	43.07
4	3	12	0	0	0	0.92	0.12	0.14	-0.35	3.16	2.83	2.99	3.12	-18.98	-10.1	43.07
0	-7	3	0	1	0	0.92	0.12	0.14	-0.35	3.17	2	2.85	3.14	-18.98	-10.1	43.07
7	15	28	0	1	0	0.92	0.12	0.14	-0.35	3.17	0	2.6	3.15	-18.98	-10.12	43.08
-5	8	20	0	2	0	0.92	0.12	0.14	-0.35	3.19	0	2.52	3.15	-19.01	-10.18	43.1
-19	-13	-5	0	0	0	0.92	0.12	0.14	-0.35	3.19	0	2.39	3.13	-19.06	-10.27	43.13
-20	-1738	-386	-48	-4	-16	0.91	0.01	0.19	-0.36	3.19	0	2.37	3.11	-9.69	-20.13	45.34
35	-231	-94	3	-3	0	0.91	0	0.2	-0.37	3.19	0	2.39	3.1	-8.66	-21.04	45.45
-23	-205	-39	5	2	0	0.91	-0.01	0.2	-0.37	0	0	2.5	3.09	-7.71	-21.85	45.56
43	-188	68	3	-1	1	0.91	-0.02	0.2	-0.37	3.18	0	2.55	3.08	-6.83	-22.58	45.68
46	-175	-44	2	0	2	0.91	-0.03	0.21	-0.37	3.18	0	2.57	3.08	-5.98	-23.26	45.75
21	-167	-96	3	1	2	0.9	-0.04	0.21	-0.37	3.18	0	2.55	3.08	-5.21	-23.9	45.79
11	-140	61	2	-1	0	0.9	-0.05	0.21	-0.37	3.18	0	2.52	3.08	-4.55	-24.53	45.85
20	-702	8	30	3	13	0.9	-0.08	0.22	-0.37	3.19	0	2.44	3.09	-1.43	-27.43	45.42
-19	-24	-201	3	-2	1	0.9	-0.08	0.22	-0.37	3.19	0	2.42	3.09	-1.41	-27.42	45.37
108	2	-42	3	-1	1	0.9	-0.08	0.22	-0.37	3.19	0	2.33	3.1	-1.44	-27.3	45.31
27	44	161	2	-2	2	0.9	-0.08	0.22	-0.37	3.19	2.28	2.28	3.11	-1.5	-27.07	45.2
-146	66	236	-2	-1	1	0.9	-0.08	0.22	-0.37	3.19	0	2.28	3.12	-1.54	-26.83	45.03
45	-3	-97	2	-7	2	0.9	-0.08	0.22	-0.37	3.19	0	2.32	3.13	-1.46	-26.51	44.8
-55	-1	-160	3	1	-2	0.9	-0.07	0.21	-0.37	3.19	0	2.33	3.12	-1.41	-26.13	44.57
-5084	1724	-1105	-33	-7	87	0.97	-0.1	0.19	-0.07	3.19	0	2.3	3.13	10.5	-23.11	6.37
-236	-355	-126	20	15	-58	0.97	-0.1	0.2	-0.06	3.19	0	1.31	3.14	10.72	-23.59	4.56
1259	-356	449	13	5	-35	0.97	-0.1	0.2	-0.05	3.2	0	0.01	3.2	10.51	-23.96	4.24
1908	-205	619	3	-3	-5	0.97	-0.09	0.2	-0.06	3.2	0	0	3.12	10.1	-23.9	4.54
677	-94	212	-1	5	0	0.97	-0.09	0.2	-0.06	3.19	0	0	3.11	9.75	-23.92	4.8
168	-6	86	3	0	-7	0.97	-0.09	0.2	-0.06	3.19	0	0	3.11	9.31	-24.07	5.21
29	47	74	4	-4	-7	0.97	-0.09	0.2	-0.07	3.18	0	0	3.12	8.75	-24.13	5.86
-382	99	23	4	2	-10	0.97	-0.08	0.2	-0.07	3.18	0	0	3.13	8.06	-24.17	6.79
3159	481	1355	-34	10	48	0.84	0	0.21	-0.49	3.19	0	0	3.14	-12.57	-20.96	62.82
-154	-163	-333	-13	1	11	0.85	0	0.21	-0.49	3.19	0	0	3.15	-12.51	-21.47	62.07
-373	5	-1361	-12	-14	23	0.85	-0.01	0.22	-0.48	3.19	0	0	3.15	-12.01	-22.13	60.71
1699	-30	1405	-10	-15	38	0.86	-0.02	0.21	-0.46	3.19	0	0	3.2	-10.51	-22.51	58.03
2507	250	1110	-21	-24	71	0.88	-0.03	0.21	-0.43	3.2	0	0	3.14	-8.1	-22.77	53.55
-95	804	-110	-19	-14	65	0.9	-0.04	0.2	-0.38	3.2	0	0	3.14	-4.95	-22.94	46.62
-2031	860	-399	-6	-3	28	0.93	-0.05	0.19	-0.32	3.2	0	0	3.13	-1.83	-23.05	38.41
-5762	-1959	-1776	124	48	-314	0.97	-0.07	0.2	-0.11	3.19	0	0	3.1	5.31	-23.72	11.25
-1230	97	-27	10	5	-39	0.97	-0.06	0.2	-0.13	3.18	0	0	3.09	4.14	-23.66	13.91
-3003	152	-1381	-2	18	-75	0.96	-0.06	0.2	-0.16	3.17	0	0	3.1	2.73	-24.35	18.21
-1140	1056	-583	29	29	-101	0.95	-0.05	0.22	-0.22	3.17	0	0	3.12	0.11	-25.6	25.68
2771	1499	978	18	11	-49	0.93	-0.04	0.22	-0.29	3.17	0	0	3.13	-3.48	-25.84	35.65
3603	745	1207	-3	-3	13	0.9	-0.03	0.22	-0.37	3.18	0	0	3.12	-6.85	-24.89	45.81
3166	-20	733	-8	-7	37	0.87	-0.02	0.22	-0.43	3.18	0	0	3.12	-9.43	-23.37	54.83
2853	-2104	922	-158	-97	513	0.91	-0.06	0.17	-0.37	3.18	0	1.08	3.11	-0.67	-21.17	44.88
-1583	576	-525	-3	-3	16	0.93	-0.08	0.17	-0.31	3.18	0	0.82	3.1	2.17	-21.19	36.74
-2187	308	-368	5	3	-6	0.95	-0.08	0.17	-0.25	3.18	0	0.81	3.1	4.75	-21.03	28.56
-2662	12	-777	11	9	-35	0.96	-0.09	0.17	-0.19	3.19	0	0.76	3.1	6.84	-20.97	21.14
-2608	-598	-1032	19	13	-59	0.97	-0.1	0.17	-0.14	3.18	0	0.83	3.18	8.4	-21.18	15.28
-1575	-681	-673	25	15	-72	0.97	-0.1	0.18	-0.11	3.18	0	0.45	3.08	9.25	-21.69	11.6
100	-568	-92	20	11	-62	0.97	-0.1	0.18	-0.1	3.17	0	0	3.05	9.5	-22.25	10.08
2476	-591	700	17	-1	-33	0.97	-0.1	0.19	-0.1	3.16	0	0.1	3.06	9.29	-22.42	10.16
9455	1692	2679	32	27	-109	0.88	-0.04	0.19	-0.44	3.16	0	0.48	3.09	-5.91	-21.21	54.02
1709	-208	592	-20	-13	78	0.87	-0.04	0.18	-0.46	3.17	0	0.88	3.11	-6.07	-19.93	56.22
-1379	-559	-192	-28	0	67	0.87	-0.03	0.17	-0.46	3.17	0	0.94	3.12	-5.78	-19.27	56.13
-2853	-534	-932	-5	16	6	0.88	-0.03	0.18	-0.45	3.18	0	1.31	3.12	-6.06	-19.74	55.32
-1172	-243	-177	0	-4	2	0.88	-0.03	0.18	-0.44	3.18	0	1.47	3.13	-6.46	-20.23	54.56
-962	-84	-142	-1	-9	4	0.88	-0.03	0.19	-0.43	3.18	0	1.16	3.12	-6.63	-20.62	53.59
-789	-145	-587	5	-7	-6	0.88	-0.03	0.19	-0.43	3.17	0	1.32	3.14	-6.73	-20.95	52.63
-4	1247	-1260	74	-5	-11	0.91	0.08	0.16	-0.38	3.17	0	2	3.14	-15.78	-13.22	47.63
