# Supplementary material for: Image Generation for 2D-CNN Using Time-Series Signal Features from Foot Gesture Applied to Select Cobot Operating Mode
Source: Sensors (Basel). 2021 Aug 26;21(17):5743. doi: 10.3390/s21175743 (PMC8434500; doi:10.3390/s21175743)
Supplement: Supplementary file 1 [file sensors-21-05743-s001.zip › data_fadwa/Cigarette crush with the heel/cch46.xlsx]

## Sheet: Sheet1
6	-4	11	0	0	0	0.86	0.14	0.13	-0.47	3.17	2.97	2.97	3.11	-21.27	-5.17	58.7
-9	-4	10	0	0	0	0.86	0.14	0.13	-0.47	3.17	2.97	2.97	3.11	-21.28	-5.17	58.7
2	2	-18	0	0	0	0.86	0.14	0.13	-0.47	3.17	2.94	2.98	3.11	-21.29	-5.17	58.71
-10	6	-2	0	0	0	0.86	0.14	0.13	-0.47	3.17	2.95	2.97	3.11	-21.31	-5.18	58.72
7	-7	-14	0	0	0	0.86	0.14	0.13	-0.47	3.17	2.95	2.98	3.11	-21.32	-5.18	58.73
-1	-4	-12	0	-1	0	0.86	0.14	0.13	-0.47	3.18	2.95	2.98	3.11	-21.36	-5.16	58.78
0	5	2	0	0	0	0.86	0.14	0.13	-0.47	2.95	2.95	2.98	3.11	-21.35	-5.15	58.78
8	3	0	0	0	0	0.86	0.14	0.13	-0.47	3.18	2.95	2.98	3.11	-21.35	-5.14	58.79
-3	2	10	0	0	0	0.86	0.14	0.13	-0.47	3.18	2.95	2.98	3.11	-21.34	-5.14	58.79
-6	-3	9	0	0	0	0.86	0.14	0.13	-0.47	3.18	2.98	2.98	3.11	-21.34	-5.13	58.8
3	-4	-7	0	0	0	0.86	0.14	0.13	-0.47	3.17	2.99	2.99	3.11	-21.33	-5.12	58.8
-6	0	-7	0	0	0	0.86	0.14	0.13	-0.47	3.17	3.01	3.01	3.1	-21.33	-5.12	58.8
18167	13140	-5258	-3276	31	-2907	0.86	0.14	0.98	-0.99	3.17	3.03	3.02	3.09	-41.81	nan	75.35
-18124	-13138	5268	3276	-31	2907	0.86	0.14	0.13	-0.48	3.17	3.05	3.04	3.09	-21.14	-4.88	58.79
3	5	-1	0	0	0	0.86	0.14	0.13	-0.48	3.16	3.06	3.06	3.08	-21.13	-4.86	58.79
8	2	9	0	0	1	0.86	0.14	0.13	-0.48	3.07	3.07	3.06	3.07	-21.13	-4.85	58.79
2	2	-2	0	0	-1	0.86	0.14	0.13	-0.48	3.16	3.07	3.06	3.06	-21.12	-4.84	58.8
-8	12	1	0	0	0	0.86	0.14	0.13	-0.48	3.15	3.08	3.07	3.06	-21.12	-4.82	58.79
1	-2	5	0	0	0	0.86	0.14	0.13	-0.48	3.15	3.08	3.08	3.05	-21.13	-4.8	58.79
-2	7	-3	0	0	1	0.86	0.14	0.13	-0.48	3.15	3.09	3.08	3.04	-21.12	-4.79	58.79
28	-4	-5	0	0	-1	0.86	0.14	0.12	-0.48	3.14	3.1	3.09	3.04	-21.03	-4.67	58.81
-2	7	-4	0	0	0	0.86	0.14	0.12	-0.48	3.1	3.1	3.09	3.03	-21.03	-4.66	58.81
8	2	1	0	0	0	0.86	0.14	0.12	-0.48	3.14	3.11	3.09	3.02	-21.03	-4.65	58.81
-5	-4	0	0	0	0	0.86	0.14	0.12	-0.48	3.13	3.11	3.09	3.02	-21.03	-4.64	58.81
0	-6	10	0	0	1	0.86	0.14	0.12	-0.48	3.13	3.09	3.09	3.02	-21.01	-4.63	58.82
3	4	-9	0	0	-1	0.86	0.14	0.12	-0.48	3.14	3.12	3.09	3.02	-21.01	-4.62	58.82
-1	-3	-3	0	0	0	0.86	0.14	0.12	-0.48	3.13	3.12	3.02	3.02	-21	-4.61	58.82
19	1	36	0	0	0	0.86	0.14	0.12	-0.48	3.14	3.12	3.1	3.03	-20.86	-4.55	58.85
9	-5	7	0	0	0	0.86	0.14	0.12	-0.48	3.13	3.12	3.09	3.03	-20.84	-4.55	58.86
-7	3	-2	0	0	0	0.86	0.14	0.12	-0.48	3.14	3.12	3.09	3.03	-20.83	-4.54	58.86
0	-9	0	0	0	0	0.86	0.14	0.12	-0.48	3.12	3.12	3.09	3.03	-20.83	-4.54	58.86
4	6	-3	0	0	0	0.86	0.14	0.12	-0.48	3.14	3.12	3.09	3.04	-20.82	-4.54	58.86
5	-2	-15	0	0	0	0.86	0.14	0.12	-0.48	3.14	3.12	3.08	3.04	-20.82	-4.54	58.86
6	-1	8	0	0	0	0.86	0.14	0.12	-0.48	3.13	3.08	3.08	3.03	-20.82	-4.53	58.86
-1	-1	7	0	0	0	0.86	0.14	0.12	-0.48	3.13	3.11	3.07	3.02	-20.82	-4.53	58.87
-20	23	-12	0	1	0	0.86	0.14	0.12	-0.48	3.13	3.05	3.05	3.02	-20.95	-4.42	58.9
-4	-1	-12	0	0	0	0.86	0.14	0.12	-0.48	3.13	3.09	3.05	3.02	-20.98	-4.43	58.91
6	8	11	0	0	0	0.86	0.14	0.12	-0.48	3.13	3.09	3.04	3.03	-21	-4.43	58.91
-7	4	3	0	0	0	0.86	0.14	0.12	-0.48	3.13	3.09	3.04	3.04	-21.01	-4.43	58.92
-8	-9	-19	0	0	0	0.86	0.14	0.12	-0.48	3.09	3.09	3.04	3.05	-21.03	-4.44	58.92
1	5	-12	0	-1	0	0.86	0.14	0.12	-0.48	3.14	3.09	3.04	3.06	-21.03	-4.44	58.92
0	-1	15	0	0	0	0.86	0.14	0.12	-0.48	3.15	3.09	3.04	3.07	-21.03	-4.44	58.93
23	-11	6	-1	-1	0	0.86	0.14	0.12	-0.48	3.15	3.1	3.04	3.08	-20.77	-4.41	58.94
4	-7	7	0	0	0	0.86	0.14	0.12	-0.48	3.15	3.1	3.04	3.08	-20.74	-4.41	58.95
1	-3	19	0	0	0	0.86	0.14	0.12	-0.48	3.15	3.1	3.04	3.08	-20.71	-4.4	58.94
10	-2	-2	0	1	0	0.86	0.14	0.12	-0.48	3.1	3.1	3.04	3.08	-20.68	-4.39	58.95
8	-4	1	0	0	0	0.86	0.14	0.12	-0.48	3.15	3.1	3.03	3.08	-20.67	-4.39	58.95
-7	1	5	0	0	0	0.86	0.14	0.12	-0.48	3.15	3.08	3	3.09	-20.65	-4.38	58.96
17	1	-8	1	0	0	0.86	0.14	0.12	-0.48	3.16	2.88	2.92	3.12	-20.64	-4.38	58.96
-608	23	954	-50	-11	-14	0.86	0.13	0.13	-0.48	3.18	0	2.73	3.14	-20.14	-6.11	59.58
112	-55	-108	-5	-5	-4	0.86	0.11	0.14	-0.48	3.19	0	2.71	3.13	-19.08	-7.14	59.94
113	-155	-116	-4	-1	-1	0.86	0.1	0.14	-0.49	3.19	0	2.64	3.09	-17.88	-8.29	60.3
117	-184	-89	-4	1	-1	0.86	0.08	0.14	-0.49	3.18	0	2.6	3.06	-16.6	-9.52	60.67
203	-268	-190	-1	3	0	0.86	0.07	0.15	-0.49	0	0	2.59	3.03	-15.38	-10.85	61.03
198	-311	-210	0	5	1	0.86	0.05	0.15	-0.49	3.17	0	2.5	3.02	-14.24	-12.25	61.37
28	-336	-377	4	3	1	0.85	0.04	0.16	-0.49	3.17	0	2.34	3.17	-13.25	-13.66	61.67
1837	7579	-27319	57	-11	14	0.85	0.03	0.17	0.87	3.17	2.32	2.32	3.03	7.14	-19.11	-72.92
3211	-8995	28760	-32	-10	100	0.86	-0.04	0.19	-0.48	3.17	0	2.41	3.06	-6.46	-21.33	59.14
1886	719	707	-21	-30	86	0.88	-0.05	0.18	-0.44	0	0	2.31	3.05	-3.78	-21	54.21
-669	965	-9	-15	-10	65	0.9	-0.07	0.17	-0.39	3.18	0	2.22	3.03	-0.69	-20.6	46.92
-2265	763	-445	-4	-4	29	0.93	-0.08	0.16	-0.33	3.18	0	2.14	2.99	2.24	-20.08	38.38
-2552	498	-625	5	6	-6	0.95	-0.08	0.15	-0.26	3.18	0	1.97	2.95	4.74	-19.53	29.77
-2880	57	-982	10	8	-27	0.96	-0.09	0.15	-0.2	0	0	1.68	2.94	6.71	-19.01	21.8
-2980	-540	-1004	20	19	-59	0.97	-0.09	0.15	-0.14	3.17	0	1.47	3.02	7.98	-18.94	15.31
10337	2327	2828	118	93	-447	0.81	0	0.19	-0.55	0	0	1.72	3.11	-12.86	-18.54	70.96
3782	-743	1022	-25	-21	119	0.78	0	0.18	-0.6	3.19	0	1.66	3.12	-13.22	-16.36	76.6
122	-984	325	-27	-18	112	0.77	0	0.17	-0.61	3.19	0	1.82	3.13	-12.9	-14.89	78.74
-4149	-1250	-1118	-22	9	51	0.77	0.01	0.17	-0.61	3.19	2.1	2.1	3.14	-13.11	-14.47	78.64
-2680	-693	-826	-5	6	-4	0.77	0.01	0.17	-0.61	3.2	0	1.99	3.13	-14.07	-14.6	78.44
-988	-252	37	-21	0	10	0.77	0.02	0.18	-0.61	3.2	0	2.02	3.12	-14.78	-15.05	78.06
-178	-197	-173	-11	-10	15	0.78	0.02	0.19	-0.6	3.2	0	1.88	3.12	-15.2	-15.9	77.25
-4472	-236	-1726	49	-34	-58	0.96	-0.06	0.19	-0.2	3.2	0	1.35	3.11	1.77	-22.98	23.49
838	-150	203	0	2	-5	0.96	-0.05	0.19	-0.21	3.2	0	1.52	3.08	1.44	-22.57	24.19
146	-5	73	2	-2	-10	0.96	-0.05	0.19	-0.22	3.19	1.5	1.5	3.06	1.06	-22.19	25.14
-712	106	12	3	-5	-20	0.96	-0.05	0.18	-0.23	3.18	0	1.33	3.08	0.59	-21.8	26.51
-2204	270	-402	3	6	-43	0.95	-0.05	0.18	-0.24	3.18	0	1.28	3.11	-0.14	-21.61	28.82
-3530	530	-1247	13	36	-96	0.94	-0.04	0.19	-0.28	3.18	0	3.12	3.12	-1.76	-22.31	33.41
-573	1215	-133	32	29	-111	0.92	-0.03	0.2	-0.34	0	0	1.33	3.12	-4.96	-23.13	41.74
13952	-1738	3787	-128	-96	456	0.78	-0.02	0.19	-0.59	3.19	0	1.91	3.12	-11.94	-18.5	75.85
-530	583	-209	-13	-10	51	0.81	-0.03	0.18	-0.55	0	0	1.9	3.11	-9.46	-19.51	69.91
-1426	445	-439	-2	1	19	0.84	-0.04	0.18	-0.5	3.19	0	1.76	3.1	-7.12	-20.51	63
-1068	458	-227	-2	-4	13	0.87	-0.05	0.18	-0.45	3.19	0	1.66	3.1	-4.63	-21.21	55.61
-1741	187	-385	4	2	-1	0.9	-0.06	0.18	-0.4	3.19	0	1.39	3.09	-2.23	-21.69	48.01
-2794	-98	-731	10	8	-33	0.92	-0.06	0.18	-0.34	3.19	0	1.82	3.06	-0.3	-22.17	41.03
-2827	-490	-1023	20	17	-63	0.93	-0.07	0.19	-0.3	3.19	0	1.72	3.05	0.9	-22.85	35.73
8428	-169	2088	88	60	-304	0.83	-0.03	0.2	-0.51	3.18	0	1.41	3.18	-9.51	-21.39	64.95
2350	-295	462	-11	-9	62	0.82	-0.03	0.19	-0.54	3.18	0	1.2	3.11	-9.99	-20.16	68.86
1270	-250	301	-13	-14	73	0.81	-0.03	0.18	-0.56	3.19	0	1.27	3.11	-9.82	-19.11	70.61
-2047	-427	-301	-21	4	51	0.81	-0.03	0.18	-0.56	3.19	1.56	1.56	3.12	-9.67	-18.66	70.49
-2354	-346	-619	-2	9	0	0.81	-0.02	0.18	-0.55	3.19	0	1.84	3.12	-10.23	-18.87	70.05
-966	-108	19	-7	-4	5	0.82	-0.02	0.19	-0.55	3.19	0	1.96	3.12	-10.71	-19.11	69.56
-922	-134	-433	1	-8	0	0.82	-0.02	0.19	-0.54	3.19	0	1.91	3.13	-11.01	-19.44	68.9
-194	-68	-207	5	-5	-1	0.82	-0.02	0.19	-0.54	3.19	0	1.04	3.13	-11.18	-19.58	68.26
-842	1701	191	47	-4	-6	0.86	0.08	0.16	-0.47	3.18	0	0.98	3.12	-17.1	-11.03	58.92
231	-29	-771	18	1	1	0.86	0.09	0.15	-0.47	3.17	0	2.63	3.12	-17.97	-9.76	58.57
249	196	-432	25	8	6	0.87	0.11	0.14	-0.47	3.16	2.1	2.71	3.1	-19.29	-7.96	58.13
-979	1104	2262	-66	-24	-19	0.87	0.13	0.13	-0.47	3.16	2.5	2.79	3.1	-19.98	-6.2	57.66
226	-74	-240	-14	18	-5	0.87	0.13	0.13	-0.47	3.16	2.73	2.83	3.09	-20.22	-5.85	57.58
203	-49	-260	-3	-1	-1	0.87	0.13	0.13	-0.47	3.16	2.77	2.82	3.08	-20.38	-5.7	57.55
95	-35	-264	-3	-1	0	0.87	0.13	0.13	-0.47	3.16	2.85	2.85	3.08	-20.47	-5.62	57.53
