# Supplementary material for: Image Generation for 2D-CNN Using Time-Series Signal Features from Foot Gesture Applied to Select Cobot Operating Mode
Source: Sensors (Basel). 2021 Aug 26;21(17):5743. doi: 10.3390/s21175743 (PMC8434500; doi:10.3390/s21175743)
Supplement: Supplementary file 1 [file sensors-21-05743-s001.zip › data_fadwa/Cigarette crush with the heel/cch47.xlsx]

## Sheet: Sheet1
-5	7	-9	0	0	0	0.86	0.14	0.13	-0.48	3.17	2.95	3.01	3.11	-21.32	-4.99	58.92
3	-3	13	0	0	0	0.86	0.14	0.13	-0.48	3.18	3.02	3.02	3.11	-21.33	-4.99	58.92
5	4	3	0	0	0	0.86	0.14	0.13	-0.48	3.18	2.95	3.02	3.11	-21.34	-4.99	58.92
-5	3	-18	0	0	0	0.86	0.14	0.13	-0.48	3.18	2.95	3.02	3.11	-21.35	-4.99	58.93
7	-1	2	0	0	0	0.86	0.14	0.13	-0.48	2.96	2.96	3.01	3.11	-21.36	-4.99	58.93
-2	-3	8	0	-1	0	0.86	0.14	0.13	-0.48	3.18	2.96	3.11	3.11	-21.36	-4.99	58.94
-10	7	-4	0	0	0	0.86	0.14	0.13	-0.48	3.17	2.96	3	3.11	-21.35	-4.98	58.94
17	-2	3	0	1	0	0.86	0.14	0.13	-0.48	3.17	2.96	3.01	3.1	-21.33	-4.9	58.96
-9	0	13	0	0	0	0.86	0.14	0.13	-0.48	3.17	2.96	3.01	3.09	-21.34	-4.9	58.96
-1	5	4	0	0	0	0.86	0.14	0.13	-0.48	3.17	3.02	3.02	3.09	-21.36	-4.91	58.97
0	-6	-15	0	1	0	0.86	0.14	0.13	-0.48	3.17	2.97	3.03	3.09	-21.39	-4.91	58.98
4	6	-12	0	-1	0	0.86	0.14	0.13	-0.48	3.17	2.99	3.04	3.08	-21.42	-4.92	58.98
5	-3	-6	0	0	0	0.86	0.14	0.13	-0.48	3.16	3	3.04	3.08	-21.44	-4.92	58.99
-17	10	4	0	0	1	0.86	0.14	0.13	-0.48	3.16	3	3.08	3.08	-21.46	-4.93	58.99
4	-2	18	0	-1	0	0.86	0.14	0.13	-0.48	3.16	3.01	3.05	3.08	-21.42	-4.86	58.98
-3	10	8	0	0	0	0.86	0.14	0.13	-0.48	3.02	3.02	3.06	3.07	-21.41	-4.85	58.98
2	-7	-13	0	0	0	0.86	0.14	0.13	-0.48	3.16	3.02	3.06	3.07	-21.41	-4.84	58.98
10	-1	-3	0	0	-1	0.86	0.14	0.13	-0.48	3.16	3.03	3.07	3.07	-21.4	-4.83	58.98
4	-2	-1	0	0	0	0.86	0.14	0.13	-0.48	3.16	3.03	3.07	3.07	-21.39	-4.83	58.98
-7	7	8	0	0	0	0.86	0.14	0.13	-0.48	3.03	3.03	3.07	3.07	-21.39	-4.82	58.98
11	-4	-7	0	0	1	0.86	0.14	0.13	-0.48	3.16	3.03	3.07	3.07	-21.4	-4.82	58.98
-10	-5	-4	-1	0	-1	0.86	0.14	0.13	-0.48	3.16	3.02	3.07	3.07	-21.39	-4.81	59.02
0	6	-2	1	0	0	0.86	0.14	0.13	-0.48	3.16	3.02	3.06	3.08	-21.4	-4.81	59.02
2	4	2	0	0	1	0.86	0.14	0.13	-0.48	3.02	3.02	3.06	3.08	-21.4	-4.81	59.02
2	-2	13	0	0	-1	0.86	0.14	0.13	-0.48	3.16	3.02	3.06	3.07	-21.4	-4.81	59.03
-6	0	1	0	0	0	0.86	0.14	0.13	-0.48	3.16	3.02	3.06	3.07	-21.4	-4.81	59.03
4	-1	-10	0	0	0	0.86	0.14	0.13	-0.48	3.16	3.06	3.06	3.07	-21.4	-4.81	59.04
5	-7	1	0	0	0	0.86	0.14	0.13	-0.48	3.16	3.02	3.06	3.07	-21.4	-4.81	59.04
-4	2	0	0	0	0	0.86	0.14	0.13	-0.48	3.16	3.03	3.06	3.07	-21.41	-4.81	59.06
-6	5	10	0	0	1	0.86	0.14	0.13	-0.48	3.16	3.03	3.07	3.16	-21.41	-4.81	59.06
1	9	-2	-1	0	-1	0.86	0.14	0.13	-0.48	3.16	3.03	3.07	3.07	-21.41	-4.82	59.06
1	-10	-13	0	1	1	0.86	0.14	0.13	-0.48	3.16	3.03	3.07	3.06	-21.41	-4.82	59.06
-5	4	10	1	0	0	0.86	0.14	0.13	-0.48	3.16	3.04	3.08	3.06	-21.41	-4.82	59.06
7	5	-2	0	-1	-1	0.86	0.14	0.13	-0.48	3.15	3.05	3.08	3.05	-21.41	-4.82	59.06
8	-5	-10	-1	1	0	0.86	0.14	0.13	-0.48	3.15	3.05	3.08	3.05	-21.41	-4.82	59.06
20504	-23473	-1259	-67	27916	28615	1.94	0	0	0	3.15	3.05	3.05	3.05	0	0.01	0.01
-20516	23475	1247	67	-27916	-28614	0.86	0.14	0.13	-0.48	3.15	3.05	3.08	3.05	-21.43	-4.87	59.08
8	-9	3	0	-1	-1	0.86	0.14	0.13	-0.48	3.15	3.05	3.08	3.05	-21.43	-4.87	59.08
-3	6	4	0	0	0	0.86	0.14	0.13	-0.48	3.15	3.06	3.04	3.04	-21.43	-4.87	59.08
5	-2	9	0	0	1	0.86	0.14	0.13	-0.48	3.15	3.08	3.09	3.03	-21.42	-4.87	59.08
6	2	-12	0	0	-1	0.86	0.14	0.13	-0.48	3.14	3.09	3.1	3.01	-21.42	-4.87	59.08
-1	-1	8	0	0	1	0.86	0.14	0.13	-0.48	3.14	3.1	3.1	3.01	-21.4	-4.86	59.07
-2	0	-10	0	0	-1	0.86	0.14	0.13	-0.48	3.14	3.1	3.09	3.02	-21.39	-4.86	59.07
44	8	24	0	0	1	0.86	0.14	0.13	-0.48	3.14	3.09	3.08	3.03	-21.11	-4.7	59.02
1	2	0	0	0	0	0.86	0.14	0.13	-0.48	3.08	3.08	3.07	3.15	-21.1	-4.69	59.02
3	-7	9	0	1	-1	0.86	0.14	0.13	-0.48	3.15	3.07	3.06	3.06	-21.1	-4.7	59.02
-1	-9	18	0	0	0	0.86	0.14	0.13	-0.48	3.15	3.06	3.04	3.07	-21.09	-4.7	59.02
3	9	4	0	0	0	0.86	0.14	0.13	-0.48	3.15	3.05	3.02	3.08	-21.1	-4.71	59.02
-9	-5	-2	0	0	0	0.86	0.14	0.13	-0.48	3.16	3.04	3.01	3.08	-21.1	-4.71	59.02
1	0	-16	0	0	0	0.86	0.14	0.13	-0.48	3.16	3.02	3	3.09	-21.1	-4.73	59.03
-20	8	39	0	1	0	0.86	0.14	0.13	-0.48	3.16	2.84	2.91	3.11	-21.18	-4.86	59.06
-39	30	46	0	1	0	0.86	0.14	0.13	-0.48	3.17	0	2.71	3.12	-21.23	-4.9	59.08
-129	105	406	-9	2	-2	0.86	0.14	0.13	-0.48	3.18	2.62	2.62	3.12	-21.25	-5.07	59.12
-850	239	562	-30	11	-18	0.86	0.13	0.13	-0.48	3.18	0	2.55	3.11	-21.18	-5.86	59.43
367	-102	292	-20	-33	-3	0.86	0.12	0.14	-0.48	3.18	0	2.54	3.08	-20.38	-6.98	60.02
-69	-287	-500	0	1	-3	0.86	0.11	0.14	-0.49	3.18	0	2.48	3.07	-19.19	-8.18	60.54
257	-290	-171	-2	-2	-2	0.85	0.09	0.15	-0.49	3.18	0	2.41	3.05	-17.93	-9.4	61.12
1143	-2610	-1399	55	14	23	0.84	-0.02	0.19	-0.51	3.18	0	2.28	3.03	-9.75	-20.32	64.12
-33	-29	128	4	1	4	0.84	-0.02	0.19	-0.51	3.17	0	2.21	3.04	-9.55	-20.37	64.15
5	-8	90	3	1	1	0.84	-0.02	0.19	-0.51	3.17	0	2.1	3.05	-9.47	-20.36	64.15
-25	24	156	1	1	2	0.84	-0.02	0.19	-0.51	3.17	0	2.08	3.07	-9.42	-20.31	64.13
-84	14	109	-1	-1	0	0.84	-0.02	0.19	-0.51	3.18	0	2.25	3.09	-9.37	-20.28	64.07
-3	8	66	-1	0	0	0.84	-0.03	0.19	-0.51	3.18	0	2.04	3.09	-9.31	-20.26	64.01
110	73	130	-7	2	1	0.84	-0.03	0.19	-0.51	3.19	0	1.84	3.08	-9.2	-20.29	63.91
510	-31	0	3	3	7	0.84	-0.03	0.19	-0.51	3.19	0	1.75	3.07	-9.1	-20.39	63.73
-3450	688	-473	29	-14	-34	0.97	-0.05	0.18	-0.14	3.19	0	1.21	3.06	3.54	-20.89	15.26
224	29	415	-3	-5	-12	0.97	-0.05	0.17	-0.14	3.19	0	1.02	3.04	2.96	-20.46	16.31
-1159	94	-291	3	-6	-31	0.97	-0.05	0.17	-0.16	3.18	0	0.88	3.18	2.35	-20.07	17.98
-3359	422	-824	5	31	-73	0.97	-0.04	0.17	-0.18	3.18	0	1.2	3.1	1.3	-20.48	21.21
-2777	1122	-877	28	34	-126	0.95	-0.04	0.19	-0.24	3.18	0	1.17	3.13	-1.12	-21.96	27.93
985	1617	240	26	18	-98	0.93	-0.03	0.2	-0.31	3.19	1.24	1.24	3.13	-4.85	-22.74	38.33
3544	1445	800	12	6	-32	0.89	-0.01	0.2	-0.4	3.19	0	1.85	3.14	-8.91	-22.05	50.48
10593	-3541	3368	-183	-109	606	0.82	0	0.18	-0.55	3.2	0	1.94	3.14	-12.04	-17.01	69.88
-633	866	-322	-12	-8	45	0.85	-0.01	0.18	-0.5	3.2	0	2	3.2	-9.29	-18.39	62.35
-1606	732	-523	-4	-8	30	0.88	-0.03	0.18	-0.44	3.2	0	1.99	3.13	-6.24	-19.5	53.59
-2796	484	-878	7	2	-9	0.91	-0.04	0.17	-0.37	3.2	0	2.01	3.13	-3.45	-20.35	44.6
-2486	-60	-911	15	3	-29	0.93	-0.05	0.17	-0.3	3.2	0	1.91	3.13	-0.99	-20.87	36.29
-3077	-628	-1339	26	11	-58	0.95	-0.05	0.18	-0.25	3.2	0	1.3	3.12	0.76	-21.35	29.45
-1811	-874	-784	32	20	-79	0.96	-0.05	0.18	-0.22	3.2	0	1.8	3.09	1.53	-21.92	25.03
1710	1791	1440	100	92	-456	0.88	-0.02	0.22	-0.42	3.19	0	1.63	3.09	-9.18	-23.29	52.76
4091	414	998	0	-6	20	0.84	-0.01	0.22	-0.49	3.19	0	1.54	3.12	-12.18	-21.85	63.21
3767	-183	667	-6	-13	53	0.8	0	0.21	-0.56	3.19	0	0.73	3.13	-14.11	-19.86	72.14
3763	-685	662	-12	-13	78	0.77	0	0.2	-0.61	3.19	0	1.01	3.19	-14.91	-17.83	78.88
2797	-590	805	-19	-19	106	0.75	0	0.19	-0.64	3.19	0	2.04	3.14	-14.6	-16.07	82.66
-981	-811	366	-29	-14	99	0.75	0	0.18	-0.64	3.19	0	2.06	3.13	-13.83	-15.06	83.34
-4359	-1020	-1210	-17	16	12	0.75	0.01	0.18	-0.64	3.2	0	2	3.12	-14.22	-15.19	82.78
-11032	-152	-3366	0	-26	19	0.94	-0.05	0.19	-0.29	3.19	0	1.74	3.11	-0.64	-22.7	34.6
1773	-525	492	27	0	-62	0.94	-0.05	0.19	-0.29	3.19	0	1.57	3.1	-1.24	-23.06	34.77
2569	-208	807	2	-9	-6	0.93	-0.05	0.19	-0.3	3.19	0	3.09	3.09	-1.6	-22.45	35.66
1101	-104	164	0	4	-4	0.93	-0.04	0.19	-0.31	0	0	1.15	3.09	-1.93	-21.86	36.61
845	-12	71	1	8	-4	0.93	-0.04	0.18	-0.31	3.19	0	0.55	3.1	-2.4	-21.39	37.74
187	35	-6	2	8	-2	0.93	-0.04	0.18	-0.32	3.18	0	0.01	3.11	-3.04	-21.07	39
-631	102	-41	4	4	-14	0.92	-0.03	0.18	-0.33	3.18	0	0.01	3.11	-3.99	-20.9	40.57
31788	-10657	2974	-98	-13164	-19048	0	0	0	0	3.17	0	0.85	3.12	-180	0	-180
-30998	13240	-1780	74	13151	19102	0.85	0.14	0.13	-0.49	3.17	0	2.3	3.12	-21.22	-5.36	60.47
107	-115	-327	0	0	0	0.85	0.14	0.13	-0.49	3.17	2.47	2.61	3.11	-21.2	-5.16	60.39
82	-22	-110	-1	1	0	0.85	0.14	0.13	-0.49	3.17	2.67	2.7	3.11	-21.21	-4.97	60.31
44	-2	24	-2	3	-1	0.85	0.14	0.13	-0.49	3.17	2.73	2.75	3.16	-21.22	-4.87	60.27
18	1	-19	-2	1	-1	0.85	0.14	0.13	-0.49	3.16	2.84	2.79	3.1	-21.26	-4.84	60.25
-3	-2	-45	0	0	0	0.85	0.14	0.13	-0.49	3.16	2.87	2.8	3.1	-21.3	-4.84	60.25
-21	-27	-66	0	-1	0	0.85	0.14	0.13	-0.49	3.16	2.89	2.79	3.1	-21.33	-4.84	60.25
21	7	-45	0	0	-1	0.85	0.14	0.13	-0.49	3.16	2.92	2.83	3.09	-21.37	-4.69	60.2
