# Supplementary material for: Image Generation for 2D-CNN Using Time-Series Signal Features from Foot Gesture Applied to Select Cobot Operating Mode
Source: Sensors (Basel). 2021 Aug 26;21(17):5743. doi: 10.3390/s21175743 (PMC8434500; doi:10.3390/s21175743)
Supplement: Supplementary file 1 [file sensors-21-05743-s001.zip › data_fadwa/Cigarette crush with the heel/cch48.xlsx]

## Sheet: Sheet1
-4	1	-9	0	0	0	0.85	0.14	0.13	-0.49	3.17	2.93	3.05	3.09	-22.1	-4.86	60.59
-21	-17	-16	0	0	0	0.85	0.14	0.13	-0.49	3.17	2.93	3.1	3.18	-22.2	-4.96	60.63
6	-3	-11	0	0	0	0.85	0.14	0.13	-0.49	3.18	2.93	3.06	3.1	-22.21	-4.96	60.62
4	3	-3	0	0	0	0.85	0.14	0.13	-0.49	3.18	2.94	3.06	3.09	-22.21	-4.97	60.62
-7	-4	0	1	-1	1	0.85	0.14	0.13	-0.49	3.17	3.07	3.07	3.09	-22.21	-4.97	60.62
0	6	-6	0	0	0	0.85	0.14	0.13	-0.49	3.17	2.97	3.07	3.09	-22.2	-4.97	60.62
7	6	12	0	0	0	0.85	0.14	0.13	-0.49	3.17	2.98	3.08	3.09	-22.19	-4.96	60.62
-4	-1	7	0	0	0	0.85	0.14	0.13	-0.49	3.17	2.98	3.08	3.09	-22.19	-4.95	60.62
1723	6247	15192	-32001	769	-31489	0.85	0.14	0.13	-0.5	2.99	2.99	3.08	3.09	-21.83	-4.74	61.19
-1718	-6242	-15189	32001	-769	31489	0.85	0.14	0.13	-0.49	3.17	2.99	3.08	3.09	-22.16	-4.91	60.59
4	-6	0	0	0	0	0.85	0.14	0.13	-0.49	3.17	2.99	3.08	3.09	-22.16	-4.91	60.59
1	1	7	0	0	0	0.85	0.14	0.13	-0.49	3.17	2.99	3.08	3.09	-22.15	-4.9	60.59
-2	2	2	0	0	0	0.85	0.14	0.13	-0.49	3.17	3	3.08	3.08	-22.15	-4.9	60.59
-1	2	-7	0	0	0	0.85	0.14	0.13	-0.49	3.17	3	3.08	3.08	-22.15	-4.89	60.59
4	-1	-11	0	0	0	0.85	0.14	0.13	-0.49	3.17	3	3.08	3.08	-22.14	-4.88	60.58
4	8	11	0	0	0	0.85	0.14	0.13	-0.49	3.17	3	3.08	3.08	-22.13	-4.87	60.58
5	-10	14	0	0	0	0.85	0.14	0.13	-0.49	3.17	3.01	3.08	3.17	-22.06	-4.81	60.55
10	3	-11	0	0	0	0.85	0.14	0.13	-0.49	3.17	3.01	3.07	3.08	-22.05	-4.81	60.54
6	2	-1	0	0	0	0.85	0.14	0.13	-0.49	3.17	3.01	3.07	3.08	-22.05	-4.8	60.54
-2	2	6	0	0	0	0.85	0.14	0.13	-0.49	3.17	3.01	3.07	3.08	-22.04	-4.79	60.54
-10	-5	3	0	0	0	0.85	0.14	0.13	-0.49	3.17	3.01	3.07	3.08	-22.04	-4.79	60.54
4	10	-9	0	0	0	0.85	0.14	0.13	-0.49	3.17	3.01	3.07	3.08	-22.03	-4.79	60.54
5	0	-2	0	0	-1	0.85	0.14	0.13	-0.49	3.17	3.01	3.07	3.08	-22.04	-4.79	60.54
6	0	2	-1	1	1	0.85	0.14	0.13	-0.49	3.17	3.01	3.07	3.08	-22.02	-4.77	60.52
-5	-6	8	0	0	0	0.85	0.14	0.13	-0.49	3.17	3.01	3.07	3.08	-22.02	-4.77	60.52
0	2	-1	0	0	-1	0.85	0.14	0.13	-0.49	3.17	3.01	3.07	3.08	-22.02	-4.77	60.51
-2	6	-8	0	0	0	0.85	0.14	0.13	-0.49	3.17	3.01	3.07	3.08	-22.02	-4.78	60.51
3	-4	16	0	0	1	0.85	0.14	0.13	-0.49	3.16	3.01	3.07	3.08	-22.02	-4.78	60.51
1	1	-7	0	0	0	0.85	0.14	0.13	-0.49	3.16	3.01	3.07	3.08	-22.02	-4.78	60.51
2	4	-2	1	0	-1	0.85	0.14	0.13	-0.49	3.16	3.01	3.07	3.08	-22.02	-4.78	60.51
16907	1397	-5373	27	-2964	961	0.85	0.2	0.22	0.13	3.17	3.07	3.07	3.08	-29.59	-24.92	-15.1
-16911	-1399	5371	-27	2963	-960	0.85	0.14	0.13	-0.49	3.17	3.01	3.07	3.08	-22.03	-4.77	60.5
4	-2	-1	0	1	0	0.85	0.14	0.13	-0.49	3.16	3.01	3.07	3.08	-22.03	-4.77	60.5
-5	1	4	0	0	0	0.85	0.14	0.13	-0.49	3.16	3.02	3.07	3.16	-22.03	-4.77	60.5
5	-4	9	0	-1	-1	0.85	0.14	0.13	-0.49	3.16	3.02	3.07	3.07	-22.03	-4.77	60.5
-7	0	-14	0	1	1	0.85	0.14	0.13	-0.49	3.16	3.02	3.08	3.07	-22.03	-4.76	60.5
-4	6	-7	0	0	-1	0.85	0.14	0.13	-0.49	3.16	3.03	3.08	3.07	-22.03	-4.76	60.5
2	0	4	0	-1	1	0.85	0.14	0.13	-0.49	3.16	3.03	3.08	3.07	-22.03	-4.77	60.5
1	5	5	0	0	0	0.85	0.14	0.13	-0.49	3.16	3.04	3.08	3.06	-22	-4.75	60.48
10	-8	2	0	0	-1	0.85	0.14	0.13	-0.49	3.16	3.04	3.08	3.16	-22	-4.75	60.48
8	-2	-2	-1	0	0	0.85	0.14	0.13	-0.49	3.16	3.04	3.08	3.06	-22	-4.75	60.48
-10	7	12	0	0	1	0.85	0.14	0.13	-0.49	3.16	3.04	3.08	3.06	-22	-4.75	60.47
-10	4	-3	1	0	0	0.85	0.14	0.13	-0.49	3.16	3.04	3.09	3.06	-21.99	-4.75	60.48
3	2	-6	0	0	0	0.85	0.14	0.13	-0.49	3.16	3.05	3.09	3.06	-21.99	-4.74	60.46
2	-4	-3	0	0	0	0.85	0.14	0.13	-0.49	3.16	3.05	3.09	3.06	-21.99	-4.74	60.46
10	-6	1	-1	1	-1	0.85	0.14	0.13	-0.49	3.16	3.05	3.06	3.06	-21.98	-4.72	60.46
-5	2	-6	1	0	0	0.85	0.14	0.13	-0.49	3.16	3.05	3.09	3.05	-21.99	-4.73	60.46
1	5	8	0	0	1	0.85	0.14	0.13	-0.49	3.16	3.06	3.1	3.02	-21.99	-4.73	60.46
10	3	-4	0	0	0	0.85	0.14	0.13	-0.49	3.15	3.09	3.12	3.13	-21.99	-4.73	60.46
-1	-4	-1	0	-1	0	0.85	0.14	0.13	-0.49	3.13	3.11	3.13	2.75	-21.99	-4.73	60.46
-5	-12	-17	0	0	0	0.85	0.14	0.13	-0.49	3.11	3.12	3.14	2.61	-21.99	-4.72	60.46
1	8	6	0	0	0	0.85	0.14	0.13	-0.49	3.1	3.13	3.14	2.55	-21.98	-4.71	60.45
17	20	20	0	1	0	0.85	0.14	0.13	-0.49	3.09	3.14	3.15	2.53	-21.97	-4.56	60.43
-1	4	-1	0	-1	-1	0.85	0.14	0.13	-0.49	3.08	3.14	3.15	2.56	-21.98	-4.55	60.43
0	2	9	0	0	0	0.85	0.14	0.13	-0.49	3.08	3.14	3.15	3.09	-21.97	-4.54	60.43
-6	1	2	0	0	0	0.85	0.14	0.13	-0.49	3.09	3.14	3.15	2.79	-21.97	-4.54	60.43
6	-4	20	-1	0	1	0.85	0.14	0.13	-0.49	3.1	3.13	3.13	2.94	-21.95	-4.53	60.42
5	-1	-13	0	-1	0	0.85	0.14	0.13	-0.49	3.13	3.1	3.11	3.05	-21.93	-4.52	60.42
3	-6	-5	0	0	0	0.85	0.14	0.13	-0.49	3.15	2.84	3.04	3.11	-21.89	-4.52	60.42
8	9	9	0	0	0	0.85	0.14	0.13	-0.49	3.17	0	2.83	3.13	-21.84	-4.51	60.41
-487	-149	861	-50	-18	-18	0.85	0.11	0.15	-0.49	3.18	0	3.13	3.13	-19.53	-8.19	61.14
-49	-92	-76	-5	2	-5	0.85	0.1	0.15	-0.49	3.19	0	2.54	3.11	-18.37	-9.27	61.52
308	-175	-101	-5	4	0	0.85	0.08	0.15	-0.5	3.18	0	2.5	3.09	-17.2	-10.47	61.95
188	-409	-293	3	3	0	0.85	0.07	0.16	-0.5	3.18	0	2.53	3.18	-16.13	-11.75	62.35
167	-287	-332	3	-1	0	0.85	0.05	0.16	-0.5	3.18	0	2.53	3.08	-15.15	-13.02	62.78
254	-335	-254	5	3	3	0.85	0.04	0.17	-0.5	3.18	0	2.48	3.07	-14.2	-14.18	63.14
127	-284	-216	5	0	2	0.85	0.03	0.17	-0.5	3.18	0	2.39	3.07	-13.36	-15.26	63.43
-98	-1265	159	42	9	19	0.84	-0.03	0.2	-0.5	3.18	0	2.28	3.08	-9.78	-21.41	63.67
-13	-15	-37	0	0	-1	0.84	-0.03	0.2	-0.5	3.18	0	3.08	3.08	-9.76	-21.49	63.64
-39	-20	-40	2	1	0	0.84	-0.03	0.2	-0.5	3.18	0	2.18	3.09	-9.79	-21.55	63.64
36	2	7	2	0	-1	0.84	-0.03	0.2	-0.5	3.19	0	3.09	3.09	-9.83	-21.57	63.65
6	1	49	1	-1	1	0.84	-0.03	0.2	-0.5	3.19	0	2.23	3.19	-9.86	-21.54	63.66
8	35	106	-1	0	0	0.84	-0.03	0.2	-0.5	3.19	0	2.34	3.13	-9.89	-21.5	63.66
34	1	4	-1	0	1	0.84	-0.03	0.2	-0.5	3.2	0	2.36	3.13	-9.91	-21.48	63.65
-2755	2348	-339	-43	-42	188	0.96	-0.07	0.17	-0.2	3.2	0	2.38	3.12	3.74	-20.51	22.91
-1787	-422	-805	12	20	-57	0.97	-0.07	0.17	-0.16	3.2	0	1.99	3.12	4.65	-20.72	18.1
-684	-501	-282	5	20	-55	0.97	-0.07	0.18	-0.14	3.2	0	1.65	3.11	5.36	-21.43	14.98
-256	-294	86	26	2	-51	0.97	-0.07	0.18	-0.12	3.2	0	1.54	3.2	5.4	-22.05	13.56
1635	-326	514	15	-4	-37	0.97	-0.07	0.19	-0.12	3.2	0	1.75	3.07	5	-22.35	13.64
1796	-157	553	-1	-4	1	0.97	-0.06	0.18	-0.13	3.19	0	1.39	3.1	4.6	-22.04	14.1
535	-80	100	1	3	-5	0.97	-0.06	0.18	-0.13	3.19	0	1.36	3.12	4.22	-21.86	14.59
-23863	28632	-6709	-5871	-1531	-18944	0.97	-0.06	0.25	-0.06	3.19	0	1.2	3.14	5.23	-29.72	5.33
27019	-28084	8075	5850	1551	18972	0.74	0.02	0.18	-0.65	3.19	0	1.07	3.13	-16.02	-14.06	84.56
-882	-241	-298	-7	-7	-1	0.74	0.02	0.19	-0.65	3.19	0	1.61	3.14	-16.32	-14.33	84.25
615	-123	108	-11	-1	12	0.74	0.02	0.19	-0.64	3.2	0	1.95	3.14	-16.33	-14.8	83.75
1069	-91	110	-12	-2	31	0.75	0.02	0.19	-0.63	3.2	0	2.02	3.13	-16.11	-15.59	82.56
1330	-101	209	-8	-18	39	0.76	0.01	0.19	-0.62	3.2	0	2.3	3.2	-15.34	-16.56	80.25
2194	559	1016	-20	-28	75	0.79	0	0.19	-0.59	3.2	0	2.33	3.12	-13.25	-17.53	75.88
-73	981	31	-25	-15	71	0.82	-0.02	0.18	-0.54	3.2	0	2.2	3.12	-10.42	-18.71	69.04
-7131	-1833	-2587	98	52	-256	0.96	-0.07	0.19	-0.19	3.2	1.78	1.78	3.11	3.39	-22.98	21.27
-432	60	75	4	-5	-14	0.96	-0.06	0.19	-0.19	3.2	0	2.13	3.08	3.06	-22.87	22.02
-713	60	57	3	-2	-20	0.96	-0.06	0.19	-0.2	3.19	0	1.87	3.08	2.64	-22.68	23.28
-1398	168	-316	1	4	-33	0.96	-0.06	0.19	-0.22	3.19	0	3.1	3.1	2.09	-22.64	25.32
-3350	155	-974	6	28	-77	0.95	-0.06	0.19	-0.25	3.19	0	1.58	3.12	0.95	-23.4	29.07
-2012	1160	-605	30	37	-114	0.93	-0.05	0.21	-0.3	3.19	0	1.18	3.12	-1.77	-24.85	36.31
2494	1609	774	18	15	-64	0.9	-0.04	0.22	-0.38	3.19	0	1.72	3.19	-5.53	-25.28	46.53
10048	-2004	2639	-132	-124	540	0.85	-0.05	0.18	-0.48	3.19	0	1.85	3.1	-5.03	-20.83	60.03
-1235	357	-274	-6	0	13	0.88	-0.06	0.18	-0.44	0	0	1.87	3.09	-2.72	-21.26	53.25
-2121	47	-705	4	4	-12	0.9	-0.07	0.18	-0.39	3.19	0	3.1	3.1	-0.63	-21.72	46.51
-1384	-74	-512	9	7	-25	0.92	-0.07	0.18	-0.34	3.19	0	1.69	3.1	1.08	-22.08	40.48
-1792	-338	-739	14	8	-34	0.93	-0.08	0.18	-0.3	3.19	0	1.73	3.1	2.43	-22.41	35.36
-1779	-434	-417	16	13	-53	0.94	-0.08	0.18	-0.27	3.19	0	2.05	3.09	3.11	-22.89	31.75
