# Supplementary material for: Image Generation for 2D-CNN Using Time-Series Signal Features from Foot Gesture Applied to Select Cobot Operating Mode
Source: Sensors (Basel). 2021 Aug 26;21(17):5743. doi: 10.3390/s21175743 (PMC8434500; doi:10.3390/s21175743)
Supplement: Supplementary file 1 [file sensors-21-05743-s001.zip › data_fadwa/Cigarette crush with the heel/cch49.xlsx]

## Sheet: Sheet1
1	-6	-10	0	0	0	0.87	0.14	0.14	-0.45	3.17	2.9	3.04	3.08	-21.98	-6.62	56.12
7	-5	-18	0	0	1	0.87	0.14	0.14	-0.45	3.17	3.05	3.05	3.08	-21.98	-6.62	56.12
-3	2	12	0	-1	0	0.87	0.14	0.14	-0.45	3.17	2.94	3.05	3.07	-21.98	-6.61	56.12
-5	6	22	0	0	0	0.87	0.14	0.14	-0.45	3.17	2.97	3.06	3.06	-21.98	-6.59	56.11
0	5	3	0	0	0	0.87	0.14	0.14	-0.45	3.16	2.99	3.07	3.04	-21.98	-6.57	56.1
21	22	-13	0	0	0	0.87	0.14	0.14	-0.45	3.16	3.02	3.08	3.03	-21.97	-6.41	56.06
2	0	-5	0	0	0	0.87	0.14	0.14	-0.45	3.04	3.04	3.08	3.02	-21.97	-6.4	56.05
1	5	-5	0	0	0	0.87	0.14	0.14	-0.45	3.15	3.05	3.09	2.99	-21.97	-6.38	56.04
-3	0	18	0	0	0	0.87	0.14	0.14	-0.45	3.14	3.06	3.09	2.97	-21.97	-6.36	56.04
2	2	12	0	0	0	0.87	0.14	0.14	-0.45	3.13	3.09	3.09	2.92	-21.96	-6.34	56.04
-7	6	4	0	0	0	0.87	0.14	0.14	-0.45	3.12	3.09	3.09	2.89	-21.95	-6.32	56.03
6	2	-2	0	0	0	0.87	0.14	0.14	-0.45	3.11	3.09	3.09	2.84	-21.95	-6.31	56.02
18	25	-3	0	0	0	0.87	0.14	0.14	-0.45	3.1	3.09	3.09	2.79	-22.02	-6.09	55.97
2	7	-3	0	1	0	0.87	0.14	0.14	-0.45	3.08	3.1	3.09	2.73	-22.02	-6.08	55.97
10	10	2	0	0	0	0.87	0.14	0.14	-0.45	3.07	3.1	3.09	2.71	-22.03	-6.06	55.96
-4	-10	-3	0	0	0	0.87	0.14	0.14	-0.45	3.06	3.09	3.09	2.69	-22.05	-6.05	55.96
3	13	1	0	0	0	0.87	0.14	0.14	-0.45	3.05	3.11	3.09	2.68	-22.06	-6.04	55.96
3	1	8	0	0	0	0.87	0.14	0.14	-0.45	3.04	3.11	3.1	2.7	-22.07	-6.04	55.96
-3	-6	-1	0	0	0	0.87	0.14	0.14	-0.45	3.04	3.11	3.1	2.72	-22.07	-6.03	55.96
-18	-7	-9	-1	-1	-1	0.87	0.14	0.14	-0.45	3.04	3.11	3.1	2.75	-22.08	-6.05	55.97
12	4	3	0	1	0	0.87	0.14	0.14	-0.45	3.05	3.11	3.1	2.77	-22.08	-6.06	55.97
-5	10	3	0	0	0	0.87	0.14	0.14	-0.45	3.11	3.11	2.78	2.78	-22.07	-6.06	55.98
-5	-8	-2	0	0	0	0.87	0.14	0.14	-0.45	3.06	3.12	3.1	2.78	-22.07	-6.07	55.98
-2	-4	-5	0	-1	0	0.87	0.14	0.14	-0.45	3.06	3.12	3.11	2.75	-22.07	-6.07	55.98
3	-7	-3	0	0	0	0.87	0.14	0.14	-0.45	3.05	3.11	3.11	2.59	-22.06	-6.08	55.98
0	10	1	0	1	0	0.87	0.14	0.14	-0.45	3.02	3.13	3.13	2.27	-22.06	-6.08	55.98
10500	-20914	6318	0	-7	-75	0.87	0.14	0	0	3	3.14	3.13	1.87	-26	0.01	0
-10491	20912	-6302	1	6	76	0.87	0.14	0.14	-0.45	2.96	3.14	3.14	1.84	-22.05	-6	56
4	11	-15	0	0	0	0.87	0.14	0.13	-0.45	2.96	3.14	3.13	2.47	-22.05	-5.99	55.99
-10	-2	-4	-1	0	-1	0.87	0.14	0.13	-0.45	2.99	3.13	3.13	2.57	-22.05	-5.99	55.99
2	-10	10	0	0	0	0.87	0.14	0.14	-0.45	3.01	3.12	3.12	2.62	-22.04	-6.01	56
3	-7	-1	0	0	0	0.87	0.14	0.14	-0.45	3.02	3.12	3.12	2.72	-22.02	-6.02	56.01
10	2	10	0	0	0	0.87	0.14	0.13	-0.45	3.04	3.12	3.11	2.77	-22	-6.02	56.01
8	1	6	1	0	0	0.87	0.14	0.13	-0.45	3.05	3.12	3.11	2.84	-22	-6.01	56.01
-1	0	-3	-1	0	0	0.87	0.14	0.13	-0.45	3.07	3.1	3.1	2.94	-21.82	-6.07	56.03
5	-2	-4	0	0	0	0.87	0.14	0.13	-0.45	3.1	3.07	3.08	3.02	-21.8	-6.07	56.03
-4	0	6	0	1	0	0.87	0.14	0.13	-0.45	2.96	2.96	3	3.06	-21.79	-6.08	56.03
3	8	30	-1	0	0	0.87	0.14	0.13	-0.45	3.15	2.3	2.86	3.09	-21.79	-6.1	56.04
1	-6	-5	0	1	0	0.87	0.14	0.14	-0.45	3.16	0	2.54	3.1	-21.8	-6.15	56.06
-17	-14	7	0	0	0	0.87	0.14	0.14	-0.45	3.16	2.28	2.28	3.09	-21.81	-6.2	56.09
-15	10	39	-1	0	0	0.87	0.14	0.14	-0.45	3.17	0	2.33	3.08	-21.81	-6.25	56.11
972	-1943	-398	-66	-10	-14	0.86	0	0.16	-0.48	3.17	0	2.4	3.02	-9.8	-16.22	59.08
-48	11	-55	8	3	4	0.86	-0.01	0.17	-0.48	0	0	2.37	2.99	-8.68	-17.67	59.09
-33	-478	-377	10	2	1	0.86	-0.02	0.18	-0.48	3.15	0	2.31	3	-7.76	-18.96	59.07
108	-319	-151	9	2	1	0.86	-0.03	0.18	-0.48	3.15	0	2.27	3	-6.99	-20.04	59.07
6	-212	21	7	1	3	0.86	-0.04	0.18	-0.48	3.15	2.09	2.09	2.99	-6.36	-20.94	59.06
-39	-181	18	5	1	2	0.86	-0.05	0.19	-0.47	3.15	0	1.9	3	-5.85	-21.73	59.01
-37	-165	-64	4	0	1	0.86	-0.06	0.19	-0.47	3.15	0	1.7	3.02	-5.43	-22.43	58.94
-10165	-3276	-32155	7705	-7477	-8066	0.86	-1.19	-0.69	1.11	3.15	0	2.02	3.06	9.95	nan	-4.74
14254	6686	35050	-7758	7399	8380	0.94	-0.1	0.16	-0.27	3.16	0	1.92	3.04	6.6	-20.69	31.1
-2484	631	-641	3	5	2	0.96	-0.11	0.15	-0.19	0	0	1.63	3.01	9.18	-19.55	21.28
-3401	175	-1043	13	7	-26	0.98	-0.11	0.15	-0.12	3.17	0	1.71	3.03	11.13	-18.48	12.01
-4199	-530	-1359	21	14	-69	0.98	-0.11	0.15	-0.05	3.18	0	1.69	3.05	12.4	-18.01	4.36
-2642	-777	-927	28	22	-92	0.98	-0.11	0.16	-0.01	3.18	1.91	1.91	3.03	12.97	-18.18	-0.67
-319	-691	-67	20	20	-84	0.98	-0.11	0.16	0.01	3.18	0	1.61	3.03	12.93	-18.77	-2.95
2419	-787	698	15	2	-55	0.98	-0.1	0.17	0.01	3.18	0	1.36	3.06	12.48	-19.26	-3.05
9140	5078	2776	69	83	-318	0.83	-0.03	0.21	-0.51	3.17	0	1.24	3.11	-10.58	-22.76	65.42
4197	-987	856	-18	-23	97	0.79	-0.02	0.2	-0.57	3.18	0	0.67	3.13	-12.23	-20.33	73.8
2834	-878	740	-25	-29	120	0.77	-0.02	0.19	-0.61	3.18	0	0.73	3.13	-12.28	-18.19	78.52
-677	-1123	5	-24	-22	107	0.76	-0.02	0.18	-0.62	0	0	1.67	3.14	-11.56	-16.75	79.74
-4602	-1392	-1127	-24	18	26	0.77	-0.01	0.17	-0.62	3.19	0	1.65	3.13	-11.75	-16.51	79.31
-1965	-682	-436	-5	4	-5	0.77	-0.01	0.18	-0.61	3.19	0	1.75	3.11	-12.43	-16.66	79.08
-1017	-325	-211	-14	0	11	0.77	-0.01	0.18	-0.61	3.19	1.77	1.77	3.08	-12.9	-17.07	78.61
-9902	711	-3399	19	-23	-11	0.98	-0.1	0.18	-0.06	3.19	0	1.71	3.08	11.13	-21.29	5.41
3506	-777	989	13	-9	-32	0.98	-0.1	0.18	-0.07	3.19	1.62	1.62	3.08	10.85	-21.44	5.75
2407	-407	610	-5	1	5	0.98	-0.1	0.18	-0.07	3.19	0	1.89	3.07	10.6	-21.1	6.26
939	-203	63	1	5	0	0.98	-0.1	0.18	-0.07	3.19	0	1.86	3.06	10.43	-20.97	6.67
166	-73	69	2	2	-3	0.98	-0.1	0.18	-0.08	3.18	0	1.59	3.08	10.17	-20.98	7.15
-647	-14	-105	5	-2	-14	0.98	-0.1	0.18	-0.08	0	0	1.08	3.1	9.78	-21.09	7.9
-1127	97	-70	7	-1	-26	0.98	-0.09	0.18	-0.09	3.18	0	0.93	3.12	9.16	-21.26	9.3
5735	581	1647	-44	30	83	0.78	-0.03	0.18	-0.6	3.18	0	0.4	3.12	-10.59	-18.83	76.36
-718	-326	-34	-4	-10	11	0.79	-0.03	0.19	-0.59	3.18	0	3.11	3.11	-10.92	-19.54	75.53
794	-190	145	-8	-25	23	0.79	-0.03	0.19	-0.58	3.18	0	1.06	3.1	-10.48	-20.23	74
1558	252	455	-13	-28	51	0.81	-0.04	0.19	-0.56	3.18	0	3.06	3.06	-8.78	-20.76	70.97
452	476	74	-17	-16	54	0.83	-0.06	0.18	-0.53	0	0	0	3.04	-6.3	-21.36	66.08
249	557	40	-12	-5	47	0.85	-0.07	0.18	-0.48	3.18	0	0.02	3.05	-3.46	-21.93	59.64
-586	611	20	-11	-8	41	0.88	-0.08	0.17	-0.43	3.18	0	0.01	3.05	-0.28	-22.28	51.77
-7455	-2230	-2256	104	73	-314	0.96	-0.11	0.18	-0.16	3.19	0	0.01	3.02	9.08	-22.83	16.67
-2727	180	-698	9	13	-60	0.96	-0.1	0.19	-0.18	3.18	0	0.01	3.02	8.05	-23.74	19.49
-1606	657	-518	21	21	-82	0.95	-0.1	0.2	-0.22	3.17	0	0.01	3.04	6.08	-25.07	24.77
1073	966	144	18	14	-58	0.93	-0.09	0.21	-0.28	3.16	0	0.01	3.06	3.16	-26.01	32.49
2178	723	816	6	4	-22	0.91	-0.08	0.21	-0.34	3.15	0	0.01	3.07	-0.11	-26.11	41.44
2516	363	590	0	-1	2	0.88	-0.07	0.21	-0.41	3.16	0	3.07	3.07	-3.22	-25.52	50.56
3000	-39	684	-6	-11	33	0.86	-0.06	0.21	-0.47	0	0	0.29	3.07	-5.63	-24.28	58.88
2423	-310	540	-13	-13	52	0.83	-0.06	0.2	-0.52	3.16	0	0	3.08	-7.03	-22.78	65.54
-5531	-1591	-1467	11	-9	213	0.87	0.01	0.17	-0.47	0	0	0	3.11	-10.37	-16.32	58.68
263	467	1415	-17	-2	-10	0.87	0.03	0.17	-0.47	3.17	0	0	3.11	-11.96	-15.24	58.71
140	163	188	-17	-14	-6	0.87	0.04	0.16	-0.47	3.17	0	0	3.11	-12.93	-14.55	58.78
443	-98	-758	2	-7	-2	0.87	0.04	0.16	-0.47	3.16	0	0	3.12	-13.51	-13.92	58.89
495	-91	-819	11	-1	2	0.87	0.05	0.16	-0.47	3.16	0	0.07	3.12	-14.09	-13.08	59
401	-29	-821	24	3	9	0.87	0.06	0.15	-0.47	3.16	0	1.98	3.12	-14.94	-11.79	58.98
-343	769	1719	0	10	0	0.86	0.08	0.15	-0.47	3.16	0	2.16	3.11	-16.28	-10.17	58.85
-189	875	-410	-65	-13	-11	0.87	0.13	0.13	-0.47	3.16	0.31	2.54	3.11	-20.16	-5.85	57.57
-14	7	44	-1	1	0	0.87	0.13	0.13	-0.47	3.16	1.43	2.61	3.11	-20.22	-5.86	57.56
-13	-1	-39	0	-1	0	0.87	0.13	0.13	-0.47	3.16	2.16	2.67	3.11	-20.27	-5.86	57.55
1	-4	-37	0	0	0	0.87	0.13	0.13	-0.47	3.16	2.58	2.75	3.11	-20.32	-5.86	57.55
-22	-22	-61	0	0	0	0.87	0.13	0.13	-0.47	3.16	2.71	2.81	3.12	-20.37	-5.86	57.54
14	21	17	0	-1	0	0.87	0.13	0.13	-0.47	3.16	2.78	2.82	3.12	-20.41	-5.85	57.53
34	8	33	0	1	0	0.87	0.13	0.13	-0.46	3.16	2.83	2.84	3.12	-20.44	-5.84	57.53
-64	9	-1	-1	-2	-1	0.87	0.13	0.13	-0.46	2.87	2.87	2.85	3.13	-20.67	-5.88	57.5
