# Supplementary material for: Image Generation for 2D-CNN Using Time-Series Signal Features from Foot Gesture Applied to Select Cobot Operating Mode
Source: Sensors (Basel). 2021 Aug 26;21(17):5743. doi: 10.3390/s21175743 (PMC8434500; doi:10.3390/s21175743)
Supplement: Supplementary file 1 [file sensors-21-05743-s001.zip › data_fadwa/Cigarette crush with the heel/cch5.xlsx]

## Sheet: cch84
0	8	1	0	0	0	-0.58	-0.17	-0.05	0.8	3.11	2.86	2.87	3	-16.63	12.83	106.17
1	4	-1	0	0	0	-0.58	-0.17	-0.05	0.8	3.11	2.88	2.89	2.98	-16.61	12.86	106.16
13	16	0	0	0	0	-0.58	-0.17	-0.05	0.8	3.1	2.89	2.88	2.97	-16.48	12.95	106.12
2	7	0	-1	0	0	-0.58	-0.17	-0.05	0.8	3.1	2.9	2.89	2.97	-16.47	12.95	106.12
2	-4	-2	1	0	0	-0.58	-0.17	-0.05	0.8	2.93	2.93	2.9	2.97	-16.46	12.95	106.12
7	2	1	-1	0	0	-0.58	-0.17	-0.05	0.8	3.1	2.96	2.91	2.97	-16.45	12.95	106.11
-1	6	-2	0	0	0	-0.58	-0.17	-0.05	0.8	3.09	2.97	2.92	2.97	-16.45	12.95	106.11
-2	-2	-4	0	0	0	-0.58	-0.17	-0.05	0.8	3.09	2.99	2.94	3.09	-16.44	12.94	106.1
4	6	-9	0	0	0	-0.58	-0.17	-0.05	0.8	3.09	3	2.94	2.98	-16.44	12.94	106.11
13	-4	0	0	0	0	-0.58	-0.17	-0.05	0.8	3.09	3.01	2.95	2.98	-16.42	12.94	106.1
5	-9	10	0	0	0	-0.58	-0.17	-0.05	0.8	3.09	3.03	2.96	3.09	-16.3	12.87	106.07
2	-6	7	0	0	0	-0.58	-0.17	-0.05	0.8	3.09	3.03	2.97	2.98	-16.29	12.87	106.07
10	9	0	0	0	0	-0.58	-0.17	-0.05	0.8	3.09	3.04	2.98	2.98	-16.28	12.86	106.07
-2	2	4	0	0	0	-0.58	-0.17	-0.05	0.8	3.09	3.04	2.98	2.98	-16.27	12.86	106.07
-3	0	-11	0	0	0	-0.58	-0.17	-0.05	0.8	3.09	3.04	2.97	2.98	-16.27	12.85	106.07
0	-5	3	0	0	0	-0.58	-0.17	-0.05	0.8	3.09	3.04	2.97	2.99	-16.26	12.85	106.07
-3	-3	1	0	0	0	-0.58	-0.17	-0.05	0.8	3.09	3.05	2.97	2.99	-16.26	12.84	106.07
19	8	10	0	0	0	-0.58	-0.17	-0.05	0.8	3.09	3.05	2.97	2.99	-16.14	12.76	106.06
-3	-10	12	0	0	0	-0.58	-0.17	-0.05	0.8	3.09	3.05	2.97	2.99	-16.14	12.76	106.06
8	3	-12	0	1	0	-0.58	-0.17	-0.05	0.8	3.09	3.05	2.97	2.99	-16.14	12.76	106.06
-2	-3	1	0	0	0	-0.58	-0.17	-0.05	0.8	3.09	3.05	2.97	2.99	-16.14	12.76	106.06
1	2	3	0	0	0	-0.58	-0.17	-0.05	0.8	3.09	3.05	2.97	2.99	-16.15	12.76	106.05
3	-9	-12	0	0	-1	-0.58	-0.17	-0.05	0.8	3.09	3.05	2.97	2.99	-16.15	12.76	106.05
-7	-6	-4	0	0	1	-0.58	-0.17	-0.05	0.8	3.09	3.05	2.96	3	-16.15	12.75	106.05
-20579	-10272	-7023	-100	21585	-24717	0	0	0	0	3.09	3.05	2.97	3	-180	0	180
20585	10285	7043	100	-21586	24717	-0.58	-0.17	-0.05	0.8	3.09	3.05	2.97	3	-16.13	12.75	106.04
-4	13	-6	0	1	0	-0.58	-0.17	-0.05	0.8	3.09	3.05	2.97	3	-16.13	12.75	106.04
4	-2	2	0	-1	0	-0.58	-0.17	-0.05	0.8	3.09	3.06	2.97	3	-16.14	12.75	106.04
3	-8	-4	0	1	0	-0.58	-0.17	-0.05	0.8	3.09	3.06	2.97	3	-16.14	12.75	106.04
0	2	-5	0	-1	0	-0.58	-0.17	-0.05	0.8	3.1	3.06	2.97	3	-16.14	12.75	106.03
1	0	6	0	1	0	-0.58	-0.17	-0.05	0.8	3.09	3.06	2.97	3	-16.14	12.75	106.03
0	-1	3	0	0	0	-0.58	-0.17	-0.05	0.8	3.09	3.06	2.98	3	-16.13	12.76	106.03
-5	-2	-11	0	-1	-1	-0.58	-0.17	-0.05	0.8	3.09	3.06	3	3	-16.14	12.76	106.01
15	-2	7	0	0	1	-0.58	-0.17	-0.05	0.8	3.09	3.06	2.98	3.09	-16.14	12.76	106.01
-8	6	-7	0	0	0	-0.58	-0.17	-0.05	0.8	3.09	3.07	2.98	3	-16.14	12.76	106.01
-5	-1	13	0	0	0	-0.58	-0.17	-0.05	0.8	3.09	3.07	2.98	3	-16.14	12.76	106.01
-5	-1	-14	0	0	0	-0.58	-0.17	-0.05	0.8	3.07	3.07	2.98	3	-16.13	12.76	106.01
6	6	4	0	0	0	-0.58	-0.17	-0.05	0.8	3.09	3.07	2.97	3	-16.13	12.76	106
4	-4	-7	0	0	-1	-0.58	-0.17	-0.05	0.8	3.09	3.07	2.97	3	-16.13	12.76	106
3	-3	29	0	0	1	-0.58	-0.17	-0.04	0.8	3.09	3.07	3	3	-16.1	12.74	105.99
1	5	-3	0	0	0	-0.58	-0.17	-0.04	0.8	3.09	3.07	2.97	3	-16.1	12.74	105.99
-5	-3	-7	0	0	0	-0.58	-0.17	-0.04	0.8	3.09	3.07	2.97	3	-16.1	12.74	106
2	3	-1	0	1	-1	-0.58	-0.17	-0.04	0.8	3.09	3.07	2.97	3.09	-16.1	12.74	106
4	6	-3	0	0	1	-0.58	-0.17	-0.04	0.8	3.09	3.07	2.97	3	-16.1	12.74	106
-1	-8	-12	0	0	0	-0.58	-0.17	-0.04	0.8	3.09	3.07	2.97	3	-16.1	12.75	105.98
-5	1	10	0	-1	-1	-0.58	-0.17	-0.05	0.8	3.09	3.07	2.97	3	-16.11	12.74	105.98
-1	-10	-5	0	1	1	-0.58	-0.17	-0.05	0.8	3.09	3.07	2.97	2.99	-16.11	12.73	105.98
7	11	2	0	0	-1	-0.58	-0.17	-0.05	0.8	3.09	3.07	2.98	3	-16.11	12.74	105.97
-3	-15	8	0	-1	1	-0.58	-0.17	-0.05	0.8	3.09	3.07	2.98	3	-16.11	12.73	105.98
0	1	1	0	0	0	-0.58	-0.17	-0.05	0.8	3.07	3.07	2.98	3	-16.12	12.73	105.97
-2	6	-8	0	0	0	-0.58	-0.17	-0.05	0.8	3.09	3.07	2.98	2.99	-16.12	12.73	105.97
-7	-1	7	0	0	0	-0.58	-0.17	-0.05	0.8	3.09	3.07	2.98	2.99	-16.12	12.73	105.97
5	-1	-11	0	0	0	-0.58	-0.17	-0.05	0.8	3.09	3.07	2.98	3	-16.11	12.73	105.97
1	7	-5	0	0	0	-0.58	-0.17	-0.05	0.8	3.09	3.07	3	3	-16.11	12.73	105.96
-5	-6	4	0	1	0	-0.58	-0.17	-0.05	0.79	3.09	3.07	3	3	-16.13	12.73	105.95
3	6	24	0	0	0	-0.58	-0.17	-0.05	0.79	3.09	3.07	2.98	3	-16.13	12.73	105.94
7	-1	-8	0	0	0	-0.58	-0.17	-0.05	0.79	3.09	3.07	2.98	3	-16.13	12.73	105.94
-4	-2	-9	0	0	0	-0.58	-0.17	-0.05	0.79	3.09	3.07	2.98	3.09	-16.14	12.72	105.94
-5	-1	-14	1	0	0	-0.58	-0.17	-0.05	0.79	3.09	3.07	2.98	3	-16.14	12.73	105.94
-1	-8	2	-1	-1	0	-0.58	-0.17	-0.05	0.79	3.09	3.07	2.98	3	-16.14	12.73	105.94
4	7	-2	0	0	0	-0.58	-0.17	-0.05	0.79	3.09	3.07	2.98	3	-16.14	12.73	105.94
5	1	11	0	1	0	-0.58	-0.17	-0.05	0.79	3.09	3.07	2.98	3	-16.16	12.72	105.92
-10	-2	-9	0	-1	0	-0.58	-0.17	-0.05	0.79	3.09	3.07	2.98	3	-16.16	12.73	105.91
-11	6	18	0	0	0	-0.58	-0.17	-0.05	0.79	3.09	3.07	2.98	3	-16.16	12.73	105.9
10	-3	2	0	1	0	-0.58	-0.17	-0.05	0.79	3.09	3.07	2.98	3	-16.16	12.73	105.9
4	1	-16	0	-1	0	-0.58	-0.17	-0.05	0.79	3.09	3.07	2.98	3	-16.16	12.73	105.9
8	-9	-6	0	0	-1	-0.58	-0.17	-0.05	0.79	3.09	3.07	2.97	3	-16.16	12.72	105.91
-4	4	4	0	0	1	-0.58	-0.17	-0.05	0.79	3.09	3.06	2.98	3	-16.16	12.72	105.91
-3	2	10	0	1	0	-0.58	-0.17	-0.05	0.79	3.09	3.06	3.01	3.01	-16.18	12.72	105.9
4	4	-7	0	-1	0	-0.58	-0.17	-0.05	0.79	3.1	3.06	2.97	3.04	-16.17	12.71	105.89
-8	-1	-2	0	0	-1	-0.58	-0.17	-0.05	0.79	3.11	3.06	2.96	3.07	-16.16	12.69	105.9
1	-4	14	0	-1	1	-0.58	-0.17	-0.05	0.79	3.14	3.02	2.88	3.1	-16.13	12.67	105.9
7	-3	-6	-1	0	-1	-0.58	-0.17	-0.05	0.79	3.15	2.62	2.71	3.13	-16.11	12.63	105.91
7	-3	23	0	0	0	-0.58	-0.17	-0.05	0.79	3.17	0	2.45	3.14	-16.08	12.58	105.92
6	4	23	0	1	0	-0.58	-0.17	-0.05	0.79	3.18	0	2.44	3.18	-16.06	12.54	105.93
-72	-771	136	-49	-14	-17	-0.57	-0.12	-0.1	0.8	3.18	0	2.29	3.11	-17.6	4.29	108.21
46	-357	-178	3	2	1	-0.57	-0.11	-0.11	0.8	3.18	0	2.03	3.09	-17.7	2.88	108.68
115	-297	-235	4	0	0	-0.57	-0.1	-0.12	0.81	3.17	0	3.08	3.08	-17.79	1.59	109.13
30	-194	-69	6	-1	0	-0.57	-0.09	-0.12	0.81	3.17	0	1.87	3.17	-17.84	0.41	109.59
76	-193	49	3	0	0	-0.57	-0.08	-0.13	0.81	3.17	0	1.83	3.07	-17.85	-0.65	110.04
143	-164	-2	2	0	1	-0.56	-0.08	-0.14	0.81	0	0	1.77	3.07	-17.83	-1.67	110.5
272	-127	21	3	4	2	-0.56	-0.07	-0.14	0.81	3.17	0	1.58	3.07	-17.81	-2.62	110.9
223	-200	-11	0	3	4	-0.56	-0.06	-0.15	0.81	3.17	0	1.57	3.08	-17.84	-3.52	111.24
-278	-522	149	32	8	11	-0.56	-0.05	-0.17	0.81	3.17	0	1.5	3.1	-18.91	-6.25	111.72
38	27	82	-2	2	1	-0.56	-0.05	-0.17	0.81	3.18	0	1.58	3.11	-18.96	-6.18	111.67
130	22	76	-2	2	2	-0.56	-0.05	-0.17	0.81	3.18	0	1.85	3.11	-19.04	-6.17	111.57
658	19	260	-17	13	9	-0.56	-0.05	-0.17	0.81	0	0	1.6	3.18	-19.43	-6.38	111.39
1145	13	541	-11	-1	25	-0.57	-0.05	-0.18	0.8	3.18	0	1.27	3.06	-19.87	-6.91	110.72
1650	240	599	-11	-16	45	-0.58	-0.04	-0.18	0.79	3.18	0	0.71	3.06	-19.89	-7.9	108.99
651	291	-77	-10	-23	55	-0.6	-0.04	-0.18	0.78	3.18	0	0.89	3.07	-19.26	-9.32	105.7
-7555	-442	-1978	83	-4	-209	-0.77	-0.02	-0.2	0.6	3.19	0	0.93	3.05	-16.41	-16.24	78.35
-1355	278	-492	4	22	-41	-0.76	-0.03	-0.19	0.62	3.19	0	0.64	3.08	-16.86	-15.2	80.95
-2093	375	-757	8	30	-77	-0.73	-0.03	-0.2	0.65	3.18	0	3.11	3.11	-18.38	-14.29	85.53
759	900	85	22	16	-64	-0.69	-0.04	-0.2	0.69	3.18	0	0.01	3.13	-20.2	-12.52	92.21
2874	701	860	8	-1	-15	-0.64	-0.05	-0.2	0.74	3.18	0	0.01	3.13	-21.26	-10.09	99.72
2898	191	830	-1	-7	19	-0.59	-0.06	-0.19	0.78	0	0	0.85	3.18	-21.44	-7.57	106.92
2689	-144	717	-8	-8	41	-0.55	-0.06	-0.18	0.82	3.18	0	0.9	3.1	-20.96	-5.39	113.18
-3470	-339	-941	-131	-62	415	-0.72	-0.01	-0.18	0.67	3.18	0	0.95	3.06	-15.12	-14.14	87.56
-2625	-364	-1094	18	12	-41	-0.75	-0.01	-0.18	0.63	3.19	0	0.96	3.06	-14.78	-15.53	82.14
-2128	-505	-768	23	12	-59	-0.77	-0.01	-0.19	0.61	3.19	0	0.54	3.09	-15.01	-16.48	78.36
-1622	-452	-514	26	11	-69	-0.78	-0.02	-0.2	0.59	3.19	0	0.92	3.09	-15.77	-16.93	76.55
