# Supplementary material for: Image Generation for 2D-CNN Using Time-Series Signal Features from Foot Gesture Applied to Select Cobot Operating Mode
Source: Sensors (Basel). 2021 Aug 26;21(17):5743. doi: 10.3390/s21175743 (PMC8434500; doi:10.3390/s21175743)
Supplement: Supplementary file 1 [file sensors-21-05743-s001.zip › data_fadwa/Cigarette crush with the heel/cch50.xlsx]

## Sheet: Sheet1
-6	11	-10	0	0	0	-0.68	-0.17	-0.08	0.71	3.17	2.62	3.02	3.11	-20.44	8.11	91.32
-11	-4	-8	0	0	0	-0.68	-0.17	-0.08	0.71	3.17	2.65	3.03	3.11	-20.48	8.11	91.32
5	1	6	1	-1	0	-0.68	-0.17	-0.08	0.71	2.67	2.67	3.03	3.11	-20.51	8.11	91.31
1	-3	-21	0	0	0	-0.68	-0.17	-0.08	0.71	3.17	2.65	3.03	3.11	-20.52	8.12	91.32
-5	-6	2	0	-1	0	-0.68	-0.17	-0.08	0.71	3.17	2.65	3.03	3.11	-20.52	8.13	91.32
-7	19	26	-1	1	0	-0.68	-0.17	-0.08	0.71	3.17	3.04	3.04	3.11	-20.58	8.1	91.33
-2	-3	-14	0	0	0	-0.68	-0.17	-0.08	0.71	3.17	2.6	3.04	3.11	-20.59	8.1	91.33
-3	-6	2	0	0	0	-0.68	-0.17	-0.08	0.71	3.18	2.57	3.05	3.11	-20.61	8.1	91.33
0	-3	-8	0	0	0	-0.68	-0.17	-0.08	0.71	3.18	2.55	3.05	3.11	-20.63	8.09	91.33
0	-2	12	0	0	0	-0.68	-0.17	-0.08	0.71	3.18	2.55	3.05	3.11	-20.64	8.08	91.33
1	-4	-3	0	0	0	-0.68	-0.17	-0.08	0.71	2.55	2.55	3.06	3.11	-20.65	8.07	91.33
-8	0	-1	0	0	0	-0.68	-0.17	-0.08	0.71	3.18	2.56	3.06	3.11	-20.67	8.06	91.34
-2	-8	4	0	0	0	-0.68	-0.17	-0.08	0.71	3.18	2.57	3.06	3.11	-20.68	8.05	91.33
-3	3	8	1	0	0	-0.68	-0.17	-0.08	0.71	3.18	2.56	3.06	3.11	-20.68	8.05	91.33
-3	3	-7	0	0	0	-0.68	-0.17	-0.08	0.71	3.18	2.58	3.06	3.11	-20.68	8.06	91.34
4	1	-2	-1	0	0	-0.68	-0.17	-0.08	0.71	3.18	3.06	3.06	3.11	-20.68	8.06	91.34
-2	-3	-6	1	0	0	-0.68	-0.17	-0.08	0.71	3.18	2.6	3.06	3.11	-20.68	8.06	91.34
-4	0	-2	0	0	0	-0.68	-0.17	-0.08	0.71	3.18	2.62	3.06	3.11	-20.68	8.06	91.34
-5	6	5	0	-1	1	-0.68	-0.17	-0.08	0.71	3.18	2.64	3.06	3.11	-20.67	8.06	91.34
2	2	9	0	0	0	-0.68	-0.17	-0.08	0.71	3.18	2.64	3.06	3.11	-20.61	8.1	91.36
4	-1	-14	0	0	-1	-0.68	-0.17	-0.08	0.71	3.18	2.65	3.06	3.11	-20.6	8.1	91.35
6	4	-1	0	0	0	-0.68	-0.17	-0.08	0.71	3.18	2.66	3.06	3.11	-20.6	8.11	91.35
0	-15	9	0	0	0	-0.68	-0.17	-0.08	0.71	3.18	2.66	3.06	3.11	-20.59	8.11	91.36
16	2	-2	0	0	0	-0.68	-0.17	-0.08	0.71	3.18	2.68	3.05	3.11	-20.59	8.11	91.35
-6	6	-2	0	0	1	-0.68	-0.17	-0.08	0.71	3.18	2.68	3.11	3.11	-20.58	8.11	91.37
-3	6	18	-1	0	-1	-0.68	-0.17	-0.08	0.71	2.69	2.69	3.05	3.11	-20.57	8.12	91.37
26588	-4519	-37738	-319	-13531	-4140	-0.68	-0.17	-0.08	0.71	3.18	2.69	3.05	3.11	-20.56	8.12	91.37
-26576	4527	37726	320	13532	4140	-0.68	-0.17	-0.08	0.71	3.18	2.7	3.05	3.11	-20.5	8.14	91.38
8	-3	8	0	0	0	-0.68	-0.17	-0.08	0.71	3.18	2.7	3.05	3.11	-20.49	8.14	91.38
7	-5	-21	-1	-1	1	-0.68	-0.17	-0.08	0.71	3.18	2.7	3.05	3.11	-20.49	8.14	91.38
1	-1	10	1	0	-1	-0.68	-0.17	-0.08	0.71	3.18	2.7	3.05	3.11	-20.48	8.14	91.38
-2	-3	3	-1	1	0	-0.68	-0.17	-0.08	0.71	3.18	2.7	3.05	3.11	-20.48	8.14	91.38
-10	9	0	0	0	0	-0.68	-0.17	-0.08	0.71	3.18	2.7	3.05	3.11	-20.48	8.14	91.38
5	2	1	0	0	0	-0.68	-0.17	-0.08	0.71	3.18	2.7	3.05	3.11	-20.48	8.14	91.38
-20	2	9	1	0	0	-0.68	-0.17	-0.08	0.71	3.18	2.7	3.05	3.11	-20.47	8.15	91.39
7	1	-8	-1	0	0	-0.68	-0.17	-0.08	0.71	3.18	2.7	3.05	3.11	-20.47	8.15	91.39
6	-2	-5	1	0	0	-0.68	-0.17	-0.08	0.71	3.18	2.7	3.05	3.11	-20.47	8.15	91.39
-5	-5	0	0	0	0	-0.68	-0.17	-0.08	0.71	3.18	2.7	3.05	3.11	-20.47	8.15	91.39
6	5	1	-1	0	0	-0.68	-0.17	-0.08	0.71	3.18	2.7	3.05	3.11	-20.48	8.15	91.4
1	-5	-3	1	-1	0	-0.68	-0.17	-0.08	0.71	3.18	2.7	3.05	3.11	-20.47	8.16	91.4
1	-2	6	-1	1	0	-0.68	-0.17	-0.08	0.71	2.7	2.7	3.05	3.11	-20.47	8.16	91.4
-6	-2	8	1	0	1	-0.68	-0.17	-0.08	0.71	3.18	2.71	3.05	3.11	-20.48	8.16	91.41
4	9	-4	0	0	-1	-0.68	-0.17	-0.08	0.71	3.18	2.71	3.05	3.11	-20.48	8.16	91.41
2	1	-8	-1	0	0	-0.68	-0.17	-0.08	0.71	3.18	2.71	3.05	3.11	-20.47	8.17	91.41
7	5	15	1	0	0	-0.68	-0.17	-0.08	0.71	3.18	2.71	3.05	3.11	-20.47	8.17	91.41
-2	4	-1	-1	0	0	-0.68	-0.17	-0.08	0.71	3.18	2.71	3.05	3.11	-20.47	8.17	91.41
0	-6	13	0	0	0	-0.68	-0.17	-0.08	0.71	3.18	2.71	3.05	3.11	-20.47	8.17	91.41
-1	0	2	0	0	0	-0.68	-0.17	-0.08	0.71	3.18	2.71	3.05	3.11	-20.47	8.17	91.41
3515	6446	-4102	-88	1451	18688	0	0	0	0	3.18	2.71	3.11	3.11	180	0	-180
-3511	-6474	4031	89	-1452	-18687	-0.68	-0.17	-0.08	0.71	3.17	2.81	3.08	3.09	-20.45	8.19	91.41
9	-8	-5	0	-1	0	-0.68	-0.17	-0.08	0.71	3.17	2.96	3.11	3.04	-20.4	8.21	91.4
-1	16	41	0	0	0	-0.68	-0.17	-0.08	0.71	3.15	3.03	3.13	2.99	-20.34	8.23	91.4
-2	20	43	0	0	0	-0.68	-0.17	-0.08	0.71	3.14	3.06	3.14	2.95	-20.29	8.25	91.39
7	4	-4	0	1	0	-0.68	-0.17	-0.08	0.71	3.14	3.06	3.14	2.97	-20.26	8.27	91.38
2	9	-5	0	0	0	-0.68	-0.17	-0.08	0.71	3.14	3.06	3.14	3.02	-20.24	8.29	91.38
2	5	9	0	0	0	-0.68	-0.17	-0.08	0.71	3.15	2.95	3.12	3.07	-20.22	8.31	91.38
-4	11	119	-8	9	-2	-0.68	-0.17	-0.08	0.71	3.17	2.11	3.02	3.11	-20.55	8.07	91.4
-23	-10	85	-4	0	-1	-0.68	-0.17	-0.08	0.71	3.18	0.51	0	3.13	-20.75	7.84	91.42
												0
-29	-16	31	-5	3	-1	-0.68	-0.17	-0.09	0.71	3.18	0	0	3.14	-21.05	7.45	91.46
												0
256	-8	140	-5	-4	8	-0.68	-0.17	-0.09	0.71	3.19	0	0	3.13	-21.24	6.94	91.41
												0
-688	14	287	-8	-3	-1	-0.68	-0.17	-0.1	0.71	3.19	0	0	3.13	-21.45	6.22	91.23
												0
-509	70	175	-14	-18	-21	-0.68	-0.16	-0.1	0.71	3.19	0	0	3.12	-21.36	5.16	91.5
												0
477	-144	74	-10	-2	-1	-0.68	-0.15	-0.11	0.71	3.19	0	0	3.11	-20.93	3.8	92.07
												0
978	-2887	-2030	27	22	12	-0.66	-0.04	-0.19	0.73	3.19	0	0	3.1	-20.14	-10.96	97.4
												0
36	86	498	-5	7	2	-0.66	-0.04	-0.2	0.72	3.19	0	0	3.11	-20.7	-11.79	97.65
												0
-186	-150	-94	17	-11	1	-0.66	-0.04	-0.21	0.72	3.19	0	0	3.19	-20.96	-12.37	97.81
												0
113	-154	-290	14	-4	3	-0.66	-0.04	-0.21	0.72	3.19	0	0	3.11	-21.01	-12.57	97.89
												0
-5	17	150	7	1	2	-0.66	-0.04	-0.21	0.72	3.19	0	0	3.12	-20.96	-12.48	97.88
-85	107	455	0	1	0	-0.66	-0.04	-0.2	0.72	3.19	0	1.72	3.12	-20.92	-12.25	97.82
-113	57	246	-3	-1	0	-0.66	-0.04	-0.2	0.72	3.2	0	1.69	3.13	-20.88	-12.11	97.76
369	196	237	-9	3	12	-0.66	-0.05	-0.2	0.72	3.2	0	0	3.13	-20.91	-11.25	96.91
												0
336	-8	96	-5	-2	9	-0.67	-0.05	-0.2	0.72	3.2	0	0	3.14	-20.87	-11.48	96.41
												0
495	-2	51	-4	-7	15	-0.67	-0.04	-0.2	0.71	0	0	0.95	3.14	-20.64	-11.88	95.52
368	-22	125	-5	-4	17	-0.68	-0.04	-0.2	0.7	3.2	0	0.98	3.13	-20.23	-12.41	94.15
863	232	275	-4	-11	26	-0.69	-0.04	-0.2	0.69	3.2	0	0.1	3.13	-19.47	-13.01	92.09
194	260	249	-13	-10	33	-0.71	-0.03	-0.19	0.67	3.2	0	1.19	3.13	-18.25	-13.78	88.99
-746	141	-94	-7	-4	19	-0.73	-0.02	-0.19	0.65	3.2	0.04	0.04	3.11	-17.03	-14.79	85.18
-29693	13865	-30260	-36	-14669	12236	0	0	0.01	0	3.2	0	0.01	3.11	-180	0	-180
22143	-12125	27741	168	14748	-12649	-0.72	-0.06	-0.2	0.67	3.19	0	0.01	3.13	-20.66	-11.57	88.18
4382	802	1312	3	-1	-1	-0.66	-0.07	-0.19	0.72	3.19	0	0.01	3.15	-21.64	-8.6	96.26
4209	216	1424	-15	-11	56	-0.62	-0.08	-0.18	0.76	3.19	0	0.01	3.15	-21.43	-5.86	103.21
2944	-379	1066	-24	-13	81	-0.58	-0.08	-0.16	0.79	3.2	0	1.15	3.15	-20.57	-4	108.14
1647	-568	332	-24	-12	88	-0.56	-0.07	-0.15	0.81	3.2	0	1.53	3.15	-19.48	-3.06	110.7
-1193	-544	-39	-32	-6	77	-0.56	-0.07	-0.15	0.81	3.2	0	1.82	3.14	-18.6	-2.92	110.9
-2768	-517	-801	-17	15	13	-0.57	-0.07	-0.15	0.81	3.2	0	1.98	3.13	-18.92	-3.26	110.03
-7495	-880	-3130	38	-24	-55	-0.83	-0.01	-0.2	0.53	3.2	1.07	1.07	3.13	-13.67	-18.35	67.02
1446	-168	833	2	-4	-7	-0.82	-0.01	-0.19	0.53	3.2	0	3.11	3.11	-13.62	-17.75	67.71
72	34	107	5	0	-17	-0.82	-0.01	-0.19	0.54	3.19	0	1.22	3.12	-13.74	-17.13	68.79
-748	131	181	0	1	-27	-0.81	-0.02	-0.19	0.55	3.19	0	1.18	3.13	-14.01	-16.47	70.52
-2195	210	-961	7	9	-52	-0.8	-0.02	-0.19	0.57	3.19	0	0.58	3.19	-14.76	-15.85	73.43
-2168	530	-909	21	37	-98	-0.77	-0.03	-0.19	0.61	3.19	0	1.22	3.14	-16.74	-15.08	78.85
1522	1263	356	25	19	-75	-0.72	-0.04	-0.2	0.66	3.19	0	1.69	3.14	-19.17	-13.16	86.87
6584	330	2391	-160	-103	531	-0.77	0	-0.17	0.61	3.19	0	1.88	3.11	-12.39	-15.81	78.86
-1919	-164	-680	11	9	-26	-0.8	0.01	-0.18	0.57	3.2	0	1.81	3.11	-11.01	-17.41	72.22
-2537	-417	-925	15	10	-46	-0.83	0.02	-0.18	0.53	3.2	0	3.11	3.11	-10.09	-18.78	66.67
-2583	-688	-930	26	17	-72	-0.84	0.02	-0.19	0.5	3.2	0	1.49	3.1	-10	-19.95	63.08
-892	-707	-462	30	16	-82	-0.85	0.01	-0.2	0.49	3.19	0	1.2	3.1	-10.72	-20.74	62.02
2527	-482	880	26	-13	-43	-0.85	0.01	-0.2	0.5	3.19	0	0.94	3.19	-11.22	-20.46	62.8
1857	-109	998	-2	-5	-9	-0.84	0.01	-0.2	0.51	3.19	0	0.02	3.13	-11.24	-19.67	63.95
4006	114	993	-31	24	89	-0.68	-0.04	-0.17	0.71	3.19	0	0.72	3.13	-17.76	-10.55	94.48
