# Supplementary material for: Image Generation for 2D-CNN Using Time-Series Signal Features from Foot Gesture Applied to Select Cobot Operating Mode
Source: Sensors (Basel). 2021 Aug 26;21(17):5743. doi: 10.3390/s21175743 (PMC8434500; doi:10.3390/s21175743)
Supplement: Supplementary file 1 [file sensors-21-05743-s001.zip › data_fadwa/Cigarette crush with the heel/cch51.xlsx]

## Sheet: Sheet1
-47	-6	-15	0	0	0	0.87	0.14	0.14	-0.46	3.17	2.83	3.02	3.11	-21.47	-6.21	56.81
-7	-1	-6	0	0	0	0.87	0.14	0.14	-0.46	3.17	2.83	3.02	3.11	-21.47	-6.22	56.81
-3	-5	-1	0	0	1	0.87	0.14	0.14	-0.46	3.17	2.83	3.02	3.11	-21.48	-6.23	56.81
-3	1	-1	0	0	-1	0.87	0.14	0.14	-0.46	2.83	2.83	3.02	3.11	-21.48	-6.23	56.81
0	4	0	1	0	0	0.87	0.14	0.14	-0.46	3.17	2.83	3.03	3.11	-21.48	-6.23	56.81
-6	-2	17	0	0	1	0.87	0.14	0.14	-0.46	3.17	2.82	3.03	3.11	-21.49	-6.24	56.82
1	0	-3	0	0	-1	0.87	0.14	0.14	-0.46	3.17	3.02	3.02	3.11	-21.5	-6.23	56.82
-27621	28237	86	-94	8611	6427	0	0	0	0	3.17	2.82	3.02	3.11	180	0	-180
27634	-28230	-95	94	-8612	-6426	0.87	0.14	0.14	-0.46	3.17	2.82	3.01	3.11	-21.45	-6.19	56.79
0	-4	-10	0	0	0	0.87	0.14	0.13	-0.46	2.82	2.82	3.02	3.11	-21.45	-6.18	56.79
4	0	7	0	0	0	0.87	0.14	0.13	-0.46	3.17	2.83	3.02	3.11	-21.44	-6.18	56.79
2	3	2	0	0	0	0.87	0.14	0.13	-0.46	3.17	2.83	3.02	3.17	-21.44	-6.17	56.78
1	2	11	0	0	0	0.87	0.14	0.13	-0.46	3.17	3.02	3.02	3.11	-21.44	-6.16	56.78
-13	0	-11	0	0	0	0.87	0.14	0.13	-0.46	3.17	2.85	3.02	3.11	-21.43	-6.16	56.78
0	-1	-3	0	0	0	0.87	0.14	0.13	-0.46	3.17	2.85	3.02	3.11	-21.43	-6.15	56.77
11	3	13	0	0	0	0.87	0.14	0.13	-0.46	3.17	2.86	3.02	3.11	-21.41	-6.14	56.76
1	-2	-8	0	0	0	0.87	0.14	0.13	-0.46	3.17	2.89	3.04	3.1	-21.41	-6.14	56.75
6	-4	-23	0	0	0	0.87	0.14	0.13	-0.46	3.17	2.93	3.05	3.09	-21.4	-6.13	56.75
-1	1	-7	0	0	0	0.87	0.14	0.13	-0.46	3.17	3.06	3.06	3.08	-21.4	-6.12	56.75
0	4	18	0	0	0	0.87	0.14	0.13	-0.46	3.16	2.97	3.07	3.08	-21.39	-6.1	56.73
4	7	17	0	-1	0	0.87	0.14	0.13	-0.46	3.16	3.07	3.07	3.07	-21.36	-6.07	56.72
-1	7	8	0	1	0	0.87	0.14	0.13	-0.46	3.16	2.99	3.07	3.07	-21.35	-6.05	56.71
12	-7	11	0	1	0	0.87	0.14	0.13	-0.46	3.16	2.99	3.07	3.07	-21.31	-6	56.69
-7	3	0	0	0	0	0.87	0.14	0.13	-0.46	3.16	2.99	3.07	3.07	-21.32	-6.01	56.69
-7	6	-4	-1	0	-1	0.87	0.14	0.13	-0.46	3.16	2.99	3.07	3.07	-21.32	-6	56.69
4	-4	-12	0	0	1	0.87	0.14	0.13	-0.46	3.16	2.99	3.07	3.07	-21.32	-6.01	56.7
7	2	6	0	0	0	0.87	0.14	0.13	-0.46	2.99	2.99	3.07	3.07	-21.32	-6.01	56.7
0	-6	8	0	0	0	0.87	0.14	0.13	-0.46	3.16	2.99	3.08	3.06	-21.32	-6.02	56.69
5	-5	10	1	0	-1	0.87	0.14	0.13	-0.46	3.16	3	3.08	3.06	-21.32	-6.01	56.69
-4	10	-17	0	-1	1	0.87	0.14	0.13	-0.46	3.16	3	3.08	3.06	-21.31	-5.96	56.67
-3	0	4	0	0	0	0.87	0.14	0.13	-0.46	3.16	3.04	3.08	3.06	-21.31	-5.96	56.66
2	3	-11	0	0	0	0.87	0.14	0.13	-0.46	3.16	3.07	3.07	3.16	-21.32	-5.94	56.66
2	5	-7	0	0	0	0.87	0.14	0.13	-0.46	3.16	3.09	3.07	3.06	-21.31	-5.91	56.65
3	1	5	0	0	0	0.87	0.14	0.13	-0.46	3.15	3.1	3.07	3.05	-21.31	-5.88	56.63
-5	15	3	0	0	0	0.87	0.14	0.13	-0.46	3.15	3.12	3.08	3.05	-21.3	-5.86	56.63
3	0	11	0	0	0	0.87	0.14	0.13	-0.46	3.15	3.12	3.08	3.05	-21.3	-5.84	56.62
30	-4	-1	-1	0	0	0.87	0.14	0.13	-0.46	3.14	3.13	3.09	3.04	-21.15	-5.69	56.55
9	11	5	0	-1	0	0.87	0.14	0.13	-0.46	3.14	3.14	3.09	3.04	-21.13	-5.68	56.54
6	3	-1	0	0	0	0.87	0.14	0.13	-0.46	3.14	3.14	3.09	3.03	-21.1	-5.67	56.54
8	-5	1	0	1	0	0.87	0.14	0.13	-0.46	3.14	3.15	3.09	3.03	-21.07	-5.65	56.53
-5	2	1	0	0	0	0.87	0.14	0.13	-0.46	3.13	3.15	3.1	3.03	-21.06	-5.64	56.53
7	-8	-6	0	0	0	0.87	0.14	0.13	-0.46	3.15	3.15	3.1	3.03	-21.03	-5.63	56.52
-1	9	-11	0	-1	0	0.87	0.14	0.13	-0.46	3.13	3.15	3.09	3.04	-21	-5.61	56.51
7	-10	14	0	0	0	0.87	0.14	0.13	-0.46	3.13	3.15	3.08	3.05	-20.98	-5.6	56.52
37	10	60	1	2	-1	0.87	0.14	0.13	-0.46	3.14	3.12	3.01	3.1	-20.71	-5.48	56.45
0	9	18	0	0	0	0.87	0.14	0.13	-0.46	3.16	2.92	2.87	3.12	-20.74	-5.48	56.46
-10	-14	-10	0	1	0	0.87	0.14	0.13	-0.46	3.17	0	0.66	3.14	-20.77	-5.49	56.46
-33	23	38	-1	0	0	0.87	0.14	0.13	-0.46	3.18	0	0.58	3.14	-20.81	-5.52	56.48
-66	116	186	-5	1	-1	0.87	0.14	0.13	-0.46	3.18	0	0	3.12	-20.82	-5.6	56.5
												0
-89	105	516	-16	2	-6	0.87	0.13	0.13	-0.46	3.18	0	0	3.1	-20.68	-5.97	56.61
												0
-473	136	520	-30	-18	-8	0.87	0.12	0.13	-0.46	0	0	0	3.08	-19.97	-6.8	56.84
												0
914	-3176	-1929	18	15	1	0.85	-0.03	0.19	-0.48	0	0	0	3.04	-7.97	-20.97	60.27
-293	-130	-39	5	0	-1	0.85	-0.04	0.2	-0.48	3.17	2.31	2.31	3.02	-7.64	-21.81	60.55
115	-169	-74	5	-4	-2	0.85	-0.04	0.2	-0.49	3.17	0	0.32	3.01	-7.25	-22.46	60.88
46	-129	-65	6	-1	-2	0.85	-0.05	0.2	-0.49	3.17	0	0.24	3.02	-6.91	-22.94	61.28
-57	-157	-116	7	2	-4	0.85	-0.05	0.2	-0.49	3.17	0	0	3.04	-6.71	-23.31	61.79
												0
220	-53	10	5	0	-1	0.84	-0.06	0.2	-0.5	0	0	0	3.04	-6.56	-23.52	62.42
												0
171	-43	9	5	2	0	0.84	-0.06	0.2	-0.5	3.17	0	0	3.06	-6.53	-23.61	63.09
												0
5643	1189	2563	-40	-58	191	0.87	-0.06	0.19	-0.45	3.18	0	0	3.09	-3.6	-22.54	55.98
												0
-427	671	33	-11	-13	59	0.89	-0.07	0.17	-0.41	3.18	0	0	3.08	-0.74	-21.86	49.25
												0
-2148	536	-638	-14	3	19	0.92	-0.08	0.17	-0.35	3.18	0	1.97	3.07	1.89	-21.35	41.54
-2284	302	-642	11	9	-6	0.94	-0.09	0.16	-0.29	3.18	0	1.72	3.08	4.09	-20.89	33.87
-2564	-171	-1762	-2	20	-28	0.95	-0.09	0.16	-0.24	3.18	0	1.18	3.08	5.87	-20.86	26.84
-2776	-348	-215	30	5	-59	0.96	-0.09	0.17	-0.19	3.18	0	0.97	3.05	6.89	-20.97	21.33
-1690	-506	-221	20	15	-67	0.97	-0.09	0.17	-0.16	0	0	0.84	3.07	7.18	-21.26	17.92
-259	-330	22	17	15	-66	0.97	-0.09	0.18	-0.15	3.18	0	0.76	3.11	6.9	-21.75	16.65
16213	2338	4871	6	12	-10	0.75	0	0.17	-0.63	3.18	0	0.01	3.14	-12.8	-14.81	81.8
-5096	-1310	-1540	-23	32	17	0.76	0.01	0.17	-0.63	3.19	0	0.74	3.14	-13.61	-14.93	81.25
-1752	-581	-183	-8	0	1	0.76	0.01	0.18	-0.62	3.19	0	1.77	3.14	-14.74	-15.32	80.87
-631	-270	-29	-16	-14	22	0.76	0.01	0.19	-0.62	3.19	0	1.85	3.13	-15.34	-16.05	79.93
792	-214	-245	-10	-27	30	0.77	0.01	0.2	-0.6	3.19	0	1.71	3.11	-15.14	-16.99	78.07
2239	300	693	-13	-45	65	0.79	0	0.19	-0.58	3.19	0	1.6	3.11	-13.27	-17.8	74.42
220	790	459	-25	-20	72	0.82	-0.02	0.18	-0.54	3.19	0	0.68	3.11	-10.25	-18.56	68.24
-7691	-1358	-2387	93	67	-270	0.95	-0.05	0.18	-0.23	3.19	0	0.9	3.09	1.37	-21.18	27.14
-2458	217	-441	3	7	-44	0.95	-0.05	0.18	-0.25	3.19	0	0.46	3.09	0.54	-21.59	29.52
-3788	366	-1440	17	32	-103	0.94	-0.05	0.19	-0.29	0	0	0.14	3.1	-1.23	-22.86	34.33
625	1160	306	29	23	-98	0.91	-0.04	0.21	-0.35	3.18	0	0.01	3.13	-4.46	-23.84	42.8
3550	1119	901	9	0	-21	0.88	-0.03	0.21	-0.42	3.19	0	0.01	3.13	-7.79	-23.39	52.82
3541	470	837	-1	-3	19	0.84	-0.02	0.21	-0.49	3.19	0.27	0.27	3.13	-10.57	-22.08	62.48
3818	-82	771	-6	-8	51	0.81	-0.01	0.2	-0.55	3.19	0	0.46	3.11	-12.5	-20.31	70.82
-5819	-326	-1062	-134	-106	489	0.95	-0.08	0.16	-0.24	3.19	0	0.84	3.09	4.72	-20.72	27.51
-2920	-762	-1255	22	21	-65	0.96	-0.09	0.17	-0.19	3.19	0	0.56	3.19	6.19	-21.04	21.15
-2436	-666	-702	28	22	-88	0.97	-0.09	0.18	-0.16	3.19	0	0.01	3.1	6.74	-21.88	17.3
328	-697	104	24	14	-84	0.97	-0.08	0.19	-0.15	3.19	0	0.37	3.07	6.53	-22.84	16.24
3378	-599	979	12	-15	-25	0.97	-0.08	0.19	-0.15	3.19	0	0.15	3.07	6.09	-22.74	16.92
1784	-296	488	-1	-1	-2	0.97	-0.08	0.18	-0.16	3.18	0	0	3.09	5.73	-22.28	17.73
551	-87	289	1	6	-10	0.97	-0.08	0.18	-0.17	3.18	0	0.01	3.1	5.29	-22	18.75
17186	29206	21139	-86	11021	-19026	0	0	0	0	3.18	0	0.01	3.1	180	0	180
-15665	-28189	-20035	127	-11001	19071	0.86	0.04	0.17	-0.48	3.18	0	0	3.11	-13.08	-14.58	59.59
229	267	387	-27	-11	-2	0.86	0.05	0.16	-0.48	3.18	0	0.01	3.11	-13.81	-13.6	59.55
40	-106	-764	-3	1	2	0.86	0.05	0.16	-0.48	3.17	0	0.01	3.12	-14.28	-12.94	59.4
192	-16	-632	12	4	1	0.86	0.06	0.16	-0.48	3.17	0	0.01	3.12	-14.95	-12.19	59.28
60	158	-155	10	1	6	0.86	0.07	0.15	-0.47	3.17	0	0.01	3.11	-15.82	-11.19	59.08
-440	565	1332	-19	5	-7	0.86	0.08	0.15	-0.47	3.16	0	0.04	3.12	-16.84	-10.31	58.9
-127	125	94	-17	-4	-1	0.86	0.09	0.15	-0.47	3.16	0	1.87	3.12	-17.4	-9.91	58.72
94	566	-917	-12	-9	-8	0.87	0.13	0.13	-0.46	3.16	2.17	2.55	3.11	-20.45	-6.14	57.25
-7	9	-14	-1	1	0	0.87	0.13	0.13	-0.46	3.16	2.58	2.74	3.11	-20.5	-6.1	57.23
15	8	-23	-1	0	0	0.87	0.13	0.13	-0.46	3.16	2.73	2.78	3.11	-20.55	-6.08	57.22
4	-11	-33	0	0	0	0.87	0.13	0.13	-0.46	3.16	2.78	2.8	3.11	-20.59	-6.07	57.21
-12	-2	-1	0	0	0	0.87	0.13	0.13	-0.46	3.16	2.8	2.83	3.11	-20.64	-6.08	57.21
-15	1	-12	0	0	0	0.87	0.13	0.13	-0.46	3.16	2.83	2.86	3.11	-20.67	-6.08	57.2
