# Supplementary material for: Image Generation for 2D-CNN Using Time-Series Signal Features from Foot Gesture Applied to Select Cobot Operating Mode
Source: Sensors (Basel). 2021 Aug 26;21(17):5743. doi: 10.3390/s21175743 (PMC8434500; doi:10.3390/s21175743)
Supplement: Supplementary file 1 [file sensors-21-05743-s001.zip › data_fadwa/Cigarette crush with the heel/cch52.xlsx]

## Sheet: Sheet1
-14	8	-12	0	0	-1	0.87	0.14	0.13	-0.46	3.15	2.74	2.78	3.08	-21.36	-5.83	56.88
-4	0	0	-1	0	0	0.87	0.14	0.13	-0.46	3.15	2.73	2.81	3.08	-21.37	-5.84	56.88
-2	0	-6	0	0	0	0.87	0.14	0.13	-0.46	3.15	2.71	2.82	3.08	-21.39	-5.85	56.89
-3	4	2	0	0	0	0.87	0.14	0.13	-0.46	3.15	2.71	2.85	3.08	-21.4	-5.86	56.89
-10	-1	-2	0	0	0	0.87	0.14	0.13	-0.46	3.15	2.73	2.87	3.08	-21.41	-5.87	56.9
2	-8	14	0	0	0	0.87	0.14	0.13	-0.46	3.16	2.78	2.91	3.08	-21.43	-5.89	56.9
-3	1	4	0	0	0	0.87	0.14	0.13	-0.46	3.16	2.81	2.93	3.09	-21.44	-5.9	56.91
1	-8	-10	0	-1	0	0.87	0.14	0.13	-0.46	3.16	2.83	2.94	3.16	-21.43	-5.96	56.92
0	6	11	0	1	0	0.87	0.14	0.13	-0.46	3.16	2.85	2.95	3.09	-21.43	-5.97	56.92
-4	-3	-4	0	0	0	0.87	0.14	0.13	-0.46	3.16	2.85	2.96	3.09	-21.43	-5.97	56.92
-3	-1	-7	0	0	0	0.87	0.14	0.13	-0.46	3.16	2.85	2.96	3.16	-21.44	-5.98	56.92
-9	-5	0	0	0	0	0.87	0.14	0.13	-0.46	3.16	2.85	2.96	3.09	-21.45	-5.99	56.93
6	-4	-7	0	0	0	0.87	0.14	0.13	-0.46	3.16	2.86	2.97	3.1	-21.47	-6	56.93
5	5	-4	0	0	0	0.87	0.14	0.13	-0.46	3.16	2.97	2.97	3.1	-21.47	-6.01	56.93
15600	-26644	-40067	-96	-8919	-12332	0	0	0	0	3.17	2.88	2.97	3.1	180	0	180
-15589	26655	40079	96	8918	12332	0.87	0.14	0.13	-0.46	3.16	2.88	2.97	3.1	-21.37	-5.94	56.92
-3	-4	-1	0	0	0	0.87	0.14	0.13	-0.46	3.17	2.89	2.97	3.11	-21.37	-5.94	56.92
4	-11	0	1	1	1	0.87	0.14	0.13	-0.46	3.17	2.89	2.97	3.11	-21.37	-5.94	56.92
-1	6	-8	0	0	-1	0.87	0.14	0.13	-0.46	3.17	2.89	2.97	3.11	-21.37	-5.94	56.92
1	-5	6	-1	0	0	0.87	0.14	0.13	-0.46	3.17	2.88	2.97	3.11	-21.37	-5.94	56.92
3	-2	-2	0	0	0	0.87	0.14	0.13	-0.46	3.17	2.88	2.98	3.1	-21.37	-5.95	56.92
8	4	6	1	0	0	0.87	0.14	0.13	-0.46	3.17	2.88	2.97	3.1	-21.37	-5.95	56.92
-19	-6	-8	0	0	1	0.87	0.14	0.13	-0.46	3.17	2.87	2.96	3.16	-21.39	-5.95	56.92
2	7	5	0	-1	0	0.87	0.14	0.13	-0.46	3.16	2.87	2.96	3.1	-21.39	-5.95	56.92
-5	3	-2	0	0	0	0.87	0.14	0.13	-0.46	3.16	2.87	2.96	3.1	-21.38	-5.94	56.92
6	-1	-15	-1	0	0	0.87	0.14	0.13	-0.46	3.16	2.87	2.96	3.16	-21.38	-5.94	56.92
0	-5	18	0	0	0	0.87	0.14	0.13	-0.46	3.16	2.87	2.96	3.1	-21.37	-5.94	56.91
0	8	-6	0	0	0	0.87	0.14	0.13	-0.46	3.16	2.87	2.97	3.1	-21.37	-5.94	56.9
1	5	1	0	1	0	0.87	0.14	0.13	-0.46	3.16	2.88	2.97	3.1	-21.37	-5.94	56.9
5	-8	-6	0	-1	0	0.87	0.14	0.13	-0.46	3.16	2.88	2.98	3.1	-21.35	-5.95	56.9
1	1	19	0	0	0	0.87	0.14	0.13	-0.46	3.16	2.88	2.98	3.1	-21.34	-5.94	56.9
10	-4	-1	0	1	-1	0.87	0.14	0.13	-0.46	3.16	2.88	2.98	3.1	-21.34	-5.94	56.89
-9	-4	-4	1	0	0	0.87	0.14	0.13	-0.46	3.16	2.89	2.98	3.09	-21.34	-5.94	56.9
5	1	-7	0	0	1	0.87	0.14	0.13	-0.46	3.16	2.89	2.98	3.1	-21.35	-5.95	56.9
-2	3	-17	-1	0	0	0.87	0.14	0.13	-0.46	3.16	2.89	2.98	3.1	-21.35	-5.95	56.9
-8	-7	0	1	0	-1	0.87	0.14	0.13	-0.46	3.16	2.89	2.98	3.1	-21.35	-5.95	56.9
-8	6	12	-1	0	0	0.87	0.14	0.13	-0.46	3.16	2.89	2.98	3.1	-21.36	-5.98	56.89
2	-1	3	0	0	1	0.87	0.14	0.13	-0.46	3.16	2.89	2.98	3.1	-21.36	-5.98	56.89
5	0	12	0	0	0	0.87	0.14	0.13	-0.46	3.17	2.89	2.98	3.1	-21.36	-5.98	56.88
-5	-1	-15	0	-1	-1	0.87	0.14	0.13	-0.46	3.17	2.89	2.98	3.16	-21.36	-5.98	56.88
-3	0	11	0	0	1	0.87	0.14	0.13	-0.46	3.16	2.89	2.98	3.1	-21.36	-5.98	56.88
0	0	-25	0	0	-1	0.87	0.14	0.13	-0.46	3.17	2.9	2.99	3.1	-21.35	-5.98	56.88
6	-2	7	0	0	1	0.87	0.14	0.13	-0.46	3.17	2.9	2.99	3.1	-21.35	-5.98	56.88
2	-12	16	0	0	0	0.87	0.14	0.13	-0.46	3.16	2.92	3	3.09	-21.35	-5.98	56.88
-1	19	20	1	0	0	0.87	0.14	0.13	-0.46	3.16	2.94	3.01	3.09	-21.26	-5.91	56.84
3	-3	10	0	0	0	0.87	0.14	0.13	-0.46	3.16	2.96	3.02	3.09	-21.25	-5.9	56.83
5	-5	-22	0	0	0	0.87	0.14	0.13	-0.46	3.16	2.97	3.02	3.09	-21.25	-5.9	56.83
2	8	-3	0	0	0	0.87	0.14	0.13	-0.46	3.16	2.97	3.02	3.08	-21.24	-5.89	56.83
10	-2	9	0	0	-1	0.87	0.14	0.13	-0.46	3.16	2.98	3.02	3.08	-21.24	-5.89	56.83
3	-4	-7	0	0	1	0.87	0.14	0.13	-0.46	3.16	2.99	3.02	3.09	-21.23	-5.88	56.83
2	4	1	0	0	0	0.87	0.14	0.13	-0.46	3.16	3.01	3.03	3.09	-21.23	-5.88	56.82
19	1	1	-1	-1	0	0.87	0.14	0.13	-0.46	3.16	3.01	3.03	3.09	-21.04	-5.79	56.78
4	4	12	0	0	0	0.87	0.14	0.13	-0.46	3.16	3.02	3.03	3.1	-21.01	-5.77	56.77
3	0	-4	0	0	0	0.87	0.14	0.13	-0.46	3.16	3	3.01	3.11	-20.99	-5.76	56.76
1	-8	1	0	0	0	0.87	0.14	0.13	-0.46	3.16	2.87	2.95	3.17	-20.96	-5.75	56.77
7	8	-11	0	1	-1	0.87	0.14	0.13	-0.46	3.17	1.63	2.81	3.13	-20.93	-5.74	56.76
10	4	43	1	1	0	0.87	0.14	0.13	-0.46	3.17	0	2.43	3.13	-20.92	-5.73	56.76
3	11	16	-1	1	0	0.87	0.14	0.13	-0.46	3.18	0	1.76	3.13	-20.95	-5.74	56.77
-26040	-17135	17217	5632	-11625	-9535	0.87	-1	1.62	-0.09	3.18	0	1.46	3.12	69.21	nan	-50.64
25799	16078	-16716	-5705	11612	9511	0.86	0.04	0.17	-0.47	3.18	0	0.89	3.07	-13.85	-14.96	59.13
158	-322	-242	0	-2	0	0.86	0.02	0.18	-0.47	3.16	0	1.71	3.03	-12.46	-16.55	59.45
244	-398	-339	3	3	1	0.86	0	0.18	-0.48	3.15	0	1.76	2.96	-11.08	-18.11	59.71
335	-455	-475	9	1	2	0.86	-0.01	0.19	-0.48	3.14	0	1.74	2.91	-9.85	-19.59	59.95
-4	-262	-204	7	3	2	0.86	-0.03	0.19	-0.48	3.13	0	1.41	2.87	-8.77	-20.9	60.14
-240	-337	-181	7	0	-2	0.85	-0.04	0.2	-0.48	3.12	0	0.34	2.86	-7.85	-22.09	60.36
-87	-227	-91	10	2	-5	0.85	-0.05	0.2	-0.48	3.11	0	0.01	2.89	-7.16	-23.11	60.77
538	-908	74	48	15	32	0.84	-0.08	0.23	-0.49	3.11	0	0	2.94	-6.35	-27.46	62.46
64	-160	123	-1	-2	3	0.84	-0.07	0.23	-0.49	3.12	0	0.01	2.96	-6.67	-27.34	62.44
-285	172	147	-4	-2	0	0.84	-0.07	0.23	-0.49	3.12	0	0.01	2.99	-6.97	-27.27	62.34
-194	-74	-585	-4	-2	-2	0.84	-0.07	0.23	-0.49	3.13	0	0.01	3.13	-7.21	-27.28	62.21
-122	163	494	-3	2	0	0.84	-0.07	0.24	-0.49	3.13	0	0	3.01	-7.37	-27.47	62.12
-40	18	-149	3	-3	1	0.84	-0.07	0.24	-0.49	3.14	0	0	2.93	-7.51	-27.55	61.98
380	70	26	-2	-2	2	0.84	-0.07	0.24	-0.48	3.15	0	0	2.88	-7.59	-27.51	61.8
-6724	1345	-1413	32	-13	-50	0.97	-0.13	0.21	-0.02	3.15	0	0	2.88	15.22	-24.18	-1.37
1684	-155	764	3	-5	-22	0.97	-0.12	0.21	-0.03	3.15	0	0	2.91	14.17	-23.99	0.51
426	-14	321	1	11	-27	0.97	-0.12	0.2	-0.05	3.15	0	0	2.93	13.05	-24	3.06
-455	77	17	4	21	-41	0.97	-0.11	0.21	-0.08	3.15	0	0	2.98	11.83	-24.54	6.61
-591	416	-9	9	17	-51	0.96	-0.11	0.21	-0.12	3.14	0	0.01	3.05	10.13	-25.62	11.67
-617	687	-118	13	14	-53	0.96	-0.1	0.22	-0.17	3.15	0	0.01	3.08	7.75	-26.89	18.46
-844	1057	-210	20	18	-63	0.94	-0.09	0.23	-0.24	3.16	0	0.01	3.09	4.29	-28.12	27.35
902	1256	23	20	15	-54	0.91	-0.08	0.23	-0.32	3.16	0	0	3.08	-0.3	-28.69	38.48
10474	369	3600	-216	-151	685	0.91	-0.09	0.17	-0.36	3.16	0.01	0.01	3.01	2.9	-21.57	42.53
-2275	497	-1065	3	12	3	0.94	-0.1	0.17	-0.28	3.16	0	0	2.95	6.31	-21.7	31.68
-2948	22	-1056	9	16	-23	0.96	-0.11	0.17	-0.2	3.16	0	0	3.16	9.23	-21.81	21.28
-4278	-449	-1479	20	14	-58	0.97	-0.12	0.18	-0.12	3.16	0	0	2.97	11.5	-22.35	12.2
-3901	-880	-1432	35	8	-93	0.97	-0.12	0.19	-0.07	3.17	0	0	2.99	13.02	-23.21	5.57
-2137	-945	-967	39	12	-105	0.97	-0.12	0.21	-0.04	3.17	0	0	2.98	13.61	-24.32	2.17
1680	-1126	442	38	-1	-88	0.97	-0.12	0.21	-0.04	3.16	0	0	2.98	13.14	-25.17	2.13
14223	1646	4657	34	37	-158	0.8	-0.03	0.2	-0.56	3.14	0	0	3.05	-10.67	-20.95	71.44
2577	-165	746	-20	-14	77	0.79	-0.03	0.19	-0.59	3.13	0	0	3.07	-10.71	-19.11	75.61
1397	63	752	-27	-11	85	0.78	-0.03	0.17	-0.6	3.15	0	0.01	3.07	-10.01	-17.76	77.23
-2116	-887	-286	-34	8	65	0.78	-0.03	0.17	-0.6	3.16	0	0.01	3.06	-9.44	-17.49	76.63
-1740	-845	-884	-8	17	15	0.79	-0.03	0.18	-0.59	3.16	0	0.01	3.02	-9.7	-18.19	75.42
1206	-72	797	-16	-26	51	0.8	-0.03	0.18	-0.58	3.17	0	0.01	2.99	-9.19	-18.88	73.14
296	536	276	-25	-38	74	0.82	-0.04	0.18	-0.54	3.17	0	0	3.01	-7.24	-19.62	68.39
-8002	-1572	-3323	96	37	-233	0.96	-0.1	0.2	-0.15	3.17	0.01	0.01	3.02	8.39	-24.29	15.48
-168	27	30	-2	13	-10	0.96	-0.1	0.2	-0.16	3.18	0	0	3.01	7.47	-24.39	17.52
-1788	139	-237	5	8	-31	0.96	-0.09	0.2	-0.18	3.17	0	0	3.04	6.27	-24.96	20.18
-2244	413	-769	17	13	-63	0.95	-0.08	0.21	-0.21	3.16	0	3.06	3.06	4.39	-25.94	24.49
-260	675	-272	22	11	-67	0.94	-0.07	0.22	-0.26	3.16	0	0	3.16	1.54	-26.76	31.15
2467	743	658	11	1	-26	0.92	-0.06	0.22	-0.32	3.16	0	0.01	3.07	-1.72	-26.61	39.33
3278	347	1075	-2	-8	20	0.9	-0.05	0.22	-0.38	0	0	0.01	3.07	-4.5	-25.47	47.27
