# Supplementary material for: Image Generation for 2D-CNN Using Time-Series Signal Features from Foot Gesture Applied to Select Cobot Operating Mode
Source: Sensors (Basel). 2021 Aug 26;21(17):5743. doi: 10.3390/s21175743 (PMC8434500; doi:10.3390/s21175743)
Supplement: Supplementary file 1 [file sensors-21-05743-s001.zip › data_fadwa/Cigarette crush with the heel/cch54.xlsx]

## Sheet: cch54
7	-2	-1	0	0	-1	-0.98	-0.03	-0.17	-0.14	3.17	2.59	3.1	3.17	-0.71	-19.76	-15.84
-2	4	-1	0	0	1	-0.98	-0.03	-0.17	-0.14	3.17	2.63	3.1	3.12	-0.71	-19.74	-15.84
7	-2	-9	1	0	0	-0.98	-0.03	-0.17	-0.14	3.17	2.64	3.1	3.12	-0.72	-19.73	-15.83
6	-6	-2	0	0	0	-0.98	-0.03	-0.17	-0.14	3.17	2.67	3.1	3.12	-0.72	-19.71	-15.83
9	-3	6	0	0	0	-0.98	-0.03	-0.17	-0.14	3.17	2.66	3.1	3.12	-0.73	-19.69	-15.83
15	5	-6	0	0	-1	-0.98	-0.03	-0.17	-0.14	3.17	2.68	3.1	3.12	-0.8	-19.57	-15.8
2	2	14	0	0	1	-0.98	-0.03	-0.17	-0.14	3.17	2.7	3.1	3.17	-0.8	-19.57	-15.8
0	3	-1	0	0	0	-0.98	-0.03	-0.17	-0.14	3.17	2.7	3.1	3.11	-0.81	-19.55	-15.8
6	-13	-8	0	0	-1	-0.98	-0.03	-0.17	-0.14	3.17	2.7	3.1	3.17	-0.81	-19.55	-15.8
1	10	-9	0	0	0	-0.98	-0.03	-0.17	-0.14	3.17	2.71	3.1	3.11	-0.82	-19.54	-15.8
-11	-3	-4	0	0	0	-0.98	-0.03	-0.17	-0.14	3.17	2.72	3.1	3.11	-0.82	-19.54	-15.79
7	5	3	0	0	0	-0.98	-0.03	-0.17	-0.14	3.17	2.72	3.1	3.11	-0.82	-19.54	-15.79
29909	7856	-10514	5376	-5642	-23804	-0.98	0	0	0	3.17	2.71	3.1	3.11	0.13	-0.21	-0.01
-29894	-7849	10514	-5376	5643	23804	-0.98	-0.03	-0.17	-0.14	3.17	2.71	3.1	3.11	-0.85	-19.52	-15.76
-6	-1	6	0	0	0	-0.98	-0.03	-0.17	-0.14	3.17	2.71	3.1	3.11	-0.85	-19.52	-15.76
-4	-3	-9	-1	0	0	-0.98	-0.03	-0.17	-0.14	3.17	2.7	3.1	3.11	-0.85	-19.52	-15.76
-7	10	3	1	0	0	-0.98	-0.03	-0.17	-0.14	3.17	2.68	3.1	3.11	-0.85	-19.53	-15.76
0	-8	1	-1	0	0	-0.98	-0.03	-0.17	-0.14	2.68	2.68	3.1	3.11	-0.85	-19.54	-15.75
4	-8	3	0	0	0	-0.98	-0.03	-0.17	-0.14	3.17	2.68	3.11	3.11	-0.85	-19.54	-15.75
-5	6	8	0	0	0	-0.98	-0.03	-0.17	-0.14	3.17	2.69	3.11	3.11	-0.84	-19.55	-15.75
-5	4	-4	0	0	0	-0.98	-0.03	-0.17	-0.14	3.17	2.69	3.11	3.11	-0.84	-19.56	-15.75
6	-4	-3	1	-1	0	-0.98	-0.03	-0.17	-0.14	2.77	2.77	3.12	3.11	-0.86	-19.56	-15.72
7	6	-6	0	0	0	-0.98	-0.03	-0.17	-0.14	3.17	2.81	3.12	3.1	-0.86	-19.55	-15.71
2	-2	1	0	0	0	-0.98	-0.03	-0.17	-0.14	3.16	2.84	3.12	3.1	-0.87	-19.53	-15.71
2	-7	-10	0	0	1	-0.98	-0.03	-0.17	-0.14	3.16	2.86	3.12	3.1	-0.88	-19.52	-15.71
0	2	18	0	0	-1	-0.98	-0.03	-0.17	-0.14	2.87	3.12	3.12	3.1	-0.88	-19.5	-15.71
-6	4	12	0	0	0	-0.98	-0.03	-0.17	-0.14	3.16	2.87	3.12	3.1	-0.89	-19.49	-15.71
-3	-4	7	0	0	0	-0.98	-0.03	-0.17	-0.14	3.16	2.87	3.12	3.1	-0.89	-19.48	-15.71
11	7	-7	0	1	0	-0.98	-0.03	-0.17	-0.14	3.16	2.88	3.12	3.1	-0.92	-19.46	-15.67
1	-4	-2	-1	0	0	-0.98	-0.03	-0.17	-0.14	2.88	2.88	3.12	3.1	-0.91	-19.46	-15.67
3	7	-6	1	0	0	-0.98	-0.03	-0.17	-0.14	3.16	2.89	3.12	3.09	-0.92	-19.45	-15.67
-1	4	-9	0	-1	0	-0.98	-0.03	-0.17	-0.14	3.16	2.96	3.13	3.08	-0.92	-19.45	-15.67
-2	1	-7	0	0	0	-0.98	-0.03	-0.17	-0.14	3.15	3.01	3.13	3.07	-0.93	-19.45	-15.66
6	-4	14	0	0	1	-0.98	-0.03	-0.17	-0.14	3.05	3.13	3.13	3.06	-0.94	-19.45	-15.66
-2	-18	-1	0	0	0	-0.98	-0.03	-0.17	-0.14	3.14	3.07	3.13	3.05	-0.95	-19.43	-15.66
49	43	27	0	0	0	-0.98	-0.03	-0.16	-0.14	3.08	3.08	3.13	3.04	-1.24	-19.17	-15.63
3	-4	-16	0	0	0	-0.98	-0.03	-0.16	-0.14	3.08	3.08	3.12	3.04	-1.25	-19.17	-15.63
0	5	-9	0	0	-1	-0.98	-0.03	-0.16	-0.14	3.07	3.07	3.12	3.05	-1.26	-19.16	-15.63
0	1	7	0	1	0	-0.98	-0.03	-0.16	-0.14	3.13	3.07	3.12	3.06	-1.27	-19.16	-15.62
0	0	4	0	0	0	-0.98	-0.03	-0.16	-0.14	3.13	3.07	3.12	3.06	-1.27	-19.16	-15.62
-1	-2	-2	0	0	0	-0.98	-0.03	-0.16	-0.14	3.13	3.06	3.12	3.07	-1.27	-19.16	-15.61
-3	-1	14	-1	0	0	-0.98	-0.03	-0.16	-0.14	3.14	3.12	3.12	3.08	-1.26	-19.16	-15.61
14683	12404	-14070	-20	-9068	14387	0	0	0	0	3.15	2.98	3.12	3.09	-180	0	180
-14698	-12431	14065	20	9068	-14387	-0.98	-0.03	-0.16	-0.14	3.15	2.94	3.12	3.1	-1.1	-19.28	-15.57
-3	5	-1	0	0	0	-0.98	-0.03	-0.16	-0.14	3.16	2.93	3.12	3.1	-1.08	-19.28	-15.57
-1	-4	-9	0	-1	0	-0.98	-0.03	-0.16	-0.14	2.93	2.93	3.12	3.11	-1.08	-19.28	-15.57
-10	-1	-1	0	0	0	-0.98	-0.03	-0.16	-0.14	3.16	2.93	3.12	3.11	-1.06	-19.27	-15.57
1	6	-13	0	0	0	-0.98	-0.03	-0.16	-0.14	3.16	2.94	3.12	3.1	-1.06	-19.25	-15.57
2	-6	13	0	0	0	-0.98	-0.03	-0.16	-0.14	3.16	2.96	3.13	3.1	-1.06	-19.24	-15.56
5	-4	16	0	0	0	-0.98	-0.03	-0.16	-0.14	3.16	3.14	3.09	3.09	-1.06	-19.23	-15.56
23	-15	5	0	-1	0	-0.98	-0.03	-0.16	-0.13	3.15	3.02	3.14	3.09	-1.01	-19.09	-15.52
1	2	-8	0	0	0	-0.98	-0.03	-0.16	-0.13	3.15	3.03	3.15	3.15	-1	-19.05	-15.52
-3	8	-8	0	1	0	-0.98	-0.03	-0.16	-0.13	3.15	3.04	3.15	3.09	-1	-19.02	-15.52
-2	-3	1	0	0	0	-0.98	-0.03	-0.16	-0.13	3.15	3.15	3.15	3.1	-0.99	-19	-15.51
6	-14	-3	0	0	0	-0.98	-0.03	-0.16	-0.13	3.16	3.02	3.14	3.11	-0.98	-18.98	-15.51
6	0	23	0	0	0	-0.98	-0.03	-0.16	-0.13	3.16	2.93	3.12	3.13	-0.99	-18.95	-15.51
3	6	-2	0	0	0	-0.98	-0.03	-0.16	-0.13	3.17	2.79	3.1	3.14	-0.99	-18.93	-15.51
-45	-2	-58	3	1	1	-0.98	-0.03	-0.16	-0.13	2.63	2.63	3.02	3.12	-1.03	-19.27	-15.46
14	1	-28	-1	-1	0	-0.98	-0.03	-0.16	-0.13	3.16	2.66	3.01	3.11	-1.08	-19.27	-15.46
11	12	17	-1	0	0	-0.98	-0.03	-0.16	-0.13	3.16	2.77	3.03	3.08	-1.12	-19.25	-15.46
1	8	5	0	0	0	-0.98	-0.03	-0.16	-0.13	3.14	2.88	3.06	3.04	-1.14	-19.23	-15.46
5	5	6	0	-1	0	-0.98	-0.03	-0.16	-0.13	3.12	3.08	3.08	3.01	-1.15	-19.21	-15.46
-3	-2	5	0	-1	0	-0.98	-0.03	-0.16	-0.13	2.97	2.97	3.08	2.99	-1.17	-19.16	-15.47
5	12	25	0	1	0	-0.98	-0.03	-0.16	-0.13	3.09	2.99	2.97	2.97	-1.19	-19.1	-15.48
7	30	10	0	1	0	-0.98	-0.03	-0.16	-0.13	3.08	3.1	3.1	2.96	-1.42	-19.06	-15.46
5	1	6	0	0	0	-0.98	-0.03	-0.16	-0.13	3.01	3.01	3.1	2.96	-1.43	-19.05	-15.47
4	-7	-8	0	0	0	-0.98	-0.03	-0.16	-0.13	3.07	3.01	3.1	2.96	-1.43	-19.04	-15.47
1	7	8	0	0	0	-0.98	-0.03	-0.16	-0.13	3.07	3.04	3.1	2.93	-1.44	-19.01	-15.47
7	2	-5	-1	0	-1	-0.98	-0.03	-0.16	-0.13	3.05	3.05	3.11	2.92	-1.45	-19.01	-15.46
6	4	-4	0	1	0	-0.98	-0.03	-0.16	-0.13	3.04	3.11	3.11	2.89	-1.45	-19	-15.46
3	-11	5	0	0	0	-0.98	-0.03	-0.16	-0.13	3.03	3.05	3.12	2.87	-1.44	-19	-15.47
1	-5	9	1	0	0	-0.98	-0.03	-0.16	-0.13	3.02	3.05	3.12	2.86	-1.44	-19	-15.47
-8	12	12	0	-2	0	-0.98	-0.04	-0.16	-0.13	3.01	3.07	3.13	2.87	-1.61	-19.09	-15.34
-4	11	-6	0	0	0	-0.98	-0.04	-0.16	-0.13	3.02	3.13	3.13	2.85	-1.63	-19.05	-15.33
9	-2	-8	0	0	0	-0.98	-0.04	-0.16	-0.13	3.01	3.11	3.15	2.83	-1.63	-19.01	-15.32
-4	-5	-24	-1	0	0	-0.98	-0.04	-0.16	-0.13	2.98	3.13	3.15	2.83	-1.65	-18.97	-15.31
4	-9	23	0	-1	0	-0.98	-0.04	-0.16	-0.13	3	3.12	3.15	2.92	-1.66	-18.9	-15.3
11	1	-7	0	0	0	-0.98	-0.04	-0.16	-0.13	3.06	3.07	3.04	3.04	-1.67	-18.82	-15.29
5	0	21	0	0	0	-0.98	-0.04	-0.16	-0.13	3.12	2.55	3.05	3.1	-1.68	-18.75	-15.27
-428	63	673	-28	26	-10	-0.98	-0.02	-0.17	-0.13	3.16	0	0	3.13	-0.07	-20.08	-15.22
												0
-334	73	637	-19	-5	-9	-0.98	-0.01	-0.18	-0.13	3.18	0	0	3.13	1.27	-20.4	-15.23
												0
34	-143	-194	-10	-24	-2	-0.98	0	-0.17	-0.13	0	2.23	0	3.1	2.79	-19.93	-15.2
												0
96	-241	-183	-10	-3	-1	-0.98	0.02	-0.17	-0.12	3.18	0	0	3.07	4.55	-19.27	-15.19
												0
197	-313	-1014	-19	1	-3	-0.98	0.04	-0.17	-0.12	3.17	0	0	3.06	6.65	-18.51	-15.19
												0
149	-268	653	-9	-7	1	-0.98	0.06	-0.16	-0.12	3.17	0	0	3.07	9.51	-17.46	-15.38
												0
47	-395	-425	13	1	1	-0.98	0.08	-0.16	-0.12	3.18	0	0	3.08	11.82	-16.49	-15.4
												0
569	-2263	-569	90	10	23	-0.97	0.18	-0.12	-0.11	3.18	0	0	3.09	21.97	-11.38	-14.7
												0
5	22	70	-2	0	1	-0.97	0.17	-0.12	-0.11	3.18	0	0	3.1	21.76	-11.33	-14.65
												0
37	36	-2	0	1	1	-0.97	0.17	-0.12	-0.11	3.18	0	0	3.11	21.58	-11.28	-14.64
												0
64	21	-131	3	0	2	-0.97	0.17	-0.12	-0.11	3.18	0	0	3.12	21.37	-11.26	-14.67
												0
29	29	-64	2	1	2	-0.97	0.17	-0.12	-0.11	3.19	0	0	3.14	21.09	-11.26	-14.75
												0
-62	50	125	-1	1	1	-0.97	0.17	-0.12	-0.11	3.19	0	0	3.19	20.81	-11.31	-14.87
												0
58	32	36	-1	2	0	-0.97	0.16	-0.12	-0.11	3.19	0	0	3.11	20.57	-11.37	-15.01
												0
208	49	-80	-1	2	3	-0.97	0.16	-0.12	-0.11	3.19	0	0	3.19	20.36	-11.46	-15.18
												0
-3954	805	-539	21	-22	-20	-0.87	0.17	-0.12	-0.45	3.19	0	0	3.12	24.22	-3.12	-55.63
												0
274	-31	310	2	-6	-16	-0.87	0.17	-0.12	-0.45	3.19	0	0	3.09	23.43	-3.53	-55.09
												0
-120	90	359	0	-5	-24	-0.88	0.16	-0.12	-0.44	3.18	0	0	3.08	22.47	-3.96	-53.91
												0
-2513	66	60	-4	9	-42	-0.89	0.15	-0.12	-0.42	3.17	0	0	3.1	21.79	-4.47	-51.91
												0
-4042	80	-1242	4	6	-111	-0.9	0.15	-0.12	-0.39	3.17	0	0	3.27	21.89	-5.63	-47.77
												0
-2237	1757	-1917	35	57	-177	-0.93	0.16	-0.13	-0.32	3.18	0	0	3.12	22.36	-8.19	-39.37
												0
2922	3164	1163	28	30	-92	-0.95	0.15	-0.14	-0.21	3.18	0	0	3.08	21.31	-12.17	-27.15
												0
2465	150	445	-169	-123	752	-0.89	0.16	-0.07	-0.42	3.18	2.06	0	3.22	20.22	-0.08	-49.89
												0
-3797	-1808	-1905	42	41	-146	-0.87	0.17	-0.09	-0.46	3.19	0	1.64	3.08	21.76	0.36	-55.64
-426	-1791	-246	57	13	-151	-0.86	0.17	-0.1	-0.47	3.19	0	1.81	3.04	23.19	-0.5	-57.01
4215	-862	1981	22	-31	-47	-0.87	0.17	-0.1	-0.46	3.17	0	1.42	3.02	22.39	-1.37	-55.54
1827	-453	1199	-15	1	-14	-0.88	0.16	-0.1	-0.44	3.15	0	0	3.17	21.21	-1.85	-53.55
												0
-1780	-306	-259	-3	21	-48	-0.89	0.15	-0.1	-0.42	3.17	0	0	3.26	20.96	-2.64	-50.75
												0
-3817	358	-1820	19	42	-144	-0.91	0.16	-0.11	-0.37	3.18	0	0	3.1	21.83	-4.63	-45.31
												0
9906	4372	3366	-140	-102	582	-0.93	0.15	-0.07	-0.33	3.18	0	0	3.03	19.4	-1.53	-38.98
												0
-4673	-650	-1525	15	16	-52	-0.9	0.16	-0.07	-0.39	3.18	0	0	3.02	20.31	0.4	-47.23
												0
-4517	-1437	-1938	32	38	-119	-0.88	0.17	-0.08	-0.44	3.18	0	0	3.03	21.94	1.06	-52.94
												0
-1608	-1422	-811	47	26	-146	-0.87	0.18	-0.09	-0.45	3.18	0	0	3	23.74	0.46	-54.69
												0
3954	-994	1261	32	-39	-59	-0.87	0.18	-0.09	-0.44	3.16	0	0	3.02	23.64	-0.21	-53.38
												0
2490	-402	1022	-4	-4	-12	-0.88	0.17	-0.09	-0.42	3.15	0	0	3.16	22.59	-0.46	-51.41
												0
-843	-203	-46	4	25	-42	-0.89	0.17	-0.09	-0.4	3.16	0	0	3.1	22.22	-1.2	-48.75
												0
4290	408	1075	-61	-21	219	-0.98	0.14	-0.12	-0.09	3.17	0	0	3.23	17.18	-11.86	-11.92
												0
-1752	-432	-1111	22	23	-58	-0.98	0.14	-0.12	-0.1	3.17	0	0	3.09	17.8	-12.19	-13.95
												0
417	-321	-575	25	4	-28	-0.98	0.14	-0.13	-0.11	3.17	0	0	3.1	17.8	-12.65	-14.65
												0
668	-37	168	31	-4	-17	-0.98	0.13	-0.13	-0.11	3.17	0	0	3.25	16.94	-13.13	-14.6
												0
1149	371	1654	-6	-5	-5	-0.98	0.12	-0.13	-0.1	3.17	0	0	3.17	15.51	-13.37	-14.07
												0
1228	161	350	-19	4	8	-0.98	0.11	-0.13	-0.1	3.17	0	0	3.1	14.59	-13.32	-13.73
												0
463	18	-247	-5	12	14	-0.98	0.11	-0.13	-0.1	3.16	0	0.45	3.15	14.05	-13.48	-13.84
4461	29027	8892	4895	11255	-10006	-0.98	0.1	0.48	0.12	3.15	0	0.83	3.1	18.26	66.52	19.51
-5625	-26371	-8113	-4909	-11270	9994	-0.98	-0.04	-0.17	-0.12	3.15	0	2.4	3.08	-1.7	-19.96	-13.67
62	-126	-331	-1	-1	0	-0.98	-0.04	-0.17	-0.12	3.14	0	2.57	3.07	-1.87	-19.81	-13.66
29	21	-68	-1	3	0	-0.98	-0.04	-0.17	-0.12	3.14	0.7	3.06	3.13	-2.02	-19.72	-13.67
20	28	24	0	2	-1	-0.98	-0.04	-0.17	-0.12	3.13	1.72	2.8	3.05	-2.14	-19.68	-13.68
36	-9	-53	-2	2	-1	-0.98	-0.04	-0.17	-0.12	3.13	2.26	2.88	3.04	-2.2	-19.67	-13.68
17	-12	-64	0	0	0	-0.98	-0.04	-0.17	-0.12	3.12	2.45	2.94	3.02	-2.23	-19.69	-13.69
-5	-7	-40	0	0	0	-0.98	-0.04	-0.17	-0.12	3.12	2.54	2.96	3.02	-2.25	-19.7	-13.7
16	14	-57	-1	0	-1	-0.98	-0.04	-0.17	-0.12	3.12	2.62	3.01	3	-2.23	-19.73	-13.78
7	6	-2	0	0	1	-0.98	-0.04	-0.17	-0.12	3.11	2.65	3.03	3	-2.23	-19.74	-13.78
-14	0	-1	0	0	-1	-0.98	-0.04	-0.17	-0.12	3.1	2.68	3.05	3	-2.22	-19.75	-13.77
-2	1	8	0	-1	0	-0.98	-0.04	-0.17	-0.12	3.11	2.73	3.05	3.11	-2.22	-19.75	-13.77
2	6	-3	0	0	1	-0.98	-0.04	-0.17	-0.12	3.11	2.74	3.06	3.01	-2.21	-19.75	-13.77
6	1	-4	-1	0	0	-0.98	-0.04	-0.17	-0.12	3.11	3.05	3.05	3.01	-2.21	-19.73	-13.77
5	-8	13	1	0	0	-0.98	-0.04	-0.17	-0.12	3.1	2.81	3.06	3.01	-2.2	-19.71	-13.77
30	1	9	-1	0	-1	-0.98	-0.04	-0.17	-0.12	3.1	2.8	3.01	3.01	-2.19	-19.47	-13.77
3	2	-4	1	0	0	-0.98	-0.04	-0.17	-0.12	3.11	2.8	3.06	3.02	-2.18	-19.46	-13.76
0	-6	5	0	1	0	-0.98	-0.04	-0.17	-0.12	3.11	2.79	3.06	3.02	-2.17	-19.46	-13.76
-2	1	0	-1	0	0	-0.98	-0.04	-0.17	-0.12	3.11	2.77	3.06	3.03	-2.16	-19.46	-13.76
-1	-7	-2	1	0	0	-0.98	-0.04	-0.17	-0.12	3.12	2.73	3.06	3.12	-2.15	-19.46	-13.76
7	1	-6	-1	0	0	-0.98	-0.04	-0.17	-0.12	3.12	2.7	3.06	3.03	-2.14	-19.47	-13.75
-6	7	0	0	0	0	-0.98	-0.04	-0.17	-0.12	3.12	2.66	3.07	3.04	-2.13	-19.47	-13.76
-47	-3	-18	0	0	0	-0.98	-0.04	-0.17	-0.12	3.12	2.62	3.07	3.04	-1.96	-19.76	-13.73
-4	4	3	0	0	0	-0.98	-0.04	-0.17	-0.12	3.13	2.63	3.04	3.13	-1.94	-19.78	-13.72
-3	2	-18	0	0	0	-0.98	-0.04	-0.17	-0.12	3.13	2.61	3.07	3.05	-1.93	-19.79	-13.73
1	-1	8	0	0	0	-0.98	-0.04	-0.17	-0.12	3.13	2.58	3.07	3.05	-1.93	-19.79	-13.72
3	-2	8	1	0	0	-0.98	-0.04	-0.17	-0.12	3.13	2.59	3.07	3.05	-1.92	-19.8	-13.72
1	-3	0	-1	0	0	-0.98	-0.04	-0.17	-0.12	3.13	2.58	3.07	3.05	-1.91	-19.81	-13.72
-4	5	-7	1	0	0	-0.98	-0.04	-0.17	-0.12	3.13	2.59	3.07	3.05	-1.9	-19.82	-13.72
-3	4	6	-1	0	0	-0.98	-0.04	-0.17	-0.12	3.13	2.6	3.08	3.05	-1.9	-19.83	-13.71
3	-7	0	1	0	0	-0.98	-0.04	-0.17	-0.12	3.13	2.6	3.07	3.05	-1.84	-19.85	-13.68
7	-12	-8	0	0	0	-0.98	-0.04	-0.17	-0.12	3.13	2.57	3.07	3.13	-1.83	-19.84	-13.68
0	8	9	0	0	0	-0.98	-0.04	-0.17	-0.12	3.13	2.53	3.07	3.06	-1.82	-19.85	-13.68
0	0	1	0	0	0	-0.98	-0.04	-0.17	-0.12	3.13	2.49	3.07	3.06	-1.82	-19.85	-13.68
-18	9	-11	-1	0	0	-0.98	-0.04	-0.17	-0.12	3.14	2.48	3.07	3.07	-1.82	-19.86	-13.67
-6	-5	-11	0	0	0	-0.98	-0.04	-0.17	-0.12	3.14	2.5	3.07	3.07	-1.81	-19.87	-13.67
4	3	3	0	0	0	-0.98	-0.04	-0.17	-0.12	2.5	2.5	3.06	3.25	-1.8	-19.88	-13.66
-1	-14	25	1	0	0	-0.98	-0.04	-0.17	-0.12	3.14	2.46	3.06	3.27	-1.75	-19.89	-13.64
5	-1	-16	0	0	1	-0.98	-0.04	-0.17	-0.12	3.14	2.44	3.05	3.11	-1.75	-19.9	-13.64
-6	4	6	0	0	-1	-0.98	-0.04	-0.17	-0.12	3.14	2.42	3.04	3.14	-1.75	-19.91	-13.64
-2	-3	11	0	0	0	-0.98	-0.04	-0.17	-0.12	3.14	2.39	3.03	3.07	-1.75	-19.91	-13.64
-4	5	-12	0	-1	0	-0.98	-0.04	-0.17	-0.12	3.14	2.32	3.02	3.07	-1.75	-19.91	-13.63
-9	1	-1	-1	0	1	-0.98	-0.04	-0.17	-0.12	3.14	2.33	3.02	3.07	-1.74	-19.9	-13.63
16	2	-10	1	0	-1	-0.98	-0.04	-0.17	-0.12	3.14	2.34	3.02	3.08	-1.74	-19.9	-13.64
4	-7	32	-1	1	0	-0.98	-0.03	-0.17	-0.12	3.15	2.38	3.03	3.09	-1.67	-19.84	-13.63
-2	1	10	0	1	0	-0.98	-0.03	-0.17	-0.12	3.15	2.3	3.03	3.1	-1.66	-19.86	-13.63
1	-1	-8	1	0	0	-0.98	-0.03	-0.17	-0.12	3.15	2.29	3.27	3.27	-1.65	-19.89	-13.63
0	0	-6	0	0	0	-0.98	-0.03	-0.17	-0.12	3.15	2.33	3.04	3.27	-1.64	-19.92	-13.63
-9	-9	-3	0	0	0	-0.98	-0.03	-0.17	-0.12	3.15	2.5	3.05	3.12	-1.63	-19.95	-13.63
-3	-3	-17	0	-1	0	-0.98	-0.03	-0.17	-0.12	3.15	2.56	3.06	3.1	-1.62	-19.98	-13.63
-4	-4	-7	0	0	0	-0.98	-0.03	-0.17	-0.12	3.15	2.56	3.06	3.1	-1.62	-19.99	-13.63
33	13	15	-1	0	0	-0.98	-0.03	-0.17	-0.12	3.15	2.51	3.1	3.16	-1.63	-19.78	-13.62
-4	0	-10	0	0	0	-0.98	-0.03	-0.17	-0.12	3.16	2.44	3.05	3.1	-1.62	-19.79	-13.62
-3	-3	3	0	0	0	-0.98	-0.03	-0.17	-0.12	3.16	2.4	3.05	3.11	-1.62	-19.8	-13.62
-11	-9	8	0	0	0	-0.98	-0.03	-0.17	-0.12	3.16	2.4	3.05	3.11	-1.61	-19.82	-13.62
2	-11	-1	0	0	0	-0.98	-0.03	-0.17	-0.12	2.4	2.4	3.04	3.11	-1.6	-19.83	-13.62
-2	19	-3	0	0	0	-0.98	-0.03	-0.17	-0.12	3.16	2.34	3.04	3.11	-1.59	-19.83	-13.61
1	-7	6	0	0	0	-0.98	-0.03	-0.17	-0.12	3.16	2.24	3.04	3.11	-1.58	-19.83	-13.62
-12	-5	-11	0	0	0	-0.98	-0.03	-0.17	-0.12	3.16	2.22	3.04	3.11	-1.52	-19.91	-13.61
2	-3	-9	0	0	0	-0.98	-0.03	-0.17	-0.12	3.16	2.22	3.05	3.16	-1.51	-19.93	-13.62
0	3	1	0	0	0	-0.98	-0.03	-0.17	-0.12	3.16	2.26	3.04	3.13	-1.5	-19.93	-13.61
4	-2	9	0	0	0	-0.98	-0.03	-0.17	-0.12	3.16	2.24	3.05	3.15	-1.49	-19.94	-13.61
-10	2	-3	0	0	0	-0.98	-0.03	-0.17	-0.12	3.16	2.26	3.05	3.18	-1.49	-19.95	-13.61
-10	-7	0	0	0	0	-0.98	-0.03	-0.17	-0.12	3.16	2.27	3.05	3.23	-1.49	-19.95	-13.6
11	4	-3	0	0	0	-0.98	-0.03	-0.17	-0.12	2.25	2.25	3.05	3.24	-1.48	-19.96	-13.61
-3	8	1	0	0	0	-0.98	-0.03	-0.17	-0.12	3.16	2.27	3.06	3.24	-1.48	-19.96	-13.61
-5	-12	-4	1	-1	1	-0.98	-0.03	-0.17	-0.12	3.16	2.32	3.07	3.24	-1.46	-19.98	-13.59
4	1	-7	0	0	-1	-0.98	-0.03	-0.17	-0.12	3.16	2.35	3.07	3.16	-1.47	-19.98	-13.58
-3	-2	17	0	0	0	-0.98	-0.03	-0.17	-0.12	3.16	2.37	3.07	3.26	-1.47	-19.97	-13.58
4	5	10	0	1	0	-0.98	-0.03	-0.17	-0.12	3.16	2.37	3.08	3.26	-1.46	-19.96	-13.58
-6	1	6	-1	0	0	-0.98	-0.03	-0.17	-0.12	3.16	2.38	3.08	3.26	-1.46	-19.97	-13.58
5	-2	-10	1	0	0	-0.98	-0.03	-0.17	-0.12	3.16	2.36	3.08	3.26	-1.45	-19.97	-13.58
-3	-1	-14	-1	0	0	-0.98	-0.03	-0.17	-0.12	2.34	2.34	3.07	3.26	-1.45	-19.98	-13.58
-6	-6	-4	0	0	0	-0.98	-0.03	-0.17	-0.12	3.16	2.33	3.07	3.26	-1.45	-20.03	-13.54
1	-2	9	0	0	0	-0.98	-0.03	-0.17	-0.12	3.16	3.07	3.07	3.26	-1.44	-20.04	-13.54
-2	13	0	0	0	0	-0.98	-0.03	-0.17	-0.12	3.16	2.19	3.07	3.17	-1.43	-20.04	-13.54
6	-9	0	0	0	0	-0.98	-0.03	-0.17	-0.12	3.17	2.08	3.07	3.27	-1.43	-20.05	-13.54
