# Supplementary material for: Image Generation for 2D-CNN Using Time-Series Signal Features from Foot Gesture Applied to Select Cobot Operating Mode
Source: Sensors (Basel). 2021 Aug 26;21(17):5743. doi: 10.3390/s21175743 (PMC8434500; doi:10.3390/s21175743)
Supplement: Supplementary file 1 [file sensors-21-05743-s001.zip › data_fadwa/Cigarette crush with the heel/cch55.xlsx]

## Sheet: cch55
7	-3	5	0	-1	0	-0.98	-0.03	-0.17	-0.12	3.14	2.84	3.1	3.28	-1.61	-19.56	-13.33
-2	6	-21	0	1	0	-0.98	-0.03	-0.17	-0.12	3.13	2.86	3.1	3.28	-1.62	-19.54	-13.34
48	3	16	0	0	0	-0.98	-0.03	-0.17	-0.12	3.13	2.87	3.11	3.28	-1.73	-19.35	-13.37
-2	6	3	-1	0	0	-0.98	-0.03	-0.17	-0.12	3.12	2.9	3.11	3.28	-1.73	-19.34	-13.37
9	-1	10	1	0	0	-0.98	-0.03	-0.16	-0.12	3.11	2.95	3.12	3.28	-1.74	-19.32	-13.37
-9	-1	-3	0	0	0	-0.98	-0.03	-0.16	-0.12	2.99	2.99	3.13	3.28	-1.74	-19.3	-13.37
4	3	16	0	0	0	-0.98	-0.03	-0.16	-0.12	3.01	3.01	3.14	3.28	-1.75	-19.28	-13.38
1	10	13	0	0	0	-0.98	-0.03	-0.16	-0.12	3.07	3.03	3.14	3.28	-1.77	-19.26	-13.37
8	3	-12	0	0	0	-0.98	-0.03	-0.16	-0.12	3.05	3.05	3.14	3.28	-1.78	-19.24	-13.37
31	3	1	0	0	0	-0.98	-0.04	-0.16	-0.12	3.03	3.06	3.15	3.28	-1.96	-19.02	-13.36
4	3	-11	0	0	0	-0.98	-0.04	-0.16	-0.12	2.99	3.07	3.15	3.28	-1.98	-19.02	-13.36
-5	2	10	0	0	0	-0.98	-0.04	-0.16	-0.12	2.94	3.08	3.15	3.28	-2	-19.02	-13.36
5	3	-4	0	0	0	-0.98	-0.04	-0.16	-0.12	2.9	3.09	3.16	3.28	-2.02	-19.01	-13.36
0	3	1	0	0	0	-0.98	-0.04	-0.16	-0.12	2.84	3.11	3.16	3.28	-2.03	-19.01	-13.36
4	6	14	0	1	0	-0.98	-0.04	-0.16	-0.12	3.12	3.12	3.16	3.28	-2.04	-19.01	-13.36
-4	-4	-4	0	-1	0	-0.98	-0.04	-0.16	-0.12	2.64	3.12	3.16	3.28	-2.06	-19.02	-13.36
-7	49	-24	0	1	0	-0.98	-0.04	-0.16	-0.12	2.6	3.12	3.16	3.28	-2.36	-19.11	-13.33
2	-6	1	-1	-1	0	-0.98	-0.04	-0.16	-0.12	2.6	3.12	3.16	3.27	-2.36	-19.11	-13.33
7	7	0	0	0	0	-0.98	-0.04	-0.16	-0.12	2.67	3.12	3.16	2.82	-2.35	-19.1	-13.34
0	-6	3	0	0	0	-0.98	-0.04	-0.16	-0.12	2.72	3.11	3.16	2.69	-2.34	-19.09	-13.35
3	3	7	0	0	0	-0.98	-0.04	-0.16	-0.12	2.78	3.11	3.15	2.56	-2.33	-19.06	-13.35
4	-2	9	0	0	0	-0.98	-0.04	-0.16	-0.12	2.81	3.11	3.15	2.59	-2.33	-19.05	-13.36
-3	-1	6	0	0	0	-0.98	-0.04	-0.16	-0.12	3.1	3.1	3.15	2.59	-2.32	-19.04	-13.37
10	-13	-22	0	0	0	-0.98	-0.04	-0.16	-0.12	2.85	3.1	3.15	2.63	-2.23	-18.92	-13.41
-3	-2	7	0	0	0	-0.98	-0.04	-0.16	-0.12	2.86	3.1	3.15	2.64	-2.23	-18.91	-13.42
3	-4	3	0	0	0	-0.98	-0.04	-0.16	-0.12	2.87	3.1	3.15	2.67	-2.23	-18.9	-13.42
-6	0	4	0	0	0	-0.98	-0.04	-0.16	-0.12	3.1	3.1	3.15	2.68	-2.22	-18.9	-13.42
9	-5	-6	0	0	0	-0.98	-0.04	-0.16	-0.12	2.87	3.1	3.15	2.68	-2.21	-18.9	-13.43
-4	4	-1	0	0	0	-0.98	-0.04	-0.16	-0.12	2.87	3.1	3.15	2.68	-2.21	-18.89	-13.43
8	-2	8	0	0	-1	-0.98	-0.04	-0.16	-0.12	2.87	3.1	3.15	2.68	-2.21	-18.88	-13.43
11	1	12	0	0	1	-0.98	-0.04	-0.16	-0.12	3.1	3.15	3.15	2.68	-2.2	-18.88	-13.43
-24	6	-4	0	0	0	-0.98	-0.04	-0.16	-0.12	2.87	3.1	3.15	2.68	-2.21	-18.89	-13.46
2	0	-2	0	0	-1	-0.98	-0.04	-0.16	-0.12	2.87	3.1	3.15	2.69	-2.21	-18.89	-13.46
0	-3	-7	0	0	1	-0.98	-0.04	-0.16	-0.12	3.1	3.1	3.15	2.71	-2.21	-18.88	-13.46
2	1	6	0	0	0	-0.98	-0.04	-0.16	-0.12	3.09	3.09	3.14	2.71	-2.21	-18.88	-13.47
4	7	-30	0	1	0	-0.98	-0.04	-0.16	-0.12	2.87	3.09	3.14	2.66	-2.2	-18.88	-13.47
7	-1	15	0	0	0	-0.98	-0.04	-0.16	-0.12	2.86	3.09	3.14	2.64	-2.2	-18.88	-13.47
-8	-7	7	0	0	0	-0.98	-0.04	-0.16	-0.12	2.86	3.09	3.14	2.64	-2.2	-18.89	-13.47
-4	13	2	0	0	0	-0.98	-0.04	-0.16	-0.12	2.86	3.09	3.14	2.66	-2.23	-18.96	-13.49
-2	0	-10	0	-1	-1	-0.98	-0.04	-0.16	-0.12	2.86	3.09	3.14	2.68	-2.23	-18.96	-13.49
9	-1	3	0	0	1	-0.98	-0.04	-0.16	-0.12	2.87	3.09	3.15	2.7	-2.22	-18.96	-13.49
-8	-1	6	0	0	-1	-0.98	-0.04	-0.16	-0.12	2.88	3.09	3.15	2.72	-2.22	-18.95	-13.49
2	-7	-7	0	0	1	-0.98	-0.04	-0.16	-0.12	3.1	3.1	3.15	2.73	-2.22	-18.95	-13.49
7	-3	7	0	0	0	-0.98	-0.04	-0.16	-0.12	2.89	3.1	3.15	2.74	-2.21	-18.94	-13.49
1	1	7	0	0	-1	-0.98	-0.04	-0.16	-0.12	2.9	3.1	3.15	2.75	-2.2	-18.93	-13.5
-1	-13	-12	0	0	1	-0.98	-0.04	-0.16	-0.12	2.9	3.1	3.15	2.74	-2.14	-18.9	-13.51
8	2	16	1	0	0	-0.98	-0.04	-0.16	-0.12	2.9	3.1	3.15	2.73	-2.14	-18.9	-13.51
1	0	-8	-1	1	-1	-0.98	-0.04	-0.16	-0.12	2.89	3.1	3.15	2.72	-2.14	-18.9	-13.51
-6	3	1	0	0	1	-0.98	-0.04	-0.16	-0.12	2.89	3.11	3.16	2.71	-2.14	-18.9	-13.51
-9	3	-1	1	0	0	-0.98	-0.04	-0.16	-0.12	2.89	3.12	3.16	2.69	-2.14	-18.9	-13.51
-6	2	-5	0	-1	0	-0.98	-0.04	-0.16	-0.12	2.89	3.16	3.16	2.67	-2.15	-18.91	-13.51
5	-2	-4	-1	0	0	-0.98	-0.04	-0.16	-0.12	2.9	3.13	3.16	2.73	-2.15	-18.91	-13.51
9335	856	-27910	-24	-21409	-7165	0	0	0	0	2.93	3.12	3.16	2.8	-180	0	180
-9314	-867	27942	23	21410	7164	-0.98	-0.04	-0.16	-0.12	2.98	2.99	3.13	3.03	-2.02	-18.71	-13.51
-4	5	23	1	2	0	-0.98	-0.04	-0.16	-0.12	0.44	0.44	2.99	3.11	-1.98	-18.75	-13.51
-9	15	72	0	2	0	-0.98	-0.04	-0.16	-0.12	3.16	2.72	2.72	3.13	-1.95	-18.84	-13.5
-34	50	201	-3	4	-1	-0.98	-0.04	-0.16	-0.12	3.18	0	2.6	3.13	-1.87	-19.01	-13.49
-124	184	493	-18	13	-5	-0.98	-0.03	-0.17	-0.12	3.18	0	0	3.09	-1.43	-19.31	-13.52
												0
121	-74	476	-23	7	-5	-0.98	-0.02	-0.17	-0.12	0	2.25	0	3.04	-0.18	-19.86	-13.65
												0
-942	-8	74	-20	-42	-8	-0.98	-0.01	-0.17	-0.12	3.16	0	0	3.06	1.46	-19.43	-13.83
												0
1595	-3506	-2841	77	8	19	-0.98	0.16	-0.12	-0.09	3.16	0	0	3.27	19.43	-11.98	-12.77
												0
-139	137	800	1	1	0	-0.98	0.15	-0.12	-0.09	0	0	0	3.28	19.01	-11.93	-12.66
												0
-70	106	533	-5	0	-1	-0.98	0.15	-0.12	-0.09	3.17	0	0	3.28	18.66	-11.87	-12.56
												0
-49	20	19	0	0	0	-0.98	0.15	-0.12	-0.09	3.17	0	0	3.28	18.4	-11.81	-12.48
												0
66	27	-7	0	1	0	-0.98	0.14	-0.12	-0.09	3.17	0	0	3.28	18.13	-11.75	-12.38
												0
119	31	-3	-1	0	2	-0.98	0.14	-0.12	-0.09	3.17	0	0	3.26	17.88	-11.69	-12.31
												0
18	5	-132	1	1	2	-0.98	0.14	-0.12	-0.09	3.17	2.27	0	3.28	17.63	-11.66	-12.3
												0
4051	1935	2168	-30	1	153	-0.97	0.09	-0.13	-0.18	3.18	0	0	3.28	12.47	-12.62	-22.01
												0
-733	484	-34	-19	-3	40	-0.96	0.09	-0.13	-0.22	3.18	0	0	3.28	12.97	-11.84	-27.25
												0
-930	504	-190	-15	-7	23	-0.95	0.09	-0.12	-0.27	3.18	0	0	3.16	13.74	-10.81	-33.32
												0
-1464	632	-604	-8	-3	12	-0.93	0.09	-0.12	-0.33	0	0	0	3.28	14.61	-9.59	-39.9
												0
-2069	124	-827	1	6	-14	-0.91	0.1	-0.12	-0.38	3.19	0	0	3.14	15.64	-8.47	-46.43
												0
-2468	-192	-980	11	3	-41	-0.89	0.1	-0.12	-0.42	3.19	0	0	3.11	16.86	-7.67	-52.1
												0
-2297	-595	-1042	22	4	-61	-0.87	0.11	-0.13	-0.46	3.18	0	0	3.28	18.04	-7.3	-56.24
												0
16209	5664	4104	84	17	-321	-0.98	0.07	-0.14	0.08	3.16	0	0	3.28	6.8	-16.52	8.01
												0
2980	-1233	1269	-34	-23	194	-0.99	0.06	-0.12	0.1	3.18	0	0	3.28	5.4	-14.3	11.01
												0
-6481	-2909	-1539	-49	42	72	-0.99	0.06	-0.12	0.09	3.19	0	0	3.28	5.74	-14.22	9.52
												0
-1854	-1469	-154	-4	25	-4	-0.99	0.06	-0.13	0.08	3.19	0	0	3.12	6.27	-15.8	7.95
												0
3621	-274	1505	-28	-41	83	-0.99	0.07	-0.14	0.05	3.19	2.46	0	3.27	7.51	-15.96	4.96
												0
639	1416	649	-40	-62	133	-0.99	0.08	-0.12	-0.01	3.19	0	0	3.12	9.54	-13.87	-1.76
												0
-3719	1219	-1466	-14	-9	52	-0.99	0.09	-0.11	-0.08	3.2	0	0	3.11	11.92	-11.76	-11.06
												0
-16596	-2621	-5279	190	94	-692	-0.94	0.14	-0.14	-0.27	3.19	0	0	3.08	19.98	-10.97	-33.46
												0
4663	2631	1085	16	12	-46	-0.97	0.13	-0.15	-0.17	3.17	0	0	3.11	18.09	-14.04	-22.03
												0
6679	1513	1582	-3	-4	52	-0.98	0.12	-0.15	-0.07	3.17	0	0	3.28	14.99	-15.83	-10.53
												0
6953	-31	1589	-18	-14	116	-0.99	0.1	-0.14	0	3.18	0	0	3.25	11.95	-15.93	-1.4
												0
5370	1	1977	-34	-32	189	-0.99	0.09	-0.12	0.04	3.18	0	0	3.1	9.72	-14.35	3.16
												0
-4879	-2645	-1008	-65	20	121	-0.99	0.09	-0.12	0.03	0	2.43	0	3.08	9.59	-13.52	2.19
												0
-3184	-1542	-627	3	28	-12	-0.99	0.09	-0.13	0.02	3.19	0	0	3.1	10.29	-14.9	0.5
												0
-8853	-2017	-3024	56	-55	-145	-0.9	0.15	-0.11	-0.39	3.19	0	0	3.06	20.55	-4.47	-47.45
												0
-2013	-57	-524	4	19	-56	-0.91	0.15	-0.11	-0.36	0	0	0	3.16	20.57	-5.71	-44.11
												0
-2250	807	-274	21	15	-95	-0.93	0.15	-0.12	-0.31	0	0	0	3.27	20.74	-8.01	-38.55
												0
-16	1327	-155	22	12	-82	-0.95	0.14	-0.14	-0.24	3.17	0	0	3.13	20.07	-10.94	-30.4
												0
3031	1693	742	14	13	-38	-0.97	0.13	-0.15	-0.15	3.18	0	0	3.12	18.19	-13.92	-20.33
												0
6040	1131	1482	-5	-4	37	-0.98	0.12	-0.15	-0.07	3.18	0	0	3.11	15.3	-15.74	-9.98
												0
7837	335	1935	-20	-23	124	-0.99	0.1	-0.14	0	0	2.24	0	3.12	12.36	-15.56	-1.82
-10383	-5174	-3155	-30	-25	194	-0.97	0.1	-0.14	-0.18	0	0	1.16	3.11	15.21	-13.74	-23.46
88	124	525	-3	1	-7	-0.97	0.1	-0.15	-0.18	3.18	0	1.22	3.27	14.41	-14.35	-22.9
-23	127	24	9	-11	-13	-0.97	0.09	-0.15	-0.17	3.17	0	1.1	3.1	13.44	-14.85	-21.99
