# Supplementary material for: Image Generation for 2D-CNN Using Time-Series Signal Features from Foot Gesture Applied to Select Cobot Operating Mode
Source: Sensors (Basel). 2021 Aug 26;21(17):5743. doi: 10.3390/s21175743 (PMC8434500; doi:10.3390/s21175743)
Supplement: Supplementary file 1 [file sensors-21-05743-s001.zip › data_fadwa/Cigarette crush with the heel/cch56.xlsx]

## Sheet: cch56
-6	-1	7	-1	1	0	-0.98	-0.03	-0.17	-0.13	3.18	2.42	3.07	3.15	-0.98	-19.45	-14.77
-15	-2	-21	1	0	0	-0.98	-0.03	-0.17	-0.13	3.18	2.27	3.07	3.14	-0.97	-19.49	-14.77
3	-4	23	0	0	0	-0.98	-0.03	-0.17	-0.13	3.18	2.17	3.07	3.14	-0.96	-19.53	-14.77
-19	5	6	0	0	0	-0.98	-0.03	-0.17	-0.13	3.18	2.22	3.07	3.14	-0.96	-19.59	-14.76
-2	-7	-19	0	0	0	-0.98	-0.03	-0.17	-0.13	3.18	2.23	3.07	3.14	-0.95	-19.63	-14.76
-6	-5	-18	0	0	0	-0.98	-0.03	-0.17	-0.13	3.17	2.24	3.07	3.13	-0.94	-19.67	-14.76
-5	0	-11	0	-1	1	-0.98	-0.03	-0.17	-0.13	2.35	2.35	3.07	3.13	-0.94	-19.69	-14.76
1	3	9	0	-1	0	-0.98	-0.03	-0.17	-0.13	3.17	3.07	3.07	3.13	-0.94	-19.68	-14.77
-3	13	18	0	1	0	-0.98	-0.03	-0.17	-0.13	3.17	2.38	3.07	3.13	-0.99	-19.71	-14.78
3	6	2	0	0	0	-0.98	-0.03	-0.17	-0.13	3.17	2.36	3.07	3.12	-1	-19.71	-14.78
-1	-9	8	0	0	0	-0.98	-0.03	-0.17	-0.13	3.17	2.29	3.07	3.12	-1	-19.72	-14.78
-3	6	-9	0	0	-1	-0.98	-0.03	-0.17	-0.13	3.17	2.26	3.07	3.12	-1	-19.73	-14.78
2	-5	5	0	0	1	-0.98	-0.03	-0.17	-0.13	2.22	3.07	3.07	3.12	-1.01	-19.74	-14.78
-4	6	-5	0	0	-1	-0.98	-0.03	-0.17	-0.13	3.17	2.26	3.07	3.12	-1.01	-19.76	-14.77
-10	3	-11	0	0	0	-0.98	-0.03	-0.17	-0.13	3.17	2.33	3.07	3.12	-1.01	-19.78	-14.78
2	5	8	-1	-1	0	-0.98	-0.03	-0.17	-0.13	3.17	2.38	3.07	3.12	-1.01	-19.79	-14.77
0	-2	-6	0	0	0	-0.98	-0.03	-0.17	-0.13	3.17	2.39	3.08	3.12	-1.01	-19.79	-14.77
9	-11	-3	0	0	1	-0.98	-0.03	-0.17	-0.13	3.17	2.43	3.08	3.12	-1	-19.78	-14.77
2	-3	3	0	0	0	-0.98	-0.03	-0.17	-0.13	3.17	2.47	3.08	3.13	-1	-19.78	-14.77
-4	6	6	0	0	-1	-0.98	-0.03	-0.17	-0.13	2.51	2.51	3.08	3.13	-1	-19.78	-14.77
-2	9	-2	0	0	0	-0.98	-0.03	-0.17	-0.13	2.52	2.52	3.08	3.13	-1	-19.77	-14.77
2	-2	1	0	0	1	-0.98	-0.03	-0.17	-0.13	3.17	2.54	3.08	3.13	-1	-19.77	-14.77
1	-14	2	1	0	0	-0.98	-0.03	-0.17	-0.13	3.17	2.58	3.08	3.12	-1.01	-19.69	-14.77
6	10	1	0	0	0	-0.98	-0.03	-0.17	-0.13	3.17	2.59	3.08	3.12	-1.02	-19.68	-14.77
-5	-3	9	0	0	0	-0.98	-0.03	-0.17	-0.13	3.17	2.58	3.08	3.12	-1.03	-19.67	-14.77
7	9	6	0	0	0	-0.98	-0.03	-0.17	-0.13	3.17	2.59	3.08	3.12	-1.03	-19.66	-14.77
2	4	0	0	0	0	-0.98	-0.03	-0.17	-0.13	3.17	2.61	3.08	3.12	-1.04	-19.65	-14.77
3	-3	-6	0	0	0	-0.98	-0.03	-0.17	-0.13	3.16	2.62	3.08	3.12	-1.04	-19.64	-14.77
-2	-7	-7	0	0	0	-0.98	-0.03	-0.17	-0.13	2.63	2.63	3.07	3.12	-1.04	-19.64	-14.77
7	7	-4	0	0	0	-0.98	-0.03	-0.17	-0.13	3.16	2.65	3.08	3.12	-1.09	-19.58	-14.77
15	0	16	0	0	0	-0.98	-0.03	-0.17	-0.13	3.16	2.66	3.08	3.11	-1.09	-19.57	-14.77
1	-2	-8	0	0	0	-0.98	-0.03	-0.17	-0.13	3.16	2.67	3.08	3.11	-1.1	-19.58	-14.77
-3	1	0	0	0	0	-0.98	-0.03	-0.17	-0.13	2.69	2.69	3.08	3.11	-1.1	-19.56	-14.77
4	-3	3	0	0	0	-0.98	-0.03	-0.17	-0.13	3.16	2.71	3.08	3.1	-1.11	-19.56	-14.78
-5	6	-15	0	0	0	-0.98	-0.03	-0.17	-0.13	2.73	2.73	3.08	3.1	-1.12	-19.54	-14.77
8	2	9	0	0	0	-0.98	-0.03	-0.17	-0.13	3.15	2.77	3.1	3.1	-1.12	-19.54	-14.77
0	0	-3	0	0	0	-0.98	-0.03	-0.17	-0.13	2.83	3.09	3.09	3.09	-1.13	-19.53	-14.77
18	4	-4	0	0	0	-0.98	-0.03	-0.17	-0.13	3.15	2.86	3.09	3.08	-1.18	-19.41	-14.78
-14	-3	11	0	0	-1	-0.98	-0.03	-0.17	-0.13	3.15	2.86	3.1	3.07	-1.18	-19.41	-14.78
7	-3	15	0	0	1	-0.98	-0.03	-0.17	-0.13	3.14	2.87	3.1	3.07	-1.19	-19.4	-14.78
6	0	-11	0	0	0	-0.98	-0.03	-0.17	-0.13	2.88	2.88	3.1	3.07	-1.19	-19.4	-14.78
8	0	5	0	1	0	-0.98	-0.03	-0.17	-0.13	3.14	2.89	3.1	3.07	-1.19	-19.4	-14.78
-1	9	-7	0	0	0	-0.98	-0.03	-0.17	-0.13	3.14	2.9	3.1	3.07	-1.2	-19.4	-14.78
9	2	-2	0	0	0	-0.98	-0.03	-0.17	-0.13	3.14	2.92	3.11	3.06	-1.21	-19.4	-14.78
-9	-5	-1	-1	-1	0	-0.98	-0.03	-0.17	-0.13	3.14	2.94	3.12	3.05	-1.21	-19.35	-14.78
-3	-1	-3	0	0	0	-0.98	-0.03	-0.17	-0.13	3.14	2.97	3.12	3.03	-1.22	-19.33	-14.79
6	-5	11	0	-1	0	-0.98	-0.03	-0.16	-0.13	3.12	3.04	3.14	2.96	-1.22	-19.29	-14.79
2	-4	-4	0	0	0	-0.98	-0.03	-0.16	-0.13	3.08	3.08	3.15	2.78	-1.23	-19.26	-14.79
14	-7	-11	1	-1	0	-0.98	-0.03	-0.16	-0.13	3.12	3.12	3.16	2.59	-1.25	-19.2	-14.79
4	5	8	0	-1	0	-0.98	-0.03	-0.16	-0.13	2.94	3.13	3.16	2.6	-1.28	-19.13	-14.78
10	20	15	1	1	0	-0.98	-0.03	-0.16	-0.13	2.91	3.13	3.16	2.72	-1.33	-19.06	-14.78
64	43	32	-3	3	-1	-0.98	-0.03	-0.16	-0.13	2.98	3.07	3.14	3	-1.58	-18.72	-14.74
-1	0	29	0	1	0	-0.98	-0.03	-0.16	-0.13	2.81	2.81	3.09	3.09	-1.52	-18.73	-14.76
-3	5	9	1	3	0	-0.98	-0.03	-0.16	-0.13	3.15	0	2.86	3.13	-1.47	-18.82	-14.76
-23	-5	39	0	2	-1	-0.98	-0.03	-0.16	-0.13	3.18	0	2.63	3.14	-1.41	-18.96	-14.75
-34	34	84	-2	2	-1	-0.98	-0.03	-0.16	-0.13	3.18	0	0	3.13	-1.32	-19.15	-14.74
												0
-154	68	314	-10	7	-2	-0.98	-0.03	-0.17	-0.13	0	2.19	0	3.11	-1.02	-19.42	-14.75
												0
-283	332	595	-24	14	-5	-0.98	-0.02	-0.17	-0.13	3.18	0	0	3.08	-0.13	-19.92	-14.82
												0
-26343	12452	-33102	15	-12563	14182	0	0	0	0	3.18	0	0	3.06	180	0	180
27149	-16162	30731	16	12528	-14182	-0.97	0.16	-0.13	-0.1	3.18	0	1.84	3.1	20.05	-12.97	-13.67
-141	23	439	4	-2	-1	-0.97	0.16	-0.13	-0.09	0	0	1.82	3.1	20.09	-12.8	-13.39
85	-5	201	3	1	0	-0.97	0.16	-0.13	-0.09	3.19	0	1.78	3.1	20.04	-12.6	-13.08
104	-24	38	4	3	2	-0.98	0.16	-0.13	-0.09	0	0	1.33	3.11	19.91	-12.47	-12.77
274	77	285	-1	3	3	-0.98	0.16	-0.12	-0.09	3.19	0	0	3.12	19.74	-12.41	-12.52
												0
90	-2	-57	-2	1	6	-0.98	0.16	-0.12	-0.09	0	1.24	0	3.13	19.64	-12.39	-12.43
												0
-101	-21	-112	5	1	4	-0.98	0.16	-0.12	-0.09	3.19	0	0	3.15	19.51	-12.42	-12.49
												0
4492	2420	2484	-55	-55	213	-0.96	0.14	-0.12	-0.22	3.2	0	0	3.14	19.22	-9.69	-27.65
												0
-2606	457	-601	-7	-2	28	-0.94	0.14	-0.11	-0.28	3.19	0	0	3.14	19.38	-7.6	-34.46
												0
-3925	-146	-1690	6	20	-30	-0.92	0.14	-0.11	-0.34	3.2	2.38	0	3.14	19.9	-6.21	-41.13
												0
-2914	-425	-1067	18	18	-61	-0.91	0.15	-0.12	-0.38	3.2	0	0	3.15	20.69	-5.64	-46.39
												0
-1655	-621	-691	21	14	-66	-0.89	0.15	-0.12	-0.4	3.2	0	0	3.13	21.45	-5.64	-49.79
												0
-440	-293	13	21	9	-67	-0.89	0.15	-0.13	-0.41	3.19	0	0	3.12	22.11	-6.28	-51.3
												0
2486	-204	870	16	-12	-33	-0.89	0.15	-0.14	-0.41	3.18	0	0	3.12	21.91	-6.94	-51.21
												0
1245	-85	482	-3	-6	-1	-0.89	0.14	-0.14	-0.41	3.18	0	0	3.26	21.27	-7.3	-50.82
												0
7601	1163	2782	-73	59	86	-0.98	0.08	-0.15	0.09	3.19	0	0	3.26	7.53	-17.39	9.17
												0
1211	118	404	-18	-32	56	-0.98	0.09	-0.15	0.06	3.2	0	0	3.27	9.08	-17.76	5.78
												0
2147	804	645	-18	-58	100	-0.99	0.1	-0.14	0.01	3.2	0	0	3.13	11.04	-16.07	0.06
												0
-1738	1427	-261	-25	-22	79	-0.98	0.11	-0.12	-0.06	3.2	0	0	3.23	13.2	-13.47	-8.45
												0
-2342	961	-440	-10	1	28	-0.98	0.12	-0.11	-0.14	3.2	0	0	3.13	15.32	-10.87	-18.2
												0
-2307	617	-921	-2	4	9	-0.96	0.13	-0.1	-0.23	3.2	0	0	3.11	17.16	-8.14	-28.29
												0
-3649	-52	-1415	9	11	-27	-0.93	0.14	-0.1	-0.31	3.19	0	0	3.18	18.84	-5.77	-38.04
												0
4514	2027	435	204	101	-679	-0.98	0.12	-0.15	-0.03	3.18	0	0	3.12	14.18	-17.15	-5.26
												0
5302	-853	1066	-17	-22	115	-0.98	0.1	-0.14	0.05	3.18	0	0	3.28	11.06	-16.89	3.87
												0
4896	-742	1293	-25	-23	150	-0.98	0.09	-0.13	0.09	3.19	0	0	3.28	8.88	-15.32	9.09
												0
-2835	-1846	246	-60	0	145	-0.99	0.08	-0.11	0.09	3.19	0	0	3.28	8.21	-13.74	9.17
												0
-4687	-1871	-1254	-12	46	-2	-0.99	0.08	-0.12	0.08	3.19	0	0	3.1	8.65	-14.93	7.65
												0
516	-457	409	-22	-5	35	-0.99	0.09	-0.13	0.06	3.19	0	0	3.28	9.4	-15.99	5.74
												0
2614	172	778	-17	-56	88	-0.99	0.1	-0.13	0.03	3.19	0	0	3.09	10.83	-15.49	1.8
												0
-307	1529	440	-34	-46	106	-0.99	0.1	-0.12	-0.03	3.19	0	0	3.19	12.6	-13.17	-5.24
												0
-19048	-1751	-5905	166	91	-583	-0.95	0.15	-0.15	-0.25	3.19	1.56	0	3.07	21.3	-11.63	-31.48
												0
2344	2143	530	22	18	-81	-0.96	0.14	-0.16	-0.16	3.17	0	0	3.09	19.71	-14.93	-21.31
												0
5172	1771	1342	0	7	1	-0.98	0.13	-0.16	-0.06	3.17	0	0	3.18	16.78	-17.43	-9.79
												0
6518	192	1537	-12	-8	71	-0.98	0.12	-0.16	0.03	3.18	0	3.28	3.18	13.53	-18.4	0.89
5935	-634	1024	-22	-26	119	-0.98	0.11	-0.15	0.09	3.18	0	2.1	3.28	11.01	-17.79	8.7
4100	-371	1767	-29	-33	167	-0.98	0.1	-0.13	0.12	3.19	0	2.04	3.28	9.47	-15.73	12.14
-5549	-2031	-1383	-55	19	79	-0.98	0.1	-0.12	0.11	3.19	0	1.35	3.28	9.63	-15.06	11.16
-7603	-2513	-2939	75	-15	-55	-0.98	0.1	-0.14	-0.13	3.19	0	3.28	3.28	13.4	-14.32	-16.36
429	141	31	-10	5	13	-0.98	0.09	-0.14	-0.12	3.19	0	0.93	3.28	12.21	-14.59	-16.12
