# Supplementary material for: Image Generation for 2D-CNN Using Time-Series Signal Features from Foot Gesture Applied to Select Cobot Operating Mode
Source: Sensors (Basel). 2021 Aug 26;21(17):5743. doi: 10.3390/s21175743 (PMC8434500; doi:10.3390/s21175743)
Supplement: Supplementary file 1 [file sensors-21-05743-s001.zip › data_fadwa/Cigarette crush with the heel/cch57.xlsx]

## Sheet: cch57
2	-5	4	-1	0	0	-0.98	-0.03	-0.17	-0.14	2.4	2.4	3.01	3.28	-0.53	-19.58	-16.46
5	1	22	1	0	0	-0.98	-0.03	-0.17	-0.14	3.17	2.41	3.02	3.28	-0.53	-19.59	-16.46
-4	-1	-2	0	0	0	-0.98	-0.03	-0.17	-0.14	2.42	2.42	3.02	3.28	-0.53	-19.6	-16.46
2	0	-22	0	0	1	-0.98	-0.03	-0.17	-0.14	3.17	2.43	3.28	3.28	-0.53	-19.61	-16.46
-4	2	0	0	0	-1	-0.98	-0.03	-0.17	-0.14	2.43	3.02	3.02	3.28	-0.53	-19.62	-16.45
4	2	8	0	0	0	-0.98	-0.03	-0.17	-0.14	3.17	2.43	3.03	3.28	-0.53	-19.63	-16.45
2	-2	-12	0	0	1	-0.98	-0.03	-0.17	-0.14	3.17	2.43	3.03	3.28	-0.53	-19.65	-16.45
-11	2	-3	-1	0	-1	-0.98	-0.03	-0.17	-0.14	3.17	2.39	3.03	3.28	-0.53	-19.66	-16.45
4	-5	3	1	0	1	-0.98	-0.03	-0.17	-0.14	2.36	2.36	3.04	3.28	-0.53	-19.66	-16.45
2	1	12	-1	0	-1	-0.98	-0.03	-0.17	-0.14	3.17	2.35	3.04	3.28	-0.52	-19.67	-16.45
-6	5	-4	0	0	0	-0.98	-0.03	-0.17	-0.14	3.17	2.36	3.04	3.28	-0.52	-19.68	-16.45
-3	0	-3	0	0	0	-0.98	-0.03	-0.17	-0.14	3.17	2.37	3.04	3.28	-0.51	-19.69	-16.45
-4	-7	1	0	0	0	-0.98	-0.03	-0.17	-0.14	3.17	3.05	3.05	3.28	-0.51	-19.7	-16.44
-16	3	-1	0	0	1	-0.97	-0.03	-0.17	-0.14	3.17	2.28	3.05	3.16	-0.48	-19.78	-16.45
5	-2	1	0	0	-1	-0.97	-0.03	-0.17	-0.14	3.16	2.25	3.05	3.28	-0.47	-19.8	-16.45
5	5	-4	0	0	0	-0.97	-0.03	-0.17	-0.14	3.16	2.15	3.05	3.28	-0.46	-19.82	-16.45
-18	6	-1	1	0	1	-0.97	-0.03	-0.17	-0.14	2.11	2.11	3.05	3.28	-0.46	-19.83	-16.45
-2	2	1	0	0	0	-0.97	-0.03	-0.17	-0.14	3.16	2.09	3.04	3.28	-0.46	-19.85	-16.45
3	6	5	0	0	0	-0.97	-0.03	-0.17	-0.14	3.15	2.09	3.28	3.28	-0.46	-19.87	-16.46
-3	-5	-12	0	0	-1	-0.97	-0.03	-0.17	-0.14	3.15	2.1	3.04	3.28	-0.46	-19.89	-16.45
-5	2	-6	-1	0	0	-0.97	-0.03	-0.17	-0.14	3.15	2.07	3.04	3.28	-0.49	-19.95	-16.47
9	1	-15	0	0	0	-0.97	-0.03	-0.17	-0.14	3.15	2	3.04	3.15	-0.48	-19.96	-16.47
-13	-1	1	0	0	0	-0.97	-0.03	-0.17	-0.14	3.15	1.89	3.04	3.28	-0.47	-19.98	-16.46
4	-2	-2	0	0	0	-0.97	-0.03	-0.17	-0.14	3.15	1.91	3.04	3.28	-0.46	-20	-16.46
-7	-4	15	0	0	0	-0.97	-0.03	-0.17	-0.14	3.15	3.04	3.04	3.28	-0.45	-20.02	-16.47
-5	-2	-7	0	0	0	-0.97	-0.03	-0.17	-0.14	3.15	3.04	3.04	3.28	-0.44	-20.04	-16.46
-4	1	8	0	0	0	-0.97	-0.03	-0.17	-0.14	3.15	1.95	3.04	3.28	-0.44	-20.04	-16.46
-15746	-26296	14206	-25	-21050	-10865	0	0	0	0	3.15	1.89	3.04	3.28	-180	0	180
15742	26291	-14210	25	21049	10866	-0.97	-0.03	-0.17	-0.14	1.9	1.9	3.28	3.28	-0.42	-20.04	-16.47
-2	-2	1	1	0	-1	-0.97	-0.03	-0.17	-0.14	3.15	1.94	3.04	3.28	-0.41	-20.05	-16.47
7	9	1	-1	0	0	-0.97	-0.03	-0.17	-0.14	1.94	1.94	3.04	3.28	-0.41	-20.05	-16.46
-4	-5	7	0	0	1	-0.97	-0.03	-0.17	-0.14	3.15	1.96	3.28	3.28	-0.41	-20.04	-16.47
-5	4	4	1	0	-1	-0.97	-0.03	-0.17	-0.14	2.29	3.07	3.07	3.28	-0.41	-20.04	-16.47
3	-4	-4	-1	0	1	-0.97	-0.03	-0.17	-0.14	3.15	2.65	3.09	3.28	-0.42	-20.03	-16.46
7	8	-8	1	0	-1	-0.97	-0.03	-0.17	-0.14	3.14	2.85	3.11	3.28	-0.42	-20.03	-16.46
101	30	48	0	-2	1	-0.98	-0.03	-0.16	-0.14	3.13	2.98	3.13	3.28	-0.87	-19.27	-16.43
3	0	5	0	1	0	-0.98	-0.03	-0.16	-0.14	3.01	3.01	3.13	3.28	-0.9	-19.23	-16.43
2	-1	-4	0	0	0	-0.98	-0.03	-0.16	-0.14	3.09	3.02	3.14	3.28	-0.93	-19.2	-16.42
10	-6	-12	0	0	0	-0.98	-0.03	-0.16	-0.14	3.08	3.03	3.14	3.28	-0.95	-19.18	-16.41
14	7	5	0	1	0	-0.98	-0.03	-0.16	-0.14	3.08	3.03	3.14	3.28	-0.97	-19.15	-16.41
2	-6	-4	0	0	0	-0.98	-0.03	-0.16	-0.14	3.08	3.14	3.14	3.28	-0.98	-19.14	-16.41
3	2	-11	0	0	0	-0.98	-0.03	-0.16	-0.14	3.07	3.04	3.14	3.28	-1	-19.13	-16.41
25	16	14	0	0	0	-0.98	-0.03	-0.16	-0.14	3.07	3.06	3.14	3.28	-1.09	-18.92	-16.41
5	8	-3	0	0	0	-0.98	-0.03	-0.16	-0.14	3.06	3.06	3.14	3.28	-1.1	-18.9	-16.41
9	-15	4	0	0	0	-0.98	-0.03	-0.16	-0.14	3.07	3.07	3.14	3.28	-1.11	-18.89	-16.41
2	3	2	0	0	0	-0.98	-0.03	-0.16	-0.14	3.04	3.07	3.14	3.28	-1.12	-18.87	-16.41
7	6	8	0	0	0	-0.98	-0.03	-0.16	-0.14	3.03	3.07	3.14	3.28	-1.12	-18.86	-16.41
-6	-6	7	0	0	0	-0.98	-0.03	-0.16	-0.14	3.02	3.07	3.14	3.28	-1.14	-18.85	-16.41
1	5	-6	0	0	0	-0.98	-0.03	-0.16	-0.14	3.01	3.14	3.28	3.28	-1.15	-18.85	-16.41
6	16	3	0	0	0	-0.98	-0.03	-0.16	-0.14	2.99	3.1	3.15	3.28	-1.27	-18.8	-16.39
4	6	-2	0	0	0	-0.98	-0.03	-0.16	-0.14	2.96	3.1	3.15	3.28	-1.29	-18.78	-16.39
4	1	-7	0	-1	0	-0.98	-0.03	-0.16	-0.14	2.96	3.1	3.14	3.28	-1.3	-18.76	-16.4
7	3	4	-1	0	-1	-0.98	-0.03	-0.16	-0.14	3.05	3.11	3.11	3.28	-1.3	-18.73	-16.39
1	-9	0	0	0	1	-0.98	-0.03	-0.16	-0.14	3.11	2.35	2.96	3.28	-1.32	-18.69	-16.39
11	1	1	0	0	0	-0.98	-0.03	-0.16	-0.14	3.16	0	2.49	3.28	-1.32	-18.65	-16.39
0	8	14	-1	0	0	-0.98	-0.03	-0.16	-0.14	3.18	0	2.1	3.28	-1.31	-18.59	-16.4
246	-1044	106	-68	-5	-28	-0.98	0.06	-0.13	-0.11	0	0	1.58	3.28	8.94	-14.51	-14.42
123	-345	-215	-2	2	4	-0.98	0.08	-0.13	-0.11	3.17	0	1.44	3.28	10.93	-13.94	-14.2
28	-317	263	-17	-6	2	-0.98	0.1	-0.13	-0.11	3.16	1.44	1.44	3.28	13.01	-13.15	-14.06
-36	-347	-283	21	5	0	-0.98	0.12	-0.12	-0.11	3.16	0	3.28	3.28	14.98	-12.44	-13.92
258	-303	-247	8	5	4	-0.98	0.13	-0.12	-0.1	3.17	1.34	0	3.28	16.7	-11.94	-13.73
												0
272	-401	-481	10	3	6	-0.98	0.14	-0.12	-0.1	3.18	0	0	3.28	18.23	-11.55	-13.62
												0
30	-307	-344	8	2	5	-0.98	0.16	-0.12	-0.1	3.18	0	0	3.28	19.54	-11.32	-13.63
												0
-279	-453	584	51	-6	13	-0.98	0.17	-0.11	-0.09	3.18	0	0	3.28	21.01	-10.41	-12.7
												0
29	63	150	1	1	3	-0.98	0.17	-0.11	-0.09	0	0	0	3.28	20.71	-10.43	-12.87
												0
-98	20	-38	-1	-1	1	-0.98	0.17	-0.11	-0.1	3.18	0	0	3.28	20.46	-10.45	-13.11
												0
241	42	-140	3	1	1	-0.98	0.16	-0.11	-0.1	3.19	0.33	0	3.28	20.15	-10.49	-13.33
												0
1086	153	262	-3	7	16	-0.98	0.16	-0.11	-0.1	3.19	0	0	3.28	19.79	-10.45	-13.77
												0
825	162	490	-12	9	28	-0.97	0.16	-0.11	-0.11	3.19	0.26	0	3.27	19.7	-10.51	-14.9
												0
738	250	1172	-17	-8	32	-0.97	0.16	-0.11	-0.13	3.19	0	0	3.27	19.93	-10.42	-16.94
												0
-12785	3733	-25729	8211	-15879	15273	-0.97	0.16	-0.11	-0.16	3.19	0	0	3.28	20.26	-9.55	-20.05
												0
4065	-3283	23385	-8152	15865	-15475	-0.9	0.15	-0.1	-0.4	3.19	0	0	3.28	20.2	-3.79	-49.25
												0
-3939	244	-1045	1	32	-111	-0.91	0.15	-0.11	-0.37	3.18	0.35	0	3.28	20.54	-5.64	-44.63
												0
-2129	1900	-702	40	26	-157	-0.94	0.15	-0.13	-0.29	3.16	0	0	3.28	20.77	-9.03	-35.91
												0
3732	3108	1014	24	12	-71	-0.96	0.14	-0.14	-0.18	3.16	0	0	3.28	18.97	-12.87	-23.79
												0
6232	1846	1605	0	0	33	-0.98	0.12	-0.14	-0.08	3.18	0	0	3.28	15.53	-15.41	-10.93
												0
5294	-27	1397	-15	-9	85	-0.98	0.1	-0.14	0.02	3.18	0	0	3.28	11.96	-16.47	0.33
												0
4940	-496	1021	-25	-20	114	-0.98	0.09	-0.13	0.09	3.17	0	0	3.18	9.04	-16.13	8.71
												0
-16670	-5194	-5001	-7	-75	125	-0.84	0.17	-0.08	-0.52	3.18	0	0	3.08	22	2.14	-62.92
												0
1601	-743	1416	-19	5	-14	-0.85	0.16	-0.08	-0.5	3.19	0	0	3.07	20.57	1.42	-60.18
												0
-2849	-427	-778	1	46	-90	-0.87	0.16	-0.08	-0.46	3.17	1.38	0	3.07	20.82	0.15	-55.93
												0
-1473	1337	-177	26	47	-127	-0.9	0.16	-0.1	-0.4	3.16	0	0	3.11	21.81	-2.78	-48.45
												0
2705	2469	1223	14	11	-66	-0.93	0.16	-0.11	-0.31	3.17	0	0	3.28	21.63	-6.51	-38.28
												0
3266	1363	844	1	-10	-3	-0.96	0.15	-0.12	-0.22	3.18	0	0	3.28	20.14	-9.76	-27.23
												0
3279	306	287	0	1	19	-0.97	0.14	-0.13	-0.12	3.18	0	0	3.18	17.91	-12.24	-16.2
												0
-9339	-2830	-3820	-113	-62	496	-0.85	0.18	-0.06	-0.5	3.18	0	0	3.28	21.95	4.11	-60.07
												0
-505	-1763	-614	57	10	-148	-0.84	0.19	-0.08	-0.5	3.18	2.12	0	3.06	23.62	3.29	-60.95
												0
3328	-838	1594	28	-42	-51	-0.85	0.18	-0.08	-0.49	3.19	0	0	3.07	22.94	2.24	-59.24
												0
1943	-273	1035	-5	14	-24	-0.86	0.17	-0.08	-0.47	3.17	1.62	0	3.09	21.79	1.32	-56.74
												0
-1343	-150	-173	-1	34	-59	-0.88	0.17	-0.08	-0.44	3.16	0	0	3.27	21.64	-0.11	-53.04
												0
-1745	895	-62	20	41	-108	-0.9	0.17	-0.1	-0.39	3.17	0	0	3.11	22.36	-2.89	-46.91
												0
904	1938	638	14	7	-78	-0.93	0.16	-0.12	-0.31	3.18	0	0	3.12	22.23	-6.49	-38.18
												0
6495	-3129	-130	-63	-53	385	-0.97	0.12	-0.13	-0.15	0	0.54	0	3.11	16.27	-12.56	-18.87
												0
-675	-36	-454	20	9	-17	-0.97	0.12	-0.14	-0.15	3.18	0	0	3.12	15.84	-13.43	-19.58
												0
904	176	290	26	-5	-16	-0.97	0.1	-0.14	-0.15	3.18	0	0	3.11	14.62	-14.52	-19.44
												0
403	375	918	8	-2	3	-0.97	0.09	-0.15	-0.15	3.17	0	0	3.1	12.84	-15.4	-19.1
												0
-317	498	876	-13	-9	-10	-0.97	0.07	-0.15	-0.15	3.17	0.56	0	3.11	11.19	-16.23	-18.65
												0
161	200	217	-10	-6	-8	-0.98	0.06	-0.16	-0.14	3.16	0	0	3.1	9.72	-16.73	-17.95
												0
												0
