# Supplementary material for: Image Generation for 2D-CNN Using Time-Series Signal Features from Foot Gesture Applied to Select Cobot Operating Mode
Source: Sensors (Basel). 2021 Aug 26;21(17):5743. doi: 10.3390/s21175743 (PMC8434500; doi:10.3390/s21175743)
Supplement: Supplementary file 1 [file sensors-21-05743-s001.zip › data_fadwa/Cigarette crush with the heel/cch58.xlsx]

## Sheet: cch58
5	-4	4	0	0	0	-0.98	-0.03	-0.17	-0.14	3.13	2.66	3.02	3.07	-1.16	-19.38	-15.72
4	6	-19	-1	0	0	-0.98	-0.03	-0.17	-0.14	3.13	2.64	3.07	3.13	-1.16	-19.37	-15.72
-7	7	4	0	0	0	-0.98	-0.03	-0.17	-0.14	3.13	2.59	3.02	3.06	-1.15	-19.37	-15.72
-9	-10	-7	0	1	-1	-0.98	-0.03	-0.17	-0.14	3.12	2.51	3.01	3.06	-1.1	-19.58	-15.72
-6	9	-13	0	0	0	-0.98	-0.03	-0.17	-0.14	3.13	2.47	3.01	3.07	-1.1	-19.59	-15.72
-4	1	1	0	0	1	-0.98	-0.03	-0.17	-0.14	3.13	3.01	3.06	3.06	-1.09	-19.61	-15.72
-6	-5	4	0	0	-1	-0.98	-0.03	-0.17	-0.14	3.12	2.55	3.02	3.05	-1.08	-19.63	-15.72
1	0	10	0	0	1	-0.98	-0.03	-0.17	-0.14	3.12	2.61	3.03	3.1	-1.07	-19.64	-15.72
1	-3	2	1	0	0	-0.98	-0.03	-0.17	-0.14	3.1	2.74	3.05	2.99	-1.07	-19.64	-15.73
1	7	-8	0	-1	0	-0.98	-0.03	-0.17	-0.14	3.08	2.87	3.07	2.93	-1.08	-19.64	-15.73
50	33	24	0	0	0	-0.98	-0.03	-0.17	-0.14	3.05	2.95	3.08	2.79	-1.34	-19.44	-15.73
-6	-3	-6	0	0	0	-0.98	-0.03	-0.17	-0.14	3	2.98	3.09	2.68	-1.37	-19.43	-15.73
-9	6	-3	0	0	0	-0.98	-0.03	-0.17	-0.14	2.95	3	3.1	2.6	-1.39	-19.43	-15.73
-2	4	0	0	0	0	-0.98	-0.04	-0.17	-0.14	2.89	3.02	2.53	2.53	-1.42	-19.41	-15.72
12	1	-1	0	0	0	-0.98	-0.04	-0.17	-0.14	2.86	3.02	3.1	2.59	-1.45	-19.42	-15.72
9	7	4	0	0	0	-0.98	-0.04	-0.17	-0.14	2.85	3.02	3.1	2.63	-1.48	-19.42	-15.71
-2	7	-4	0	0	0	-0.98	-0.04	-0.17	-0.14	2.86	3.01	3.1	2.65	-1.51	-19.43	-15.71
5	3	12	-1	1	0	-0.98	-0.04	-0.17	-0.14	2.86	3.1	3.1	2.66	-1.56	-19.44	-15.74
-4	0	-2	0	0	0	-0.98	-0.04	-0.17	-0.14	2.87	3.01	3.1	2.69	-1.55	-19.44	-15.74
6	11	-3	0	0	0	-0.98	-0.04	-0.17	-0.14	2.88	3.1	3.1	2.71	-1.55	-19.45	-15.74
3	-12	-10	0	0	0	-0.98	-0.04	-0.17	-0.14	2.89	3.01	3.1	2.74	-1.55	-19.45	-15.75
-9	0	-5	0	0	0	-0.98	-0.04	-0.17	-0.14	2.91	3.01	2.77	2.93	-1.54	-19.45	-15.75
5	-7	0	0	-1	0	-0.98	-0.04	-0.17	-0.14	2.93	3	3.11	2.8	-1.53	-19.45	-15.75
2	6	16	0	0	-1	-0.98	-0.04	-0.17	-0.14	2.94	3	3.11	2.83	-1.52	-19.44	-15.76
-17322	-17973	-22195	24	-27	13137	-0.98	-1.77	0	0	2.95	2.99	3.11	2.84	-75.28	-0.02	0
17325	17967	22187	-24	28	-13137	-0.98	-0.04	-0.17	-0.14	2.96	3.1	2.86	2.86	-1.4	-19.42	-15.8
-3	0	8	0	0	1	-0.98	-0.04	-0.17	-0.14	2.98	2.99	3.1	2.86	-1.4	-19.42	-15.8
-3	-8	-9	0	0	-1	-0.98	-0.04	-0.17	-0.14	2.99	2.98	3.1	2.86	-1.39	-19.41	-15.79
3	-11	-2	0	0	0	-0.98	-0.03	-0.17	-0.14	2.99	2.98	3.1	2.87	-1.38	-19.42	-15.79
-3	-1	6	0	0	0	-0.98	-0.03	-0.17	-0.14	2.99	3.1	3.1	2.99	-1.38	-19.43	-15.79
1	12	2	1	0	0	-0.98	-0.03	-0.17	-0.14	2.99	2.96	3.1	2.87	-1.38	-19.45	-15.78
3	-2	-1	0	0	0	-0.98	-0.03	-0.17	-0.14	2.99	2.96	3.09	2.87	-1.38	-19.47	-15.77
-16	7	1	-1	-1	1	-0.98	-0.04	-0.17	-0.14	2.99	2.96	3.09	2.88	-1.38	-19.51	-15.77
-7	-7	-3	0	0	-1	-0.98	-0.04	-0.17	-0.14	3	2.96	2.88	2.88	-1.39	-19.5	-15.77
8	1	2	0	0	1	-0.98	-0.03	-0.17	-0.14	3	2.95	3.09	2.89	-1.38	-19.5	-15.77
0	0	12	0	0	0	-0.98	-0.03	-0.17	-0.14	3.02	2.95	3.09	2.9	-1.38	-19.5	-15.77
-3	-3	3	0	0	0	-0.98	-0.03	-0.17	-0.14	3.02	2.94	3.09	2.92	-1.37	-19.49	-15.78
5	0	5	0	1	-1	-0.98	-0.03	-0.17	-0.14	3.02	2.94	3.09	3.03	-1.36	-19.49	-15.78
0	-7	-3	0	0	0	-0.98	-0.03	-0.17	-0.14	3.03	2.94	3.09	2.93	-1.36	-19.49	-15.78
-4	1	-12	1	0	1	-0.98	-0.03	-0.17	-0.14	3.03	2.93	3.09	2.94	-1.3	-19.46	-15.8
7	-4	8	-1	0	0	-0.98	-0.03	-0.17	-0.14	3.03	2.93	3.09	2.94	-1.3	-19.46	-15.81
1	1	-3	0	0	0	-0.98	-0.03	-0.17	-0.14	3.03	2.93	2.94	2.94	-1.3	-19.46	-15.81
8	-3	-7	0	0	-1	-0.98	-0.03	-0.17	-0.14	3.03	2.93	3.09	2.94	-1.3	-19.46	-15.81
-5	9	-4	1	0	0	-0.98	-0.03	-0.17	-0.14	3.03	2.93	3.09	2.94	-1.3	-19.47	-15.81
-9	3	-2	0	0	1	-0.98	-0.03	-0.17	-0.14	3.03	2.93	3.09	2.94	-1.3	-19.47	-15.81
5	-3	7	0	0	0	-0.98	-0.03	-0.17	-0.14	3.03	2.93	3.09	2.94	-1.3	-19.47	-15.81
-16328	-8499	-23239	-28	-24382	8944	0	0	0	0	3.03	2.93	3.09	2.94	-180	0	180
16337	8498	23248	27	24382	-8944	-0.98	-0.03	-0.17	-0.14	3.03	2.94	3.09	2.94	-1.3	-19.47	-15.82
2	-10	-2	1	0	-1	-0.98	-0.03	-0.17	-0.14	3.03	2.94	3.09	2.94	-1.29	-19.47	-15.82
3	2	3	0	0	0	-0.98	-0.03	-0.17	-0.14	3.03	2.94	3.09	3.03	-1.29	-19.47	-15.82
0	6	-14	-1	0	0	-0.98	-0.03	-0.17	-0.14	3.03	2.94	3.09	2.94	-1.3	-19.46	-15.82
-7	5	-1	0	0	0	-0.98	-0.03	-0.17	-0.14	3.03	2.94	3.09	2.94	-1.3	-19.47	-15.82
2	-2	2	0	0	1	-0.98	-0.03	-0.17	-0.14	3.02	2.94	2.91	2.91	-1.29	-19.47	-15.82
-3	-6	3	0	0	0	-0.98	-0.03	-0.17	-0.14	3	3.01	3.11	2.76	-1.29	-19.47	-15.82
23	-9	39	2	-2	0	-0.98	-0.04	-0.16	-0.14	2.91	3.08	3.13	2.21	-1.47	-19.37	-15.79
-15	33	-13	0	0	0	-0.98	-0.04	-0.16	-0.14	2.62	3.11	3.14	2.08	-1.53	-19.33	-15.78
32	22	-22	0	0	0	-0.98	-0.04	-0.16	-0.14	2.55	3.12	3.14	1.93	-1.58	-19.3	-15.77
1	1	-4	-1	0	-1	-0.98	-0.04	-0.16	-0.14	2.53	3.11	3.13	2.74	-1.63	-19.27	-15.75
-5	2	3	0	0	1	-0.98	-0.04	-0.16	-0.14	2.74	3	3.08	2.9	-1.67	-19.24	-15.74
9	5	7	0	1	0	-0.98	-0.04	-0.16	-0.14	3.04	0	2.8	3.08	-1.7	-19.22	-15.73
1	6	4	0	0	-1	-0.98	-0.04	-0.16	-0.14	3.14	0	2.42	3.11	-1.73	-19.2	-15.73
-281	-768	330	-73	-17	-22	-0.98	0.05	-0.16	-0.13	3.16	0	3.1	3.16	7.8	-17.03	-16.1
224	-400	-244	8	4	2	-0.98	0.06	-0.15	-0.13	3.16	0	1.9	3.09	9.58	-16.09	-16.01
218	-373	-397	5	0	4	-0.98	0.08	-0.14	-0.12	3.16	0	2.03	3.08	11.21	-15.22	-15.94
-34	-317	-191	8	1	2	-0.98	0.09	-0.14	-0.12	3.16	0	1.95	3.06	12.65	-14.47	-15.88
-5	-261	-39	6	0	-1	-0.98	0.1	-0.13	-0.12	0	0	1.88	3.05	13.9	-13.78	-15.76
142	-194	96	5	1	1	-0.98	0.11	-0.13	-0.12	3.16	0	1.75	3.06	15.01	-13.14	-15.59
102	-179	4	3	3	1	-0.98	0.12	-0.13	-0.12	3.16	0	1.6	3.05	16.01	-12.55	-15.42
239	-826	-33	46	8	15	-0.98	0.16	-0.11	-0.11	3.16	0	1.45	3.07	19.54	-10.28	-14.39
31	45	131	0	0	1	-0.98	0.15	-0.11	-0.11	3.16	0	1.59	3.16	19.28	-10.32	-14.39
13	50	125	-1	0	1	-0.98	0.15	-0.11	-0.11	3.16	0	1.76	3.08	19.06	-10.35	-14.45
-1	12	-112	1	0	2	-0.98	0.15	-0.11	-0.11	3.17	0	1.95	3.1	18.85	-10.38	-14.55
-169	8	-90	3	0	0	-0.98	0.15	-0.11	-0.11	3.17	0	2.21	3.12	18.6	-10.44	-14.66
94	76	155	1	-1	-1	-0.98	0.15	-0.11	-0.11	3.18	0	2.23	3.11	18.26	-10.49	-14.71
85	84	131	-4	2	2	-0.98	0.14	-0.11	-0.11	3.18	0	2.29	3.08	17.95	-10.53	-14.79
-10674	1628	-2974	-4	9	27	-0.83	0.18	-0.09	-0.52	3.18	0	2.07	3.09	23.11	2.18	-64.25
3472	-682	1262	31	-23	-65	-0.83	0.18	-0.1	-0.52	3.19	0	1.95	3.09	23.34	1.26	-63.91
2511	-240	964	-5	-11	-5	-0.84	0.17	-0.1	-0.51	3.19	0	1.49	3.17	22.45	0.68	-62.95
-23	-157	65	4	6	-26	-0.84	0.16	-0.1	-0.5	3.17	0	1.54	3.08	21.8	0.02	-61.6
-2025	-3	-235	0	13	-53	-0.86	0.16	-0.1	-0.48	3.16	0	1.96	3.12	21.6	-0.97	-59.11
-4008	357	-1544	16	31	-141	-0.88	0.16	-0.11	-0.44	3.17	0	2.04	3.28	22.49	-2.87	-53.99
-1547	2388	-388	43	31	-164	-0.91	0.16	-0.13	-0.36	3.18	0	2.26	3.28	22.99	-6.57	-44.26
3894	3361	1158	20	24	-62	-0.95	0.15	-0.14	-0.25	0	0	2.27	3.27	21.61	-11.07	-31.44
-530	-657	-880	-187	-114	736	-0.85	0.17	-0.06	-0.5	3.17	0	2.29	3.2	20.67	4.49	-59.8
-2923	-1984	-2023	47	28	-152	-0.82	0.19	-0.07	-0.53	3.18	0	2.07	3.07	22.31	4.97	-64.6
527	-2027	308	67	-9	-149	-0.82	0.19	-0.08	-0.53	3.18	0	1.77	3.04	23.51	4.11	-64.87
5289	-815	2524	7	-24	-25	-0.83	0.18	-0.08	-0.52	3.16	0	1.17	3.03	22.15	3.22	-63.03
803	-526	748	-13	14	-12	-0.84	0.17	-0.07	-0.5	3.13	0	1.61	3.1	21.02	2.6	-61.01
-3195	-268	-833	2	36	-75	-0.86	0.17	-0.08	-0.48	3.15	0	2.07	3.12	21.3	1.42	-57.69
-2918	944	-186	26	35	-132	-0.89	0.17	-0.09	-0.42	3.17	0	2.12	3.1	22.46	-1.26	-51.3
11287	5606	3265	-175	-121	649	-0.92	0.15	-0.05	-0.35	3.17	0	2.12	3.02	18.49	1.13	-40.93
-5212	-1144	-1818	24	14	-56	-0.89	0.16	-0.04	-0.42	3.17	0	1.88	3.03	19.36	3.46	-50.4
-4734	-1867	-2415	38	33	-118	-0.86	0.18	-0.05	-0.48	3.18	0	1.85	3.05	20.71	4.57	-57.26
-2391	-1772	-1404	50	41	-161	-0.85	0.19	-0.07	-0.5	3.18	0	1.21	3.02	22.45	4.3	-59.92
3548	-1267	1409	54	-37	-93	-0.85	0.18	-0.07	-0.49	3.15	0	1.26	3.05	22.63	3.1	-58.8
3359	-363	1721	-13	-2	-8	-0.86	0.17	-0.07	-0.47	3.13	0	1.4	3.25	21.33	2.37	-56.77
-861	-353	-61	-5	24	-39	-0.87	0.17	-0.07	-0.45	3.15	0	1.9	3.09	20.9	1.46	-54.14
6374	2013	1803	-95	-33	315	-0.98	0.12	-0.09	-0.13	3.16	0	3.08	3.16	15.71	-8.59	-16.05
