# Supplementary material for: Image Generation for 2D-CNN Using Time-Series Signal Features from Foot Gesture Applied to Select Cobot Operating Mode
Source: Sensors (Basel). 2021 Aug 26;21(17):5743. doi: 10.3390/s21175743 (PMC8434500; doi:10.3390/s21175743)
Supplement: Supplementary file 1 [file sensors-21-05743-s001.zip › data_fadwa/Cigarette crush with the heel/cch59.xlsx]

## Sheet: cch59
0	2	3	0	0	-1	-0.98	-0.03	-0.16	-0.13	3.1	2.55	2.97	3.06	-1.51	-19.17	-14.79
-1	-4	-6	-1	0	0	-0.98	-0.03	-0.16	-0.13	2.51	2.51	2.98	3.06	-1.51	-19.18	-14.8
-13	1	0	1	0	0	-0.98	-0.03	-0.16	-0.13	3.1	2.52	2.98	3.06	-1.51	-19.2	-14.8
-34	-12	1	0	-1	1	-0.98	-0.03	-0.17	-0.13	3.1	2.59	2.99	3.04	-1.47	-19.42	-14.76
5	2	5	0	0	0	-0.98	-0.03	-0.17	-0.13	3.09	2.61	2.98	3.01	-1.5	-19.41	-14.76
-1	3	4	0	0	0	-0.98	-0.03	-0.17	-0.13	2.65	2.65	2.98	2.99	-1.51	-19.4	-14.75
1	7	-11	0	0	0	-0.98	-0.03	-0.17	-0.13	3.06	2.67	2.97	2.98	-1.53	-19.4	-14.75
0	6	-2	0	0	0	-0.98	-0.03	-0.17	-0.13	2.68	2.68	2.97	2.98	-1.55	-19.39	-14.75
-3	8	-9	0	0	0	-0.98	-0.04	-0.17	-0.13	3.06	2.72	2.96	2.98	-1.57	-19.39	-14.75
7	-6	1	0	0	0	-0.98	-0.04	-0.17	-0.13	3.05	2.97	2.97	2.99	-1.59	-19.38	-14.75
22	13	22	-1	1	-1	-0.98	-0.04	-0.16	-0.13	3.06	2.72	2.98	2.99	-1.65	-19.22	-14.77
9	3	-3	0	0	0	-0.98	-0.04	-0.16	-0.13	3.06	2.73	3	2.99	-1.65	-19.23	-14.77
-5	-7	-16	0	0	0	-0.98	-0.04	-0.16	-0.13	3.06	2.75	3.01	2.99	-1.65	-19.23	-14.77
-7	6	-3	0	0	0	-0.98	-0.04	-0.16	-0.13	2.77	2.77	3.01	3	-1.64	-19.25	-14.77
3	-6	-4	0	0	0	-0.98	-0.04	-0.16	-0.13	3.06	2.78	3.01	3	-1.64	-19.25	-14.77
0	-8	2	0	0	0	-0.98	-0.04	-0.16	-0.13	3.06	3.02	3.02	3	-1.63	-19.26	-14.77
-3	7	0	0	0	0	-0.98	-0.04	-0.16	-0.13	3.06	2.8	2.98	2.98	-1.63	-19.27	-14.77
-28367	5881	-1008	-28	-16876	17818	0	0	0	0	3.05	3.03	2.97	2.97	-180	0	180
28374	-5884	1019	29	16875	-17817	-0.98	-0.04	-0.16	-0.13	3.05	2.86	3.03	2.95	-1.65	-19.23	-14.78
5	-8	3	0	0	0	-0.98	-0.04	-0.16	-0.13	3.04	2.88	3.04	2.94	-1.65	-19.21	-14.79
-8	2	-13	0	0	0	-0.98	-0.04	-0.16	-0.13	3.04	2.89	3.04	2.94	-1.66	-19.19	-14.79
2	7	0	0	0	0	-0.98	-0.04	-0.16	-0.13	2.9	2.9	3.04	2.92	-1.66	-19.18	-14.79
-1	1	5	0	0	0	-0.98	-0.04	-0.16	-0.13	3.03	2.91	3.04	2.9	-1.67	-19.18	-14.78
7	14	14	0	0	0	-0.98	-0.04	-0.16	-0.13	3.02	2.91	3.04	2.89	-1.68	-19.17	-14.79
-3	-7	-2	0	0	0	-0.98	-0.04	-0.16	-0.13	3.02	2.91	3.04	2.89	-1.69	-19.16	-14.79
17	-5	6	-1	0	0	-0.98	-0.04	-0.16	-0.13	2.9	2.9	3.03	2.9	-1.73	-19.1	-14.82
1	4	1	0	0	0	-0.98	-0.04	-0.16	-0.13	3.02	2.89	3.03	2.92	-1.73	-19.1	-14.82
-10	4	-13	0	0	0	-0.98	-0.04	-0.16	-0.13	3.03	2.88	3.03	2.93	-1.73	-19.1	-14.82
7	8	-1	0	0	0	-0.98	-0.04	-0.16	-0.13	3.03	2.87	3.03	2.95	-1.73	-19.1	-14.83
3	-6	11	0	0	0	-0.98	-0.04	-0.16	-0.13	2.87	3.03	3.03	2.95	-1.72	-19.09	-14.82
-7	-2	2	0	1	-1	-0.98	-0.04	-0.16	-0.13	3.03	2.88	3.04	2.95	-1.71	-19.1	-14.83
9	-3	-5	0	0	0	-0.98	-0.04	-0.16	-0.13	3.03	2.89	3.04	2.95	-1.71	-19.1	-14.83
-4	-9	-7	0	-1	1	-0.98	-0.04	-0.16	-0.13	3.03	2.9	3.05	2.95	-1.69	-19.1	-14.84
-3	3	-5	0	0	0	-0.98	-0.04	-0.16	-0.13	2.91	2.91	3.04	2.94	-1.68	-19.1	-14.84
0	0	-7	0	0	0	-0.98	-0.04	-0.16	-0.13	3.03	2.93	2.93	2.93	-1.69	-19.1	-14.84
-4	-6	3	1	0	0	-0.98	-0.04	-0.16	-0.13	3.02	2.94	3.05	2.93	-1.69	-19.09	-14.84
3	3	2	-1	0	0	-0.98	-0.04	-0.16	-0.13	3.02	2.95	3.05	2.92	-1.69	-19.08	-14.84
1	-3	5	1	0	0	-0.98	-0.04	-0.16	-0.13	3.02	3.05	3.05	2.93	-1.69	-19.08	-14.84
2	3	7	-1	0	0	-0.98	-0.04	-0.16	-0.13	3.02	2.95	3.05	2.93	-1.7	-19.07	-14.84
4	14	-2	0	0	0	-0.98	-0.04	-0.16	-0.13	3.02	2.95	3.06	2.92	-1.71	-19.04	-14.84
4	-5	8	0	0	0	-0.98	-0.04	-0.16	-0.13	3.02	2.95	3.05	2.92	-1.71	-19.04	-14.84
1	2	-11	0	0	0	-0.98	-0.04	-0.16	-0.13	2.97	3.06	3.06	2.88	-1.72	-19.04	-14.84
-1	-2	-4	0	0	0	-0.98	-0.04	-0.16	-0.13	3	3.03	3.09	2.64	-1.72	-19.04	-14.84
-7	-5	7	0	0	0	-0.98	-0.04	-0.16	-0.13	2.86	3.07	3.1	2.43	-1.72	-19.03	-14.84
5	-2	-3	0	0	0	-0.98	-0.04	-0.16	-0.13	2.73	3.09	3.11	2.63	-1.72	-19.02	-14.85
2	3	-13	1	-1	0	-0.98	-0.04	-0.16	-0.13	2.63	3.09	2.44	2.44	-1.72	-19	-14.85
-2921	-25766	-3227	-30	17315	31592	0	0	0	0	2.72	3.07	3.09	2.66	180	0	-180
2990	25791	3275	30	-17312	-31593	-0.98	-0.04	-0.16	-0.13	2.86	3.03	3.06	2.67	-1.91	-18.61	-14.86
-5	-3	-10	0	0	1	-0.98	-0.04	-0.16	-0.13	2.86	3.02	3.04	2.62	-1.92	-18.65	-14.86
1	-5	-9	1	0	0	-0.98	-0.04	-0.16	-0.13	3.02	3.02	3.04	2.65	-1.94	-18.7	-14.86
-6	5	-20	-1	-1	0	-0.98	-0.04	-0.16	-0.13	2.84	3.01	3.04	2.68	-1.96	-18.73	-14.86
4	3	-1	0	0	0	-0.98	-0.04	-0.16	-0.13	2.86	3.01	3.04	2.72	-1.97	-18.76	-14.85
-3	6	16	-1	0	0	-0.98	-0.04	-0.16	-0.13	2.88	3	3.04	2.78	-1.98	-18.77	-14.85
-3	4	-4	0	-1	0	-0.98	-0.04	-0.16	-0.13	2.91	3	2.83	2.83	-1.98	-18.77	-14.86
-15	-20	28	0	1	-1	-0.98	-0.04	-0.16	-0.13	2.95	2.99	3.05	2.89	-1.81	-18.77	-14.9
-2	-4	-15	0	0	0	-0.98	-0.04	-0.16	-0.13	3	2.99	3.05	2.93	-1.79	-18.78	-14.89
5	-13	-9	0	-1	0	-0.98	-0.04	-0.16	-0.13	3.02	2.99	3.06	2.96	-1.77	-18.78	-14.9
-8	2	-1	0	0	0	-0.98	-0.04	-0.16	-0.13	3.03	3.06	3.06	2.98	-1.75	-18.78	-14.9
13	3	8	0	1	0	-0.98	-0.04	-0.16	-0.13	3.05	2.98	3.07	2.99	-1.73	-18.78	-14.89
-11	-1	2	0	0	0	-0.98	-0.04	-0.16	-0.13	3.06	2.98	3.07	3.01	-1.71	-18.78	-14.9
-19	-13	2	0	0	0	-0.98	-0.04	-0.16	-0.13	3.08	2.99	3.08	3.03	-1.7	-18.78	-14.89
25	-24	5	0	-2	1	-0.98	-0.03	-0.16	-0.13	2.98	2.98	3.06	3.05	-1.51	-18.53	-14.9
11	-14	-4	0	0	0	-0.98	-0.03	-0.16	-0.13	3.11	2.97	3.03	3.07	-1.52	-18.5	-14.9
8	0	14	0	0	0	-0.98	-0.03	-0.16	-0.13	3.12	2.88	2.95	3.09	-1.52	-18.45	-14.9
6	12	-8	0	0	0	-0.98	-0.03	-0.16	-0.13	3.14	1.19	2.72	3.13	-1.53	-18.42	-14.9
2	6	14	0	1	0	-0.98	-0.03	-0.16	-0.13	3.16	2.32	2.32	3.14	-1.54	-18.39	-14.91
-6	-1	20	1	1	-1	-0.98	-0.03	-0.16	-0.13	3.17	0	1.87	3.13	-1.55	-18.39	-14.91
-6	15	-4	0	2	0	-0.98	-0.03	-0.16	-0.13	3.18	0	1.79	3.09	-1.56	-18.45	-14.89
12589	-16933	-8307	2736	21	-2486	-0.98	-0.03	-1.4	1.25	3.16	0	0	3.06	-41.41	nan	70.22
												0
-12423	13879	7377	-2776	-30	2468	-0.97	0.16	-0.12	-0.11	3.16	1.72	0	3.02	20.47	-11.43	-14.55
												0
294	-203	-164	6	2	4	-0.97	0.17	-0.12	-0.1	3.15	0	0	3.03	21.45	-11.01	-14.27
												0
45	-253	-417	10	0	4	-0.97	0.18	-0.11	-0.1	3.16	0	0	3.04	22.24	-10.67	-14.07
												0
132	-192	-169	13	0	2	-0.97	0.18	-0.11	-0.1	3.16	0	0	3.16	22.74	-10.45	-13.86
												0
59	-33	146	4	-2	2	-0.97	0.19	-0.11	-0.1	3.16	0	0	3.07	22.95	-10.23	-13.68
												0
7	-45	104	8	-1	3	-0.97	0.19	-0.11	-0.1	3.17	0	0	3.09	22.99	-10.02	-13.55
												0
109	29	247	7	0	4	-0.97	0.19	-0.11	-0.1	3.17	0	0	3.09	22.79	-9.83	-13.45
												0
234	4978	1711	-91	-50	311	-0.88	0.18	-0.05	-0.43	3.18	0	0	3.04	21.92	3.62	-51.55
												0
-3955	-190	-1641	17	7	-33	-0.84	0.19	-0.05	-0.5	3.17	0	0	3.04	22.07	5.49	-60.07
												0
-4390	-1002	-1635	32	19	-80	-0.81	0.19	-0.06	-0.55	3.18	0	0	3.07	22.7	6.48	-66.85
												0
-2658	-1021	-731	35	19	-98	-0.79	0.2	-0.07	-0.58	3.18	0	0	3.09	23.6	6.49	-70.95
												0
71	-727	-52	35	8	-97	-0.78	0.2	-0.09	-0.58	3.17	0	0	3.06	24.46	5.57	-72.23
												0
3380	-546	1204	22	-29	-47	-0.79	0.19	-0.09	-0.58	3.14	0	0	3.08	23.81	4.24	-71.5
												0
1345	40	1281	-9	-8	-16	-0.8	0.17	-0.09	-0.57	3.14	0	0	3.28	22.42	3.1	-70.16
												0
17284	3783	5985	-154	-20	337	-0.99	0.11	-0.1	-0.01	3.16	0	0	3.28	13.02	-11.01	-2.15
												0
-3724	1690	-1044	-24	-34	82	-0.98	0.12	-0.08	-0.09	3.17	0	0	3.06	15.23	-7.57	-11.92
												0
-3447	1123	-1230	3	-4	22	-0.97	0.14	-0.06	-0.19	3.17	2.02	0	3.04	16.92	-4.04	-22.73
												0
-1591	370	-907	6	6	11	-0.95	0.15	-0.05	-0.29	3.18	0	0	3.05	17.84	-0.42	-33.79
												0
-2554	-50	-1035	9	14	-4	-0.91	0.16	-0.04	-0.38	3.18	0	0	3.17	18.22	2.89	-44.95
												0
-5299	-921	-1315	19	24	-58	-0.87	0.17	-0.04	-0.46	3.17	0	0	3.01	18.86	5.16	-55.28
												0
-4812	-1610	-2007	34	34	-118	-0.83	0.18	-0.05	-0.52	3.14	0	0	3.13	20.24	6.31	-62.93
												0
19800	177	6561	22	32	-150	-0.99	0.12	-0.08	0.01	3.13	0	0	3.11	13.48	-9.1	0.12
												0
-3530	-2503	-1648	-7	39	13	-0.99	0.13	-0.09	-0.01	3.16	0	0	3.1	14.67	-10	-2.1
												0
3773	-159	1070	-11	-46	80	-0.99	0.13	-0.09	-0.03	3.17	0	0	3.05	15.73	-9.59	-5.24
												0
327	1229	1166	-43	-75	135	-0.98	0.14	-0.07	-0.09	3.16	0	0	3.03	16.93	-6.56	-11.93
												0
-5667	1064	-1908	-12	-17	36	-0.97	0.15	-0.06	-0.18	3.17	0	0	3.14	18.4	-3.38	-21.15
												0
-2270	23	-995	9	20	-12	-0.95	0.16	-0.05	-0.26	3.18	0	0	3.05	19.63	-0.64	-30.22
												0
-841	44	-517	0	-8	13	-0.93	0.17	-0.04	-0.33	3.18	0	0	3.01	20.18	2.39	-39.3
												0
7778	-22809	-41298	408	119	-375	-0.89	0.18	-0.01	0	3.15	0	0	3.11	28.45	-0.48	-0.81
												0
												0
