# Supplementary material for: Image Generation for 2D-CNN Using Time-Series Signal Features from Foot Gesture Applied to Select Cobot Operating Mode
Source: Sensors (Basel). 2021 Aug 26;21(17):5743. doi: 10.3390/s21175743 (PMC8434500; doi:10.3390/s21175743)
Supplement: Supplementary file 1 [file sensors-21-05743-s001.zip › data_fadwa/Cigarette crush with the heel/cch6.xlsx]

## Sheet: Sheet1
-3	3	-9	0	0	0	-0.56	-0.18	-0.04	0.81	3.1	2.97	2.77	3	-16.02	13.56	108.68
2	-4	3	0	-1	0	-0.56	-0.18	-0.04	0.81	3.09	2.78	2.78	2.96	-16.01	13.58	108.68
-5	3	18	0	0	0	-0.56	-0.18	-0.04	0.81	3.07	2.98	2.8	2.88	-15.99	13.58	108.67
53	28	2	0	0	0	-0.56	-0.17	-0.04	0.81	3.05	2.81	2.81	2.81	-15.66	13.67	108.65
3	11	-12	0	0	0	-0.56	-0.17	-0.04	0.81	3.03	2.99	2.82	2.79	-15.64	13.68	108.65
2	-1	3	0	0	0	-0.56	-0.17	-0.04	0.81	3	3	2.83	2.8	-15.63	13.68	108.64
-2	-6	10	0	1	0	-0.56	-0.17	-0.04	0.81	3.02	2.99	2.83	2.82	-15.63	13.69	108.63
2	3	1	-1	0	0	-0.56	-0.17	-0.04	0.81	3.02	2.99	2.84	2.85	-15.63	13.69	108.63
-2	-3	1	0	0	0	-0.56	-0.17	-0.04	0.81	3.03	2.99	2.83	2.88	-15.64	13.7	108.63
-11	1	-7	0	0	0	-0.56	-0.17	-0.04	0.81	3.04	2.83	2.83	2.91	-15.67	13.7	108.62
-18	-13	-6	0	0	-1	-0.56	-0.18	-0.04	0.81	3.05	2.97	2.81	2.96	-15.84	13.66	108.58
-1	3	-8	0	0	0	-0.56	-0.18	-0.04	0.81	3.06	2.97	2.79	2.97	-15.85	13.64	108.58
-2	0	2	0	-1	1	-0.56	-0.18	-0.04	0.81	3.07	2.97	2.79	2.98	-15.84	13.64	108.58
7	-5	1	0	0	0	-0.56	-0.18	-0.04	0.81	3.07	2.97	2.8	2.98	-15.84	13.63	108.57
3	-3	8	0	0	0	-0.56	-0.18	-0.04	0.81	3.07	2.97	2.81	2.98	-15.83	13.63	108.58
-2	-5	5	0	0	0	-0.56	-0.18	-0.04	0.81	2.98	2.98	2.82	2.99	-15.83	13.62	108.58
7	3	0	0	0	0	-0.56	-0.18	-0.04	0.81	3.07	2.98	2.82	2.99	-15.83	13.62	108.57
7	4	-10	0	1	0	-0.56	-0.18	-0.04	0.81	3.08	2.98	2.82	2.99	-15.83	13.61	108.57
-16	-2	20	0	0	-1	-0.56	-0.18	-0.04	0.81	3.08	2.98	2.84	2.99	-15.87	13.58	108.54
-1	2	-5	0	0	0	-0.56	-0.18	-0.04	0.81	3.08	2.98	2.85	2.99	-15.88	13.58	108.54
-7	-4	-12	0	0	1	-0.56	-0.18	-0.04	0.81	3.08	2.98	2.98	2.98	-15.89	13.58	108.54
-6	2	4	0	0	0	-0.56	-0.18	-0.04	0.81	2.99	2.99	2.86	2.98	-15.9	13.58	108.54
6	-4	-11	1	0	0	-0.56	-0.18	-0.04	0.81	3.08	3	2.88	2.97	-15.9	13.58	108.54
5	4	-8	-1	0	0	-0.56	-0.18	-0.04	0.81	3.07	3.01	2.88	2.97	-15.91	13.59	108.53
0	-6	13	1	-1	0	-0.56	-0.18	-0.04	0.81	3.07	2.9	2.9	2.97	-15.9	13.58	108.54
1	-2	18	-1	0	0	-0.56	-0.17	-0.04	0.81	3.07	3.03	2.92	2.97	-15.85	13.55	108.52
10	-2	6	0	0	0	-0.56	-0.17	-0.04	0.81	3.07	3.03	2.92	2.97	-15.85	13.54	108.51
9	5	4	0	0	0	-0.56	-0.17	-0.04	0.81	3.07	3.04	2.93	2.98	-15.84	13.54	108.52
-5	3	-8	0	0	0	-0.56	-0.17	-0.04	0.81	3.07	3.04	2.94	2.98	-15.84	13.53	108.51
6	-2	-15	0	0	0	-0.56	-0.17	-0.04	0.81	3.07	3.04	2.98	2.98	-15.84	13.53	108.51
-3	-4	-9	0	0	0	-0.56	-0.17	-0.04	0.81	3.04	3.04	2.94	2.98	-15.84	13.52	108.51
0	-2	8	0	1	0	-0.56	-0.17	-0.04	0.81	3.08	3.05	2.94	2.98	-15.84	13.52	108.5
0	-1	10	0	-1	0	-0.56	-0.17	-0.04	0.81	3.05	3.05	2.94	2.99	-15.81	13.47	108.49
-1	-5	-4	0	0	0	-0.56	-0.17	-0.04	0.81	3.08	3.05	2.94	3	-15.8	13.46	108.5
1	6	7	0	0	0	-0.56	-0.17	-0.04	0.81	3.08	3.05	2.93	3	-15.8	13.45	108.5
-1	2	4	0	0	-1	-0.56	-0.17	-0.04	0.81	3.09	2.93	2.93	3	-15.79	13.45	108.51
16	5	-4	0	0	1	-0.56	-0.17	-0.04	0.81	3.09	3.05	2.93	3	-15.78	13.45	108.5
-7	-12	1	0	0	0	-0.56	-0.17	-0.04	0.81	3.09	3.05	2.94	3	-15.77	13.44	108.5
-8	-3	-1	0	0	0	-0.56	-0.17	-0.04	0.81	3.09	3.05	2.94	3.01	-15.77	13.44	108.5
16346	-25066	12661	-99	10784	30928	0	0	0	0	3.05	3.05	2.94	3.01	180	0	-180
-16338	25057	-12670	100	-10784	-30928	-0.56	-0.17	-0.04	0.81	3.09	3.07	2.97	2.98	-15.76	13.4	108.49
0	3	15	0	0	0	-0.56	-0.17	-0.04	0.81	3.07	3.08	2.98	2.96	-15.74	13.39	108.48
2	4	-5	0	0	0	-0.56	-0.17	-0.04	0.81	3.07	3.09	2.98	2.96	-15.72	13.4	108.49
3	0	1	0	0	0	-0.56	-0.17	-0.04	0.81	3.07	3.09	2.99	2.96	-15.71	13.39	108.49
4	5	-3	0	0	0	-0.56	-0.17	-0.04	0.81	3.07	3.09	2.99	2.95	-15.69	13.39	108.49
-2	2	8	0	0	0	-0.56	-0.17	-0.04	0.81	3.09	3.09	2.99	2.95	-15.69	13.4	108.49
1	-1	-7	-1	0	0	-0.56	-0.17	-0.04	0.81	3.06	3.09	3	2.95	-15.68	13.4	108.49
-3	-6	-5	1	1	-1	-0.56	-0.17	-0.04	0.81	3.06	3.09	3	2.95	-15.75	13.44	108.46
-4	-4	0	-1	0	1	-0.56	-0.17	-0.04	0.81	3.06	3.09	3	3.06	-15.75	13.44	108.46
-9	9	-9	0	-1	0	-0.56	-0.17	-0.04	0.81	3.06	3.09	2.99	2.96	-15.75	13.43	108.47
12	3	-4	0	0	0	-0.56	-0.17	-0.04	0.81	3.06	3.09	3	2.97	-15.75	13.42	108.47
-3	-8	15	0	0	-1	-0.56	-0.17	-0.04	0.81	3.07	3.09	3	2.98	-15.74	13.42	108.47
1	1	12	0	1	1	-0.56	-0.17	-0.04	0.81	3.07	3.09	3	2.99	-15.74	13.42	108.46
6	-3	-14	0	-1	-1	-0.56	-0.17	-0.04	0.81	3.08	3.09	2.99	3.01	-15.74	13.41	108.46
-2	-8	5	0	0	0	-0.56	-0.17	-0.04	0.81	3.09	3.09	2.99	3.03	-15.73	13.33	108.47
3	11	-8	0	0	0	-0.56	-0.17	-0.04	0.81	3.1	3.09	3	3.04	-15.72	13.32	108.47
8	-7	10	0	0	0	-0.56	-0.17	-0.04	0.81	3.11	3.09	3	3.05	-15.71	13.31	108.47
7	-7	11	0	0	0	-0.56	-0.17	-0.04	0.81	3.12	3.09	3	3.07	-15.71	13.29	108.47
-6	1	-9	0	0	0	-0.56	-0.17	-0.04	0.81	3.13	3.06	2.97	3.1	-15.71	13.28	108.47
3	-11	-13	0	0	0	-0.56	-0.17	-0.04	0.81	3.16	2.48	2.79	3.14	-15.7	13.25	108.48
-10	6	8	0	0	0	-0.56	-0.17	-0.04	0.81	3.17	0	2.4	3.15	-15.7	13.24	108.48
-552	-353	459	-51	-9	-18	-0.56	-0.15	-0.09	0.81	3.18	0	0	3.19	-18.74	7.76	109.57
												0
278	-67	-110	1	-1	0	-0.56	-0.14	-0.1	0.81	3.19	0	0	3.13	-18.89	6.42	110.07
												0
83	-187	-129	1	-3	-2	-0.56	-0.13	-0.11	0.81	3.19	0	0	3.1	-19.04	5.02	110.59
												0
-30	-465	-52	-3	-1	1	-0.55	-0.12	-0.12	0.82	3.18	1.9	0	3.09	-19.2	3.56	111.12
												0
102	-336	-74	1	0	1	-0.55	-0.11	-0.13	0.82	3.18	0	0	3.08	-19.37	2.07	111.64
113	-267	-219	4	1	1	-0.55	-0.1	-0.14	0.82	3.18	0	1.74	3.08	-19.54	0.65	112.13
169	-233	-194	4	3	1	-0.55	-0.09	-0.15	0.82	3.18	0	1.67	3.08	-19.72	-0.65	112.6
116	-296	-64	3	3	2	-0.55	-0.08	-0.15	0.82	0	0	0.47	3.09	-19.93	-1.83	113.03
995	-664	560	33	19	35	-0.54	-0.06	-0.18	0.82	3.18	0	0.54	3.12	-21.53	-5.83	113.73
782	92	225	-10	-4	22	-0.55	-0.06	-0.19	0.81	3.19	0	1.98	3.13	-21.66	-6.15	112.87
1478	101	375	-12	-9	37	-0.56	-0.06	-0.19	0.8	3.19	0	0	3.1	-21.59	-6.91	111.13
												0
1573	386	894	-12	-22	58	-0.59	-0.05	-0.19	0.79	3.19	0	0	3.08	-20.78	-8.09	107.98
												0
-966	417	95	-17	-7	43	-0.62	-0.04	-0.19	0.76	3.19	0	0	3.09	-19.85	-9.7	103.21
-2164	367	-606	-4	1	7	-0.66	-0.04	-0.19	0.73	3.19	0	0.76	3.08	-19.2	-11.37	97.78
-1802	73	-719	1	-1	-10	-0.69	-0.03	-0.19	0.7	3.19	0	0.76	3.06	-18.62	-12.99	92.48
-1442	1167	-664	133	84	-437	-0.59	-0.06	-0.19	0.78	3.19	0	0.61	3.18	-21.9	-7.69	107.02
3450	83	729	-13	-21	38	-0.54	-0.06	-0.18	0.82	3.18	0	0.53	3.12	-21.71	-5.51	113.68
2621	-411	561	-12	-10	61	-0.51	-0.06	-0.17	0.84	3.18	0	0.16	3.12	-20.93	-4.03	118.87
3066	-356	541	-16	-12	80	-0.48	-0.06	-0.16	0.86	3.19	0	1.36	3.12	-19.81	-3.25	122.14
-56	-382	460	-29	-10	102	-0.48	-0.05	-0.16	0.86	3.19	0	0.8	3.11	-18.58	-3.31	122.7
-3473	-609	-1020	-14	32	12	-0.48	-0.06	-0.16	0.86	3.19	0	0.32	3.1	-19.17	-3.25	121.8
-550	-238	-74	-6	4	13	-0.49	-0.06	-0.17	0.85	3.19	0	3.1	3.1	-20.12	-3.13	120.82
-6241	-437	-1635	44	-57	-87	-0.73	-0.04	-0.2	0.65	3.19	0	0.01	3.11	-18.93	-13.88	85.67
535	50	313	0	2	-13	-0.72	-0.04	-0.19	0.66	3.19	0	0.01	3.1	-18.55	-13.13	86.92
-20	229	125	-3	8	-15	-0.71	-0.04	-0.19	0.67	3.19	0	0.02	3.1	-18.35	-12.43	88.57
-961	-106	-369	1	11	-26	-0.7	-0.04	-0.19	0.69	3.18	0	0.02	3.11	-18.6	-11.72	90.87
-1265	187	-713	6	18	-49	-0.68	-0.05	-0.19	0.71	3.18	0	0.02	3.12	-19.51	-10.99	94.4
128	487	27	14	12	-50	-0.65	-0.05	-0.19	0.74	3.18	0	0.01	3.12	-20.65	-9.69	99.38
1834	490	443	9	3	-21	-0.61	-0.06	-0.19	0.77	3.19	0	0.24	3.11	-21.39	-7.91	105.25
3991	359	1358	-124	-75	427	-0.66	-0.01	-0.18	0.73	3.19	0	0.37	3.09	-16.73	-12.67	98.29
-1571	-24	-532	6	4	-8	-0.69	-0.01	-0.19	0.7	3.19	0	0.42	3.19	-15.93	-14.45	92.17
-1917	-271	-588	10	9	-26	-0.73	0	-0.19	0.66	3.19	0	0.13	3.06	-15.36	-15.97	86.57
-2291	-428	-645	14	11	-47	-0.75	0	-0.2	0.63	3.19	0	0.03	3.07	-15.24	-17.21	82.11
-2129	-477	-793	22	13	-64	-0.77	0	-0.21	0.61	3.18	0	0.1	3.06	-15.75	-18.11	79.45
-586	-405	-373	27	8	-74	-0.77	-0.01	-0.21	0.6	3.18	0	0.37	3.07	-16.75	-18.43	78.94
2064	-248	853	20	-24	-37	-0.76	-0.01	-0.21	0.61	3.18	0	0.36	3.08	-16.92	-17.86	79.86
34626	24027	3657	-3099	-19714	10788	-0.76	0.42	-0.42	-0.88	3.18	0	0.03	3.09	39.06	6.03	-73.46
-27654	-23724	-1424	3061	19759	-10707	-0.53	-0.04	-0.16	0.83	3.18	0	0.48	3.09	-18.33	-6.1	115.72
