# Supplementary material for: Image Generation for 2D-CNN Using Time-Series Signal Features from Foot Gesture Applied to Select Cobot Operating Mode
Source: Sensors (Basel). 2021 Aug 26;21(17):5743. doi: 10.3390/s21175743 (PMC8434500; doi:10.3390/s21175743)
Supplement: Supplementary file 1 [file sensors-21-05743-s001.zip › data_fadwa/Cigarette crush with the heel/cch60.xlsx]

## Sheet: cch60
5	4	4	0	0	0	-0.97	-0.03	-0.16	-0.16	3.1	3.05	3.14	3.02	-0.13	-19.01	-18.47
-9	2	-4	-1	0	0	-0.97	-0.03	-0.16	-0.16	3.1	3.14	3.14	3.02	-0.13	-19.01	-18.47
-1	-9	-1	0	0	0	-0.97	-0.03	-0.16	-0.16	3.09	3.05	3.14	3.02	-0.09	-18.99	-18.47
-9	-6	9	1	0	0	-0.97	-0.03	-0.16	-0.16	3.05	3.05	3.14	3.02	-0.09	-19	-18.47
6	1	-1	0	0	0	-0.97	-0.03	-0.16	-0.16	3.09	3.05	3.14	3.02	-0.09	-19.01	-18.47
0	12	-9	-1	0	0	-0.97	-0.03	-0.16	-0.16	3.05	3.05	3.14	3.02	-0.09	-19.02	-18.47
0	2	-3	0	-1	0	-0.97	-0.03	-0.16	-0.16	3.09	3.05	3.14	3.02	-0.09	-19.02	-18.47
1	-4	7	0	0	-1	-0.97	-0.03	-0.16	-0.16	3.09	3.06	3.14	3.02	-0.09	-19.02	-18.47
0	3	-1	0	0	1	-0.97	-0.03	-0.16	-0.16	3.09	3.06	3.14	3.02	-0.09	-19.02	-18.47
11	-6	-8	1	1	0	-0.97	-0.03	-0.16	-0.16	3.09	3.05	3.14	3.02	-0.1	-18.97	-18.47
-4	-1	1	-1	0	0	-0.97	-0.03	-0.16	-0.16	3.09	3.05	3.02	3.02	-0.1	-18.97	-18.47
5	-8	10	0	0	0	-0.97	-0.03	-0.16	-0.16	3.05	3.05	3.14	3.02	-0.1	-18.98	-18.47
0	1	-3	1	-1	0	-0.97	-0.03	-0.16	-0.16	3.08	3.14	3.14	3.01	-0.1	-18.98	-18.48
0	7	-1	-1	0	0	-0.97	-0.03	-0.16	-0.16	3.05	3.14	3.14	3.01	-0.11	-18.98	-18.48
-7	1	-2	1	0	0	-0.97	-0.03	-0.16	-0.16	3.08	3.06	3.14	3.01	-0.11	-18.98	-18.48
4	-6	-2	0	0	0	-0.97	-0.03	-0.16	-0.16	3.08	3.06	3.14	3.01	-0.11	-18.98	-18.48
0	8	9	0	0	0	-0.97	-0.03	-0.16	-0.16	3.07	3.06	3.14	3	-0.14	-18.94	-18.48
1	1	-2	0	0	0	-0.97	-0.03	-0.16	-0.16	3.06	3.06	3.14	3	-0.14	-18.94	-18.48
8	-3	-2	0	0	0	-0.97	-0.03	-0.16	-0.16	3.07	3.06	3.14	3	-0.15	-18.93	-18.48
-7	6	14	0	0	0	-0.97	-0.03	-0.16	-0.16	3.07	3.06	3.14	3	-0.15	-18.93	-18.48
-2	2	0	0	0	0	-0.97	-0.03	-0.16	-0.16	3.07	3.06	3.14	3	-0.15	-18.93	-18.48
-3	4	-1	-1	0	0	-0.97	-0.03	-0.16	-0.16	3.06	3.14	3.14	3	-0.15	-18.93	-18.49
-1	5	-16	0	0	0	-0.97	-0.03	-0.16	-0.16	3.07	3.06	3.14	3	-0.15	-18.93	-18.49
2	-8	14	0	0	0	-0.97	-0.03	-0.16	-0.16	3.07	3.06	3.14	3	-0.15	-18.92	-18.49
-2	-13	-5	0	0	0	-0.97	-0.03	-0.16	-0.16	3.07	3.06	3	3	-0.15	-18.92	-18.49
-3	14	6	0	0	0	-0.97	-0.03	-0.16	-0.16	3.06	3.06	3.14	3	-0.15	-18.92	-18.5
-4	-6	2	0	0	0	-0.97	-0.03	-0.16	-0.16	3.07	3.06	3.14	3	-0.15	-18.92	-18.5
6	3	7	0	0	0	-0.97	-0.03	-0.16	-0.16	3.07	3.06	3.14	3	-0.15	-18.92	-18.5
7	-2	-9	0	0	0	-0.97	-0.03	-0.16	-0.16	3.07	3.06	3.14	3	-0.15	-18.92	-18.5
11	-1	-1	0	0	0	-0.97	-0.03	-0.16	-0.16	3.07	3.14	3.14	3	-0.14	-18.92	-18.5
-4	11	-1	0	0	0	-0.97	-0.03	-0.16	-0.16	3.07	3.06	3.14	3	-0.16	-18.92	-18.51
-8	-7	-5	0	1	0	-0.97	-0.03	-0.16	-0.16	3.07	3.06	3.14	3	-0.16	-18.93	-18.51
9	6	6	0	-1	-1	-0.97	-0.03	-0.16	-0.16	3.07	3.06	3.14	3	-0.16	-18.93	-18.51
-3	1	-4	0	0	1	-0.97	-0.03	-0.16	-0.16	3.06	3.06	3.14	3.01	-0.16	-18.93	-18.51
3	-2	-4	0	0	-1	-0.97	-0.03	-0.16	-0.16	3.07	3.06	3.14	3.01	-0.16	-18.93	-18.52
0	-17	9	0	0	1	-0.97	-0.03	-0.16	-0.16	3.07	3.06	3.14	3.01	-0.16	-18.93	-18.51
-2	6	-11	0	0	0	-0.97	-0.03	-0.16	-0.16	3.07	3.06	3.14	3	-0.16	-18.93	-18.52
-4	-1	-14	0	0	0	-0.97	-0.03	-0.16	-0.16	3.07	3.14	3	3	-0.16	-18.93	-18.52
6	6	5	0	0	0	-0.97	-0.03	-0.16	-0.16	3.07	3.06	3.14	3	-0.15	-18.92	-18.52
-8	-1	14	0	0	-1	-0.97	-0.03	-0.16	-0.16	3.06	3.06	3.14	3	-0.14	-18.92	-18.52
8	2	14	0	0	1	-0.97	-0.03	-0.16	-0.16	3.07	3.14	3.14	2.99	-0.15	-18.92	-18.52
-6	-3	-6	0	0	0	-0.97	-0.03	-0.16	-0.16	3.07	3.14	3.14	2.98	-0.15	-18.92	-18.52
3	2	-9	0	0	0	-0.97	-0.03	-0.16	-0.16	3.06	3.14	3.14	2.96	-0.15	-18.92	-18.52
7	-3	-1	0	0	0	-0.97	-0.03	-0.16	-0.16	3.05	3.08	3.14	2.9	-0.15	-18.91	-18.52
-13	4	9	1	0	0	-0.97	-0.03	-0.16	-0.16	3.03	3.09	3.15	2.75	-0.15	-18.91	-18.52
26	17	14	1	0	0	-0.97	-0.03	-0.16	-0.16	3.12	3.12	3.15	2.48	-0.33	-18.85	-18.51
4	13	-2	0	0	0	-0.97	-0.03	-0.16	-0.16	2.82	3.13	3.16	2.41	-0.37	-18.85	-18.5
-4	-4	-12	0	0	0	-0.97	-0.03	-0.16	-0.16	2.75	3.13	3.16	2.42	-0.41	-18.86	-18.49
-3	2	-1	0	1	0	-0.97	-0.03	-0.16	-0.16	2.76	3.13	3.16	2.59	-0.44	-18.87	-18.5
6	6	0	-1	0	0	-0.97	-0.03	-0.16	-0.16	2.84	3.14	3.14	2.82	-0.47	-18.88	-18.49
-4	10	-6	0	0	0	-0.97	-0.03	-0.16	-0.16	2.98	3.07	3.12	3.01	-0.48	-18.9	-18.49
-2	3	-13	0	0	0	-0.97	-0.03	-0.16	-0.16	3.08	2.84	3.07	3.07	-0.49	-18.91	-18.49
-113	40	231	-7	8	-3	-0.97	-0.03	-0.17	-0.16	3.13	0	0	3.13	0.17	-19.35	-18.51
												0	2.82
-83	-3	189	-8	4	-3	-0.97	-0.02	-0.17	-0.16	0	0	0	3.14	0.58	-19.54	-18.54
												0
68	-45	66	-12	-1	0	-0.97	-0.02	-0.17	-0.16	3.18	0	0	3.14	1.31	-19.7	-18.62
												0
-621	47	569	-19	-15	-3	-0.97	-0.01	-0.17	-0.16	3.18	0	0	3.13	2.44	-19.38	-18.84
												0
173	-106	-48	-2	-4	-10	-0.97	0	-0.17	-0.16	3.18	0	0	3.11	3.65	-18.82	-18.79
												0
-6	-133	-139	-12	-1	-3	-0.97	0.02	-0.16	-0.15	3.18	2.19	0	3.08	5.1	-18.12	-18.71
												0
126	-382	-312	1	-5	-1	-0.98	0.03	-0.16	-0.15	3.17	0	0	3.07	6.65	-17.3	-18.54
												0
1105	-2826	-1898	53	12	26	-0.97	0.17	-0.12	-0.13	3.17	0	0	3.09	21.67	-10.5	-17.72
												0
218	42	447	5	3	6	-0.97	0.17	-0.12	-0.14	3.18	0	0	3.11	21.71	-10.44	-17.91
												0
1003	156	878	-13	5	17	-0.97	0.17	-0.12	-0.14	0	2.37	2.37	3.12	21.84	-10.3	-18.39
1880	136	610	-14	-2	35	-0.97	0.18	-0.12	-0.15	3.19	0	0	3.1	22.28	-9.86	-19.64
												0
2255	620	601	-14	-35	67	-0.96	0.18	-0.11	-0.18	3.19	0	0	3.1	22.61	-8.38	-22.29
												0
753	940	689	-13	-31	80	-0.95	0.18	-0.09	-0.22	3.19	0	0	3.11	22.56	-5.84	-27.12
												0
-1505	896	251	-14	-12	55	-0.94	0.18	-0.08	-0.28	3.19	0	0	3.19	22.45	-2.99	-33.95
												0
-2653	829	-687	-5	-1	15	-0.92	0.18	-0.07	-0.35	3.19	0	0	3.06	22.35	-0.31	-41.76
												0
-2888	7263	-1075	196	179	-760	-0.97	0.15	-0.15	-0.11	3.17	0	0	3.09	19.58	-15.25	-15.47
												0
6299	-692	1848	-14	-19	107	-0.98	0.13	-0.15	0	3.16	0	0	3.13	15.39	-17.28	-2.62
												0
5765	-1051	1334	-29	-34	155	-0.98	0.11	-0.14	0.07	3.18	2.31	0	3.13	11.82	-17.23	6.56
												0
2035	-1175	2109	-48	-58	234	-0.98	0.09	-0.12	0.09	3.18	0	0	3.21	9.6	-15.22	9.58
												0
-6288	-3227	-1815	-63	49	60	-0.98	0.09	-0.13	0.08	3.18	0	0	3.08	9.84	-15.46	7.67
												0
1753	-1330	474	-22	-7	33	-0.98	0.1	-0.14	0.06	3.19	0	0	3.08	10.86	-16.17	5.05
												0
3755	1371	1262	-48	-89	167	-0.99	0.11	-0.12	0.01	3.2	0	0	3.08	12.7	-13.63	-0.94
												0
-21755	-3481	-7937	156	63	-469	-0.86	0.17	-0.11	-0.46	3.2	0	0	3.08	23.29	-1.7	-56.4
												0
-2380	1803	-601	31	54	-143	-0.89	0.17	-0.13	-0.4	3.19	0	0	3.08	24.05	-5.09	-48.87
												0
1267	2771	1116	19	1	-102	-0.93	0.17	-0.14	-0.3	3.17	0	0	3.11	23.55	-9.51	-37.92
												0
4043	1924	1069	6	-2	-15	-0.96	0.15	-0.15	-0.19	3.16	0	0	3.12	21.2	-13.3	-25.18
												0
3815	993	713	3	9	19	-0.97	0.14	-0.16	-0.08	3.17	0	0	3.12	17.8	-16.28	-12.2
												0
5717	-103	1407	-12	-3	67	-0.98	0.12	-0.15	0.02	3.18	0	0	3.09	13.86	-17.89	0.02
												0
6754	-372	1648	-25	-31	142	-0.98	0.1	-0.14	0.09	3.18	0	0	3.06	10.49	-17.38	9.24
												0
-20523	-6054	-7354	-56	-43	197	-0.82	0.2	-0.1	-0.53	0	0	0	3.07	25.5	3.22	-65.12
												0
4484	-913	1907	15	-29	-15	-0.83	0.19	-0.09	-0.52	3.19	0	0	3.08	24.58	2.65	-63.97
												0
1967	-503	776	4	2	-6	-0.83	0.18	-0.09	-0.51	3.19	0	0	3.08	23.35	2.19	-62.72
												0
542	-36	557	0	20	-19	-0.84	0.17	-0.09	-0.5	3.18	0	0	3.09	22.54	1.36	-61.05
												0
-1899	8	-213	1	18	-40	-0.86	0.17	-0.09	-0.48	3.17	0	0	3.16	22.42	0.18	-58.59
												0
-4355	442	-704	13	27	-112	-0.87	0.17	-0.11	-0.44	3.16	0	0	3.12	23.29	-1.94	-54.06
												0
-2142	2248	-83	22	23	-138	-0.9	0.17	-0.12	-0.37	3.18	0	0	3.12	24.03	-5.44	-45.9
												0
2353	2450	366	22	13	-77	-0.94	0.17	-0.14	-0.28	3.18	0	0	3.11	23.38	-9.58	-34.74
												0
3163	-5108	-621	-75	-65	416	-0.94	0.16	-0.12	-0.28	3.18	1.82	0	3.12	22.18	-7.66	-34.53
												0
4085	-176	1667	-24	-2	26	-0.94	0.16	-0.12	-0.28	3.19	0	0	3.11	21.72	-7.55	-34.2
												0
-220	-299	-415	8	-1	-8	-0.94	0.16	-0.12	-0.28	3.19	0	0	3.11	21.91	-7.67	-34.39
1015	-15	1	18	-5	-10	-0.94	0.16	-0.12	-0.27	3.19	0	1.73	3.12	21.49	-7.96	-34.02
-286	-85	-678	21	-2	-2	-0.94	0.15	-0.12	-0.27	3.19	0	3.13	3.18	20.73	-8.43	-33.57
-564	256	166	22	-2	-23	-0.95	0.14	-0.12	-0.26	3.18	0	1.54	3.13	19.42	-9.4	-32.61
138	319	769	-8	-4	-14	-0.95	0.12	-0.13	-0.25	3.18	0	1.39	3.17	17.77	-10.28	-31.04
1623	2532	1970	-24	29	61	-0.98	-0.02	-0.17	-0.13	3.17	0	3.12	3.12	0.02	-19.55	-15.3
-285	136	-6	-33	-13	-6	-0.98	-0.03	-0.17	-0.13	3.17	2.46	2.46	3.1	-0.34	-19.87	-15.38
