# Supplementary material for: Image Generation for 2D-CNN Using Time-Series Signal Features from Foot Gesture Applied to Select Cobot Operating Mode
Source: Sensors (Basel). 2021 Aug 26;21(17):5743. doi: 10.3390/s21175743 (PMC8434500; doi:10.3390/s21175743)
Supplement: Supplementary file 1 [file sensors-21-05743-s001.zip › data_fadwa/Cigarette crush with the heel/cch61.xlsx]

## Sheet: cch61
-1	3	-19	0	0	0	-0.98	-0.03	-0.17	-0.14	3.14	2.9	3.09	3.14	-0.85	-19.37	-15.63
23	6	11	0	1	0	-0.98	-0.03	-0.16	-0.14	3.14	2.9	3.09	3.08	-0.91	-19.25	-15.66
4	3	14	0	0	0	-0.98	-0.03	-0.16	-0.14	3.13	2.9	3.1	3.08	-0.92	-19.25	-15.66
-6	0	9	0	0	-1	-0.98	-0.03	-0.16	-0.14	3.13	2.91	3.1	3.08	-0.92	-19.26	-15.65
-5	-2	-4	0	0	1	-0.98	-0.03	-0.16	-0.14	3.13	2.91	3.08	3.13	-0.93	-19.27	-15.65
9	-4	-4	0	0	0	-0.98	-0.03	-0.16	-0.14	3.13	2.9	3.1	3.08	-0.93	-19.27	-15.65
-5	-3	-13	-1	-1	0	-0.98	-0.03	-0.16	-0.14	3.13	2.89	3.09	3.08	-0.93	-19.27	-15.65
3	6	-6	1	1	-1	-0.98	-0.03	-0.16	-0.14	3.14	2.88	3.09	3.08	-0.93	-19.27	-15.65
-16	8	2	-1	0	1	-0.98	-0.03	-0.17	-0.14	3.14	3.09	3.09	3.09	-0.89	-19.38	-15.65
-7	-3	-3	0	0	-1	-0.98	-0.03	-0.17	-0.14	3.14	2.8	3.09	3.1	-0.88	-19.4	-15.65
2	0	4	0	0	0	-0.98	-0.03	-0.17	-0.14	3.15	2.75	3.08	3.11	-0.87	-19.41	-15.65
-6	-1	-2	0	0	0	-0.98	-0.03	-0.17	-0.14	3.15	2.73	3.08	3.11	-0.86	-19.43	-15.65
-2	-3	-4	0	0	0	-0.98	-0.03	-0.17	-0.14	3.15	2.77	3.08	3.15	-0.85	-19.45	-15.65
0	-6	-6	0	0	0	-0.98	-0.03	-0.17	-0.14	3.15	2.81	3.09	3.11	-0.84	-19.46	-15.65
-2	-4	3	0	0	0	-0.98	-0.03	-0.17	-0.14	3.15	2.83	3.09	3.11	-0.84	-19.47	-15.65
17	5	8	1	-1	1	-0.98	-0.03	-0.17	-0.14	3.15	2.84	3.09	3.1	-0.85	-19.36	-15.67
-5	0	3	0	0	0	-0.98	-0.03	-0.17	-0.14	3.15	2.87	3.1	3.1	-0.85	-19.35	-15.67
0	-3	-1	-1	0	0	-0.98	-0.03	-0.17	-0.14	3.15	2.88	3.09	3.1	-0.85	-19.35	-15.68
12	2	3	0	0	0	-0.98	-0.03	-0.17	-0.14	3.15	2.89	3.09	3.09	-0.85	-19.35	-15.67
-10	-1	-11	1	0	0	-0.98	-0.03	-0.17	-0.14	3.14	2.9	3.09	3.09	-0.86	-19.34	-15.67
1	-3	-1	0	0	0	-0.98	-0.03	-0.17	-0.14	3.14	2.9	3.09	3.14	-0.86	-19.34	-15.67
5	6	13	0	0	0	-0.98	-0.03	-0.17	-0.14	3.14	2.9	3.1	3.09	-0.87	-19.34	-15.67
-10	8	-3	0	0	0	-0.98	-0.03	-0.17	-0.14	3.14	2.92	3.1	3.09	-0.87	-19.33	-15.67
20	-5	-2	0	0	0	-0.98	-0.03	-0.16	-0.14	3.14	2.93	3.11	3.08	-0.89	-19.26	-15.69
-3	1	4	0	0	0	-0.98	-0.03	-0.16	-0.14	3.14	2.93	3.08	3.08	-0.89	-19.26	-15.69
-1	-4	17	0	0	0	-0.98	-0.03	-0.16	-0.14	3.14	2.93	3.11	3.08	-0.9	-19.26	-15.69
0	-4	3	0	0	0	-0.98	-0.03	-0.16	-0.14	3.14	2.93	3.11	3.08	-0.9	-19.26	-15.69
1	3	-6	0	1	0	-0.98	-0.03	-0.16	-0.14	3.13	2.94	3.11	3.08	-0.91	-19.26	-15.69
-3	2	-8	0	0	-1	-0.98	-0.03	-0.16	-0.14	3.14	2.94	3.11	3.08	-0.91	-19.27	-15.69
4	-3	-6	0	0	1	-0.98	-0.03	-0.16	-0.14	3.13	2.95	3.11	3.08	-0.91	-19.27	-15.69
-1	10	0	-1	-1	0	-0.98	-0.03	-0.16	-0.14	3.13	2.95	3.11	3.08	-0.91	-19.29	-15.69
-2	0	-15	0	0	0	-0.98	-0.03	-0.16	-0.14	3.13	2.95	3.11	3.08	-0.91	-19.28	-15.69
4	2	4	1	0	0	-0.98	-0.03	-0.16	-0.14	3.13	2.96	3.11	3.13	-0.91	-19.29	-15.69
-2	0	6	0	1	0	-0.98	-0.03	-0.16	-0.14	3.13	2.95	3.11	3.08	-0.91	-19.29	-15.68
-2	-1	9	-1	0	-1	-0.98	-0.03	-0.16	-0.14	3.13	2.95	3.12	3.08	-0.91	-19.29	-15.69
2	-10	-6	1	-1	1	-0.98	-0.03	-0.16	-0.14	3.14	2.95	3.12	3.08	-0.91	-19.29	-15.69
1	0	-1	-1	0	-1	-0.98	-0.03	-0.16	-0.14	3.14	2.95	3.12	3.08	-0.9	-19.29	-15.69
-137	19857	-5723	-28	-11	4	-0.98	-0.03	-0.16	-0.14	3.14	2.95	3.12	3.08	-0.9	-19.29	-15.69
139	-19855	5722	28	11	-3	-0.98	-0.03	-0.16	-0.14	3.14	2.96	3.12	3.08	-0.9	-19.26	-15.7
-7	2	10	0	0	0	-0.98	-0.03	-0.16	-0.14	3.14	2.96	3.12	3.08	-0.9	-19.26	-15.7
5	-4	-2	0	0	0	-0.98	-0.03	-0.16	-0.14	3.14	2.96	3.12	3.08	-0.9	-19.26	-15.7
4	0	-4	1	0	0	-0.98	-0.03	-0.16	-0.14	3.14	2.96	3.12	3.08	-0.9	-19.25	-15.7
-3	0	-8	-1	0	-1	-0.98	-0.03	-0.16	-0.14	3.14	2.96	3.11	3.08	-0.89	-19.25	-15.7
-7	-4	6	1	0	1	-0.98	-0.03	-0.16	-0.14	3.14	2.96	3.11	3.08	-0.9	-19.25	-15.7
4	5	11	-1	0	0	-0.98	-0.03	-0.16	-0.14	3.14	2.96	3.12	3.08	-0.89	-19.25	-15.7
0	5	-20	1	0	0	-0.98	-0.03	-0.16	-0.14	3.14	2.96	3.11	3.08	-0.9	-19.23	-15.72
3	-6	1	0	0	0	-0.98	-0.03	-0.16	-0.14	3.13	3.12	3.12	3.08	-0.9	-19.23	-15.72
8	-1	13	0	0	0	-0.98	-0.03	-0.16	-0.14	3.14	2.96	3.12	3.08	-0.9	-19.23	-15.72
-5	6	2	0	0	0	-0.98	-0.03	-0.16	-0.14	3.14	3.12	3.12	3.08	-0.9	-19.23	-15.72
-2	-4	-15	-1	0	0	-0.98	-0.03	-0.16	-0.14	3.14	2.96	3.12	3.08	-0.9	-19.24	-15.72
-5	-9	11	0	0	0	-0.98	-0.03	-0.16	-0.14	3.13	2.96	3.12	3.08	-0.89	-19.24	-15.72
2	4	-1	1	0	0	-0.98	-0.03	-0.16	-0.14	3.13	2.96	3.12	3.08	-0.89	-19.24	-15.72
8	6	2	0	0	-1	-0.98	-0.03	-0.16	-0.14	3.13	2.97	3.12	3.13	-0.9	-19.24	-15.73
-2	-1	-5	-1	0	1	-0.98	-0.03	-0.16	-0.14	3.13	2.97	3.12	3.08	-0.9	-19.24	-15.73
6	3	-2	0	0	0	-0.98	-0.03	-0.16	-0.14	3.14	2.97	3.12	3.08	-0.9	-19.24	-15.73
2	5	12	0	0	0	-0.98	-0.03	-0.16	-0.14	3.14	2.97	3.12	3.08	-0.9	-19.24	-15.73
1	-2	-7	0	0	0	-0.98	-0.03	-0.16	-0.14	3.14	2.97	3.12	3.08	-0.9	-19.24	-15.73
8	2	3	0	0	0	-0.98	-0.03	-0.16	-0.14	2.97	2.97	3.12	3.08	-0.9	-19.24	-15.73
-5	0	-11	0	0	0	-0.98	-0.03	-0.16	-0.14	3.14	2.98	3.12	3.08	-0.9	-19.24	-15.73
-5	-5	-3	1	0	0	-0.98	-0.03	-0.16	-0.14	3.14	2.99	3.07	3.07	-0.9	-19.19	-15.73
1	-1	1	0	0	0	-0.98	-0.03	-0.16	-0.14	3.13	2.99	3.12	3.12	-0.91	-19.19	-15.73
2	2	11	0	0	0	-0.98	-0.03	-0.16	-0.14	3.12	3.01	3.13	3.05	-0.92	-19.18	-15.73
-4	-8	6	0	0	0	-0.98	-0.03	-0.16	-0.14	3.12	3.02	3.13	3.04	-0.93	-19.17	-15.73
1	5	-13	0	0	0	-0.98	-0.03	-0.16	-0.14	3.12	3.03	3.14	3.03	-0.94	-19.15	-15.73
13	6	-11	0	0	0	-0.98	-0.03	-0.16	-0.14	3.11	3.04	3.14	3.03	-0.95	-19.14	-15.74
1	2	13	0	0	0	-0.98	-0.03	-0.16	-0.14	3.04	3.04	3.14	3.03	-0.96	-19.13	-15.73
6	4	18	0	1	0	-0.98	-0.03	-0.16	-0.14	3.11	3.04	3.14	3.02	-1.01	-19.08	-15.73
-3	3	-4	0	0	0	-0.98	-0.03	-0.16	-0.14	3.11	3.03	3.14	3.03	-1.02	-19.09	-15.73
2	-1	-7	0	0	0	-0.98	-0.03	-0.16	-0.14	3.11	3.03	3.14	3.03	-1.02	-19.09	-15.73
2	-10	3	0	0	-1	-0.98	-0.03	-0.16	-0.14	3.11	3.03	3.13	3.04	-1.02	-19.1	-15.73
0	1	-8	0	0	0	-0.98	-0.03	-0.16	-0.14	3.12	3.02	3.05	3.05	-1.02	-19.1	-15.73
0	4	7	-1	0	0	-0.98	-0.03	-0.16	-0.14	3.12	3.01	3.13	3.05	-1.02	-19.11	-15.73
-3	-2	14	1	0	0	-0.98	-0.03	-0.16	-0.14	3.12	3	3.13	3.06	-1.01	-19.11	-15.73
5	2	-8	0	0	0	-0.98	-0.03	-0.16	-0.14	3	3	3.13	3.06	-1.01	-19.12	-15.73
-30	0	-23	0	0	1	-0.98	-0.03	-0.16	-0.14	3.13	2.99	3.13	3.06	-0.96	-19.24	-15.73
0	-5	-5	-1	0	-1	-0.98	-0.03	-0.16	-0.14	3.13	2.99	3.13	3.06	-0.96	-19.24	-15.74
1	-6	6	0	0	0	-0.98	-0.03	-0.16	-0.14	2.99	2.99	3.13	3.06	-0.95	-19.26	-15.74
5	10	3	0	0	0	-0.98	-0.03	-0.16	-0.14	3.13	2.99	3.13	3.06	-0.95	-19.26	-15.74
2	-5	7	0	-1	0	-0.98	-0.03	-0.16	-0.14	3.13	2.99	3.13	3.07	-0.94	-19.26	-15.74
-9	-2	15	0	1	0	-0.98	-0.03	-0.16	-0.14	3.13	2.99	3.13	3.07	-0.94	-19.26	-15.74
0	-1	-2	0	-1	1	-0.98	-0.03	-0.16	-0.14	3.13	3	3.13	3.07	-0.94	-19.25	-15.74
12	-3	-3	1	0	-1	-0.98	-0.03	-0.16	-0.14	3.13	3	3.13	3.07	-0.92	-19.18	-15.74
-7	2	-5	0	0	1	-0.98	-0.03	-0.16	-0.14	3.13	3	3.13	3.07	-0.92	-19.18	-15.74
4	2	-13	0	0	-1	-0.98	-0.03	-0.16	-0.14	3.13	3	3.13	3.07	-0.93	-19.18	-15.74
-2	1	7	0	0	0	-0.98	-0.03	-0.16	-0.14	3.13	3	3.13	3.07	-0.93	-19.18	-15.74
9	3	12	-1	0	1	-0.98	-0.03	-0.16	-0.14	3	3	3.13	3.07	-0.93	-19.17	-15.74
7	-2	-7	0	0	-1	-0.98	-0.03	-0.16	-0.14	3.14	3	3.13	3.07	-0.94	-19.16	-15.74
-6	0	0	0	0	0	-0.98	-0.03	-0.16	-0.14	3.14	3	3.13	3.07	-0.93	-19.15	-15.73
0	1	0	0	0	1	-0.98	-0.03	-0.16	-0.14	3.14	3	3.13	3.08	-0.94	-19.1	-15.74
10	-5	6	0	0	0	-0.98	-0.03	-0.16	-0.14	3.14	3	3.12	3.08	-0.94	-19.09	-15.74
-4	0	-1	0	0	0	-0.98	-0.03	-0.16	-0.14	3.14	2.99	3.12	3.08	-0.93	-19.09	-15.74
5	4	-1	0	1	-1	-0.98	-0.03	-0.16	-0.14	3.14	2.99	3.12	3.08	-0.93	-19.1	-15.74
-3	-3	-6	0	0	1	-0.98	-0.03	-0.16	-0.14	3.14	2.98	3.12	3.09	-0.93	-19.1	-15.74
6	-9	16	0	0	-1	-0.98	-0.03	-0.16	-0.14	2.98	2.98	3.12	3.09	-0.92	-19.1	-15.74
-3	-1	0	0	-1	0	-0.98	-0.03	-0.16	-0.14	3.14	2.97	3.12	3.09	-0.92	-19.09	-15.74
26785	14176	-25144	-23	15931	-10742	-0.97	0	0	0	3.14	2.97	3.12	3.09	-0.01	-0.01	0.19
-26788	-14173	25137	23	-15931	10743	-0.98	-0.03	-0.16	-0.14	3.14	2.98	3.12	3.08	-0.91	-19.12	-15.74
-12	-5	3	0	0	0	-0.98	-0.03	-0.16	-0.14	3.14	2.98	3.12	3.08	-0.91	-19.12	-15.73
6	4	-2	1	0	-1	-0.98	-0.03	-0.16	-0.14	3.14	2.99	3.12	3.08	-0.91	-19.11	-15.73
8	-5	5	0	0	1	-0.98	-0.03	-0.16	-0.14	3.14	3	3.12	3.07	-0.91	-19.11	-15.74
-1	0	3	-1	0	0	-0.98	-0.03	-0.16	-0.14	3.13	3.01	3.12	3.07	-0.91	-19.09	-15.74
1	5	-3	1	0	0	-0.98	-0.03	-0.16	-0.14	3.13	3.12	3.12	3.06	-0.91	-19.09	-15.74
9	8	-10	0	0	0	-0.98	-0.03	-0.16	-0.14	3.12	3.02	3.12	3.05	-0.92	-19.07	-15.74
2	5	20	0	0	0	-0.98	-0.03	-0.16	-0.14	3.12	3.03	3.13	3.04	-1	-19.03	-15.74
7	3	-4	0	0	0	-0.98	-0.03	-0.16	-0.14	3.03	3.03	3.13	3.03	-1	-19.03	-15.74
4	1	-20	0	0	0	-0.98	-0.03	-0.16	-0.14	3.04	3.04	3.13	3.02	-1.01	-19.03	-15.74
-1	-5	-15	0	0	0	-0.98	-0.03	-0.16	-0.14	3.1	3.05	3.13	3.01	-1.02	-19.02	-15.74
7	7	16	0	0	0	-0.98	-0.03	-0.16	-0.14	3.1	3.14	3.14	3	-1.03	-19.02	-15.74
-15	-5	15	0	0	0	-0.98	-0.03	-0.16	-0.14	3.09	3.07	3.14	2.96	-1.03	-19.02	-15.74
2	4	-4	0	0	0	-0.98	-0.03	-0.16	-0.14	3.08	3.14	3.14	2.8	-1.03	-19.01	-15.74
11	8	8	1	0	0	-0.98	-0.03	-0.16	-0.14	3.04	3.11	3.16	2.57	-1.2	-18.96	-15.71
-1	10	3	0	0	0	-0.98	-0.03	-0.16	-0.14	2.92	3.12	3.16	2.54	-1.24	-18.95	-15.7
-7	6	-14	0	0	0	-0.98	-0.03	-0.16	-0.14	2.84	3.13	3.16	2.51	-1.28	-18.96	-15.69
14	2	6	-1	0	0	-0.98	-0.03	-0.16	-0.14	3.13	3.13	3.16	2.63	-1.32	-18.94	-15.68
13	6	5	0	-1	0	-0.98	-0.03	-0.16	-0.14	2.92	3.08	3.14	2.95	-1.35	-18.92	-15.69
1	11	6	0	1	0	-0.98	-0.03	-0.16	-0.14	3.08	2.62	3.06	3.15	-1.37	-18.9	-15.68
0	0	-1	0	0	-1	-0.98	-0.03	-0.16	-0.14	3.15	0	2.58	3.14	-1.38	-18.89	-15.67
-797	-276	404	-70	-14	-24	-0.98	0.02	-0.17	-0.13	3.17	0	0	3.14	5.25	-19	-15.87
												0
142	-308	-98	-7	-4	-2	-0.98	0.04	-0.16	-0.13	3.18	0	0	3.11	7.29	-17.99	-15.8
												0
295	-401	0	-11	7	1	-0.98	0.06	-0.16	-0.12	3.18	0	0	3.1	9.56	-17.02	-15.75
												0
206	-327	-9	15	-4	3	-0.98	0.08	-0.15	-0.12	3.17	0	0	3.1	11.57	-16.03	-15.66
												0
105	-403	-430	4	3	2	-0.98	0.1	-0.15	-0.12	0	0	0	3.1	13.44	-15.15	-15.57
												0
260	-327	-291	5	2	3	-0.98	0.11	-0.14	-0.12	3.18	0	0	3.11	15.19	-14.35	-15.47
												0
87	-362	-483	9	2	4	-0.98	0.13	-0.14	-0.11	3.18	0	0	3.1	16.78	-13.66	-15.42
												0
266	-899	549	56	5	13	-0.97	0.16	-0.11	-0.11	3.18	0	0	3.1	20.32	-10.44	-14.29
												0
-11	11	-2	0	1	1	-0.97	0.16	-0.11	-0.11	0	0	0	3.11	20.26	-10.37	-14.28
												0
-29	-21	-145	3	-1	0	-0.97	0.16	-0.11	-0.11	3.18	0	0	3.12	20.18	-10.31	-14.29
												0
23	-12	-103	5	-1	0	-0.98	0.16	-0.11	-0.11	3.18	0	0	3.14	19.97	-10.26	-14.27
												0
171	36	16	3	1	1	-0.98	0.16	-0.11	-0.11	3.19	0	0	3.12	19.65	-10.22	-14.25
												0
484	137	343	-6	5	9	-0.98	0.16	-0.11	-0.11	0	2.08	0	3.08	19.34	-10.16	-14.35
												0
650	121	280	-11	9	15	-0.98	0.15	-0.11	-0.11	3.18	0	0	3.08	19.3	-10.19	-14.83
												0
11495	-7233	-15198	-41	12130	-4397	0	0	0	0	3.19	0	0	3.1	180	0	180
												0
-23791	8284	12654	100	-12111	4097	-0.87	0.17	-0.1	-0.45	3.19	1.35	0	3.08	22.83	-1.85	-54.42
												0
-1467	2842	-727	42	35	-181	-0.91	0.17	-0.12	-0.36	0	0	0	3.09	23.4	-5.81	-43.93
												0
3723	3903	1465	18	20	-63	-0.95	0.16	-0.14	-0.24	3.15	0	0	3.13	21.9	-10.59	-30.16
												0
5465	2391	1493	5	12	25	-0.97	0.14	-0.15	-0.11	3.17	0	0	3.12	18.59	-14.6	-15.65
												0
6097	328	1424	-7	-6	78	-0.98	0.12	-0.15	0	3.17	0	0	3.08	14.31	-17.07	-2.07
												0
6809	-226	2105	-23	-37	152	-0.98	0.1	-0.14	0.09	0	2.06	0	3.01	10.25	-17.14	8.38
												0
3272	-850	2750	-59	-69	263	-0.98	0.08	-0.12	0.11	3.17	0	0	3.02	7.75	-14.81	12.14
												0
-22081	-8505	-8295	15	0	-170	-0.85	0.16	-0.07	-0.49	3.19	0	0	3.07	20.37	2.07	-59.77
												0
-1770	811	61	17	56	-120	-0.88	0.16	-0.08	-0.44	3.18	0	0	3.05	21.09	-0.33	-53.2
												0
-419	2151	70	23	26	-112	-0.91	0.16	-0.1	-0.36	3.15	0.8	0	3.09	21.62	-4.25	-43.52
												0
3190	1984	624	18	6	-53	-0.95	0.15	-0.12	-0.25	3.14	0	0	3.12	20.53	-8.5	-31.43
												0
5127	1585	1199	0	-5	17	-0.97	0.14	-0.13	-0.14	3.16	0	0	3.11	17.87	-11.77	-18.65
												0
4807	752	1231	-10	-9	65	-0.98	0.12	-0.12	-0.04	3.17	0	0	3.09	14.37	-13.63	-6.82
												0
4125	-273	959	-19	-10	88	-0.99	0.1	-0.12	0.04	3.17	0	0	3.17	11.16	-14.17	2.92
												0
5735	715	1713	-21	-24	150	-0.99	0.08	-0.11	0.09	3.17	0	0	3.01	8.54	-13.21	9.32
												0
-21772	-7667	-5794	-6	-21	-64	-0.87	0.16	-0.07	-0.46	3.18	0	0	3.04	19.85	1.55	-55.31
												0
-1786	1514	-141	21	55	-129	-0.9	0.16	-0.08	-0.4	3.16	0	0	3.04	20.77	-1.5	-47.88
												0
2758	2218	251	27	19	-78	-0.93	0.15	-0.1	-0.31	3.14	1.58	0	3.1	20.6	-5.67	-37.49
												0
5398	1517	1259	8	-3	3	-0.96	0.14	-0.12	-0.21	3.16	0	0	3.1	18.71	-9.46	-25.97
												0
6036	643	1474	-8	-28	70	-0.98	0.12	-0.12	-0.12	3.17	0	0	3.11	15.61	-11.48	-15.27
												0
6281	-351	1100	-19	-22	111	-0.99	0.1	-0.11	-0.05	3.17	0	0	3.12	12.56	-11.61	-7.03
												0
4534	2	2256	-39	-31	183	-0.99	0.08	-0.09	-0.02	3.17	0	0	3.17	10.03	-9.97	-3.24
												0
-14612	-5375	-4229	-5	15	75	-0.98	0.05	-0.14	-0.12	3.17	0	0	3.12	7.37	-15.51	-14.38
												0
-251	249	383	-6	-1	-20	-0.98	0.04	-0.15	-0.12	3.17	0	0	3.13	6.68	-16.12	-14.84
												0
456	105	-24	-1	-3	-7	-0.98	0.03	-0.15	-0.12	3.17	0	0	3.12	6.03	-16.52	-14.94
												0
417	134	66	0	0	0	-0.98	0.03	-0.15	-0.12	3.17	0	0	3.12	5.35	-16.82	-14.97
												0
163	81	-77	-4	-2	2	-0.98	0.02	-0.15	-0.12	3.16	0	0	3.12	4.77	-17.04	-15.06
												0
-228	148	139	-1	0	-4	-0.98	0.02	-0.15	-0.12	3.16	0	0	3.12	4.2	-17.31	-15.13
												0
36	56	-155	2	-3	-5	-0.98	0.01	-0.16	-0.12	3.16	0	0	3.11	3.63	-17.52	-15.03
												0
254	22	-298	5	-2	0	-0.98	0.01	-0.16	-0.12	3.16	0	0	3.15	2.94	-17.65	-14.83
												0
96	1019	286	-26	1	-1	-0.98	-0.05	-0.16	-0.13	3.15	1.46	0	3.09	-2.88	-19.09	-14.33
												0
0	1	-39	-1	1	0	-0.98	-0.05	-0.16	-0.13	3.15	1.99	0	3.15	-2.87	-19.07	-14.35
												0
11	1	-9	-1	0	0	-0.98	-0.05	-0.16	-0.13	3.15	2.37	0	3.1	-2.86	-19.05	-14.36
												0
14	8	-12	0	1	0	-0.98	-0.04	-0.16	-0.13	3.15	2.54	0	3.13	-2.84	-19.05	-14.37
												0
-3	-9	-1	0	0	0	-0.98	-0.04	-0.16	-0.13	3.13	2.65	0	3.02	-2.8	-19.05	-14.38
												0
-23	-20	-30	0	0	0	-0.98	-0.04	-0.16	-0.13	2.79	2.79	0	3	-2.75	-19.05	-14.4
												0
-14	2	42	0	-1	0	-0.98	-0.04	-0.16	-0.13	3.09	2.85	0	2.99	-2.71	-19.05	-14.41
												0
88	62	41	1	1	-1	-0.98	-0.04	-0.16	-0.13	3.08	3.1	0	2.99	-2.75	-18.9	-14.45
												0
-6	-10	-13	0	0	0	-0.98	-0.04	-0.16	-0.13	3.08	2.87	0	2.97	-2.74	-18.9	-14.44
												0
-14	-5	-20	0	1	0	-0.98	-0.04	-0.16	-0.13	3.07	2.86	0	2.93	-2.72	-18.93	-14.44
												0
-11	-8	-17	0	-1	0	-0.98	-0.04	-0.16	-0.13	3.05	2.84	0	2.94	-2.71	-18.96	-14.43
												0
-8	12	7	0	0	1	-0.98	-0.04	-0.16	-0.13	3.05	2.83	0	2.96	-2.71	-18.99	-14.42
												0
-6	0	0	0	-1	0	-0.98	-0.04	-0.16	-0.13	3.05	2.81	0	2.97	-2.73	-19	-14.42
												0
-3	3	4	0	0	0	-0.98	-0.04	-0.16	-0.13	3.06	2.72	0	2.97	-2.74	-18.99	-14.42
												0
5	7	-9	-1	1	-1	-0.98	-0.04	-0.16	-0.13	3.06	2.67	0	2.98	-2.55	-19.05	-14.46
												0
-24	-14	-26	0	0	0	-0.98	-0.04	-0.16	-0.13	3.07	2.67	0	3	-2.52	-19.09	-14.46
												0
-1	-3	-8	0	0	1	-0.98	-0.04	-0.16	-0.13	3.07	2.65	0	3.01	-2.49	-19.1	-14.47
												0
6	2	17	0	0	0	-0.98	-0.04	-0.16	-0.13	3.08	2.65	0	3.02	-2.46	-19.1	-14.48
												0
3	6	7	0	0	-1	-0.98	-0.04	-0.16	-0.13	3.09	2.62	0	3.03	-2.44	-19.1	-14.48
												0
6	-2	-2	0	0	0	-0.98	-0.04	-0.16	-0.13	2.61	2.61	0	3.1	-2.41	-19.1	-14.49
												0
-1	-5	6	0	0	0	-0.98	-0.04	-0.16	-0.13	3.1	2.59	0	3.05	-2.39	-19.1	-14.49
												0
-9164	-25176	-37146	-29	-31320	6728	0	0	0	0	3.11	2.56	0	3.05	-180	0	180
												0
9158	25176	37139	30	31319	-6727	-0.98	-0.04	-0.16	-0.13	3.11	2.53	0	3.05	-2.15	-19.12	-14.51
												0
3	-1	-8	-1	0	0	-0.98	-0.04	-0.16	-0.13	3.11	2.46	0	3.05	-2.14	-19.12	-14.51
												0
-2	11	7	0	0	0	-0.98	-0.04	-0.16	-0.13	3.11	2.39	0	3.05	-2.12	-19.11	-14.52
												0
-8	-6	-9	0	0	0	-0.98	-0.04	-0.16	-0.13	3.11	2.37	0	3.06	-2.12	-19.11	-14.52
												0
12	-6	11	0	0	0	-0.98	-0.04	-0.16	-0.13	3.11	2.34	0	3.06	-2.1	-19.1	-14.53
												0
1	6	0	0	0	0	-0.98	-0.04	-0.16	-0.13	3.12	2.31	0	3.07	-2.1	-19.1	-14.53
												0
-2	-7	-8	0	1	0	-0.98	-0.04	-0.16	-0.13	3.12	2.3	0	3.07	-2.09	-19.1	-14.53
												0
-4	-8	-2	0	0	-1	-0.98	-0.04	-0.16	-0.13	3.12	2.34	0	3.13	-1.91	-19.12	-14.58
												0
2	-1	-10	0	0	1	-0.98	-0.04	-0.16	-0.13	3.13	2.4	0	3.08	-1.89	-19.13	-14.58
												0
-3	3	6	0	0	-1	-0.98	-0.04	-0.16	-0.13	3.12	2.43	0	3.13	-1.88	-19.13	-14.59
												0
6	-5	-20	0	0	1	-0.98	-0.04	-0.16	-0.13	3.13	3.04	0	3.08	-1.86	-19.14	-14.59
												0
-6	-3	18	0	-1	0	-0.98	-0.04	-0.16	-0.13	3.12	2.64	0	3.08	-1.86	-19.12	-14.59
												0
0	2	10	0	0	0	-0.98	-0.04	-0.16	-0.13	3.12	2.69	0	3.08	-1.85	-19.12	-14.6
												0
3	1	-8	0	0	0	-0.98	-0.04	-0.16	-0.13	3.12	2.74	0	3.08	-1.84	-19.1	-14.6
												0
18	-4	25	0	1	0	-0.98	-0.04	-0.16	-0.13	3.12	2.74	0	3.08	-1.76	-18.94	-14.63
-6	4	-17	0	0	0	-0.98	-0.04	-0.16	-0.13	3.13	2.74	3.07	3.08	-1.76	-18.95	-14.63
