# Supplementary material for: Image Generation for 2D-CNN Using Time-Series Signal Features from Foot Gesture Applied to Select Cobot Operating Mode
Source: Sensors (Basel). 2021 Aug 26;21(17):5743. doi: 10.3390/s21175743 (PMC8434500; doi:10.3390/s21175743)
Supplement: Supplementary file 1 [file sensors-21-05743-s001.zip › data_fadwa/Cigarette crush with the heel/cch62.xlsx]

## Sheet: cch102
-7	-15	-31	0	0	0	-0.98	-0.04	-0.16	-0.11	3.14	2.86	3.09	3.14	-2.23	-18.55	-11.86
-14	40	0	0	0	1	-0.98	-0.04	-0.16	-0.11	3.14	3.11	3.11	3.09	-2.36	-18.67	-11.85
-5	-1	-15	0	0	0	-0.98	-0.04	-0.16	-0.11	3.14	3.11	3.11	3.1	-2.36	-18.7	-11.85
-6	4	-7	0	0	0	-0.98	-0.04	-0.16	-0.11	3.14	2.68	3.1	3.1	-2.37	-18.72	-11.86
0	-2	9	0	0	-1	-0.98	-0.04	-0.16	-0.11	3.15	3.1	3.1	3.1	-2.36	-18.74	-11.85
-6	11	5	0	0	0	-0.98	-0.04	-0.16	-0.11	3.15	2.65	3.1	3.1	-2.36	-18.77	-11.86
3	-8	-2	-1	0	0	-0.98	-0.04	-0.16	-0.11	3.14	2.67	3.1	3.09	-2.35	-18.79	-11.85
1	0	-2	0	0	1	-0.98	-0.04	-0.16	-0.11	3.14	2.71	3.11	3.09	-2.34	-18.8	-11.85
-20	-7	-13	1	-1	0	-0.98	-0.04	-0.16	-0.11	2.73	3.11	3.11	3.08	-2.35	-18.84	-11.86
1	2	-2	0	0	-1	-0.98	-0.04	-0.16	-0.11	3.14	2.75	3.11	3.08	-2.35	-18.83	-11.86
-4	6	-6	0	0	1	-0.98	-0.04	-0.16	-0.11	3.14	2.75	3.11	3.08	-2.36	-18.83	-11.86
12	5	2	0	0	0	-0.98	-0.04	-0.16	-0.11	3.14	3.11	3.11	3.08	-2.37	-18.82	-11.86
3	5	15	0	0	0	-0.98	-0.04	-0.16	-0.11	3.14	3.11	3.09	3.09	-2.37	-18.81	-11.87
-1	-3	-1	0	0	0	-0.98	-0.04	-0.16	-0.11	3.14	2.76	3.11	3.09	-2.38	-18.8	-11.87
-2	1	2	-1	0	0	-0.98	-0.04	-0.16	-0.11	3.14	2.75	3.11	3.09	-2.38	-18.79	-11.87
8	-11	0	1	1	-1	-0.98	-0.04	-0.16	-0.11	3.14	2.75	3.11	3.09	-2.37	-18.8	-11.87
-2	1	-6	0	0	0	-0.98	-0.04	-0.16	-0.11	2.75	3.11	3.11	3.08	-2.37	-18.81	-11.87
-1	5	9	0	0	1	-0.98	-0.04	-0.16	-0.11	3.14	2.75	3.11	3.08	-2.37	-18.82	-11.87
2	2	-3	0	0	-1	-0.98	-0.04	-0.16	-0.11	3.14	2.75	3.11	3.08	-2.38	-18.83	-11.86
-5	-3	1	0	0	0	-0.98	-0.04	-0.16	-0.11	3.14	2.76	3.11	3.08	-2.38	-18.83	-11.86
-2	-9	1	0	-1	0	-0.98	-0.04	-0.16	-0.11	3.14	2.77	3.08	3.14	-2.38	-18.83	-11.86
-2	3	-5	-1	0	1	-0.98	-0.04	-0.16	-0.11	3.14	2.78	3.11	3.08	-2.38	-18.83	-11.86
7	10	12	1	0	0	-0.98	-0.04	-0.16	-0.11	3.13	3.11	3.11	3.08	-2.38	-18.82	-11.87
10	-5	-25	0	0	-1	-0.98	-0.04	-0.16	-0.11	3.13	2.8	3.11	3.08	-2.41	-18.77	-11.88
-1	4	7	0	0	1	-0.98	-0.04	-0.16	-0.11	3.13	3.11	3.08	3.08	-2.41	-18.76	-11.88
1	2	22	0	0	-1	-0.98	-0.04	-0.16	-0.11	3.13	2.83	3.12	3.07	-2.41	-18.75	-11.88
2	-4	-5	0	0	1	-0.98	-0.04	-0.16	-0.11	3.13	2.84	3.12	3.07	-2.41	-18.75	-11.88
0	-6	-5	0	0	0	-0.98	-0.04	-0.16	-0.11	3.13	2.86	3.12	3.06	-2.41	-18.75	-11.88
-3	-2	5	0	0	0	-0.98	-0.04	-0.16	-0.11	2.89	2.89	3.06	3.12	-2.42	-18.74	-11.87
-3	4	-4	0	0	0	-0.98	-0.04	-0.16	-0.11	3.12	2.92	3.12	3.05	-2.42	-18.72	-11.88
18	9	8	0	0	0	-0.98	-0.04	-0.16	-0.11	3.11	3.13	3.13	3.04	-2.48	-18.56	-11.88
-2	1	-7	-1	0	0	-0.98	-0.04	-0.16	-0.11	3.11	2.95	3.13	3.11	-2.48	-18.55	-11.88
1	-1	-7	1	0	0	-0.98	-0.04	-0.16	-0.11	3.11	3.13	3.04	3.04	-2.49	-18.54	-11.88
2	-2	11	0	0	0	-0.98	-0.04	-0.16	-0.11	3.1	2.96	3.13	3.03	-2.49	-18.53	-11.89
4	13	-3	0	0	0	-0.98	-0.04	-0.16	-0.11	3.1	2.96	3.13	3.03	-2.49	-18.52	-11.89
13	6	-2	0	0	0	-0.98	-0.04	-0.16	-0.11	3.1	2.96	3.13	3.04	-2.5	-18.51	-11.88
-6	-1	3	0	0	0	-0.98	-0.04	-0.16	-0.11	3.1	2.95	3.13	3.04	-2.51	-18.51	-11.88
15	-12	22	0	1	0	-0.98	-0.04	-0.16	-0.11	3.1	2.94	3.12	3.04	-2.51	-18.52	-11.9
-11	10	-17	0	-1	0	-0.98	-0.04	-0.16	-0.11	3.1	2.94	3.12	3.04	-2.51	-18.53	-11.9
-1	-10	-8	-1	0	0	-0.98	-0.04	-0.16	-0.11	3.1	2.94	3.12	3.04	-2.51	-18.52	-11.9
-5	3	2	1	0	-1	-0.98	-0.04	-0.16	-0.11	3.1	2.93	3.04	3.1	-2.51	-18.53	-11.9
3	5	15	0	0	1	-0.98	-0.04	-0.16	-0.11	3.1	2.92	3.12	3.04	-2.52	-18.53	-11.89
5	-4	-10	0	0	0	-0.98	-0.04	-0.16	-0.11	3.1	2.92	3.12	3.05	-2.52	-18.53	-11.89
-4	-4	-1	0	0	0	-0.98	-0.04	-0.16	-0.11	3.1	2.92	3.12	3.04	-2.52	-18.53	-11.9
-22602	-14376	-25968	-23	-5174	-17666	0	0	0	0	3.1	2.92	3.11	3.1	180	0	-180
22602	14378	25965	23	5174	17666	-0.98	-0.04	-0.16	-0.11	3.1	2.92	3.11	3.04	-2.54	-18.53	-11.91
3	5	0	0	0	0	-0.98	-0.04	-0.16	-0.11	3.1	2.92	3.11	3.04	-2.54	-18.53	-11.91
1	3	-3	0	0	0	-0.98	-0.04	-0.16	-0.11	3.1	2.92	3.11	3.04	-2.55	-18.53	-11.91
9	5	28	0	0	0	-0.98	-0.04	-0.16	-0.11	3.1	2.92	3.04	3.1	-2.55	-18.53	-11.91
-16	-3	-16	0	0	0	-0.98	-0.04	-0.16	-0.11	3.1	2.92	3.11	3.04	-2.55	-18.53	-11.91
-5	-4	-2	0	1	0	-0.98	-0.04	-0.16	-0.11	3.1	2.92	3.11	3.04	-2.55	-18.53	-11.92
6	1	9	0	-1	0	-0.98	-0.04	-0.16	-0.11	3.1	2.92	3.11	3.04	-2.55	-18.53	-11.92
-7	2	-8	-1	0	0	-0.98	-0.04	-0.16	-0.11	3.1	3.11	3.04	3.04	-2.56	-18.54	-11.92
-7	1	1	0	0	0	-0.98	-0.04	-0.16	-0.11	3.1	2.93	3.12	3.04	-2.56	-18.54	-11.92
6	-2	-8	0	0	-1	-0.98	-0.04	-0.16	-0.11	3.1	2.94	3.12	3.04	-2.55	-18.53	-11.93
6	1	1	0	0	0	-0.98	-0.04	-0.16	-0.11	3.1	2.95	3.12	3.03	-2.55	-18.53	-11.93
3	-3	3	1	0	1	-0.98	-0.04	-0.16	-0.11	3.09	2.96	3.12	3.08	-2.55	-18.53	-11.93
0	0	-2	-1	0	0	-0.98	-0.04	-0.16	-0.11	3.08	3.02	3.14	2.85	-2.55	-18.53	-11.93
-3	-6	-5	1	0	0	-0.98	-0.04	-0.16	-0.11	3	3.09	3.16	2.57	-2.55	-18.53	-11.93
50	43	30	0	-2	0	-0.98	-0.04	-0.15	-0.11	2.85	3.12	3.16	2.49	-2.85	-18.12	-11.89
20	9	-19	0	0	0	-0.98	-0.04	-0.15	-0.11	2.81	3.12	2.77	2.77	-2.88	-18.06	-11.89
3	0	-15	-1	0	0	-0.98	-0.04	-0.15	-0.11	2.95	3.04	3.12	3	-2.89	-18	-11.9
11	13	16	-1	1	0	-0.98	-0.04	-0.15	-0.11	3.08	2.52	3	3.07	-2.86	-17.94	-11.92
12	3	23	-1	1	-1	-0.98	-0.04	-0.15	-0.11	3.14	0	2.66	3.11	-2.81	-17.91	-11.93
6	-7	37	0	2	0	-0.98	-0.04	-0.15	-0.11	3.16	0	2.46	3.17	-2.75	-17.91	-11.94
-8	1	32	2	2	0	-0.98	-0.04	-0.15	-0.11	3.17	0	2.11	3.08	-2.7	-17.98	-11.94
149	-2036	-606	-62	-7	-15	-0.98	0.1	-0.14	-0.08	3.16	0	0	3.02	13.64	-14.39	-11.48
												0
79	-328	-54	7	0	2	-0.98	0.12	-0.13	-0.08	3.14	0	0	3.01	15.29	-13.96	-11.47
												0
71	-267	-146	7	3	2	-0.98	0.13	-0.13	-0.08	3.14	0	0	3.03	16.75	-13.63	-11.47
												0
121	-241	-391	8	0	3	-0.98	0.14	-0.13	-0.08	3.16	0	0	3.05	18.03	-13.37	-11.48
												0
241	-218	-1104	13	3	2	-0.98	0.15	-0.13	-0.08	3.17	0	0	3.05	19.01	-13.19	-11.5
												0
-388	-170	442	12	-7	0	-0.98	0.16	-0.13	-0.08	3.16	0	0	3.04	19.65	-13.08	-11.46
												0
-35	-142	48	11	1	-2	-0.98	0.16	-0.13	-0.08	3.16	0	0	3.04	19.95	-12.96	-11.31
												0
-4568	2575	-1298	-36	-21185	26549	0	0	0	0	3.16	0	0	3.05	-180	0	-180
												0
4897	-2258	2677	51	21187	-26533	-0.98	0.14	-0.12	-0.07	3.16	0	0	3.08	17.46	-11.84	-10.27
												0
410	68	28	-1	3	5	-0.98	0.14	-0.12	-0.07	3.17	0	0	3.1	17.17	-11.83	-10.46
												0
628	125	217	-6	8	15	-0.98	0.14	-0.12	-0.08	3.18	0	0	3.18	16.98	-11.86	-10.98
												0
1351	121	427	-8	5	25	-0.98	0.14	-0.12	-0.09	3.18	0	0	3.1	17	-11.93	-12.08
												0
2988	620	794	-13	-22	64	-0.98	0.13	-0.11	-0.11	3.18	0	0	3.1	17.02	-11.2	-14.42
												0
1104	989	1002	-20	-30	88	-0.97	0.13	-0.1	-0.15	3.18	0	0	3.11	16.94	-9.34	-19.07
												0
-1751	692	-80	-18	0	52	-0.96	0.13	-0.1	-0.21	3.18	0	0	3.1	17.33	-7.47	-25.84
												0
-13843	-2319	-3870	82	30	-437	-0.91	0.13	-0.11	-0.39	3.18	0	0	3.07	18.18	-5.64	-47.15
												0
-2426	1508	-1434	38	40	-159	-0.93	0.13	-0.12	-0.32	3.16	0	0	3.07	18.67	-8.16	-39.57
												0
3738	2771	1404	17	19	-75	-0.96	0.12	-0.13	-0.23	3.14	0	0	3.11	17.56	-11.32	-28.62
												0
6008	1853	1722	-1	2	30	-0.98	0.11	-0.14	-0.13	3.16	0	0	3.17	15.11	-13.61	-17.06
												0
4975	354	1173	-14	-12	83	-0.99	0.1	-0.13	-0.05	3.17	0	0	3.1	12.4	-14.6	-7.07
												0
3566	-500	750	-20	-14	98	-0.99	0.09	-0.13	0.01	3.17	0	0	3.08	10.23	-14.55	0.26
												0
5023	489	1421	-24	-17	141	-0.99	0.08	-0.11	0.04	3.17	1.48	0	3.1	8.63	-13.34	4.19
												0
-16120	-5728	-4218	-7	-20	51	-0.85	0.16	-0.1	-0.49	3.19	0	0	3.12	22.07	-0.75	-59.71
												0
627	-285	180	6	-2	-12	-0.85	0.16	-0.1	-0.48	3.19	0	1.51	3.09	21.72	-1.12	-59.26
233	-53	103	8	-3	-22	-0.86	0.15	-0.1	-0.48	3.18	0	0.68	3.06	21.23	-1.69	-58.23
-336	64	383	1	0	-23	-0.87	0.15	-0.1	-0.46	3.16	0	0.6	3.06	20.68	-2.34	-56.6
-3581	-250	-1049	6	5	-59	-0.88	0.15	-0.11	-0.44	3.14	0	1.16	3.09	20.51	-3.34	-53.91
-3689	629	-1234	23	34	-151	-0.9	0.15	-0.12	-0.39	3.16	0	1.57	3.22	21.15	-5.45	-48.18
-340	2793	-17	33	28	-142	-0.93	0.15	-0.13	-0.31	3.17	0	1.38	3.28	21	-9.18	-38.13
8492	2261	2664	-184	-106	730	-0.94	0.13	-0.08	-0.3	3.17	0	1.31	3.07	17.13	-3.82	-36.45
-4691	-1229	-1714	24	16	-79	-0.92	0.14	-0.08	-0.37	3.18	0	1.35	3.18	18.47	-2.55	-44.24
-3434	-1672	-1315	34	30	-118	-0.9	0.15	-0.09	-0.41	3.18	0	0.94	3.09	20.11	-2.38	-49.08
