# Supplementary material for: Image Generation for 2D-CNN Using Time-Series Signal Features from Foot Gesture Applied to Select Cobot Operating Mode
Source: Sensors (Basel). 2021 Aug 26;21(17):5743. doi: 10.3390/s21175743 (PMC8434500; doi:10.3390/s21175743)
Supplement: Supplementary file 1 [file sensors-21-05743-s001.zip › data_fadwa/Cigarette crush with the heel/cch63.xlsx]

## Sheet: cch63
7	4	4	0	0	0	-0.97	-0.02	-0.17	-0.19	3.16	2.47	3.05	3.12	1.45	-19.85	-21.93
6	-6	11	0	0	0	-0.97	-0.02	-0.17	-0.19	3.16	2.45	3.05	3.12	1.45	-19.84	-21.94
1	3	13	0	0	0	-0.97	-0.02	-0.17	-0.19	3.15	2.45	3.05	3.12	1.44	-19.82	-21.94
4	1	12	0	1	0	-0.97	-0.02	-0.17	-0.19	3.15	2.45	3.06	3.11	1.44	-19.83	-21.94
-5	4	9	0	0	0	-0.97	-0.02	-0.17	-0.19	3.15	2.45	3.06	3.11	1.44	-19.83	-21.94
-5	8	-15	0	-1	0	-0.97	-0.02	-0.17	-0.19	3.15	2.45	3.11	3.11	1.42	-19.87	-21.96
0	0	4	0	1	0	-0.97	-0.02	-0.17	-0.19	3.14	2.44	3.05	3.1	1.42	-19.87	-21.97
2	0	-9	0	-1	0	-0.97	-0.02	-0.17	-0.19	3.14	2.46	3.04	3.1	1.41	-19.87	-21.97
7	2	3	0	0	0	-0.97	-0.02	-0.17	-0.19	3.14	2.45	3.05	3.09	1.4	-19.87	-21.97
-3	2	-11	0	0	0	-0.97	-0.02	-0.17	-0.19	3.14	2.47	3.05	3.09	1.38	-19.86	-21.97
0	-7	1	0	0	0	-0.97	-0.02	-0.17	-0.19	3.14	2.48	3.05	3.09	1.38	-19.86	-21.97
-6	2	7	0	0	0	-0.97	-0.02	-0.17	-0.19	3.14	2.49	3.05	3.08	1.38	-19.87	-21.97
12	8	-1	0	0	0	-0.97	-0.02	-0.17	-0.19	3.13	2.49	3.05	3.08	1.32	-19.86	-21.99
-2	-5	11	0	0	0	-0.97	-0.02	-0.17	-0.19	3.13	2.53	3.05	3.08	1.32	-19.86	-21.99
-3	3	-4	0	0	0	-0.97	-0.02	-0.17	-0.19	3.13	2.54	3.05	3.08	1.31	-19.86	-21.99
4	1	-7	-1	1	0	-0.97	-0.02	-0.17	-0.19	3.13	2.54	3.05	3.08	1.31	-19.86	-21.99
4	1	-1	1	0	0	-0.97	-0.02	-0.17	-0.19	3.13	2.55	3.05	3.08	1.31	-19.86	-21.99
-3	5	3	-1	0	0	-0.97	-0.02	-0.17	-0.19	3.13	2.55	3.06	3.08	1.31	-19.86	-21.99
-2	4	7	1	0	0	-0.97	-0.02	-0.17	-0.19	3.13	2.58	3.06	3.08	1.31	-19.86	-22
-1	-4	-24	0	-1	0	-0.97	-0.02	-0.17	-0.19	3.13	2.58	3.06	3.13	1.28	-19.84	-22.02
6	4	8	0	0	0	-0.97	-0.02	-0.17	-0.19	3.13	2.63	3.07	3.06	1.28	-19.82	-22.02
1	5	-3	0	0	0	-0.97	-0.02	-0.17	-0.19	3.12	2.65	3.07	3.06	1.26	-19.82	-22.02
8	6	9	0	0	0	-0.97	-0.02	-0.17	-0.19	3.12	2.72	3.07	3.05	1.25	-19.8	-22.02
3	-6	8	0	0	0	-0.97	-0.02	-0.17	-0.19	3.12	2.77	3.07	3.05	1.24	-19.78	-22.01
-8	-5	-3	0	0	0	-0.97	-0.02	-0.17	-0.19	2.81	2.81	3.08	3.04	1.23	-19.77	-22.02
-1	2	-2	0	0	0	-0.97	-0.02	-0.17	-0.19	3.11	2.83	3.08	3.04	1.22	-19.77	-22.02
23	14	3	-1	0	0	-0.97	-0.02	-0.17	-0.19	3.11	2.86	3.09	3.04	1.12	-19.62	-22.04
8	5	-8	0	0	0	-0.97	-0.02	-0.17	-0.19	3.11	2.87	3.09	3.11	1.12	-19.61	-22.04
5	-4	17	0	0	0	-0.97	-0.02	-0.17	-0.19	3.11	2.87	3.09	3.04	1.11	-19.61	-22.04
-1	-4	-9	1	0	0	-0.97	-0.02	-0.17	-0.19	3.11	2.87	3.09	3.04	1.11	-19.6	-22.04
5	3	1	-1	0	0	-0.97	-0.02	-0.17	-0.19	3.11	2.86	3.09	3.05	1.11	-19.59	-22.04
2	-1	-2	0	1	0	-0.97	-0.02	-0.17	-0.19	2.87	2.87	3.09	3.05	1.11	-19.59	-22.04
-6	2	-6	0	0	-1	-0.97	-0.02	-0.17	-0.19	2.87	2.87	3.09	3.05	1.11	-19.59	-22.04
3	-2	5	0	0	0	-0.97	-0.02	-0.17	-0.19	3.11	3.09	3.09	3.05	1.13	-19.58	-22.06
10	-8	-5	0	0	0	-0.97	-0.02	-0.17	-0.19	3.11	2.87	3.09	3.05	1.13	-19.58	-22.06
-7	3	5	1	0	1	-0.97	-0.02	-0.17	-0.19	3.11	2.87	3.09	3.05	1.13	-19.59	-22.07
3	-1	7	-1	0	0	-0.97	-0.02	-0.17	-0.19	3.11	2.87	3.09	3.05	1.13	-19.59	-22.07
-7	5	-6	0	0	0	-0.97	-0.02	-0.17	-0.19	3.11	2.87	3.09	3.05	1.13	-19.59	-22.07
-7	-4	-6	0	0	0	-0.97	-0.02	-0.17	-0.19	3.11	2.87	3.09	3.05	1.13	-19.59	-22.07
1	-1	-14	0	0	-1	-0.97	-0.02	-0.17	-0.19	3.11	2.87	3.09	3.05	1.13	-19.59	-22.07
6	8	7	1	0	1	-0.97	-0.02	-0.17	-0.19	3.11	2.87	3.1	3.05	1.15	-19.59	-22.07
3	0	10	-1	0	-1	-0.97	-0.02	-0.17	-0.19	3.11	2.88	3.1	3.11	1.15	-19.59	-22.07
0	-7	4	0	0	1	-0.97	-0.02	-0.17	-0.19	3.11	2.88	3.1	3.05	1.15	-19.59	-22.07
-8	0	1	0	0	0	-0.97	-0.02	-0.17	-0.19	3.11	2.88	3.1	3.05	1.15	-19.59	-22.07
9	-3	0	0	0	-1	-0.97	-0.02	-0.17	-0.19	3.11	2.89	3.1	3.05	1.16	-19.6	-22.07
-4	4	3	0	0	1	-0.97	-0.02	-0.17	-0.19	3.11	3.1	3.1	3.05	1.16	-19.6	-22.07
5	-2	-10	0	0	-1	-0.97	-0.02	-0.17	-0.19	3.11	2.9	3.1	3.04	1.16	-19.6	-22.07
4	9	4	0	-1	1	-0.97	-0.02	-0.17	-0.19	3.11	2.91	3.1	3.11	1.16	-19.58	-22.07
-10	-1	0	0	0	-1	-0.97	-0.02	-0.17	-0.19	3.11	2.93	3.1	3.04	1.16	-19.58	-22.07
3	-1	-5	0	0	0	-0.97	-0.02	-0.17	-0.19	3.11	3.11	3.11	3.03	1.16	-19.58	-22.07
6	4	-3	0	0	1	-0.97	-0.02	-0.17	-0.19	3.1	2.98	3.11	2.99	1.16	-19.57	-22.07
-3	-9	9	0	0	-1	-0.97	-0.02	-0.17	-0.19	3.08	3.04	3.13	2.86	1.16	-19.56	-22.07
-5	-9	-17	0	0	1	-0.97	-0.02	-0.17	-0.19	3.04	3.07	3.14	2.96	1.15	-19.56	-22.07
5	-3	-6	1	0	0	-0.97	-0.02	-0.17	-0.19	2.96	3.1	3.15	2.51	1.15	-19.54	-22.07
59	68	30	0	0	0	-0.97	-0.03	-0.17	-0.19	2.85	3.11	3.15	2.53	0.7	-19.27	-22.01
4	1	0	-1	0	0	-0.97	-0.03	-0.17	-0.19	2.84	3.11	3.15	2.62	0.7	-19.26	-22.01
-1	-3	4	0	0	0	-0.97	-0.03	-0.17	-0.19	2.89	3.09	3.13	2.81	0.69	-19.24	-22.01
5	-2	8	0	0	-1	-0.97	-0.03	-0.17	-0.19	3	3	3.1	3.01	0.69	-19.23	-22.01
5	0	6	0	0	0	-0.97	-0.03	-0.16	-0.19	3.1	2.29	2.98	3.1	0.7	-19.22	-22.01
0	-5	-15	-1	0	0	-0.97	-0.03	-0.16	-0.19	0	0	2.66	3.13	0.72	-19.21	-22.02
2	8	7	0	0	0	-0.97	-0.03	-0.16	-0.19	3.17	0	2.5	3.14	0.76	-19.18	-22.03
-2	-10	19	-1	1	0	-0.97	-0.02	-0.16	-0.19	3.18	0	0	3.12	0.82	-19.17	-22.03
												0
318	-1919	-721	-60	-5	-16	-0.97	0.11	-0.13	-0.17	3.18	0	0	3.09	15.73	-12.55	-21.58
												0
-66	-382	-280	1	1	2	-0.97	0.13	-0.13	-0.17	3.17	0	0	3.07	17.34	-11.86	-21.5
												0
99	-220	657	-17	4	0	-0.97	0.15	-0.12	-0.17	3.17	0	0	3.08	19.23	-11.14	-21.46
												0
110	-303	-414	34	0	5	-0.97	0.16	-0.12	-0.17	3.17	0	0	3.09	20.66	-10.51	-21.39
												0
-263	-266	-435	14	-1	0	-0.96	0.17	-0.12	-0.16	3.18	0	0	3.1	21.67	-10.18	-21.32
												0
52	-186	-43	11	-3	0	-0.96	0.17	-0.12	-0.16	3.18	0	0	3.1	22.34	-9.9	-21.16
												0
72	-104	193	7	0	1	-0.96	0.18	-0.12	-0.16	0	0	0	3.1	22.71	-9.65	-20.97
												0
90	23	615	17	2	13	-0.97	0.17	-0.11	-0.16	3.18	0	0	3.11	21.89	-8.76	-20.79
												0
11	10	-11	1	1	1	-0.97	0.17	-0.11	-0.16	3.18	0	0	3.12	21.74	-8.78	-20.9
												0
5	25	40	1	1	0	-0.97	0.17	-0.11	-0.16	3.18	0	0	3.13	21.58	-8.84	-21.03
												0
241	69	205	-3	1	3	-0.97	0.17	-0.11	-0.17	3.19	0	0	3.11	21.42	-8.88	-21.18
												0
522	71	170	-7	5	10	-0.97	0.17	-0.11	-0.17	0	0	0	3.08	21.41	-8.89	-21.52
												0
653	-42	78	-7	3	15	-0.96	0.17	-0.11	-0.17	3.18	0	0	3.08	21.64	-8.84	-22.27
												0
2235	162	968	-12	-4	36	-0.96	0.17	-0.11	-0.19	3.18	0	0	3.08	21.92	-8.42	-23.68
												0
-12274	588	-2345	63	5	-242	-0.87	0.18	-0.1	-0.46	3.19	0	0	3.07	23.69	-0.84	-55.72
												0
-2957	1205	-1095	22	39	-146	-0.89	0.18	-0.12	-0.4	3.18	0	0	3.09	24.76	-3.56	-48.84
												0
1165	2521	340	32	23	-114	-0.93	0.18	-0.13	-0.31	3.17	0	0	3.12	24.82	-7.7	-38.24
												0
5884	2359	1588	8	2	-6	-0.96	0.17	-0.14	-0.2	3.17	0	0	3.14	22.79	-11.47	-25.8
												0
6148	754	1379	-10	-10	69	-0.97	0.15	-0.14	-0.1	3.18	0	0	3.14	19.69	-13.78	-14.07
												0
4776	-734	955	-17	-16	101	-0.98	0.14	-0.13	-0.02	3.19	0	0	3.1	16.63	-14.63	-4.59
												0
3126	-911	595	-21	-23	114	-0.98	0.12	-0.12	0.03	3.18	0	0	3.05	14.22	-14.33	1.77
												0
-19997	-4223	-6755	-17	-47	105	-0.83	0.21	-0.09	-0.5	3.18	0	0	3.06	26.49	3.24	-61.67
												0
4215	-660	1811	9	-28	-25	-0.84	0.2	-0.09	-0.49	3.19	0	0	3.08	25.11	2.59	-59.87
												0
852	-351	922	-5	22	-21	-0.86	0.19	-0.08	-0.47	3.18	0	0	3.07	23.78	2	-57.65
												0
-1214	-278	-215	-1	35	-55	-0.87	0.18	-0.09	-0.45	3.16	0	0	3.1	23.58	0.8	-54.26
												0
-2297	512	-90	16	32	-97	-0.89	0.19	-0.1	-0.4	0	0	0	3.14	24.24	-1.47	-48.7
												0
-514	1506	320	18	11	-93	-0.92	0.18	-0.11	-0.33	0	0	0	3.14	24.37	-4.7	-40.5
												0
1553	1630	-70	13	7	-55	-0.95	0.18	-0.12	-0.24	3.18	0	0	3.27	23.42	-8.12	-30.2
												0
2612	3898	970	-195	-116	745	-0.87	0.18	-0.04	-0.46	3.18	0	0	3.05	20.88	5.17	-54.83
												0
-4617	-2369	-2511	40	41	-139	-0.83	0.2	-0.05	-0.52	3.19	0	0	3.06	22.54	6.55	-62.66
												0
-2330	-2182	-1813	50	28	-158	-0.81	0.21	-0.07	-0.54	3.19	0	0	3.08	24.55	6.8	-66
												0
2386	-1776	745	58	-34	-105	-0.81	0.21	-0.08	-0.54	3.19	0	0	3.07	25.33	5.98	-65.54
												0
3922	-703	1931	6	-24	-18	-0.82	0.2	-0.07	-0.52	3.17	0	0	3.09	23.94	5.21	-63.86
												0
545	-343	663	-5	26	-23	-0.84	0.19	-0.07	-0.51	3.16	0	0	3.13	22.86	4.44	-61.75
												0
-1838	-377	-321	2	33	-62	-0.85	0.19	-0.07	-0.48	0	0	0	3.13	22.96	3.13	-58.32
												0
14968	5141	5339	-156	-100	501	-0.98	0.14	-0.06	-0.11	3.17	0	0	3.1	17.45	-5.36	-14.16
												0
-3152	896	-1155	1	0	17	-0.96	0.16	-0.05	-0.2	3.17	0	0	3.05	18.82	-2.17	-24.34
-1897	365	-663	3	4	12	-0.94	0.17	-0.04	-0.3	3.18	0	1.79	3.05	19.6	1.12	-34.81
