# Supplementary material for: Image Generation for 2D-CNN Using Time-Series Signal Features from Foot Gesture Applied to Select Cobot Operating Mode
Source: Sensors (Basel). 2021 Aug 26;21(17):5743. doi: 10.3390/s21175743 (PMC8434500; doi:10.3390/s21175743)
Supplement: Supplementary file 1 [file sensors-21-05743-s001.zip › data_fadwa/Cigarette crush with the heel/cch64.xlsx]

## Sheet: cch64
-2	6	7	0	-1	0	-0.97	-0.02	-0.17	-0.18	3.16	2.4	3.05	3.11	1.06	-19.66	-20.65
1	3	4	0	0	0	-0.97	-0.02	-0.17	-0.18	3.15	2.36	3.04	3.1	1.04	-19.64	-20.65
10	11	5	0	0	0	-0.97	-0.02	-0.17	-0.18	3.14	3.03	3.03	3.09	1.02	-19.62	-20.66
2	6	-18	0	0	0	-0.97	-0.02	-0.17	-0.18	3.14	2.38	3.01	3.07	1	-19.61	-20.66
2	-10	6	0	0	0	-0.97	-0.02	-0.17	-0.18	3.13	2.37	2.99	3.06	0.98	-19.6	-20.65
2	-1	11	0	0	0	-0.97	-0.02	-0.17	-0.18	3.12	2.35	2.99	3.04	0.96	-19.58	-20.66
-4	4	4	0	0	0	-0.97	-0.02	-0.17	-0.18	3.11	2.34	2.99	3.03	0.93	-19.57	-20.66
30	36	-9	-1	0	0	-0.97	-0.02	-0.17	-0.18	3.1	2.34	3	3.02	0.73	-19.5	-20.69
-2	0	6	1	1	0	-0.97	-0.02	-0.17	-0.18	3.1	2.4	3	3.02	0.72	-19.5	-20.7
-3	4	-3	-1	0	0	-0.97	-0.02	-0.17	-0.18	3.09	2.41	3.01	3.02	0.72	-19.5	-20.71
0	-5	4	0	0	0	-0.97	-0.02	-0.17	-0.18	3.09	2.42	3.01	3.03	0.72	-19.5	-20.71
-4	5	-16	0	0	-1	-0.97	-0.02	-0.17	-0.18	3.09	2.4	3.02	3.02	0.73	-19.51	-20.71
-4	-5	5	0	0	0	-0.97	-0.02	-0.17	-0.18	3.09	2.4	3.03	3.02	0.73	-19.52	-20.71
7	2	10	0	0	1	-0.97	-0.02	-0.17	-0.18	3.09	2.46	3.04	3.02	0.73	-19.52	-20.71
1559	-27583	-11435	5633	-16384	6143	-0.97	-0.02	-0.16	-0.81	3.09	2.52	3.05	3.03	5.37	-20.04	-60.65
-1568	27577	11430	-5633	16384	-6144	-0.97	-0.02	-0.17	-0.18	3.09	2.55	3.07	3.03	0.75	-19.52	-20.75
-2	10	-1	0	-1	1	-0.97	-0.02	-0.17	-0.18	3.1	2.54	3.08	3.03	0.75	-19.52	-20.75
7	-9	13	0	0	0	-0.97	-0.02	-0.17	-0.18	3.1	2.6	3.09	3.04	0.76	-19.51	-20.75
-5	4	-14	0	1	-1	-0.97	-0.02	-0.17	-0.18	3.1	2.63	3.09	3.04	0.76	-19.51	-20.75
-4	-5	8	0	0	0	-0.97	-0.02	-0.17	-0.18	2.63	2.63	3.08	3.04	0.76	-19.51	-20.75
-1	-1	3	0	0	1	-0.97	-0.02	-0.17	-0.18	3.1	2.63	3.08	3.03	0.77	-19.51	-20.75
-2	2	-12	0	0	-1	-0.97	-0.02	-0.17	-0.18	2.64	2.64	3.08	3.03	0.77	-19.51	-20.76
21	11	16	0	0	0	-0.97	-0.02	-0.17	-0.18	3.1	3.08	3.08	3.1	0.71	-19.43	-20.76
-6	2	-2	1	0	1	-0.97	-0.02	-0.17	-0.18	3.1	2.67	3.08	3.03	0.71	-19.43	-20.76
5	-4	-15	-1	0	-1	-0.97	-0.02	-0.17	-0.18	3.1	2.67	3.09	3.03	0.71	-19.44	-20.76
4	-4	-1	0	0	1	-0.97	-0.02	-0.17	-0.18	3.1	2.69	3.09	3.03	0.7	-19.44	-20.76
6	-7	9	0	0	0	-0.97	-0.02	-0.17	-0.18	3.09	2.72	3.09	3.02	0.71	-19.44	-20.77
-5	-3	-3	1	0	0	-0.97	-0.02	-0.17	-0.18	2.73	2.73	3.1	3.02	0.71	-19.45	-20.76
-1	7	-11	0	0	0	-0.97	-0.02	-0.17	-0.18	3.09	2.71	3.03	3.03	0.71	-19.46	-20.77
-14	-4	25	-1	1	-1	-0.97	-0.02	-0.17	-0.18	3.1	2.59	3.1	3.03	0.76	-19.55	-20.79
-2	7	-10	0	0	0	-0.97	-0.02	-0.17	-0.18	3.1	2.5	3.1	3.03	0.77	-19.57	-20.78
-10	-4	-12	0	0	0	-0.97	-0.02	-0.17	-0.18	3.1	2.44	3.1	3.03	0.8	-19.62	-20.79
-5	5	-1	0	0	0	-0.97	-0.02	-0.17	-0.18	3.1	2.43	3.1	3.02	0.82	-19.65	-20.79
-6	-5	5	0	0	0	-0.97	-0.02	-0.17	-0.18	3.1	2.46	3.1	3.01	0.83	-19.69	-20.79
-1	-7	-18	0	-1	0	-0.97	-0.02	-0.17	-0.18	3.09	3.1	3.1	3	0.85	-19.71	-20.79
-3	2	8	0	0	0	-0.97	-0.02	-0.17	-0.18	2.47	2.47	3.1	2.99	0.86	-19.73	-20.79
1	9	-5	1	0	1	-0.97	-0.02	-0.17	-0.18	3.08	2.48	3.1	2.96	0.81	-19.76	-20.82
-1	6	10	0	-1	0	-0.97	-0.02	-0.17	-0.18	3.08	2.48	3.1	2.96	0.8	-19.75	-20.82
5	-2	-2	0	1	0	-0.97	-0.02	-0.17	-0.18	3.07	2.48	3.1	2.95	0.79	-19.75	-20.82
4	-5	-10	0	-1	0	-0.97	-0.02	-0.17	-0.18	2.48	2.48	3.1	2.94	0.79	-19.75	-20.82
-6	2	-10	0	1	0	-0.97	-0.02	-0.17	-0.18	3.06	2.47	3.1	2.94	0.78	-19.76	-20.82
3	3	-2	0	0	0	-0.97	-0.02	-0.17	-0.18	3.06	2.46	3.1	2.95	0.77	-19.76	-20.83
0	2	-2	0	0	0	-0.97	-0.02	-0.17	-0.18	3.06	2.44	3.1	2.95	0.77	-19.76	-20.83
-16485	25036	-14678	-27	-31285	11639	0	0	0	0	2.47	3.1	3.1	2.96	180	0	180
16475	-25023	14683	26	31285	-11639	-0.97	-0.02	-0.17	-0.18	3.07	2.45	3.1	2.97	0.8	-19.8	-20.84
-5	-9	6	0	0	0	-0.97	-0.02	-0.17	-0.18	3.07	2.43	3.1	2.97	0.8	-19.8	-20.85
0	-1	-6	0	0	-1	-0.97	-0.02	-0.17	-0.18	3.07	2.42	3.1	2.98	0.81	-19.79	-20.85
9	-11	2	0	0	0	-0.97	-0.02	-0.17	-0.18	2.42	2.42	3.1	2.98	0.81	-19.8	-20.85
-4	4	9	0	0	1	-0.97	-0.02	-0.17	-0.18	3.07	2.41	3.09	2.98	0.82	-19.8	-20.85
-6	0	2	0	0	-1	-0.97	-0.02	-0.17	-0.18	3.07	3.09	3.09	2.98	0.82	-19.8	-20.85
0	10	-1	0	0	0	-0.97	-0.02	-0.17	-0.18	3.07	2.41	2.98	2.98	0.82	-19.8	-20.85
5	-4	5	0	0	0	-0.97	-0.02	-0.17	-0.18	3.07	2.42	3.09	3.08	0.84	-19.79	-20.86
-3	-11	-7	0	0	1	-0.97	-0.02	-0.17	-0.18	3.08	2.42	3.09	2.99	0.84	-19.79	-20.86
1	5	5	0	0	0	-0.97	-0.02	-0.17	-0.18	3.08	2.42	3.09	2.99	0.84	-19.79	-20.87
-1	-5	-7	0	0	-1	-0.97	-0.02	-0.17	-0.18	3.08	2.43	3.1	2.99	0.84	-19.79	-20.87
5	6	-3	0	0	0	-0.97	-0.02	-0.17	-0.18	2.44	2.44	3.1	2.99	0.84	-19.79	-20.87
-2	1	-2	0	0	0	-0.97	-0.02	-0.17	-0.18	3.08	2.44	3.09	2.99	0.84	-19.79	-20.87
-1	8	12	0	0	1	-0.97	-0.02	-0.17	-0.18	3.08	2.44	3.09	2.99	0.84	-19.79	-20.87
2	-2	-7	0	0	0	-0.97	-0.02	-0.17	-0.18	3.08	2.45	3.1	2.99	0.84	-19.8	-20.88
3	-2	17	0	0	0	-0.97	-0.02	-0.17	-0.18	3.08	2.45	3.1	2.99	0.84	-19.8	-20.88
-1	-10	0	0	0	0	-0.97	-0.02	-0.17	-0.18	3.08	2.45	3.09	2.99	0.84	-19.8	-20.89
-7	7	-11	0	0	0	-0.97	-0.02	-0.17	-0.18	3.08	2.45	3.09	2.99	0.84	-19.8	-20.89
-1	2	-3	0	0	0	-0.97	-0.02	-0.17	-0.18	3.07	2.45	3.09	2.99	0.83	-19.8	-20.89
9	-11	-5	0	0	0	-0.97	-0.02	-0.17	-0.18	2.45	3.09	3.09	2.99	0.84	-19.8	-20.9
2	-3	-7	0	0	0	-0.97	-0.02	-0.17	-0.18	3.07	2.45	3.1	2.99	0.84	-19.8	-20.89
-1	4	-41	1	-2	0	-0.97	-0.02	-0.17	-0.18	3.07	2.62	3.11	2.89	0.83	-19.77	-20.91
-8	-11	36	1	-1	0	-0.97	-0.02	-0.17	-0.18	3.04	2.88	3.12	2.72	0.77	-19.73	-20.9
12	12	26	0	-1	0	-0.97	-0.03	-0.17	-0.18	3.01	3.01	3.13	2.57	0.69	-19.66	-20.9
9	17	31	0	0	0	-0.97	-0.03	-0.17	-0.18	2.83	3.05	3.14	2.52	0.6	-19.57	-20.9
22	17	6	0	0	0	-0.97	-0.03	-0.17	-0.18	2.77	3.06	3.14	2.6	0.51	-19.49	-20.88
8	-1	-21	0	0	0	-0.97	-0.03	-0.17	-0.18	2.83	3.07	3.14	2.68	0.44	-19.41	-20.88
18	15	23	-1	0	0	-0.97	-0.03	-0.17	-0.18	3.07	3.07	3.14	2.74	0.37	-19.32	-20.89
64	8	11	-1	3	-1	-0.97	-0.03	-0.16	-0.18	2.91	3.06	3.12	2.89	0.29	-18.89	-20.88
8	3	1	0	1	0	-0.97	-0.03	-0.16	-0.18	3.01	2.81	3.06	3.02	0.3	-18.89	-20.88
-1	10	13	0	2	0	-0.97	-0.03	-0.16	-0.18	3.09	0	2.8	3.1	0.32	-18.92	-20.87
-17	15	30	0	1	0	-0.97	-0.03	-0.16	-0.18	0	0	2.58	3.12	0.34	-18.99	-20.87
-13	9	95	-1	2	-1	-0.97	-0.03	-0.16	-0.18	3.16	0	0	3.1	0.41	-19.1	-20.85
												0
-48	45	230	-7	2	-2	-0.97	-0.02	-0.16	-0.18	3.15	2.1	0	3.02	0.62	-19.19	-20.86
												0
-198	15	691	-17	9	-6	-0.97	-0.02	-0.17	-0.18	3.12	0	0	2.97	1.24	-19.33	-20.88
												0
887	-3392	-2672	16	-21	4	-0.97	0.16	-0.09	-0.15	3.1	0	0	2.96	19.66	-7.72	-19.22
												0
-202	-30	365	10	-4	-4	-0.97	0.16	-0.09	-0.15	3.1	0	0	2.97	19.74	-7.58	-19.02
												0
76	31	369	5	-3	-1	-0.97	0.16	-0.09	-0.15	3.1	0	0	2.98	19.56	-7.35	-18.71
												0
52	39	320	2	0	-1	-0.97	0.16	-0.09	-0.15	3.1	0	0	2.99	19.28	-7.13	-18.35
												0
57	72	246	0	3	-2	-0.97	0.15	-0.08	-0.14	0	0	0	3	18.98	-6.95	-17.95
												0
261	96	153	-2	3	0	-0.97	0.15	-0.08	-0.14	3.12	0	0	3.02	18.75	-6.84	-17.53
												0
309	56	76	-2	3	3	-0.98	0.15	-0.08	-0.14	3.13	0	0	3.07	18.57	-6.71	-17.17
												0
-29663	-27587	-33919	-47	25094	-4568	0	0	0	0	3.15	0	0	3.06	-180	0	-180
												0
26708	31940	33439	-25	-25142	4873	-0.85	0.17	-0.03	-0.49	0	0	0	3.03	18.8	6.36	-58.61
												0
-5858	-1111	-1912	32	26	-95	-0.82	0.18	-0.04	-0.54	3.17	0	0	3.05	19.76	7.29	-65.61
												0
-3253	-1058	-932	36	31	-128	-0.8	0.19	-0.05	-0.57	3.18	0	0	3.04	21.27	7.07	-69.21
												0
867	-1074	515	41	-13	-113	-0.8	0.19	-0.07	-0.57	3.16	0	0	3.02	22.42	5.99	-69.25
												0
2736	-363	1653	4	-20	-44	-0.81	0.18	-0.07	-0.55	0	1.66	0	3.1	21.77	4.88	-67.43
												0
-1029	-385	94	-8	19	-55	-0.83	0.18	-0.07	-0.53	3.15	0	0	3.18	21.55	3.86	-64.39
												0
-2917	750	-934	14	50	-138	-0.85	0.18	-0.08	-0.48	3.16	0	0	3.09	22.9	1.79	-58.43
												0
12272	7357	3233	-178	-115	685	-0.9	0.16	-0.04	-0.39	3.16	0	0	2.99	19.14	3.1	-46.41
												0
-6780	-868	-2378	30	20	-73	-0.86	0.18	-0.04	-0.48	0	0	0	2.98	20.26	5.27	-57.06
												0
-4192	-2298	-2809	48	34	-142	-0.82	0.19	-0.05	-0.53	3.18	0	0	3.03	21.77	6.37	-64.42
-2116	-2286	-1413	60	34	-183	-0.81	0.2	-0.07	-0.55	3.17	0	1.21	3	23.63	6.05	-66.83
1922	-1411	1562	46	-45	-116	-0.82	0.2	-0.08	-0.53	3.12	0	1.73	3.1	23.87	4.6	-65.02
1184	-625	1255	-3	-1	-48	-0.84	0.19	-0.08	-0.51	0	2.16	2.16	3.11	22.85	3.39	-61.46
