# Supplementary material for: Image Generation for 2D-CNN Using Time-Series Signal Features from Foot Gesture Applied to Select Cobot Operating Mode
Source: Sensors (Basel). 2021 Aug 26;21(17):5743. doi: 10.3390/s21175743 (PMC8434500; doi:10.3390/s21175743)
Supplement: Supplementary file 1 [file sensors-21-05743-s001.zip › data_fadwa/Cigarette crush with the heel/cch65.xlsx]

## Sheet: cch65
-24	-1	-16	1	-1	1	-0.97	-0.02	-0.17	-0.18	3.17	2.85	3.08	3.12	1.2	-19.14	-21.52
0	-2	3	1	0	0	-0.97	-0.02	-0.17	-0.18	3.15	2.86	3.07	3.09	1.18	-19.16	-21.51
7	16	-18	0	-1	0	-0.97	-0.02	-0.17	-0.18	3.14	2.85	3.05	3.11	1.14	-19.16	-21.51
4	-2	-2	0	0	0	-0.97	-0.02	-0.17	-0.18	3.11	2.85	3.03	3.02	1.11	-19.17	-21.51
2	15	8	0	1	0	-0.97	-0.02	-0.17	-0.18	2.84	2.84	3.02	3.01	1.06	-19.18	-21.51
0	1	-1	1	0	0	-0.97	-0.02	-0.17	-0.18	3.09	2.84	3.02	3.01	1.03	-19.21	-21.51
-12	11	-16	0	0	0	-0.97	-0.02	-0.17	-0.18	3.09	2.83	3.02	3.03	0.98	-19.26	-21.5
-10	21	8	-3	0	-1	-0.97	-0.02	-0.17	-0.18	3.1	2.82	3.02	3.04	0.89	-19.39	-21.49
-9	10	0	1	0	0	-0.97	-0.02	-0.17	-0.18	3.11	2.79	3.01	3.09	0.88	-19.4	-21.49
0	-1	-1	0	0	1	-0.97	-0.02	-0.17	-0.18	3.09	2.78	2.99	3	0.87	-19.42	-21.49
6	5	8	0	0	0	-0.97	-0.02	-0.17	-0.18	3.09	2.77	2.98	3.09	0.85	-19.43	-21.48
-3	-5	-19	0	0	0	-0.97	-0.02	-0.17	-0.18	3.09	2.76	2.97	3.01	0.84	-19.46	-21.48
-9	8	-13	0	0	0	-0.97	-0.02	-0.17	-0.18	3.09	2.75	2.95	2.98	0.82	-19.48	-21.48
-1	-2	-17	0	0	0	-0.97	-0.02	-0.17	-0.18	3.07	2.73	2.93	2.95	0.81	-19.5	-21.49
16	28	14	0	-1	0	-0.97	-0.03	-0.17	-0.18	3.06	2.71	2.92	3.04	0.66	-19.46	-21.51
-4	-4	-1	0	0	0	-0.97	-0.03	-0.17	-0.18	3.04	2.71	2.85	2.92	0.65	-19.45	-21.51
-4	10	1	0	0	0	-0.97	-0.03	-0.17	-0.18	3.04	2.7	2.83	2.91	0.63	-19.45	-21.51
3	3	19	0	0	0	-0.97	-0.03	-0.17	-0.18	3.04	2.67	2.81	2.91	0.62	-19.44	-21.52
6	1	0	0	0	0	-0.97	-0.03	-0.17	-0.18	3.03	2.65	2.8	2.93	0.62	-19.44	-21.52
2	-2	6	0	0	0	-0.97	-0.03	-0.17	-0.18	3.04	2.62	2.79	2.94	0.6	-19.44	-21.52
3	5	0	0	0	0	-0.97	-0.03	-0.17	-0.18	3.04	2.6	2.8	2.94	0.6	-19.44	-21.52
-3	1	-12	0	0	0	-0.97	-0.03	-0.17	-0.18	3.04	2.57	2.79	2.95	0.59	-19.44	-21.52
-11	-7	-23	-1	1	-1	-0.97	-0.03	-0.17	-0.18	3.05	2.49	2.77	3.05	0.65	-19.5	-21.55
-2	1	9	0	0	1	-0.97	-0.03	-0.17	-0.18	3.05	2.42	2.74	2.95	0.66	-19.5	-21.55
15	1	17	1	0	0	-0.97	-0.03	-0.17	-0.18	3.05	2.41	2.75	2.94	0.66	-19.5	-21.55
-8	-4	-5	0	0	0	-0.97	-0.03	-0.17	-0.18	3.04	2.42	2.73	2.94	0.65	-19.5	-21.55
3	3	2	0	0	0	-0.97	-0.03	-0.17	-0.18	3.04	2.42	2.71	2.94	0.65	-19.5	-21.55
-2	6	-14	0	0	0	-0.97	-0.03	-0.17	-0.18	2.42	2.42	2.71	2.93	0.64	-19.51	-21.55
-7	5	1	0	0	0	-0.97	-0.03	-0.17	-0.18	3.03	2.44	2.7	2.91	0.64	-19.51	-21.55
23	-6	15	0	-1	0	-0.97	-0.03	-0.17	-0.18	3.02	2.44	2.69	2.85	0.55	-19.45	-21.58
-8	2	-2	0	0	0	-0.97	-0.03	-0.17	-0.18	3.01	2.44	2.67	2.84	0.54	-19.45	-21.58
6	9	1	0	0	0	-0.97	-0.03	-0.17	-0.18	3	2.45	2.68	2.82	0.53	-19.45	-21.57
-7	-2	5	0	0	0	-0.97	-0.03	-0.17	-0.18	3	2.4	2.69	2.76	0.53	-19.45	-21.57
-5	-1	6	0	0	0	-0.97	-0.03	-0.17	-0.18	2.98	2.32	2.69	2.73	0.52	-19.44	-21.58
9	2	1	0	0	0	-0.97	-0.03	-0.17	-0.18	2.97	2.33	2.7	2.72	0.51	-19.44	-21.58
0	1	-8	0	1	0	-0.97	-0.03	-0.17	-0.18	2.33	2.33	2.7	2.69	0.51	-19.45	-21.58
-6	8	-10	0	0	0	-0.97	-0.03	-0.17	-0.18	2.96	2.31	2.71	2.63	0.47	-19.52	-21.59
-1	9	-18	0	0	0	-0.97	-0.03	-0.17	-0.18	2.95	2.27	2.7	2.61	0.47	-19.53	-21.6
4	-6	12	0	0	0	-0.97	-0.03	-0.17	-0.18	2.94	2.24	2.68	2.93	0.47	-19.53	-21.6
3	7	5	0	0	0	-0.97	-0.03	-0.17	-0.18	2.93	2.67	2.67	2.54	0.46	-19.54	-21.6
-1	1	-5	0	0	0	-0.97	-0.03	-0.17	-0.18	2.92	2.13	2.67	2.51	0.46	-19.54	-21.6
1	-4	4	0	0	0	-0.97	-0.03	-0.17	-0.18	2.9	2.16	2.68	2.54	0.46	-19.55	-21.61
-6	-1	-2	0	0	0	-0.97	-0.03	-0.17	-0.18	2.19	2.19	2.68	2.55	0.45	-19.55	-21.6
1	8	0	-1	0	0	-0.97	-0.03	-0.17	-0.18	2.9	2.2	2.68	2.58	0.41	-19.55	-21.63
-2	-1	-11	1	0	0	-0.97	-0.03	-0.17	-0.18	2.9	2.13	2.67	2.6	0.41	-19.56	-21.64
-11	-5	1	-1	0	0	-0.97	-0.03	-0.17	-0.18	2.9	2	2.66	2.61	0.42	-19.56	-21.64
2	2	0	0	0	0	-0.97	-0.03	-0.17	-0.18	2.91	2.07	2.65	2.61	0.42	-19.56	-21.64
4	10	14	0	0	0	-0.97	-0.03	-0.17	-0.18	2.91	2.02	2.67	2.64	0.43	-19.57	-21.65
-1	-7	4	0	0	0	-0.97	-0.03	-0.17	-0.18	2.91	2.02	2.68	2.68	0.43	-19.58	-21.65
0	-1	-4	0	0	0	-0.97	-0.03	-0.17	-0.18	2.92	2.02	2.69	2.7	0.44	-19.58	-21.65
0	-7	-5	0	0	0	-0.97	-0.03	-0.17	-0.18	2.93	2.15	2.72	2.95	0.5	-19.59	-21.69
-5	-2	-1	0	0	0	-0.97	-0.03	-0.17	-0.18	2.95	2.18	2.73	2.75	0.5	-19.6	-21.69
-8	0	-10	0	0	-1	-0.97	-0.03	-0.17	-0.18	2.96	2.26	2.76	2.77	0.51	-19.61	-21.7
0	0	0	0	0	1	-0.97	-0.03	-0.17	-0.18	2.97	2.25	2.77	2.79	0.53	-19.62	-21.7
4	-1	12	0	0	0	-0.97	-0.03	-0.17	-0.18	2.97	2.27	2.78	2.82	0.54	-19.62	-21.7
-2	-1	5	0	0	0	-0.97	-0.03	-0.17	-0.18	2.98	2.28	2.79	2.83	0.55	-19.63	-21.71
-1	-10	-12	0	0	-1	-0.97	-0.03	-0.17	-0.18	2.98	2.39	2.81	2.85	0.56	-19.63	-21.72
1	2	-1	0	0	0	-0.97	-0.03	-0.17	-0.18	2.99	2.55	2.85	2.87	0.63	-19.66	-21.74
-1	-3	0	0	0	0	-0.97	-0.03	-0.17	-0.18	3	2.63	2.9	2.88	0.64	-19.67	-21.74
-14	-7	-1	0	0	0	-0.97	-0.03	-0.17	-0.18	3	2.68	2.92	2.87	0.66	-19.68	-21.74
1	2	0	0	0	0	-0.97	-0.03	-0.17	-0.18	2.99	2.76	2.94	2.86	0.67	-19.69	-21.74
6	-3	8	0	-1	1	-0.97	-0.03	-0.17	-0.18	2.99	2.78	2.95	2.85	0.67	-19.68	-21.75
-1	-2	5	1	0	0	-0.97	-0.03	-0.17	-0.18	2.81	2.81	2.97	2.86	0.67	-19.67	-21.75
8	11	9	-1	0	0	-0.97	-0.03	-0.17	-0.18	2.82	2.82	2.98	2.86	0.66	-19.66	-21.75
-4	-5	-13	1	0	0	-0.97	-0.03	-0.17	-0.18	3	2.82	2.97	2.87	0.66	-19.59	-21.74
6	1	-5	0	0	0	-0.97	-0.03	-0.17	-0.18	3.01	2.82	2.96	2.87	0.66	-19.59	-21.75
-2	-3	-2	0	0	-1	-0.97	-0.03	-0.17	-0.18	3.01	2.82	2.96	2.87	0.66	-19.59	-21.75
3	-7	10	0	0	1	-0.97	-0.03	-0.17	-0.18	3	2.82	2.95	2.87	0.66	-19.59	-21.75
7	6	-9	0	0	0	-0.97	-0.03	-0.17	-0.18	3	2.81	2.95	2.87	0.65	-19.58	-21.75
-10	0	6	0	0	0	-0.97	-0.03	-0.17	-0.18	3	2.79	2.95	2.87	0.65	-19.58	-21.75
1	0	14	0	1	0	-0.97	-0.03	-0.17	-0.18	3	2.76	2.94	2.88	0.65	-19.58	-21.75
-23503	17682	-4169	12800	19712	7167	-0.97	-0.03	-0.17	-1.45	2.74	2.74	2.93	2.88	5.02	-24.22	-72.66
23504	-17679	4154	-12801	-19712	-7168	-0.97	-0.03	-0.17	-0.19	3	2.72	2.93	2.88	0.64	-19.6	-21.77
-5	4	10	0	0	1	-0.97	-0.03	-0.17	-0.19	3	2.72	2.92	2.88	0.64	-19.6	-21.77
10	1	0	0	0	0	-0.97	-0.03	-0.17	-0.19	3	2.71	2.92	2.88	0.64	-19.6	-21.77
3	-7	-9	0	0	0	-0.97	-0.03	-0.17	-0.19	2.71	2.71	2.92	2.88	0.64	-19.6	-21.77
1	0	-1	1	0	0	-0.97	-0.03	-0.17	-0.19	3	2.71	2.93	2.87	0.65	-19.6	-21.77
-5	1	7	0	0	0	-0.97	-0.03	-0.17	-0.19	2.99	2.74	2.94	2.87	0.64	-19.6	-21.77
1	2	-20	0	-1	0	-0.97	-0.03	-0.17	-0.19	2.99	2.77	2.95	2.86	0.64	-19.6	-21.78
5	0	8	0	1	0	-0.97	-0.03	-0.17	-0.19	2.99	2.96	2.96	2.84	0.64	-19.61	-21.78
-8	-4	16	0	0	-1	-0.97	-0.03	-0.17	-0.19	2.98	2.82	2.98	2.84	0.64	-19.61	-21.79
3	-2	-3	-1	0	1	-0.97	-0.03	-0.17	-0.19	2.98	2.83	2.98	2.84	0.64	-19.61	-21.79
2	-7	0	0	-1	0	-0.97	-0.03	-0.17	-0.19	2.98	2.84	2.99	2.84	0.64	-19.6	-21.79
6	3	8	0	0	0	-0.97	-0.03	-0.17	-0.19	2.85	2.85	2.99	2.83	0.64	-19.6	-21.79
-7	6	-2	1	0	0	-0.97	-0.03	-0.17	-0.19	2.98	2.85	2.99	2.83	0.64	-19.59	-21.79
-3	6	7	0	0	0	-0.97	-0.03	-0.17	-0.19	2.98	2.85	2.99	2.83	0.63	-19.58	-21.79
1	-1	-25	0	0	0	-0.97	-0.03	-0.17	-0.19	2.98	2.85	2.99	2.83	0.63	-19.58	-21.79
5	15	13	-1	0	0	-0.97	-0.03	-0.17	-0.19	2.98	2.85	2.99	2.85	0.62	-19.57	-21.8
-3	-6	-10	0	1	-1	-0.97	-0.03	-0.17	-0.19	2.98	2.84	2.98	2.86	0.62	-19.57	-21.8
0	-3	6	0	0	1	-0.97	-0.03	-0.17	-0.19	2.99	2.85	2.98	2.86	0.62	-19.57	-21.8
-3	-2	4	1	0	-1	-0.97	-0.03	-0.17	-0.19	2.99	2.85	2.98	2.87	0.62	-19.57	-21.8
-4	9	0	0	0	1	-0.97	-0.03	-0.17	-0.19	2.99	2.98	2.98	2.88	0.62	-19.57	-21.8
0	-3	-5	-1	-1	0	-0.97	-0.03	-0.17	-0.19	2.99	2.85	2.98	2.88	0.62	-19.57	-21.8
-3	-6	-7	0	0	0	-0.97	-0.03	-0.17	-0.19	2.99	2.85	2.88	2.88	0.62	-19.57	-21.8
19	-4	21	1	0	0	-0.97	-0.03	-0.17	-0.19	2.99	2.98	2.98	2.88	0.62	-19.52	-21.81
1	-6	-5	0	1	0	-0.97	-0.03	-0.17	-0.19	2.86	2.86	2.98	2.88	0.62	-19.52	-21.81
0	4	-4	-1	-1	0	-0.97	-0.03	-0.17	-0.19	2.99	2.86	2.99	2.88	0.62	-19.51	-21.81
1	-1	-4	0	0	0	-0.97	-0.03	-0.17	-0.19	2.99	2.86	2.99	2.87	0.62	-19.52	-21.81
-3	1	0	1	0	0	-0.97	-0.03	-0.17	-0.19	2.98	2.86	2.99	2.85	0.62	-19.52	-21.81
7	-6	13	0	1	0	-0.97	-0.03	-0.17	-0.19	2.98	2.99	2.99	2.86	0.62	-19.52	-21.81
-4	4	-15	0	0	0	-0.97	-0.03	-0.17	-0.19	2.98	2.85	2.98	2.87	0.62	-19.51	-21.82
13300	26992	-8463	-25	19438	32700	0	0	0	0	2.98	2.85	2.98	2.87	180	0	-180
-13297	-26983	8474	24	-19438	-32700	-0.97	-0.03	-0.17	-0.19	2.98	2.97	2.97	2.88	0.62	-19.53	-21.83
1	-2	-10	0	0	-1	-0.97	-0.03	-0.17	-0.19	2.83	2.83	2.97	2.89	0.62	-19.53	-21.84
-5	-4	-16	0	0	1	-0.97	-0.03	-0.17	-0.19	3	2.81	2.97	2.92	0.63	-19.54	-21.84
3	0	-5	0	0	-1	-0.97	-0.03	-0.17	-0.19	3.02	2.78	2.97	2.93	0.63	-19.53	-21.84
-1	3	20	0	0	0	-0.97	-0.03	-0.17	-0.19	3.03	2.77	2.97	2.94	0.63	-19.54	-21.84
-9	-3	-12	0	-1	0	-0.97	-0.03	-0.17	-0.19	3.03	2.99	2.99	2.89	0.64	-19.54	-21.84
3	2	4	0	0	0	-0.97	-0.03	-0.17	-0.19	3	2.86	3	2.85	0.65	-19.53	-21.85
4	-7	15	1	1	1	-0.97	-0.03	-0.17	-0.19	2.99	2.87	3.01	2.84	0.64	-19.55	-21.84
-1	1	-6	0	-1	-1	-0.97	-0.03	-0.17	-0.19	2.98	2.87	3.01	2.87	0.64	-19.55	-21.84
-7	2	-7	-1	0	1	-0.97	-0.03	-0.17	-0.19	3	3.01	3.01	2.91	0.64	-19.55	-21.84
-3	0	-1	0	0	0	-0.97	-0.03	-0.17	-0.19	3.02	2.87	3.01	2.93	0.65	-19.54	-21.84
7	1	3	0	0	0	-0.97	-0.03	-0.17	-0.19	3.03	2.87	3.01	2.94	0.65	-19.52	-21.84
1	-3	-19	0	0	0	-0.97	-0.03	-0.17	-0.19	3.04	2.87	3	2.96	0.66	-19.51	-21.85
-2	-10	19	0	0	0	-0.97	-0.03	-0.17	-0.19	3.05	2.86	2.97	2.97	0.68	-19.48	-21.85
24	-8	16	1	1	-1	-0.97	-0.03	-0.17	-0.19	3.05	2.85	2.97	2.96	0.71	-19.34	-21.87
-2	3	-4	0	0	1	-0.97	-0.03	-0.17	-0.19	3.05	2.84	2.97	2.96	0.7	-19.36	-21.87
2	3	1	0	0	-1	-0.97	-0.03	-0.17	-0.19	3.04	2.84	2.97	2.93	0.7	-19.36	-21.87
2	0	-3	0	0	1	-0.97	-0.03	-0.17	-0.19	3.03	2.84	2.89	2.89	0.7	-19.36	-21.87
2	1	10	0	0	0	-0.97	-0.03	-0.17	-0.19	3.02	2.83	2.97	2.86	0.7	-19.36	-21.87
-4	0	-2	0	0	0	-0.97	-0.03	-0.17	-0.19	3	2.84	2.97	2.85	0.69	-19.36	-21.86
8	0	-11	0	0	0	-0.97	-0.03	-0.17	-0.19	3	2.85	2.97	2.85	0.68	-19.38	-21.86
-9	8	19	0	0	-1	-0.97	-0.03	-0.17	-0.19	3	2.86	2.83	2.99	0.67	-19.39	-21.86
-3	8	-26	0	-1	1	-0.97	-0.03	-0.17	-0.19	2.99	2.88	3	2.8	0.61	-19.45	-21.86
-1	-6	11	0	0	0	-0.97	-0.03	-0.17	-0.19	2.97	2.91	3.02	2.76	0.6	-19.44	-21.87
0	3	-1	-1	0	0	-0.97	-0.03	-0.17	-0.19	2.96	2.93	3.02	2.69	0.6	-19.44	-21.87
-6	2	-8	1	0	0	-0.97	-0.03	-0.17	-0.19	2.93	3.03	2.65	2.65	0.6	-19.43	-21.87
2	4	6	0	1	0	-0.97	-0.03	-0.17	-0.19	2.92	2.99	3.04	2.66	0.6	-19.43	-21.87
-1	3	-4	0	0	0	-0.97	-0.03	-0.17	-0.19	2.93	3	3.06	2.72	0.6	-19.44	-21.87
-6	1	7	0	0	0	-0.97	-0.03	-0.17	-0.19	2.93	3.01	3.07	2.75	0.59	-19.46	-21.87
16	-13	1	-1	-1	-1	-0.97	-0.03	-0.17	-0.19	3.02	3.09	3.09	2.84	0.65	-19.34	-21.88
9	-2	1	0	0	0	-0.97	-0.03	-0.17	-0.19	2.98	3.02	3.09	2.89	0.66	-19.31	-21.89
-3	-10	-22	0	0	0	-0.97	-0.03	-0.17	-0.19	3.01	3.03	2.95	2.95	0.67	-19.3	-21.89
4	1	4	0	0	0	-0.97	-0.03	-0.17	-0.19	3.05	3.02	3.1	3.09	0.69	-19.27	-21.9
1	0	7	-1	0	0	-0.97	-0.03	-0.17	-0.19	3.09	2.99	3.08	3.13	0.71	-19.24	-21.9
-1	0	13	0	0	0	-0.97	-0.03	-0.16	-0.19	3.13	2.97	3.12	3.1	0.73	-19.21	-21.9
3	-13	10	0	0	0	-0.97	-0.03	-0.16	-0.19	3.14	2.96	3.12	3.1	0.77	-19.17	-21.91
5	-74	14	1	0	0	-0.97	-0.02	-0.16	-0.19	3.14	2.96	3.12	3.11	1.21	-19.03	-21.91
-3	6	-21	0	0	0	-0.97	-0.02	-0.16	-0.19	3.15	3.12	3.11	3.11	1.21	-19.02	-21.9
-1	-9	-10	0	0	1	-0.97	-0.02	-0.16	-0.19	3.15	2.97	3.12	3.11	1.2	-19	-21.9
0	-2	-5	0	-1	0	-0.97	-0.02	-0.16	-0.19	3.15	2.98	3.12	3.11	1.2	-18.97	-21.91
6	-5	5	0	0	0	-0.97	-0.02	-0.16	-0.19	3.15	2.97	3.12	3.11	1.19	-18.93	-21.9
8	8	10	0	0	0	-0.97	-0.02	-0.16	-0.19	3.15	2.97	3.11	3.15	1.19	-18.89	-21.91
10	-3	27	0	1	-1	-0.97	-0.02	-0.16	-0.19	3.15	2.95	3.11	3.11	1.19	-18.87	-21.91
1	-6	-4	0	0	0	-0.97	-0.02	-0.16	-0.19	3.15	2.93	3.1	3.11	1.19	-18.85	-21.91
-22	25	22	1	2	0	-0.97	-0.02	-0.16	-0.19	3.15	2.68	3.05	3.12	1.14	-19.01	-21.87
-8	18	3	0	1	0	-0.97	-0.02	-0.16	-0.19	3.16	1.86	3.13	3.13	1.15	-19.07	-21.87
-10	1	-5	-1	1	0	-0.97	-0.02	-0.17	-0.19	3.17	0	2.6	3.14	1.18	-19.16	-21.86
-16	8	44	-1	1	0	-0.97	-0.02	-0.17	-0.19	3.17	0	2.48	3.13	1.24	-19.25	-21.85
-29	-14	107	-4	3	-1	-0.97	-0.02	-0.17	-0.19	3.17	0	0	3.11	1.4	-19.38	-21.88
												0
-92	193	392	-4	2	0	-0.97	-0.02	-0.17	-0.19	3.17	0	0	3.14	1.71	-19.53	-21.95
												0
30	81	313	-18	3	5	-0.97	-0.01	-0.17	-0.19	3.14	0	0	3	2.39	-19.59	-22.21
												0
737	-3350	-2339	2	-12	-2	-0.97	0.16	-0.11	-0.17	3.13	0	0	3.01	20.47	-8.67	-21.36
												0
-129	-133	114	10	-2	0	-0.97	0.17	-0.11	-0.17	3.13	0	0	3.02	21.05	-8.47	-21.49
												0
-327	-105	-10	11	-2	-3	-0.97	0.17	-0.1	-0.17	3.13	0	0	3.14	21.34	-8.35	-21.56
												0
78	1	220	9	-3	-4	-0.97	0.17	-0.1	-0.17	3.14	1.73	0	3.05	21.31	-8.26	-21.44
												0
213	57	396	3	1	1	-0.97	0.17	-0.1	-0.17	3.15	0	0	3.07	21.08	-8.17	-21.26
												0
85	61	325	-2	1	1	-0.97	0.16	-0.1	-0.17	3.16	0	0	3.09	20.86	-8.1	-21.14
												0
50	14	58	0	0	2	-0.97	0.16	-0.1	-0.17	3.17	0	0	3.07	20.68	-8.02	-21.04
												0
-6795	3353	-2028	-57	-30	214	-0.81	0.19	-0.05	-0.55	3.17	0	0	3.06	21.39	7.55	-66.25
												0
-3811	-1143	-1597	42	25	-108	-0.79	0.2	-0.06	-0.58	3.18	0	0	3.18	22.62	7.9	-70.59
												0
48	-793	641	41	8	-105	-0.78	0.2	-0.07	-0.58	3.18	0	0	3.06	23.76	7.09	-71.8
												0
3860	-469	1706	11	-31	-39	-0.79	0.19	-0.07	-0.58	3.18	0	0	3.16	23.08	6.1	-71.1
												0
1240	-190	763	-4	0	-18	-0.8	0.18	-0.07	-0.57	3.16	0	0	3.05	22.02	5.29	-69.9
												0
-1410	84	-298	-1	17	-53	-0.81	0.18	-0.07	-0.55	3.15	0	0	3.1	21.64	4.3	-67.62
												0
-3131	279	-1045	5	47	-108	-0.83	0.18	-0.08	-0.52	3.16	0	0	3.11	22.51	2.68	-63.05
												0
14252	18826	19053	-94	-14985	-9431	0	0	-0.02	0	3.17	0	0	3.1	-179.99	0.01	-179.99
												0
-3533	-12524	-15290	-70	14872	10031	-0.92	0.16	-0.05	-0.36	3.17	0	0	3.04	19.55	2.05	-42.87
												0
-5707	-671	-2143	20	21	-59	-0.88	0.18	-0.04	-0.45	3.18	0	0	3.03	20.47	4.58	-53
												0
-4818	-1913	-2526	37	32	-113	-0.84	0.19	-0.05	-0.5	3.18	0	0	3.05	21.92	6.03	-60.54
												0
-2438	-1784	-1530	49	36	-159	-0.82	0.2	-0.06	-0.53	3.18	0	0	3.04	23.7	6.22	-63.96
												0
2356	-1583	1153	53	-32	-114	-0.83	0.2	-0.07	-0.52	3.16	0	0	3.05	24.42	5.36	-63.26
												0
3364	-633	1486	-2	-13	-20	-0.84	0.19	-0.07	-0.51	3.15	0	0	3.1	23.27	4.8	-61.24
												0
767	-279	273	1	26	-33	-0.85	0.19	-0.07	-0.49	3.16	0	0	3.11	22.57	4.08	-58.54
												0
15610	3841	5772	-144	-66	435	-0.97	0.15	-0.06	-0.17	3.17	0	0	3.17	17.68	-3.97	-20.03
												0
-4367	1149	-1172	-7	-6	30	-0.95	0.16	-0.05	-0.25	3.17	0	0	3.03	18.85	-0.66	-29.72
												0
-2524	509	-854	4	1	3	-0.93	0.17	-0.04	-0.34	3.17	0	2.07	3.02	19.51	2.62	-39.63
-3613	101	-1401	8	11	-13	-0.89	0.18	-0.03	-0.42	3.18	0	1.99	3.04	19.86	5.59	-49.52
-5438	-933	-1865	22	23	-66	-0.85	0.19	-0.03	-0.49	3.18	0	1.37	3.03	20.63	7.62	-58.31
-4279	-1920	-2292	37	32	-117	-0.82	0.2	-0.04	-0.53	3.16	0	1.16	3.04	22.09	8.62	-64.29
-1951	-1399	-910	51	28	-152	-0.81	0.21	-0.05	-0.55	3.14	0	1.47	3.1	23.85	8.35	-66.24
18243	702	6679	-42	37	60	-0.99	0.12	-0.09	-0.03	3.15	0	2.06	3.11	14.43	-9.41	-5.07
4992	139	1981	-18	-48	89	-0.99	0.13	-0.08	-0.06	3.17	0	3.08	3.17	15.26	-8.8	-7.88
842	1757	910	-55	-81	160	-0.98	0.14	-0.06	-0.12	3.17	0	1.95	3.06	16.37	-5.26	-14.9
-5346	1483	-2138	-8	-14	49	-0.97	0.15	-0.05	-0.21	3.18	0	1.91	3.06	17.71	-1.66	-24.87
-3819	478	-1153	8	4	-7	-0.94	0.16	-0.04	-0.3	3.18	0	1.81	3.07	18.51	1.59	-35.05
-3608	-397	-1396	11	17	-24	-0.91	0.17	-0.03	-0.38	3.17	0	1.37	3.04	19.01	4.45	-44.82
-4349	-1052	-1545	23	20	-60	-0.87	0.18	-0.03	-0.45	3.16	0	0.99	3.04	19.7	6.42	-53.4
16762	58	4368	116	46	-306	-0.99	0.12	-0.08	-0.07	3.14	0	0.64	3.28	14.02	-8.2	-9.25
-4543	-1883	-1005	-47	16	73	-0.99	0.11	-0.07	-0.08	3.15	0	1.68	3.07	13.3	-7.53	-9.74
-3132	-1310	-1364	12	26	-10	-0.99	0.11	-0.08	-0.08	3.15	0	1.32	3.15	13.43	-8.39	-10.64
-821	-538	-775	2	1	16	-0.99	0.11	-0.09	-0.09	3.15	0	1.71	3.09	13.34	-9.24	-11.6
-1383	-446	-1258	26	-8	12	-0.98	0.1	-0.1	-0.1	3.14	0	2.15	3.1	12.97	-10.18	-12.97
-2406	194	956	8	5	-19	-0.98	0.09	-0.11	-0.11	3.15	0	2.82	3.1	12.09	-11.58	-14.13
-544	181	379	-14	-16	-25	-0.98	0.08	-0.12	-0.11	3.14	0	2.91	3.07	11.34	-12.72	-14.57
796	1963	-92	-28	-18	-11	-0.97	-0.03	-0.16	-0.15	3.13	2.92	2.92	3.05	-0.44	-18.63	-17.91
8	-14	-40	-1	0	0	-0.97	-0.03	-0.16	-0.15	3.12	2.27	2.95	3.03	-0.48	-18.62	-17.91
56	-1	12	0	1	0	-0.97	-0.03	-0.16	-0.15	3.1	2.46	2.96	3	-0.51	-18.58	-17.91
2	-10	6	1	-1	0	-0.97	-0.03	-0.16	-0.15	3.08	2.55	2.98	3.08	-0.55	-18.56	-17.9
-5	-3	-14	0	1	0	-0.97	-0.03	-0.16	-0.15	3.08	2.57	2.99	2.98	-0.59	-18.54	-17.91
