# Supplementary material for: Image Generation for 2D-CNN Using Time-Series Signal Features from Foot Gesture Applied to Select Cobot Operating Mode
Source: Sensors (Basel). 2021 Aug 26;21(17):5743. doi: 10.3390/s21175743 (PMC8434500; doi:10.3390/s21175743)
Supplement: Supplementary file 1 [file sensors-21-05743-s001.zip › data_fadwa/Cigarette crush with the heel/cch66.xlsx]

## Sheet: cch66
4	-5	-3	0	1	0	-0.97	-0.03	-0.16	-0.16	3.14	2.87	3.13	3.1	-0.01	-19.22	-18.16
5	-3	-14	0	0	0	-0.97	-0.03	-0.16	-0.16	3.14	2.87	3.13	3.09	-0.01	-19.2	-18.17
26	14	3	0	0	0	-0.97	-0.03	-0.16	-0.16	3.14	2.88	3.13	3.09	-0.14	-19.04	-18.18
6	-2	-2	1	0	0	-0.97	-0.03	-0.16	-0.16	2.89	2.89	3.13	3.09	-0.14	-19.03	-18.18
3	3	3	-1	0	0	-0.97	-0.03	-0.16	-0.16	3.13	2.9	3.13	3.08	-0.14	-19.02	-18.18
1	3	12	1	0	0	-0.97	-0.03	-0.16	-0.16	3.13	3.13	3.13	3.07	-0.15	-19.02	-18.19
1	1	13	0	0	0	-0.97	-0.03	-0.16	-0.16	3.12	2.92	3.06	3.06	-0.16	-19.01	-18.19
-1	6	5	0	0	0	-0.97	-0.03	-0.16	-0.16	3.12	3.13	3.13	3.06	-0.17	-19.01	-18.19
2	-1	-19	0	0	0	-0.97	-0.03	-0.16	-0.16	3.11	2.93	3.13	3.06	-0.18	-19	-18.19
4	6	4	-1	1	0	-0.97	-0.03	-0.16	-0.16	3.11	2.94	3.13	3.06	-0.23	-18.97	-18.22
-5	-4	-6	0	0	-1	-0.97	-0.03	-0.16	-0.16	3.11	2.95	3.13	3.05	-0.23	-18.97	-18.22
0	7	5	0	0	1	-0.97	-0.03	-0.16	-0.16	2.95	2.95	3.14	3.05	-0.23	-18.97	-18.22
-1	0	3	1	0	0	-0.97	-0.03	-0.16	-0.16	3.11	2.96	3.14	3.05	-0.23	-18.97	-18.22
10	-5	-8	-1	-1	0	-0.97	-0.03	-0.16	-0.16	3.1	2.96	3.14	3.04	-0.24	-18.96	-18.22
6	-12	-1	0	0	0	-0.97	-0.03	-0.16	-0.16	3.1	2.97	3.14	3.04	-0.24	-18.96	-18.22
2	9	-4	0	1	0	-0.97	-0.03	-0.16	-0.16	3.1	3.14	3.04	3.04	-0.24	-18.96	-18.22
-8	2	-4	1	-1	0	-0.97	-0.03	-0.16	-0.16	2.99	2.99	3.14	3.03	-0.28	-18.94	-18.23
3	0	7	0	0	0	-0.97	-0.03	-0.16	-0.16	3.1	3	3.14	3.02	-0.29	-18.93	-18.23
7	12	-13	0	0	0	-0.97	-0.03	-0.16	-0.16	3.09	3.01	3.14	3.09	-0.29	-18.93	-18.23
3	4	18	-1	0	0	-0.97	-0.03	-0.16	-0.16	3.09	3.15	3.15	3	-0.3	-18.93	-18.23
-2	-9	9	1	0	0	-0.97	-0.03	-0.16	-0.16	3.09	3.04	3.15	2.99	-0.3	-18.92	-18.23
-6	3	-8	0	0	0	-0.97	-0.03	-0.16	-0.16	3.08	3.04	3.15	2.99	-0.3	-18.91	-18.23
-4	3	-12	0	0	0	-0.97	-0.03	-0.16	-0.16	3.08	3.05	3.15	2.98	-0.3	-18.91	-18.23
27	-7	18	-1	0	-1	-0.97	-0.03	-0.16	-0.16	3.05	3.05	3.15	2.99	-0.34	-18.85	-18.25
-2	3	-4	0	1	1	-0.97	-0.03	-0.16	-0.16	3.08	3.05	3.15	2.99	-0.33	-18.85	-18.25
-2	6	2	0	-1	0	-0.97	-0.03	-0.16	-0.16	3.08	3.05	3.15	2.99	-0.33	-18.85	-18.25
1	0	-19	0	0	0	-0.97	-0.03	-0.16	-0.16	3.08	3.05	3.15	2.99	-0.33	-18.84	-18.25
-11	-4	2	0	0	0	-0.97	-0.03	-0.16	-0.16	3.05	3.15	3.15	2.99	-0.33	-18.84	-18.25
5	2	10	0	0	-1	-0.97	-0.03	-0.16	-0.16	3.08	3.05	3.15	2.99	-0.33	-18.84	-18.25
-3	-6	-2	0	1	0	-0.97	-0.03	-0.16	-0.16	3.08	3.05	3.15	3	-0.34	-18.83	-18.25
-1	4	10	0	0	1	-0.97	-0.03	-0.16	-0.16	3.08	3.05	3.15	3	-0.32	-18.83	-18.28
2	-7	-5	0	0	0	-0.97	-0.03	-0.16	-0.16	3.05	3.05	3.15	3	-0.32	-18.83	-18.28
4	2	0	0	0	-1	-0.97	-0.03	-0.16	-0.16	3.08	3.05	3.15	3	-0.32	-18.83	-18.28
-2	-5	-15	0	0	1	-0.97	-0.03	-0.16	-0.16	3.08	3.15	3.15	3	-0.32	-18.83	-18.28
3	5	8	0	0	-1	-0.97	-0.03	-0.16	-0.16	3.08	3.05	3	3	-0.32	-18.83	-18.28
4	0	17	0	0	1	-0.97	-0.03	-0.16	-0.16	3.08	3.15	3.15	3	-0.32	-18.83	-18.28
-6	3	2	0	0	0	-0.97	-0.03	-0.16	-0.16	3.08	3.05	3.15	3	-0.32	-18.83	-18.29
7	1	-17	0	-1	0	-0.97	-0.03	-0.16	-0.16	3.08	3.05	3.15	3	-0.32	-18.82	-18.3
-11	7	4	0	0	0	-0.97	-0.03	-0.16	-0.16	3.08	3.06	3.15	3	-0.32	-18.82	-18.31
13	-7	2	0	0	0	-0.97	-0.03	-0.16	-0.16	3.05	3.05	3.16	2.99	-0.32	-18.82	-18.31
2	-1	-9	0	1	0	-0.97	-0.03	-0.16	-0.16	3.05	3.05	3.16	2.99	-0.32	-18.81	-18.31
6	-6	4	0	-1	0	-0.97	-0.03	-0.16	-0.16	3.07	3.05	3.16	2.99	-0.32	-18.81	-18.31
-14	4	1	0	1	0	-0.97	-0.03	-0.16	-0.16	3.07	3.06	3.16	2.99	-0.32	-18.81	-18.31
-3	1	8	0	0	-1	-0.97	-0.03	-0.16	-0.16	3.07	3.16	2.98	2.98	-0.32	-18.81	-18.32
-13478	-1346	-10358	23	-2478	879	-0.97	-0.18	0.19	0.4	3.06	3.06	3.16	2.9	-9.09	30.7	36.85
13488	1343	10354	-21	2477	-878	-0.97	-0.03	-0.16	-0.16	3.04	3.1	3.17	2.57	-0.4	-18.77	-18.33
11	23	-7	0	0	0	-0.97	-0.03	-0.16	-0.16	2.87	3.12	3.17	2.42	-0.46	-18.76	-18.32
5	3	-3	0	0	0	-0.97	-0.03	-0.16	-0.16	2.69	3.17	3.17	2.38	-0.5	-18.76	-18.32
2	-13	22	0	0	0	-0.97	-0.03	-0.16	-0.16	2.66	3.13	3.17	2.51	-0.55	-18.76	-18.31
-7	16	-25	0	0	0	-0.97	-0.03	-0.16	-0.16	2.74	3.12	3.17	2.65	-0.59	-18.77	-18.31
-2	9	10	-1	0	0	-0.97	-0.03	-0.16	-0.16	2.86	3.1	3.17	2.77	-0.62	-18.77	-18.31
-5	10	-4	0	0	0	-0.97	-0.03	-0.16	-0.16	2.93	3.09	2.86	2.86	-0.64	-18.78	-18.31
14	-31	19	-2	0	-1	-0.97	-0.03	-0.16	-0.16	2.97	3.07	3.15	2.98	-0.39	-18.69	-18.37
1	-2	-6	0	0	0	-0.97	-0.03	-0.16	-0.16	3.04	3.06	3.15	3.03	-0.36	-18.68	-18.38
5	0	3	0	0	0	-0.97	-0.03	-0.16	-0.16	3.08	3.01	3.13	3.07	-0.34	-18.65	-18.39
4	-6	0	1	0	0	-0.97	-0.03	-0.16	-0.16	3.12	2.56	3.12	3.12	-0.32	-18.63	-18.39
-4	-3	2	-1	0	0	-0.97	-0.03	-0.16	-0.16	3.16	0	2.7	3.15	-0.29	-18.6	-18.39
-2	9	34	1	0	0	-0.97	-0.03	-0.16	-0.16	3.17	0	2.62	3.14	-0.28	-18.58	-18.39
0	-11	26	0	2	0	-0.97	-0.03	-0.16	-0.16	3.18	0	2.48	3.13	-0.26	-18.59	-18.38
261	-2020	-978	-66	-6	-13	-0.98	0.11	-0.13	-0.14	0	2.33	2.33	3.1	14.72	-12.9	-17.94
13	-291	511	8	-3	0	-0.97	0.12	-0.13	-0.14	3.17	0	2.24	3.08	16.44	-12.12	-17.92
4	-126	-13	14	-1	2	-0.97	0.14	-0.12	-0.14	3.16	2.23	2.23	3.06	17.68	-11.47	-17.84
42	-158	-70	6	1	0	-0.97	0.15	-0.12	-0.14	3.16	0	2.11	3.17	18.73	-10.92	-17.71
102	-307	-155	6	-1	0	-0.97	0.15	-0.11	-0.13	3.17	2.09	3.09	3.09	19.59	-10.39	-17.54
124	-169	-117	7	1	4	-0.97	0.16	-0.11	-0.13	3.17	0	0	3.1	20.33	-9.92	-17.4
												0
52	-78	-248	6	2	1	-0.97	0.17	-0.11	-0.13	3.18	0	0	3.12	20.89	-9.57	-17.28
												0
15748	7515	-31236	-20	-21322	-11224	0	0	0	0	3.18	0	0	3.13	-180	0	180
												0
-14916	-4513	33247	-28	21271	11489	-0.91	0.18	-0.07	-0.36	0	2.32	0	3.11	21.89	0.23	-42.53
												0
-2933	-340	-1099	10	12	-30	-0.89	0.18	-0.07	-0.41	3.19	0	0	3.1	22.25	1.94	-49.45
												0
-3257	-452	-1462	19	16	-55	-0.87	0.19	-0.07	-0.46	3.19	0	0	3.1	22.83	3.02	-55.19
												0
-3355	-984	-1356	28	20	-87	-0.85	0.19	-0.08	-0.49	3.19	0	0	3.07	23.85	3.18	-58.84
												0
56	-606	-6	36	11	-94	-0.84	0.2	-0.09	-0.49	3.18	0	0	3.17	24.76	2.41	-59.78
												0
3384	-172	1321	17	-22	-27	-0.85	0.19	-0.09	-0.48	3.17	0	0	3.12	24.07	1.56	-59.02
												0
895	-67	513	0	-2	-13	-0.86	0.18	-0.09	-0.48	3.17	0	0	3.15	23.09	0.81	-57.95
												0
14178	2764	5435	-122	7	244	-0.99	0.1	-0.12	-0.05	3.18	0	0	3.14	12.72	-12.78	-7.15
												0
-762	1986	26	-43	-51	121	-0.98	0.11	-0.1	-0.12	3.18	2.21	0	3.09	14.5	-9.74	-15.16
												0
-3862	1227	-1181	-10	-10	40	-0.97	0.13	-0.09	-0.21	3.18	0	0	3.07	16.38	-6.47	-25.27
												0
-1975	575	-1028	2	3	10	-0.94	0.14	-0.07	-0.3	3.19	0	0	3.1	17.79	-3.13	-35.69
												0
-3583	40	-1586	8	10	-10	-0.91	0.15	-0.06	-0.39	3.19	0	0	3.08	18.85	0.03	-46.13
												0
-6059	-1111	-2809	31	20	-74	-0.87	0.16	-0.07	-0.46	3.18	0	0	3.15	20.24	2.16	-55.36
												0
-4151	-1829	-2413	55	40	-149	-0.84	0.18	-0.08	-0.5	3.15	0	0	3.11	22.08	2.87	-61.15
												0
17135	-159	7505	0	49	-63	-0.99	0.11	-0.1	-0.02	3.16	0	0	3.23	12.51	-11.2	-3.06
												0
2384	-765	1014	-16	-6	38	-0.99	0.11	-0.11	-0.04	3.18	0	0	3.28	13.66	-11.91	-5.53
												0
3825	1560	1794	-48	-103	183	-0.98	0.12	-0.09	-0.09	3.18	2.03	0	3.08	14.81	-8.95	-11.59
												0
-5051	2000	-1433	-34	-26	97	-0.97	0.13	-0.07	-0.18	3.18	0	0	3.08	16.43	-5.17	-22.02
												0
-4259	769	-1775	10	9	-5	-0.95	0.14	-0.06	-0.28	3.19	0	0	3.1	17.88	-1.97	-33.19
												0
-1922	-88	-1077	6	10	0	-0.91	0.15	-0.05	-0.37	3.19	0	0	3.07	18.61	1.28	-44.1
												0
-4801	-523	-1846	19	14	-35	-0.87	0.16	-0.05	-0.46	3.17	0	0	3.16	19.32	3.85	-54.64
												0
14242	1209	3418	160	74	-514	-0.99	0.1	-0.11	0.02	0	0	0	3.14	11.48	-12.69	0.81
												0
-8	-1569	1413	-52	-30	203	-0.99	0.09	-0.09	0.03	3.17	0	0	3.21	9.79	-10.68	2.29
												0
-4722	-2589	-1701	-43	68	30	-0.99	0.09	-0.1	0.01	3.18	0	0	3.18	10.5	-11.52	0.41
												0
2579	-782	1118	-19	-9	42	-0.99	0.1	-0.11	-0.01	3.18	1.9	0	3.09	11.6	-12.41	-2.07
												0
3623	1222	1474	-45	-96	165	-0.99	0.11	-0.09	-0.06	3.18	0	0	3.1	13.11	-9.94	-7.97
												0
-4098	1996	-1200	-32	-38	99	-0.98	0.12	-0.07	-0.15	3.19	1.54	0	3.11	14.96	-6.35	-17.94
												0
-5538	711	-1816	9	3	-3	-0.96	0.13	-0.06	-0.24	3.18	0	0	3.08	16.63	-3.29	-28.83
												0
-1006	-1230	-1852	211	133	-684	-0.98	0.13	-0.12	-0.12	0	0.9	0	3.12	16.53	-11.97	-16.08
												0
6456	370	1021	-15	-23	112	-0.99	0.11	-0.11	-0.06	3.17	0	0	3.14	13.58	-12.25	-8.41
												0
3711	-254	2365	-36	-38	185	-0.99	0.09	-0.1	-0.04	3.18	0	0	3.13	11.04	-10.61	-5.2
												0
