# Supplementary material for: Image Generation for 2D-CNN Using Time-Series Signal Features from Foot Gesture Applied to Select Cobot Operating Mode
Source: Sensors (Basel). 2021 Aug 26;21(17):5743. doi: 10.3390/s21175743 (PMC8434500; doi:10.3390/s21175743)
Supplement: Supplementary file 1 [file sensors-21-05743-s001.zip › data_fadwa/Cigarette crush with the heel/cch67.xlsx]

## Sheet: cch67
-1	12	16	0	0	0	-0.95	-0.01	-0.17	-0.26	2.95	2.95	2.57	2.57	4.39	-19.48	-31.33
14	5	8	0	0	0	-0.95	-0.01	-0.17	-0.26	2.9	2.98	3.09	2.54	4.33	-19.44	-31.32
7	8	12	0	1	-1	-0.95	-0.01	-0.17	-0.26	2.89	2.99	2.57	2.57	4.29	-19.41	-31.31
15	0	2	0	0	1	-0.95	-0.01	-0.17	-0.26	2.87	3	3.09	2.57	4.24	-19.39	-31.29
4	0	-6	0	1	0	-0.95	-0.01	-0.17	-0.26	3	3	3.1	2.55	4.2	-19.38	-31.29
7	6	-5	0	0	0	-0.95	-0.01	-0.17	-0.26	2.86	3	3.1	2.51	4.18	-19.37	-31.28
5	8	-10	0	1	0	-0.95	-0.01	-0.17	-0.26	2.86	3	2.51	2.51	4.08	-19.38	-31.29
9	9	-3	-1	-1	0	-0.95	-0.01	-0.17	-0.26	2.84	3	3.09	2.53	4.07	-19.38	-31.3
-1	7	12	0	0	-1	-0.95	-0.01	-0.17	-0.26	2.85	3	3.09	2.56	4.07	-19.37	-31.3
-9	-1	-2	0	0	1	-0.95	-0.01	-0.17	-0.26	2.86	3	3.1	2.61	4.07	-19.37	-31.3
-10	-4	-18	0	0	0	-0.95	-0.01	-0.17	-0.26	2.87	3	2.62	2.87	4.07	-19.37	-31.3
8	5	12	0	0	-1	-0.95	-0.01	-0.17	-0.26	2.87	3	3.1	2.63	4.07	-19.36	-31.3
1	-2	17	0	0	0	-0.95	-0.01	-0.17	-0.26	2.88	3	3.1	2.64	4.07	-19.36	-31.3
-2	-19	-7	1	0	0	-0.95	-0.01	-0.17	-0.26	2.88	3	3.1	2.65	4.1	-19.36	-31.3
-3	3	-4	0	0	0	-0.95	-0.01	-0.17	-0.26	2.89	3.01	2.63	2.63	4.1	-19.36	-31.3
9	0	9	0	1	0	-0.95	-0.01	-0.17	-0.26	2.88	3.01	3.1	2.56	4.09	-19.36	-31.3
-5	4	-6	0	0	0	-0.95	-0.01	-0.17	-0.26	2.86	3.01	3.1	2.5	4.08	-19.37	-31.29
1	8	2	0	0	1	-0.95	-0.01	-0.17	-0.26	2.79	3	3.1	2.46	4.08	-19.38	-31.29
-5	5	-2	0	0	0	-0.95	-0.01	-0.17	-0.26	2.72	2.99	3.09	2.62	4.07	-19.39	-31.29
-1	6	9	0	0	-1	-0.95	-0.01	-0.17	-0.26	2.62	2.98	3.09	2.13	4.06	-19.41	-31.29
4	23	-35	0	0	1	-0.95	-0.01	-0.17	-0.26	2.62	2.96	3.08	2.19	3.93	-19.58	-31.28
-5	-4	18	0	-1	-1	-0.95	-0.01	-0.17	-0.26	2.62	2.96	3.08	2.2	3.93	-19.58	-31.29
0	-3	5	-1	1	0	-0.95	-0.01	-0.17	-0.26	2.62	2.96	2.03	2.6	3.93	-19.58	-31.28
-7	-4	0	1	0	0	-0.95	-0.01	-0.17	-0.26	2.6	2.95	3.07	2.02	3.93	-19.59	-31.28
-3	-2	-10	0	0	0	-0.95	-0.01	-0.17	-0.26	2.59	2.94	3.07	2.23	3.92	-19.59	-31.28
-2	-2	1	0	0	1	-0.95	-0.01	-0.17	-0.26	2.63	2.94	3.07	2.38	3.92	-19.6	-31.28
2	9	2	0	0	0	-0.95	-0.01	-0.17	-0.26	2.94	2.94	3.07	2.46	3.91	-19.6	-31.28
2	-4	1	0	0	0	-0.95	-0.01	-0.17	-0.26	2.68	2.95	3.08	2.43	3.91	-19.62	-31.28
4	2	6	0	0	-1	-0.95	-0.01	-0.17	-0.26	2.66	2.98	3.09	2	3.94	-19.62	-31.31
-8	11	-2	0	-1	0	-0.95	-0.01	-0.17	-0.26	2.55	3.01	3.1	1.9	3.93	-19.62	-31.31
4	-15	-1	0	0	1	-0.95	-0.01	-0.17	-0.26	2.51	3.02	3.1	2.46	3.91	-19.61	-31.3
-2	7	4	0	0	0	-0.95	-0.01	-0.17	-0.26	2.46	3.02	3.1	1.9	3.9	-19.61	-31.3
0	5	1	0	0	0	-0.95	-0.01	-0.17	-0.26	2.47	3.03	3.1	1.88	3.89	-19.6	-31.3
2	1	11	0	0	0	-0.95	-0.01	-0.17	-0.26	2.45	3.03	3.1	1.93	3.88	-19.59	-31.3
5	6	0	0	0	0	-0.95	-0.01	-0.17	-0.26	2.46	3.03	3.1	2.02	3.87	-19.58	-31.3
8	-4	1	-1	1	-1	-0.95	-0.01	-0.17	-0.26	2.52	3.03	3.1	2.09	3.85	-19.55	-31.29
0	-10	1	0	0	0	-0.95	-0.01	-0.17	-0.26	2.55	3.03	3.1	2.17	3.85	-19.55	-31.29
-6	-2	-1	0	0	0	-0.95	-0.01	-0.17	-0.26	2.58	3.03	3.1	2.23	3.87	-19.55	-31.3
-3	-8	-5	0	0	0	-0.95	-0.01	-0.17	-0.26	2.59	3.03	3.1	2.59	3.88	-19.55	-31.3
4	0	-2	0	0	0	-0.95	-0.01	-0.17	-0.26	2.59	3.03	3.11	2.25	3.88	-19.55	-31.3
2	-3	-2	0	-1	1	-0.95	-0.01	-0.17	-0.26	2.59	3.03	3.11	2.21	3.89	-19.54	-31.3
8	15	0	0	1	0	-0.95	-0.01	-0.17	-0.26	2.59	3.03	3.11	2.2	3.89	-19.55	-31.31
-7	-16	-9	0	-1	-1	-0.95	-0.01	-0.17	-0.26	2.58	3.04	2.25	2.59	3.93	-19.54	-31.32
-7	7	10	0	0	0	-0.95	-0.01	-0.17	-0.26	2.59	3.04	3.11	2.3	3.93	-19.54	-31.31
7	-10	-4	0	0	0	-0.95	-0.01	-0.17	-0.26	2.59	3.04	3.11	2.46	3.93	-19.53	-31.31
-1	3	8	0	0	0	-0.95	-0.01	-0.17	-0.26	2.66	3.04	3.11	2.54	3.93	-19.53	-31.31
-3	5	-7	0	0	0	-0.95	-0.01	-0.17	-0.26	2.71	3.03	3.11	2.51	3.94	-19.52	-31.31
7	0	-8	0	0	0	-0.95	-0.01	-0.17	-0.26	2.67	3.02	3.11	2.4	3.94	-19.51	-31.31
6	6	4	0	0	0	-0.95	-0.01	-0.17	-0.26	2.63	3.02	3.1	2.51	3.95	-19.5	-31.31
10292	-20812	22595	0	23	-28	-0.95	-0.01	0	0	2.69	3.01	3.1	2.59	-1.73	-0.01	0
-10308	20795	-22601	0	-22	28	-0.95	-0.01	-0.17	-0.26	2.72	3	3.09	2.8	4.01	-19.5	-31.32
2	-11	3	0	0	0	-0.95	-0.01	-0.17	-0.26	2.8	2.99	3.08	2.66	4.01	-19.5	-31.32
1	3	14	0	0	0	-0.95	-0.01	-0.17	-0.26	2.86	2.98	3.08	2.68	4.02	-19.49	-31.32
-3	-4	-7	0	-1	0	-0.95	-0.01	-0.17	-0.26	2.9	2.96	3.08	2.73	4.04	-19.48	-31.32
0	8	0	0	1	0	-0.95	-0.01	-0.17	-0.26	2.95	2.95	3.08	2.87	4.05	-19.48	-31.32
7	1	-1	0	0	0	-0.95	-0.01	-0.17	-0.26	3	2.96	3.1	2.95	4.06	-19.47	-31.33
1	-1	-5	0	0	0	-0.95	-0.01	-0.17	-0.26	3.05	2.99	3.11	3.05	4.07	-19.47	-31.32
51	-110	57	-3	-4	0	-0.95	-0.01	-0.17	-0.26	3.11	3.02	3.12	3.1	4.45	-18.62	-31.29
20	-11	31	1	1	0	-0.95	-0.01	-0.17	-0.26	3.14	3.02	3.12	3.11	4.46	-18.51	-31.27
17	-5	1	2	3	0	-0.95	-0.01	-0.16	-0.26	3.15	3	3.12	3.1	4.49	-18.47	-31.26
-8	-7	-21	1	1	0	-0.95	-0.01	-0.17	-0.26	3.14	3	3.11	3.11	4.5	-18.49	-31.25
-6	-12	-13	0	0	0	-0.95	-0.01	-0.17	-0.26	3.15	2.97	3.09	3.11	4.51	-18.53	-31.24
-2	6	-20	0	-1	1	-0.95	-0.01	-0.17	-0.26	3.15	2.9	3.07	3.11	4.5	-18.56	-31.23
4	7	-14	0	-1	0	-0.95	-0.01	-0.17	-0.26	2.65	2.65	2.97	3.12	4.48	-18.56	-31.23
-114	229	388	-9	7	-2	-0.95	-0.01	-0.17	-0.26	3.15	0	0	3.14	4.64	-18.81	-31.29
												0
75	-222	430	-19	6	-5	-0.95	0	-0.17	-0.26	3.17	0	0	3.15	5.28	-18.77	-31.35
												0
-741	293	1023	-36	-28	-4	-0.95	0.01	-0.17	-0.26	3.18	0	0	3.12	6.42	-18.02	-31.54
												0
102	-147	-254	-11	-2	-12	-0.95	0.03	-0.16	-0.26	3.17	0	0	3.06	7.91	-16.64	-31.44
												0
-145	-362	-513	-2	1	-6	-0.95	0.04	-0.15	-0.26	3.15	0	0	3.02	9.58	-15.17	-31.22
												0
313	-177	-286	-2	-3	-2	-0.96	0.06	-0.14	-0.25	3.15	0	0	3.05	11.18	-13.66	-30.79
												0
437	-405	-319	-8	12	2	-0.96	0.08	-0.13	-0.25	3.16	0	0	3.07	13.03	-12.18	-30.4
												0
1001	-2466	-884	88	6	35	-0.95	0.18	-0.08	-0.23	3.17	0	0	3.07	22.25	-4.16	-27.61
												0
25	15	33	0	2	4	-0.95	0.18	-0.08	-0.23	3.17	0	0	3.08	22.2	-4.14	-27.86
												0
-83	21	128	0	3	3	-0.95	0.18	-0.08	-0.23	3.17	0	0	3.1	22.18	-4.2	-28.19
												0
-54	0	-50	-2	2	-1	-0.95	0.18	-0.08	-0.23	3.18	0	0	3.11	22.25	-4.32	-28.56
												0
769	85	166	-3	1	9	-0.95	0.18	-0.08	-0.24	3.18	0	0	3.09	22.3	-4.36	-29
												0
589	-24	244	-9	-1	23	-0.95	0.18	-0.08	-0.25	3.18	0	0	3.08	22.44	-4.14	-29.92
												0
1392	196	351	-7	-11	32	-0.94	0.18	-0.08	-0.26	3.19	0	0	3.1	22.61	-3.63	-31.59
												0
-7721	345	-1533	67	-23	-145	-0.75	0.19	-0.06	-0.64	3.19	0	0	3.19	21.69	8.34	-79.38
												0
-1621	282	-150	0	10	-55	-0.76	0.18	-0.07	-0.62	3.19	0	0	3.06	21.44	7.04	-76.76
												0
-4139	861	-1095	8	47	-129	-0.79	0.18	-0.08	-0.58	3.17	0	0	3.06	22.64	5.18	-71.56
												0
-1888	2575	-218	41	34	-174	-0.84	0.19	-0.1	-0.5	3.15	0	0	3.11	24.29	1.54	-61.76
												0
2988	3486	794	25	12	-79	-0.89	0.18	-0.11	-0.4	0	0	0	3.13	24.33	-3.47	-48.76
												0
5073	2097	1260	0	2	13	-0.94	0.16	-0.12	-0.28	3.17	0	0	3.12	22.3	-8.09	-34.94
												0
4382	213	1121	-6	-1	49	-0.97	0.14	-0.13	-0.17	3.17	0	0	3.1	19.15	-11.63	-21.68
												0
-7014	-7121	-100	-168	-4388	-24568	0.01	0	-0.02	0	3.17	0	0	3.07	-179.99	0.01	-179.99
												0
-4864	2572	-4488	9	4297	25183	-0.72	0.19	-0.04	-0.66	3.18	0	0	3.19	19.18	11.18	-82.87
												0
-963	-2062	-701	52	23	-160	-0.71	0.2	-0.05	-0.67	3.19	0	0	3.1	20.88	11.35	-84.95
												0
4972	-1386	2304	33	-41	-64	-0.72	0.19	-0.05	-0.67	3.19	0	0	3.1	20.8	10.38	-83.92
												0
2145	-772	1064	-7	-16	-6	-0.73	0.18	-0.05	-0.66	3.19	0	0	3.07	19.53	9.51	-82.66
												0
439	-149	62	6	25	-38	-0.74	0.17	-0.05	-0.65	3.17	0	0	3.06	18.89	8.51	-80.56
												0
1353	-311	309	-8	30	-29	-0.76	0.17	-0.05	-0.62	0	0	0	3.09	18.8	7.55	-77.37
												0
-454	232	63	3	21	-36	-0.78	0.17	-0.06	-0.59	3.15	0	0	3.12	19.49	6.4	-73.27
												0
11423	1064	3321	-91	1	276	-0.98	0.13	-0.1	-0.09	3.17	0	0	3.13	16.1	-10.25	-11.42
												0
2055	915	1111	-21	-74	111	-0.98	0.14	-0.09	-0.13	3.18	0	0	3.11	17.04	-8.09	-16.42
												0
-1565	1713	-16	-23	-42	92	-0.97	0.14	-0.07	-0.2	3.18	0	0	3.09	17.8	-4.61	-24.44
												0
-3436	917	-1161	-5	1	28	-0.94	0.15	-0.06	-0.29	3.18	0	0	3.1	18.41	-1.15	-34.05
												0
-1143	591	-455	2	8	9	-0.91	0.16	-0.04	-0.37	3.19	0	0	3.1	18.62	2.06	-43.96
												0
-2543	287	-835	0	-4	10	-0.87	0.16	-0.03	-0.46	3.18	0	0	3.09	18.27	5.24	-54.3
												0
-6020	-843	-2094	22	21	-64	-0.83	0.17	-0.03	-0.53	0	0	0	3.12	18.47	7.54	-63.91
