# Supplementary material for: Image Generation for 2D-CNN Using Time-Series Signal Features from Foot Gesture Applied to Select Cobot Operating Mode
Source: Sensors (Basel). 2021 Aug 26;21(17):5743. doi: 10.3390/s21175743 (PMC8434500; doi:10.3390/s21175743)
Supplement: Supplementary file 1 [file sensors-21-05743-s001.zip › data_fadwa/Cigarette crush with the heel/cch68.xlsx]

## Sheet: cch68
3	13	17	0	1	0	-0.96	-0.01	-0.17	-0.23	3.13	2.43	3.05	3.09	3.26	-19.45	-27.34
9	4	7	0	0	0	-0.96	-0.01	-0.17	-0.23	3.13	2.43	3.06	3.09	3.22	-19.41	-27.34
5	-1	2	0	0	0	-0.96	-0.01	-0.17	-0.23	3.13	2.47	3.07	3.1	3.19	-19.39	-27.34
1	6	1	0	1	-1	-0.96	-0.01	-0.17	-0.23	2.48	2.48	3.08	3.1	3.17	-19.37	-27.33
3	-7	-7	-1	1	0	-0.96	-0.01	-0.17	-0.23	3.14	2.4	3.08	3.1	3.21	-19.41	-27.29
3	-1	2	0	0	0	-0.96	-0.01	-0.17	-0.23	3.14	2.28	3.07	3.09	3.22	-19.44	-27.29
8	-6	-3	1	0	0	-0.96	-0.01	-0.17	-0.23	3.13	2.28	3.07	3.09	3.23	-19.46	-27.29
-15	0	-7	0	0	0	-0.96	-0.01	-0.17	-0.23	3.13	2.23	3.07	3.08	3.24	-19.49	-27.29
-1	8	-3	0	0	0	-0.96	-0.01	-0.17	-0.23	3.13	2.27	3.07	3.08	3.25	-19.5	-27.29
-6	6	9	0	0	0	-0.96	-0.01	-0.17	-0.23	3.13	2.3	3.07	3.08	3.26	-19.53	-27.29
-2	2	5	0	0	0	-0.96	-0.01	-0.17	-0.23	3.13	2.29	3.08	3.08	3.26	-19.55	-27.29
0	-8	-17	0	-1	0	-0.96	-0.01	-0.17	-0.23	3.13	2.33	3.08	3.08	3.2	-19.53	-27.27
-6	8	9	0	0	0	-0.96	-0.01	-0.17	-0.23	3.13	2.33	3.07	3.08	3.19	-19.54	-27.27
1	-7	4	0	1	0	-0.96	-0.01	-0.17	-0.23	3.12	2.32	3.07	3.07	3.19	-19.54	-27.27
-2	9	1	0	0	0	-0.96	-0.01	-0.17	-0.23	3.12	2.31	3.07	3.07	3.19	-19.54	-27.27
8	4	-5	0	0	0	-0.96	-0.01	-0.17	-0.23	2.31	2.31	3.07	3.07	3.19	-19.54	-27.27
2	-2	-9	0	0	0	-0.96	-0.01	-0.17	-0.23	3.12	2.24	3.07	3.08	3.19	-19.55	-27.27
5	-6	19	0	0	0	-0.96	-0.01	-0.17	-0.23	3.12	2.17	3.07	3.08	3.19	-19.56	-27.27
-13	-2	-7	-1	0	0	-0.96	-0.01	-0.17	-0.23	3.12	3.06	3.06	3.08	3.19	-19.56	-27.26
-7	6	-16	1	-1	0	-0.96	-0.01	-0.17	-0.23	3.12	2.16	3.06	3.07	3.23	-19.63	-27.25
1	-4	12	0	0	1	-0.96	-0.01	-0.17	-0.23	3.12	2.23	3.06	3.07	3.23	-19.63	-27.25
6	-3	-5	0	0	0	-0.96	-0.01	-0.17	-0.23	3.12	2.34	3.08	3.05	3.22	-19.62	-27.25
-2	2	5	0	0	0	-0.96	-0.01	-0.17	-0.23	3.11	2.55	3.09	3.04	3.2	-19.61	-27.25
-1	-5	-12	0	0	0	-0.96	-0.01	-0.17	-0.23	2.65	2.65	3.09	3.03	3.19	-19.61	-27.25
-5	1	-8	0	-1	0	-0.96	-0.01	-0.17	-0.23	3.08	2.7	3.1	3.01	3.16	-19.59	-27.24
4	3	9	0	0	0	-0.96	-0.01	-0.17	-0.23	2.77	2.77	3.1	2.99	3.13	-19.56	-27.24
46	35	32	0	0	0	-0.96	-0.02	-0.17	-0.23	3.07	2.85	3.11	2.97	2.79	-19.33	-27.19
16	7	-1	0	1	0	-0.96	-0.02	-0.17	-0.23	3.05	2.91	3.12	2.94	2.76	-19.31	-27.19
-2	1	0	0	0	0	-0.96	-0.02	-0.17	-0.23	3.04	2.94	3.12	2.89	2.74	-19.29	-27.19
-1	0	0	0	0	0	-0.96	-0.02	-0.17	-0.23	3.02	2.96	3.13	2.88	2.72	-19.27	-27.18
0	2	-3	0	0	0	-0.96	-0.02	-0.17	-0.23	3	2.99	3.13	2.86	2.7	-19.25	-27.18
7	-5	17	0	0	0	-0.96	-0.02	-0.17	-0.23	3	3	3.13	2.84	2.69	-19.24	-27.17
9	9	-5	0	0	0	-0.96	-0.02	-0.17	-0.23	2.99	3.02	3.13	2.82	2.66	-19.22	-27.17
14	8	6	0	0	-1	-0.96	-0.02	-0.17	-0.23	2.98	3.03	3.14	2.78	2.51	-19.09	-27.14
10	1	-8	0	0	0	-0.96	-0.02	-0.17	-0.23	2.96	3.04	3.14	2.77	2.5	-19.08	-27.14
-2	-1	-3	-1	0	1	-0.96	-0.02	-0.17	-0.23	2.95	3.04	3.14	2.74	2.5	-19.07	-27.14
3	0	-11	1	0	-1	-0.96	-0.02	-0.17	-0.23	2.94	3.05	3.14	2.73	2.49	-19.06	-27.13
1	-4	1	0	0	0	-0.96	-0.02	-0.17	-0.23	2.93	3.05	3.14	2.76	2.48	-19.05	-27.13
6	5	-4	0	0	0	-0.96	-0.02	-0.17	-0.23	2.93	3.05	3.14	2.75	2.48	-19.04	-27.13
13	3	13	0	0	1	-0.96	-0.02	-0.17	-0.23	3.05	3.05	3.14	2.74	2.47	-19.04	-27.13
-3	-2	0	0	0	0	-0.96	-0.02	-0.17	-0.23	2.92	3.05	3.14	2.71	2.43	-19.03	-27.11
-4	4	14	0	0	0	-0.96	-0.02	-0.17	-0.23	2.9	3.06	3.14	2.73	2.42	-19.03	-27.11
3	6	-1	0	0	-1	-0.96	-0.02	-0.17	-0.23	2.9	3.06	3.14	2.74	2.42	-19.02	-27.11
0	-3	-10	-1	0	0	-0.96	-0.02	-0.17	-0.23	2.9	3.06	3.14	2.72	2.42	-19.02	-27.11
-6	-3	-11	0	0	0	-0.96	-0.02	-0.17	-0.23	2.89	3.06	3.14	2.68	2.42	-19.01	-27.11
6	-2	13	0	0	0	-0.96	-0.02	-0.17	-0.23	2.88	3.06	3.14	2.69	2.42	-19.01	-27.11
-1	3	-11	0	0	0	-0.96	-0.02	-0.17	-0.23	2.88	3.06	3.14	2.7	2.41	-19.02	-27.1
3	0	9	0	1	0	-0.96	-0.02	-0.17	-0.23	2.88	3.06	3.14	2.72	2.4	-19.02	-27.09
10	6	7	0	0	0	-0.96	-0.02	-0.17	-0.23	2.89	3.06	3.14	2.75	2.4	-19.02	-27.09
0	-1	1	0	0	0	-0.96	-0.02	-0.17	-0.23	2.9	3.05	3.14	2.78	2.4	-19.02	-27.09
-4	0	-14	0	-1	0	-0.96	-0.02	-0.17	-0.23	2.91	3.05	3.14	2.8	2.41	-19.02	-27.09
-10	-1	6	0	0	0	-0.96	-0.02	-0.17	-0.23	3.05	3.05	3.14	2.82	2.41	-19.02	-27.09
1	-3	5	0	0	0	-0.96	-0.02	-0.17	-0.23	2.94	3.05	3.14	2.83	2.42	-19.01	-27.09
7	4	0	0	0	0	-0.96	-0.02	-0.17	-0.23	2.94	3.14	3.14	2.85	2.42	-19.01	-27.09
-7	-12	2	0	0	0	-0.96	-0.02	-0.17	-0.23	2.94	3.04	3.14	2.86	2.45	-18.98	-27.08
7	1	-12	0	0	0	-0.96	-0.02	-0.17	-0.23	2.95	3.05	3.14	2.86	2.44	-18.97	-27.08
-3	-3	8	0	0	0	-0.96	-0.02	-0.17	-0.23	2.94	3.05	3.14	2.82	2.44	-18.97	-27.08
4	-10	0	0	0	0	-0.96	-0.02	-0.17	-0.23	3.07	3.07	3.15	2.74	2.45	-18.96	-27.07
11	-4	-4	1	0	0	-0.96	-0.02	-0.16	-0.23	2.89	3.08	3.15	2.69	2.45	-18.96	-27.07
-2	9	4	0	0	0	-0.96	-0.02	-0.16	-0.23	3.08	3.08	3.15	2.62	2.44	-18.95	-27.07
1	-1	-9	0	0	0	-0.96	-0.02	-0.16	-0.23	2.84	3.09	3.15	2.56	2.43	-18.94	-27.07
12	20	1	-1	-1	1	-0.96	-0.02	-0.16	-0.23	2.8	3.09	3.15	2.65	2.26	-18.84	-27.02
0	-5	5	0	0	0	-0.96	-0.02	-0.16	-0.23	2.83	3.08	3.14	2.85	2.25	-18.8	-27.02
6	-5	12	0	0	-1	-0.96	-0.02	-0.16	-0.23	2.97	2.81	3.07	3.08	2.25	-18.75	-27.02
9	12	5	-1	1	0	-0.96	-0.02	-0.16	-0.23	3.13	0	2.73	3.14	2.26	-18.71	-27.02
1	13	2	-1	0	0	-0.96	-0.02	-0.16	-0.23	3.17	0	2.48	3.13	2.3	-18.67	-27.02
-7	11	30	0	1	0	-0.96	-0.02	-0.16	-0.23	3.17	0	2.14	3.08	2.36	-18.65	-27.02
-21	33	191	-1	4	-2	-0.96	-0.02	-0.16	-0.23	0	0	2.08	3.07	2.45	-18.67	-27.01
-17365	17713	-10892	27	-35	-23183	-0.96	0	0	0	3.16	0	1.87	3.07	-0.12	0.09	-0.06
17834	-20798	9957	-33	14	23162	-0.97	0.15	-0.09	-0.19	3.16	0	1.49	3.07	19.54	-7.01	-23.41
13	-47	191	1	3	1	-0.97	0.16	-0.09	-0.18	3.16	0	1.37	3.05	19.62	-6.53	-22.77
118	-33	202	1	3	-2	-0.97	0.16	-0.08	-0.18	0	0	0	3.05	19.7	-6.16	-22.13
-251	-86	139	1	7	-2	-0.97	0.16	-0.08	-0.17	3.15	0	0.43	3.05	19.98	-6.13	-21.45
277	-18	-245	6	-1	-3	-0.97	0.16	-0.08	-0.17	3.15	0	0.31	3.07	20.04	-6	-20.66
484	-57	-57	5	4	2	-0.97	0.16	-0.08	-0.16	3.16	0	0	3.1	19.97	-5.95	-19.83
												0
1027	173	50	4	-2	14	-0.97	0.16	-0.08	-0.16	3.17	1.18	0	3.09	19.69	-5.81	-19.17
												0
2604	7321	2791	-126	-80	426	-0.85	0.17	-0.01	-0.5	3.16	0	0	2.99	17.61	8.86	-59.19
												0
-6085	183	-2521	13	28	-39	-0.79	0.18	-0.01	-0.58	3.16	0	0	2.98	17.43	11.5	-70.59
												0
-6016	-1583	-2395	38	34	-97	-0.74	0.19	-0.02	-0.64	3.17	0	0	2.98	18.43	13.17	-79.76
												0
-3375	-1732	-1475	33	17	-129	-0.7	0.21	-0.03	-0.68	0	0	0	3.02	19.96	14.15	-85.43
												0
-1119	-1601	-821	48	14	-151	-0.69	0.22	-0.04	-0.69	3.17	0	0	3.04	21.85	14.21	-86.88
												0
2848	-1170	1464	30	-44	-78	-0.7	0.22	-0.05	-0.68	0	0	0	3.1	22.06	13.15	-85.39
												0
1261	-633	929	-2	-7	-33	-0.72	0.21	-0.04	-0.66	3.15	0.42	0	3.13	21.23	12.04	-82.82
												0
20251	4891	7564	-165	-40	460	-0.98	0.13	-0.06	-0.15	3.17	0	0	3.09	15.9	-5.09	-17.82
												0
-5480	1262	-1659	-10	-3	39	-0.96	0.14	-0.05	-0.24	3.17	0	0	3.05	17.41	-1.53	-28.57
												0
-2182	358	-1151	5	5	4	-0.93	0.16	-0.04	-0.34	3.18	0	0	3.04	18.42	1.94	-39.46
												0
-3315	227	-1293	3	8	2	-0.89	0.17	-0.03	-0.43	3.18	0	0	3.07	18.9	5.33	-50.61
												0
-6890	-884	-2114	28	23	-67	-0.84	0.18	-0.03	-0.51	0	0	0	3.05	19.86	7.63	-60.9
												0
-4365	-2044	-2213	40	41	-143	-0.8	0.2	-0.04	-0.56	3.16	0	0	3.09	21.55	8.9	-67.86
												0
-2183	-2148	-1894	61	26	-181	-0.79	0.21	-0.06	-0.57	3.16	0	0	3.12	23.7	8.86	-69.86
												0
25590	2381	10469	-102	-93	312	-0.97	0.13	-0.06	-0.21	3.17	0	0	3.1	16.51	-2.96	-24.6
												0
-5880	1834	-1317	-24	-24	78	-0.94	0.14	-0.04	-0.3	3.17	0	0	3.06	16.92	0.98	-35
												0
-4937	-131	-2026	11	20	-24	-0.91	0.15	-0.03	-0.39	3.17	0	0	3.03	17.53	4.1	-45.74
												0
-2967	-703	-1318	11	11	-23	-0.87	0.16	-0.02	-0.47	3.18	0	0	3.04	17.68	7.02	-55.76
												0
-5445	-890	-1510	20	21	-64	-0.83	0.18	-0.02	-0.54	3.17	0	0	3	18.26	9.07	-64.65
												0
-4272	-1559	-2097	32	38	-136	-0.79	0.19	-0.03	-0.58	0	0	0	3.06	19.77	10.15	-70.45
												0
-1451	-1879	-1279	64	27	-178	-0.79	0.2	-0.04	-0.58	3.14	0	0	3.11	21.96	9.92	-71.31
												0
22554	1725	8446	-84	-62	267	-0.97	0.13	-0.07	-0.18	3.16	0	0	3.09	16.16	-5.52	-21.18
												0
-6440	648	-1815	-17	-22	53	-0.96	0.14	-0.06	-0.24	3.16	0	0	3.17	16.91	-2.86	-29.03
												0
