# Supplementary material for: Image Generation for 2D-CNN Using Time-Series Signal Features from Foot Gesture Applied to Select Cobot Operating Mode
Source: Sensors (Basel). 2021 Aug 26;21(17):5743. doi: 10.3390/s21175743 (PMC8434500; doi:10.3390/s21175743)
Supplement: Supplementary file 1 [file sensors-21-05743-s001.zip › data_fadwa/Cigarette crush with the heel/cch69.xlsx]

## Sheet: cch69
0	-6	8	0	0	0	-0.95	-0.01	-0.17	-0.24	3.12	2.84	3.07	3.08	3.85	-19.2	-29.44
-2	-8	0	0	0	0	-0.95	-0.01	-0.17	-0.24	3.12	2.81	3.07	3.09	3.86	-19.21	-29.43
7	2	3	0	0	0	-0.95	-0.01	-0.17	-0.24	3.13	2.78	3.07	3.09	3.86	-19.21	-29.43
-2	-1	15	0	0	0	-0.95	-0.01	-0.17	-0.24	3.13	2.73	3.09	3.09	3.87	-19.22	-29.43
-2	3	-11	0	0	0	-0.95	-0.01	-0.17	-0.24	2.72	3.08	3.08	3.1	3.88	-19.23	-29.43
4	-1	-6	0	0	0	-0.95	-0.01	-0.17	-0.24	3.14	2.68	3.08	3.11	3.89	-19.24	-29.43
-17	-7	-3	0	1	0	-0.95	-0.01	-0.17	-0.24	3.14	2.63	3.08	3.11	3.91	-19.26	-29.42
-45	-14	-15	0	-1	0	-0.95	-0.01	-0.17	-0.24	3.15	2.51	3.08	3.11	4.12	-19.49	-29.39
3	2	-4	0	0	0	-0.95	-0.01	-0.17	-0.24	2.53	2.53	3.08	3.11	4.13	-19.5	-29.38
-4	-4	-4	0	0	0	-0.95	-0.01	-0.17	-0.24	3.15	2.55	3.09	3.12	4.13	-19.51	-29.38
0	9	6	0	0	0	-0.95	-0.01	-0.17	-0.24	3.15	2.56	3.09	3.12	4.13	-19.51	-29.36
-3	-8	9	0	0	0	-0.95	-0.01	-0.17	-0.24	3.15	2.57	3.09	3.12	4.13	-19.51	-29.36
-3	3	1	1	-1	0	-0.95	-0.01	-0.17	-0.24	3.15	3.08	3.08	3.12	4.13	-19.51	-29.36
-3	0	-16	-1	0	0	-0.95	-0.01	-0.17	-0.24	3.15	2.6	3.08	3.12	4.13	-19.51	-29.36
24	3	10	1	0	0	-0.95	-0.01	-0.17	-0.24	3.15	2.6	3.08	3.12	4.05	-19.41	-29.32
1	0	-1	0	0	0	-0.95	-0.01	-0.17	-0.24	3.15	2.6	3.08	3.12	4.05	-19.41	-29.32
-2	2	2	0	0	0	-0.95	-0.01	-0.17	-0.24	2.6	2.6	3.08	3.12	4.04	-19.41	-29.31
-1	4	-8	0	0	0	-0.95	-0.01	-0.17	-0.24	3.15	2.6	3.08	3.12	4.04	-19.41	-29.31
3	-10	9	-1	0	0	-0.95	-0.01	-0.17	-0.24	3.15	2.61	3.08	3.12	4.04	-19.41	-29.31
1	2	2	1	0	0	-0.95	-0.01	-0.17	-0.24	3.15	2.62	3.08	3.12	4.03	-19.4	-29.3
3	1	-1	0	0	0	-0.95	-0.01	-0.17	-0.24	3.15	3.08	3.11	3.11	4.03	-19.4	-29.3
1	-8	2	0	0	0	-0.95	-0.01	-0.17	-0.24	3.15	2.65	3.08	3.11	4.02	-19.4	-29.3
3	1	-4	0	0	0	-0.95	-0.01	-0.17	-0.24	3.15	2.66	3.08	3.11	4.01	-19.37	-29.27
-1	-3	9	0	1	0	-0.95	-0.01	-0.17	-0.24	3.15	2.64	3.08	3.11	4	-19.37	-29.27
3	2	-8	0	0	0	-0.95	-0.01	-0.17	-0.24	3.15	3.08	3.08	3.11	4	-19.37	-29.27
-3	8	7	0	0	0	-0.95	-0.01	-0.17	-0.24	3.15	2.66	3.08	3.11	4.01	-19.38	-29.27
3	-8	-8	0	0	0	-0.95	-0.01	-0.17	-0.24	3.15	2.68	3.09	3.11	4.01	-19.38	-29.26
1	1	-7	0	0	0	-0.95	-0.01	-0.17	-0.24	3.15	2.69	3.09	3.11	4.01	-19.38	-29.26
-3	7	-8	-1	0	0	-0.95	-0.01	-0.17	-0.24	3.15	2.69	3.11	3.11	4.01	-19.38	-29.26
-7	-2	11	0	0	0	-0.95	-0.01	-0.17	-0.24	3.15	2.7	3.09	3.11	3.99	-19.36	-29.23
10	1	0	0	-1	0	-0.95	-0.01	-0.17	-0.24	3.15	2.7	3.09	3.11	3.99	-19.36	-29.22
7	-6	1	1	1	0	-0.95	-0.01	-0.17	-0.24	3.15	2.71	3.11	3.11	3.99	-19.35	-29.22
-6	4	8	-1	-1	0	-0.95	-0.01	-0.17	-0.24	3.15	3.09	3.09	3.12	3.99	-19.35	-29.22
-1	-8	6	0	0	0	-0.95	-0.01	-0.17	-0.24	3.15	2.71	3.09	3.12	3.99	-19.35	-29.21
1	-1	-3	0	1	0	-0.95	-0.01	-0.17	-0.24	3.15	2.72	3.1	3.12	4	-19.35	-29.21
-7	5	-14	1	-1	0	-0.95	-0.01	-0.17	-0.24	3.15	2.74	3.1	3.11	4	-19.35	-29.21
14	-3	-2	0	0	1	-0.96	-0.01	-0.17	-0.24	2.84	2.84	3.11	3.11	3.96	-19.29	-29.17
2	-2	0	-1	-1	0	-0.96	-0.01	-0.17	-0.24	3.15	2.94	3.12	3.09	3.95	-19.26	-29.16
10	-1	-4	0	0	0	-0.96	-0.01	-0.17	-0.24	3.13	2.98	3.13	3.08	3.92	-19.22	-29.15
12	10	22	1	0	0	-0.96	-0.01	-0.17	-0.24	3.13	3.02	3.15	3.08	3.89	-19.17	-29.15
0	4	13	-1	1	-1	-0.96	-0.01	-0.17	-0.24	3.13	3.15	3.09	3.09	3.88	-19.15	-29.15
0	-2	-1	0	0	0	-0.96	-0.01	-0.17	-0.24	3.14	3.04	3.15	3.09	3.87	-19.12	-29.13
-4	-7	4	0	0	0	-0.96	-0.01	-0.17	-0.24	3.14	3.04	3.15	3.1	3.87	-19.1	-29.13
10	-3	11	0	0	0	-0.96	-0.01	-0.17	-0.24	3.14	3.04	3.15	3.11	3.86	-19.08	-29.12
17	-11	20	1	2	0	-0.96	-0.01	-0.17	-0.24	3.15	3.14	3.14	3.12	3.87	-18.89	-29.06
-2	-6	-8	0	0	0	-0.96	-0.01	-0.17	-0.24	3.15	2.61	3.1	3.13	3.89	-18.94	-29.06
-9	2	9	0	1	0	-0.96	-0.01	-0.17	-0.24	3.17	0	2.92	3.15	3.9	-18.99	-29.06
-14	5	18	0	1	0	-0.96	-0.01	-0.17	-0.24	3.18	0	2.27	3.15	3.93	-19.07	-29.05
-6	46	96	-2	2	-1	-0.96	-0.01	-0.17	-0.24	3.18	0	3.15	3.18	4	-19.17	-29.06
-55	4	120	-6	5	-1	-0.96	-0.01	-0.17	-0.24	3.18	0	0	3.14	4.26	-19.31	-29.09
-62	-28	197	-9	9	-3	-0.95	0	-0.17	-0.24	3.18	0	0.79	3.11	4.81	-19.5	-29.14
341	-2431	-1324	-17	-44	-6	-0.96	0.14	-0.13	-0.21	3.18	0	0.39	3.1	19	-10.85	-26.97
-3	-182	-100	9	-1	1	-0.96	0.14	-0.12	-0.21	3.17	0	3.1	3.1	19.45	-9.88	-26.74
97	-121	43	8	1	0	-0.96	0.15	-0.11	-0.21	3.18	0	0	3.1	19.68	-9.01	-26.46
67	-52	183	4	3	2	-0.96	0.15	-0.11	-0.21	3.18	0	0	3.11	19.77	-8.25	-26.2
-160	-52	184	4	3	-3	-0.96	0.15	-0.1	-0.21	3.18	0	0	3.11	19.82	-7.68	-25.93
264	-76	-98	4	2	0	-0.96	0.15	-0.1	-0.21	3.18	0	3.11	3.18	19.78	-7.17	-25.58
312	40	178	0	3	3	-0.96	0.15	-0.09	-0.21	3.18	0	0	3.12	19.7	-6.72	-25.28
501	76	252	10	14	19	-0.96	0.15	-0.09	-0.21	3.18	0	0	3.13	18.65	-5.92	-26.03
645	123	344	-8	4	20	-0.96	0.15	-0.09	-0.22	3.19	0	3.14	3.14	18.54	-5.83	-26.6
-28	86	285	-8	0	12	-0.96	0.15	-0.09	-0.23	3.19	0	3.14	3.14	18.7	-5.73	-27.68
1234	-46	174	-9	-2	21	-0.96	0.15	-0.09	-0.24	3.19	0	0	3.12	18.94	-5.36	-29.15
2424	661	1284	-12	-15	54	-0.95	0.15	-0.08	-0.26	3.19	0	0	3.12	18.96	-4.27	-31.71
939	809	222	-18	-22	72	-0.94	0.15	-0.07	-0.3	3.19	0	0.03	3.13	18.85	-2.42	-36.12
-1692	467	-498	-10	-6	39	-0.92	0.15	-0.06	-0.35	3.19	0	1.11	3.19	18.92	-0.43	-42.17
-12788	3126	-3235	144	108	-673	-0.93	0.16	-0.12	-0.3	3.19	0	0	3.11	21.92	-7.51	-37.12
5516	1942	1312	5	-1	18	-0.96	0.15	-0.13	-0.19	3.17	0	0	3.13	19.88	-10.77	-24.82
5108	408	846	-4	-7	64	-0.98	0.13	-0.13	-0.1	3.17	0	0	3.15	17.05	-12.83	-13.45
5086	-296	1171	-15	-21	103	-0.99	0.12	-0.12	-0.02	3.18	0	3.15	3.15	14.09	-13.43	-4.28
5095	-291	1383	-27	-34	155	-0.99	0.1	-0.1	0.02	3.19	0	0	3.12	11.69	-12.21	1.16
-1548	-2118	-343	-49	-11	148	-0.99	0.09	-0.09	0.02	3.18	0	0	3.08	10.78	-10.38	1.58
-4798	-2013	-852	-11	51	4	-0.99	0.1	-0.1	0.01	3.18	0	0.12	3.07	11.15	-11.2	0.12
745	-608	727	-28	-3	40	-0.99	0.1	-0.11	0	0	0	0.94	3.19	11.91	-11.95	-1.81
-17093	-692	-4619	108	7	-406	-0.88	0.17	-0.08	-0.44	3.19	0	0	3.08	22.21	0.55	-53.71
1680	2042	541	15	6	-72	-0.91	0.17	-0.1	-0.36	3.16	0	0	3.09	22.31	-2.91	-43.79
2843	1296	649	6	-2	-19	-0.94	0.16	-0.1	-0.27	3.14	0	0	3.13	21.15	-6.17	-32.66
3370	1201	346	2	7	7	-0.97	0.15	-0.11	-0.17	3.16	0	3.13	3.17	19.08	-9	-21.19
4776	881	1239	-4	-6	53	-0.98	0.13	-0.11	-0.08	3.17	0	0	3.12	16.21	-10.87	-10.3
5030	502	1161	-15	-18	99	-0.99	0.11	-0.1	0	3.17	0	0.41	3.08	13.31	-11.23	-1.52
5371	673	1971	-29	-39	180	-0.99	0.1	-0.08	0.04	3.17	0	0.52	3.06	10.8	-9.63	3.21
-21452	-7254	-6613	11	-32	-8	-0.81	0.19	-0.06	-0.55	3.18	0	3.08	3.08	21.95	6.49	-66.41
1702	-461	1243	-10	-6	-31	-0.83	0.18	-0.05	-0.53	0	0	0	3.06	20.61	5.66	-63.96
-2105	-349	-444	0	48	-79	-0.85	0.17	-0.06	-0.5	3.16	0	0	3.08	20.69	4.44	-59.9
-1712	1239	-295	24	49	-126	-0.88	0.18	-0.07	-0.44	3.14	0	0	3.11	21.94	1.74	-52.73
2581	2123	785	19	12	-74	-0.91	0.17	-0.09	-0.36	3.15	0	0	3.16	22.17	-1.97	-42.84
4329	1439	1037	3	-10	0	-0.95	0.16	-0.09	-0.26	3.16	0	0.09	3.12	20.85	-5.23	-31.97
4042	862	860	-6	-11	36	-0.97	0.15	-0.09	-0.17	3.17	0	0.47	3.11	18.66	-7.54	-21.5
-4403	-2311	-1356	-149	-90	592	-0.89	0.16	-0.04	-0.41	3.17	0	0.57	3.08	18.85	3.83	-49.12
-4028	-1408	-1258	26	24	-91	-0.87	0.17	-0.04	-0.46	3.18	0	3.08	3.08	20.13	4.7	-54.58
-2977	-1093	-1190	35	26	-123	-0.86	0.18	-0.06	-0.47	3.18	0	0.79	3.07	21.78	4.46	-56.93
3474	-768	762	47	-29	-78	-0.86	0.18	-0.06	-0.47	3.17	0	0	3.07	22.03	3.65	-56.21
3106	-110	1428	-5	-10	-10	-0.87	0.17	-0.06	-0.46	3.16	0	0	3.1	20.79	3.21	-54.64
-423	-224	-147	-1	22	-34	-0.88	0.17	-0.06	-0.44	0	0	0	3.16	20.18	2.61	-52.54
-1673	19	-341	3	39	-73	-0.9	0.17	-0.06	-0.41	3.16	0	0	3.11	20.58	1.16	-48.85
8092	333	-616	8	-22	215	-0.98	0.1	-0.1	-0.14	3.17	0	0	3.11	13.65	-9.86	-17.64
-418	425	1745	12	12	14	-0.98	0.09	-0.11	-0.15	3.17	0	0.13	3.12	12.16	-10.63	-18.96
-723	569	1277	-19	-6	1	-0.98	0.08	-0.11	-0.17	3.16	0	3.13	3.13	10.99	-11.39	-20.45
-634	71	-326	-12	-2	-9	-0.97	0.07	-0.12	-0.18	3.17	0	0.19	3.13	10.42	-12.05	-21.89
