# Supplementary material for: Image Generation for 2D-CNN Using Time-Series Signal Features from Foot Gesture Applied to Select Cobot Operating Mode
Source: Sensors (Basel). 2021 Aug 26;21(17):5743. doi: 10.3390/s21175743 (PMC8434500; doi:10.3390/s21175743)
Supplement: Supplementary file 1 [file sensors-21-05743-s001.zip › data_fadwa/Cigarette crush with the heel/cch7.xlsx]

## Sheet: Sheet1
5	-4	-19	0	0	0	-0.56	-0.18	-0.05	0.81	3.15	2.89	2.8	3.09	-16.36	13.39	108.69
28	36	14	0	-1	0	-0.56	-0.18	-0.04	0.81	3.14	2.88	2.69	3.13	-16.05	13.53	108.65
-9	6	-7	0	0	0	-0.56	-0.18	-0.04	0.81	3.13	2.65	2.65	3.07	-16.02	13.53	108.65
16	-1	0	0	1	0	-0.56	-0.18	-0.04	0.81	3.12	2.88	2.62	3.07	-15.99	13.54	108.65
2	10	9	0	0	0	-0.56	-0.18	-0.04	0.81	3.12	2.88	2.63	3.07	-15.97	13.54	108.65
9	5	3	0	0	0	-0.56	-0.18	-0.04	0.81	2.88	2.88	2.62	3.07	-15.94	13.54	108.64
2	-6	2	0	0	0	-0.56	-0.18	-0.04	0.81	3.12	2.87	2.58	3.06	-15.92	13.54	108.64
1	5	-3	0	0	0	-0.56	-0.17	-0.04	0.81	3.12	2.87	2.58	3.06	-15.91	13.54	108.64
18	1	-3	0	0	0	-0.56	-0.17	-0.04	0.81	3.11	2.88	2.59	3.1	-15.81	13.56	108.6
-12	1	0	0	0	0	-0.56	-0.17	-0.04	0.81	3.1	2.91	2.64	3.04	-15.8	13.56	108.59
7	10	1	0	0	0	-0.56	-0.17	-0.04	0.81	3.09	2.94	2.69	3.03	-15.79	13.56	108.59
5	2	-4	0	0	0	-0.56	-0.17	-0.04	0.81	3.09	2.98	3.01	3.01	-15.77	13.56	108.59
-12	2	-14	0	0	0	-0.56	-0.17	-0.04	0.81	3.08	3	2.8	3.01	-15.76	13.56	108.58
6	2	19	0	-1	0	-0.56	-0.17	-0.04	0.81	3.07	3.01	2.82	3	-15.73	13.56	108.58
-1	-6	17	0	1	0	-0.56	-0.17	-0.04	0.81	3.07	3.01	2.83	3.07	-15.7	13.56	108.57
32	13	7	-1	1	0	-0.56	-0.17	-0.04	0.81	3.07	3.02	2.86	2.99	-15.6	13.55	108.53
-1	-5	6	0	0	0	-0.56	-0.17	-0.04	0.81	3.07	3.02	2.86	2.99	-15.61	13.55	108.53
-5	1	-15	0	0	-1	-0.56	-0.17	-0.04	0.81	3.06	2.87	2.87	2.99	-15.62	13.55	108.53
7	6	-3	0	0	1	-0.56	-0.17	-0.04	0.81	3.06	3.03	2.88	2.99	-15.62	13.56	108.51
-6	-1	-5	0	0	0	-0.56	-0.17	-0.04	0.81	3.06	3.03	2.89	2.99	-15.64	13.55	108.51
1	-6	0	0	0	0	-0.56	-0.17	-0.04	0.81	3.06	3.03	2.99	2.99	-15.65	13.55	108.51
-8	-3	-6	0	0	0	-0.56	-0.17	-0.04	0.81	3.06	3.04	2.9	2.99	-15.65	13.56	108.51
-1	4	11	0	-1	0	-0.56	-0.17	-0.04	0.81	3.06	3.04	2.9	2.99	-15.66	13.55	108.51
12	-3	12	0	0	0	-0.56	-0.17	-0.04	0.81	3.06	2.9	2.9	2.99	-15.61	13.51	108.48
7	0	-8	0	0	0	-0.56	-0.17	-0.04	0.81	3.06	3.04	2.91	2.99	-15.61	13.52	108.48
-4	5	-7	0	0	0	-0.56	-0.17	-0.04	0.81	3.06	3.04	2.91	2.99	-15.6	13.51	108.48
0	5	-3	0	0	0	-0.56	-0.17	-0.04	0.81	3.06	3.04	2.99	2.99	-15.6	13.51	108.47
-2	-14	-3	0	0	0	-0.56	-0.17	-0.04	0.81	3.06	3.04	2.91	2.99	-15.59	13.51	108.47
-5	-5	16	0	0	0	-0.56	-0.17	-0.04	0.81	3.06	3.05	2.91	2.99	-15.59	13.51	108.46
3	2	3	1	0	0	-0.56	-0.17	-0.04	0.81	3.06	3.05	2.91	3.06	-15.59	13.51	108.47
3	9	-5	-1	0	0	-0.56	-0.17	-0.04	0.81	3.06	3.05	2.91	2.99	-15.59	13.49	108.43
1	3	-4	0	0	0	-0.56	-0.17	-0.04	0.81	3.06	3.05	2.91	2.99	-15.59	13.49	108.43
4	-2	-1	1	0	0	-0.56	-0.17	-0.04	0.81	3.06	3.05	2.91	2.99	-15.59	13.49	108.43
-5	-9	3	-1	0	0	-0.56	-0.17	-0.04	0.81	3.06	3.05	2.91	2.99	-15.59	13.49	108.43
-6	11	-3	1	0	0	-0.56	-0.17	-0.04	0.81	3.06	3.05	2.99	2.99	-15.59	13.49	108.43
11	-1	-4	0	0	0	-0.56	-0.17	-0.04	0.81	3.06	3.05	2.91	2.98	-15.58	13.49	108.43
-3	2	7	0	0	0	-0.56	-0.17	-0.04	0.81	3.06	3.05	2.91	2.98	-15.58	13.49	108.42
-11461	15349	13987	-2443	-19542	9046	-0.56	-0.17	-0.04	0.81	3.06	3.05	2.91	3.06	-15.57	13.49	108.42
11462	-15345	-13975	2443	19542	-9046	-0.56	-0.17	-0.04	0.81	3.06	3.05	2.91	2.98	-15.54	13.49	108.38
2	-11	-21	-1	0	0	-0.56	-0.17	-0.04	0.81	3.06	3.05	2.91	2.98	-15.54	13.49	108.39
4	-3	15	1	0	0	-0.56	-0.17	-0.04	0.81	3.06	2.91	2.91	2.98	-15.54	13.49	108.39
-3	4	-1	-1	0	0	-0.56	-0.17	-0.04	0.81	3.05	3.05	2.91	2.98	-15.54	13.49	108.38
-3	4	-2	1	0	0	-0.56	-0.17	-0.04	0.81	3.06	3.05	2.91	2.98	-15.54	13.49	108.38
-3	6	11	-1	0	0	-0.56	-0.17	-0.04	0.81	3.05	3.05	2.91	2.98	-15.54	13.49	108.38
5	0	-24	1	0	0	-0.56	-0.17	-0.04	0.81	3.06	3.05	2.91	2.98	-15.54	13.49	108.38
-2	-2	20	-1	0	0	-0.56	-0.17	-0.04	0.81	3.05	3.06	2.91	2.98	-15.51	13.48	108.35
5	-2	1	0	1	0	-0.56	-0.17	-0.04	0.81	3.05	2.91	2.91	2.98	-15.52	13.48	108.34
-2	-2	-8	0	0	0	-0.56	-0.17	-0.04	0.81	3.05	3.06	2.91	2.98	-15.52	13.48	108.34
2	-4	7	0	-1	0	-0.56	-0.17	-0.04	0.81	3.05	3.06	2.91	2.98	-15.52	13.48	108.34
2	-4	-10	0	0	0	-0.56	-0.17	-0.04	0.81	3.05	3.06	2.91	2.98	-15.52	13.48	108.34
-5	11	4	1	1	0	-0.56	-0.17	-0.04	0.81	3.05	3.06	2.98	2.98	-15.52	13.47	108.33
3	0	15	-1	0	0	-0.56	-0.17	-0.04	0.81	3.05	3.07	2.91	3.01	-15.52	13.47	108.33
7	9	34	0	0	-1	-0.56	-0.17	-0.04	0.81	3.06	3.06	2.89	3.07	-15.49	13.33	108.34
-3	3	9	0	2	0	-0.56	-0.17	-0.04	0.81	3.12	2.95	2.71	3.1	-15.53	13.33	108.34
-62	-7	-33	1	1	0	-0.56	-0.17	-0.04	0.81	3.14	1.97	2.23	3.12	-15.61	13.35	108.34
41	7	47	-1	-1	0	-0.56	-0.17	-0.04	0.81	3.16	2.25	2.25	3.12	-15.7	13.38	108.33
34	11	57	-3	1	1	-0.56	-0.17	-0.04	0.81	3.16	0.42	2.13	3.12	-15.78	13.37	108.31
253	123	305	-8	-2	8	-0.56	-0.17	-0.04	0.81	3.17	0	1.87	3.11	-15.83	13.18	108.17
-656	33	285	-13	3	-7	-0.57	-0.17	-0.05	0.81	3.17	0	3.09	3.09	-16.1	12.75	107.96
-6295	15394	-40109	-4408	-4025	-19027	-0.57	-0.17	-0.05	0.81	3.17	0	1.67	3.07	-16.32	11.91	108.14
7710	-18302	38750	4407	4018	19016	-0.55	-0.04	-0.16	0.82	3.16	0	3.02	3.02	-17.98	-5.86	113.63
19	-124	-77	5	2	4	-0.55	-0.04	-0.16	0.82	0	0	1.55	3	-18.19	-6.49	113.86
-48	-140	-60	6	0	3	-0.54	-0.04	-0.17	0.82	3.14	0	0.43	3	-18.38	-6.95	114.01
-72	-82	34	7	1	2	-0.54	-0.04	-0.17	0.82	0	0	0.42	3.13	-18.53	-7.23	114.08
-78	-6	187	3	0	0	-0.54	-0.03	-0.17	0.82	3.13	1.36	0	3.02	-18.62	-7.37	114.1
												0
-61	-14	56	3	-1	1	-0.54	-0.03	-0.17	0.82	3.14	0	0	3.06	-18.66	-7.45	114.1
												0
-110	-4	50	3	-1	-1	-0.54	-0.03	-0.17	0.82	3.15	0	0	3.08	-18.65	-7.47	114.09
												0
778	2078	824	-46	-20	203	-0.71	-0.01	-0.16	0.68	3.16	0	0	3.02	-13.39	-12.12	89.2
												0
-1080	80	-271	0	2	-5	-0.75	-0.01	-0.16	0.65	3.16	0	0	3	-12.85	-13.15	83.41
												0
-1797	60	-353	4	2	-19	-0.78	-0.01	-0.16	0.61	3.16	0	0	3	-12.49	-14.11	77.98
-2135	-329	-686	11	7	-43	-0.8	-0.01	-0.17	0.58	3.17	1.6	1.6	3.02	-12.52	-15	73.54
-2639	-307	-805	19	10	-68	-0.81	-0.01	-0.18	0.56	3.16	0	1.23	3.05	-13.13	-15.71	70.86
-665	-376	-344	25	4	-83	-0.81	-0.02	-0.18	0.55	3.16	0	0.61	3.08	-14.33	-16	70.58
2322	-246	833	8	-25	-32	-0.81	-0.02	-0.18	0.56	3.16	0	0.57	3.1	-14.51	-15.44	71.68
9434	622	2701	-50	59	91	-0.49	-0.05	-0.14	0.86	3.16	0	0	3.1	-17.09	-3.21	120.88
												0
1441	-183	164	-7	-6	32	-0.5	-0.05	-0.15	0.85	3.17	0	0	3.1	-18.01	-3.6	119.42
												0
2463	452	1356	-28	-54	104	-0.53	-0.04	-0.15	0.83	3.17	0	0	3.07	-17.39	-5.19	115.73
												0
-2704	757	-845	-21	-20	64	-0.58	-0.03	-0.15	0.8	3.17	0	0	3.05	-16.52	-7.54	109.35
												0
-3039	138	-889	5	4	-2	-0.63	-0.02	-0.16	0.76	3.18	1.41	1.41	3.06	-16.06	-9.74	102.36
-1120	215	-570	2	-3	1	-0.67	-0.01	-0.17	0.72	3.18	0	1.34	3.07	-15.23	-11.76	95.37
-1789	61	-740	6	2	-6	-0.72	-0.01	-0.17	0.68	3.18	0	0.88	3.07	-14.28	-13.55	88.35
-11229	6540	-28975	-6	-13070	6882	0	0	0.01	0	3.17	0	0.08	3.08	-180	0	-180
15262	-7644	29794	108	13132	-7261	-0.51	-0.04	-0.17	0.84	3.17	0	0.44	3.09	-18.87	-5.71	118.89
2201	-77	406	-11	-8	60	-0.48	-0.04	-0.16	0.86	3.17	0	0.11	3.09	-18.21	-5.05	121.96
1220	-92	612	-18	-13	83	-0.48	-0.03	-0.15	0.86	0	0	0.42	3.1	-17.25	-5.04	122.96
-2608	-598	-838	-19	26	36	-0.48	-0.03	-0.15	0.86	3.18	0	1.53	3.09	-17.54	-5.19	122.24
-991	-360	-122	0	10	11	-0.49	-0.04	-0.16	0.86	3.18	0	1.47	3.07	-18.5	-5.12	121.18
1588	260	676	-16	-23	41	-0.5	-0.04	-0.17	0.85	3.18	1.37	0	3.07	-18.94	-5.54	119.39
1042	372	642	-21	-44	76	-0.53	-0.03	-0.17	0.83	3.18	0	0.68	3.07	-18.31	-7	115.68
-9981	-855	-2853	74	41	-278	-0.72	-0.02	-0.18	0.67	3.18	0	0.52	3.06	-16.35	-13.81	87.77
-44	251	-255	12	20	-47	-0.69	-0.03	-0.19	0.69	0	0	0.01	3.07	-17.62	-13.02	91.97
1532	422	509	5	1	-18	-0.66	-0.03	-0.19	0.72	3.17	0	0.06	3.09	-18.61	-11.79	96.99
1445	158	307	-1	-4	4	-0.63	-0.03	-0.19	0.75	3.17	0	0.02	3.09	-19.18	-10.47	102
1427	-7	111	0	-2	11	-0.6	-0.04	-0.18	0.78	3.17	0.02	0.02	3.09	-19.48	-9.21	106.78
1912	-23	294	-2	-4	28	-0.57	-0.04	-0.18	0.8	3.17	0	0.01	3.1	-19.41	-8.03	110.96
2046	-30	459	-8	-10	50	-0.54	-0.04	-0.17	0.82	3.17	0	0.01	3.11	-18.87	-7.19	113.98
-4649	-325	-716	-9	-4	91	-0.55	-0.09	-0.14	0.82	3.17	0	0.02	3.12	-18.87	-0.28	112.42
-36	61	-15	2	-2	0	-0.55	-0.09	-0.13	0.82	3.17	0	0.01	3.12	-18.87	0.31	112.28
