# Supplementary material for: Image Generation for 2D-CNN Using Time-Series Signal Features from Foot Gesture Applied to Select Cobot Operating Mode
Source: Sensors (Basel). 2021 Aug 26;21(17):5743. doi: 10.3390/s21175743 (PMC8434500; doi:10.3390/s21175743)
Supplement: Supplementary file 1 [file sensors-21-05743-s001.zip › data_fadwa/Cigarette crush with the heel/cch70.xlsx]

## Sheet: cch70
-5	4	-3	0	0	0	-0.97	-0.02	-0.17	-0.18	3.13	2.63	3.07	3.07	1.02	-19.17	-21.44
1	1	-1	0	0	0	-0.97	-0.02	-0.17	-0.18	3.13	2.62	3.07	3.07	1.01	-19.17	-21.44
6	-5	2	-1	0	0	-0.97	-0.02	-0.17	-0.18	3.13	2.67	3.03	3.08	0.99	-19.16	-21.49
-3	-3	9	0	0	0	-0.97	-0.02	-0.16	-0.18	3.13	2.68	3.03	3.08	0.99	-19.14	-21.49
7	4	-4	0	0	0	-0.97	-0.02	-0.16	-0.18	3.13	3.03	3.08	3.08	0.99	-19.13	-21.5
2	-5	-3	0	0	0	-0.97	-0.02	-0.16	-0.18	3.13	2.64	3.03	3.08	0.99	-19.13	-21.5
-1	6	1	0	0	0	-0.97	-0.02	-0.16	-0.18	3.14	2.62	3.04	3.09	0.99	-19.12	-21.5
-2	2	13	0	1	-1	-0.97	-0.02	-0.16	-0.18	3.14	2.62	3.04	3.09	1	-19.12	-21.5
8	3	-4	0	0	0	-0.97	-0.02	-0.16	-0.18	3.14	2.64	3.05	3.14	1.01	-19.14	-21.5
-20	-11	-25	0	0	0	-0.97	-0.02	-0.17	-0.18	3.14	2.67	3.06	3.09	1.09	-19.28	-21.5
-13	2	6	0	0	0	-0.97	-0.02	-0.17	-0.18	3.14	2.7	3.09	3.09	1.09	-19.29	-21.49
-1	0	-3	0	0	0	-0.97	-0.02	-0.17	-0.18	3.14	2.73	3.08	3.08	1.09	-19.3	-21.49
4	-1	5	0	-1	1	-0.97	-0.02	-0.17	-0.18	3.14	2.75	3.08	3.08	1.1	-19.29	-21.5
-9	-5	2	0	0	0	-0.97	-0.02	-0.17	-0.18	3.13	2.8	3.09	3.08	1.1	-19.29	-21.5
5	1	12	0	0	0	-0.97	-0.02	-0.17	-0.18	3.13	2.8	3.09	3.08	1.1	-19.28	-21.5
-3	4	5	0	0	0	-0.97	-0.02	-0.17	-0.18	3.13	2.79	3.09	3.08	1.1	-19.27	-21.5
18	-4	-14	0	1	0	-0.97	-0.02	-0.17	-0.18	3.13	3.1	3.1	3.07	1.1	-19.22	-21.54
-5	-5	-5	0	0	0	-0.97	-0.02	-0.17	-0.18	3.13	2.74	3.1	3.05	1.11	-19.24	-21.55
-17	-8	5	0	-1	0	-0.97	-0.02	-0.17	-0.18	3.12	2.76	3.11	3.03	1.11	-19.24	-21.57
4	8	-19	0	0	0	-0.97	-0.02	-0.17	-0.18	3.11	2.72	3.11	3.02	1.11	-19.23	-21.58
3	1	7	1	0	0	-0.97	-0.02	-0.17	-0.18	3.11	2.75	3.01	3.1	1.11	-19.22	-21.59
3	2	9	0	0	0	-0.97	-0.02	-0.17	-0.18	3.1	2.75	3.11	3.01	1.09	-19.22	-21.6
4	10	-2	0	0	0	-0.97	-0.02	-0.17	-0.18	3.09	2.72	3.12	2.99	1.09	-19.22	-21.62
5	-1	-3	0	0	0	-0.97	-0.02	-0.17	-0.18	3.08	2.72	3.12	2.99	1.08	-19.22	-21.62
-19	14	11	-1	0	0	-0.97	-0.02	-0.17	-0.18	3.08	3.13	3.01	3.01	1.08	-19.25	-21.72
10	-2	-11	0	0	0	-0.97	-0.02	-0.17	-0.18	3.08	2.72	3.13	3.01	1.08	-19.25	-21.72
1	-1	-4	0	1	0	-0.97	-0.02	-0.17	-0.18	3.08	2.71	3.13	3.08	1.08	-19.25	-21.72
-2	-4	-4	0	0	0	-0.97	-0.02	-0.17	-0.18	3.08	3.13	3.13	3.01	1.08	-19.25	-21.72
5	2	0	1	0	0	-0.97	-0.02	-0.17	-0.18	3.08	2.72	3.13	3.08	1.08	-19.26	-21.72
-5	-9	0	-1	0	0	-0.97	-0.02	-0.17	-0.18	3.08	2.72	3.12	3.02	1.08	-19.26	-21.73
-9	0	0	1	0	0	-0.97	-0.02	-0.17	-0.18	3.08	2.72	3.12	3.02	1.08	-19.27	-21.73
7	7	10	-1	-1	0	-0.97	-0.02	-0.17	-0.18	3.08	2.72	3.12	3.02	1.09	-19.28	-21.75
1	6	-11	0	0	0	-0.97	-0.02	-0.17	-0.18	3.08	2.72	3.02	3.02	1.09	-19.28	-21.76
1	7	7	0	0	0	-0.97	-0.02	-0.17	-0.18	3.08	2.72	3.13	3.02	1.09	-19.28	-21.76
-4	-1	5	0	0	0	-0.97	-0.02	-0.17	-0.18	3.08	2.72	3.13	3.02	1.09	-19.28	-21.76
-4	-8	-2	0	0	0	-0.97	-0.02	-0.17	-0.18	3.08	2.73	3.13	3.02	1.09	-19.28	-21.76
3	-1	4	0	0	0	-0.97	-0.02	-0.17	-0.18	3.08	2.73	3.13	3.08	1.1	-19.28	-21.77
2	-5	-12	0	0	0	-0.97	-0.02	-0.17	-0.18	3.08	2.74	3.13	3.02	1.09	-19.27	-21.77
3	1	3	0	0	0	-0.97	-0.02	-0.17	-0.18	3.08	2.73	3.03	3.03	1.1	-19.27	-21.79
0	-9	-11	0	0	0	-0.97	-0.02	-0.17	-0.18	3.08	2.74	3.13	3.03	1.11	-19.27	-21.79
-2	3	9	0	0	0	-0.97	-0.02	-0.17	-0.18	3.08	2.74	3.13	3.08	1.11	-19.26	-21.79
-7	6	2	0	0	0	-0.97	-0.02	-0.17	-0.18	3.08	2.74	3.13	3.03	1.11	-19.27	-21.8
7	-4	-4	0	0	0	-0.97	-0.02	-0.17	-0.18	3.09	2.74	3.13	3.03	1.11	-19.26	-21.8
3	7	1	0	0	0	-0.97	-0.02	-0.17	-0.18	3.09	2.73	3.13	3.03	1.11	-19.26	-21.8
4	-5	15	0	0	0	-0.97	-0.02	-0.17	-0.18	3.09	2.74	3.13	3.03	1.12	-19.26	-21.81
-1	4	-15	0	0	0	-0.97	-0.02	-0.17	-0.19	3.09	2.73	3.13	3.04	1.12	-19.26	-21.83
4	1	15	0	0	0	-0.97	-0.02	-0.17	-0.19	3.09	2.72	3.13	3.09	1.13	-19.26	-21.83
-9	1	8	0	1	0	-0.97	-0.02	-0.17	-0.19	3.09	2.72	3.12	3.04	1.13	-19.26	-21.83
-5	1	-5	1	-1	0	-0.97	-0.02	-0.17	-0.19	3.09	2.72	3.12	3.09	1.13	-19.26	-21.83
-1	-3	3	-1	0	0	-0.97	-0.02	-0.17	-0.19	3.09	2.73	3.12	3.04	1.13	-19.26	-21.83
3	-8	-10	0	0	0	-0.97	-0.02	-0.17	-0.19	3.09	2.74	3.12	3.04	1.13	-19.26	-21.84
-2	-4	-7	0	0	0	-0.97	-0.02	-0.17	-0.19	3.09	2.75	3.12	3.04	1.13	-19.25	-21.84
23403	5446	19643	-91	25	6400	-0.97	-0.02	-0.17	0	2.75	2.75	3.12	3.04	-2.79	-18.75	0.37
-23371	-5436	-19633	91	-25	-6400	-0.97	-0.02	-0.16	-0.19	3.09	2.77	3.12	3.04	1.11	-19.13	-21.86
-8	2	-8	0	0	0	-0.97	-0.02	-0.16	-0.19	3.09	2.8	3.12	3.04	1.11	-19.13	-21.86
6	-2	0	0	0	0	-0.97	-0.02	-0.16	-0.19	3.09	2.82	3.13	3.04	1.1	-19.12	-21.86
-3	3	-4	0	0	0	-0.97	-0.02	-0.16	-0.19	3.09	2.84	3.13	3.08	1.1	-19.11	-21.87
-8	-8	8	0	0	0	-0.97	-0.02	-0.16	-0.19	3.08	2.87	3.13	3.03	1.1	-19.11	-21.87
8	-3	12	0	0	0	-0.97	-0.02	-0.16	-0.19	3.08	2.88	3.13	3.03	1.1	-19.1	-21.87
6	1	-3	0	0	0	-0.97	-0.02	-0.16	-0.19	3.08	2.89	3.13	3.03	1.1	-19.1	-21.88
10	13	-5	1	0	0	-0.97	-0.02	-0.16	-0.19	3.07	2.9	3.03	3.07	1.06	-19.02	-21.9
-4	-6	5	0	0	0	-0.97	-0.02	-0.16	-0.19	3.07	2.9	3.13	3.03	1.06	-19.02	-21.91
0	-2	3	0	0	0	-0.97	-0.02	-0.16	-0.19	3.07	2.9	3.13	3.03	1.05	-19.02	-21.91
-6	4	-5	-1	0	0	-0.97	-0.02	-0.16	-0.19	3.07	2.9	3.13	3.03	1.05	-19.02	-21.91
13	5	-10	0	0	0	-0.97	-0.02	-0.16	-0.19	3.07	2.9	3.13	3.03	1.05	-19.02	-21.91
-4	-2	-9	1	0	-1	-0.97	-0.02	-0.16	-0.19	3.08	2.89	3.13	3.03	1.05	-19.02	-21.91
3	2	3	-1	0	1	-0.97	-0.02	-0.16	-0.19	3.08	2.89	3.13	3.03	1.05	-19.02	-21.91
-1	-6	21	0	1	0	-0.97	-0.02	-0.16	-0.19	3.08	2.89	3.13	3.03	1.07	-19.05	-21.93
1	1	0	0	0	0	-0.97	-0.02	-0.16	-0.19	3.08	2.89	3.13	3.08	1.07	-19.05	-21.93
-11	-5	-8	0	0	0	-0.97	-0.02	-0.16	-0.19	3.08	2.89	3.13	3.03	1.07	-19.06	-21.93
-1	10	-2	1	-1	0	-0.97	-0.02	-0.16	-0.19	3.08	2.91	3.13	3.03	1.07	-19.06	-21.93
-5	-1	-8	-1	0	0	-0.97	-0.02	-0.16	-0.19	3.08	2.93	3.13	3.03	1.07	-19.06	-21.93
4	-2	12	0	0	0	-0.97	-0.02	-0.16	-0.19	3.07	2.94	3.14	3.02	1.08	-19.06	-21.93
6	-2	3	0	0	0	-0.97	-0.02	-0.16	-0.19	2.97	2.97	3.14	2.98	1.08	-19.06	-21.94
9	0	12	0	0	0	-0.97	-0.02	-0.16	-0.19	3.05	3.04	3.14	2.86	1.07	-19.05	-21.94
38	25	20	2	-1	0	-0.97	-0.02	-0.16	-0.19	2.95	3.1	3.16	2.44	0.8	-18.74	-21.93
9	16	-8	0	0	0	-0.97	-0.02	-0.16	-0.19	2.76	3.12	3.16	2.29	0.73	-18.72	-21.91
3	14	-6	0	1	0	-0.97	-0.03	-0.16	-0.19	2.67	3.13	3.16	2.36	0.67	-18.73	-21.89
2	3	-2	0	0	0	-0.97	-0.03	-0.16	-0.19	2.7	3.13	3.16	2.54	0.61	-18.73	-21.88
6	-2	3	0	0	0	-0.97	-0.03	-0.16	-0.19	2.84	3.11	3.14	2.91	0.57	-18.74	-21.88
-12	2	-4	-1	0	0	-0.97	-0.03	-0.16	-0.19	3.01	3.05	3.11	3.04	0.55	-18.74	-21.87
7	-1	-5	0	0	-1	-0.97	-0.03	-0.16	-0.19	2.84	2.84	3.03	3.09	0.53	-18.72	-21.86
-30	-25	155	-3	8	-1	-0.97	-0.02	-0.16	-0.19	3.14	0.15	2.83	3.12	0.95	-18.95	-21.86
-72	291	344	-3	0	-1	-0.97	-0.02	-0.16	-0.19	3.16	0	0	3.14	1.15	-19.1	-21.88
												0
19	8	177	-11	5	1	-0.97	-0.02	-0.17	-0.19	3.17	0	0	3.14	1.56	-19.27	-22
												0
-344	-93	296	-11	-4	5	-0.97	-0.01	-0.17	-0.19	3.18	0	0	3.18	2.27	-19.25	-22.26
												0
-482	-58	50	-14	-20	-18	-0.97	0	-0.17	-0.19	3.18	0	0	3.12	3.29	-18.87	-22.38
												0
294	-106	99	-11	-7	-2	-0.97	0.01	-0.16	-0.18	3.18	0	0	3.09	4.37	-17.93	-22.28
												0
-145	-132	186	-14	-3	-8	-0.97	0.02	-0.15	-0.18	3.17	0	0	3.08	5.78	-16.8	-22.14
												0
1561	-3246	-1971	54	20	20	-0.97	0.17	-0.09	-0.14	3.17	0	0	3.09	20.69	-7.69	-17.78
												0
30	-18	57	13	-1	1	-0.97	0.17	-0.09	-0.14	3.17	0	0	3.1	20.77	-7.58	-17.68
												0
176	36	106	4	1	5	-0.97	0.17	-0.09	-0.14	3.17	0	0	3.1	20.66	-7.47	-17.62
												0
-49	-32	-131	6	1	3	-0.97	0.17	-0.09	-0.14	3.18	0	0	3.11	20.45	-7.48	-17.68
												0
-19	109	357	1	4	1	-0.97	0.16	-0.09	-0.14	3.18	0	0	3.11	20.14	-7.62	-17.77
												0
-54	82	360	-2	0	3	-0.97	0.16	-0.09	-0.14	3.18	0	0	3.13	19.89	-7.78	-17.93
												0
-107	19	7	-5	1	0	-0.97	0.16	-0.09	-0.14	3.18	0	0	3.13	19.73	-7.95	-18.15
												0
880	3009	737	-68	-46	243	-0.9	0.16	-0.07	-0.4	3.18	0	0	3.18	19.98	-0.53	-48.11
												0
-2812	-31	-1009	5	12	-20	-0.87	0.16	-0.07	-0.46	3.18	0	0	3.11	20.38	1.04	-55.01
												0
-3799	-542	-1429	20	19	-62	-0.85	0.17	-0.08	-0.5	3.19	0	0	3.11	21.33	1.87	-60.7
												0
-3284	-645	-898	23	20	-91	-0.83	0.18	-0.09	-0.52	3.19	0	0	3.1	22.77	1.89	-64.1
												0
-50	-598	-114	38	-4	-97	-0.82	0.18	-0.1	-0.53	3.18	0	0	3.11	24.08	1.15	-64.75
												0
2993	-209	1225	15	-32	-28	-0.83	0.17	-0.1	-0.52	3.17	0	0	3.13	23.43	0.38	-63.67
												0
-285	-132	220	3	-4	-30	-0.84	0.17	-0.1	-0.5	3.17	0	0	3.16	22.55	-0.38	-62.01
												0
11910	1496	3857	-104	61	186	-0.98	0.08	-0.13	0.08	3.18	0	0	3.15	8.47	-15.98	8.15
												0
2974	936	979	-15	-77	111	-0.99	0.09	-0.12	0.04	3.19	0	0	3.15	10.28	-14.34	2.99
												0
-2563	1344	-702	-24	-25	90	-0.99	0.1	-0.11	-0.04	3.19	0	0	3.14	12.37	-11.69	-5.43
												0
-3248	636	-1152	-2	11	8	-0.98	0.11	-0.1	-0.12	3.19	0	0	3.14	14.43	-9.52	-14.85
												0
-1063	674	-293	-4	1	11	-0.97	0.12	-0.09	-0.2	3.19	0	0	3.13	16.12	-7.1	-24.3
												0
-1968	187	-575	1	-2	6	-0.95	0.13	-0.08	-0.28	3.19	0	0	3.12	17.4	-4.5	-33.97
												0
-2747	-385	-1036	8	8	-31	-0.92	0.14	-0.08	-0.36	0	0	0	3.11	18.57	-2.16	-43.19
												0
-4119	-1743	-1239	176	120	-668	-0.95	0.17	-0.13	-0.24	3.18	0	0	3.11	22.94	-9.47	-30.1
												0
5134	1144	1283	4	-1	18	-0.97	0.16	-0.13	-0.15	3.17	0	0	3.12	20.97	-12.15	-19.9
												0
4984	19	1027	-9	-15	67	-0.98	0.15	-0.13	-0.07	3.16	0	0	3.14	18.5	-13.57	-10.72
												0
3119	-637	687	-14	-22	88	-0.98	0.14	-0.12	-0.02	3.17	0	0	3.15	16.21	-13.86	-3.73
												0
1717	-397	206	-16	-17	89	-0.99	0.12	-0.11	0.02	3.19	0	0	3.15	14.37	-13.34	0.66
												0
582	-594	392	-16	-12	90	-0.99	0.12	-0.1	0.03	3.19	0	0	3.14	13.1	-12.36	2.42
												0
-3064	-1243	-751	-29	15	51	-0.99	0.11	-0.1	0.03	3.19	0	0	3.13	12.82	-12.05	1.79
												0
-9515	-1800	-2878	26	-41	-65	-0.87	0.17	-0.09	-0.45	3.19	0	0	3.13	22.58	-0.21	-54.1
												0
1096	-119	313	5	3	-10	-0.88	0.17	-0.09	-0.44	3.19	0	0	3.12	21.72	-0.4	-53.25
												0
592	61	354	2	10	-13	-0.88	0.16	-0.09	-0.43	3.18	0	0	3.1	20.95	-0.83	-52.03
												0
-627	20	50	0	9	-22	-0.89	0.16	-0.09	-0.42	3.17	0	0	3.11	20.52	-1.47	-50.37
												0
-1964	-67	-173	1	11	-42	-0.9	0.15	-0.09	-0.4	3.16	0	0	3.12	20.41	-2.46	-47.86
												0
-3648	114	-845	13	28	-101	-0.92	0.16	-0.1	-0.36	3.17	0	0	3.13	21.08	-4.37	-43.33
												0
599	1625	244	20	19	-95	-0.94	0.16	-0.12	-0.29	3.18	0	0	3.12	21.22	-7.33	-35.87
												0
5935	-1708	127	-21	-60	293	-0.97	0.13	-0.14	-0.13	3.18	0	0	3.18	17.43	-13.55	-17.41
												0
1577	-45	-658	22	-7	7	-0.98	0.12	-0.14	-0.13	3.18	0	0	3.14	15.85	-13.62	-16.64
												0
1353	346	625	5	3	21	-0.98	0.1	-0.13	-0.12	3.18	0	0	3.15	13.74	-13.7	-16.19
												0
-592	411	935	3	21	19	-0.98	0.08	-0.14	-0.13	0	0	0	3.13	11.7	-14.17	-16.45
												0
-617	353	594	-17	6	-10	-0.98	0.07	-0.14	-0.13	3.16	0	0	3.13	10.15	-15.16	-16.77
												0
-366	426	960	-20	-6	-1	-0.98	0.06	-0.15	-0.14	3.16	0	0	3.12	8.9	-15.96	-17.03
												0
-120	-91	-995	-1	-6	-2	-0.98	0.05	-0.15	-0.14	3.15	0	0	3.1	8.06	-16.43	-17.35
												0
183	1303	-85	-34	-5	-18	-0.97	-0.02	-0.16	-0.15	3.14	2.14	0	3.08	0.28	-18.81	-17.76
												0
-23	-9	-25	0	0	0	-0.97	-0.02	-0.16	-0.15	3.13	2.39	0	3.07	0.24	-18.81	-17.78
												0
2	-10	-33	0	0	0	-0.97	-0.02	-0.16	-0.15	3.12	2.59	0	3.05	0.22	-18.82	-17.78
												0
-2	-5	-17	0	0	0	-0.97	-0.02	-0.16	-0.15	3.11	2.7	0	3.04	0.2	-18.81	-17.79
												0
-7	-1	3	0	-1	0	-0.97	-0.02	-0.16	-0.15	3.1	2.82	0	3.03	0.17	-18.79	-17.79
												0
16	2	18	0	0	0	-0.97	-0.02	-0.16	-0.15	3.09	2.88	0	3.02	0.14	-18.77	-17.79
												0
11	-6	-22	0	0	0	-0.97	-0.02	-0.16	-0.15	2.92	2.92	0	3.02	0.1	-18.74	-17.79
												0
34	9	-34	0	0	0	-0.97	-0.02	-0.16	-0.15	2.94	2.94	0	3.02	0.07	-18.71	-17.8
												0
-22	-4	29	-1	3	-1	-0.97	-0.03	-0.16	-0.15	3.09	2.95	0	3.03	0.01	-18.72	-17.8
												0
2	-8	-36	0	0	0	-0.97	-0.03	-0.16	-0.15	3.1	2.93	0	3.11	0.02	-18.76	-17.8
												0
-8	4	20	0	0	0	-0.97	-0.03	-0.16	-0.15	3.11	2.91	0	3.05	0.03	-18.81	-17.79
												0
-6	3	2	0	0	0	-0.97	-0.02	-0.16	-0.15	3.12	2.88	0	3.06	0.05	-18.85	-17.79
												0
-7	0	10	0	-1	0	-0.97	-0.02	-0.16	-0.15	3.12	2.85	0	3.06	0.07	-18.86	-17.79
												0
-9	-1	14	0	0	0	-0.97	-0.02	-0.16	-0.15	3.13	2.83	0	3.07	0.09	-18.88	-17.78
												0
0	-11	-16	0	0	0	-0.97	-0.02	-0.16	-0.15	2.79	2.79	0	3.07	0.11	-18.9	-17.78
												0
-8	1	6	0	-1	0	-0.97	-0.02	-0.16	-0.15	3.13	2.72	0	3.08	0.07	-19.01	-17.77
												0
-5	1	-8	0	1	0	-0.97	-0.02	-0.16	-0.15	3.14	2.72	0	3.08	0.07	-19.01	-17.77
												0
-4	7	-2	1	0	0	-0.97	-0.02	-0.16	-0.15	3.14	2.64	0	3.09	0.06	-19.02	-17.77
												0
-1	0	5	-1	0	0	-0.97	-0.02	-0.16	-0.15	3.14	2.55	0	3.09	0.07	-19.04	-17.77
												0
0	-3	2	1	0	0	-0.97	-0.02	-0.16	-0.15	3.14	2.5	0	3.09	0.07	-19.06	-17.76
												0
-4	0	4	-1	1	0	-0.97	-0.02	-0.16	-0.15	3.14	2.49	0	3.09	0.07	-19.08	-17.76
												0
-5	4	-5	0	0	0	-0.97	-0.02	-0.16	-0.15	3.14	2.47	0	3.09	0.09	-19.12	-17.76
												0
-31	-10	-31	0	-2	1	-0.97	-0.02	-0.17	-0.15	3.14	2.49	0	3.09	0.14	-19.34	-17.77
												0
10	9	13	1	0	0	-0.97	-0.02	-0.17	-0.15	3.14	2.51	0	3.09	0.14	-19.33	-17.77
												0
-4	2	-10	0	0	0	-0.97	-0.02	-0.17	-0.15	3.14	2.52	0	3.09	0.13	-19.33	-17.78
												0
4	-5	3	0	0	0	-0.97	-0.02	-0.17	-0.15	3.14	2.51	0	3.09	0.12	-19.32	-17.78
												0
-4	1	7	0	0	0	-0.97	-0.02	-0.17	-0.15	3.14	2.5	0	3.1	0.11	-19.32	-17.77
												0
-5	5	2	0	0	0	-0.97	-0.03	-0.17	-0.15	3.14	2.47	0	3.1	0.1	-19.31	-17.77
												0
-2	-4	12	-1	0	0	-0.97	-0.03	-0.17	-0.15	3.14	2.47	0	3.1	0.11	-19.31	-17.78
												0
4	0	-1	0	0	0	-0.97	-0.03	-0.17	-0.15	3.15	2.47	0	3.1	0.1	-19.35	-17.79
												0
-4	-3	-29	0	0	0	-0.97	-0.03	-0.17	-0.15	3.15	2.5	0	3.1	0.1	-19.35	-17.79
												0
0	5	1	0	0	0	-0.97	-0.03	-0.17	-0.15	3.15	2.51	0	3.1	0.1	-19.35	-17.79
												0
7	-2	-2	0	0	0	-0.97	-0.03	-0.17	-0.15	3.15	2.51	0	3.1	0.09	-19.34	-17.8
												0
-2	-4	9	0	0	0	-0.97	-0.03	-0.17	-0.15	3.15	2.52	0	3.1	0.09	-19.34	-17.8
												0
4	-6	-11	0	0	-1	-0.97	-0.03	-0.17	-0.15	2.56	2.56	0	3.1	0.09	-19.33	-17.8
2	8	14	1	0	1	-0.97	-0.03	-0.17	-0.15	3.14	2.59	3.07	3.1	0.08	-19.34	-17.8
-6	-13	12	-1	0	0	-0.97	-0.03	-0.17	-0.15	3.14	2.61	3.07	3.1	0.05	-19.28	-17.81
6	3	16	1	0	0	-0.97	-0.03	-0.17	-0.15	2.63	2.63	3.07	3.14	0.05	-19.28	-17.81
5	12	-5	-1	0	0	-0.97	-0.03	-0.17	-0.15	3.14	2.63	3.07	3.1	0.04	-19.28	-17.81
2	-2	-10	0	0	0	-0.97	-0.03	-0.17	-0.15	3.14	2.63	3.08	3.1	0.04	-19.28	-17.82
8	-3	3	1	0	-1	-0.97	-0.03	-0.17	-0.15	3.14	2.62	3.08	3.1	0.04	-19.28	-17.82
-9	-3	-3	-1	0	0	-0.97	-0.03	-0.17	-0.15	3.15	2.62	3.08	3.1	0.04	-19.27	-17.81
7	10	3	0	0	1	-0.97	-0.03	-0.17	-0.15	2.62	2.62	3.07	3.1	0.03	-19.27	-17.81
-29	-6	-15	0	0	0	-0.97	-0.03	-0.17	-0.15	3.15	2.62	3.07	3.1	0.05	-19.31	-17.82
9	0	-2	0	0	0	-0.97	-0.03	-0.17	-0.15	3.15	2.62	3.07	3.1	0.05	-19.3	-17.83
9	7	10	0	0	0	-0.97	-0.03	-0.17	-0.15	3.15	2.62	3.07	3.1	0.04	-19.3	-17.83
4	-7	0	1	0	0	-0.97	-0.03	-0.17	-0.15	3.15	2.62	3.07	3.1	0.04	-19.3	-17.83
0	3	-2	-1	0	0	-0.97	-0.03	-0.17	-0.15	3.15	2.6	3.07	3.1	0.04	-19.3	-17.83
2	0	3	1	0	0	-0.97	-0.03	-0.17	-0.15	3.15	2.58	3.07	3.1	0.03	-19.3	-17.83
6	-1	-11	-1	0	0	-0.97	-0.03	-0.17	-0.15	3.15	2.48	3.07	3.1	0.03	-19.3	-17.83
-18	0	19	0	1	-1	-0.97	-0.03	-0.17	-0.15	3.15	2.43	3.07	3.1	0.05	-19.39	-17.83
0	-2	-14	0	0	0	-0.97	-0.03	-0.17	-0.15	3.15	2.41	3.07	3.11	0.06	-19.4	-17.83
-17	-1	6	0	0	0	-0.97	-0.03	-0.17	-0.15	3.15	3.07	3.07	3.11	0.07	-19.43	-17.83
4	-1	-7	0	0	1	-0.97	-0.03	-0.17	-0.15	3.15	2.4	3.07	3.11	0.07	-19.44	-17.83
-8	3	2	0	0	-1	-0.97	-0.03	-0.17	-0.15	3.15	2.36	3.07	3.11	0.08	-19.45	-17.83
0	-3	4	0	0	0	-0.97	-0.03	-0.17	-0.15	3.15	2.3	3.06	3.11	0.08	-19.47	-17.83
2	-7	-13	0	0	0	-0.97	-0.03	-0.17	-0.15	3.15	2.29	3.06	3.11	0.09	-19.48	-17.83
33760	-21476	17218	23041	5887	-10863	-0.97	-0.02	-0.67	0.36	3.15	2.3	3.06	3.11	-23.98	nan	38.8
-33768	21480	-17213	-23041	-5887	10864	-0.97	-0.03	-0.17	-0.15	3.15	2.27	3.06	3.11	0.11	-19.54	-17.85
-1	1	7	0	0	0	-0.97	-0.03	-0.17	-0.15	2.25	2.25	3.06	3.11	0.11	-19.54	-17.85
7	4	-3	0	0	-1	-0.97	-0.03	-0.17	-0.15	3.16	2.21	3.06	3.11	0.11	-19.54	-17.85
-1	0	1	0	0	1	-0.97	-0.03	-0.17	-0.15	3.16	2.21	3.06	3.11	0.11	-19.55	-17.85
-3	-7	-13	0	0	-1	-0.97	-0.03	-0.17	-0.15	2.21	2.21	3.05	3.11	0.12	-19.55	-17.85
-8	-6	5	0	0	1	-0.97	-0.03	-0.17	-0.15	3.16	2.21	3.05	3.11	0.12	-19.55	-17.85
2	5	-4	1	0	0	-0.97	-0.03	-0.17	-0.15	2.22	2.22	3.05	3.11	0.12	-19.56	-17.85
-8	2	2	-1	-1	-1	-0.97	-0.03	-0.17	-0.15	3.16	2.26	3.05	3.11	0.14	-19.59	-17.85
4	-6	7	0	1	1	-0.97	-0.03	-0.17	-0.15	3.16	2.24	3.05	3.12	0.14	-19.59	-17.85
-7	2	10	0	0	0	-0.97	-0.03	-0.17	-0.15	3.16	2.18	3.12	3.12	0.15	-19.59	-17.86
8	-1	-2	0	0	-1	-0.97	-0.03	-0.17	-0.15	3.16	2.16	3.05	3.12	0.15	-19.59	-17.86
3	-3	-5	0	0	0	-0.97	-0.03	-0.17	-0.15	3.16	2.16	3.05	3.12	0.15	-19.59	-17.85
3	1	-6	0	0	0	-0.97	-0.03	-0.17	-0.15	2.09	2.09	3.05	3.12	0.16	-19.6	-17.85
