# Supplementary material for: Image Generation for 2D-CNN Using Time-Series Signal Features from Foot Gesture Applied to Select Cobot Operating Mode
Source: Sensors (Basel). 2021 Aug 26;21(17):5743. doi: 10.3390/s21175743 (PMC8434500; doi:10.3390/s21175743)
Supplement: Supplementary file 1 [file sensors-21-05743-s001.zip › data_fadwa/Cigarette crush with the heel/cch71.xlsx]

## Sheet: cch71
-3	-4	4	0	0	1	-0.94	0.01	-0.18	-0.28	3.16	0	2.8	3.13	7.07	-19.56	-34.44
-6	3	17	0	0	0	-0.94	0.01	-0.18	-0.28	3.16	0	2.8	3.12	7.05	-19.55	-34.44
6	5	-5	0	0	0	-0.94	0.01	-0.18	-0.28	3.16	0	2.79	3.12	7.02	-19.55	-34.43
-4	4	-3	0	0	0	-0.94	0.01	-0.18	-0.28	3.16	0	2.82	3.11	7.01	-19.54	-34.43
4	6	-3	0	0	0	-0.94	0.01	-0.18	-0.28	3.15	1.01	2.93	3.09	6.98	-19.54	-34.43
94	85	65	2	-4	1	-0.94	0	-0.17	-0.28	2.57	2.57	3.01	3.03	5.89	-19.27	-34.33
20	11	-15	0	0	0	-0.94	0	-0.17	-0.28	3.1	2.85	3.05	2.99	5.76	-19.2	-34.32
20	20	10	0	0	0	-0.94	0	-0.17	-0.28	3.06	2.93	3.07	2.93	5.61	-19.13	-34.3
15	13	34	-1	2	-1	-0.94	0	-0.17	-0.28	3.03	2.96	3.08	2.9	5.51	-19.09	-34.3
12	6	1	0	1	0	-0.94	0	-0.17	-0.28	3.01	2.99	3.09	2.88	5.43	-19.06	-34.29
7	10	-11	0	0	0	-0.94	0	-0.17	-0.28	3	3	3.1	2.83	5.37	-19.04	-34.27
10	3	-9	0	1	0	-0.94	0	-0.17	-0.28	2.97	3.03	3.1	2.77	5.32	-19.04	-34.27
59	23	-14	-1	0	0	-0.94	-0.01	-0.17	-0.28	2.94	3.05	3.11	2.9	4.98	-18.89	-34.19
-6	5	-1	0	0	0	-0.94	-0.01	-0.17	-0.28	2.9	3.07	3.12	2.63	4.96	-18.88	-34.19
3	-4	1	0	0	0	-0.94	-0.01	-0.17	-0.28	2.87	3.08	3.12	2.58	4.93	-18.88	-34.18
6	1	3	0	0	-1	-0.94	-0.01	-0.17	-0.28	2.85	3.08	3.13	2.57	4.92	-18.89	-34.17
3	5	-3	0	0	1	-0.94	-0.01	-0.17	-0.28	3.09	3.09	3.13	2.61	4.9	-18.89	-34.17
-10	8	-6	0	0	0	-0.94	-0.01	-0.17	-0.28	2.81	3.09	3.13	2.61	4.89	-18.9	-34.17
-3	3	1	0	0	-1	-0.94	-0.01	-0.17	-0.28	2.83	3.09	3.13	2.65	4.87	-18.9	-34.17
3455	6785	-27550	-1	1	23	-0.94	-0.01	-0.17	-0.3	2.85	3.09	3.13	2.71	5.06	-18.92	-35.47
-3436	-6784	27557	0	0	-23	-0.94	-0.01	-0.17	-0.28	2.88	3.08	3.13	2.79	4.85	-18.86	-34.11
-7	-1	-3	0	0	0	-0.94	-0.01	-0.17	-0.28	2.92	3.07	3.12	2.87	4.86	-18.86	-34.11
1	3	9	0	0	0	-0.94	-0.01	-0.17	-0.28	2.97	3.06	3.12	2.92	4.88	-18.86	-34.11
-3	-8	0	0	0	0	-0.94	-0.01	-0.17	-0.28	3	3.05	3.12	2.96	4.9	-18.86	-34.11
2	-2	-10	-1	-1	0	-0.94	-0.01	-0.17	-0.28	3.02	3.04	3.12	2.98	4.92	-18.84	-34.11
0	-8	-1	0	0	0	-0.94	-0.01	-0.17	-0.28	3.04	3.04	3.11	2.99	4.94	-18.81	-34.11
8	4	13	0	0	0	-0.94	-0.01	-0.17	-0.28	3.04	3.04	3.11	2.99	4.96	-18.79	-34.1
-2	-31	-5	2	0	0	-0.94	-0.01	-0.17	-0.28	3.04	3.04	3.12	2.98	5.04	-18.73	-34.07
-6	2	-4	0	0	0	-0.94	-0.01	-0.17	-0.28	3.03	3.05	3.12	2.97	5.03	-18.73	-34.06
12	-1	-2	0	0	0	-0.94	-0.01	-0.17	-0.28	3.02	3.06	3.12	2.97	5.02	-18.72	-34.06
2	4	8	0	0	0	-0.94	-0.01	-0.17	-0.28	3.02	3.06	3.12	2.97	5.01	-18.71	-34.05
-2	-9	-6	0	0	0	-0.94	-0.01	-0.17	-0.28	3.02	3.07	3.12	2.96	5	-18.71	-34.05
-1	0	9	0	0	0	-0.94	-0.01	-0.17	-0.28	3.02	3.07	3.13	2.97	4.99	-18.7	-34.05
-1	2	-7	-1	0	0	-0.94	-0.01	-0.17	-0.28	3.07	3.07	3.12	2.98	4.98	-18.69	-34.04
21	4	9	1	1	0	-0.94	-0.01	-0.17	-0.28	3.02	3.06	3.12	2.98	4.96	-18.64	-34
-9	0	3	0	0	0	-0.94	-0.01	-0.17	-0.28	3.02	3.06	3.12	2.98	4.95	-18.65	-33.99
0	-13	-11	0	0	0	-0.94	-0.01	-0.17	-0.28	3.02	3.06	3.12	2.98	4.95	-18.65	-33.99
-3	5	1	0	0	0	-0.94	-0.01	-0.17	-0.28	3.07	3.07	3.12	2.95	4.95	-18.65	-33.98
-1	7	1	0	0	0	-0.94	-0.01	-0.17	-0.28	3	3.08	3.13	2.92	4.94	-18.65	-33.98
3	2	-1	0	-1	0	-0.94	-0.01	-0.17	-0.28	2.98	3.09	3.13	2.87	4.94	-18.65	-33.97
-2	4	-1	0	1	0	-0.94	-0.01	-0.17	-0.28	2.95	3.1	3.13	2.84	4.93	-18.65	-33.97
22	16	11	0	-1	0	-0.95	-0.01	-0.17	-0.28	2.93	3.12	3.13	2.82	4.74	-18.57	-33.91
5	1	5	0	0	0	-0.95	-0.01	-0.17	-0.28	2.92	3.12	3.14	2.82	4.73	-18.56	-33.91
2	-1	-10	0	0	0	-0.95	-0.01	-0.17	-0.28	2.92	3.12	3.14	2.82	4.72	-18.55	-33.91
4	-1	-1	0	0	0	-0.95	-0.01	-0.17	-0.28	3.12	3.12	2.82	2.82	4.71	-18.55	-33.9
3	-2	8	0	1	0	-0.95	-0.01	-0.17	-0.28	3.13	3.13	3.14	2.81	4.71	-18.55	-33.9
-9	-4	1	0	0	0	-0.95	-0.01	-0.17	-0.28	2.91	3.13	3.14	2.8	4.7	-18.55	-33.9
0	-5	0	0	0	0	-0.95	-0.01	-0.17	-0.28	2.91	3.13	3.14	2.8	4.7	-18.55	-33.89
0	22	19	0	0	0	-0.95	-0.01	-0.17	-0.28	2.91	3.13	3.14	2.8	4.65	-18.55	-33.86
-2	-4	-11	0	0	0	-0.95	-0.01	-0.17	-0.28	2.91	3.13	3.14	2.81	4.65	-18.55	-33.86
-2	-3	-5	0	0	0	-0.95	-0.01	-0.17	-0.28	2.91	3.13	3.14	2.8	4.65	-18.55	-33.85
7	-1	-3	0	0	0	-0.95	-0.01	-0.17	-0.28	2.91	3.12	3.14	2.8	4.65	-18.56	-33.84
-3	6	-9	0	0	0	-0.95	-0.01	-0.17	-0.28	2.91	3.12	3.14	2.83	4.65	-18.56	-33.84
-1	1	-1	0	0	0	-0.95	-0.01	-0.17	-0.28	3.12	3.12	3.14	2.86	4.65	-18.58	-33.84
6	1	3	0	0	0	-0.95	-0.01	-0.17	-0.28	2.95	3.11	3.14	2.88	4.65	-18.59	-33.84
-10	-9	-5	-1	-1	0	-0.95	-0.01	-0.17	-0.28	2.96	3.11	3.13	2.92	4.72	-18.6	-33.81
3	-4	7	0	1	0	-0.95	-0.01	-0.17	-0.28	3	3.1	3.13	2.96	4.73	-18.59	-33.8
0	3	-15	0	-1	0	-0.95	-0.01	-0.17	-0.28	3.01	3.1	3.13	2.97	4.74	-18.58	-33.8
-7	-2	19	0	0	0	-0.95	-0.01	-0.17	-0.28	3.02	3.1	3.13	2.96	4.75	-18.56	-33.8
-1	-11	7	0	0	0	-0.95	-0.01	-0.17	-0.28	3.01	3.1	3.13	2.95	4.75	-18.54	-33.8
7	7	-17	0	0	0	-0.95	-0.01	-0.17	-0.28	3	3.1	3.13	2.95	4.76	-18.52	-33.8
-1	-2	27	0	0	0	-0.95	-0.01	-0.17	-0.28	3.09	3.13	3.13	2.96	4.75	-18.51	-33.79
-19094	28282	19083	-23	18695	-12817	0	0	0	0	3	3.09	3.13	2.96	-180	0	-180
19092	-28280	-19098	23	-18694	12817	-0.95	-0.01	-0.17	-0.28	3.01	3.09	3.13	2.97	4.73	-18.55	-33.74
-3	-7	1	0	0	0	-0.95	-0.01	-0.17	-0.28	3.02	3.09	3.13	2.98	4.74	-18.55	-33.74
11	1	5	0	-1	0	-0.95	-0.01	-0.17	-0.28	3.09	3.09	3.13	2.99	4.74	-18.54	-33.74
2	0	-13	0	1	0	-0.95	-0.01	-0.17	-0.28	3.03	3.09	3.13	2.99	4.75	-18.53	-33.73
-4	1	1	0	0	0	-0.95	-0.01	-0.17	-0.28	3.03	3.09	3.13	2.99	4.75	-18.53	-33.73
1	1	14	0	0	0	-0.95	-0.01	-0.17	-0.28	3.03	3.09	3.13	2.99	4.76	-18.53	-33.72
-6	-3	-10	0	0	0	-0.95	-0.01	-0.17	-0.28	3.09	3.13	3.13	3.05	4.77	-18.53	-33.72
6	-5	10	0	-2	0	-0.95	-0.01	-0.17	-0.28	3.05	3.09	3.13	3.02	4.76	-18.43	-33.69
2	-11	-6	0	1	0	-0.95	-0.01	-0.16	-0.28	3.07	3.08	3.12	3.03	4.76	-18.4	-33.68
5	-1	10	0	0	0	-0.95	-0.01	-0.16	-0.28	3.08	3.08	3.12	3.02	4.76	-18.37	-33.68
-1	-4	-12	0	0	0	-0.95	-0.01	-0.16	-0.28	3.08	3.08	3.12	3.01	4.76	-18.35	-33.67
-4	-10	12	1	1	0	-0.95	-0.01	-0.16	-0.28	3.05	3.07	3.12	3.01	4.76	-18.35	-33.67
9	-4	2	0	0	0	-0.95	-0.01	-0.16	-0.28	3.05	3.07	3.12	3.01	4.76	-18.36	-33.67
2	6	-3	0	0	0	-0.95	-0.01	-0.16	-0.28	3.05	3.07	3.12	3.03	4.76	-18.38	-33.67
-7	30	29	0	1	0	-0.95	-0.01	-0.17	-0.28	3.08	2.92	3.08	3.08	4.78	-18.46	-33.64
-12	-5	10	0	1	0	-0.95	-0.01	-0.17	-0.28	3.13	1.92	2.93	3.12	4.8	-18.52	-33.63
-18	17	38	-1	1	0	-0.95	-0.01	-0.17	-0.28	3.16	0	0	3.14	4.86	-18.57	-33.63
-16	-8	122	-3	2	-1	-0.95	-0.01	-0.17	-0.28	3.17	0	0	3.14	4.97	-18.65	-33.63
												0
-115	209	256	-8	3	-2	-0.95	0	-0.17	-0.28	0	0	0	3.11	5.27	-18.7	-33.65
												0
-120	122	609	-19	7	-9	-0.95	0	-0.17	-0.28	3.17	0	0	3.08	5.99	-18.67	-33.64
												0
-395	-58	329	-29	-29	-5	-0.95	0.01	-0.17	-0.28	3.16	0	0	3.07	7.14	-17.75	-33.61
												0
1290	-3295	-2308	24	18	8	-0.95	0.17	-0.09	-0.25	3.15	0	0	3.06	21.24	-5.58	-30
												0
41	-103	-220	-11	-4	1	-0.95	0.18	-0.09	-0.24	3.16	0	0	3.06	22.43	-5.01	-29.83
												0
-54	-172	94	28	-2	1	-0.95	0.18	-0.09	-0.24	3.16	0	0	3.08	23.05	-4.63	-29.64
												0
140	-144	-277	16	-3	3	-0.95	0.19	-0.09	-0.24	3.17	0	0	3.09	23.25	-4.41	-29.48
												0
9	-36	-131	11	1	4	-0.95	0.18	-0.09	-0.24	3.17	0	0	3.09	23.1	-4.32	-29.39
												0
-42	135	842	2	1	2	-0.95	0.18	-0.09	-0.24	0	1.98	0	3.11	22.77	-4.38	-29.4
												0
-118	73	425	-7	2	2	-0.95	0.18	-0.09	-0.24	3.18	0	0	3.13	22.55	-4.42	-29.46
												0
4988	3251	2693	-81	-56	274	-0.89	0.17	-0.06	-0.41	3.18	0	0	3.18	20.35	1.98	-49.12
												0
-2092	582	-933	-5	-4	19	-0.86	0.17	-0.05	-0.48	3.18	0	0	3.09	19.95	4.57	-57.32
												0
-4072	170	-1341	5	6	-15	-0.82	0.18	-0.04	-0.54	0	0	0	3.09	19.68	6.82	-65.7
												0
-4338	-398	-1558	21	19	-65	-0.78	0.18	-0.04	-0.59	3.18	0	0	3.09	19.99	8.39	-72.8
												0
-2494	-968	-1012	28	21	-86	-0.76	0.19	-0.05	-0.63	3.18	0	0	3.08	20.8	9.24	-77.53
												0
-846	-904	-413	24	13	-77	-0.74	0.2	-0.06	-0.64	3.17	0	0	3.07	21.74	9.49	-79.89
												0
1387	-605	499	25	-3	-65	-0.74	0.2	-0.07	-0.64	0	1.13	0	3.1	22.47	9.11	-80.25
												0
15816	4408	5894	-42	20	63	-0.99	0.09	-0.1	0.02	3.15	0	0	3.13	10.23	-11.32	0.78
												0
-2728	-1941	-892	-14	39	-1	-0.99	0.09	-0.11	0	3.17	0	0	3.12	11	-12.45	-0.73
												0
4024	-93	1206	-25	-38	86	-0.99	0.1	-0.11	-0.02	0	0	0	3.16	12.18	-12.32	-3.47
