# Supplementary material for: Image Generation for 2D-CNN Using Time-Series Signal Features from Foot Gesture Applied to Select Cobot Operating Mode
Source: Sensors (Basel). 2021 Aug 26;21(17):5743. doi: 10.3390/s21175743 (PMC8434500; doi:10.3390/s21175743)
Supplement: Supplementary file 1 [file sensors-21-05743-s001.zip › data_fadwa/Cigarette crush with the heel/cch72.xlsx]

## Sheet: cch72
5	-4	5	0	0	0	-0.95	-0.01	-0.17	-0.27	3.15	2.74	3.09	3.09	4.64	-18.73	-32.55
5	1	-4	0	1	0	-0.95	-0.01	-0.17	-0.27	3.14	3.09	3.09	3.09	4.63	-18.73	-32.55
-2	-2	-11	0	-2	0	-0.95	-0.01	-0.17	-0.27	3.14	2.8	3.09	3.07	4.58	-18.7	-32.56
-6	-4	-1	0	0	0	-0.95	-0.01	-0.17	-0.27	3.14	2.83	3.1	3.07	4.55	-18.67	-32.57
13	12	24	0	0	0	-0.95	-0.01	-0.17	-0.27	3.13	2.87	3.1	3.06	4.54	-18.64	-32.57
-3	-6	-3	0	0	0	-0.95	-0.01	-0.17	-0.27	2.89	3.1	3.1	3.06	4.51	-18.62	-32.56
3	7	0	0	0	0	-0.95	-0.01	-0.17	-0.27	2.88	2.88	3.1	3.07	4.5	-18.59	-32.57
-4	-6	1	0	1	0	-0.95	-0.01	-0.17	-0.27	3.13	2.85	3.1	3.08	4.48	-18.57	-32.57
11	3	-10	-1	0	0	-0.95	-0.01	-0.17	-0.27	3.14	2.81	3.09	3.08	4.47	-18.55	-32.56
-11	-7	-3	1	1	-1	-0.95	-0.01	-0.17	-0.27	2.8	2.8	3.09	3.08	4.56	-18.66	-32.56
-1	-2	-5	0	0	0	-0.95	-0.01	-0.17	-0.27	3.14	2.81	3.1	3.08	4.56	-18.68	-32.55
-4	7	3	0	-1	0	-0.95	-0.01	-0.17	-0.27	3.14	2.82	3.1	3.08	4.56	-18.68	-32.55
5	3	4	0	0	1	-0.95	-0.01	-0.17	-0.27	3.14	2.84	3.1	3.08	4.56	-18.68	-32.55
-1	2	-4	0	0	0	-0.95	-0.01	-0.17	-0.27	2.85	3.11	3.11	3.08	4.56	-18.68	-32.55
-8	-1	-10	-1	0	0	-0.95	-0.01	-0.17	-0.27	3.14	2.89	3.11	3.07	4.56	-18.68	-32.55
4	1	17	0	0	0	-0.95	-0.01	-0.17	-0.27	3.14	2.91	3.11	3.07	4.56	-18.68	-32.55
28	-9	-9	0	0	0	-0.95	-0.01	-0.16	-0.27	3.14	2.94	3.11	3.07	4.48	-18.49	-32.54
-1	2	0	1	0	0	-0.95	-0.01	-0.16	-0.27	2.94	2.94	3.11	3.07	4.48	-18.48	-32.54
-8	3	18	0	0	0	-0.95	-0.01	-0.16	-0.27	3.13	2.94	3.12	3.06	4.47	-18.48	-32.54
2	5	1	0	0	-1	-0.95	-0.01	-0.16	-0.27	3.13	2.95	3.12	3.06	4.46	-18.49	-32.53
5	-1	1	0	1	0	-0.95	-0.01	-0.16	-0.27	3.13	2.94	3.12	3.06	4.46	-18.49	-32.53
2	-1	-11	0	0	0	-0.95	-0.01	-0.16	-0.27	3.13	3.12	3.12	3.06	4.46	-18.5	-32.53
1	1	-13	0	0	1	-0.95	-0.01	-0.17	-0.27	3.13	2.94	3.12	3.06	4.46	-18.52	-32.52
-9	-5	13	0	0	-1	-0.95	-0.01	-0.17	-0.27	3.13	2.93	3.12	3.07	4.49	-18.63	-32.51
-2	2	-8	0	0	0	-0.95	-0.01	-0.17	-0.27	3.13	2.92	3.12	3.07	4.5	-18.64	-32.51
-10	-2	-4	0	0	1	-0.95	-0.01	-0.17	-0.27	2.91	2.91	3.12	3.07	4.5	-18.66	-32.51
-5	0	2	0	0	-1	-0.95	-0.01	-0.17	-0.27	3.13	2.91	3.12	3.07	4.51	-18.67	-32.51
5	0	-2	0	0	0	-0.95	-0.01	-0.17	-0.27	3.13	3.12	3.12	3.07	4.52	-18.68	-32.51
-4	-6	-12	0	0	1	-0.95	-0.01	-0.17	-0.27	3.13	2.96	3.12	3.13	4.52	-18.69	-32.51
1	2	-6	-1	-1	0	-0.95	-0.01	-0.17	-0.27	3.13	3.12	3.12	3.07	4.53	-18.69	-32.51
0	1	2	1	0	0	-0.95	-0.01	-0.17	-0.27	3.13	2.98	3.12	3.06	4.53	-18.69	-32.51
16	23	45	0	0	0	-0.95	-0.01	-0.17	-0.27	3.13	3.01	3.12	3.05	4.41	-18.54	-32.49
4	-13	-7	0	0	0	-0.95	-0.01	-0.17	-0.27	3.13	3.02	3.13	3.05	4.39	-18.53	-32.49
3	-5	1	0	0	0	-0.95	-0.01	-0.16	-0.27	3.03	3.13	3.13	3.05	4.39	-18.52	-32.48
6	-1	-7	-1	0	0	-0.95	-0.01	-0.16	-0.27	3.12	3.03	3.13	3.05	4.38	-18.5	-32.48
4	3	-10	0	0	0	-0.95	-0.01	-0.16	-0.27	3.12	3.04	3.13	3.04	4.37	-18.49	-32.48
-5	-1	-1	0	0	0	-0.95	-0.01	-0.16	-0.27	3.12	3.04	3.13	3.04	4.37	-18.48	-32.47
10	0	17	0	0	0	-0.95	-0.01	-0.16	-0.27	3.12	3.04	3.03	3.12	4.37	-18.46	-32.47
3	-3	-4	0	0	0	-0.95	-0.01	-0.16	-0.27	3.12	3.05	3.13	3.02	4.34	-18.42	-32.47
-2	8	-15	0	0	0	-0.95	-0.01	-0.16	-0.27	3.11	3.05	3.14	3.02	4.34	-18.41	-32.47
5	-2	3	0	0	0	-0.95	-0.01	-0.16	-0.27	3.11	3.13	3.13	3.02	4.34	-18.4	-32.46
0	1	0	0	0	0	-0.95	-0.01	-0.16	-0.27	3.11	3.14	3.02	3.02	4.33	-18.39	-32.46
9	-4	5	0	0	0	-0.95	-0.01	-0.16	-0.27	3.11	3.05	3.14	3.02	4.33	-18.38	-32.46
-1	-5	0	1	0	0	-0.95	-0.01	-0.16	-0.27	3.11	3.05	3.14	3.03	4.33	-18.38	-32.46
-1	-2	-1	0	0	-1	-0.95	-0.01	-0.16	-0.27	3.11	3.04	3.04	3.04	4.32	-18.37	-32.46
-13	17	2	0	1	0	-0.95	-0.01	-0.16	-0.27	3.02	3.13	3.13	3.04	4.35	-18.43	-32.46
0	-4	10	0	0	0	-0.95	-0.01	-0.16	-0.27	3.12	3	3.13	3.05	4.36	-18.44	-32.46
-1	-3	8	0	0	0	-0.95	-0.01	-0.16	-0.27	3.12	3	3.13	3.05	4.36	-18.47	-32.46
-1	-5	-7	0	0	1	-0.95	-0.01	-0.16	-0.27	3.12	2.99	3.12	3.04	4.37	-18.48	-32.46
-6	2	-9	0	0	0	-0.95	-0.01	-0.16	-0.27	3.12	3.12	3.04	3.04	4.37	-18.48	-32.46
-11	2	9	0	-1	0	-0.95	-0.01	-0.16	-0.27	3.11	3.01	3.12	3.04	4.36	-18.49	-32.46
7	0	-7	0	0	0	-0.95	-0.01	-0.16	-0.27	3.11	3.01	3.12	3.04	4.36	-18.49	-32.46
9	6	2	0	0	0	-0.95	-0.01	-0.16	-0.27	3.11	3.01	3.12	3.04	4.36	-18.5	-32.46
10	0	2	-1	1	0	-0.95	-0.01	-0.16	-0.27	2.99	3.12	3.12	3.04	4.33	-18.43	-32.48
0	7	3	1	0	0	-0.95	-0.01	-0.16	-0.27	3.11	2.98	3.12	3.05	4.33	-18.44	-32.48
-5	-7	-5	0	0	0	-0.95	-0.01	-0.16	-0.27	3.11	2.98	3.05	3.05	4.33	-18.44	-32.48
3	2	-13	0	0	0	-0.95	-0.01	-0.16	-0.27	3.11	2.97	3.11	3.12	4.33	-18.45	-32.48
-1	0	6	0	0	0	-0.95	-0.01	-0.16	-0.27	3.12	2.97	3.05	3.11	4.34	-18.47	-32.48
-1	-9	-3	0	0	0	-0.95	-0.01	-0.16	-0.27	3.11	2.99	3.12	3.03	4.34	-18.47	-32.48
-2	-2	9	0	0	0	-0.95	-0.01	-0.16	-0.27	3.11	3.02	3.12	2.98	4.34	-18.48	-32.49
13	24	11	0	-2	0	-0.95	-0.01	-0.16	-0.27	3.09	3.07	3.14	2.88	4.22	-18.39	-32.46
1	-5	-5	0	1	0	-0.95	-0.01	-0.16	-0.27	3.06	3.14	2.84	2.84	4.2	-18.38	-32.46
-3	5	-5	0	0	0	-0.95	-0.01	-0.16	-0.27	3.04	3.1	3.15	2.83	4.18	-18.36	-32.45
-1	4	1	0	-1	0	-0.95	-0.01	-0.16	-0.27	3.04	3.11	3.16	2.82	4.16	-18.35	-32.44
5	-5	13	-1	0	0	-0.95	-0.01	-0.16	-0.27	3.03	3.12	3.16	2.87	4.14	-18.33	-32.44
5	-5	-12	0	0	0	-0.95	-0.01	-0.16	-0.27	3.05	3.1	2.97	3.09	4.12	-18.3	-32.43
14	-5	14	0	0	0	-0.95	-0.01	-0.16	-0.27	3.09	2.93	3.12	3.08	4.11	-18.26	-32.43
-77	50	555	-16	16	-6	-0.95	0	-0.16	-0.27	3.14	0	0	3.14	4.95	-18.34	-32.48
												0
-205	79	511	-24	14	-5	-0.95	0.01	-0.17	-0.27	3.18	0	0	3.15	6.08	-18.41	-32.59
												0
-477	7	823	-13	-7	-2	-0.95	0.02	-0.17	-0.27	3.18	2.27	0	3.13	7.76	-18.46	-32.76
												0
-224	-184	-640	-9	-33	-11	-0.95	0.03	-0.17	-0.27	3.18	0	0	3.1	9.21	-17.45	-32.68
												0
214	-188	-362	-7	-6	-1	-0.95	0.05	-0.16	-0.26	3.17	0	0	3.08	10.57	-16.1	-32.41
												0
273	-306	-332	-3	-4	0	-0.95	0.06	-0.15	-0.26	3.17	0	0	3.09	11.96	-14.56	-32.11
												0
423	-373	-372	2	5	4	-0.95	0.08	-0.14	-0.26	3.17	0	0	3.17	13.4	-13.05	-31.84
												0
663	-2044	-429	72	16	24	-0.95	0.16	-0.1	-0.24	3.17	0	0	3.12	20.98	-5.88	-29.7
-82	-40	-95	0	1	1	-0.95	0.16	-0.1	-0.24	3.18	0	0.73	3.12	20.97	-5.9	-29.81
-88	-8	-45	5	1	0	-0.95	0.16	-0.1	-0.24	3.18	0	0.16	3.13	20.89	-5.98	-29.92
-91	29	134	0	1	-1	-0.95	0.16	-0.1	-0.25	3.18	0	3.14	3.14	20.78	-6.14	-30.03
-41	42	94	-1	1	-1	-0.95	0.16	-0.1	-0.25	3.19	0	0	3.15	20.66	-6.3	-30.1
14	14	-6	0	2	1	-0.95	0.16	-0.1	-0.25	3.19	0	0	3.15	20.59	-6.49	-30.18
69	11	-157	2	0	1	-0.95	0.16	-0.1	-0.25	3.19	0	0	3.14	20.52	-6.7	-30.28
69	14	36	2	1	2	-0.95	0.15	-0.1	-0.25	3.19	0	0	3.19	20.41	-6.95	-30.42
-4084	660	-642	6	-13	-17	-0.81	0.16	-0.09	-0.56	3.19	0	0	3.14	21.16	2.43	-69.5
1135	-32	615	4	-7	-9	-0.81	0.16	-0.09	-0.56	3.19	0	3.12	3.12	20.76	2.05	-69.09
395	95	326	9	-4	-14	-0.81	0.15	-0.09	-0.55	3.18	0	3.1	3.17	20.19	1.54	-68.35
-315	-46	811	7	-2	-23	-0.82	0.15	-0.09	-0.55	3.17	0	3.12	3.12	19.59	0.84	-67.09
-1320	-139	-568	9	6	-42	-0.83	0.14	-0.09	-0.53	3.17	0	0	3.15	19.08	-0.27	-64.89
-4028	476	-722	-9	17	-85	-0.85	0.14	-0.1	-0.5	3.17	0	0	3.16	19.29	-1.52	-61.01
-3163	1646	-1747	31	27	-159	-0.88	0.14	-0.11	-0.44	3.18	0	0	3.16	20.3	-4.1	-53.43
15704	5194	5014	-188	-77	727	-0.94	0.11	-0.06	-0.32	3.19	0.11	3.12	3.12	13.7	-2.04	-37.95
-3388	83	-1461	6	-1	-2	-0.9	0.12	-0.05	-0.41	3.18	0	0	3.1	14.62	0.6	-48.97
												0
-5850	-1024	-2080	21	11	-64	-0.86	0.13	-0.05	-0.49	3.19	0	0	3.12	15.86	2.55	-58.94
												0
-4799	-2360	-2310	38	22	-122	-0.83	0.15	-0.06	-0.54	3.19	0	0	3.11	17.58	3.75	-66.06
												0
-2423	-1490	-1621	43	28	-155	-0.81	0.16	-0.07	-0.56	3.18	0	0	3.17	19.59	3.88	-69.06
												0
3069	-1307	1781	47	-31	-103	-0.81	0.16	-0.08	-0.56	3.17	0	0	3.15	20.3	3.04	-68.24
												0
2433	-532	1387	0	-8	-23	-0.82	0.15	-0.08	-0.54	3.18	0	0	3.15	19.49	2.3	-66.21
13197	3508	4348	-132	-35	400	-0.96	0.11	-0.08	-0.23	3.19	0	0.64	3.14	14.78	-6.23	-27.91
-3183	241	-1256	0	6	5	-0.94	0.12	-0.07	-0.31	3.19	0	3.12	3.12	15.83	-3.67	-37.1
-2382	242	-806	8	2	0	-0.91	0.13	-0.07	-0.39	3.19	0	1.05	3.12	16.43	-1.24	-46.24
-4170	-563	-924	9	10	-39	-0.88	0.14	-0.06	-0.46	3.19	0	1.33	3.12	17.18	0.74	-54.81
-5211	-1323	-1949	26	24	-103	-0.85	0.15	-0.07	-0.51	3.19	0	1.09	3.11	18.61	1.89	-61.28
