# Supplementary material for: Image Generation for 2D-CNN Using Time-Series Signal Features from Foot Gesture Applied to Select Cobot Operating Mode
Source: Sensors (Basel). 2021 Aug 26;21(17):5743. doi: 10.3390/s21175743 (PMC8434500; doi:10.3390/s21175743)
Supplement: Supplementary file 1 [file sensors-21-05743-s001.zip › data_fadwa/Cigarette crush with the heel/cch73.xlsx]

## Sheet: cch73
-12	-1	-2	-1	0	0	-0.96	-0.01	-0.17	-0.22	3.16	2.61	3.05	3.12	2.98	-19.46	-26.65
6	5	-1	0	-1	1	-0.96	-0.01	-0.17	-0.22	3.16	2.64	3.05	3.12	2.99	-19.46	-26.65
-4	2	11	0	0	-1	-0.96	-0.01	-0.17	-0.22	3.16	3.06	3.06	3.12	2.99	-19.46	-26.65
1	1	2	0	1	0	-0.96	-0.01	-0.17	-0.22	3.16	2.63	3.07	3.12	2.99	-19.46	-26.65
-3	-7	-1	0	0	0	-0.96	-0.01	-0.17	-0.22	3.16	2.66	3.07	3.12	3	-19.46	-26.66
2	-7	0	0	0	0	-0.96	-0.01	-0.17	-0.22	3.16	3.07	3.07	3.12	3	-19.47	-26.65
-10	-3	-21	0	-1	0	-0.96	-0.01	-0.17	-0.22	3.16	2.67	3.11	3.16	3.01	-19.47	-26.65
-25285	7055	-1202	6656	-18719	16105	-0.95	-1.16	0.48	0.2	3.16	2.68	3.07	3.11	-65.86	nan	-11.85
25292	-7048	1221	-6655	18719	-16104	-0.96	-0.01	-0.17	-0.22	3.16	2.68	3.06	3.11	2.95	-19.41	-26.65
2	14	4	0	0	0	-0.96	-0.01	-0.17	-0.22	3.16	2.68	3.06	3.11	2.94	-19.4	-26.65
2	-9	2	0	0	-1	-0.96	-0.01	-0.17	-0.22	3.16	3.06	3.06	3.11	2.94	-19.4	-26.65
0	-2	-18	0	0	1	-0.96	-0.01	-0.17	-0.22	3.16	2.65	3.06	3.1	2.93	-19.41	-26.64
-3	-1	-3	0	1	0	-0.96	-0.01	-0.17	-0.22	3.16	2.65	3.06	3.1	2.94	-19.42	-26.66
13	7	6	-1	0	-1	-0.96	-0.01	-0.17	-0.22	3.16	2.65	3.06	3.11	2.94	-19.42	-26.66
2	6	-7	0	0	0	-0.96	-0.01	-0.17	-0.22	3.16	2.69	3.06	3.1	2.94	-19.42	-26.66
-5	-3	12	1	-1	0	-0.96	-0.01	-0.17	-0.22	3.16	2.71	3.06	3.1	2.91	-19.38	-26.66
0	1	12	0	0	1	-0.96	-0.01	-0.17	-0.22	3.15	2.72	3.06	3.1	2.9	-19.37	-26.65
1	-1	-2	0	0	-1	-0.96	-0.01	-0.17	-0.22	3.15	2.73	3.06	3.1	2.9	-19.37	-26.65
1	-2	-16	0	0	0	-0.96	-0.01	-0.17	-0.22	3.15	2.73	3.1	3.15	2.9	-19.37	-26.65
1	8	0	0	0	0	-0.96	-0.01	-0.17	-0.22	3.15	2.75	3.06	3.1	2.89	-19.36	-26.65
3	0	4	0	0	1	-0.96	-0.01	-0.17	-0.22	3.15	2.75	3.06	3.15	2.89	-19.36	-26.65
7	-6	6	0	0	0	-0.96	-0.01	-0.17	-0.22	3.15	2.74	3.06	3.1	2.88	-19.36	-26.65
8	9	-2	-1	0	0	-0.96	-0.01	-0.17	-0.22	3.15	3.05	3.1	3.1	2.85	-19.34	-26.65
1	3	-4	0	0	0	-0.96	-0.01	-0.17	-0.22	3.15	2.74	3.05	3.1	2.84	-19.33	-26.65
-4	2	4	0	0	0	-0.96	-0.01	-0.17	-0.22	3.15	2.76	3.06	3.1	2.85	-19.33	-26.65
-4	-3	-10	0	0	0	-0.96	-0.01	-0.17	-0.22	3.15	2.79	3.07	3.09	2.84	-19.33	-26.65
1	-1	2	1	0	0	-0.96	-0.01	-0.17	-0.22	3.15	2.83	3.09	3.09	2.84	-19.33	-26.65
1	-7	9	-1	0	0	-0.96	-0.01	-0.17	-0.22	3.15	2.84	3.08	3.09	2.84	-19.32	-26.65
-2	-2	6	0	0	0	-0.96	-0.01	-0.17	-0.22	3.15	2.85	3.08	3.09	2.84	-19.32	-26.64
9	7	3	0	0	-1	-0.96	-0.02	-0.17	-0.22	3.15	2.83	3.08	3.1	2.8	-19.25	-26.64
-2	-2	-20	1	1	1	-0.96	-0.02	-0.17	-0.22	3.15	3.07	3.1	3.1	2.8	-19.26	-26.64
0	-2	2	0	0	0	-0.96	-0.02	-0.17	-0.22	3.15	2.82	3.07	3.1	2.8	-19.27	-26.63
-3	10	12	0	0	0	-0.96	-0.02	-0.17	-0.22	3.15	2.8	3.07	3.1	2.8	-19.27	-26.63
2	-2	-2	0	0	0	-0.96	-0.02	-0.17	-0.22	3.15	2.76	3.06	3.1	2.8	-19.28	-26.64
9	-2	10	0	0	-1	-0.96	-0.02	-0.17	-0.22	3.15	2.72	3.06	3.15	2.79	-19.29	-26.64
-8	9	-3	0	-1	1	-0.96	-0.02	-0.17	-0.22	3.15	2.7	3.06	3.1	2.79	-19.29	-26.64
6	-9	-10	0	0	0	-0.96	-0.02	-0.17	-0.22	3.16	2.68	3.06	3.11	2.79	-19.29	-26.64
-15	-5	-15	-1	1	-1	-0.96	-0.01	-0.17	-0.22	3.16	2.67	3.06	3.1	2.88	-19.38	-26.65
0	3	0	0	0	0	-0.96	-0.01	-0.17	-0.22	3.16	2.67	3.1	3.1	2.88	-19.39	-26.65
6	1	13	0	-1	1	-0.96	-0.01	-0.17	-0.22	3.16	2.67	3.06	3.1	2.88	-19.39	-26.65
-1	-7	1	1	0	-1	-0.96	-0.01	-0.17	-0.22	3.16	2.67	3.06	3.1	2.88	-19.39	-26.65
-8	7	9	-1	0	1	-0.96	-0.01	-0.17	-0.22	3.16	2.64	3.05	3.1	2.88	-19.39	-26.65
-8	5	-13	1	0	0	-0.96	-0.01	-0.17	-0.22	3.16	2.58	3.05	3.16	2.88	-19.39	-26.65
4	-2	-10	0	0	0	-0.96	-0.01	-0.17	-0.22	3.16	2.57	3.05	3.1	2.87	-19.39	-26.65
-12	-13	10	-1	0	-1	-0.96	-0.01	-0.17	-0.22	3.16	2.59	3.04	3.1	2.91	-19.48	-26.65
3	0	-11	0	1	0	-0.96	-0.01	-0.17	-0.22	3.16	2.6	3.05	3.1	2.91	-19.48	-26.65
1	-4	-1	0	-1	1	-0.96	-0.01	-0.17	-0.22	3.16	2.61	3.1	3.16	2.91	-19.47	-26.65
-4	9	24	1	0	0	-0.96	-0.01	-0.17	-0.22	3.16	2.65	3.05	3.1	2.91	-19.47	-26.65
7	1	-17	-1	0	-1	-0.96	-0.01	-0.17	-0.22	3.15	2.69	3.06	3.1	2.91	-19.47	-26.65
-1	2	11	0	0	0	-0.96	-0.01	-0.17	-0.22	3.15	2.73	3.06	3.1	2.91	-19.47	-26.65
1	0	3	1	0	1	-0.96	-0.01	-0.17	-0.22	2.74	2.74	3.06	3.1	2.9	-19.47	-26.65
8	3	9	-1	0	-1	-0.96	-0.02	-0.17	-0.22	3.15	2.74	3.06	3.1	2.84	-19.4	-26.64
-2	5	-8	0	0	0	-0.96	-0.02	-0.17	-0.22	3.15	2.74	3.06	3.1	2.84	-19.4	-26.64
4	-4	-8	0	0	1	-0.96	-0.02	-0.17	-0.22	3.15	2.74	3.06	3.1	2.84	-19.4	-26.64
3	-2	1	1	0	-1	-0.96	-0.02	-0.17	-0.22	3.15	2.74	3.06	3.15	2.84	-19.4	-26.64
-13	5	12	-1	0	1	-0.96	-0.02	-0.17	-0.22	3.15	2.73	3.05	3.1	2.84	-19.4	-26.64
3	-3	-9	1	0	0	-0.96	-0.02	-0.17	-0.22	3.15	2.73	3.05	3.1	2.84	-19.4	-26.64
1	-1	-2	0	0	-1	-0.96	-0.02	-0.17	-0.22	3.15	2.73	3.05	3.1	2.84	-19.4	-26.64
-22860	-30701	13830	-26	-32635	-30136	0	0	0	0	3.15	2.73	3.05	3.1	-180	0	180
22864	30695	-13835	26	32635	30136	-0.96	-0.02	-0.17	-0.22	3.15	2.74	3.05	3.1	2.83	-19.41	-26.63
2	6	3	-1	0	0	-0.96	-0.02	-0.17	-0.22	3.15	2.74	3.05	3.1	2.83	-19.4	-26.63
-3	-6	5	0	0	1	-0.96	-0.02	-0.17	-0.22	3.15	2.75	3.05	3.1	2.83	-19.4	-26.63
-1	-3	-4	0	0	-1	-0.96	-0.02	-0.17	-0.22	3.15	2.75	3.06	3.15	2.83	-19.4	-26.63
3	1	-2	0	0	1	-0.96	-0.02	-0.17	-0.22	3.15	2.77	3.06	3.1	2.83	-19.4	-26.63
0	2	-9	1	0	-1	-0.96	-0.02	-0.17	-0.22	3.15	2.78	3.06	3.1	2.82	-19.39	-26.63
0	1	-4	-1	0	1	-0.96	-0.02	-0.17	-0.22	3.15	2.78	3.06	3.09	2.82	-19.39	-26.63
7	16	12	0	0	-1	-0.96	-0.02	-0.17	-0.22	3.15	2.8	3.09	3.15	2.8	-19.37	-26.63
-5	1	2	0	0	1	-0.96	-0.02	-0.17	-0.22	3.15	2.81	3.07	3.09	2.8	-19.36	-26.63
2	0	5	0	0	0	-0.96	-0.02	-0.17	-0.22	3.15	2.83	3.07	3.09	2.8	-19.36	-26.63
1	-5	2	1	0	-1	-0.96	-0.02	-0.17	-0.22	3.14	2.85	3.08	3.09	2.79	-19.36	-26.63
4	-6	4	-1	0	1	-0.96	-0.02	-0.17	-0.22	3.14	2.88	3.09	3.08	2.79	-19.35	-26.63
0	6	8	0	0	0	-0.96	-0.02	-0.17	-0.22	3.14	2.92	3.1	3.06	2.79	-19.34	-26.63
-6	-4	1	0	0	0	-0.96	-0.02	-0.17	-0.22	3.13	2.96	3.11	3.06	2.78	-19.34	-26.63
30	1	21	1	0	-1	-0.96	-0.02	-0.17	-0.22	3.13	2.97	3.11	3.05	2.64	-19.14	-26.61
0	0	-12	0	1	0	-0.96	-0.02	-0.17	-0.22	3.13	2.96	3.11	3.13	2.65	-19.15	-26.61
4	9	-6	0	0	0	-0.96	-0.02	-0.17	-0.22	3.13	2.96	3.11	3.06	2.65	-19.15	-26.61
-4	-1	-5	-1	-1	0	-0.96	-0.02	-0.17	-0.22	3.13	2.95	3.11	3.06	2.65	-19.15	-26.61
3	0	4	0	1	0	-0.96	-0.02	-0.17	-0.22	3.13	2.95	3.11	3.06	2.65	-19.15	-26.61
5	-7	-6	0	-1	0	-0.96	-0.02	-0.17	-0.22	2.95	2.95	3.11	3.06	2.65	-19.15	-26.6
-3	3	0	0	0	1	-0.96	-0.02	-0.17	-0.22	3.13	2.95	3.11	3.06	2.65	-19.15	-26.61
3	5	-3	0	0	0	-0.96	-0.02	-0.17	-0.22	3.13	2.97	3.11	3.06	2.66	-19.12	-26.6
3	-4	6	0	0	-1	-0.96	-0.02	-0.17	-0.22	3.13	2.97	3.12	3.06	2.66	-19.12	-26.6
5	6	0	1	0	1	-0.96	-0.02	-0.17	-0.22	3.13	2.99	3.12	3.06	2.65	-19.11	-26.6
-3	-8	1	-1	0	-1	-0.96	-0.02	-0.17	-0.22	3.13	3	3.12	3.06	2.65	-19.1	-26.6
3	-7	9	0	0	0	-0.96	-0.02	-0.17	-0.22	3.13	3	3.12	3.06	2.65	-19.1	-26.6
-1	0	-1	1	0	0	-0.96	-0.02	-0.17	-0.22	3.13	3	3.12	3.06	2.64	-19.09	-26.6
-7	1	-4	-1	0	0	-0.96	-0.02	-0.17	-0.22	3.13	3.01	3.12	3.05	2.64	-19.08	-26.6
22	-20	1	1	0	1	-0.96	-0.02	-0.17	-0.22	3.12	3.04	3.13	2.98	2.64	-19.06	-26.58
4	2	-17	0	-1	-1	-0.96	-0.02	-0.17	-0.22	3.09	3.08	3.15	2.82	2.62	-19.04	-26.58
7	13	17	0	0	1	-0.96	-0.02	-0.17	-0.22	3.04	3.11	3.16	2.63	2.59	-19.02	-26.57
3	13	-2	1	1	0	-0.96	-0.02	-0.17	-0.22	2.97	3.12	3.16	2.63	2.55	-19.01	-26.56
-2	14	-2	0	0	-1	-0.96	-0.02	-0.17	-0.22	2.95	3.12	3.16	2.74	2.5	-19	-26.55
-2	3	15	0	0	0	-0.96	-0.02	-0.17	-0.22	2.99	3.08	3.14	2.97	2.46	-18.99	-26.54
-1	4	-7	-1	0	0	-0.96	-0.02	-0.17	-0.22	3.09	2.79	3.08	3.1	2.42	-18.99	-26.52
-29482	24442	-33849	-27	-5390	-6502	0	0	0	0	3.16	0	2.72	3.15	180	0	-180
28758	-24520	34885	-52	5376	6478	-0.96	0.03	-0.16	-0.22	3.18	0	2.16	3.14	8.04	-17.11	-26.93
-7	-463	-661	0	-3	-3	-0.96	0.05	-0.15	-0.22	3.18	0	1.97	3.11	9.89	-15.76	-26.73
414	-259	-102	1	0	0	-0.96	0.07	-0.14	-0.21	3.17	0	1.97	3.09	11.65	-14.37	-26.4
334	-378	-135	1	2	4	-0.96	0.09	-0.14	-0.21	3.17	0	1.79	3.09	13.4	-12.99	-26.11
166	-484	-537	6	6	2	-0.96	0.11	-0.13	-0.21	3.17	0	1.45	3.1	15.15	-11.77	-25.85
208	-420	-480	10	1	2	-0.96	0.12	-0.12	-0.2	3.18	0	1.33	3.11	16.7	-10.73	-25.59
289	-369	-388	13	1	5	-0.96	0.13	-0.12	-0.2	3.18	0	1.33	3.11	17.98	-9.83	-25.34
-205	-653	1139	47	12	15	-0.96	0.16	-0.1	-0.19	3.18	0	1.64	3.18	20.97	-7.47	-24.28
84	-7	-126	0	-7	1	-0.96	0.16	-0.1	-0.2	3.18	0	1.65	3.1	20.97	-7.42	-24.3
42	-18	-113	1	-1	2	-0.96	0.16	-0.1	-0.2	3.17	0	1.58	3.11	20.93	-7.33	-24.35
-27	21	136	-1	-1	0	-0.96	0.16	-0.1	-0.2	3.17	0	1.44	3.11	20.85	-7.22	-24.44
9	-30	-197	1	0	1	-0.96	0.16	-0.1	-0.2	0	0	1.27	3.12	20.79	-7.1	-24.55
-75	-1	82	2	-1	0	-0.96	0.16	-0.1	-0.2	3.18	0	1.46	3.13	20.7	-6.98	-24.68
-196	-7	-156	4	-1	-4	-0.96	0.16	-0.1	-0.2	3.18	0	1.15	3.11	20.55	-6.93	-24.75
1405	4732	764	-88	-58	323	-0.85	0.17	-0.03	-0.5	3.17	0	0.5	3.05	18.57	6.4	-59.94
-5573	-695	-1745	21	20	-54	-0.81	0.17	-0.03	-0.56	3.17	0	0.29	3.18	18.71	8.17	-68.48
-4420	-1147	-1205	35	27	-101	-0.77	0.18	-0.04	-0.61	3.18	0	0.01	3.09	19.66	8.93	-74.54
-2144	-888	-442	28	19	-104	-0.76	0.19	-0.05	-0.63	3.18	0	0	3.09	20.98	8.84	-77.57
1189	-836	489	37	-16	-95	-0.75	0.19	-0.07	-0.62	3.17	0	0	3.09	21.91	8.02	-77.72
3500	-321	1648	6	-20	-33	-0.76	0.18	-0.07	-0.62	3.15	0	0	3.12	21.04	6.93	-76.36
1	-171	195	-12	4	-32	-0.78	0.17	-0.06	-0.6	3.16	0	0	3.13	20.19	5.98	-74.26
17469	5351	5941	-159	-45	447	-0.98	0.14	-0.05	-0.14	3.16	0	0	3.1	16.59	-3.72	-17.09
-4356	1010	-1726	-5	4	32	-0.96	0.15	-0.04	-0.24	3.17	0	0.03	3.03	18.22	-0.48	-27.73
-451	439	-611	-3	-7	28	-0.93	0.17	-0.03	-0.33	3.17	0	0.09	3	19.23	3.15	-38.87
-3597	1109	-826	4	-8	23	-0.88	0.18	-0.02	-0.43	3.18	0	0.06	3.06	19.23	6.93	-51.05
-7646	-224	-2970	27	22	-64	-0.83	0.19	-0.02	-0.52	3.18	0	0	3.05	19.65	9.48	-62.8
-4862	-2423	-3145	50	46	-154	-0.79	0.2	-0.03	-0.58	3.16	0	0	3.08	20.96	10.86	-71.01
-2455	-2306	-2019	66	37	-205	-0.77	0.21	-0.05	-0.6	3.14	0	0	3.13	22.94	10.69	-73.64
19327	-449	8671	-45	14	64	-0.99	0.1	-0.06	-0.05	3.16	0	0	3.12	12.31	-6.06	-6.44
5150	688	2050	-38	-56	124	-0.99	0.11	-0.05	-0.08	3.17	0	0	3.08	13.09	-4.38	-10.21
-1679	1518	-388	-40	-42	124	-0.98	0.12	-0.03	-0.15	3.17	0	0	3.01	14.33	-1.19	-18.06
-3812	657	-1482	-1	1	29	-0.96	0.14	-0.02	-0.24	3.17	0	0	3	15.73	1.63	-27.74
-1064	606	10	-2	-7	28	-0.93	0.15	-0.01	-0.33	3.18	0	0	3.03	16.49	4.83	-38
-3815	415	-1248	4	5	10	-0.89	0.16	0	-0.42	3.17	0	0	3.02	16.78	7.85	-49.02
-6509	-499	-1982	19	19	-59	-0.85	0.17	0	-0.5	3.16	0	0	3.08	17.62	9.85	-59.36
14616	-146	2795	132	77	-509	-0.99	0.13	-0.05	-0.04	3.15	0	0	3.16	14.74	-4.77	-5.59
2707	-494	1623	-34	-30	191	-0.99	0.11	-0.03	-0.03	3.16	0	0.06	3.12	13.13	-3.33	-3.41
-4680	-2425	-1157	-50	48	59	-0.99	0.12	-0.04	-0.04	3.17	0	0.42	3.09	13.78	-3.68	-5.11
1049	-872	1124	-17	4	27	-0.99	0.13	-0.05	-0.06	3.17	0	0.65	3.03	15.04	-4.54	-7.4
3221	1112	989	-15	-92	137	-0.98	0.14	-0.04	-0.1	0	0	0.94	3.02	15.96	-2.45	-12.15
-2805	1338	-1235	-27	-32	93	-0.97	0.15	-0.02	-0.18	3.18	0	1.28	3.02	17	0.65	-20.43
-4073	576	-1322	0	1	21	-0.95	0.16	-0.01	-0.26	3.17	0	0	3.02	18.03	3.47	-30.13
-2340	-425	-1683	161	117	-643	-0.97	0.16	-0.05	-0.15	3.15	0	0	3.1	19.03	-3.06	-18.17
3167	-101	575	-10	-7	68	-0.98	0.14	-0.05	-0.09	3.15	0	0	3.2	17.05	-3.89	-10.86
2824	-216	586	-12	-6	84	-0.99	0.13	-0.04	-0.04	3.16	0	0	3.28	15.32	-4.07	-5.65
2926	-247	1331	-20	-31	147	-0.99	0.12	-0.03	-0.03	3.17	0	0	3.28	13.8	-2.95	-3.66
-4231	-1816	-677	-44	36	61	-0.99	0.12	-0.03	-0.04	3.17	0	0	3.05	14.08	-3.14	-5.16
-544	-657	284	-14	-2	23	-0.99	0.13	-0.04	-0.06	3.17	0	0	3.05	14.93	-3.79	-7.35
4252	705	1104	-21	-69	107	-0.99	0.13	-0.03	-0.09	0	0	0.14	3.08	15.69	-2.1	-11.21
-12998	1136	-4530	149	72	-513	-0.96	0.14	-0.07	-0.22	3.17	0	0	3.08	17.21	-4.83	-26.14
3096	36	578	-4	-16	40	-0.98	0.12	-0.07	-0.15	3.15	0	0	3.11	14.7	-6.2	-17.75
2468	-36	516	-13	-3	47	-0.99	0.1	-0.07	-0.08	3.16	0	0	3.28	12.26	-6.76	-10.5
1911	97	975	-17	-5	62	-0.99	0.09	-0.06	-0.04	3.17	0	0	3.12	10.09	-6.77	-4.84
2618	414	625	-14	-6	89	-1	0.07	-0.05	-0.01	3.17	0	3.09	3.09	8.32	-6.16	-1.35
-671	-804	648	-34	1	106	-1	0.06	-0.05	-0.01	3.17	0	0	3.04	7.34	-5.28	-0.97
-3334	-1147	-622	-22	28	11	-1	0.07	-0.05	-0.01	3.17	0	0	3.13	7.6	-6.05	-2.1
-1959	26991	-19428	16339	10459	-12059	-1	0.07	-0.61	0.69	0	0	0.98	3.09	-20	nan	52.46
-1792	-28050	17006	-16265	-10468	11884	-0.92	0.11	-0.06	-0.36	3.17	0	0.28	3.1	14.88	-1.85	-42.46
1955	290	789	-3	-9	48	-0.94	0.1	-0.07	-0.33	3.17	0	0.31	3.1	13.65	-3.1	-39.39
-922	-23	-48	-8	-8	27	-0.94	0.09	-0.07	-0.31	3.17	0	0.6	3.1	12.6	-4.12	-37.42
-1256	-156	109	-8	4	-8	-0.95	0.08	-0.08	-0.3	0	0	0.85	3.11	11.93	-5.29	-35.57
-809	-138	-553	5	6	-10	-0.95	0.08	-0.08	-0.28	3.16	0	0.91	3.11	11.34	-6.52	-33.45
-564	59	-246	9	7	-15	-0.96	0.07	-0.09	-0.26	3.16	0	1.16	3.12	10.63	-8.03	-30.94
-478	176	465	2	-8	-17	-0.97	0.06	-0.1	-0.23	3.17	0	1.43	3.12	9.71	-9.6	-27.91
1059	293	304	-3	-12	-1	-0.97	0.05	-0.11	-0.2	3.17	1.51	1.51	3.16	8.43	-10.59	-24.53
-525	1089	96	-52	-8	114	-0.97	-0.03	-0.15	-0.18	3.16	0	2.1	3.12	-0.41	-17.56	-21.47
-32	-17	-176	0	-1	-1	-0.97	-0.03	-0.15	-0.19	0	0	2.4	3.12	-0.4	-17.57	-21.52
155	-16	-162	-1	0	-1	-0.97	-0.03	-0.15	-0.19	3.16	2.55	2.55	3.12	-0.4	-17.59	-21.54
44	-12	-39	1	0	0	-0.97	-0.03	-0.15	-0.19	0	0	2.66	3.1	-0.38	-17.59	-21.57
43	-19	1	0	1	0	-0.97	-0.03	-0.15	-0.19	3.15	1.32	2.73	3.08	-0.36	-17.61	-21.59
-9	26	-59	1	0	0	-0.97	-0.03	-0.15	-0.19	3.14	2.11	2.86	3.06	-0.37	-17.66	-21.6
-40	-5	-28	0	1	0	-0.97	-0.03	-0.15	-0.19	3.13	2.55	2.93	3.04	-0.37	-17.74	-21.62
52	48	1	-1	-2	0	-0.97	-0.03	-0.15	-0.19	3.11	2.71	3	3	-0.41	-17.95	-21.73
-1	2	1	0	0	0	-0.97	-0.03	-0.15	-0.19	3.09	2.79	3.01	2.99	-0.42	-17.96	-21.74
10	3	-1	0	0	0	-0.97	-0.03	-0.15	-0.19	3.08	2.81	3.02	2.99	-0.42	-17.96	-21.74
2	4	-8	0	0	0	-0.97	-0.03	-0.15	-0.19	3.07	2.82	3.02	2.99	-0.42	-17.97	-21.74
7	6	-8	0	0	0	-0.97	-0.03	-0.15	-0.19	3.07	3.02	3.02	2.99	-0.41	-17.97	-21.74
-2	-12	-2	0	0	0	-0.97	-0.03	-0.15	-0.19	3.07	2.81	3.02	2.99	-0.41	-17.98	-21.74
8	12	-3	0	1	0	-0.97	-0.03	-0.15	-0.19	3.07	2.82	3.02	2.98	-0.4	-17.99	-21.74
2	-2	6	0	0	-1	-0.97	-0.03	-0.15	-0.19	3.06	2.84	3.03	2.99	-0.28	-18.11	-21.75
-7	4	-3	-1	0	0	-0.97	-0.03	-0.15	-0.19	3.07	2.83	3.03	2.99	-0.26	-18.12	-21.75
3	6	20	0	0	0	-0.97	-0.03	-0.15	-0.19	3.07	2.82	3.03	3	-0.24	-18.14	-21.75
-3	-6	-11	0	0	0	-0.97	-0.03	-0.15	-0.19	3.08	2.8	3.04	3.02	-0.22	-18.17	-21.75
1	-3	-7	0	0	0	-0.97	-0.03	-0.15	-0.19	3.08	2.79	3.04	3.02	-0.19	-18.19	-21.75
-6	-7	-20	0	0	0	-0.97	-0.03	-0.16	-0.19	3.09	3.04	3.04	3.09	-0.16	-18.21	-21.75
2	-1	9	0	0	0	-0.97	-0.03	-0.16	-0.19	3.09	2.71	3.04	3.03	-0.14	-18.24	-21.76
-31	-12	-14	0	0	0	-0.97	-0.03	-0.16	-0.19	3.1	2.68	3.03	3.04	0.13	-18.5	-21.77
-1	-4	-8	0	0	0	-0.97	-0.03	-0.16	-0.19	3.11	2.66	3.03	3.04	0.15	-18.51	-21.77
-8	1	7	0	0	0	-0.97	-0.03	-0.16	-0.19	2.65	2.65	3.03	3.05	0.17	-18.53	-21.77
11	4	17	0	0	0	-0.97	-0.03	-0.16	-0.19	3.12	2.63	3.03	3.05	0.19	-18.54	-21.77
-1	-1	-4	0	0	0	-0.97	-0.03	-0.16	-0.19	3.12	2.59	3.03	3.05	0.2	-18.54	-21.77
-10	6	-1	0	0	0	-0.97	-0.03	-0.16	-0.19	3.12	2.63	3.03	3.06	0.22	-18.55	-21.77
4	-2	1	0	0	0	-0.97	-0.03	-0.16	-0.19	3.12	3.03	3.06	3.06	0.24	-18.57	-21.77
1	2	0	0	0	0	-0.97	-0.03	-0.16	-0.19	3.13	2.62	3.03	3.06	0.26	-18.58	-21.77
-3	-19	-6	0	0	0	-0.97	-0.03	-0.16	-0.19	2.59	2.59	3.03	3.07	0.45	-18.67	-21.77
-5	4	8	0	0	0	-0.97	-0.03	-0.16	-0.19	3.13	3.03	3.03	3.07	0.47	-18.68	-21.77
3	0	13	0	0	0	-0.97	-0.03	-0.16	-0.19	2.54	3.03	3.03	3.07	0.49	-18.69	-21.78
-4	1	-10	0	0	0	-0.97	-0.03	-0.16	-0.19	3.13	2.5	3.04	3.08	0.5	-18.7	-21.77
-2	-1	-9	1	0	0	-0.97	-0.03	-0.16	-0.19	3.14	2.5	3.04	3.08	0.51	-18.72	-21.77
6	0	10	0	0	1	-0.97	-0.03	-0.16	-0.19	3.14	2.37	3.04	3.08	0.52	-18.72	-21.78
0	-5	9	0	0	0	-0.97	-0.03	-0.16	-0.19	3.14	2.24	3.09	3.14	0.53	-18.74	-21.78
-63	-7	-41	-1	0	0	-0.97	-0.02	-0.16	-0.19	3.14	2.16	3.05	3.09	0.8	-19.1	-21.8
2	5	2	0	0	0	-0.97	-0.02	-0.16	-0.19	3.15	2.06	3.04	3.09	0.8	-19.11	-21.8
