# Supplementary material for: Image Generation for 2D-CNN Using Time-Series Signal Features from Foot Gesture Applied to Select Cobot Operating Mode
Source: Sensors (Basel). 2021 Aug 26;21(17):5743. doi: 10.3390/s21175743 (PMC8434500; doi:10.3390/s21175743)
Supplement: Supplementary file 1 [file sensors-21-05743-s001.zip › data_fadwa/Cigarette crush with the heel/cch74.xlsx]

## Sheet: cch74
-4	6	9	0	0	0	-0.95	-0.01	-0.17	-0.26	3	3	3.14	3.07	4.3	-18.89	-31.4
-13	-10	11	0	0	0	-0.95	-0.01	-0.17	-0.26	3.02	3.02	3.14	3.07	4.31	-18.88	-31.4
2	0	-6	0	0	0	-0.95	-0.01	-0.17	-0.26	3.12	3.04	3.14	3.06	4.31	-18.86	-31.39
2	6	-6	0	0	0	-0.95	-0.01	-0.17	-0.26	3.11	3.04	3.15	3.06	4.31	-18.84	-31.39
22	0	13	0	0	0	-0.95	-0.01	-0.17	-0.26	3.11	3.05	3.15	3.06	4.28	-18.69	-31.37
2	-8	11	0	1	0	-0.95	-0.01	-0.17	-0.26	3.12	3.05	3.15	3.07	4.28	-18.68	-31.37
2	-4	-17	0	0	0	-0.95	-0.01	-0.17	-0.26	3.12	3.06	3.15	3.07	4.28	-18.69	-31.36
0	-1	0	0	0	0	-0.95	-0.01	-0.17	-0.26	3.12	3.06	3.15	3.07	4.29	-18.68	-31.35
7	5	11	1	0	0	-0.95	-0.01	-0.17	-0.26	3.12	3.06	3.15	3.07	4.28	-18.68	-31.35
-6	0	1	-1	0	0	-0.95	-0.01	-0.17	-0.26	3.06	3.06	3.15	3.07	4.29	-18.69	-31.34
5	3	-12	1	0	0	-0.95	-0.01	-0.17	-0.26	3.12	3.07	3.15	3.07	4.29	-18.69	-31.33
17	-5	9	0	-1	1	-0.95	-0.01	-0.17	-0.26	3.12	3.07	3.14	3.07	4.2	-18.58	-31.3
-1	-5	-7	0	1	0	-0.95	-0.01	-0.17	-0.26	3.12	3.06	3.14	3.07	4.2	-18.58	-31.3
0	-3	2	0	0	0	-0.95	-0.01	-0.17	-0.26	3.13	3.06	3.14	3.08	4.2	-18.58	-31.3
-3	2	-3	-1	0	-1	-0.95	-0.01	-0.17	-0.26	3.13	3.06	3.14	3.08	4.2	-18.58	-31.3
-1	-2	-4	0	0	0	-0.95	-0.01	-0.17	-0.26	3.13	3.05	3.14	3.08	4.2	-18.58	-31.3
1	10	4	0	0	0	-0.95	-0.01	-0.17	-0.26	3.13	3.05	3.14	3.09	4.21	-18.59	-31.3
3	0	0	0	0	0	-0.95	-0.01	-0.17	-0.26	3.05	3.05	3.14	3.09	4.21	-18.59	-31.3
-17	-12	9	1	0	0	-0.95	-0.01	-0.17	-0.26	3.13	3.05	3.14	3.09	4.26	-18.62	-31.31
5	-6	14	0	0	0	-0.95	-0.01	-0.17	-0.26	3.13	3.04	3.14	3.09	4.26	-18.62	-31.31
2	1	-22	0	0	1	-0.95	-0.01	-0.17	-0.26	3.14	3.04	3.14	3.09	4.26	-18.62	-31.31
0	3	6	0	0	-1	-0.95	-0.01	-0.17	-0.26	3.04	3.04	3.14	3.09	4.26	-18.62	-31.31
1	5	-14	0	0	1	-0.95	-0.01	-0.17	-0.26	3.14	3.03	3.14	3.09	4.26	-18.62	-31.31
-4	-7	14	0	0	0	-0.95	-0.01	-0.17	-0.26	3.14	3.03	3.14	3.09	4.25	-18.62	-31.3
-1	2	0	0	0	-1	-0.95	-0.01	-0.17	-0.26	3.14	3.03	3.14	3.1	4.25	-18.62	-31.3
0	3	-1	0	0	0	-0.95	-0.01	-0.17	-0.26	3.02	3.14	3.14	3.1	4.25	-18.62	-31.3
-3	8	-13	0	0	0	-0.95	-0.01	-0.17	-0.26	3.14	3.02	3.14	3.1	4.26	-18.64	-31.3
1	-8	2	0	0	0	-0.95	-0.01	-0.17	-0.26	3.14	3.02	3.13	3.1	4.26	-18.64	-31.3
1	5	-6	0	0	1	-0.95	-0.01	-0.17	-0.26	3.02	3.02	3.13	3.1	4.26	-18.64	-31.3
-8	-4	2	-1	0	0	-0.95	-0.01	-0.17	-0.26	3.02	3.02	3.14	3.09	4.25	-18.63	-31.3
11	-5	11	0	0	0	-0.95	-0.01	-0.17	-0.26	3.14	3.02	3.14	3.09	4.26	-18.63	-31.31
-3	1	2	0	0	-1	-0.95	-0.01	-0.17	-0.26	3.13	3.02	3.14	3.09	4.26	-18.63	-31.31
-7	-2	12	1	0	1	-0.95	-0.01	-0.17	-0.26	3.13	3.03	3.14	3.09	4.26	-18.63	-31.31
11	5	-11	0	-1	0	-0.95	-0.01	-0.17	-0.26	3.13	3.04	3.14	3.08	4.23	-18.61	-31.3
2	1	2	0	0	0	-0.95	-0.01	-0.17	-0.26	3.13	3.05	3.14	3.08	4.23	-18.6	-31.3
-6	0	4	0	0	0	-0.95	-0.01	-0.17	-0.26	3.12	3.05	3.14	3.08	4.22	-18.6	-31.3
9	-4	-7	0	0	0	-0.95	-0.01	-0.17	-0.26	3.12	3.05	3.14	3.08	4.22	-18.59	-31.3
-3	11	-2	0	0	-1	-0.95	-0.01	-0.17	-0.26	3.06	3.06	3.14	3.07	4.22	-18.59	-31.3
2	1	14	0	0	1	-0.95	-0.01	-0.17	-0.26	3.12	3.06	3.14	3.07	4.21	-18.59	-31.3
2	1	-1	0	0	-1	-0.95	-0.01	-0.17	-0.26	3.11	3.06	3.14	3.07	4.21	-18.58	-31.3
12	-2	-6	0	0	1	-0.95	-0.01	-0.16	-0.26	3.11	3.08	3.15	3.06	4.16	-18.52	-31.29
-4	-7	-4	0	0	-1	-0.95	-0.01	-0.16	-0.26	3.1	3.08	3.15	3.06	4.15	-18.52	-31.28
5	9	-1	0	0	1	-0.95	-0.01	-0.16	-0.26	3.1	3.08	3.15	3.05	4.15	-18.51	-31.28
0	-4	-1	0	0	0	-0.95	-0.01	-0.16	-0.26	3.1	3.08	3.15	3.05	4.14	-18.51	-31.29
0	9	-10	0	0	-1	-0.95	-0.01	-0.16	-0.26	3.09	3.09	3.15	3.04	4.14	-18.5	-31.29
2	-3	5	0	0	1	-0.95	-0.01	-0.16	-0.26	3.09	3.09	3.15	3.04	4.13	-18.5	-31.29
0	0	14	0	0	0	-0.95	-0.01	-0.16	-0.26	3.09	3.09	3.15	3.04	4.12	-18.49	-31.29
10	-1	-2	0	0	-1	-0.95	-0.01	-0.16	-0.26	3.09	3.09	3.15	3.04	4.08	-18.49	-31.29
-8	7	-1	0	1	1	-0.95	-0.01	-0.16	-0.26	3.09	3.09	3.15	3.04	4.08	-18.48	-31.29
4	-2	7	0	0	-1	-0.95	-0.01	-0.16	-0.26	3.09	3.09	3.15	3.04	4.08	-18.48	-31.29
12	-8	-9	0	0	1	-0.95	-0.01	-0.16	-0.26	3.09	3.09	3.15	3.04	4.08	-18.48	-31.29
-12	4	8	0	0	0	-0.95	-0.01	-0.16	-0.26	3.09	3.09	3.15	3.04	4.07	-18.48	-31.29
-6	-1	-9	0	0	0	-0.95	-0.01	-0.16	-0.26	3.09	3.09	3.15	3.04	4.07	-18.49	-31.29
2	6	-4	0	0	0	-0.95	-0.01	-0.16	-0.26	3.09	3.15	3.15	3.04	4.07	-18.49	-31.29
7	5	16	-1	-1	0	-0.95	-0.01	-0.16	-0.26	3.09	3.09	3.15	3.04	4.07	-18.48	-31.29
0	4	-1	1	1	-1	-0.95	-0.01	-0.16	-0.26	3.09	3.09	3.04	3.04	4.07	-18.48	-31.29
-7	-9	3	0	0	1	-0.95	-0.01	-0.16	-0.26	3.09	3.09	3.16	3.04	4.07	-18.48	-31.29
0	1	-3	0	0	-1	-0.95	-0.01	-0.16	-0.26	3.09	3.09	3.16	3.04	4.07	-18.48	-31.29
1	1	-9	0	0	1	-0.95	-0.01	-0.16	-0.26	3.09	3.09	3.16	3.04	4.07	-18.48	-31.29
5	3	6	0	0	-1	-0.95	-0.01	-0.16	-0.26	3.09	3.09	3.16	3.04	4.06	-18.48	-31.3
-3	-8	-6	0	0	0	-0.95	-0.01	-0.16	-0.26	3.09	3.09	3.16	3.04	4.06	-18.48	-31.3
4	2	-7	0	0	1	-0.95	-0.01	-0.16	-0.26	3.09	3.09	3.16	3.04	4.06	-18.48	-31.3
-3	-2	1	0	-1	-1	-0.95	-0.01	-0.16	-0.26	3.09	3.09	3.16	3.03	4.06	-18.48	-31.3
-6	7	22	0	0	0	-0.95	-0.01	-0.16	-0.26	3.08	3.1	3.16	2.97	4.06	-18.48	-31.3
-5	-1	-14	0	0	1	-0.95	-0.01	-0.16	-0.26	3.04	3.13	3.17	2.57	4.05	-18.47	-31.3
7	-8	-6	0	0	0	-0.95	-0.01	-0.16	-0.26	3.16	3.16	3.18	0.43	4.05	-18.48	-31.29
4	-3	2	0	0	0	-0.95	-0.01	-0.16	-0.26	2.24	3.17	3.18	0	4.04	-18.47	-31.29
-2	0	-16	0	0	0	-0.95	-0.01	-0.16	-0.26	0.76	3.17	3.18	0	4.02	-18.46	-31.29
5	133	-43	-5	0	-1	-0.95	-0.02	-0.17	-0.26	0.59	3.16	3.18	2.32	3.4	-18.83	-31.2
1	-13	37	0	0	0	-0.95	-0.01	-0.16	-0.26	2.81	3.12	3.16	2.98	3.52	-18.75	-31.22
-1	-12	15	-1	0	0	-0.95	-0.01	-0.16	-0.26	2.84	2.84	3.12	3.11	3.64	-18.67	-31.24
9	-4	44	0	1	0	-0.95	-0.01	-0.16	-0.26	3.16	0	2.85	3.15	3.77	-18.59	-31.25
-4	-17	45	1	2	-1	-0.95	-0.01	-0.16	-0.26	3.18	0	2.64	3.15	3.91	-18.56	-31.28
-8	-14	33	2	3	0	-0.95	-0.01	-0.17	-0.26	0	0	2.56	3.15	4.05	-18.62	-31.28
-48	50	121	0	4	-1	-0.95	-0.01	-0.17	-0.26	3.19	0	0	3.14	4.21	-18.78	-31.29
												0
406	-2091	-722	-37	-12	-8	-0.96	0.12	-0.12	-0.24	3.19	0	0	3.13	16.5	-10.48	-29.58
												0
97	-249	-416	8	3	4	-0.96	0.12	-0.12	-0.24	3.19	0	0	3.13	17.39	-9.95	-29.5
												0
137	-205	-108	10	2	3	-0.96	0.13	-0.12	-0.24	3.19	0	0	3.14	18.08	-9.62	-29.46
												0
-99	-123	-160	9	-2	4	-0.95	0.13	-0.12	-0.24	3.19	0	0	3.14	18.5	-9.39	-29.49
												0
-197	-42	249	5	3	1	-0.95	0.14	-0.12	-0.24	3.19	0	0	3.14	18.8	-9.33	-29.57
												0
-60	29	256	-9	-2	0	-0.95	0.14	-0.12	-0.24	3.19	0	0	3.14	19.13	-9.19	-29.66
												0
-169	-20	338	3	-3	-1	-0.95	0.14	-0.12	-0.24	3.19	2.08	0	3.19	19.52	-8.98	-29.74
												0
3142	768	1838	-15	14	79	-0.94	0.13	-0.13	-0.28	3.19	0	0	3.15	18.44	-9.72	-34.11
												0
2109	495	613	-12	-29	69	-0.94	0.13	-0.12	-0.3	3.19	0	0	3.14	18.53	-8.47	-37.39
												0
-503	844	-250	-17	-13	64	-0.92	0.13	-0.11	-0.35	0	0	0	3.12	18.53	-6.66	-42.73
												0
-1786	544	-551	-7	-1	24	-0.9	0.13	-0.11	-0.4	0	0	0	3.13	18.76	-4.83	-49.23
												0
-2055	76	-666	0	3	2	-0.87	0.13	-0.1	-0.46	3.19	0	0	3.14	19.09	-3.1	-56.04
												0
-3093	-148	-1018	9	4	-29	-0.84	0.14	-0.1	-0.51	3.19	0	0	3.12	19.61	-1.69	-62.43
												0
-3252	-556	-1197	21	9	-66	-0.82	0.14	-0.1	-0.54	3.18	0	0	3.1	20.45	-0.81	-67.37
												0
-9031	-12356	-11951	-8	-27236	-5843	0	0	0	0	0	0.83	0	3.13	180	0	180
												0
20989	13419	15682	-1	27316	5766	-0.99	0.08	-0.12	-0.06	3.17	0	0	3.14	10.28	-12.79	-8.39
												0
4261	121	1699	-23	-29	84	-0.98	0.09	-0.12	-0.09	3.18	0	0	3.14	11.71	-12.91	-11.58
1204	1824	719	-53	-85	171	-0.98	0.1	-0.1	-0.15	3.18	0	1.9	3.11	13.09	-9.9	-19.03
-5091	1707	-1628	-19	-10	61	-0.96	0.11	-0.09	-0.25	0	2.02	0	3.11	14.94	-6.82	-29.74
												0
-2429	517	-763	5	1	9	-0.93	0.12	-0.08	-0.34	3.19	0	0	3.13	16.4	-3.76	-40.89
												0
-2659	549	-895	3	-3	12	-0.89	0.13	-0.07	-0.44	3.19	0	0	3.13	17.03	-0.45	-52.37
												0
-5308	-451	-1989	22	16	-52	-0.84	0.14	-0.07	-0.52	3.19	0	0	3.12	17.87	2.12	-63.18
												0
-5224	-1504	-2427	37	23	-109	-0.8	0.15	-0.07	-0.58	3.18	0	0	3.18	19.3	3.73	-71.54
												0
18066	-594	6921	44	34	-194	-0.99	0.07	-0.1	-0.02	3.18	0	0	3.15	8.82	-11.58	-3.55
												0
-3041	-2019	-1106	-19	51	7	-0.99	0.08	-0.11	-0.04	3.19	0	0	3.14	9.96	-12.66	-5.26
												0
3728	-547	1075	-30	-24	75	-0.99	0.09	-0.12	-0.06	3.19	0	0	3.12	11.71	-12.95	-8.15
												0
1579	1609	892	-37	-92	159	-0.98	0.1	-0.1	-0.12	3.19	1.34	0	3.11	13.36	-10.13	-14.76
												0
-4540	1698	-1644	-18	-17	68	-0.97	0.12	-0.09	-0.2	3.19	0	0	3.12	15.2	-6.93	-24.66
												0
-3146	379	-1440	6	13	2	-0.94	0.13	-0.08	-0.29	3.2	0	0	3.12	16.86	-4.04	-35.03
												0
-1782	306	-423	2	6	10	-0.91	0.14	-0.07	-0.38	3.19	0	0.93	3.09	17.94	-1.07	-45.47
-56	-274	-812	201	103	-708	-0.97	0.14	-0.12	-0.14	0	0.46	0.46	3.12	18.14	-11.35	-18.32
4453	-277	805	-9	-17	90	-0.98	0.12	-0.12	-0.07	3.17	0	0.01	3.14	15.53	-12.14	-9.76
4898	-11	1731	-22	-22	129	-0.99	0.11	-0.1	-0.03	3.18	0	0.42	3.14	13.1	-11.53	-4.26
-462	-1529	752	-51	-17	153	-0.99	0.1	-0.09	-0.02	3.18	0	0.48	3.13	11.87	-9.93	-3.28
-4626	-2068	-1756	-22	54	19	-0.99	0.11	-0.1	-0.03	3.19	0.68	3.11	3.11	12.61	-10.67	-4.81
788	-743	506	-19	1	28	-0.99	0.11	-0.11	-0.05	3.18	0	0.66	3.11	13.62	-11.64	-6.75
2368	519	772	-17	-76	111	-0.98	0.12	-0.1	-0.08	3.19	0	0.39	3.19	14.68	-10.29	-10.83
-16994	-2173	-4900	95	45	-378	-0.88	0.16	-0.09	-0.45	3.19	0	3.11	3.11	20.6	-0.96	-54.01
-1172	1164	-159	23	26	-106	-0.9	0.16	-0.1	-0.39	0	0.37	0.37	3.1	21.45	-3.48	-47.22
2605	1693	754	15	6	-51	-0.93	0.16	-0.11	-0.31	3.17	0	0.4	3.12	21.15	-6.47	-38.22
3705	1190	585	4	-2	5	-0.96	0.15	-0.12	-0.23	3.17	0	3.14	3.14	19.72	-9.09	-28.6
3562	474	555	0	0	36	-0.97	0.13	-0.12	-0.15	3.18	0	0.53	3.14	17.69	-11.07	-19.41
3880	168	1063	-9	-12	67	-0.98	0.12	-0.12	-0.09	3.18	0	3.14	3.18	15.35	-12.15	-11.55
4190	-270	1073	-18	-23	110	-0.99	0.11	-0.11	-0.04	3.18	0	1.05	3.15	13.16	-11.87	-6.15
-8839	-3410	-2158	-20	-14	160	-0.98	0.05	-0.15	-0.13	3.18	0	1.48	3.15	8.4	-16.37	-16.25
-136	220	186	-5	-1	10	-0.98	0.04	-0.15	-0.14	3.18	0	1.7	3.15	7.66	-16.49	-17.21
-453	203	209	0	4	-2	-0.98	0.04	-0.15	-0.15	3.18	1.8	3.14	3.14	7.02	-16.8	-18.25
-251	125	96	-13	1	-7	-0.97	0.03	-0.16	-0.16	3.17	0	2.04	3.13	6.7	-17.1	-19.22
-130	3	-269	-1	2	-5	-0.97	0.03	-0.16	-0.16	3.17	0	2.55	3.13	6.53	-17.41	-20.07
-171	-21	-251	3	1	-7	-0.97	0.03	-0.16	-0.17	3.17	0	2.73	3.13	6.36	-17.8	-20.74
231	83	-126	10	-2	-6	-0.97	0.02	-0.16	-0.17	3.17	0	3.13	3.16	6.01	-18.23	-21.18
68	-15	-571	12	-1	1	-0.97	0.01	-0.17	-0.18	3.16	0.21	2.93	3.12	5.34	-18.7	-21.47
208	787	738	-32	-9	-18	-0.97	-0.02	-0.17	-0.18	3.16	2.15	3	3.11	1.55	-19.19	-21.37
26	8	-9	0	1	0	-0.97	-0.02	-0.17	-0.18	3.15	2.53	3.03	3.1	1.46	-19.12	-21.37
12	-12	7	0	0	0	-0.97	-0.02	-0.16	-0.18	3.15	3.06	3.09	3.09	1.39	-19.06	-21.37
17	19	21	0	0	0	-0.97	-0.02	-0.16	-0.18	3.15	2.79	3.08	3.14	1.34	-19	-21.37
8	8	18	-1	0	0	-0.97	-0.02	-0.16	-0.18	3.14	2.89	3.09	3.09	1.28	-18.95	-21.36
13	1	-6	0	1	0	-0.97	-0.02	-0.16	-0.18	3.14	3.1	3.1	3.08	1.25	-18.91	-21.37
19	4	-16	0	-1	0	-0.97	-0.02	-0.16	-0.18	3.14	2.96	3.1	3.14	1.21	-18.86	-21.36
88	7	19	0	3	0	-0.97	-0.02	-0.16	-0.18	3.14	2.96	3.1	3.07	0.98	-18.39	-21.34
-3	-8	3	0	0	0	-0.97	-0.02	-0.16	-0.18	3.13	2.95	3.07	3.07	0.98	-18.4	-21.34
-5	10	-7	0	0	0	-0.97	-0.02	-0.16	-0.18	3.13	2.95	3.09	3.07	0.97	-18.41	-21.34
-4	-4	-2	0	0	0	-0.97	-0.02	-0.16	-0.18	3.13	2.93	3.07	3.07	0.96	-18.42	-21.34
-6	1	19	0	0	0	-0.97	-0.02	-0.16	-0.18	3.13	2.92	3.09	3.07	0.96	-18.43	-21.34
1	1	4	0	0	-1	-0.97	-0.02	-0.16	-0.18	3.13	2.9	3.09	3.13	0.95	-18.45	-21.34
1	-3	-2	0	0	1	-0.97	-0.02	-0.16	-0.18	3.13	2.89	3.09	3.07	0.95	-18.47	-21.34
-15	13	-32	0	0	-1	-0.97	-0.02	-0.16	-0.18	3.13	3.1	3.1	3.06	0.95	-18.7	-21.32
-10	-3	8	0	0	0	-0.97	-0.02	-0.16	-0.18	3.13	2.9	3.1	3.06	0.95	-18.7	-21.32
-10	-1	-10	0	0	1	-0.97	-0.02	-0.16	-0.18	3.13	2.9	3.1	3.05	0.95	-18.71	-21.32
14	10	-3	0	0	0	-0.97	-0.02	-0.16	-0.18	3.13	2.91	3.1	3.05	0.95	-18.72	-21.32
-1	2	10	0	0	0	-0.97	-0.02	-0.16	-0.18	3.13	2.91	3.05	3.05	0.94	-18.72	-21.32
-6	-10	-5	-1	0	-1	-0.97	-0.02	-0.16	-0.18	3.13	2.92	3.1	3.05	0.95	-18.73	-21.32
2	-3	3	1	0	1	-0.97	-0.02	-0.16	-0.18	3.13	2.92	3.1	3.05	0.95	-18.73	-21.32
-6888	14777	-1029	-24	14827	-23043	0	0	0	0	3.13	2.94	3.11	3.05	180	0	180
6873	-14766	1022	23	-14828	23043	-0.97	-0.02	-0.16	-0.18	3.13	3.11	3.04	3.04	0.96	-18.74	-21.32
-2	-7	5	1	0	0	-0.97	-0.02	-0.16	-0.18	3.12	2.96	3.12	3.04	0.96	-18.73	-21.32
6	2	-6	0	0	-1	-0.97	-0.02	-0.16	-0.18	3.12	2.97	3.12	3.04	0.96	-18.73	-21.32
-5	-4	17	0	0	1	-0.97	-0.02	-0.16	-0.18	3.12	2.98	3.12	3.04	0.96	-18.73	-21.32
-2	4	0	0	0	0	-0.97	-0.02	-0.16	-0.18	3.11	2.98	3.12	3.11	0.96	-18.72	-21.32
4	-3	-10	-1	0	0	-0.97	-0.02	-0.16	-0.18	3.11	2.99	3.12	3.04	0.96	-18.72	-21.32
3	-2	-1	0	0	-1	-0.97	-0.02	-0.16	-0.18	3.11	3	3.12	3.04	0.96	-18.72	-21.32
17	8	-13	1	1	0	-0.97	-0.02	-0.16	-0.18	3.11	3	3.12	3.04	0.94	-18.71	-21.32
2	2	11	0	0	1	-0.97	-0.02	-0.16	-0.18	3.11	3	3.04	3.11	0.94	-18.7	-21.32
-6	-1	-16	0	0	0	-0.97	-0.02	-0.16	-0.18	3.11	3	3.12	3.04	0.93	-18.71	-21.32
7	2	8	0	-1	-1	-0.97	-0.02	-0.16	-0.18	3.11	3.01	3.12	3.04	0.93	-18.71	-21.32
2	-6	-2	0	0	1	-0.97	-0.02	-0.16	-0.18	3.11	3.01	3.12	3.04	0.93	-18.7	-21.31
-14	-2	-1	-1	0	0	-0.97	-0.02	-0.16	-0.18	3.11	3.01	3.12	3.11	0.93	-18.7	-21.33
9	2	1	0	0	-1	-0.97	-0.02	-0.16	-0.18	3.11	3	3.12	3.05	0.93	-18.69	-21.32
-3	-2	17	0	1	0	-0.97	-0.02	-0.16	-0.18	3.11	3	3.12	3.05	0.94	-18.7	-21.33
-4	2	3	0	0	0	-0.97	-0.02	-0.16	-0.18	3.11	3	3.12	3.05	0.94	-18.7	-21.33
8	-1	0	0	0	0	-0.97	-0.02	-0.16	-0.18	3.12	3	3.05	3.12	0.94	-18.7	-21.33
-2	0	-4	0	0	0	-0.97	-0.02	-0.16	-0.18	3.12	3	3.12	3.05	0.95	-18.7	-21.32
4	-10	-1	0	0	1	-0.97	-0.02	-0.16	-0.18	3.12	3	3.12	3.06	0.95	-18.7	-21.32
-4	6	6	0	0	-1	-0.97	-0.02	-0.16	-0.18	3.12	3	3.12	3.06	0.95	-18.7	-21.32
-1	9	-3	0	0	0	-0.97	-0.02	-0.16	-0.18	3	3	3.13	3.06	0.95	-18.7	-21.32
-1	-11	-18	0	0	0	-0.97	-0.02	-0.16	-0.18	3.12	3	3.13	3.06	0.98	-18.72	-21.32
0	-5	10	0	0	0	-0.97	-0.02	-0.16	-0.18	3.12	3	3.13	3.06	0.98	-18.72	-21.32
-4	12	4	0	0	0	-0.97	-0.02	-0.16	-0.18	3.12	3	3.13	3.06	0.98	-18.72	-21.32
0	1	4	0	0	0	-0.97	-0.02	-0.16	-0.18	3.12	3	3.13	3.12	0.98	-18.72	-21.32
1	0	-4	1	0	1	-0.97	-0.02	-0.16	-0.18	3.12	3	3.13	3.06	0.98	-18.72	-21.32
0	4	3	-1	0	-1	-0.97	-0.02	-0.16	-0.18	3.12	3	3.13	3.06	0.99	-18.73	-21.32
-2	-11	-1	0	0	0	-0.97	-0.02	-0.16	-0.18	3.12	3	3.13	3.06	0.99	-18.73	-21.32
2	6	-9	0	0	0	-0.97	-0.02	-0.16	-0.18	3.12	3	3.13	3.06	0.99	-18.73	-21.32
-8	-3	-2	0	0	1	-0.97	-0.02	-0.16	-0.18	3.13	3	3.13	3.07	1	-18.74	-21.31
-2	-3	9	0	0	0	-0.97	-0.02	-0.16	-0.18	3.13	2.99	3.13	3.07	1	-18.74	-21.32
10	7	-1	0	0	-1	-0.97	-0.02	-0.16	-0.18	3.13	2.99	3.13	3.07	1	-18.74	-21.32
0	-4	-5	0	0	0	-0.97	-0.02	-0.16	-0.18	3.13	2.98	3.13	3.14	1	-18.74	-21.32
-4	-10	9	0	0	0	-0.97	-0.02	-0.16	-0.18	3.14	3.12	3.12	3.09	1.01	-18.74	-21.32
-5	2	3	0	0	0	-0.97	-0.02	-0.16	-0.18	3.14	2.88	3.12	3.1	1.02	-18.74	-21.32
4	-5	-12	0	0	0	-0.97	-0.02	-0.16	-0.18	3.15	2.8	3.11	3.11	1.03	-18.75	-21.31
-28	1	5	0	0	0	-0.97	-0.02	-0.16	-0.18	3.16	2.71	3.12	3.16	1.17	-19	-21.31
-8	-2	2	0	0	0	-0.97	-0.02	-0.16	-0.18	3.16	2.62	3.1	3.12	1.18	-19.01	-21.31
5	2	-12	0	1	0	-0.97	-0.02	-0.16	-0.18	3.16	2.55	3.09	3.13	1.2	-19.03	-21.31
-8	0	9	0	0	0	-0.97	-0.02	-0.16	-0.18	3.17	2.55	3.09	3.13	1.22	-19.06	-21.31
-14	-4	-10	0	0	0	-0.97	-0.02	-0.16	-0.18	3.17	2.5	3.08	3.13	1.23	-19.08	-21.31
3	-2	8	0	0	0	-0.97	-0.02	-0.17	-0.18	3.17	2.52	3.08	3.14	1.25	-19.1	-21.3
2	1	-2	0	0	0	-0.97	-0.02	-0.17	-0.18	3.17	2.49	3.07	3.14	1.26	-19.12	-21.31
-15	-22	-20	0	-1	1	-0.97	-0.02	-0.17	-0.18	3.17	2.38	3.06	3.14	1.37	-19.16	-21.34
-1	3	2	0	0	-1	-0.97	-0.02	-0.17	-0.18	3.17	2.38	3.06	3.17	1.38	-19.17	-21.34
-7	3	-5	0	0	0	-0.97	-0.02	-0.17	-0.18	3.17	2.29	3.06	3.14	1.39	-19.19	-21.34
0	-7	-9	0	0	0	-0.97	-0.02	-0.17	-0.18	3.17	2.06	3.06	3.14	1.4	-19.2	-21.34
-4	4	23	0	0	0	-0.97	-0.02	-0.17	-0.18	3.17	2.09	3.06	3.14	1.42	-19.21	-21.34
-5	15	5	0	1	0	-0.97	-0.02	-0.17	-0.18	2.2	2.2	3.07	3.14	1.43	-19.24	-21.34
-6	-7	0	0	1	0	-0.97	-0.02	-0.17	-0.18	3.17	2.29	3.07	3.14	1.46	-19.28	-21.35
-1	-18	-1	1	-3	1	-0.97	-0.02	-0.17	-0.18	3.17	2.41	3.07	3.14	1.49	-19.28	-21.38
-4	5	12	0	0	0	-0.97	-0.02	-0.17	-0.18	3.17	2.41	3.07	3.14	1.48	-19.26	-21.38
