# Supplementary material for: Image Generation for 2D-CNN Using Time-Series Signal Features from Foot Gesture Applied to Select Cobot Operating Mode
Source: Sensors (Basel). 2021 Aug 26;21(17):5743. doi: 10.3390/s21175743 (PMC8434500; doi:10.3390/s21175743)
Supplement: Supplementary file 1 [file sensors-21-05743-s001.zip › data_fadwa/Cigarette crush with the heel/cch75.xlsx]

## Sheet: cch75
3	-2	8	0	0	0	-0.97	-0.02	-0.16	-0.18	3.17	2.83	3.12	3.14	1.38	-18.8	-21.74
7	1	1	0	0	0	-0.97	-0.02	-0.16	-0.18	3.17	2.77	3.12	3.14	1.36	-18.76	-21.74
-8669	20642	8391	-22	736	-6280	0	0	0	0	3.17	2.81	3.12	3.14	-180	0	180
8688	-20653	-8398	22	-735	6279	-0.97	-0.02	-0.16	-0.18	3.17	2.87	3.14	3.14	1.34	-18.62	-21.76
3	6	1	1	0	1	-0.97	-0.02	-0.16	-0.18	3.17	2.89	3.13	3.13	1.34	-18.62	-21.76
0	-2	12	0	0	0	-0.97	-0.02	-0.16	-0.18	3.16	2.92	3.13	3.12	1.33	-18.61	-21.75
3	2	-2	0	0	0	-0.97	-0.02	-0.16	-0.18	3.16	2.93	3.13	3.11	1.32	-18.6	-21.75
0	-1	3	0	0	0	-0.97	-0.02	-0.16	-0.18	3.15	2.94	3.13	3.15	1.31	-18.6	-21.75
7	2	-11	0	0	0	-0.97	-0.02	-0.16	-0.18	3.15	2.95	3.13	3.1	1.3	-18.6	-21.75
-1	5	8	0	0	0	-0.97	-0.02	-0.16	-0.18	3.15	2.94	3.13	3.09	1.29	-18.6	-21.75
-1	13	-1	0	1	0	-0.97	-0.02	-0.16	-0.18	3.15	2.94	3.13	3.09	1.19	-18.69	-21.76
-8	6	-4	0	0	0	-0.97	-0.02	-0.16	-0.18	3.15	2.93	3.09	3.09	1.19	-18.7	-21.76
-3	-3	12	0	0	0	-0.97	-0.02	-0.16	-0.18	3.15	3.12	3.12	3.09	1.19	-18.7	-21.76
4	-5	-3	0	0	0	-0.97	-0.02	-0.16	-0.18	3.15	2.93	3.12	3.09	1.2	-18.7	-21.76
7	2	1	0	-1	0	-0.97	-0.02	-0.16	-0.18	3.15	2.93	3.12	3.09	1.2	-18.7	-21.76
-11	-2	4	0	0	0	-0.97	-0.02	-0.16	-0.18	3.14	2.94	3.12	3.09	1.19	-18.7	-21.77
0	5	-5	0	0	0	-0.97	-0.02	-0.16	-0.18	3.14	2.95	3.12	3.09	1.19	-18.7	-21.77
10	14	-2	0	0	0	-0.97	-0.02	-0.16	-0.18	3.14	2.96	3.12	3.08	1.14	-18.63	-21.79
3	-4	9	0	0	0	-0.97	-0.02	-0.16	-0.18	2.98	2.98	3.13	3.08	1.14	-18.63	-21.8
5	-7	-9	-1	0	0	-0.97	-0.02	-0.16	-0.18	3.14	2.99	3.13	3.13	1.13	-18.62	-21.8
-1	0	-12	1	0	0	-0.97	-0.02	-0.16	-0.19	3.13	2.99	3.13	3.07	1.13	-18.62	-21.8
2	10	9	-1	0	0	-0.97	-0.02	-0.16	-0.19	3.13	2.99	3.13	3.08	1.12	-18.61	-21.8
5	-4	12	1	0	0	-0.97	-0.02	-0.16	-0.19	3.13	2.99	3.13	3.08	1.12	-18.6	-21.8
-1	6	3	-1	0	0	-0.97	-0.02	-0.16	-0.19	3.13	2.99	3.13	3.08	1.12	-18.6	-21.8
-3	-2	-15	0	1	0	-0.97	-0.02	-0.16	-0.19	3.13	2.99	3.13	3.08	1.14	-18.61	-21.82
3	2	-5	0	0	-1	-0.97	-0.02	-0.16	-0.19	3.13	2.99	3.13	3.14	1.14	-18.61	-21.82
-6	-5	-14	0	0	0	-0.97	-0.02	-0.16	-0.19	3.14	2.98	3.13	3.08	1.14	-18.61	-21.82
1	-7	21	0	0	1	-0.97	-0.02	-0.16	-0.19	3.14	2.98	3.13	3.14	1.14	-18.61	-21.82
-2	4	-19	0	0	0	-0.97	-0.02	-0.16	-0.19	3.14	2.98	3.13	3.08	1.15	-18.62	-21.82
0	1	5	1	0	0	-0.97	-0.02	-0.16	-0.19	2.97	2.97	3.12	3.08	1.15	-18.62	-21.82
1	1	19	-1	0	0	-0.97	-0.02	-0.16	-0.19	3.14	2.98	3.12	3.08	1.15	-18.63	-21.83
-4	0	1	0	0	0	-0.97	-0.02	-0.16	-0.19	3.14	2.98	3.12	3.08	1.14	-18.63	-21.83
14	-4	-10	0	-1	0	-0.97	-0.02	-0.16	-0.19	3.14	2.98	3.12	3.08	1.16	-18.59	-21.86
1	9	0	0	0	0	-0.97	-0.02	-0.16	-0.19	3.14	2.98	3.13	3.08	1.15	-18.58	-21.86
-5	-10	14	0	1	0	-0.97	-0.02	-0.16	-0.19	3.14	2.98	3.13	3.09	1.15	-18.58	-21.86
-11	5	-12	0	0	-1	-0.97	-0.02	-0.16	-0.19	3.14	2.97	3.13	3.09	1.16	-18.59	-21.86
2	3	-6	0	0	1	-0.97	-0.02	-0.16	-0.19	3.14	2.97	3.13	3.09	1.16	-18.6	-21.86
5	4	22	0	0	-1	-0.97	-0.02	-0.16	-0.19	3.14	2.97	3.13	3.09	1.16	-18.6	-21.86
2	-10	-9	1	0	1	-0.97	-0.02	-0.16	-0.19	3.14	2.98	3.13	3.08	1.17	-18.6	-21.86
-2	6	-3	0	-1	0	-0.97	-0.02	-0.16	-0.19	3.14	2.99	3.13	3.14	1.17	-18.65	-21.88
-5	0	-12	-1	0	0	-0.97	-0.02	-0.16	-0.19	3.14	3	3.13	3.08	1.17	-18.64	-21.88
3	-5	-8	1	0	0	-0.97	-0.02	-0.16	-0.19	3.13	3	3.13	3.07	1.17	-18.63	-21.89
1	2	3	0	0	0	-0.97	-0.02	-0.16	-0.19	3.13	3.01	3.13	3.07	1.17	-18.63	-21.89
3	-1	12	-1	0	0	-0.97	-0.02	-0.16	-0.19	3.13	3.01	3.13	3.06	1.16	-18.63	-21.88
-11	0	5	1	0	0	-0.97	-0.02	-0.16	-0.19	3.13	3.01	3.13	3.05	1.16	-18.62	-21.89
-3	-7	3	0	0	0	-0.97	-0.02	-0.16	-0.19	3.13	3.01	3.13	3.05	1.16	-18.62	-21.89
13	18	-15	-1	0	0	-0.97	-0.02	-0.16	-0.19	3.13	3.01	3.13	3.05	1.13	-18.62	-21.9
0	-2	2	0	1	0	-0.97	-0.02	-0.16	-0.19	3.12	3.01	3.13	3.12	1.12	-18.62	-21.91
-5	-4	1	0	-1	0	-0.97	-0.02	-0.16	-0.19	3.12	3.01	3.13	3.06	1.12	-18.63	-21.91
0	0	0	0	0	0	-0.97	-0.02	-0.16	-0.19	3.12	3.01	3.13	3.06	1.12	-18.63	-21.91
3	3	-6	0	0	0	-0.97	-0.02	-0.16	-0.19	3.12	3.02	3.13	3.06	1.13	-18.63	-21.92
3	1	-16	0	0	0	-0.97	-0.02	-0.16	-0.19	3.12	3.02	3.13	3.06	1.12	-18.62	-21.92
-2	6	25	0	0	0	-0.97	-0.02	-0.16	-0.19	3.02	3.02	3.13	3.05	1.13	-18.63	-21.92
-1	-9	-27	0	1	0	-0.97	-0.02	-0.16	-0.19	3.12	3.02	3.13	3.05	1.13	-18.62	-21.94
1	6	10	1	0	0	-0.97	-0.02	-0.16	-0.19	3.12	3.02	3.13	3.05	1.13	-18.62	-21.94
-2	10	12	0	-1	0	-0.97	-0.02	-0.16	-0.19	3.12	3.03	3.13	3.12	1.12	-18.62	-21.93
-1	-8	-3	0	0	0	-0.97	-0.02	-0.16	-0.19	3.12	3.03	3.13	3.04	1.12	-18.62	-21.95
-4	-1	-11	0	1	0	-0.97	-0.02	-0.16	-0.19	3.12	3.03	3.14	3.04	1.12	-18.62	-21.94
9	0	-6	-1	-1	0	-0.97	-0.02	-0.16	-0.19	3.12	3.04	3.14	3.02	1.12	-18.62	-21.94
0	7	10	0	0	0	-0.97	-0.02	-0.16	-0.19	3.11	3.05	3.14	3	1.12	-18.62	-21.95
8	-15	11	1	0	0	-0.97	-0.02	-0.16	-0.19	3.09	3.09	3.15	2.76	1.03	-18.55	-21.95
5	9	6	1	-1	0	-0.97	-0.02	-0.16	-0.19	2.93	3.12	3.16	2.3	0.98	-18.54	-21.94
1	17	24	1	1	0	-0.97	-0.02	-0.16	-0.19	2.72	3.14	3.17	0.87	0.91	-18.53	-21.93
-12	15	-18	1	0	0	-0.97	-0.02	-0.16	-0.19	2.33	3.15	3.17	0.23	0.83	-18.55	-21.91
1	-28	-1	0	1	0	-0.97	-0.02	-0.16	-0.19	2.09	3.15	3.17	0.86	0.74	-18.58	-21.89
17	46	-6	0	0	0	-0.97	-0.03	-0.16	-0.19	2.33	3.15	3.17	2.39	0.64	-18.63	-21.88
17	31	-6	0	0	0	-0.97	-0.03	-0.16	-0.19	2.75	3.12	3.15	2.89	0.55	-18.68	-21.87
-32	-34	137	-5	2	-1	-0.97	-0.02	-0.16	-0.19	3.02	2.72	3.12	3.12	0.98	-18.56	-21.97
-21	79	145	-1	5	-1	-0.97	-0.02	-0.16	-0.19	3.16	0	3.15	3.15	1.07	-18.67	-21.98
-121	98	295	-9	5	-2	-0.97	-0.02	-0.16	-0.19	3.18	0	2.49	3.15	1.37	-18.88	-22
-119	-27	273	-18	11	-7	-0.97	-0.01	-0.17	-0.19	3.19	0	2.24	3.14	2.17	-19.14	-22.05
-813	65	873	-34	-33	-5	-0.97	0	-0.17	-0.18	3.18	0	2.12	3.12	3.51	-18.72	-22.18
512	-422	-485	0	0	-11	-0.97	0.01	-0.16	-0.18	3.18	0	2.14	3.17	5.18	-17.86	-21.99
-17	-242	-519	-6	-6	2	-0.97	0.03	-0.15	-0.18	3.17	0	2.06	3.11	6.89	-16.77	-21.86
1014	-2842	-1591	63	14	21	-0.97	0.17	-0.11	-0.15	3.18	0	1.67	3.11	21.7	-9.17	-19.73
-11	-18	175	3	-2	1	-0.97	0.17	-0.11	-0.15	3.18	0	1.64	3.18	21.79	-9.04	-19.67
69	2	155	1	0	1	-0.97	0.17	-0.11	-0.15	3.18	0	1.37	3.12	21.85	-8.89	-19.61
69	-19	-13	3	2	2	-0.97	0.17	-0.11	-0.15	3.18	0	1.29	3.12	21.84	-8.8	-19.58
1	5	82	1	1	2	-0.97	0.17	-0.11	-0.15	3.18	0	1.52	3.14	21.79	-8.77	-19.61
-1	20	125	-1	1	2	-0.97	0.17	-0.11	-0.15	3.19	0	1.68	3.14	21.75	-8.77	-19.71
-39	-6	10	0	0	1	-0.97	0.17	-0.11	-0.15	3.19	0	1.77	3.12	21.74	-8.79	-19.85
-8263	1536	-2809	-18	-11	92	-0.83	0.21	-0.09	-0.5	3.19	0	3.12	3.12	25.95	3.32	-61.29
-402	-615	146	30	11	-83	-0.83	0.21	-0.1	-0.51	3.19	0	0.95	3.13	26.85	2.9	-62.75
3416	-332	1154	21	-17	-33	-0.83	0.21	-0.1	-0.51	3.19	0	0	3.18	26.49	2.22	-62.46
1343	-125	475	2	-5	-4	-0.83	0.2	-0.1	-0.5	3.18	0	0	3.11	25.63	1.65	-61.97
217	83	469	12	-1	-20	-0.84	0.19	-0.1	-0.5	3.17	0	0	3.13	24.73	0.76	-61.06
-1086	-178	313	3	3	-35	-0.85	0.18	-0.1	-0.48	3.17	0	0	3.15	23.85	-0.27	-59.44
-3472	189	-1589	2	13	-74	-0.86	0.17	-0.11	-0.46	3.18	0	0.03	3.16	23.62	-1.84	-56.28
-3209	794	-1830	15	41	-150	-0.89	0.18	-0.12	-0.41	0	0	0	3.14	24.33	-4.22	-49.94
9269	6094	3978	-177	-99	658	-0.88	0.16	-0.06	-0.44	3.18	0	0.06	3.11	19.14	1.65	-52.22
-5764	-1574	-2096	35	25	-94	-0.84	0.17	-0.06	-0.5	3.19	0	0.29	3.12	20.29	3.42	-61.03
-3355	-1746	-1409	39	28	-132	-0.82	0.18	-0.07	-0.54	3.19	0	0.56	3.12	21.78	4.15	-66.38
-577	-1641	-354	42	13	-127	-0.81	0.19	-0.09	-0.55	3.19	0	0	3.09	23.34	3.89	-68
4393	-965	1435	30	-38	-50	-0.81	0.18	-0.09	-0.55	3.16	0	0	3.11	22.87	3.21	-67.08
2143	-428	1034	1	-8	-16	-0.82	0.17	-0.08	-0.54	3.16	0	0	3.15	21.54	2.67	-65.64
-367	-266	320	1	10	-36	-0.84	0.16	-0.08	-0.52	3.17	0	0	3.14	20.57	2.01	-63.45
10035	6948	3378	-146	-34	477	-0.96	0.12	-0.06	-0.23	3.18	0	0	3.11	14.79	-3.15	-27.39
-1221	239	-689	3	6	2	-0.94	0.13	-0.05	-0.32	3.18	0	0	3.09	15.57	-0.46	-38.1
-3028	-173	-547	1	7	-5	-0.9	0.14	-0.04	-0.41	3.18	0	0	3.1	16.1	2.11	-48.9
-6020	-1243	-1974	19	10	-65	-0.86	0.15	-0.04	-0.49	3.19	0	0.01	3.1	17.05	4	-58.7
-4347	-1936	-1749	35	28	-127	-0.83	0.16	-0.05	-0.54	3.18	0	0	3.06	18.55	5.02	-65.53
-2194	-1789	-796	37	24	-147	-0.81	0.17	-0.06	-0.56	3.15	0	0	3.09	20.35	5.09	-68.28
3163	-1259	904	42	-31	-99	-0.81	0.17	-0.07	-0.55	3.14	0	0	3.13	20.94	4.45	-67.43
21374	2758	7300	-96	20	256	-0.99	0.1	-0.09	-0.04	3.17	0	0.06	3.17	12.35	-9.78	-6.15
-817	1682	87	-41	-62	150	-0.98	0.11	-0.07	-0.12	3.17	0	0.53	3.1	13.71	-6.66	-14.39
-5137	1194	-1681	-10	-6	38	-0.97	0.12	-0.06	-0.21	3.17	0	0.45	3.08	15.18	-3.68	-25.1
-2310	506	-851	1	2	4	-0.94	0.13	-0.05	-0.3	3.18	0	0.46	3.09	16.26	-0.71	-35.98
-2371	210	-655	5	-1	5	-0.91	0.14	-0.04	-0.4	3.19	0	0.66	3.1	16.66	2.37	-47.06
-5339	-482	-1707	17	13	-48	-0.86	0.15	-0.04	-0.48	3.18	0	0	3.09	17.17	4.72	-57.58
-5244	-2182	-2676	36	25	-110	-0.82	0.16	-0.04	-0.54	3.16	0	0	3.12	18.29	6.15	-65.69
15393	-2082	4012	76	60	-188	-0.99	0.09	-0.08	-0.11	3.17	0	0	3.27	11.21	-7.39	-13.95
-2084	-1017	-351	-10	17	-1	-0.98	0.09	-0.09	-0.12	3.17	0	0	3.17	11.11	-8.5	-15.06
-2131	-467	-623	0	-7	14	-0.98	0.08	-0.1	-0.14	3.17	0	0	3.15	11.22	-9.52	-16.65
-1667	-336	-840	17	-12	-9	-0.98	0.08	-0.11	-0.15	3.18	0	0	3.15	11.11	-10.65	-18.12
-1158	-125	-147	21	-14	-11	-0.98	0.07	-0.11	-0.16	0	0	0	3.14	10.36	-11.58	-19.15
-461	475	1588	-22	-4	-23	-0.98	0.06	-0.12	-0.16	3.17	0	0	3.14	9.51	-12.39	-19.64
1322	100	92	-11	-3	3	-0.98	0.06	-0.12	-0.16	3.17	0	0	3.14	9.03	-12.56	-19.95
-627	1120	-767	4	-3	-19	-0.97	-0.01	-0.15	-0.21	3.17	0	0.02	3.13	2.66	-17.34	-25.34
157	30	-189	2	1	1	-0.97	-0.01	-0.15	-0.21	3.16	0	1.34	3.11	2.22	-17.58	-25.17
120	-26	-522	5	5	3	-0.96	-0.02	-0.16	-0.21	3.15	0	2.38	3.11	1.72	-17.93	-25.05
30	227	1315	-12	-6	1	-0.96	-0.02	-0.16	-0.21	3.15	0.64	2.6	3.1	1.17	-18.23	-25.01
-181	163	-188	-12	0	-3	-0.96	-0.03	-0.16	-0.21	3.14	2.02	2.75	3.08	1.09	-18.27	-25.04
17	-30	-203	0	2	0	-0.96	-0.02	-0.16	-0.21	3.13	2.65	2.92	3.05	1.16	-18.29	-25.07
-77	-17	-183	0	1	0	-0.96	-0.02	-0.16	-0.21	3.11	2.81	2.99	3.03	1.24	-18.39	-25.09
5	-33	-189	1	-3	0	-0.96	-0.02	-0.16	-0.21	3.09	2.92	3.04	3.01	1.25	-18.42	-25.21
-10	4	-26	0	0	0	-0.96	-0.02	-0.16	-0.21	3.08	2.92	3.05	3.01	1.25	-18.44	-25.2
4	0	-10	0	0	0	-0.96	-0.02	-0.16	-0.21	3.08	2.92	3.06	3.02	1.26	-18.47	-25.2
5	0	-9	0	0	0	-0.96	-0.02	-0.16	-0.21	3.08	2.92	3.06	3.03	1.26	-18.48	-25.2
-8	-7	5	0	0	-1	-0.96	-0.02	-0.16	-0.21	3.09	2.88	3.06	3.03	1.28	-18.5	-25.21
-2	9	-1	0	0	0	-0.96	-0.02	-0.16	-0.21	3.1	2.87	3.07	3.03	1.29	-18.52	-25.2
-2	0	6	-1	0	0	-0.96	-0.02	-0.16	-0.21	3.1	2.85	3.07	3.03	1.31	-18.53	-25.2
-29	0	-20	1	0	0	-0.96	-0.02	-0.16	-0.21	3.1	2.86	3.07	3.1	1.5	-18.76	-25.22
0	-2	-8	-1	0	1	-0.96	-0.02	-0.16	-0.21	3.1	2.87	3.08	3.03	1.51	-18.78	-25.22
-1	-7	1	0	0	-1	-0.96	-0.02	-0.16	-0.21	3.1	2.88	3.08	3.03	1.52	-18.79	-25.22
-6	10	1	1	-1	1	-0.96	-0.02	-0.16	-0.21	3.1	2.95	3.08	3.03	1.53	-18.79	-25.22
3	-5	-10	-1	0	0	-0.96	-0.02	-0.16	-0.21	3.1	2.98	3.08	3.03	1.54	-18.79	-25.22
-4	-4	13	1	0	0	-0.96	-0.02	-0.16	-0.21	3.02	3.02	3.08	3.09	1.54	-18.78	-25.22
-8	2	-17	0	0	0	-0.96	-0.02	-0.16	-0.21	3.09	3.05	3.07	3.01	1.54	-18.78	-25.22
3	0	14	0	0	0	-0.96	-0.02	-0.16	-0.21	3.05	3.05	3.05	3.01	1.53	-18.77	-25.22
-1	43	8	0	1	-1	-0.96	-0.02	-0.16	-0.21	3.08	3.05	3.01	3.08	1.39	-19.03	-25.18
-7	4	-4	0	0	0	-0.96	-0.02	-0.16	-0.21	3.08	3.05	3.04	3.02	1.39	-19.05	-25.18
-1	3	0	0	0	0	-0.96	-0.02	-0.16	-0.21	3.09	3.04	3.03	3.03	1.4	-19.07	-25.18
6	1	-9	-1	0	0	-0.96	-0.02	-0.16	-0.21	3.09	3.02	3.04	3.04	1.42	-19.09	-25.17
-15	-8	-10	0	0	0	-0.96	-0.02	-0.16	-0.21	3.1	3.02	3.04	3.04	1.45	-19.11	-25.18
-8	4	-8	0	0	0	-0.96	-0.02	-0.16	-0.21	3	3	3.04	3.04	1.46	-19.14	-25.17
-2	-8	26	0	0	0	-0.96	-0.02	-0.17	-0.21	3.1	2.99	3.04	3.04	1.48	-19.15	-25.18
-7	-12	-20	0	0	0	-0.96	-0.02	-0.17	-0.21	3.1	2.98	3.04	3.04	1.66	-19.23	-25.16
2	-3	14	0	0	0	-0.96	-0.02	-0.17	-0.21	3.1	2.98	3.05	3.05	1.67	-19.23	-25.16
-1	7	-7	0	0	0	-0.96	-0.02	-0.17	-0.21	3.11	2.98	3.05	3.05	1.68	-19.24	-25.16
-5	7	-7	1	0	0	-0.96	-0.02	-0.17	-0.21	3.11	2.97	3.05	3.05	1.69	-19.24	-25.15
-1	0	-2	0	0	0	-0.96	-0.02	-0.17	-0.21	3.11	2.97	3.05	3.05	1.69	-19.24	-25.15
0	-2	8	-1	0	0	-0.96	-0.02	-0.17	-0.21	3.11	2.96	3.05	3.05	1.69	-19.24	-25.15
-6	-1	-1	0	0	0	-0.96	-0.02	-0.17	-0.21	2.96	2.96	3.05	3.05	1.7	-19.25	-25.15
5	-7	-4	1	0	0	-0.96	-0.02	-0.17	-0.21	3.11	2.96	3.05	3.05	1.74	-19.3	-25.12
2	-5	0	0	0	0	-0.96	-0.02	-0.17	-0.21	3.11	2.97	3.05	3.05	1.74	-19.29	-25.11
-5	-1	3	0	0	0	-0.96	-0.02	-0.17	-0.21	3.11	2.97	3.05	3.05	1.74	-19.3	-25.11
-6	9	-2	0	0	0	-0.96	-0.02	-0.17	-0.21	3.11	2.96	3.05	3.05	1.75	-19.3	-25.11
0	-6	-4	0	0	0	-0.96	-0.02	-0.17	-0.21	3.11	2.97	3.05	3.05	1.75	-19.31	-25.11
1	-1	0	-1	0	0	-0.96	-0.02	-0.17	-0.21	3.11	2.97	3.05	3.06	1.76	-19.31	-25.11
0	8	-5	1	0	0	-0.96	-0.02	-0.17	-0.21	3.11	2.97	3.05	3.06	1.76	-19.31	-25.11
-15649	-1598	-16756	-22	-9689	-4080	0	0	0	0	3.11	3.06	3.06	3.06	-180	0	-180
15636	1598	16764	22	9689	4080	-0.96	-0.02	-0.17	-0.21	3.12	2.97	3.06	3.06	1.82	-19.35	-25.07
2	2	3	-1	0	0	-0.96	-0.02	-0.17	-0.21	3.12	2.96	3.06	3.06	1.83	-19.35	-25.07
2	-9	6	0	0	0	-0.96	-0.02	-0.17	-0.21	3.12	2.96	3.06	3.06	1.84	-19.35	-25.07
-6	-1	-3	0	0	0	-0.96	-0.02	-0.17	-0.21	2.96	2.96	3.06	3.06	1.84	-19.36	-25.06
2	-7	-3	0	0	0	-0.96	-0.02	-0.17	-0.21	3.12	2.96	3.06	3.07	1.84	-19.36	-25.06
5	0	-2	0	0	0	-0.96	-0.02	-0.17	-0.21	2.95	2.95	3.06	3.07	1.85	-19.36	-25.06
-4	1	1	0	0	0	-0.96	-0.02	-0.17	-0.21	3.12	2.95	3.07	3.07	1.86	-19.36	-25.06
7	7	-12	0	0	0	-0.96	-0.02	-0.17	-0.21	3.12	2.95	3.06	3.07	1.89	-19.38	-25.03
-8	9	15	0	-1	0	-0.96	-0.02	-0.17	-0.21	3.13	2.95	3.06	3.07	1.9	-19.38	-25.03
2	-6	-6	0	0	0	-0.96	-0.02	-0.17	-0.21	3.13	2.95	3.06	3.07	1.9	-19.37	-25.03
-5	-4	1	1	0	0	-0.96	-0.02	-0.17	-0.21	3.13	2.94	3.06	3.07	1.9	-19.37	-25.03
-5	0	0	0	1	0	-0.96	-0.02	-0.17	-0.21	2.93	2.93	3.06	3.07	1.9	-19.37	-25.03
4	5	-4	-1	0	0	-0.96	-0.02	-0.17	-0.21	3.13	2.92	3.06	3.08	1.91	-19.38	-25.02
-7	1	0	1	0	0	-0.96	-0.02	-0.17	-0.21	3.14	2.91	3.08	3.08	1.91	-19.38	-25.02
4	-8	3	-1	-1	0	-0.96	-0.02	-0.17	-0.21	3.14	2.89	3.06	3.08	1.94	-19.39	-25
3	2	-8	0	1	0	-0.96	-0.02	-0.17	-0.21	3.14	2.88	3.06	3.08	1.95	-19.39	-24.99
8	-3	20	1	0	0	-0.96	-0.02	-0.17	-0.21	3.14	2.89	3.06	3.09	1.95	-19.39	-24.99
-5	-2	-2	-1	0	0	-0.96	-0.02	-0.17	-0.21	3.14	2.88	3.06	3.09	1.95	-19.39	-24.99
-3	-5	-8	0	0	0	-0.96	-0.02	-0.17	-0.21	3.15	2.87	3.06	3.09	1.95	-19.39	-24.99
9	-5	-3	0	0	0	-0.96	-0.02	-0.17	-0.21	2.87	2.87	3.05	3.09	1.96	-19.4	-24.99
2	3	-2	1	0	0	-0.96	-0.02	-0.17	-0.21	3.15	2.85	3.05	3.09	1.96	-19.4	-24.99
-15	14	22	0	0	0	-0.96	-0.02	-0.17	-0.21	3.15	2.81	3.05	3.09	1.99	-19.42	-24.97
2	-6	-7	0	0	0	-0.96	-0.02	-0.17	-0.21	3.15	2.78	3.03	3.1	1.98	-19.43	-24.96
5	3	-9	0	0	0	-0.96	-0.02	-0.17	-0.21	2.75	2.75	3.01	3.11	1.98	-19.44	-24.95
-5	3	-18	-1	-1	0	-0.96	-0.02	-0.17	-0.21	3.16	2.75	3.01	3.11	1.97	-19.44	-24.95
3	-10	-4	0	0	1	-0.96	-0.02	-0.17	-0.21	3.16	2.78	3.01	3.11	1.98	-19.42	-24.95
3	-4	11	0	0	0	-0.96	-0.02	-0.17	-0.21	3.16	2.78	3.01	3.11	1.98	-19.4	-24.95
2	6	1	0	0	0	-0.96	-0.02	-0.17	-0.21	2.79	3.02	3.02	3.12	1.97	-19.37	-24.95
23	-4	21	0	1	-1	-0.96	-0.02	-0.17	-0.21	3.16	2.8	3.03	3.12	1.99	-19.21	-24.93
-6	2	-3	0	0	0	-0.96	-0.02	-0.17	-0.21	3.16	2.81	3.05	3.12	2.01	-19.22	-24.94
3	2	-7	0	0	0	-0.96	-0.02	-0.17	-0.21	3.16	2.81	3.06	3.12	2.02	-19.22	-24.93
2	-10	9	0	0	0	-0.96	-0.02	-0.17	-0.21	2.8	2.8	3.05	3.12	2.03	-19.21	-24.93
2	-7	2	0	0	0	-0.96	-0.02	-0.17	-0.21	3.16	2.79	3.05	3.13	2.04	-19.21	-24.93
-4	-2	-2	0	0	0	-0.96	-0.02	-0.17	-0.21	3.16	3.04	3.04	3.13	2.05	-19.22	-24.93
1	4	0	0	0	0	-0.96	-0.02	-0.17	-0.21	3.16	2.78	3.12	3.12	2.06	-19.23	-24.93
1	-16	1	0	-1	0	-0.96	-0.02	-0.17	-0.21	3.16	2.77	3.05	3.12	2.08	-19.06	-24.92
2	-1	-19	0	0	0	-0.96	-0.02	-0.17	-0.21	3.16	2.78	3.05	3.13	2.08	-19.05	-24.91
7	-5	14	0	0	0	-0.96	-0.02	-0.17	-0.21	3.16	2.79	3.06	3.13	2.08	-19.02	-24.91
-1	11	1	0	0	0	-0.96	-0.02	-0.16	-0.21	3.16	2.78	3.07	3.13	2.08	-19	-24.91
