# Supplementary material for: Image Generation for 2D-CNN Using Time-Series Signal Features from Foot Gesture Applied to Select Cobot Operating Mode
Source: Sensors (Basel). 2021 Aug 26;21(17):5743. doi: 10.3390/s21175743 (PMC8434500; doi:10.3390/s21175743)
Supplement: Supplementary file 1 [file sensors-21-05743-s001.zip › data_fadwa/Cigarette crush with the heel/cch76.xlsx]

## Sheet: cch76
-3	-4	8	0	0	0	-0.96	-0.02	-0.16	-0.21	3.14	2.92	3.11	3.09	2.3	-18.56	-25.54
-8	0	-12	0	0	-1	-0.96	-0.02	-0.16	-0.21	3.14	2.88	3.1	3.09	2.3	-18.56	-25.54
-8	14	-9	0	0	0	-0.96	-0.02	-0.16	-0.21	3.15	2.84	3.09	3.09	2.35	-18.7	-25.55
-13	-6	-8	0	0	0	-0.96	-0.02	-0.16	-0.21	3.15	2.82	3.09	3.1	2.36	-18.72	-25.55
0	0	8	-1	0	1	-0.96	-0.02	-0.16	-0.21	3.15	2.8	3.09	3.15	2.37	-18.73	-25.55
1	1	1	0	0	-1	-0.96	-0.02	-0.16	-0.21	3.15	2.77	3.09	3.1	2.37	-18.74	-25.55
-1	4	-6	1	0	0	-0.96	-0.02	-0.16	-0.21	3.15	2.75	3.08	3.1	2.37	-18.76	-25.55
-2	-4	11	0	0	0	-0.96	-0.02	-0.16	-0.21	3.15	2.71	3.07	3.1	2.37	-18.77	-25.55
0	-3	-1	0	0	0	-0.96	-0.02	-0.16	-0.21	3.15	2.65	3.07	3.1	2.38	-18.78	-25.55
1	2	-8	0	0	1	-0.96	-0.02	-0.16	-0.21	3.15	2.62	3.07	3.11	2.38	-18.79	-25.55
-32	1	-9	-1	0	-1	-0.96	-0.02	-0.17	-0.21	3.16	2.58	3.07	3.11	2.47	-18.98	-25.56
-1	3	-3	0	0	0	-0.96	-0.02	-0.17	-0.21	3.16	2.57	3.07	3.11	2.48	-18.99	-25.57
-9	7	-10	0	0	0	-0.96	-0.02	-0.17	-0.21	3.16	2.59	3.12	3.12	2.49	-19	-25.57
-2	-1	13	0	0	0	-0.96	-0.02	-0.17	-0.21	3.16	2.61	3.07	3.12	2.5	-19	-25.57
-1	0	4	0	0	1	-0.96	-0.02	-0.17	-0.21	3.16	2.61	3.07	3.12	2.5	-19	-25.57
-8	-4	-5	0	-1	0	-0.96	-0.02	-0.17	-0.21	3.16	2.63	3.07	3.12	2.5	-19	-25.57
9	-9	0	0	0	-1	-0.96	-0.02	-0.17	-0.21	2.65	2.65	3.07	3.12	2.5	-18.99	-25.57
25	8	22	0	0	1	-0.96	-0.02	-0.16	-0.21	3.16	2.66	3.07	3.12	2.49	-18.92	-25.57
-3	-1	0	0	0	0	-0.96	-0.02	-0.16	-0.21	3.16	2.66	3.07	3.12	2.49	-18.92	-25.57
4	-2	7	0	1	0	-0.96	-0.02	-0.16	-0.21	3.16	2.66	3.07	3.12	2.48	-18.92	-25.58
-3	1	-14	0	-1	-1	-0.96	-0.02	-0.16	-0.21	3.16	2.66	3.07	3.12	2.48	-18.91	-25.58
0	-1	-2	0	0	1	-0.96	-0.02	-0.16	-0.21	3.16	2.66	3.07	3.12	2.48	-18.91	-25.58
0	3	-2	0	1	0	-0.96	-0.02	-0.16	-0.21	3.16	2.64	3.07	3.12	2.48	-18.91	-25.58
-5	-1	6	0	0	-1	-0.96	-0.02	-0.16	-0.21	3.16	2.64	3.07	3.12	2.48	-18.91	-25.58
1	-3	-14	0	0	1	-0.96	-0.02	-0.17	-0.21	3.16	2.63	3.12	3.16	2.49	-18.93	-25.58
7	7	-2	0	0	0	-0.96	-0.02	-0.17	-0.21	3.16	2.64	3.07	3.12	2.49	-18.93	-25.58
-4	-3	7	0	0	-1	-0.96	-0.02	-0.17	-0.21	3.16	2.64	3.07	3.12	2.49	-18.93	-25.59
-4	10	6	1	0	1	-0.96	-0.02	-0.17	-0.21	3.16	2.64	3.07	3.12	2.48	-18.93	-25.59
-2	-8	5	0	0	0	-0.96	-0.02	-0.17	-0.21	3.16	2.65	3.07	3.12	2.48	-18.93	-25.59
-2	0	-11	-1	0	-1	-0.96	-0.02	-0.17	-0.21	3.16	2.66	3.07	3.12	2.49	-18.94	-25.59
2	-3	4	0	0	0	-0.96	-0.02	-0.17	-0.21	3.16	2.66	3.07	3.12	2.49	-18.94	-25.6
8	1	-10	0	0	1	-0.96	-0.02	-0.16	-0.22	3.16	2.67	3.07	3.12	2.49	-18.91	-25.6
-9	-10	10	0	-1	0	-0.96	-0.02	-0.16	-0.22	3.16	2.68	3.07	3.16	2.49	-18.91	-25.6
-1	0	-8	0	0	0	-0.96	-0.02	-0.16	-0.22	3.16	2.68	3.07	3.12	2.5	-18.91	-25.6
0	0	8	0	1	0	-0.96	-0.02	-0.16	-0.22	3.16	2.68	3.07	3.12	2.5	-18.91	-25.6
-8	1	7	0	0	0	-0.96	-0.02	-0.16	-0.22	3.16	2.68	3.07	3.12	2.5	-18.91	-25.6
5	2	2	0	0	0	-0.96	-0.02	-0.16	-0.22	3.16	2.68	3.07	3.12	2.5	-18.91	-25.6
4	10	-2	1	0	-1	-0.96	-0.02	-0.16	-0.22	2.67	2.67	3.07	3.12	2.49	-18.91	-25.6
3729	25526	-6952	25856	5631	10779	-0.96	-0.02	-1.34	-1.73	3.16	2.67	3.07	3.12	33.99	nan	-75.49
-3737	-25528	6932	-25857	-5632	-10778	-0.96	-0.02	-0.17	-0.22	3.16	2.68	3.07	3.12	2.49	-18.93	-25.61
6	4	5	0	0	0	-0.96	-0.02	-0.17	-0.22	3.16	2.68	3.07	3.12	2.49	-18.93	-25.61
-2	-3	7	0	0	-1	-0.96	-0.02	-0.16	-0.22	3.16	2.68	3.07	3.12	2.49	-18.92	-25.61
8	-3	10	0	1	1	-0.96	-0.02	-0.16	-0.22	3.16	2.7	3.07	3.12	2.49	-18.92	-25.61
-8	2	1	0	-1	0	-0.96	-0.02	-0.16	-0.22	3.16	2.69	3.07	3.12	2.49	-18.92	-25.61
8	-2	-12	0	0	0	-0.96	-0.02	-0.16	-0.22	3.16	2.69	3.07	3.12	2.49	-18.91	-25.61
-5	-4	-2	0	0	0	-0.96	-0.02	-0.16	-0.22	2.7	2.7	3.07	3.12	2.48	-18.91	-25.61
16	6	2	1	0	0	-0.96	-0.02	-0.16	-0.22	3.16	2.71	3.07	3.12	2.48	-18.89	-25.63
-3	-2	11	-1	1	0	-0.96	-0.02	-0.16	-0.22	3.16	2.71	3.07	3.12	2.48	-18.89	-25.63
0	1	0	0	-1	0	-0.96	-0.02	-0.16	-0.22	3.16	2.71	3.07	3.12	2.48	-18.88	-25.63
-1	3	-1	0	1	-1	-0.96	-0.02	-0.16	-0.22	3.16	2.72	3.07	3.12	2.48	-18.88	-25.63
3	-1	-4	0	0	1	-0.96	-0.02	-0.16	-0.22	3.16	2.72	3.08	3.12	2.48	-18.88	-25.63
1	-6	-7	0	-1	0	-0.96	-0.02	-0.16	-0.22	3.16	2.73	3.08	3.12	2.48	-18.87	-25.63
-5	1	-11	0	0	-1	-0.96	-0.02	-0.16	-0.22	3.16	2.73	3.08	3.12	2.48	-18.87	-25.63
-7	0	4	0	1	0	-0.96	-0.02	-0.16	-0.22	3.16	2.73	3.08	3.12	2.47	-18.85	-25.64
0	-2	-2	0	0	1	-0.96	-0.02	-0.16	-0.22	3.16	2.74	3.08	3.12	2.47	-18.85	-25.64
7	1	3	0	0	-1	-0.96	-0.02	-0.16	-0.22	3.16	2.74	3.08	3.12	2.47	-18.85	-25.64
6	1	-6	1	0	0	-0.96	-0.02	-0.16	-0.22	3.16	2.73	3.08	3.12	2.47	-18.85	-25.64
6	3	13	0	0	1	-0.96	-0.02	-0.16	-0.22	3.16	2.73	3.08	3.12	2.47	-18.86	-25.64
-4	1	5	0	0	0	-0.96	-0.02	-0.16	-0.22	3.16	2.73	3.08	3.12	2.47	-18.86	-25.65
-5	0	-11	-1	0	-1	-0.96	-0.02	-0.16	-0.22	3.16	2.73	3.08	3.12	2.48	-18.86	-25.65
-3	-9	0	1	0	0	-0.96	-0.02	-0.16	-0.22	3.16	2.73	3.08	3.12	2.49	-18.87	-25.65
-1	10	21	-1	0	0	-0.96	-0.02	-0.16	-0.22	3.16	2.73	3.08	3.12	2.49	-18.87	-25.65
1	8	-4	0	-1	0	-0.96	-0.02	-0.16	-0.22	3.16	2.73	3.08	3.12	2.48	-18.86	-25.65
1	-4	-6	0	0	0	-0.96	-0.02	-0.16	-0.22	3.16	2.74	3.08	3.12	2.48	-18.86	-25.65
-2	-5	-6	0	1	0	-0.96	-0.02	-0.16	-0.22	3.16	2.77	3.09	3.11	2.48	-18.86	-25.65
3	-3	14	0	-1	0	-0.96	-0.02	-0.16	-0.22	2.89	2.89	3.11	3.09	2.48	-18.86	-25.65
-3	5	-7	1	1	1	-0.96	-0.02	-0.16	-0.22	3.14	2.96	3.12	3.08	2.48	-18.86	-25.65
52	-4	51	-1	-2	0	-0.96	-0.02	-0.16	-0.22	3.14	2.99	3.11	3.09	2.33	-18.4	-25.64
11	2	-10	0	1	-1	-0.96	-0.02	-0.16	-0.22	3.14	2.9	3.09	3.11	2.33	-18.38	-25.63
6	-2	0	1	2	0	-0.96	-0.02	-0.16	-0.22	3.16	2.2	3.05	3.13	2.33	-18.41	-25.64
-2	2	6	1	1	0	-0.96	-0.02	-0.16	-0.22	3.17	0	2.85	3.14	2.32	-18.49	-25.62
-2	1	14	0	2	1	-0.96	-0.02	-0.16	-0.22	3.18	0	2.62	3.15	2.33	-18.59	-25.62
-21	-9	-22	-1	2	-1	-0.96	-0.02	-0.16	-0.22	3.18	0	2.52	3.15	2.36	-18.73	-25.63
-26	26	117	-5	3	0	-0.96	-0.02	-0.16	-0.22	0	0	0	3.15	2.51	-18.89	-25.66
												0
38	-1217	9	-45	-18	-18	-0.97	0.07	-0.14	-0.2	3.19	0	0	3.13	11.92	-13.79	-24.89
												0
66	-157	9	0	0	0	-0.97	0.09	-0.13	-0.2	3.18	0	0	3.12	13.09	-12.98	-24.64
												0
-63	-275	-116	-1	1	0	-0.97	0.1	-0.13	-0.2	3.18	0	0	3.11	14.29	-12.19	-24.38
												0
151	-152	-215	1	0	0	-0.97	0.11	-0.12	-0.19	3.18	0	0	3.11	15.52	-11.45	-24.12
												0
567	-218	-325	3	2	2	-0.97	0.12	-0.12	-0.19	3.18	0	0	3.11	16.69	-10.68	-23.81
												0
-62	-297	-218	6	4	5	-0.97	0.13	-0.12	-0.19	3.18	0	0	3.11	17.81	-10.13	-23.61
												0
-8	-307	-502	3	10	6	-0.96	0.14	-0.12	-0.19	3.18	0	0	3.18	18.93	-9.79	-23.56
												0
24	-402	877	40	-7	12	-0.96	0.16	-0.11	-0.19	3.18	0	0	3.13	20.77	-8.58	-23.74
												0
848	123	173	-6	12	14	-0.96	0.16	-0.11	-0.19	3.19	0	0	3.14	20.8	-8.63	-24.09
												0
1089	46	241	-13	7	27	-0.96	0.16	-0.11	-0.2	3.19	0	0	3.15	21.15	-8.71	-25.09
												0
1229	241	425	-10	-26	47	-0.96	0.16	-0.11	-0.22	3.19	0	0	3.14	21.56	-8.16	-27.15
												0
1332	429	487	-1	-35	56	-0.95	0.16	-0.1	-0.25	3.19	0	0	3.14	21.44	-6.63	-30.56
												0
-521	669	289	-16	-9	57	-0.94	0.16	-0.09	-0.29	3.19	0	0	3.14	21.06	-4.59	-35.7
												0
-2083	385	-87	-9	4	20	-0.92	0.16	-0.09	-0.35	3.19	0	0	3.14	21.01	-2.73	-41.95
												0
-9195	-1369	-2791	81	37	-365	-0.84	0.16	-0.1	-0.51	3.19	0	0	3.19	21.29	-0.23	-62.28
												0
-3755	772	-1621	20	37	-144	-0.87	0.16	-0.11	-0.46	3.19	0	0	3.13	22.39	-2.05	-56.37
												0
658	2438	627	32	26	-120	-0.9	0.16	-0.12	-0.38	3.18	0	0	3.15	22.96	-5.48	-46.63
												0
4880	2454	1298	10	2	-16	-0.94	0.16	-0.13	-0.28	3.18	0	0	3.16	21.63	-8.94	-35.09
												0
4908	837	1200	-3	-3	41	-0.96	0.14	-0.13	-0.19	3.19	0	0	3.16	19.29	-11.49	-23.8
												0
4245	-224	984	-7	-9	71	-0.98	0.13	-0.13	-0.1	3.19	0	0	3.14	16.53	-12.97	-13.88
												0
3828	-471	774	-17	-16	99	-0.99	0.11	-0.12	-0.04	3.19	0	0	3.11	13.85	-13.23	-6.3
												0
-20059	-3018	-6128	-60	-22	247	-0.79	0.18	-0.08	-0.58	3.19	0	0	3.11	22.36	5.53	-71.64
												0
3613	-1422	1815	37	-39	-92	-0.79	0.18	-0.08	-0.58	3.19	0	0	3.12	22.58	4.57	-70.99
												0
2882	-573	1391	-6	-13	-14	-0.8	0.17	-0.08	-0.56	3.19	0	0	3.1	21.25	3.92	-69.45
												0
160	-337	86	1	25	-36	-0.82	0.16	-0.08	-0.55	3.18	0	0	3.11	20.47	3.24	-67.17
												0
-1855	-235	-694	-1	35	-72	-0.84	0.16	-0.08	-0.52	3.17	0	0	3.14	20.88	2.08	-63.34
												0
-2242	1162	150	16	25	-106	-0.86	0.17	-0.09	-0.47	3.18	0	0	3.14	22.01	-0.16	-56.93
												0
108	1701	102	17	9	-91	-0.9	0.17	-0.1	-0.39	0	0	0	3.13	22.61	-3.25	-47.85
												0
27560	29988	21625	-114	24620	11244	0	0	-0.03	0	3.18	0	0	3.11	-179.99	0.01	-179.99
												0
-26969	-30070	-22379	3	-24699	-10694	-0.83	0.17	-0.05	-0.52	3.18	0	0	3.1	19.36	5.17	-63.34
												0
-1958	-1244	-713	30	23	-105	-0.82	0.17	-0.06	-0.55	3.18	0	0	3.18	20.6	5.37	-66.72
												0
1276	-1084	465	32	0	-96	-0.81	0.18	-0.07	-0.55	3.18	0	0	3.1	21.57	4.88	-67.22
												0
3710	-394	1309	10	-25	-30	-0.82	0.17	-0.07	-0.54	3.17	0	0	3.08	20.84	4.36	-66.08
												0
1690	-272	538	-4	3	-17	-0.83	0.16	-0.06	-0.53	3.16	0	0	3.1	19.86	4.02	-64.47
												0
-852	-269	-220	-4	21	-38	-0.84	0.16	-0.06	-0.51	3.16	0	0	3.12	19.64	3.52	-62.07
												0
-2810	120	-575	4	33	-86	-0.86	0.17	-0.07	-0.48	0	0	0	3.13	20.56	2.4	-57.88
11347	4391	3254	-102	-77	506	-0.94	0.14	-0.05	-0.3	3.18	0	0.09	3.1	17.46	-0.18	-35.26
-1406	160	-560	-1	0	5	-0.91	0.15	-0.04	-0.37	3.18	0	0.2	3.09	17.77	2.07	-44.2
-4014	-339	-1214	7	2	-24	-0.88	0.16	-0.04	-0.45	3.18	0	0.22	3.11	18.08	3.98	-53
-5369	-1188	-1618	26	21	-87	-0.85	0.16	-0.05	-0.5	0	0	0.52	3.11	19.06	5.03	-60.13
-3296	-1246	-950	28	25	-113	-0.83	0.17	-0.06	-0.53	3.18	0	0	3.11	20.46	5.19	-64.22
105	-1048	-262	39	6	-114	-0.82	0.18	-0.07	-0.53	3.18	0	0	3.12	21.83	4.52	-65.04
3994	-452	1431	23	-35	-37	-0.83	0.17	-0.07	-0.52	3.18	0	3.14	3.14	21.07	3.69	-63.8
1108	-253	411	-10	11	-21	-0.84	0.16	-0.07	-0.51	0	0	3.15	3.15	20.09	2.99	-62.01
6129	983	878	0	44	82	-0.97	0.07	-0.1	-0.21	3.18	0	0	3.15	10.17	-10.04	-25.85
-50	111	-46	6	-3	5	-0.97	0.06	-0.11	-0.21	3.18	0	0	3.14	9.42	-10.96	-25.9
-359	254	394	-3	1	-2	-0.97	0.05	-0.12	-0.22	3.17	0	0	3.14	8.66	-12	-26
-269	172	182	0	-2	0	-0.97	0.04	-0.12	-0.22	0	0.12	0.12	3.12	7.9	-12.92	-26.06
-116	269	482	-15	-9	-4	-0.97	0.03	-0.13	-0.22	3.16	0	1.19	3.11	7.27	-13.63	-26.07
41	-16	-447	-2	-3	2	-0.97	0.03	-0.13	-0.22	3.16	0	2.44	3.11	6.81	-14.02	-26.1
134	-51	-521	7	2	0	-0.97	0.02	-0.13	-0.22	3.15	0.9	2.67	3.1	6.27	-14.48	-26.1
169	-18	-531	10	3	3	-0.97	0.02	-0.14	-0.22	3.14	1.94	3.08	3.14	5.53	-15.11	-26.1
-626	933	694	-37	-10	-8	-0.96	-0.01	-0.17	-0.22	3.14	2.36	2.84	3.05	2.93	-19.09	-26.82
15	0	-22	0	0	0	-0.96	-0.01	-0.17	-0.22	3.12	2.57	2.87	3.04	2.93	-19.11	-26.83
-5	-9	-4	0	0	0	-0.96	-0.01	-0.17	-0.22	3.11	2.65	2.94	3.03	2.93	-19.13	-26.84
-10	-5	-19	0	0	0	-0.96	-0.01	-0.17	-0.22	3.1	2.74	3.02	3.02	2.92	-19.15	-26.85
3	0	11	0	-1	0	-0.96	-0.01	-0.17	-0.22	3.09	2.77	2.98	3.02	2.91	-19.16	-26.85
2	6	22	0	0	0	-0.96	-0.01	-0.17	-0.22	3.09	2.78	3.02	3.02	2.89	-19.15	-26.86
8	-1	-1	0	1	0	-0.96	-0.01	-0.17	-0.22	3.08	2.8	3.02	3.01	2.88	-19.16	-26.87
-2	-1	-13	0	0	0	-0.96	-0.02	-0.17	-0.23	2.82	3.04	3.04	3	2.82	-19.17	-26.89
-1	49	36	0	0	0	-0.96	-0.02	-0.17	-0.23	3.08	2.81	3.04	3.01	2.81	-19.19	-26.89
-3	-14	-37	0	0	-1	-0.96	-0.02	-0.17	-0.23	3.08	3.04	3.04	3.01	2.81	-19.21	-26.89
-10	-11	-10	0	1	0	-0.96	-0.02	-0.17	-0.23	3.08	3.06	3.06	3.01	2.82	-19.24	-26.88
-7	-9	-7	0	0	0	-0.96	-0.02	-0.17	-0.23	3.08	2.81	3.02	3.02	2.83	-19.26	-26.89
-1	1	-1	-1	-1	0	-0.96	-0.02	-0.17	-0.23	3.08	2.85	3.08	3.02	2.84	-19.29	-26.89
-1	-3	-1	0	0	0	-0.96	-0.02	-0.17	-0.23	3.08	2.9	3.08	3.02	2.85	-19.31	-26.89
28056	-13475	7890	-26	-16353	2506	0	0	0	0	3.08	2.92	3.09	3.01	-180	0	180
-28060	13465	-7873	26	16352	-2506	-0.96	-0.01	-0.17	-0.23	2.93	3.09	3.09	3	2.86	-19.2	-26.9
6	-1	-5	0	0	0	-0.96	-0.01	-0.17	-0.23	3.07	2.94	3.1	3	2.86	-19.2	-26.9
2	-14	-6	0	0	1	-0.96	-0.01	-0.17	-0.23	3.07	2.94	3.1	3.07	2.86	-19.19	-26.9
-4	6	-4	0	0	-1	-0.96	-0.01	-0.17	-0.23	3.07	2.94	3.1	3.01	2.86	-19.18	-26.9
4	4	7	0	1	0	-0.96	-0.01	-0.17	-0.23	3.08	2.93	3.02	3.08	2.86	-19.18	-26.9
1	6	8	1	0	1	-0.96	-0.01	-0.17	-0.23	3.08	2.91	3.1	3.02	2.86	-19.18	-26.9
2	-4	-3	-1	0	-1	-0.96	-0.01	-0.17	-0.23	3.09	2.89	3.09	3.03	2.85	-19.18	-26.91
-17	5	-2	1	0	0	-0.96	-0.01	-0.17	-0.23	3.09	2.85	3.09	3.03	2.9	-19.31	-26.9
-6	-2	-12	0	0	0	-0.96	-0.01	-0.17	-0.23	3.1	3.09	3.03	3.03	2.9	-19.32	-26.91
6	-11	8	-1	0	0	-0.96	-0.01	-0.17	-0.23	3.1	2.82	3.09	3.03	2.91	-19.33	-26.91
-2	8	-9	0	0	0	-0.96	-0.01	-0.17	-0.23	3.1	2.8	3.09	3.04	2.91	-19.34	-26.91
-2	-4	1	0	0	0	-0.96	-0.01	-0.17	-0.23	3.11	2.77	3.09	3.05	2.92	-19.35	-26.91
6	7	-6	0	0	0	-0.96	-0.01	-0.17	-0.23	3.11	2.73	3.06	3.12	2.92	-19.36	-26.91
-9	-2	-8	0	0	0	-0.96	-0.01	-0.17	-0.23	3.12	2.64	3.09	3.07	2.93	-19.36	-26.91
-24	-12	-8	0	0	0	-0.96	-0.01	-0.17	-0.23	3.13	2.58	3.08	3.07	3.07	-19.46	-26.93
-2	-11	8	0	0	0	-0.96	-0.01	-0.17	-0.22	3.13	2.53	3.08	3.08	3.08	-19.48	-26.93
-2	3	4	0	0	0	-0.96	-0.01	-0.17	-0.22	3.14	3.08	3.08	3.08	3.09	-19.48	-26.93
4	-2	5	0	0	1	-0.96	-0.01	-0.17	-0.23	3.14	2.46	3.07	3.08	3.1	-19.48	-26.94
0	2	6	0	0	-1	-0.96	-0.01	-0.17	-0.23	3.14	2.4	3.07	3.09	3.11	-19.48	-26.94
-9	6	-14	0	0	0	-0.96	-0.01	-0.17	-0.23	3.14	2.38	3.07	3.09	3.11	-19.49	-26.94
-6	-4	1	0	0	0	-0.96	-0.01	-0.17	-0.22	3.14	2.34	3.07	3.14	3.12	-19.5	-26.93
-6	-5	1	0	0	0	-0.96	-0.01	-0.17	-0.22	3.14	2.21	3.07	3.09	3.19	-19.57	-26.95
4	4	9	0	0	1	-0.96	-0.01	-0.17	-0.22	3.15	2.22	3.06	3.09	3.2	-19.56	-26.95
-4	0	-14	0	0	-1	-0.96	-0.01	-0.17	-0.22	3.15	2.2	3.06	3.09	3.2	-19.57	-26.95
-2	-1	7	0	0	0	-0.96	-0.01	-0.17	-0.22	3.15	2.21	3.09	3.15	3.2	-19.57	-26.95
3	-3	-6	0	0	0	-0.96	-0.01	-0.17	-0.22	3.15	2.21	3.06	3.09	3.21	-19.58	-26.95
5	4	-6	0	0	0	-0.96	-0.01	-0.17	-0.22	3.15	2.22	3.06	3.15	3.21	-19.58	-26.95
-5	-2	-1	0	0	1	-0.96	-0.01	-0.17	-0.22	3.15	2.22	3.06	3.09	3.2	-19.58	-26.95
-4012	-14478	-4229	-24	10930	-27125	0	0	0	0	3.15	2.19	3.06	3.15	180	0	-180
4013	14469	4241	24	-10930	27124	-0.96	-0.01	-0.17	-0.23	3.15	2.19	3.06	3.1	3.21	-19.56	-26.96
-3	3	-5	0	0	1	-0.96	-0.01	-0.17	-0.23	3.15	2.2	3.06	3.1	3.21	-19.55	-26.96
3	0	8	0	0	0	-0.96	-0.01	-0.17	-0.23	3.15	2.18	3.06	3.1	3.21	-19.55	-26.97
2	3	-1	0	0	-1	-0.96	-0.01	-0.17	-0.23	3.15	2.17	3.06	3.1	3.21	-19.55	-26.97
-3	0	8	0	0	1	-0.96	-0.01	-0.17	-0.23	3.15	2.14	3.06	3.1	3.21	-19.55	-26.97
-2	-6	-7	0	0	-1	-0.96	-0.01	-0.17	-0.23	3.15	2.1	3.06	3.1	3.21	-19.55	-26.97
0	-1	2	0	0	0	-0.96	-0.01	-0.17	-0.23	3.15	2.09	3.06	3.1	3.21	-19.55	-26.97
-4	2	3	0	0	0	-0.96	-0.01	-0.17	-0.23	3.15	2.09	3.06	3.1	3.22	-19.55	-26.97
4	-9	-11	0	0	0	-0.96	-0.01	-0.17	-0.23	3.15	2.09	3.06	3.1	3.23	-19.56	-26.98
5	6	17	0	0	1	-0.96	-0.01	-0.17	-0.23	3.15	2.12	3.05	3.1	3.23	-19.56	-26.98
-1	1	-6	0	0	-1	-0.96	-0.01	-0.17	-0.23	3.15	2.13	3.05	3.1	3.23	-19.56	-26.98
0	7	-2	0	0	0	-0.96	-0.01	-0.17	-0.23	3.15	2.13	3.05	3.1	3.23	-19.56	-26.98
-3	-8	-2	1	0	1	-0.96	-0.01	-0.17	-0.23	3.15	2.12	3.05	3.1	3.23	-19.56	-26.98
-10	5	-4	-1	0	-1	-0.96	-0.01	-0.17	-0.23	3.15	2.14	3.06	3.1	3.23	-19.56	-26.98
12	1	-7	0	0	1	-0.96	-0.01	-0.17	-0.23	2.23	2.23	3.06	3.14	3.23	-19.56	-26.98
3	0	7	1	-1	0	-0.96	-0.01	-0.17	-0.23	3.14	2.44	3.08	3.14	3.19	-19.51	-26.98
-7	2	8	0	0	0	-0.96	-0.01	-0.17	-0.23	3.14	2.58	3.08	3.08	3.17	-19.49	-26.99
11	1	3	0	0	0	-0.96	-0.01	-0.17	-0.23	3.13	2.65	3.09	3.08	3.15	-19.48	-26.99
9	0	-15	0	0	0	-0.96	-0.01	-0.17	-0.23	3.13	2.68	3.09	3.07	3.13	-19.45	-26.98
-3	5	5	0	0	0	-0.96	-0.01	-0.17	-0.23	3.13	2.72	3.1	3.07	3.11	-19.44	-26.99
3	2	5	0	0	0	-0.96	-0.01	-0.17	-0.23	3.13	2.73	3.1	3.07	3.09	-19.42	-26.98
-2	7	1	0	0	0	-0.96	-0.01	-0.17	-0.23	3.13	2.73	3.1	3.07	3.08	-19.41	-26.99
24	3	4	-1	0	0	-0.96	-0.01	-0.17	-0.23	3.13	2.74	3.1	3.07	3.02	-19.36	-26.99
-4	-5	-7	0	1	-1	-0.96	-0.01	-0.17	-0.23	3.13	2.73	3.1	3.07	3.02	-19.36	-26.99
-3	1	0	0	0	0	-0.96	-0.01	-0.17	-0.23	3.13	2.73	3.1	3.07	3.02	-19.36	-26.98
-2	2	4	1	0	0	-0.96	-0.01	-0.17	-0.23	3.13	2.72	3.1	3.07	3.02	-19.36	-26.98
-1	4	-11	-1	0	1	-0.96	-0.01	-0.17	-0.23	3.13	2.69	3.1	3.08	3.02	-19.36	-26.99
-5	1	1	0	0	-1	-0.96	-0.01	-0.17	-0.23	3.13	2.68	3.1	3.08	3.02	-19.36	-26.99
6	-3	14	0	0	0	-0.96	-0.01	-0.17	-0.23	2.67	2.67	3.1	3.08	3.02	-19.36	-26.99
-4	-2	-4	0	0	0	-0.96	-0.01	-0.17	-0.23	3.13	2.66	3.09	3.08	3.05	-19.38	-26.99
