# Supplementary material for: Image Generation for 2D-CNN Using Time-Series Signal Features from Foot Gesture Applied to Select Cobot Operating Mode
Source: Sensors (Basel). 2021 Aug 26;21(17):5743. doi: 10.3390/s21175743 (PMC8434500; doi:10.3390/s21175743)
Supplement: Supplementary file 1 [file sensors-21-05743-s001.zip › data_fadwa/Cigarette crush with the heel/cch77.xlsx]

## Sheet: cch77
-3	-1	-13	0	1	0	-0.96	-0.01	-0.16	-0.23	3.15	2.76	3.07	3.15	3,00,78	-27.33
-3	-3	12	0	0	0	-0.96	-0.01	-0.16	-0.23	3.15	2.74	3.07	3.11	3	-18.79	-27.33
-7	6	5	0	0	-1	-0.96	-0.01	-0.16	-0.23	3.15	2.72	3.07	3.11	2.99	-18.81	-27.33
-29	8	-24	-1	0	0	-0.96	-0.01	-0.17	-0.23	3.15	2.67	3.07	3.11	3.06	-19.05	-27.36
-7	-3	5	0	0	0	-0.96	-0.01	-0.17	-0.23	3.15	2.65	3.11	3.15	3.07	-19.06	-27.36
1	-6	4	1	0	0	-0.96	-0.01	-0.17	-0.23	3.15	2.63	3.07	3.12	3.07	-19.07	-27.36
0	3	-6	-1	0	1	-0.96	-0.01	-0.17	-0.23	3.15	2.62	3.06	3.11	3.08	-19.07	-27.37
6	-2	-15	1	0	-1	-0.96	-0.01	-0.17	-0.23	3.15	2.65	3.07	3.11	3.08	-19.07	-27.37
2	-2	11	0	0	0	-0.96	-0.01	-0.17	-0.23	3.15	2.67	3.07	3.15	3.08	-19.07	-27.37
-3	0	-9	0	0	1	-0.96	-0.01	-0.17	-0.23	3.15	2.7	3.07	3.11	3.08	-19.08	-27.37
-2	0	14	-1	-1	0	-0.96	-0.01	-0.17	-0.23	3.15	2.72	3.11	3.11	3.05	-19.02	-27.37
5	9	-4	0	0	-1	-0.96	-0.01	-0.17	-0.23	3.15	2.74	3.08	3.15	3.05	-19.01	-27.37
-4	-4	8	0	0	1	-0.96	-0.01	-0.17	-0.23	3.15	2.75	3.11	3.11	3.05	-19.01	-27.38
-3	-2	-5	0	0	-1	-0.96	-0.01	-0.17	-0.23	3.15	2.74	3.08	3.11	3.06	-19	-27.38
7	-1	-6	0	0	1	-0.96	-0.01	-0.17	-0.23	3.15	2.72	3.08	3.12	3.06	-19	-27.37
2	5	0	0	1	-1	-0.96	-0.01	-0.17	-0.23	3.15	2.7	3.08	3.12	3.06	-19	-27.37
3	-7	4	0	0	1	-0.96	-0.01	-0.17	-0.23	3.15	2.69	3.08	3.11	3.07	-19	-27.38
-16048	6263	-18281	-2850	16355	-2046	-0.96	-0.01	-0.17	-0.23	3.15	2.68	3.08	3.15	3.07	-19.01	-27.37
16027	-6262	18295	2850	-16356	2046	-0.96	-0.01	-0.17	-0.23	3.15	2.69	3.08	3.11	3.11	-19.12	-27.38
8	6	-6	1	0	0	-0.96	-0.01	-0.17	-0.23	3.15	2.69	3.08	3.11	3.11	-19.12	-27.38
-4	-7	-8	0	0	0	-0.96	-0.01	-0.17	-0.23	3.15	2.7	3.08	3.15	3.11	-19.11	-27.39
-10	-6	5	0	0	0	-0.96	-0.01	-0.17	-0.23	3.15	2.72	3.08	3.11	3.11	-19.11	-27.39
-4	4	-7	0	0	0	-0.96	-0.01	-0.17	-0.23	3.15	2.73	3.09	3.11	3.11	-19.11	-27.39
-2	3	-2	-1	0	0	-0.96	-0.01	-0.17	-0.23	3.15	2.77	3.09	3.11	3.11	-19.1	-27.39
11	-3	6	1	0	0	-0.96	-0.01	-0.17	-0.23	3.15	2.81	3.09	3.1	3.1	-19.1	-27.39
26	8	23	0	0	0	-0.96	-0.01	-0.17	-0.23	3.15	2.86	3.1	3.1	3.02	-18.96	-27.39
-2	-1	-10	0	0	0	-0.96	-0.01	-0.17	-0.23	3.14	2.89	3.1	3.09	3.01	-18.94	-27.4
0	2	-4	0	0	0	-0.96	-0.01	-0.17	-0.23	3.14	2.9	3.11	3.09	3	-18.93	-27.4
8	2	-4	0	0	0	-0.96	-0.01	-0.17	-0.23	3.13	2.91	3.11	3.13	2.99	-18.92	-27.4
-4	0	-6	0	0	0	-0.96	-0.01	-0.17	-0.23	3.13	2.93	3.11	3.08	2.98	-18.91	-27.4
10	-2	-9	0	0	0	-0.96	-0.01	-0.17	-0.23	3.13	2.94	3.12	3.07	2.98	-18.91	-27.4
-3	3	5	0	0	0	-0.96	-0.01	-0.17	-0.23	3.13	2.94	3.12	3.07	2.97	-18.9	-27.4
14	-2	-8	0	0	0	-0.96	-0.01	-0.16	-0.23	3.12	2.95	3.07	3.12	2.91	-18.81	-27.41
1	4	11	0	0	0	-0.96	-0.01	-0.16	-0.23	3.12	2.95	3.12	3.07	2.91	-18.81	-27.41
9	-5	7	-1	0	0	-0.96	-0.01	-0.16	-0.23	3.12	2.95	3.12	3.07	2.9	-18.81	-27.41
2	2	-1	0	0	0	-0.96	-0.01	-0.16	-0.23	3.12	2.95	3.12	3.07	2.91	-18.81	-27.41
-15	9	3	0	0	-1	-0.96	-0.01	-0.16	-0.23	3.12	2.96	3.12	3.07	2.91	-18.81	-27.41
6	-4	-1	0	0	1	-0.96	-0.01	-0.16	-0.23	3.12	2.96	3.12	3.07	2.9	-18.8	-27.41
2	1	-1	1	0	0	-0.96	-0.01	-0.16	-0.23	3.12	2.96	3.12	3.07	2.9	-18.8	-27.41
-1	-3	14	-1	0	0	-0.96	-0.01	-0.16	-0.23	2.96	2.96	3.12	3.07	2.9	-18.8	-27.41
3	3	-15	0	0	-1	-0.96	-0.01	-0.16	-0.23	3.12	2.95	3.12	3.12	2.9	-18.79	-27.41
1	3	-7	1	1	0	-0.96	-0.01	-0.16	-0.23	3.12	2.96	3.12	3.07	2.9	-18.79	-27.41
6	-2	1	0	-1	1	-0.96	-0.01	-0.16	-0.23	3.12	2.96	3.12	3.07	2.9	-18.79	-27.41
-3	-6	3	0	1	-1	-0.96	-0.01	-0.16	-0.23	3.12	2.96	3.12	3.07	2.9	-18.79	-27.42
-4	-6	8	0	-1	1	-0.96	-0.01	-0.16	-0.23	3.13	2.96	3.12	3.07	2.91	-18.79	-27.42
1	9	2	0	0	0	-0.96	-0.01	-0.16	-0.23	2.96	2.96	3.12	3.07	2.91	-18.79	-27.42
2	3	3	0	0	0	-0.96	-0.01	-0.16	-0.23	3.13	2.96	3.12	3.07	2.91	-18.79	-27.42
7	2	0	-1	0	0	-0.96	-0.01	-0.16	-0.23	3.12	2.96	3.12	3.07	2.89	-18.78	-27.43
-7	9	-3	0	0	0	-0.96	-0.01	-0.16	-0.23	3.12	2.96	3.12	3.12	2.89	-18.78	-27.43
-5	-5	-2	1	0	0	-0.96	-0.01	-0.16	-0.23	3.12	2.96	3.12	3.07	2.89	-18.77	-27.43
-1	-5	-9	0	0	0	-0.96	-0.01	-0.16	-0.23	3.12	2.96	3.12	3.07	2.89	-18.78	-27.43
10	-5	4	0	0	0	-0.96	-0.01	-0.16	-0.23	3.12	2.96	3.12	3.07	2.89	-18.78	-27.43
-3	-1	11	0	0	0	-0.96	-0.01	-0.16	-0.23	3.12	2.96	3.12	3.07	2.89	-18.78	-27.44
-2	-5	-9	-1	0	-1	-0.96	-0.01	-0.16	-0.23	3.12	2.97	3.12	3.07	2.89	-18.78	-27.44
9	3	-6	1	-1	1	-0.96	-0.01	-0.16	-0.23	3.12	3.02	3.14	3	2.87	-18.72	-27.44
3	-6	15	0	0	0	-0.96	-0.01	-0.16	-0.23	3.08	3.06	3.14	2.93	2.85	-18.69	-27.44
5	14	11	0	0	0	-0.96	-0.01	-0.16	-0.23	3.05	3.08	3.15	2.88	2.82	-18.66	-27.43
8	-1	0	0	0	0	-0.96	-0.02	-0.16	-0.23	3.02	3.09	3.15	2.89	2.78	-18.63	-27.42
-2	6	13	0	0	0	-0.96	-0.02	-0.16	-0.23	3.03	3.08	3.14	2.95	2.75	-18.61	-27.42
5	-7	-19	0	0	0	-0.96	-0.02	-0.16	-0.23	3.05	3.07	3.14	3	2.73	-18.59	-27.41
7	11	-4	0	0	0	-0.96	-0.02	-0.16	-0.23	3.08	3.04	3.12	3.06	2.69	-18.57	-27.4
20	-5	34	0	4	-1	-0.96	-0.01	-0.16	-0.23	3.12	2.73	3.06	3.12	2.77	-18.52	-27.4
-17	9	28	-1	1	0	-0.96	-0.01	-0.16	-0.23	3.16	1	2.92	3.14	2.8	-18.59	-27.4
-21	1	43	-1	1	-1	-0.96	-0.01	-0.16	-0.23	3.17	0	2.55	3.15	2.88	-18.68	-27.4
-17	-3	21	-2	1	0	-0.96	-0.01	-0.16	-0.23	3.18	0	2.16	3.15	3.02	-18.77	-27.4
-57	6	99	-4	1	-1	-0.96	-0.01	-0.17	-0.23	3.19	0	2	3.14	3.25	-18.84	-27.41
-155	19	171	-12	9	-4	-0.96	-0.01	-0.17	-0.23	3.18	0	1.6	3.11	3.76	-18.93	-27.44
37	105	315	-16	11	-3	-0.96	0	-0.17	-0.23	3.17	0	1.38	3.07	4.83	-19.1	-27.56
801	-3336	-2147	11	-33	4	-0.96	0.18	-0.11	-0.2	3.17	0	1.04	3.17	22.51	-8.01	-25.22
-293	-122	199	7	-1	-2	-0.96	0.18	-0.11	-0.2	3.17	0	0.87	3.09	22.98	-7.63	-25.1
-159	-68	61	9	-2	-1	-0.96	0.18	-0.1	-0.2	3.18	0	1.27	3.1	23.22	-7.26	-24.91
179	-41	150	8	-3	-1	-0.96	0.18	-0.1	-0.2	3.18	0	1.06	3.1	23.17	-6.9	-24.63
180	11	249	3	0	2	-0.96	0.18	-0.1	-0.2	3.18	0	1.03	3.11	22.98	-6.58	-24.37
116	64	287	2	7	2	-0.96	0.18	-0.09	-0.19	0	0	0.42	3.12	22.76	-6.35	-24.16
71	41	169	-3	-3	1	-0.96	0.18	-0.09	-0.19	3.19	0	0.58	3.13	22.56	-6.15	-24.01
8435	24832	-33533	-47	31251	23101	0	0	0	0	3.19	0	0.2	3.1	-180	0	-180
-10577	-21786	33494	-24	-31277	-22864	-0.85	0.2	-0.05	-0.49	3.18	0	0.43	3.18	23.09	6.2	-58.83
-3432	-820	-1178	30	16	-59	-0.82	0.21	-0.06	-0.53	3.18	0	0.16	3.05	23.96	7.38	-64.54
-3190	-715	-1491	23	23	-81	-0.8	0.22	-0.07	-0.56	3.19	0	0.3	3.05	25.29	7.64	-68.17
-615	-465	136	26	5	-88	-0.79	0.22	-0.08	-0.56	3.19	0	0	3.06	26.61	7.2	-69.35
2967	-447	751	20	-26	-38	-0.79	0.22	-0.08	-0.56	3.18	0	0	3.08	26.56	6.54	-68.77
1403	-221	431	7	-12	-15	-0.8	0.21	-0.08	-0.55	0	0	0	3.12	25.78	5.9	-67.72
138	-91	289	8	4	-28	-0.81	0.2	-0.08	-0.54	3.17	0	0	3.15	24.96	5.04	-66.06
11482	2462	4889	-103	51	185	-0.99	0.11	-0.11	-0.01	3.18	0	0	3.14	12.39	-12.7	-2.21
3716	1315	1196	-36	-71	131	-0.99	0.11	-0.1	-0.05	3.18	0	0	3.1	13.94	-10.5	-7.44
-1411	2055	-678	-32	-36	113	-0.98	0.13	-0.08	-0.13	3.18	0	0.05	3.07	15.72	-7.02	-16.46
-2851	1379	-718	-7	-4	45	-0.96	0.14	-0.06	-0.23	3.18	0	0.55	3.07	17.27	-3.41	-27.45
-2672	855	-1810	2	5	19	-0.93	0.15	-0.05	-0.33	3.19	0	1.1	3.09	18.23	0.2	-39.11
-5021	13	-1675	16	16	-28	-0.89	0.16	-0.05	-0.43	3.18	0	0.21	3.09	19.08	3.1	-50.68
-6230	-1591	-2148	33	29	-99	-0.85	0.17	-0.05	-0.5	3.17	0	0.02	3.12	20.41	4.87	-60.37
16361	-1986	5579	64	52	-232	-0.99	0.11	-0.08	-0.04	3.17	0	0	3.14	13.27	-8.4	-5.91
-2935	-1780	-827	-12	36	3	-0.99	0.12	-0.09	-0.06	3.18	0	0.06	3.14	14.08	-9.5	-7.69
3671	77	1090	-25	-38	78	-0.98	0.12	-0.09	-0.08	3.19	0	0.11	3.11	15.12	-9.31	-10.49
1042	1193	620	-36	-75	140	-0.98	0.13	-0.08	-0.14	0	0	0.03	3.08	16.08	-6.41	-16.75
-4415	1155	-1160	-17	-11	55	-0.96	0.14	-0.06	-0.22	3.19	0	0.54	3.04	17.34	-3.4	-25.85
-3392	418	-1147	0	10	-5	-0.94	0.15	-0.05	-0.3	3.18	1.25	1.25	3.05	18.56	-0.74	-35.34
-1690	35	-738	4	12	-7	-0.91	0.16	-0.05	-0.38	3.18	0	3.08	3.08	19.47	1.86	-44.56
-4158	-531	-1269	8	4	-30	-0.88	0.17	-0.05	-0.45	3.17	0.28	0.28	3.11	20.43	4.16	-53.37
10047	-2269	2749	77	60	-247	-0.99	0.11	-0.08	-0.06	3.17	0	0.69	3.13	13.72	-8.11	-8.24
