# Supplementary material for: Image Generation for 2D-CNN Using Time-Series Signal Features from Foot Gesture Applied to Select Cobot Operating Mode
Source: Sensors (Basel). 2021 Aug 26;21(17):5743. doi: 10.3390/s21175743 (PMC8434500; doi:10.3390/s21175743)
Supplement: Supplementary file 1 [file sensors-21-05743-s001.zip › data_fadwa/Cigarette crush with the heel/cch78.xlsx]

## Sheet: cch78
31916	-1274	-34701	-28	27402	-10074	0	0	0	0	3.03	3.12	3.12	2.96	180	0	-180
-31911	1263	34702	27	-27402	10074	-0.96	-0.01	-0.16	-0.25	3.04	3.03	3.12	3.04	3.11	-18.34	-29.65
9	5	-13	0	0	0	-0.96	-0.01	-0.16	-0.25	3.03	3.03	3.12	2.98	3.1	-18.34	-29.65
-8	0	12	0	0	0	-0.96	-0.01	-0.16	-0.25	3.04	3.12	3.12	2.98	3.1	-18.33	-29.65
1	2	3	0	0	-1	-0.96	-0.01	-0.16	-0.25	3.03	3.03	3.12	2.98	3.1	-18.33	-29.65
1	0	-3	1	0	1	-0.96	-0.01	-0.16	-0.25	3.04	3.03	3.12	2.98	3.1	-18.32	-29.65
10	5	4	-1	0	0	-0.96	-0.01	-0.16	-0.25	3.04	3.12	3.12	2.98	3.1	-18.32	-29.65
3	-6	3	0	0	-1	-0.96	-0.01	-0.16	-0.25	3.04	3.03	2.98	2.98	3.1	-18.33	-29.65
-17	7	3	1	0	1	-0.96	-0.01	-0.16	-0.25	3.04	3.04	2.98	2.98	3.11	-18.32	-29.66
-1	1	1	0	0	-1	-0.96	-0.01	-0.16	-0.25	3.04	3.04	3.12	2.98	3.11	-18.32	-29.66
2	-2	-1	0	0	1	-0.96	-0.01	-0.16	-0.25	3.04	3.04	3.12	2.97	3.11	-18.32	-29.66
6	-5	-17	0	0	0	-0.96	-0.01	-0.16	-0.25	3.03	3.05	3.12	3.03	3.11	-18.31	-29.67
2	2	-9	0	0	0	-0.96	-0.01	-0.16	-0.25	3.05	3.12	3.12	2.96	3.1	-18.31	-29.67
0	-1	6	0	0	-1	-0.96	-0.01	-0.16	-0.25	3.03	3.05	3.12	2.95	3.1	-18.31	-29.67
-3	3	3	0	0	1	-0.96	-0.01	-0.16	-0.25	3.03	3.05	3.12	2.95	3.09	-18.31	-29.67
7	3	10	0	0	0	-0.96	-0.02	-0.16	-0.25	3.03	3.05	3.12	2.95	3.07	-18.3	-29.68
1	1	4	-1	0	0	-0.96	-0.02	-0.16	-0.25	3.05	3.05	3.12	2.96	3.07	-18.3	-29.68
4	-5	-9	0	0	0	-0.96	-0.02	-0.16	-0.25	3.03	3.05	3.12	2.96	3.07	-18.3	-29.68
4	-7	11	0	0	0	-0.96	-0.02	-0.16	-0.25	3.03	3.05	3.12	2.96	3.08	-18.29	-29.68
-1	6	-1	0	0	0	-0.96	-0.02	-0.16	-0.25	3.03	3.05	3.12	2.96	3.08	-18.29	-29.68
-11	6	1	1	0	0	-0.96	-0.02	-0.16	-0.25	3.05	3.12	3.12	2.96	3.08	-18.29	-29.68
-8	-4	4	-1	0	0	-0.96	-0.02	-0.16	-0.25	3.03	3.05	3.12	2.96	3.08	-18.29	-29.68
12	-5	-9	0	0	0	-0.96	-0.02	-0.16	-0.25	3.03	3.05	3.12	2.96	3.08	-18.29	-29.69
-1	9	4	0	0	0	-0.96	-0.02	-0.16	-0.25	3.03	3.05	3.12	2.97	3.08	-18.29	-29.69
3	3	-6	0	0	0	-0.96	-0.02	-0.16	-0.25	3.05	3.05	3.12	2.97	3.08	-18.29	-29.7
-8	-5	15	1	0	0	-0.96	-0.02	-0.16	-0.25	3.03	3.05	3.12	2.97	3.08	-18.29	-29.7
1	-2	-19	0	0	-1	-0.96	-0.02	-0.16	-0.25	3.03	3.05	3.12	2.97	3.08	-18.29	-29.7
7	6	0	0	0	0	-0.96	-0.02	-0.16	-0.25	3.03	3.05	3.12	2.97	3.08	-18.29	-29.7
-3	-9	12	0	0	1	-0.96	-0.02	-0.16	-0.25	3.03	3.12	2.97	2.97	3.08	-18.29	-29.7
-7	-5	-4	-1	0	-1	-0.96	-0.01	-0.16	-0.25	3.03	3.05	3.12	2.97	3.1	-18.3	-29.7
0	1	11	0	1	1	-0.96	-0.01	-0.16	-0.25	3.03	3.05	3.12	2.97	3.1	-18.3	-29.7
7	10	-9	0	0	0	-0.96	-0.01	-0.16	-0.25	3.05	3.05	3.12	2.97	3.11	-18.31	-29.7
0	-3	-14	0	0	0	-0.96	-0.01	-0.16	-0.25	3.05	3.05	3.12	2.98	3.11	-18.32	-29.7
6	0	8	0	0	-1	-0.96	-0.01	-0.16	-0.25	3.04	3.05	3.12	2.98	3.12	-18.32	-29.7
9	-2	2	0	0	1	-0.96	-0.01	-0.16	-0.25	3.04	3.05	3.12	2.98	3.12	-18.32	-29.7
-2	-3	7	1	0	0	-0.96	-0.01	-0.16	-0.25	3.04	3.05	3.12	2.98	3.13	-18.33	-29.7
30023	28055	1154	-14	44	-34	-0.96	-0.01	-0.16	-0.25	3.04	3.12	2.98	2.98	3.13	-18.33	-29.7
-30035	-28056	-1145	13	-44	33	-0.95	-0.01	-0.16	-0.25	3.04	3.05	3.12	2.98	3.19	-18.38	-29.7
6	-9	-11	0	0	1	-0.95	-0.01	-0.16	-0.25	3.05	3.05	3.12	2.98	3.19	-18.39	-29.7
4	2	0	0	0	-1	-0.95	-0.01	-0.16	-0.25	3.04	3.12	3.12	2.99	3.19	-18.39	-29.71
1	-2	4	0	0	1	-0.95	-0.01	-0.16	-0.25	3.05	3.12	3.12	2.99	3.19	-18.39	-29.71
-8	14	-6	0	0	-1	-0.95	-0.01	-0.16	-0.25	3.05	3.05	3.12	2.99	3.2	-18.4	-29.71
-2	-5	5	0	-1	0	-0.95	-0.01	-0.16	-0.25	3.05	3.05	3.12	2.99	3.2	-18.4	-29.71
-1	6	-2	0	0	1	-0.95	-0.01	-0.16	-0.25	3.05	3.05	3.12	2.99	3.2	-18.39	-29.71
7	-11	-9	1	0	-1	-0.95	-0.01	-0.16	-0.25	3.06	3.06	3.13	2.94	3.23	-18.4	-29.7
6	7	-1	0	0	1	-0.96	-0.01	-0.16	-0.25	3.02	3.08	3.14	2.85	3.22	-18.39	-29.7
-1	5	-5	0	0	0	-0.96	-0.01	-0.16	-0.25	3	3.1	3.14	2.88	3.2	-18.37	-29.7
9	-3	17	0	-1	-1	-0.96	-0.01	-0.16	-0.25	3.01	3.1	3.14	2.95	3.18	-18.36	-29.69
-7	-2	-9	-1	0	0	-0.96	-0.01	-0.16	-0.25	3.04	3.12	3.12	3.05	3.16	-18.32	-29.68
7	2	8	0	0	0	-0.96	-0.01	-0.16	-0.25	3.11	2.41	3.02	3.11	3.15	-18.28	-29.67
2	-8	6	0	0	0	-0.96	-0.01	-0.16	-0.25	3.15	0	2.6	3.14	3.14	-18.23	-29.66
-484	-258	926	-74	-6	-23	-0.96	0.04	-0.15	-0.24	3.17	0	0	3.14	8.85	-15.63	-29.42
												0
202	-320	-343	-13	-8	-2	-0.96	0.06	-0.14	-0.24	0	0	0	3.11	10.63	-14.2	-29.18
												0
16	-209	49	7	0	1	-0.96	0.08	-0.13	-0.24	3.17	0	0	3.08	12.44	-12.7	-28.92
												0
133	-383	-213	1	-4	1	-0.96	0.09	-0.12	-0.23	3.16	0	0	3.06	14.15	-11.19	-28.62
												0
58	-428	-389	4	-1	-1	-0.96	0.11	-0.11	-0.23	3.16	0	0	3.07	15.83	-9.7	-28.25
												0
217	-431	-334	9	4	0	-0.96	0.13	-0.11	-0.23	3.16	1.39	0	3.08	17.37	-8.34	-27.8
												0
333	-253	-145	5	1	2	-0.96	0.14	-0.1	-0.22	3.17	0	0	3.08	18.71	-7.07	-27.32
750	-1172	97	68	11	25	-0.96	0.19	-0.07	-0.2	3.17	0	1.22	3.08	22.51	-3.07	-24.53
-84	-8	50	-2	3	3	-0.96	0.18	-0.07	-0.2	3.17	0	1.01	3.09	22.32	-3.04	-24.64
58	6	3	-1	2	3	-0.96	0.18	-0.07	-0.21	3.17	1.24	1.24	3.11	22.21	-3.05	-24.8
113	34	85	-4	4	5	-0.96	0.18	-0.07	-0.21	3.18	0	2	3.12	22.17	-3.09	-25.11
147	41	102	-5	2	7	-0.96	0.18	-0.07	-0.21	3.18	0	2	3.08	22.26	-3.13	-25.59
525	136	30	-4	3	13	-0.96	0.18	-0.07	-0.22	3.18	0	1.97	3.05	22.46	-3.1	-26.31
981	220	371	-9	2	24	-0.95	0.19	-0.07	-0.23	3.18	0	0	3.04	22.76	-2.98	-27.57
												0
12494	-27147	-37927	-30	11050	31304	0	0	0.01	0	3.18	0	0	3.04	180	0	180
												0
-25397	31353	35429	148	-10985	-31795	-0.88	0.21	-0.08	-0.41	3.18	0.71	0	3.06	25.97	1.49	-50.04
												0
4543	2302	1068	11	12	-18	-0.93	0.2	-0.1	-0.31	3.15	0	0	3.09	25.03	-3.08	-37.81
												0
5501	1353	1288	0	-3	42	-0.96	0.18	-0.1	-0.21	3.15	0.48	0	3.12	22.57	-6.93	-25.76
												0
5065	-117	1348	-12	-17	85	-0.98	0.16	-0.1	-0.12	3.16	0	0	3.11	19.41	-9.36	-15.21
												0
3797	-628	1203	-25	-29	112	-0.98	0.14	-0.1	-0.05	3.16	0	0	3.06	16.3	-10.1	-7.35
												0
4019	-232	1310	-31	-33	146	-0.99	0.12	-0.08	-0.02	3.15	0	0	2.98	13.83	-9.23	-3.17
												0
-3540	-2311	-135	-64	7	115	-0.99	0.11	-0.07	-0.02	3.16	0	0	3.16	13.11	-8.2	-3.46
												0
-19511	-3671	-6996	88	-12	-323	-0.84	0.21	-0.04	-0.49	3.16	0	0	3.01	23.31	7.64	-58.87
												0
2144	1516	1339	7	54	-69	-0.88	0.2	-0.05	-0.42	3.13	0	0	2.99	23.42	4.68	-50.24
												0
3948	1519	789	9	20	-20	-0.92	0.19	-0.06	-0.34	3.09	0	0	3.09	23	1.18	-40.42
												0
3666	521	595	2	-7	24	-0.95	0.18	-0.07	-0.26	3.12	0.1	0	3.1	21.68	-1.98	-30.66
												0
2768	158	488	-5	-23	46	-0.97	0.16	-0.07	-0.18	3.14	0	0	3.09	19.62	-4.19	-21.81
												0
2697	314	325	-12	-11	53	-0.98	0.14	-0.06	-0.12	3.15	0	0	3.04	17.3	-5.4	-14.26
												0
5911	1456	2424	-16	-19	117	-0.99	0.12	-0.05	-0.07	3.15	0	0	3.02	14.78	-5.21	-8.82
												0
-19897	-6251	-6283	-3	-45	19	-0.82	0.22	-0.03	-0.53	0	0	0	3.02	23.1	10.28	-64.02
												0
976	-507	764	1	-7	-42	-0.84	0.2	-0.03	-0.51	3.17	0	0	3.02	21.97	9.34	-60.81
												0
-1453	226	-43	7	67	-97	-0.86	0.2	-0.03	-0.47	3.14	0	0	3.05	22.32	7.53	-55.41
												0
1402	1652	524	17	40	-84	-0.89	0.2	-0.05	-0.4	3.13	0	0	3.11	23.02	4.3	-47.3
												0
3930	1511	988	11	5	-21	-0.93	0.19	-0.06	-0.32	3.15	0	0	3.16	22.59	0.74	-37.84
												0
3573	1060	923	-1	-16	24	-0.95	0.17	-0.06	-0.24	3.16	0	0	3.11	21.02	-2.24	-28.49
												0
3038	498	707	-6	-14	44	-0.97	0.15	-0.06	-0.17	3.17	0	0	3.08	18.87	-4.27	-20
												0
4590	-5081	-15863	-132	-19430	-26950	0	0	-0.01	0	3.17	0	0	3.06	-179.99	0.01	-180
												0
-15925	832	11549	108	19353	27152	-0.83	0.21	-0.04	-0.52	3.18	1.44	0	3.07	22.81	8.63	-62.94
												0
2234	-301	1744	-5	-11	-30	-0.84	0.19	-0.04	-0.51	3.18	0	0	3.05	21.28	7.74	-60.57
												0
-1777	-262	125	-5	45	-73	-0.86	0.19	-0.04	-0.48	3.16	0	0	3.08	21	6.49	-56.72
												0
-1296	1316	-436	17	59	-113	-0.89	0.19	-0.05	-0.42	3.15	0	0	3.14	22.08	3.8	-49.96
												0
3022	2002	535	24	22	-62	-0.92	0.18	-0.07	-0.34	3.16	0	0	3.17	22.32	-0.02	-40.79
												0
4965	1460	1409	4	-14	14	-0.95	0.17	-0.08	-0.26	3.17	0	0	3.12	20.97	-3.48	-31
												0
4217	311	1117	-6	-21	57	-0.97	0.15	-0.08	-0.18	3.17	0	0	3.09	18.71	-5.67	-22.14
												0
-10753	-4751	-3883	-63	-38	269	-0.92	0.17	-0.08	-0.34	3.17	0	0	3.1	21.65	-1.32	-41.02
												0
3101	-125	1309	28	-39	-33	-0.93	0.16	-0.08	-0.33	3.18	0.62	0	3.11	20.77	-1.94	-39.9
												0
1994	45	954	-7	-10	-10	-0.93	0.15	-0.07	-0.32	3.17	0	0	3.12	19.26	-1.99	-38.34
												0
967	111	-15	1	25	-16	-0.94	0.14	-0.07	-0.31	3.18	0	0	3.12	18.08	-2.27	-36.4
												0
406	-97	63	-5	28	-20	-0.95	0.14	-0.07	-0.28	3.18	0	0	3.13	17.41	-3.13	-33.97
												0
1478	433	76	9	17	-13	-0.95	0.13	-0.08	-0.26	3.18	0	0	3.17	16.88	-4.48	-30.97
												0
2353	497	801	-1	-8	27	-0.96	0.12	-0.08	-0.23	3.17	0	0	3.13	15.86	-5.54	-28.18
												0
-2198	1190	353	-17	-9	84	-0.96	0.02	-0.14	-0.23	3.17	0	0	3.12	6.37	-14.7	-27.38
												0
104	16	-402	7	-2	0	-0.96	0.02	-0.14	-0.23	3.16	0	0	3.11	5.77	-15.45	-27.28
												0
309	-51	-776	14	-4	9	-0.96	0.01	-0.15	-0.23	3.15	0	0	3.1	4.84	-16.19	-27.24
												0
-144	260	-85	26	6	9	-0.96	-0.01	-0.15	-0.23	3.15	2.07	0	3.08	3.33	-17.3	-27.3
												0
-732	617	2987	-56	-14	-10	-0.96	-0.02	-0.16	-0.23	3.13	2.53	0	3.07	2.08	-18.19	-27.39
												0
52	152	-675	-18	-1	-8	-0.96	-0.02	-0.16	-0.23	3.12	2.67	0	3.05	2.03	-18.21	-27.51
												0
125	-43	-567	1	0	-1	-0.96	-0.02	-0.16	-0.23	3.11	2.78	0	3.1	2.01	-18.23	-27.56
												0
211	-54	-748	-1	1	-1	-0.96	-0.02	-0.16	-0.23	3.1	2.84	0	3	1.97	-18.37	-27.76
												0
-12	1	-12	0	1	0	-0.96	-0.02	-0.16	-0.23	3.07	2.88	0	2.97	1.98	-18.41	-27.77
												0
-9	0	1	0	0	0	-0.96	-0.02	-0.16	-0.23	3.05	2.87	0	2.97	1.98	-18.45	-27.78
												0
4	10	1	0	0	0	-0.96	-0.02	-0.16	-0.23	3.05	2.85	0	2.98	1.99	-18.5	-27.78
												0
-2	6	2	0	0	0	-0.96	-0.02	-0.16	-0.23	3.05	2.84	0	2.99	2	-18.55	-27.78
												0
-1	-1	2	0	0	0	-0.96	-0.02	-0.16	-0.23	3.05	2.8	0	3.01	2.02	-18.6	-27.79
												0
-2	6	13	0	0	-1	-0.96	-0.02	-0.16	-0.23	3.06	2.77	0	3.02	2.04	-18.65	-27.79
												0
-10	-1	-28	0	0	0	-0.96	-0.02	-0.16	-0.23	3.07	2.75	0	3.03	2.07	-18.7	-27.79
												0
-32	-16	-5	-1	-2	0	-0.96	-0.02	-0.16	-0.23	3.08	2.73	0	3.03	2.23	-18.89	-27.79
												0
3	-4	-11	0	0	1	-0.96	-0.02	-0.16	-0.23	3.08	2.74	0	3.04	2.25	-18.89	-27.79
												0
1	-2	8	0	0	-1	-0.96	-0.02	-0.16	-0.23	3.08	2.77	0	3.04	2.25	-18.89	-27.79
												0
2	11	5	0	0	1	-0.96	-0.02	-0.16	-0.23	3.08	2.8	0	3.08	2.26	-18.88	-27.8
												0
9	3	-1	0	0	-1	-0.96	-0.02	-0.16	-0.23	3.08	2.83	0	3.04	2.27	-18.88	-27.8
												0
-1	7	6	0	0	1	-0.96	-0.02	-0.16	-0.23	3.08	2.83	0	3.04	2.27	-18.88	-27.8
												0
1	0	0	0	0	0	-0.96	-0.02	-0.16	-0.23	3.08	2.84	0	3.04	2.28	-18.88	-27.8
												0
6	-11	-7	0	1	0	-0.96	-0.02	-0.16	-0.23	3.08	2.82	0	3.04	2.37	-18.92	-27.8
												0
1	1	0	0	0	-1	-0.96	-0.02	-0.16	-0.23	3.08	2.79	0	3.05	2.38	-18.94	-27.8
												0
-4	-2	-1	0	0	0	-0.96	-0.02	-0.16	-0.23	3.09	2.77	0	3.05	2.39	-18.95	-27.81
												0
-5	6	6	0	0	1	-0.96	-0.02	-0.16	-0.23	3.09	2.73	0	3.05	2.4	-18.96	-27.81
												0
4	2	-2	0	0	0	-0.96	-0.02	-0.16	-0.23	3.09	2.69	0	3.1	2.42	-18.97	-27.81
												0
4	-7	2	0	0	0	-0.96	-0.02	-0.16	-0.23	3.1	2.66	0	3.06	2.43	-18.97	-27.81
												0
-4	4	-13	0	0	-1	-0.96	-0.02	-0.17	-0.23	3.1	2.65	0	3.06	2.44	-18.99	-27.82
												0
-11	-11	-4	0	0	1	-0.96	-0.02	-0.17	-0.23	3.1	2.66	0	3.07	2.58	-19.1	-27.84
												0
4	-3	-8	0	0	-1	-0.96	-0.02	-0.17	-0.23	3.1	2.66	0	3.06	2.59	-19.11	-27.84
												0
4	1	2	0	0	1	-0.96	-0.02	-0.17	-0.23	3.1	2.75	0	3.05	2.59	-19.1	-27.85
												0
2	0	2	1	-1	0	-0.96	-0.02	-0.17	-0.23	3.08	2.83	0	3.03	2.6	-19.11	-27.85
												0
-4	-7	5	0	0	0	-0.96	-0.02	-0.17	-0.23	3.07	2.86	0	3	2.59	-19.1	-27.85
												0
-3	6	1	0	0	0	-0.96	-0.02	-0.17	-0.23	3.07	2.88	0	3	2.58	-19.08	-27.85
												0
-5	-3	4	0	0	0	-0.96	-0.02	-0.17	-0.23	3.06	2.89	0	2.99	2.56	-19.07	-27.84
												0
32	25	-5	0	1	0	-0.96	-0.02	-0.17	-0.23	3.06	2.87	0	3	2.49	-19.04	-27.84
												0
-3	-6	9	-1	0	0	-0.96	-0.02	-0.17	-0.23	3.06	2.86	0	3	2.49	-19.05	-27.85
												0
-1	5	-11	0	0	0	-0.96	-0.02	-0.17	-0.23	3.06	2.85	0	3.06	2.5	-19.07	-27.85
												0
-4	-1	16	1	0	-1	-0.96	-0.02	-0.17	-0.23	3.06	2.84	0	3.02	2.51	-19.08	-27.85
												0
0	-3	0	-1	0	0	-0.96	-0.02	-0.17	-0.23	3.07	2.81	0	3.03	2.52	-19.09	-27.85
												0
0	4	5	0	0	0	-0.96	-0.02	-0.17	-0.23	3.07	2.81	0	3.03	2.53	-19.1	-27.85
												0
4	-5	-5	0	0	0	-0.96	-0.02	-0.17	-0.23	3.07	2.82	0	3.03	2.53	-19.11	-27.85
												0
-2	2	-6	0	0	0	-0.96	-0.02	-0.17	-0.23	3.07	2.84	0	3.03	2.54	-19.12	-27.85
												0
1	1	9	0	-1	0	-0.96	-0.02	-0.17	-0.23	3.07	2.85	0	3.03	2.59	-19.13	-27.84
												0
-4	4	-6	0	1	0	-0.96	-0.02	-0.17	-0.23	3.07	2.84	0	3.04	2.59	-19.13	-27.84
												0
3	-2	-4	0	0	1	-0.96	-0.02	-0.17	-0.23	3.07	2.84	0	3.08	2.59	-19.13	-27.84
												0
-11	-7	11	0	0	-1	-0.96	-0.02	-0.17	-0.23	3.08	2.84	0	3.04	2.59	-19.13	-27.84
												0
0	-1	16	0	0	0	-0.96	-0.02	-0.17	-0.23	3.08	2.83	0	3.04	2.6	-19.14	-27.85
												0
-1	0	-9	0	0	0	-0.96	-0.02	-0.17	-0.23	3.08	2.83	0	3.05	2.61	-19.14	-27.84
												0
9	-1	8	0	0	0	-0.96	-0.02	-0.17	-0.23	2.82	2.82	0	3.05	2.62	-19.14	-27.84
												0
-1	0	-31	0	0	0	-0.96	-0.02	-0.17	-0.23	3.08	2.81	0	3.05	2.66	-19.18	-27.85
												0
-1	2	8	0	0	1	-0.96	-0.02	-0.17	-0.23	3.08	2.81	0	3.05	2.67	-19.19	-27.84
												0
7	0	-6	0	0	0	-0.96	-0.02	-0.17	-0.23	3.08	2.81	0	3.05	2.67	-19.19	-27.84
												0
-3	2	-4	0	0	-1	-0.96	-0.02	-0.17	-0.23	3.09	2.81	0	3.05	2.67	-19.19	-27.84
												0
9	2	-2	0	0	1	-0.96	-0.02	-0.17	-0.23	3.08	2.81	0	3.05	2.67	-19.19	-27.84
												0
-9	-1	7	0	0	0	-0.96	-0.02	-0.17	-0.23	3.09	2.8	0	3.05	2.68	-19.2	-27.84
												0
-6	-2	-7	0	0	0	-0.96	-0.02	-0.17	-0.23	3.09	2.79	0	3.05	2.68	-19.21	-27.84
												0
8	-1	25	0	0	-1	-0.96	-0.02	-0.17	-0.23	3.09	2.79	0	3.09	2.71	-19.23	-27.85
												0
-8	2	-4	0	0	1	-0.96	-0.02	-0.17	-0.23	3.09	2.8	0	3.05	2.72	-19.23	-27.85
												0
-4	-1	-8	0	0	0	-0.96	-0.02	-0.17	-0.23	3.09	2.79	0	3.05	2.71	-19.23	-27.84
												0
8	-4	-8	0	0	0	-0.96	-0.02	-0.17	-0.23	3.09	2.79	0	3.06	2.72	-19.24	-27.84
												0
2	6	12	0	0	-1	-0.96	-0.02	-0.17	-0.23	3.09	2.78	0	3.06	2.72	-19.24	-27.84
												0
-5	-4	10	1	0	0	-0.96	-0.02	-0.17	-0.23	3.09	2.77	0	3.06	2.72	-19.24	-27.84
												0
-5	3	7	-1	0	0	-0.96	-0.02	-0.17	-0.23	3.09	2.77	0	3.06	2.72	-19.24	-27.84
												0
13	1	-12	0	0	0	-0.96	-0.02	-0.17	-0.23	3.09	2.75	0	3.06	2.74	-19.26	-27.86
												0
-11	-8	7	0	0	0	-0.96	-0.02	-0.17	-0.23	3.09	2.75	0	3.06	2.75	-19.25	-27.85
												0
4	1	-6	0	0	0	-0.96	-0.02	-0.17	-0.23	3.09	2.75	0	3.06	2.75	-19.25	-27.85
												0
2	6	-9	0	0	0	-0.96	-0.02	-0.17	-0.23	3.09	2.75	0	3.06	2.75	-19.25	-27.85
												0
0	2	-1	0	0	0	-0.96	-0.02	-0.17	-0.23	3.09	2.75	0	3.06	2.75	-19.26	-27.85
												0
-7	1	8	0	0	1	-0.96	-0.02	-0.17	-0.23	3.09	2.75	0	3.06	2.75	-19.26	-27.85
												0
0	-3	-8	0	0	-1	-0.96	-0.02	-0.17	-0.23	3.09	2.75	0	3.06	2.75	-19.26	-27.85
												0
1	-1	-12	0	0	0	-0.96	-0.02	-0.17	-0.23	3.09	2.75	0	3.06	2.76	-19.27	-27.85
												0
-4	3	20	0	0	1	-0.96	-0.02	-0.17	-0.23	3.09	2.75	0	3.06	2.77	-19.28	-27.85
												0
4	-3	-11	1	0	-1	-0.96	-0.02	-0.17	-0.23	3.09	2.74	0	3.06	2.77	-19.28	-27.85
												0
-3	1	3	-1	0	1	-0.96	-0.02	-0.17	-0.23	3.09	2.74	0	3.06	2.77	-19.28	-27.85
												0
0	-1	-12	0	0	-1	-0.96	-0.02	-0.17	-0.23	3.1	2.73	0	3.06	2.77	-19.29	-27.85
												0
5	1	3	0	0	0	-0.96	-0.02	-0.17	-0.23	2.72	2.72	0	3.06	2.77	-19.29	-27.85
												0
-5	4	5	0	0	0	-0.96	-0.02	-0.17	-0.23	3.1	3.08	0	3.07	2.77	-19.29	-27.85
												0
-4	-3	-7	0	0	1	-0.96	-0.02	-0.17	-0.23	2.72	2.72	0	3.07	2.78	-19.29	-27.85
												0
5	-3	14	0	-1	-1	-0.96	-0.02	-0.17	-0.23	3.1	2.73	0	3.07	2.79	-19.28	-27.85
												0
-4	-7	-3	0	0	1	-0.96	-0.02	-0.17	-0.23	3.1	2.73	0	3.07	2.78	-19.28	-27.85
												0
5	2	8	0	1	0	-0.96	-0.02	-0.17	-0.23	3.1	2.73	0	3.07	2.78	-19.28	-27.85
-5	0	-16	1	0	0	-0.96	-0.02	-0.17	-0.23	3.1	2.72	3.08	3.07	2.78	-19.28	-27.85
-2	-2	11	-1	0	-1	-0.96	-0.02	-0.17	-0.23	3.1	2.71	3.08	3.07	2.79	-19.28	-27.85
8	-3	1	1	0	0	-0.96	-0.02	-0.17	-0.23	3.1	2.72	3.08	3.07	2.8	-19.29	-27.85
6	-6	4	-1	0	0	-0.96	-0.02	-0.17	-0.23	3.1	2.72	3.08	3.07	2.8	-19.29	-27.85
1	15	-1	0	-1	0	-0.96	-0.02	-0.17	-0.23	3.1	2.72	3.08	3.07	2.8	-19.29	-27.85
-7	8	1	0	1	0	-0.96	-0.02	-0.17	-0.23	3.1	2.73	3.08	3.07	2.8	-19.29	-27.85
-8	-6	-6	0	0	0	-0.96	-0.02	-0.17	-0.23	3.1	2.71	3.08	3.07	2.8	-19.29	-27.85
5	6	6	0	0	0	-0.96	-0.02	-0.17	-0.23	3.1	2.7	3.07	3.07	2.81	-19.28	-27.85
2	-8	-6	0	0	0	-0.96	-0.02	-0.17	-0.23	2.69	2.69	3.07	3.07	2.81	-19.28	-27.85
-6	-2	-10	0	0	0	-0.96	-0.02	-0.17	-0.23	3.1	2.7	3.07	3.07	2.81	-19.29	-27.85
-3	-6	17	0	0	0	-0.96	-0.02	-0.17	-0.23	3.11	2.7	3.07	3.07	2.82	-19.29	-27.85
-23842	23014	-10502	-29	-1870	-32310	0	0	0	0	3.11	2.67	3.07	3.07	-180	0	180
23844	-23013	10500	29	1870	32311	-0.96	-0.02	-0.17	-0.23	3.11	2.68	3.07	3.07	2.85	-19.32	-27.85
2	-5	-7	0	0	-1	-0.96	-0.02	-0.17	-0.23	3.11	2.68	3.07	3.08	2.85	-19.33	-27.85
2	10	-5	0	0	1	-0.96	-0.02	-0.17	-0.23	3.11	2.68	3.08	3.08	2.85	-19.33	-27.85
