# Supplementary material for: Image Generation for 2D-CNN Using Time-Series Signal Features from Foot Gesture Applied to Select Cobot Operating Mode
Source: Sensors (Basel). 2021 Aug 26;21(17):5743. doi: 10.3390/s21175743 (PMC8434500; doi:10.3390/s21175743)
Supplement: Supplementary file 1 [file sensors-21-05743-s001.zip › data_fadwa/Cigarette crush with the heel/cch79.xlsx]

## Sheet: cch79
-1	1	7	-1	0	0	-0.95	-0.01	-0.17	-0.25	2.56	2.56	3.08	3.13	4.63	-19.36	-30.72
5	4	-6	0	0	0	-0.95	-0.01	-0.17	-0.25	2.56	2.56	3.08	3.13	4.63	-19.36	-30.72
1	-2	0	0	0	0	-0.95	-0.01	-0.17	-0.25	3.16	2.55	3.08	3.13	4.64	-19.36	-30.73
-6	0	-1	0	1	-1	-0.95	-0.01	-0.17	-0.25	3.16	2.54	3.09	3.13	4.64	-19.36	-30.73
-6	4	-4	1	-1	1	-0.95	-0.01	-0.17	-0.25	3.16	3.09	3.09	3.13	4.64	-19.36	-30.73
12	-4	-10	-1	1	0	-0.95	-0.01	-0.17	-0.25	2.53	3.09	3.09	3.13	4.64	-19.36	-30.73
-12	-3	-5	1	-1	0	-0.95	-0.01	-0.17	-0.25	3.16	2.66	3.1	3.12	4.66	-19.39	-30.76
7	2	-3	0	-1	0	-0.95	-0.01	-0.17	-0.25	3.15	2.74	3.11	3.11	4.64	-19.37	-30.75
1	3	0	0	0	0	-0.95	-0.01	-0.17	-0.25	3.15	2.9	3.13	3.09	4.6	-19.34	-30.75
5	0	-9	0	0	0	-0.95	-0.01	-0.17	-0.25	2.97	2.97	3.14	3.06	4.56	-19.31	-30.75
6	0	19	0	-1	0	-0.95	-0.01	-0.17	-0.25	3.12	3.03	3.15	3.01	4.51	-19.27	-30.74
8	13	28	0	0	0	-0.95	-0.01	-0.17	-0.25	3.09	3.05	3.15	2.95	4.45	-19.2	-30.74
9	-1	6	0	0	0	-0.95	-0.01	-0.17	-0.26	3.06	3.07	3.15	2.92	4.39	-19.14	-30.74
64	24	-16	0	2	0	-0.95	-0.01	-0.17	-0.26	3.05	3.08	3.16	2.91	3.99	-18.91	-30.69
-1	9	-9	-1	0	0	-0.95	-0.01	-0.17	-0.26	3.04	3.08	3.16	2.95	3.98	-18.9	-30.69
6	3	10	0	0	0	-0.95	-0.01	-0.17	-0.26	3.05	3.08	3.16	2.98	3.98	-18.89	-30.69
1	0	7	0	0	-1	-0.95	-0.01	-0.17	-0.26	3.06	3.16	3.16	3	3.98	-18.86	-30.7
-5	-4	-1	0	0	0	-0.95	-0.01	-0.17	-0.26	3.09	3.09	3.16	3.01	3.98	-18.85	-30.7
14	6	12	0	0	0	-0.95	-0.01	-0.17	-0.26	3.08	3.09	3.16	3.01	3.99	-18.83	-30.69
-2	-11	-2	0	0	0	-0.95	-0.01	-0.17	-0.26	3.08	3.1	3.16	3.01	4.01	-18.81	-30.7
6925	22543	-2206	-229	-161	-103	-0.95	-0.01	-0.17	-0.26	3.07	3.1	3.16	3.01	4.02	-18.79	-30.69
-6881	-22557	2220	229	160	104	-0.95	-0.01	-0.16	-0.26	3.1	3.1	3.16	3.02	3.9	-18.43	-30.64
9	-5	19	0	1	0	-0.95	-0.01	-0.16	-0.26	3.08	3.1	3.16	3.03	3.89	-18.4	-30.65
4	0	-7	0	0	0	-0.95	-0.01	-0.16	-0.26	3.09	3.09	3.16	3.04	3.89	-18.38	-30.65
1	5	6	0	0	0	-0.95	-0.01	-0.16	-0.26	3.1	3.09	3.16	3.05	3.9	-18.36	-30.66
-3	-3	-1	0	0	-1	-0.95	-0.01	-0.16	-0.26	3.09	3.16	3.16	3.06	3.91	-18.36	-30.66
1	3	8	0	1	0	-0.95	-0.01	-0.16	-0.26	3.11	3.09	3.16	3.06	3.92	-18.35	-30.66
3	-3	-13	0	-1	0	-0.95	-0.01	-0.16	-0.26	3.11	3.09	3.06	3.06	3.92	-18.35	-30.66
-5	-18	-17	0	0	0	-0.95	-0.01	-0.16	-0.26	3.11	3.15	3.15	3.07	3.98	-18.32	-30.65
-4	0	6	0	0	0	-0.95	-0.01	-0.16	-0.26	3.08	3.08	3.15	3.08	3.99	-18.32	-30.66
10	-8	13	0	0	0	-0.95	-0.01	-0.16	-0.26	3.12	3.08	3.15	3.08	3.99	-18.3	-30.66
2	7	0	0	0	0	-0.95	-0.01	-0.16	-0.26	3.13	3.06	3.14	3.09	4	-18.29	-30.66
-7	-7	2	0	1	0	-0.95	-0.01	-0.16	-0.26	3.14	3.04	3.14	3.1	4	-18.29	-30.66
7	-2	4	0	0	0	-0.95	-0.01	-0.16	-0.26	3.14	3.13	3.13	3.1	4.01	-18.29	-30.67
-1	7	-3	0	0	0	-0.95	-0.01	-0.16	-0.26	3.02	3.02	3.13	3.08	4.02	-18.31	-30.67
-42	6	-15	2	0	1	-0.95	-0.01	-0.16	-0.26	3.12	3.05	3.14	3.02	4.06	-18.58	-30.67
4	3	-15	0	-1	0	-0.95	-0.01	-0.16	-0.26	3.08	3.06	3.14	3	4.03	-18.61	-30.66
-3	12	-6	-1	0	0	-0.95	-0.01	-0.16	-0.26	3.08	3.08	3.14	2.96	3.99	-18.62	-30.65
4	5	5	0	0	0	-0.95	-0.01	-0.16	-0.26	3.04	3.08	3.14	2.9	3.97	-18.6	-30.66
1	8	8	0	0	0	-0.95	-0.01	-0.16	-0.26	3.02	3.08	3.14	2.8	3.94	-18.59	-30.65
7	1	-1	0	0	0	-0.95	-0.01	-0.16	-0.26	2.99	3.09	2.78	2.78	3.93	-18.59	-30.66
-8	5	18	0	1	0	-0.95	-0.01	-0.16	-0.26	2.96	3.14	2.81	2.81	3.91	-18.6	-30.65
5	31	-9	-1	-1	-1	-0.95	-0.01	-0.17	-0.26	2.97	3.09	3.14	2.86	3.77	-18.69	-30.68
-5	0	-11	0	0	1	-0.95	-0.01	-0.17	-0.26	3	3.08	3.14	2.88	3.78	-18.68	-30.68
0	-6	-8	0	1	-1	-0.95	-0.01	-0.17	-0.26	3	3.08	3.14	2.88	3.79	-18.69	-30.69
10	-1	12	0	0	1	-0.95	-0.01	-0.17	-0.26	3	3.14	3.14	2.88	3.79	-18.68	-30.69
4	-6	-12	1	0	0	-0.95	-0.01	-0.17	-0.26	3	3.08	3.14	2.87	3.8	-18.68	-30.7
-3	0	0	0	0	-1	-0.95	-0.01	-0.17	-0.26	2.99	3.08	3.14	2.81	3.8	-18.7	-30.7
-7	0	25	0	0	1	-0.95	-0.01	-0.17	-0.26	2.96	3.08	3.13	2.75	3.8	-18.7	-30.7
4	6	-6	0	0	0	-0.95	-0.01	-0.17	-0.26	2.92	3.08	2.73	2.9	3.81	-18.71	-30.7
-6	19	-5	-1	-1	0	-0.95	-0.01	-0.17	-0.26	2.9	3.08	3.13	2.78	3.73	-18.79	-30.74
-6	-2	-14	0	0	0	-0.95	-0.01	-0.17	-0.26	2.93	3.08	3.14	2.81	3.73	-18.78	-30.75
-2	7	0	0	0	0	-0.95	-0.01	-0.17	-0.26	2.94	3.08	3.14	2.84	3.74	-18.77	-30.75
9	-11	-1	0	0	-1	-0.95	-0.01	-0.17	-0.26	2.96	3.14	2.86	2.86	3.75	-18.76	-30.76
-12	4	2	0	0	0	-0.95	-0.01	-0.17	-0.26	2.99	3.08	3.14	2.88	3.75	-18.76	-30.76
7	5	1	0	0	0	-0.95	-0.01	-0.17	-0.26	3	3.08	2.9	2.9	3.76	-18.75	-30.76
7	-7	6	0	1	0	-0.95	-0.01	-0.17	-0.26	3.01	3.08	3.14	2.92	3.77	-18.74	-30.76
-7	-22	12	0	0	0	-0.95	-0.01	-0.17	-0.26	3.08	3.08	3.15	2.96	3.89	-18.7	-30.79
0	-8	-8	0	0	0	-0.95	-0.01	-0.17	-0.26	3.03	3.08	3.15	2.97	3.9	-18.7	-30.79
-8	2	-9	0	0	0	-0.95	-0.01	-0.17	-0.26	3.03	3.08	3.15	2.98	3.91	-18.7	-30.79
5	-3	0	0	0	0	-0.95	-0.01	-0.17	-0.26	3.04	3.08	3.15	2.99	3.92	-18.7	-30.79
6	1	-3	0	-1	0	-0.95	-0.01	-0.17	-0.26	3.04	3.15	2.99	2.99	3.93	-18.69	-30.79
1	1	-6	0	0	0	-0.95	-0.01	-0.17	-0.26	3.04	3.08	3.15	2.98	3.94	-18.68	-30.79
-4	-4	12	0	0	0	-0.95	-0.01	-0.17	-0.26	3.04	3.09	3.15	2.98	3.94	-18.67	-30.8
11	-1	10	1	0	0	-0.95	-0.01	-0.16	-0.26	3.03	3.1	3.16	2.95	3.92	-18.6	-30.78
-7	3	-9	0	0	1	-0.95	-0.01	-0.16	-0.26	3.1	3.1	3.16	2.92	3.91	-18.6	-30.78
-5	-11	2	0	0	-1	-0.95	-0.01	-0.16	-0.26	3.01	3.11	3.16	2.91	3.91	-18.6	-30.78
9	4	-5	0	0	0	-0.95	-0.01	-0.16	-0.26	3.01	3.11	3.16	2.9	3.9	-18.59	-30.78
5	6	-1	0	0	0	-0.95	-0.01	-0.16	-0.26	3.01	3.11	3.16	2.9	3.89	-18.59	-30.77
-3	6	-7	0	0	1	-0.95	-0.01	-0.16	-0.26	3.01	3.11	2.91	3.01	3.87	-18.58	-30.77
1	1	1	0	0	0	-0.95	-0.01	-0.16	-0.26	3.01	3.11	3.16	2.91	3.86	-18.59	-30.77
0	-6	9	0	0	-1	-0.95	-0.01	-0.16	-0.26	3.01	3.11	3.16	2.92	3.85	-18.58	-30.77
2	3	15	-1	0	1	-0.95	-0.01	-0.16	-0.26	3.01	3.11	3.16	2.92	3.86	-18.57	-30.78
3	2	0	0	0	0	-0.95	-0.01	-0.16	-0.26	3.01	3.16	3.16	2.93	3.86	-18.57	-30.78
1	-11	-2	0	0	0	-0.95	-0.01	-0.16	-0.26	3.01	3.12	3.16	2.93	3.86	-18.56	-30.78
4	2	-2	0	0	-1	-0.95	-0.01	-0.16	-0.26	3.02	3.12	3.16	2.93	3.86	-18.55	-30.78
2	4	-10	0	0	1	-0.95	-0.01	-0.16	-0.26	3.02	3.12	3.16	2.93	3.86	-18.54	-30.79
2	-4	4	0	0	-1	-0.95	-0.01	-0.16	-0.26	3.01	3.12	3.16	3.01	3.87	-18.53	-30.79
-9	7	7	0	0	1	-0.95	-0.01	-0.16	-0.26	3.01	3.12	3.17	2.9	3.86	-18.53	-30.79
7	-8	13	1	1	0	-0.95	-0.01	-0.16	-0.26	3.01	3.13	3.17	2.85	3.84	-18.51	-30.79
3	6	-18	0	-1	-1	-0.95	-0.01	-0.16	-0.26	2.98	3.13	3.17	2.79	3.83	-18.51	-30.79
5	-9	6	0	0	1	-0.95	-0.01	-0.16	-0.26	2.96	3.17	2.7	2.7	3.82	-18.52	-30.79
8	1	2	0	0	0	-0.95	-0.01	-0.16	-0.26	2.91	3.14	3.17	2.54	3.82	-18.51	-30.79
-9	4	1	0	0	0	-0.95	-0.01	-0.16	-0.26	2.84	3.14	3.17	2.76	3.8	-18.51	-30.79
-2	-4	-17	0	0	0	-0.95	-0.01	-0.16	-0.26	2.76	3.14	3.17	2.77	3.8	-18.52	-30.78
-3	6	10	0	1	0	-0.95	-0.01	-0.16	-0.26	2.77	3.14	3.17	2.39	3.78	-18.53	-30.79
-2	27	-4	0	0	0	-0.95	-0.01	-0.16	-0.26	2.76	3.15	3.17	2.33	3.67	-18.63	-30.78
2	4	16	0	0	0	-0.95	-0.01	-0.16	-0.26	2.73	3.15	2.49	2.49	3.65	-18.64	-30.78
-2	11	-13	0	0	0	-0.95	-0.01	-0.16	-0.26	2.82	3.14	3.17	2.96	3.65	-18.64	-30.78
-1	-10	-4	-1	-1	-1	-0.95	-0.01	-0.16	-0.26	2.96	3.07	3.03	3.11	3.65	-18.64	-30.78
-4	-9	-2	0	0	0	-0.95	-0.01	-0.16	-0.26	3.11	2.26	3.07	3.12	3.66	-18.63	-30.79
-6	12	0	-1	1	0	-0.95	-0.01	-0.16	-0.26	3.16	0	2.72	3.14	3.69	-18.62	-30.79
7	6	2	0	0	0	-0.95	-0.01	-0.16	-0.26	3.17	0	2.52	3.12	3.73	-18.61	-30.8
287	-1260	-97	-54	-20	-23	-0.96	0.09	-0.13	-0.24	3.17	2.07	3.09	3.09	13.28	-11.98	-29.33
82	-278	-214	3	4	2	-0.96	0.1	-0.12	-0.24	3.16	0	2.14	3.08	14.39	-10.82	-28.94
107	-370	-220	6	3	3	-0.96	0.11	-0.12	-0.23	3.16	0	2.21	3.07	15.43	-9.82	-28.57
90	-219	-40	4	4	3	-0.96	0.12	-0.11	-0.23	3.16	0	2.08	3.07	16.4	-8.95	-28.26
47	-188	39	4	4	2	-0.96	0.13	-0.11	-0.23	3.16	0	3.07	3.16	17.33	-8.24	-27.99
90	-188	-109	4	2	2	-0.96	0.14	-0.1	-0.23	3.16	0	1.9	3.06	18.2	-7.66	-27.77
31	-145	26	4	1	3	-0.96	0.15	-0.1	-0.22	3.16	0	1.83	3.06	19	-7.19	-27.6
-162	-145	6	3	2	-1	-0.96	0.15	-0.1	-0.22	3.16	0	1.63	3.06	19.74	-6.82	-27.44
-59	-742	18	33	-1	9	-0.95	0.19	-0.09	-0.22	3.16	1.42	3.08	3.08	23.55	-4.94	-26.82
-21	44	132	1	0	0	-0.95	0.19	-0.09	-0.22	3.16	0	1	3.08	23.37	-5.01	-26.79
-22	40	152	-1	-1	2	-0.95	0.19	-0.09	-0.22	3.16	0	0.34	3.08	23.2	-5.13	-26.8
-29	46	162	-2	-1	0	-0.95	0.18	-0.09	-0.22	3.16	0	0.05	3.09	23.05	-5.15	-26.84
-8	-8	-67	0	-1	0	-0.95	0.18	-0.09	-0.22	3.17	0	0	3.17	22.9	-5.09	-26.87
65	5	-156	2	-1	0	-0.95	0.18	-0.09	-0.22	3.17	0	0	3.08	22.74	-5.04	-26.91
86	20	-13	0	0	1	-0.95	0.18	-0.09	-0.22	3.17	0	0	3.06	22.54	-4.98	-26.95
-10223	1577	-2935	7	3	45	-0.77	0.2	-0.06	-0.6	3.16	0	0	3.08	22.73	8.65	-74.57
1931	-482	685	26	-9	-77	-0.77	0.2	-0.07	-0.6	3.17	0	3.09	3.18	23.26	7.71	-74.54
2861	-137	1791	2	-17	-23	-0.78	0.19	-0.07	-0.59	3.18	0	0	3.08	22.56	6.71	-73.38
207	-141	447	4	5	-26	-0.79	0.18	-0.07	-0.58	3.16	0	0	3.14	21.68	5.63	-71.69
-2240	-306	-636	-4	15	-58	-0.81	0.18	-0.07	-0.56	3.14	0	0	3.12	21.68	4.46	-68.72
-2899	763	-813	6	32	-113	-0.83	0.18	-0.08	-0.52	3.15	0	0	3.17	22.82	2.73	-63.22
-1075	1832	225	19	12	-113	-0.87	0.18	-0.09	-0.45	3.17	0	0	3.12	23.74	-0.08	-54.59
12261	4173	2581	-142	-91	733	-0.88	0.14	-0.01	-0.45	3.17	0	0	3.08	15.43	6.2	-53.59
-6097	-782	-1195	10	11	-66	-0.84	0.15	-0.02	-0.53	3.18	0	0	3.08	15.85	7.59	-63.26
-4693	-1938	-1682	24	30	-127	-0.8	0.16	-0.03	-0.57	3.18	0	3.09	3.18	17.22	8.39	-69.91
-2369	-1800	-901	27	24	-144	-0.79	0.18	-0.04	-0.59	3.18	0	0	3.08	19.06	8.59	-72.49
3075	-1252	852	28	-25	-101	-0.79	0.18	-0.04	-0.58	3.16	0	0	3.08	19.99	8.23	-71.48
3023	-555	813	4	-11	-21	-0.8	0.18	-0.04	-0.57	3.15	0	0	3.12	19.44	7.95	-69.34
317	-498	-214	7	18	-38	-0.82	0.18	-0.04	-0.55	3.16	0	0	3.12	19.32	7.47	-66.39
13514	25760	-6374	-67	-1393	12961	0	0	-0.01	0	3.17	0	0	3.09	-180	0	-180
-8173	-19592	8682	-42	1350	-12494	-0.85	0.17	0	-0.49	3.17	0	0.37	3.05	16.64	9.35	-58.82
-6309	-1430	-2181	20	12	-76	-0.81	0.18	-0.01	-0.56	3.18	0	1.37	3.02	17.41	10.91	-67.48
-3893	-1865	-1848	34	42	-150	-0.78	0.19	-0.02	-0.59	3.18	0	1.3	3.16	19.03	11.64	-72.54
-1291	-1666	34	50	15	-162	-0.78	0.2	-0.03	-0.59	3.16	0	0	3.02	21.19	11.15	-72.8
2559	-879	900	19	-36	-67	-0.79	0.2	-0.04	-0.58	3.13	0	0	3.1	21.4	10.18	-70.31
-1028	-283	-47	1	20	-69	-0.81	0.2	-0.04	-0.55	3.15	0	0	3.13	21.73	8.98	-66.24
-1198	1245	-242	21	60	-125	-0.84	0.2	-0.05	-0.49	3.17	0	0.3	3.11	23.34	6.5	-59.2
15937	5752	4440	-164	-132	695	-0.91	0.15	-0.02	-0.37	3.16	0	0.37	3.05	17.07	4.87	-43.66
-3579	193	-752	2	4	-1	-0.87	0.16	-0.01	-0.46	3.17	0	0.66	3.03	17.02	7.67	-54.73
-6664	-962	-2160	20	12	-69	-0.82	0.17	-0.01	-0.54	3.18	0	1.4	3.06	17.56	9.63	-64.84
-4311	-2175	-2576	42	38	-139	-0.79	0.19	-0.02	-0.59	3.18	0	0	3.15	18.84	10.71	-71.7
-1934	-2100	-1723	64	31	-185	-0.77	0.2	-0.04	-0.6	3.15	0	0	3.09	20.76	10.38	-73.54
1957	-1034	1938	38	-51	-95	-0.79	0.19	-0.04	-0.59	3.15	0	0	3.13	20.84	8.81	-71.7
38	-496	1109	-12	3	-63	-0.81	0.18	-0.04	-0.56	3.17	0	0.56	3.14	20.07	7.51	-68.15
16444	4836	4917	-158	-32	505	-0.97	0.13	-0.05	-0.21	3.18	0	3.12	3.18	15.76	-2.39	-25.19
-3938	124	-1443	3	19	-13	-0.94	0.14	-0.05	-0.29	3.18	0	0.68	3.1	17.22	-0.1	-34.68
-3439	-671	-1067	9	16	-31	-0.92	0.16	-0.05	-0.37	3.19	0	0.62	3.11	18.69	1.83	-43.48
-4284	-1181	-1507	20	14	-65	-0.89	0.17	-0.05	-0.43	3.19	0	1.2	3.12	20.48	3.12	-50.94
-3951	-1293	-1559	28	10	-90	-0.86	0.19	-0.06	-0.47	3.19	0	1.12	3.11	22.3	3.78	-56.14
-2098	-1375	-1429	43	19	-117	-0.85	0.2	-0.08	-0.48	3.19	0	0	3.12	24.26	3.49	-58.34
4268	-861	594	49	-34	-62	-0.85	0.2	-0.08	-0.48	3.18	0	0	3.13	24.34	2.69	-57.78
13504	2707	5538	-59	35	72	-0.99	0.08	-0.08	-0.01	3.17	0	0.03	3.12	9.95	-8.94	-2.21
-1606	-749	-383	-10	31	11	-0.99	0.09	-0.09	-0.02	3.17	0	3.12	3.12	10.53	-9.73	-3.34
875	127	560	-22	-5	40	-0.99	0.1	-0.1	-0.04	3.18	0	0.78	3.1	11.53	-10.46	-5.3
3231	655	1267	-18	-54	92	-0.99	0.1	-0.09	-0.07	3.18	0	0.86	3.08	12.67	-9.37	-9.19
-1032	1196	-129	-36	-39	97	-0.98	0.11	-0.08	-0.13	3.19	0	1.19	3.08	14.13	-6.78	-16.05
-3242	432	-1203	-6	10	19	-0.97	0.13	-0.07	-0.2	3.19	0	0.87	3.1	15.96	-4.51	-24.39
-1894	221	-332	-2	5	2	-0.95	0.14	-0.06	-0.28	3.19	0	1.02	3.11	17.59	-2.31	-32.78
-5781	-1261	-2321	205	45	-601	-0.96	0.11	-0.12	-0.22	3.18	0	0	3.13	15.59	-10.25	-27.33
4049	710	1136	-11	-3	37	-0.98	0.09	-0.11	-0.15	3.17	0	0	3.14	12.71	-11.11	-18.83
3282	306	850	-18	1	63	-0.99	0.08	-0.11	-0.09	3.17	0	0	3.17	10.1	-11.16	-11.84
2857	33	562	-21	0	84	-0.99	0.06	-0.1	-0.05	3.17	0	0.64	3.12	8.07	-10.65	-7.06
1754	-126	890	-29	-5	108	-0.99	0.05	-0.09	-0.04	3.17	0	0.34	3.12	6.72	-9.65	-5.16
-3558	-1330	-1159	-33	23	49	-0.99	0.05	-0.09	-0.05	3.17	0	0	3.11	6.83	-9.57	-5.9
-1280	-658	-220	0	19	5	-0.99	0.06	-0.09	-0.05	3.17	0	0	3.11	7.3	-10.39	-6.94
-4553	-1240	-2287	77	-61	-51	-0.94	0.07	-0.11	-0.32	3.17	0	0	3.12	11.86	-9.39	-38.6
512	333	1036	-6	10	3	-0.94	0.06	-0.11	-0.32	3.16	0	0	3.12	10.27	-10.12	-38.06
384	278	-24	-7	9	6	-0.94	0.04	-0.11	-0.31	3.16	0	0	3.1	9.03	-10.8	-37.72
-238	173	-159	2	10	1	-0.94	0.03	-0.12	-0.31	3.15	0	0.83	3.15	8.05	-11.76	-37.5
-170	193	-132	3	4	-4	-0.94	0.02	-0.13	-0.31	3.15	0	1.47	3.09	7.17	-12.96	-37.18
-352	97	-86	7	2	-6	-0.94	0.01	-0.14	-0.31	3.15	0.2	2.18	3.08	6.17	-14.34	-36.71
77	342	172	7	-5	-3	-0.94	0	-0.14	-0.3	3.14	1.49	2.32	3.07	4.95	-15.72	-35.99
416	725	1414	-29	0	4	-0.94	-0.01	-0.15	-0.3	3.14	2.06	2.37	3.08	3.8	-16.88	-35.3
-494	-316	-1321	-38	-10	11	-0.94	-0.01	-0.16	-0.3	3.14	2.18	2.55	3.08	4.82	-18.19	-35.83
-1	5	-18	0	0	-1	-0.94	-0.01	-0.16	-0.3	3.14	2.34	2.64	3.09	4.85	-18.21	-35.83
3	-3	-28	0	0	0	-0.94	-0.01	-0.16	-0.3	3.14	2.67	2.67	3.09	4.88	-18.23	-35.84
-5	3	18	0	-1	1	-0.94	-0.01	-0.16	-0.3	2.62	2.62	2.79	3.15	4.92	-18.24	-35.85
-8	-6	1	0	0	0	-0.94	-0.01	-0.16	-0.3	3.15	2.68	2.87	3.11	4.94	-18.25	-35.86
3	-8	-11	0	0	0	-0.94	-0.01	-0.16	-0.3	3.15	2.75	2.93	3.12	4.97	-18.24	-35.87
-9	-2	4	0	0	0	-0.94	-0.01	-0.16	-0.3	3.16	2.76	2.96	3.12	5.01	-18.24	-35.88
-11	-36	36	0	1	-1	-0.94	0	-0.17	-0.3	3.16	2.74	3.13	3.17	5.47	-18.23	-35.95
-4	-1	-5	0	0	0	-0.94	0	-0.17	-0.3	3.17	2.7	3.01	3.14	5.52	-18.26	-35.96
-22	3	-2	0	0	0	-0.94	0	-0.17	-0.3	3.17	2.65	3.01	3.14	5.57	-18.29	-35.97
-13	-8	10	0	0	0	-0.94	0	-0.17	-0.3	3.17	2.63	3	3.14	5.6	-18.32	-35.97
-3	2	-14	0	-1	1	-0.94	0	-0.17	-0.3	3.17	2.61	3.01	3.14	5.62	-18.33	-35.97
-10	-4	-8	1	0	0	-0.94	0	-0.17	-0.3	3.17	2.56	3	3.14	5.64	-18.35	-35.98
2	-3	-5	0	0	0	-0.94	0	-0.17	-0.3	3.18	2.52	3	3.14	5.65	-18.36	-35.98
-18	24	-3	0	0	0	-0.94	0	-0.17	-0.3	3.17	2.38	2.97	3.12	5.74	-18.51	-36.02
13	0	-1	0	0	0	-0.94	0	-0.17	-0.3	3.17	2.31	2.94	3.16	5.73	-18.53	-36.02
-6	-5	1	0	-1	0	-0.94	0	-0.17	-0.3	3.16	2.19	2.89	3.11	5.71	-18.53	-36.02
2	8	7	0	1	0	-0.94	0	-0.17	-0.3	3.16	2.12	2.87	3.1	5.7	-18.54	-36.02
-10	-4	13	0	0	0	-0.94	0	-0.17	-0.3	3.16	2.11	2.86	3.1	5.7	-18.55	-36.02
-9	13	-9	0	0	0	-0.94	0	-0.17	-0.3	3.16	2.13	2.87	3.1	5.69	-18.58	-36.02
-3	-8	-21	0	0	0	-0.94	0	-0.17	-0.3	2.18	2.18	2.88	3.1	5.69	-18.59	-36.02
8	-1	18	-1	-1	0	-0.94	0	-0.17	-0.3	3.16	2.36	2.92	3.11	5.75	-18.61	-36.05
-1	2	-12	0	1	0	-0.94	0	-0.17	-0.3	3.16	2.4	2.95	3.11	5.75	-18.61	-36.05
1	9	-2	0	0	-1	-0.94	0	-0.17	-0.3	3.16	2.47	2.98	3.16	5.76	-18.61	-36.05
-4	-2	1	0	0	1	-0.94	0	-0.17	-0.3	3.16	2.49	2.99	3.12	5.78	-18.6	-36.06
-8	2	-13	0	0	0	-0.94	0	-0.17	-0.3	3.17	2.49	3	3.12	5.79	-18.61	-36.06
7	-8	17	0	0	0	-0.94	0	-0.17	-0.3	3.17	2.44	3.01	3.13	5.81	-18.6	-36.07
7	2	-2	0	0	0	-0.94	0	-0.17	-0.3	3.17	2.47	3.02	3.13	5.82	-18.6	-36.07
-33	-15	-5	0	-1	0	-0.94	0	-0.17	-0.3	3.17	2.56	3.03	3.13	5.98	-18.57	-36.15
7	-5	0	0	0	0	-0.94	0	-0.17	-0.3	3.17	2.61	3.04	3.13	5.99	-18.56	-36.15
11	2	8	0	0	0	-0.94	0	-0.17	-0.3	2.67	2.67	3.06	3.12	5.98	-18.55	-36.15
-1	-6	-10	0	0	0	-0.94	0	-0.17	-0.3	3.17	2.74	3.07	3.12	5.98	-18.52	-36.16
4	3	-1	0	0	0	-0.94	0	-0.17	-0.3	3.16	2.77	3.08	3.12	5.96	-18.51	-36.15
