# Supplementary material for: Image Generation for 2D-CNN Using Time-Series Signal Features from Foot Gesture Applied to Select Cobot Operating Mode
Source: Sensors (Basel). 2021 Aug 26;21(17):5743. doi: 10.3390/s21175743 (PMC8434500; doi:10.3390/s21175743)
Supplement: Supplementary file 1 [file sensors-21-05743-s001.zip › data_fadwa/Cigarette crush with the heel/cch8.xlsx]

## Sheet: Sheet1
-8	-2	-8	0	1	0	-0.66	-0.17	-0.07	0.73	3.16	3.1	3.12	3.07	-19	9.38	94.69
4	5	-8	0	0	0	-0.66	-0.17	-0.07	0.73	3.16	3.1	3.12	3.07	-19.01	9.39	94.68
-2	-3	-1	0	0	0	-0.66	-0.17	-0.07	0.73	3.16	3.1	3.12	3.07	-19.01	9.4	94.69
0	4	6	0	-1	0	-0.66	-0.17	-0.07	0.73	3.16	3.1	3.12	3.07	-19.01	9.41	94.69
6	-1	2	0	0	1	-0.66	-0.17	-0.07	0.73	3.16	3.1	3.12	3.07	-19	9.42	94.69
2	0	11	0	0	-1	-0.66	-0.17	-0.07	0.73	3.1	3.1	3.12	3.07	-18.99	9.42	94.69
-6	5	5	0	0	1	-0.66	-0.17	-0.07	0.73	3.16	3.12	3.12	3.07	-18.98	9.41	94.7
24	-3	-6	0	0	-1	-0.66	-0.17	-0.07	0.73	3.1	3.1	3.12	3.07	-18.84	9.39	94.73
4	-1	9	0	0	0	-0.66	-0.17	-0.07	0.73	3.16	3.1	3.12	3.08	-18.83	9.39	94.73
-2	0	7	0	0	0	-0.66	-0.17	-0.07	0.73	3.16	3.1	3.11	3.08	-18.82	9.39	94.73
-9	5	-10	-1	0	0	-0.66	-0.17	-0.07	0.73	3.16	3.1	3.11	3.09	-18.82	9.39	94.74
5	-1	10	0	0	0	-0.66	-0.17	-0.07	0.73	3.16	3.09	3.11	3.09	-18.82	9.39	94.74
-6	5	3	0	0	0	-0.66	-0.17	-0.07	0.73	3.17	3.09	3.1	3.1	-18.82	9.39	94.74
11	-2	-8	0	1	0	-0.66	-0.17	-0.07	0.73	3.17	3.08	3.1	3.1	-18.82	9.39	94.75
-29	-1	-14	1	0	0	-0.66	-0.17	-0.07	0.73	3.17	3.07	3.09	3.11	-19.05	9.42	94.76
1	4	-14	0	0	0	-0.66	-0.17	-0.07	0.73	3.17	3.06	3.09	3.1	-19.07	9.44	94.76
-16	-4	4	0	0	0	-0.66	-0.17	-0.07	0.73	3.17	3.05	3.09	3.1	-19.1	9.44	94.77
-4	-4	0	0	0	0	-0.66	-0.17	-0.07	0.73	3.17	3.05	3.09	3.09	-19.13	9.46	94.77
-9	-3	-3	0	0	0	-0.66	-0.17	-0.07	0.73	3.17	3.05	3.1	3.08	-19.16	9.46	94.76
1	-1	0	0	1	0	-0.66	-0.17	-0.07	0.73	3.17	3.05	3.11	3.07	-19.19	9.47	94.77
-9	2	-8	0	-1	0	-0.66	-0.17	-0.07	0.73	3.16	3.05	3.11	3.07	-19.23	9.48	94.77
4	5	12	0	0	0	-0.66	-0.17	-0.07	0.73	3.16	3.05	3.11	3.07	-19.25	9.48	94.77
-35	10	-18	-1	-1	1	-0.65	-0.17	-0.07	0.73	3.05	3.05	3.11	3.08	-19.45	9.51	94.75
11	-4	-1	0	0	0	-0.65	-0.17	-0.07	0.73	3.16	3.05	3.11	3.08	-19.43	9.51	94.76
0	7	2	0	0	0	-0.65	-0.17	-0.07	0.73	3.16	3.05	3.11	3.08	-19.42	9.51	94.76
10	-5	-1	0	0	-1	-0.65	-0.17	-0.07	0.73	3.17	3.05	3.12	3.08	-19.41	9.5	94.77
1	8	12	0	0	0	-0.65	-0.17	-0.07	0.73	3.17	3.05	3.12	3.08	-19.4	9.49	94.76
-4	-9	-14	0	0	0	-0.65	-0.17	-0.07	0.73	3.17	3.06	3.12	3.08	-19.4	9.49	94.76
-10	10	-3	0	1	1	-0.65	-0.17	-0.07	0.73	3.06	3.06	3.12	3.08	-19.41	9.49	94.76
9	-14	15	0	-1	0	-0.66	-0.17	-0.07	0.73	3.17	3.06	3.13	3.09	-19.33	9.44	94.77
1	2	5	0	0	0	-0.66	-0.17	-0.07	0.73	3.17	3.06	3.12	3.09	-19.32	9.44	94.76
5	-5	14	0	0	0	-0.66	-0.17	-0.07	0.73	3.17	3.06	3.12	3.09	-19.31	9.44	94.77
8	-7	-1	0	0	0	-0.66	-0.17	-0.07	0.73	3.17	3.05	3.11	3.09	-19.3	9.43	94.77
0	1	1	0	0	0	-0.66	-0.17	-0.07	0.73	3.17	3.05	3.11	3.09	-19.29	9.43	94.77
-5	2	-1	0	0	0	-0.66	-0.17	-0.07	0.73	3.17	3.05	3.11	3.09	-19.28	9.43	94.78
2	-3	-15	1	0	0	-0.66	-0.17	-0.07	0.73	3.17	3.06	3.11	3.09	-19.28	9.42	94.78
11	12	13	0	0	0	-0.66	-0.17	-0.07	0.73	3.17	3.06	3.1	3.17	-19.13	9.43	94.79
-4	-4	-5	0	0	0	-0.66	-0.17	-0.07	0.73	3.17	3.05	3.09	3.1	-19.12	9.43	94.78
3	-1	-7	-1	0	0	-0.66	-0.17	-0.07	0.73	3.17	3.06	3.09	3.1	-19.11	9.43	94.78
3	-6	-3	0	0	0	-0.66	-0.17	-0.07	0.73	3.17	3.06	3.09	3.1	-19.1	9.43	94.79
8	6	-11	0	0	0	-0.66	-0.17	-0.07	0.73	3.17	3.06	3.1	3.1	-19.09	9.43	94.79
4	-4	25	0	0	0	-0.66	-0.17	-0.07	0.73	3.17	3.07	3.1	3.1	-19.06	9.42	94.79
-3	1	-4	0	0	0	-0.66	-0.17	-0.07	0.73	3.17	3.07	3.09	3.1	-19.04	9.41	94.79
-2	5	-1	0	0	0	-0.66	-0.17	-0.07	0.73	3.07	3.07	3.09	3.1	-19.02	9.41	94.79
25	-1	9	0	1	0	-0.66	-0.17	-0.07	0.73	3.17	3.06	3.09	3.1	-18.88	9.37	94.78
1	2	-2	1	0	0	-0.66	-0.17	-0.07	0.73	3.17	3.05	3.08	3.1	-18.9	9.37	94.77
-10	3	1	0	0	0	-0.66	-0.17	-0.07	0.73	3.17	3.03	3.06	3.1	-18.91	9.38	94.77
1	1	14	0	0	0	-0.66	-0.17	-0.07	0.73	3.17	2.97	3.04	3.1	-18.94	9.39	94.77
-9	-7	14	0	0	0	-0.66	-0.17	-0.07	0.73	3.17	2.9	3.02	3.1	-18.96	9.4	94.76
-5	2	5	0	0	-1	-0.66	-0.17	-0.07	0.73	3.17	2.86	3	3.1	-18.99	9.41	94.75
2	-2	-13	0	1	0	-0.66	-0.17	-0.07	0.73	3.17	2.84	2.98	3.1	-19.02	9.42	94.75
-16	26	-29	0	-1	1	-0.66	-0.17	-0.07	0.73	3.16	2.77	2.94	3.16	-19.15	9.52	94.71
-6	-6	-11	0	0	0	-0.66	-0.17	-0.07	0.73	3.16	2.75	2.93	3.06	-19.16	9.54	94.71
6	6	-20	0	0	0	-0.66	-0.17	-0.07	0.73	3.16	2.76	2.94	3.06	-19.17	9.55	94.7
4	-4	1	-1	-1	0	-0.66	-0.17	-0.07	0.73	3.16	2.79	2.95	3.07	-19.17	9.55	94.7
-3	1	10	0	1	0	-0.66	-0.17	-0.07	0.73	3.16	2.96	2.96	3.08	-19.18	9.55	94.68
-1	1	-4	0	0	0	-0.66	-0.17	-0.07	0.73	3.16	2.86	2.97	3.09	-19.19	9.56	94.68
-6	-3	-2	0	-1	0	-0.66	-0.17	-0.07	0.73	3.16	2.88	2.97	3.09	-19.19	9.55	94.67
19	-12	38	0	0	0	-0.66	-0.17	-0.07	0.73	3.16	2.91	2.98	3.1	-18.96	9.43	94.64
7	12	1	0	0	0	-0.66	-0.17	-0.07	0.73	3.16	2.93	2.98	3.1	-18.94	9.42	94.64
11	-5	-4	0	0	0	-0.66	-0.17	-0.07	0.73	3.16	2.95	2.99	3.1	-18.92	9.42	94.63
2	2	-8	0	0	0	-0.66	-0.17	-0.07	0.73	3.16	2.97	2.99	3.1	-18.91	9.41	94.64
-6	-17	-5	0	0	0	-0.66	-0.17	-0.07	0.73	3.16	2.97	3	3.1	-18.9	9.41	94.63
-3	7	10	0	0	0	-0.66	-0.17	-0.07	0.73	3.16	2.98	3	3.1	-18.88	9.41	94.63
9	-3	5	0	0	0	-0.66	-0.17	-0.07	0.73	3.16	2.99	3	3.1	-18.86	9.4	94.63
5	7	-3	0	0	0	-0.66	-0.17	-0.07	0.73	3.16	3.01	3.01	3.11	-18.85	9.4	94.63
-2	4	25	0	2	-1	-0.66	-0.17	-0.07	0.73	3.16	2.91	3.13	3.13	-18.84	9.36	94.61
-13	21	55	0	1	0	-0.66	-0.17	-0.07	0.73	3.17	1.32	2.84	3.15	-18.9	9.36	94.61
24	-246	-7	-2	1	-1	-0.66	-0.17	-0.07	0.73	3.19	0	1	3.16	-18.99	9.32	94.62
												1
-106	177	317	-10	3	-2	-0.66	-0.17	-0.07	0.73	3.19	0	1	3.15	-19.13	9.07	94.67
												1
-169	225	624	-27	13	-9	-0.66	-0.17	-0.08	0.73	3.19	0	1	3.13	-19.6	8.37	94.83
												1
-477	102	438	-20	-27	-3	-0.66	-0.16	-0.09	0.73	3.19	0	1	3.12	-19.87	7	95.15
												1
97	-243	-377	-5	-3	-7	-0.65	-0.15	-0.1	0.74	0	0	1	3.11	-19.78	5.29	95.72
												1
731	-2990	-1804	58	7	16	-0.64	-0.05	-0.2	0.74	3.2	0	1	3.12	-21.72	-10.1	100.84
44	-6	171	2	-1	1	-0.64	-0.05	-0.2	0.74	3.2	0	0.45	3.13	-21.63	-10.26	101
62	-21	7	2	1	1	-0.63	-0.05	-0.2	0.74	3.2	0	0.45	3.13	-21.54	-10.37	101.13
91	-35	-76	5	0	3	-0.63	-0.05	-0.2	0.75	3.2	0	0.42	3.13	-21.44	-10.38	101.19
-3	33	198	2	2	2	-0.63	-0.05	-0.2	0.75	3.2	0	2.56	3.14	-21.33	-10.28	101.18
-58	70	307	-2	1	1	-0.63	-0.05	-0.2	0.75	3.2	0	2.45	3.14	-21.26	-10.17	101.12
-33	4	37	-3	0	1	-0.64	-0.05	-0.2	0.75	3.2	0	0	3.14	-21.23	-10.16	101.05
												0
-4201	1084	-1181	-13	-23	80	-0.84	-0.01	-0.2	0.51	3.2	0	0	3.2	-13.27	-18.87	64.35
												0
-684	-206	-302	17	9	-50	-0.85	-0.01	-0.2	0.49	3.2	0	0	3.14	-13.34	-19	62.8
												0
1099	-257	291	15	3	-38	-0.85	-0.02	-0.2	0.49	3.2	0	0	3.13	-13.59	-18.73	62.62
												0
1503	-94	569	3	-3	-8	-0.85	-0.02	-0.19	0.5	3.2	0	0	3.12	-13.55	-18.05	62.92
												0
601	43	181	3	0	-8	-0.84	-0.02	-0.19	0.5	3.2	0	0	3.13	-13.54	-17.33	63.41
-122	104	256	-1	-3	-11	-0.84	-0.02	-0.18	0.51	3.2	0	1.31	3.14	-13.54	-16.6	64.18
-768	-46	375	-2	-7	-22	-0.84	-0.02	-0.18	0.52	3.19	0	1.1	3.14	-13.47	-15.89	65.38
8055	562	2114	-69	15	169	-0.57	-0.06	-0.16	0.8	3.19	0	0.01	3.2	-19.37	-5.37	109.63
734	899	400	-25	-34	77	-0.61	-0.05	-0.16	0.78	3.2	0	0.12	3.12	-18.08	-7.32	105.02
-1310	921	-411	-18	-10	55	-0.65	-0.03	-0.16	0.74	3.2	0	1.9	3.19	-16.59	-9.61	98.36
-1514	421	-776	-6	4	20	-0.7	-0.02	-0.17	0.69	3.19	0	0	3.06	-15.13	-12.01	90.73
												0
-669	276	-256	-4	2	16	-0.75	-0.01	-0.17	0.64	3.2	0	0	3.08	-13.44	-14.26	82.53
												0
-1632	-1	-698	4	2	3	-0.8	0.01	-0.17	0.58	3.19	0	0	3.1	-11.55	-16.32	73.92
-3296	67	-924	13	10	-33	-0.83	0.01	-0.18	0.52	3.19	0	1.28	3.1	-10.19	-18.13	65.82
-15096	-20539	8474	92	-32	26384	-0.86	0.01	0	0.01	3.19	0	0.77	3.11	2.44	-0.18	2.31
21731	20439	-6710	52	95	-26840	-0.58	-0.06	-0.17	0.8	3.18	0	3.12	3.12	-19.63	-5.89	109.49
1833	-423	510	-17	-12	71	-0.54	-0.06	-0.16	0.82	3.18	0	0.64	3.13	-18.73	-4.41	113.99
1088	-285	184	-19	-8	73	-0.52	-0.05	-0.15	0.84	3.18	0	1.42	3.13	-17.69	-3.6	116.45
-825	-618	164	-21	-4	70	-0.52	-0.05	-0.14	0.84	3.18	0	1.54	3.19	-16.84	-3.38	116.89
-2528	-818	-797	-20	19	17	-0.53	-0.05	-0.14	0.84	3.19	0	1.61	3.11	-17.24	-3.51	116.25
-485	-382	3	-9	5	14	-0.53	-0.06	-0.15	0.83	3.19	0	1.75	3.08	-17.97	-3.75	115.37
1359	-235	431	-10	-25	40	-0.54	-0.05	-0.15	0.82	3.19	1.82	1.82	3.08	-18.19	-4.55	113.69
