# Supplementary material for: Image Generation for 2D-CNN Using Time-Series Signal Features from Foot Gesture Applied to Select Cobot Operating Mode
Source: Sensors (Basel). 2021 Aug 26;21(17):5743. doi: 10.3390/s21175743 (PMC8434500; doi:10.3390/s21175743)
Supplement: Supplementary file 1 [file sensors-21-05743-s001.zip › data_fadwa/Cigarette crush with the heel/cch80.xlsx]

## Sheet: cch101
9	7	22	0	1	-1	-0.98	-0.04	-0.16	-0.1	3.18	2.69	3.08	3.14	-2.28	-19.21	-11.41
24	-44	27	1	0	0	-0.98	-0.03	-0.16	-0.1	3.18	3.09	3.14	3.14	-2.11	-18.94	-11.42
5	10	4	0	0	1	-0.98	-0.03	-0.16	-0.1	3.18	2.74	3.08	3.14	-2.12	-18.93	-11.42
5	-6	-16	0	1	-1	-0.98	-0.03	-0.16	-0.1	3.17	2.74	3.08	3.14	-2.12	-18.92	-11.42
4	1	-21	0	0	0	-0.98	-0.03	-0.16	-0.1	3.17	2.73	3.08	3.13	-2.13	-18.93	-11.41
-1	-5	5	0	0	0	-0.98	-0.03	-0.16	-0.1	3.17	2.71	3.13	3.13	-2.14	-18.93	-11.41
-1	0	-5	0	0	0	-0.98	-0.03	-0.16	-0.1	3.17	2.68	3.08	3.13	-2.15	-18.94	-11.4
-7	13	16	0	0	0	-0.98	-0.03	-0.16	-0.1	3.17	2.68	3.08	3.13	-2.15	-18.96	-11.4
-34	-6	-26	0	1	0	-0.98	-0.04	-0.16	-0.1	3.17	2.66	3.09	3.13	-2.17	-19.22	-11.36
-4	2	3	0	0	0	-0.98	-0.04	-0.16	-0.1	3.17	2.65	3.13	3.13	-2.16	-19.24	-11.36
-6	-5	-5	-1	-1	0	-0.98	-0.04	-0.16	-0.1	3.17	2.66	3.1	3.13	-2.16	-19.27	-11.35
-4	7	4	0	0	0	-0.98	-0.03	-0.16	-0.1	3.17	2.67	3.1	3.13	-2.15	-19.28	-11.35
-2	1	-8	1	0	1	-0.98	-0.03	-0.16	-0.1	3.17	2.68	3.1	3.12	-2.15	-19.29	-11.35
-5	2	6	-1	-1	0	-0.98	-0.03	-0.16	-0.1	3.17	2.7	3.1	3.16	-2.15	-19.29	-11.35
8	-2	-10	1	0	0	-0.98	-0.04	-0.16	-0.1	3.16	2.72	3.1	3.11	-2.16	-19.28	-11.36
16	9	-3	0	0	0	-0.98	-0.04	-0.16	-0.1	3.16	2.78	3.1	3.1	-2.25	-19.16	-11.36
1	-7	12	-1	-1	0	-0.98	-0.04	-0.16	-0.1	3.15	2.84	3.11	3.15	-2.26	-19.13	-11.36
9	7	11	0	0	0	-0.98	-0.04	-0.16	-0.1	3.15	2.86	3.08	3.08	-2.26	-19.09	-11.37
4	0	13	0	0	0	-0.98	-0.04	-0.16	-0.1	3.15	2.89	3.11	3.07	-2.26	-19.04	-11.37
2	2	3	1	0	0	-0.98	-0.04	-0.16	-0.1	3.14	2.92	3.12	3.06	-2.27	-19	-11.38
8	3	-12	0	0	0	-0.98	-0.04	-0.16	-0.1	3.14	2.94	3.12	3.05	-2.29	-18.96	-11.37
6	3	4	0	1	0	-0.98	-0.04	-0.16	-0.1	3.13	2.95	3.12	3.12	-2.3	-18.94	-11.38
4	5	-4	0	0	0	-0.98	-0.04	-0.16	-0.1	3.12	2.96	3.01	3.01	-2.32	-18.92	-11.38
33	7	16	0	1	0	-0.98	-0.04	-0.16	-0.1	3.11	2.96	3.12	3	-2.47	-18.73	-11.39
-3	0	-13	0	0	0	-0.98	-0.04	-0.16	-0.1	3.1	2.97	3.12	3	-2.48	-18.73	-11.39
-8	-7	7	0	-1	0	-0.98	-0.04	-0.16	-0.1	3.1	2.97	3	3.1	-2.48	-18.73	-11.39
2	9	0	0	0	0	-0.98	-0.04	-0.16	-0.1	3.1	2.97	3.12	3	-2.48	-18.73	-11.39
1	-2	-12	0	0	0	-0.98	-0.04	-0.16	-0.1	3.1	2.97	3.12	3	-2.48	-18.73	-11.39
9	4	-7	0	1	0	-0.98	-0.04	-0.16	-0.1	3.1	2.98	3.12	3.01	-2.49	-18.74	-11.39
2	5	10	0	0	0	-0.98	-0.04	-0.16	-0.1	3.1	2.97	3.12	3.01	-2.5	-18.74	-11.39
-1	-15	8	-1	0	-1	-0.98	-0.04	-0.16	-0.1	3.1	2.97	3.12	3.01	-2.47	-18.75	-11.39
0	12	9	0	0	0	-0.98	-0.04	-0.16	-0.1	3.11	2.96	3.12	3.02	-2.47	-18.75	-11.39
-3	5	-11	0	0	0	-0.98	-0.04	-0.16	-0.1	3.11	2.96	3.12	3.02	-2.47	-18.76	-11.39
1	-12	-5	0	0	0	-0.98	-0.04	-0.16	-0.1	3.11	2.96	3.12	3.12	-2.47	-18.76	-11.38
0	7	9	0	0	0	-0.98	-0.04	-0.16	-0.1	3.12	2.96	3.12	3.03	-2.47	-18.76	-11.38
-14	-5	-9	0	-1	0	-0.98	-0.04	-0.16	-0.1	3.12	2.96	3.12	3.03	-2.47	-18.76	-11.38
7	1	-1	0	1	0	-0.98	-0.04	-0.16	-0.1	3.12	2.96	3.12	3.03	-2.46	-18.76	-11.38
9	-3	1	0	-1	0	-0.98	-0.04	-0.16	-0.1	3.12	2.96	3.03	3.12	-2.47	-18.75	-11.37
2	0	8	1	0	1	-0.98	-0.04	-0.16	-0.1	3.12	2.96	3.12	3.03	-2.47	-18.75	-11.37
-4	-2	13	-1	0	-1	-0.98	-0.04	-0.16	-0.1	3.12	2.96	3.12	3.03	-2.47	-18.74	-11.37
-7	3	-12	0	0	0	-0.98	-0.04	-0.16	-0.1	3.12	2.96	3.12	3.04	-2.46	-18.74	-11.37
-1	-4	-12	0	0	1	-0.98	-0.04	-0.16	-0.1	3.12	2.96	3.12	3.12	-2.46	-18.73	-11.37
2	0	7	0	0	-1	-0.98	-0.04	-0.16	-0.1	3.12	2.95	3.12	3.04	-2.46	-18.73	-11.37
-4	-4	-1	0	0	0	-0.98	-0.04	-0.16	-0.1	3.12	2.95	3.11	3.04	-2.46	-18.72	-11.37
10220	-20716	-11467	0	24	-22	-0.98	-0.04	0.91	0	3.12	2.95	3.11	3.04	-4.51	nan	-4.15
-10212	20726	11466	1	-23	22	-0.98	-0.04	-0.16	-0.1	3.12	2.95	3.05	3.05	-2.45	-18.73	-11.37
0	-3	13	-1	0	1	-0.98	-0.04	-0.16	-0.1	3.12	2.95	3.12	3.05	-2.45	-18.73	-11.37
5	2	-7	1	0	0	-0.98	-0.04	-0.16	-0.1	3.12	2.95	3.12	3.05	-2.45	-18.73	-11.37
-2	-3	4	-1	0	-1	-0.98	-0.04	-0.16	-0.1	3.12	2.95	3.12	3.04	-2.45	-18.73	-11.37
-3	5	-13	1	-1	1	-0.98	-0.04	-0.16	-0.1	3.12	2.95	3.12	3.04	-2.46	-18.73	-11.37
-4	-1	-9	0	1	0	-0.98	-0.04	-0.16	-0.1	3.12	2.96	3.12	3.03	-2.46	-18.73	-11.37
0	-8	3	0	0	-1	-0.98	-0.04	-0.16	-0.1	3.12	2.96	3.12	3.03	-2.46	-18.74	-11.37
12	10	-4	-1	-1	0	-0.98	-0.04	-0.16	-0.1	3.11	2.99	3.13	3.03	-2.49	-18.7	-11.36
-1	-11	16	0	-1	0	-0.98	-0.04	-0.16	-0.1	3.11	3.01	3.13	3.13	-2.47	-18.67	-11.37
4	9	14	0	0	0	-0.98	-0.04	-0.16	-0.1	3.13	3.01	3.13	3.07	-2.45	-18.63	-11.36
0	0	-2	-1	0	0	-0.98	-0.04	-0.16	-0.1	3.14	3.01	3.13	3.09	-2.43	-18.59	-11.37
8	-10	-5	0	0	0	-0.98	-0.04	-0.16	-0.1	3.15	3.01	3.14	3.1	-2.4	-18.55	-11.37
1	-2	2	0	1	0	-0.98	-0.04	-0.16	-0.1	3.15	3	3.14	3.1	-2.36	-18.51	-11.37
9	-8	-16	0	0	0	-0.98	-0.04	-0.16	-0.1	3.16	3	3.13	3.11	-2.32	-18.48	-11.37
-1	-15	57	2	2	1	-0.98	-0.03	-0.16	-0.1	3.16	2.88	3.12	3.12	-2.23	-18.52	-11.33
-12	16	4	1	3	-1	-0.98	-0.04	-0.16	-0.1	3.17	0.31	2.97	3.15	-2.25	-18.62	-11.32
-22	36	58	-1	1	0	-0.98	-0.04	-0.16	-0.1	3.18	0	0	3.18	-2.26	-18.75	-11.31
												0
-66	47	280	-8	5	-1	-0.98	-0.03	-0.16	-0.1	3.18	0	0	3.13	-2.14	-18.95	-11.34
												0
-178	63	422	-17	10	-7	-0.98	-0.03	-0.17	-0.1	3.18	0	0	3.07	-1.58	-19.28	-11.37
												0
-216	45	721	-18	-14	1	-0.98	-0.02	-0.17	-0.1	3.17	0	0	3.06	-0.46	-19.52	-11.51
												0
-447	-63	-523	-17	-18	-16	-0.98	-0.01	-0.17	-0.1	3.16	0	0	3.05	1.08	-19.09	-11.53
												0
8690	1767	-5980	6971	19475	17974	-0.98	1.61	-0.56	-1.39	0	0	0	3.06	44.57	nan	-36.63
												0
-7192	-5313	4109	-6923	-19464	-17956	-0.97	0.17	-0.12	-0.07	3.17	0	0	3.06	21.49	-12.37	-10.61
												0
15	-79	-36	6	-1	4	-0.97	0.18	-0.12	-0.07	3.18	0	0	3.07	21.72	-12.25	-10.56
												0
-38	-35	92	5	0	0	-0.97	0.18	-0.12	-0.07	3.18	0	0	3.08	21.81	-12.21	-10.52
												0
18	-55	-200	6	-2	2	-0.97	0.18	-0.12	-0.07	0	0	0	3.08	21.75	-12.12	-10.49
												0
-115	49	312	3	-1	1	-0.97	0.18	-0.12	-0.07	3.18	0	0	3.09	21.52	-12.05	-10.49
												0
23	40	117	-2	1	0	-0.98	0.17	-0.12	-0.07	3.18	1.37	0	3.09	21.3	-11.97	-10.47
												0
261	159	425	0	1	0	-0.98	0.17	-0.12	-0.07	3.18	0	0	3.1	20.98	-11.93	-10.44
												0
-254	-31	-141	2	0	0	-0.98	0.17	-0.12	-0.07	3.18	1.28	0	3.12	20.74	-11.89	-10.44
												0
3877	824	1744	-38	13	73	-0.98	0.14	-0.11	-0.09	3.18	0	0	3.12	17.77	-10.74	-12.72
												0
4009	818	1289	-17	-35	84	-0.98	0.15	-0.1	-0.12	3.18	0	0	3.08	18.29	-9.2	-15.94
												0
936	1787	629	-32	-37	113	-0.97	0.15	-0.08	-0.18	3.18	0	0	3.07	18.71	-6.27	-22.23
												0
-3121	1087	-805	-12	-7	53	-0.95	0.15	-0.07	-0.26	0	0	0	3.09	19.29	-3.32	-30.97
												0
-3786	602	-1476	5	5	2	-0.93	0.16	-0.07	-0.34	3.19	0	0	3.09	19.82	-0.78	-40.33
												0
-4794	-179	-1622	13	11	-39	-0.89	0.17	-0.06	-0.41	3.19	0	0	3.06	20.4	1.16	-49.18
												0
-4944	-1007	-1335	26	21	-88	-0.87	0.17	-0.07	-0.47	3.17	0	0	3.06	21.39	2.18	-56.13
												0
14134	4303	3110	104	89	-499	-0.98	0.14	-0.1	-0.01	3.15	0	0	3.13	16.76	-11.45	-3.4
												0
5833	942	1614	-10	-38	178	-0.99	0.13	-0.09	0.04	3.17	0	0	3.27	14.2	-10.64	2.93
												0
-1077	-2726	549	-61	-1	191	-0.99	0.12	-0.08	0.04	3.18	0	0	3.28	13.07	-9.21	3.04
												0
-3934	-2535	-406	-21	38	19	-0.99	0.12	-0.09	0.02	3.18	0	0	3.06	13.77	-10.45	0.57
												0
3892	-214	970	-26	-56	90	-0.99	0.13	-0.09	-0.02	3.18	1.41	0	3.19	14.79	-9.88	-3.1
												0
-123	1350	-44	-39	-47	132	-0.98	0.13	-0.08	-0.08	3.19	0	0	3.09	16.23	-7.32	-10.46
												0
-4245	1024	-1050	-10	-19	52	-0.97	0.15	-0.07	-0.17	3.19	0	0	3.07	17.84	-4.7	-20.43
												0
-18491	-2839	-4979	167	129	-745	-0.93	0.18	-0.11	-0.31	3.19	0	0	3.03	23.96	-5.53	-38.55
												0
3481	2690	566	18	17	-56	-0.95	0.18	-0.12	-0.21	3.16	0	0	3.09	23.27	-9.39	-27.04
												0
5957	1528	1333	2	-2	23	-0.97	0.17	-0.13	-0.11	3.16	0	0	3.11	21.11	-12.37	-14.86
												0
7186	424	1155	-6	-18	88	-0.98	0.15	-0.12	-0.01	3.17	0	0	3.27	18.22	-13.77	-3.94
												0
6586	344	2057	-19	-41	177	-0.98	0.14	-0.11	0.04	3.18	0	0	3.28	15.49	-12.97	3.38
												0
26	-2051	1109	-62	-20	212	-0.99	0.13	-0.09	0.05	0	1.74	0	3.27	14.25	-11.01	4.08
												0
-4247	-2707	-1348	-28	57	27	-0.99	0.13	-0.1	0.03	3.18	0	0	3.03	15.07	-11.93	1.67
												0
-13726	-3010	-4430	73	-34	-246	-0.92	0.18	-0.1	-0.35	3.18	0	0	2.99	23.4	-3.46	-42.26
-1118	622	-245	16	18	-79	-0.93	0.18	-0.11	-0.3	3.16	0	1.21	3.01	23.63	-5.75	-36.73
