# Supplementary material for: Image Generation for 2D-CNN Using Time-Series Signal Features from Foot Gesture Applied to Select Cobot Operating Mode
Source: Sensors (Basel). 2021 Aug 26;21(17):5743. doi: 10.3390/s21175743 (PMC8434500; doi:10.3390/s21175743)
Supplement: Supplementary file 1 [file sensors-21-05743-s001.zip › data_fadwa/Cigarette crush with the heel/cch81.xlsx]

## Sheet: cch81
3	-4	8	0	0	-1	-0.94	0	-0.16	-0.31	3.14	2.95	3.11	3.1	6.14	-17.98	-37.41
-11	-2	-4	-1	1	0	-0.94	0	-0.16	-0.31	3.14	2.95	3.11	3.1	6.13	-18.01	-37.41
3	7	-2	1	0	0	-0.94	0	-0.17	-0.31	3.14	2.95	3.1	3.1	6.14	-18.02	-37.41
-11	-3	5	0	0	0	-0.94	0	-0.17	-0.31	3.14	2.94	3.11	3.1	6.15	-18.03	-37.41
3	2	-4	0	0	0	-0.94	0	-0.17	-0.31	3.14	2.94	3.11	3.1	6.15	-18.03	-37.41
-7	-15	10	0	0	0	-0.94	0	-0.17	-0.31	3.14	2.94	3.11	3.1	6.15	-18.03	-37.41
1	4	-8	0	0	1	-0.94	0	-0.17	-0.31	3.14	2.94	3.11	3.14	6.16	-18.05	-37.41
2	6	5	0	0	0	-0.94	0	-0.17	-0.31	3.14	2.94	3.11	3.1	6.16	-18.05	-37.41
5	0	-6	0	0	0	-0.94	0	-0.17	-0.31	3.14	2.93	3.1	3.1	6.16	-18.05	-37.41
-16	0	-7	0	0	-1	-0.94	0	-0.17	-0.31	3.14	2.92	3.1	3.1	6.22	-18.18	-37.41
-3	8	-15	0	0	0	-0.94	0	-0.17	-0.31	3.15	2.89	3.11	3.15	6.23	-18.2	-37.42
-3	-4	11	0	0	0	-0.94	0	-0.17	-0.31	3.15	2.87	3.09	3.11	6.24	-18.21	-37.41
-8	-2	1	-1	0	0	-0.94	0	-0.17	-0.31	3.15	2.87	3.09	3.11	6.25	-18.22	-37.41
-2	6	-11	0	0	0	-0.94	0	-0.17	-0.31	3.15	2.88	3.09	3.11	6.26	-18.23	-37.41
5	-2	0	1	0	0	-0.94	0	-0.17	-0.31	3.15	2.87	3.09	3.11	6.26	-18.24	-37.41
-8	-3	3	0	0	0	-0.94	0	-0.17	-0.31	3.15	2.88	3.1	3.11	6.27	-18.24	-37.41
25	-6	7	-1	-1	0	-0.94	0	-0.17	-0.31	3.15	2.9	3.1	3.11	6.21	-18.13	-37.39
-6	0	-6	0	0	1	-0.94	0	-0.17	-0.31	3.15	2.91	3.1	3.11	6.21	-18.12	-37.38
1	6	1	0	0	-1	-0.94	0	-0.17	-0.31	3.15	2.91	3.1	3.15	6.2	-18.11	-37.38
0	-7	5	0	0	1	-0.94	0	-0.17	-0.31	3.15	2.91	3.1	3.11	6.2	-18.09	-37.38
9	5	14	0	0	0	-0.94	0	-0.17	-0.31	3.15	2.91	3.1	3.11	6.19	-18.09	-37.38
-8	-14	-13	1	0	0	-0.94	0	-0.17	-0.31	3.15	2.91	3.1	3.11	6.18	-18.08	-37.38
3	3	-5	0	0	-1	-0.94	0	-0.17	-0.31	3.15	2.92	3.1	3.11	6.18	-18.08	-37.38
20297	-21714	6941	-25	31404	12336	0	0	0	0	2.92	2.92	3.1	3.1	180	0	-180
-20285	21725	-6948	25	-31404	-12335	-0.94	0	-0.17	-0.31	3.14	2.94	3.1	3.1	6.12	-18.05	-37.37
-1	3	14	0	0	0	-0.94	0	-0.17	-0.31	3.14	2.95	3.1	3.1	6.11	-18.05	-37.37
0	5	23	-1	0	0	-0.94	0	-0.17	-0.31	3.14	2.95	3.11	3.14	6.11	-18.04	-37.37
4	6	-24	1	0	0	-0.94	0	-0.17	-0.31	3.14	2.96	3.11	3.1	6.11	-18.03	-37.37
-1	-6	0	0	0	-1	-0.94	0	-0.17	-0.31	3.14	2.96	3.11	3.1	6.1	-18.03	-37.36
8	-6	5	-1	0	1	-0.94	0	-0.17	-0.31	3.14	2.96	3.11	3.1	6.1	-18.03	-37.36
5	11	-1	1	0	-1	-0.94	0	-0.16	-0.31	3.14	2.97	3.11	3.1	6.09	-18.02	-37.37
-7	-3	-12	-1	0	1	-0.94	0	-0.16	-0.31	3.14	2.97	3.11	3.1	6.1	-18.01	-37.36
0	-4	4	0	0	-1	-0.94	0	-0.16	-0.31	3.14	2.97	3.12	3.1	6.1	-18.01	-37.36
-5	-9	-4	1	0	0	-0.94	0	-0.16	-0.31	3.14	2.98	3.12	3.1	6.1	-18.01	-37.36
4	9	20	0	0	0	-0.94	0	-0.16	-0.31	3.14	2.98	3.12	3.1	6.09	-18	-37.36
-7	1	-1	0	0	1	-0.94	0	-0.16	-0.31	3.14	2.99	3.12	3.1	6.09	-18	-37.36
7	-3	-7	0	0	0	-0.94	0	-0.16	-0.31	3.14	2.99	3.12	3.1	6.09	-18	-37.36
1	-1	15	0	0	-1	-0.94	0	-0.16	-0.31	3.14	2.99	3.12	3.1	6.08	-18	-37.35
20	1	-6	-1	0	0	-0.94	0	-0.16	-0.31	3.14	3	3.12	3.14	6.03	-17.95	-37.34
-7	-14	-14	0	0	1	-0.94	0	-0.16	-0.31	3.14	3	3.12	3.09	6.03	-17.94	-37.34
-2	13	18	1	0	-1	-0.94	0	-0.16	-0.31	3.14	3	3.12	3.09	6.03	-17.93	-37.34
1	9	-8	0	0	1	-0.94	0	-0.16	-0.31	3.13	3	3.12	3.09	6.02	-17.93	-37.34
2	4	16	0	0	0	-0.94	0	-0.16	-0.31	3.13	3	3.12	3.09	6.02	-17.93	-37.35
-1	-12	-18	0	0	0	-0.94	0	-0.16	-0.31	3.13	3	3.12	3.09	6.01	-17.93	-37.35
4	2	7	0	0	0	-0.94	0	-0.16	-0.31	3.13	3	3.12	3.09	6.01	-17.93	-37.35
-3	-15	-20	0	-1	0	-0.94	0	-0.16	-0.31	3.13	3.04	3.14	3.03	5.98	-17.9	-37.34
3	4	27	0	0	0	-0.94	0	-0.16	-0.31	3.09	3.08	3.15	2.94	5.94	-17.86	-37.34
2	9	-2	0	0	0	-0.94	0	-0.16	-0.31	3.05	3.1	3.15	2.83	5.9	-17.85	-37.33
6	0	4	1	1	0	-0.94	0	-0.16	-0.31	3.02	3.11	3.15	2.86	5.85	-17.84	-37.32
7	7	0	0	0	0	-0.94	0	-0.16	-0.31	3.03	3.11	3.15	2.93	5.81	-17.84	-37.32
0	8	-4	0	0	0	-0.94	0	-0.16	-0.31	3.05	3.09	3.14	3.03	5.77	-17.85	-37.3
3	11	-3	0	0	0	-0.94	0	-0.16	-0.31	2.98	2.98	3.09	3.11	5.73	-17.85	-37.29
-232	106	889	-25	21	-11	-0.94	0	-0.17	-0.31	3.16	0	0	3.15	6.52	-17.92	-37.28
												0
-572	326	861	-25	-26	-1	-0.94	0.01	-0.16	-0.31	3.18	0	0	3.15	7.51	-17.55	-37.33
												0
227	-285	-556	-10	-12	-13	-0.94	0.03	-0.16	-0.3	3.18	0	0	3.14	8.6	-16.3	-37.04
												0
34	-228	-318	-6	1	0	-0.94	0.04	-0.15	-0.3	3.18	0	0	3.11	9.76	-14.89	-36.71
												0
289	-260	-335	1	-1	-1	-0.94	0.05	-0.14	-0.3	3.18	0	0	3.09	10.89	-13.47	-36.3
												0
282	-323	-240	-1	4	2	-0.94	0.07	-0.13	-0.29	3.17	0	0	3.08	12.1	-12.08	-35.9
												0
186	-328	-297	2	3	4	-0.95	0.08	-0.12	-0.29	3.17	0	0	3.08	13.34	-10.79	-35.55
												0
360	-2110	-464	63	8	16	-0.94	0.17	-0.08	-0.27	3.17	0	0	3.1	21.38	-3.62	-32.69
76	9	58	2	0	2	-0.94	0.17	-0.08	-0.27	3.18	1.13	1.13	3.11	21.29	-3.58	-32.62
41	19	-33	2	0	3	-0.94	0.17	-0.08	-0.27	3.18	0	0.9	3.12	21.17	-3.58	-32.62
120	93	322	3	4	2	-0.94	0.17	-0.08	-0.27	3.18	0	0.66	3.13	21	-3.72	-32.68
-76	-3	21	-2	0	1	-0.94	0.16	-0.08	-0.27	3.19	0	0.85	3.14	20.85	-3.8	-32.79
-71	-5	-63	-1	-1	2	-0.94	0.16	-0.08	-0.27	3.19	0	0.46	3.13	20.74	-3.88	-32.94
105	0	-108	-1	0	2	-0.94	0.16	-0.08	-0.27	3.19	0	0	3.12	20.65	-3.93	-33.14
-7294	645	-1750	36	-19	-38	-0.76	0.18	-0.06	-0.62	3.19	0	3.13	3.13	20.69	7.27	-76.85
2157	-68	987	0	-15	-18	-0.77	0.17	-0.06	-0.61	3.19	0	0	3.11	19.78	6.31	-75.8
-1519	65	390	1	3	-41	-0.78	0.16	-0.06	-0.6	3.18	0	0	3.11	19.16	5.32	-74.01
-3284	-262	-897	-7	30	-95	-0.8	0.16	-0.07	-0.57	3.16	0	0	3.14	19.63	4.17	-70.27
-2488	1703	-1627	37	44	-189	-0.84	0.17	-0.08	-0.51	3.17	0	0.04	3.15	21.27	1.76	-62.1
1582	3538	825	32	20	-116	-0.89	0.16	-0.1	-0.41	3.18	0	0.25	3.15	21.81	-2.55	-49.86
5608	2906	1385	4	7	-2	-0.94	0.15	-0.11	-0.3	3.18	0	0.47	3.12	20.17	-6.74	-36.21
-4550	-3352	-2508	-168	-95	706	-0.79	0.16	-0.04	-0.6	3.18	0	0.81	3.1	17.85	7.86	-73.08
-2564	-2257	-1921	58	36	-177	-0.77	0.18	-0.05	-0.62	3.19	0	0	3.19	19.71	8.25	-76.18
3208	-1355	2023	58	-43	-106	-0.77	0.18	-0.06	-0.61	3.19	0	0.8	3.11	20.12	7.06	-75.16
2958	-512	2010	-15	-7	-12	-0.79	0.16	-0.06	-0.59	3.18	0	0.51	3.12	18.8	6	-73.23
-2224	-610	-322	-1	24	-58	-0.8	0.16	-0.06	-0.57	3.17	0	0.57	3.15	18.5	5.05	-70.3
-3246	635	-1063	21	51	-152	-0.83	0.16	-0.07	-0.53	3.17	0	0.56	3.14	19.94	3.07	-64.12
536	2717	254	32	25	-129	-0.88	0.16	-0.09	-0.44	3.18	0	0.38	3.19	21.05	-0.68	-53.92
10005	1636	2530	-181	-108	729	-0.88	0.14	-0.04	-0.46	3.18	0	0.37	3.19	16.29	2.84	-55.08
-5199	-1005	-1323	17	16	-66	-0.84	0.15	-0.04	-0.52	3.19	0	0.26	3.12	17.25	4.53	-62.98
-4266	-1531	-1879	35	32	-122	-0.81	0.16	-0.05	-0.56	3.19	0	1.24	3.19	19	5.3	-68
-246	-1421	-799	57	11	-139	-0.81	0.17	-0.07	-0.56	3.19	0	0.34	3.11	20.91	4.86	-69.04
3864	-535	1936	25	-41	-36	-0.81	0.17	-0.07	-0.55	3.18	0	0.31	3.12	20.38	3.85	-67.88
1334	-307	857	-10	-8	-17	-0.82	0.16	-0.07	-0.54	3.17	0	0.17	3.15	19.28	3.18	-66.29
-1982	-205	-247	4	19	-60	-0.84	0.15	-0.07	-0.52	3.18	0	0.88	3.15	18.89	2.27	-63.54
37655	-28382	-37945	-15910	1809	-13381	-0.86	0.15	0.55	1.31	3.19	0	0.88	3.14	23.36	32.97	77.69
-31263	32754	39595	15779	-1837	13787	-0.89	0.13	-0.05	-0.44	3.19	0	0.74	3.12	16.58	1.29	-51.98
-3748	-815	-1338	18	11	-49	-0.86	0.15	-0.05	-0.49	3.19	0	0.4	3.12	17.47	3.13	-59.14
-4577	-1372	-1642	30	21	-97	-0.83	0.16	-0.06	-0.53	3.19	0	1.1	3.11	18.92	4.14	-64.14
-1497	-1262	-920	45	23	-131	-0.82	0.17	-0.07	-0.54	3.18	0	0.54	3.1	20.7	4	-65.72
4152	-523	1624	34	-37	-48	-0.83	0.16	-0.07	-0.53	3.17	0	0.44	3.13	20.4	3.32	-64.73
1686	-170	1059	-8	-9	-10	-0.84	0.16	-0.07	-0.52	3.18	0	0	3.15	19.3	2.93	-63.35
-1530	-191	-404	6	18	-53	-0.85	0.15	-0.07	-0.5	3.18	0	0.37	3.14	18.96	2.24	-61.05
5904	417	-620	-15	7	195	-0.96	0.09	-0.11	-0.25	3.19	0	0.76	3.14	12.88	-9.18	-30.25
-2331	-71	358	40	21	-35	-0.95	0.08	-0.11	-0.26	3.18	0	0.32	3.14	12.11	-10.2	-31.96
536	443	1216	-6	7	-43	-0.95	0.07	-0.12	-0.27	3.18	0	0.35	3.14	11.3	-11.69	-32.32
