# Supplementary material for: Image Generation for 2D-CNN Using Time-Series Signal Features from Foot Gesture Applied to Select Cobot Operating Mode
Source: Sensors (Basel). 2021 Aug 26;21(17):5743. doi: 10.3390/s21175743 (PMC8434500; doi:10.3390/s21175743)
Supplement: Supplementary file 1 [file sensors-21-05743-s001.zip › data_fadwa/Cigarette crush with the heel/cch82.xlsx]

## Sheet: cch82
3	6	12	0	0	-1	-0.95	-0.01	-0.16	-0.27	3.14	2.98	3.12	3.1	4.3	-18.1	-32.44
-11	6	1	1	1	1	-0.95	-0.01	-0.16	-0.27	3.14	2.98	3.12	3.14	4.3	-18.1	-32.44
4	-5	-24	-1	-1	-1	-0.95	-0.01	-0.16	-0.27	3.14	2.99	3.12	3.1	4.3	-18.11	-32.44
4	-2	3	0	1	0	-0.95	-0.01	-0.16	-0.27	3.14	3	3.12	3.1	4.3	-18.1	-32.43
6	6	0	1	-1	1	-0.95	-0.01	-0.16	-0.27	3.13	3	3.12	3.1	4.28	-18.11	-32.43
-7	5	8	-1	0	0	-0.95	-0.01	-0.16	-0.27	3.13	3	3.09	3.09	4.28	-18.1	-32.43
1	-5	-4	0	0	-1	-0.95	-0.01	-0.16	-0.27	3.13	3	3.12	3.09	4.28	-18.1	-32.43
5	4	1	1	0	1	-0.95	-0.01	-0.16	-0.27	3	3	3.12	3.09	4.28	-18.1	-32.43
-5	-3	-5	0	0	0	-0.95	-0.01	-0.16	-0.27	3.13	3	3.12	3.09	4.27	-18.1	-32.43
8	2	6	0	1	0	-0.95	-0.01	-0.16	-0.27	3.13	3	3.12	3.13	4.27	-18.1	-32.43
-3	3	-12	0	0	0	-0.95	-0.01	-0.16	-0.27	3.13	3	3.12	3.09	4.27	-18.11	-32.43
-4	1	21	-1	0	-1	-0.95	-0.01	-0.16	-0.27	3.13	3	3.12	3.09	4.26	-18.1	-32.42
1	-3	-14	1	-1	1	-0.95	-0.01	-0.16	-0.27	3.13	3	3.12	3.09	4.26	-18.1	-32.42
2	-3	-6	0	0	-1	-0.95	-0.01	-0.16	-0.27	3.13	3	3.09	3.13	4.26	-18.1	-32.42
1	0	15	0	0	0	-0.95	-0.01	-0.16	-0.27	3.13	3	3.12	3.09	4.26	-18.1	-32.42
1	-1	-4	-1	0	1	-0.95	-0.01	-0.16	-0.27	3.13	3.02	3.12	3.09	4.26	-18.09	-32.42
-1	4	-4	1	0	0	-0.95	-0.01	-0.16	-0.27	3.13	3.02	3.12	3.08	4.25	-18.1	-32.42
10	3	-15	0	0	0	-0.95	-0.01	-0.16	-0.27	3.03	3.03	3.12	3.07	4.25	-18.1	-32.42
-5	9	12	0	1	0	-0.95	-0.01	-0.16	-0.27	3.12	3.04	3.13	3.07	4.2	-18.08	-32.41
-1	-6	4	0	-1	0	-0.95	-0.01	-0.16	-0.27	3.11	3.05	3.13	3.06	4.19	-18.08	-32.41
4	4	-11	0	1	0	-0.95	-0.01	-0.16	-0.27	3.11	3.05	3.13	3.05	4.19	-18.08	-32.41
4	5	3	0	-1	0	-0.95	-0.01	-0.16	-0.27	3.11	3.05	3.13	3.1	4.18	-18.09	-32.41
-7	-8	4	0	1	0	-0.95	-0.01	-0.16	-0.27	3.1	3.05	3.13	3.05	4.19	-18.09	-32.41
-2	-7	-3	0	0	0	-0.95	-0.01	-0.16	-0.27	3.1	3.05	3.13	3.05	4.18	-18.1	-32.41
1	10	7	0	0	0	-0.95	-0.01	-0.16	-0.27	3.11	3.05	3.13	3.05	4.18	-18.1	-32.41
2	-2	-4	0	0	-1	-0.95	-0.01	-0.16	-0.27	3.11	3.05	3.13	3.05	4.17	-18.11	-32.41
-2	11	-4	-1	0	1	-0.95	-0.01	-0.16	-0.27	3.04	3.04	3.13	3.06	4.19	-18.15	-32.41
2	-9	3	0	0	0	-0.95	-0.01	-0.16	-0.27	3.11	3.03	3.13	3.07	4.19	-18.16	-32.42
-3	-4	-10	0	0	-1	-0.95	-0.01	-0.16	-0.27	3.12	3.01	3.12	3.08	4.21	-18.16	-32.42
-7	-1	7	0	0	0	-0.95	-0.01	-0.16	-0.27	3.12	3	3.12	3.13	4.22	-18.17	-32.42
4	-5	-4	0	0	0	-0.95	-0.01	-0.16	-0.27	3.13	2.99	3.12	3.08	4.23	-18.17	-32.42
-9	3	-2	0	0	1	-0.95	-0.01	-0.16	-0.27	3.13	2.99	3.12	3.08	4.24	-18.17	-32.43
4	-5	4	0	0	-1	-0.95	-0.01	-0.16	-0.27	3.13	2.99	3.12	3.08	4.26	-18.18	-32.43
-1	3	2	1	-1	1	-0.95	-0.01	-0.16	-0.27	3.13	2.99	3.08	3.08	4.29	-18.19	-32.44
-6	-1	-11	0	0	0	-0.95	-0.01	-0.16	-0.27	3.12	2.99	3.12	3.08	4.28	-18.18	-32.44
5	3	14	0	0	-1	-0.95	-0.01	-0.16	-0.27	3.12	3.01	3.12	3.07	4.28	-18.19	-32.44
-9	-1	-4	0	0	1	-0.95	-0.01	-0.16	-0.27	3.12	3.01	3.12	3.07	4.27	-18.18	-32.44
4	-1	-2	0	0	0	-0.95	-0.01	-0.16	-0.27	3.03	3.03	3.12	3.06	4.27	-18.18	-32.43
2	-2	-3	0	0	0	-0.95	-0.01	-0.16	-0.27	3.04	3.04	3.13	3.06	4.27	-18.17	-32.43
13	-5	2	0	0	0	-0.95	-0.01	-0.16	-0.27	3.11	3.04	3.13	3.05	4.26	-18.17	-32.44
-2	23	15	0	1	0	-0.95	-0.01	-0.16	-0.27	3.1	3.04	3.13	3.05	4.2	-18.16	-32.44
-3	6	3	0	0	-1	-0.95	-0.01	-0.16	-0.27	3.1	3.05	3.13	3.05	4.2	-18.16	-32.44
-3	-6	2	0	0	0	-0.95	-0.01	-0.16	-0.27	3.1	3.05	3.13	3.05	4.19	-18.17	-32.44
-3	6	-9	0	0	0	-0.95	-0.01	-0.16	-0.27	3.1	3.05	3.13	3.05	4.19	-18.17	-32.44
4	-8	9	0	0	0	-0.95	-0.01	-0.16	-0.27	3.1	3.05	3.13	3.05	4.19	-18.17	-32.44
-2	3	-3	0	0	1	-0.95	-0.01	-0.16	-0.27	3.05	3.05	3.13	3.05	4.19	-18.18	-32.44
6	-3	-8	0	0	-1	-0.95	-0.01	-0.16	-0.27	3.1	3.05	3.13	3.05	4.19	-18.18	-32.44
-6	7	14	0	0	1	-0.95	-0.01	-0.16	-0.27	3.1	3.05	3.13	3.05	4.2	-18.2	-32.45
-1	-8	0	-1	0	0	-0.95	-0.01	-0.16	-0.27	3.1	3.05	3.13	3.05	4.21	-18.19	-32.45
2	-4	-5	1	0	-1	-0.95	-0.01	-0.16	-0.27	3.1	3.05	3.13	3.05	4.21	-18.2	-32.45
-3	-2	3	0	0	1	-0.95	-0.01	-0.16	-0.27	3.1	3.05	3.13	3.05	4.21	-18.2	-32.45
4	3	-7	0	0	-1	-0.95	-0.01	-0.16	-0.27	3.1	3.05	3.13	3.05	4.2	-18.2	-32.45
-2	7	-7	0	-1	1	-0.95	-0.01	-0.16	-0.27	3.1	3.06	3.13	3.04	4.2	-18.2	-32.45
6	0	-5	0	1	0	-0.95	-0.01	-0.16	-0.27	3.1	3.06	3.13	3.04	4.2	-18.2	-32.45
10152	-20723	17669	-1	24	-27	-0.95	-0.01	-1.3	0	3.06	3.06	3.13	3.03	-1.26	nan	1.73
-10147	20718	-17655	1	-25	27	-0.95	-0.01	-0.16	-0.27	3.09	3.06	3.14	3.02	4.16	-18.16	-32.45
4	6	-9	0	0	0	-0.95	-0.01	-0.16	-0.27	3.09	3.07	3.14	3.02	4.15	-18.16	-32.45
-3	-3	-6	0	1	0	-0.95	-0.01	-0.16	-0.27	3.09	3.07	3.14	3	4.15	-18.16	-32.45
-6	2	7	0	-1	0	-0.95	-0.01	-0.16	-0.27	3.09	3.09	3.15	2.96	4.15	-18.17	-32.45
5	-5	5	0	0	0	-0.95	-0.01	-0.16	-0.27	3.04	3.11	3.15	2.8	4.15	-18.16	-32.45
-6	9	-13	-1	0	0	-0.95	-0.01	-0.16	-0.27	2.96	3.13	3.16	2.62	4.15	-18.16	-32.45
5	-2	-6	1	0	0	-0.95	-0.01	-0.16	-0.27	2.86	3.13	3.16	2.57	4.14	-18.15	-32.45
29	33	14	-1	0	0	-0.95	-0.01	-0.16	-0.27	2.8	3.14	3.16	2.69	3.81	-18.03	-32.4
14	-5	12	0	0	0	-0.95	-0.01	-0.16	-0.27	2.87	3.13	3.15	2.9	3.8	-18	-32.4
-1	2	-11	0	0	-1	-0.95	-0.01	-0.16	-0.27	3	3.08	3.12	3.05	3.8	-17.98	-32.4
-5	2	23	-1	0	0	-0.95	-0.01	-0.16	-0.27	3.1	2.79	3.02	3.11	3.82	-17.95	-32.4
14	-4	-6	0	0	0	-0.95	-0.01	-0.16	-0.27	3.15	0	2.72	3.15	3.84	-17.91	-32.41
5	0	10	0	1	0	-0.95	-0.01	-0.16	-0.27	3.17	0	2.56	3.15	3.88	-17.88	-32.42
5	0	14	0	0	0	-0.95	-0.01	-0.16	-0.27	3.18	0	2.28	3.14	3.93	-17.86	-32.42
288	-1765	-681	-57	-10	-12	-0.95	0.11	-0.11	-0.26	3.18	0	0	3.17	15.61	-8.87	-31.46
												0
208	-344	-231	10	1	1	-0.95	0.12	-0.1	-0.26	3.17	0	0	3.1	16.79	-7.88	-31.27
												0
-290	-196	-190	10	3	3	-0.95	0.13	-0.1	-0.26	3.17	0	0	3.11	17.74	-7.07	-31.12
												0
261	-242	-208	9	3	1	-0.95	0.14	-0.1	-0.25	3.18	0	0	3.12	18.56	-6.55	-30.99
												0
-11	-259	15	10	3	1	-0.95	0.15	-0.1	-0.25	0	0	0	3.13	19.19	-6.18	-30.85
												0
-22	-115	-152	12	-2	0	-0.95	0.15	-0.09	-0.25	0	0	0	3.13	19.55	-5.98	-30.71
												0
23	-94	115	11	-3	1	-0.95	0.15	-0.09	-0.25	3.18	0	0	3.14	19.55	-5.88	-30.53
												0
5044	2887	3423	-84	-43	256	-0.91	0.15	-0.06	-0.37	3.19	0	0	3.14	19.13	-0.03	-44.57
												0
-2478	350	-827	-8	12	10	-0.88	0.16	-0.06	-0.43	3.19	0	0	3.19	19.65	2.24	-51.88
												0
-2744	15	-931	5	1	-11	-0.85	0.17	-0.05	-0.49	3.19	0	0	3.12	20.15	4.42	-59.15
												0
-3252	-631	-1562	16	9	-41	-0.82	0.18	-0.05	-0.54	3.19	0	0	3.12	20.82	6.23	-65.61
												0
-3424	-999	-2113	26	18	-74	-0.79	0.19	-0.06	-0.57	3.19	0	0	3.1	21.98	7.36	-70.34
												0
-2443	-592	556	28	14	-92	-0.78	0.2	-0.07	-0.59	3.18	0	0	3.12	23.49	7.77	-72.62
												0
2325	-555	729	34	-15	-67	-0.78	0.21	-0.07	-0.59	0	0	0	3.15	24.13	7.35	-72.53
												0
12357	2196	4034	-30	31	66	-0.98	0.11	-0.09	-0.11	3.18	0	0	3.16	13.72	-9.08	-14.05
												0
-1475	-709	-92	-14	22	8	-0.98	0.11	-0.1	-0.12	3.19	0	0	3.16	14.36	-9.84	-15.39
												0
630	72	350	-32	-9	42	-0.98	0.12	-0.11	-0.14	3.19	0	0	3.14	15.56	-10.13	-17.62
												0
3813	521	1272	-14	-58	88	-0.97	0.13	-0.1	-0.17	3.19	0	0	3.13	16.56	-8.68	-21.51
												0
-640	1450	-120	-33	-42	109	-0.96	0.13	-0.08	-0.24	3.19	0	0	3.14	17.27	-5.46	-28.55
												0
-3463	847	-1395	-4	5	26	-0.94	0.14	-0.07	-0.31	3.2	0	0	3.15	18.24	-2.53	-37.37
												0
-1179	547	-513	-3	2	13	-0.91	0.15	-0.06	-0.39	3.19	0	0	3.14	18.89	0.43	-46.46
												0
-9180	-1166	-2529	178	106	-706	-0.92	0.16	-0.1	-0.35	0	0	0	3.12	21.63	-3.46	-42.46
4397	1323	826	5	0	24	-0.95	0.15	-0.1	-0.26	3.17	0	0	3.15	20.21	-5.99	-32.24
4701	478	922	-10	-12	64	-0.97	0.14	-0.1	-0.19	3.17	0	0	3.16	18.14	-7.59	-23.11
3595	-149	866	-16	-17	91	-0.98	0.13	-0.09	-0.13	3.18	0	0	3.16	16.01	-8.05	-16.17
4591	34	530	-13	-19	123	-0.99	0.11	-0.08	-0.1	3.19	0	0	3.14	14.01	-7.28	-12.1
-2161	-1647	325	-43	4	131	-0.99	0.11	-0.06	-0.1	3.19	0	0.18	3.12	13	-6.02	-12.22
-3761	-1729	-927	-12	31	2	-0.98	0.11	-0.07	-0.11	3.19	0	0.18	3.13	13.59	-6.66	-13.94
-9335	-1972	-2511	54	-69	-111	-0.77	0.17	-0.05	-0.61	3.19	0	0	3.19	19.18	8	-75.95
714	-145	183	1	16	-18	-0.78	0.17	-0.05	-0.6	3.19	0	0	3.13	18.49	7.21	-74.25
-771	-392	72	-5	16	-31	-0.79	0.16	-0.05	-0.59	3.18	0	0	3.13	18.42	6.35	-71.79
