# Supplementary material for: Image Generation for 2D-CNN Using Time-Series Signal Features from Foot Gesture Applied to Select Cobot Operating Mode
Source: Sensors (Basel). 2021 Aug 26;21(17):5743. doi: 10.3390/s21175743 (PMC8434500; doi:10.3390/s21175743)
Supplement: Supplementary file 1 [file sensors-21-05743-s001.zip › data_fadwa/Cigarette crush with the heel/cch83.xlsx]

## Sheet: cch83
-13	-11	13	0	0	-1	-0.95	-0.02	-0.16	-0.26	2.61	2.91	3.03	1.71	2.86	-17.9	-30.61
-367	-264	-138	-10	4	34	-0.95	-0.02	-0.16	-0.27	1.34	2.9	3	1.94	3.26	-18.62	-32.45
263	368	13	-3	-2	-2	-0.95	-0.02	-0.16	-0.28	1.71	2.95	3.02	2.53	3.55	-18.53	-33.5
322	226	84	3	-2	-12	-0.94	-0.02	-0.16	-0.29	2.41	2.96	3.05	2.61	3.71	-18.36	-34.28
107	46	140	4	0	-14	-0.94	-0.02	-0.16	-0.29	2.6	2.98	2.43	2.43	3.77	-18.19	-34.63
-162	-143	-10	2	3	-7	-0.94	-0.02	-0.16	-0.29	1.93	2.97	3.05	1.29	3.84	-18.17	-34.7
-130	-107	-25	1	0	0	-0.94	-0.01	-0.16	-0.29	0.92	2.97	3.02	2.36	3.94	-18.2	-34.7
-75	-70	-16	1	-1	0	-0.94	-0.01	-0.16	-0.29	2.08	2.98	3	2.61	4	-18.21	-34.71
-49	-29	-1	1	-2	1	-0.94	-0.01	-0.16	-0.29	2.51	2.96	2.99	2.72	4.02	-18.23	-34.71
15	7	-16	-2	2	-1	-0.93	-0.01	-0.16	-0.34	2.72	2.83	2.94	2.87	5.9	-17.68	-41.54
-11	-8	2	0	0	0	-0.93	-0.01	-0.16	-0.34	2.91	2.71	2.92	2.97	5.97	-17.69	-41.55
-3	-23	-3	1	0	0	-0.93	-0.01	-0.16	-0.34	2.97	2.66	2.89	3	6.02	-17.7	-41.54
-5	-8	-8	0	0	0	-0.93	-0.01	-0.16	-0.34	3	2.69	2.98	2.98	6.07	-17.71	-41.54
-18	-13	-17	0	0	0	-0.93	-0.01	-0.16	-0.34	3.01	2.76	2.95	2.97	6.13	-17.73	-41.54
-5	-6	-30	0	0	0	-0.93	0	-0.16	-0.34	2.99	2.82	2.99	2.96	6.19	-17.75	-41.54
-2	-8	18	0	-1	0	-0.93	0	-0.16	-0.34	2.98	2.86	3	2.95	6.23	-17.75	-41.54
-14	2	20	0	-1	1	-0.93	0	-0.16	-0.34	2.98	2.91	2.93	2.93	6.38	-17.72	-41.55
-1	2	6	0	0	0	-0.93	0	-0.16	-0.34	2.97	2.93	2.92	2.92	6.39	-17.72	-41.55
5	-1	-8	0	0	0	-0.93	0	-0.16	-0.34	2.97	2.94	3.05	2.92	6.4	-17.71	-41.55
-1	6	0	1	1	0	-0.93	0	-0.16	-0.34	2.97	2.92	3.06	2.94	6.4	-17.71	-41.55
0	7	12	0	0	-1	-0.93	0	-0.16	-0.34	2.98	2.86	3.06	3.01	6.4	-17.72	-41.55
6	-2	0	0	0	0	-0.93	0	-0.16	-0.34	3.01	2.82	3.06	2.99	6.41	-17.73	-41.55
-1	-9	-15	-1	0	1	-0.93	0	-0.16	-0.34	3.02	2.81	3.06	3	6.42	-17.74	-41.56
-22	-13	-15	0	-1	0	-0.93	0	-0.16	-0.34	3.03	2.82	3.06	3.01	6.68	-17.79	-41.58
6	0	15	0	0	-1	-0.93	0	-0.16	-0.34	3.04	2.82	3.01	3.01	6.68	-17.77	-41.57
-2	-1	21	0	0	0	-0.93	0	-0.16	-0.34	3.04	2.82	3.05	3.01	6.68	-17.77	-41.57
-7	-6	-24	1	0	0	-0.93	0	-0.16	-0.34	3.04	2.82	3.04	3.01	6.68	-17.77	-41.57
-1	1	-5	0	0	0	-0.93	0	-0.16	-0.34	3.04	2.82	3.04	3.01	6.67	-17.76	-41.56
-3	2	4	0	0	1	-0.93	0	-0.16	-0.34	3.04	2.81	3.03	3.04	6.67	-17.76	-41.56
4	-1	-2	0	0	-1	-0.93	0	-0.16	-0.34	3.04	2.79	3.03	3.01	6.67	-17.76	-41.56
-6	-1	-13	-1	1	0	-0.93	0	-0.16	-0.34	3.04	2.77	3.02	3.02	6.7	-17.76	-41.55
2	3	-2	0	0	1	-0.93	0	-0.16	-0.34	3.05	2.75	3.03	3.02	6.7	-17.77	-41.55
5	-6	8	0	0	0	-0.93	0	-0.16	-0.34	3.05	2.74	3.02	3.05	6.71	-17.77	-41.56
-8	-2	6	0	0	-1	-0.93	0	-0.16	-0.34	3.05	2.73	3.03	3.03	6.73	-17.77	-41.56
4	5	-7	0	0	0	-0.93	0	-0.16	-0.34	3.05	2.68	3.02	3.03	6.74	-17.77	-41.56
-4	9	-1	0	0	1	-0.93	0	-0.16	-0.34	3.05	2.61	3.01	3.03	6.75	-17.77	-41.57
-5	0	-6	0	0	0	-0.93	0	-0.16	-0.34	3.06	2.53	3	3.03	6.76	-17.78	-41.57
-3	-9	14	0	0	0	-0.93	0	-0.16	-0.34	3.06	2.45	2.99	3.03	6.76	-17.77	-41.57
-9	-18	-11	0	-1	0	-0.93	0	-0.17	-0.34	3.06	2.55	3	3.05	6.92	-17.83	-41.61
6	-1	-7	1	0	0	-0.93	0	-0.17	-0.34	3.05	2.68	3.02	2.99	6.92	-17.82	-41.61
2	-4	1	0	0	0	-0.93	0	-0.17	-0.34	3.02	2.73	3.04	3	6.9	-17.82	-41.6
5	18	16	0	0	0	-0.93	0	-0.17	-0.34	3	2.8	3.05	2.91	6.87	-17.8	-41.6
-5	11	9	0	0	0	-0.93	0	-0.17	-0.34	2.99	2.82	3.06	2.89	6.85	-17.8	-41.6
4	3	7	0	1	0	-0.93	0	-0.17	-0.34	2.98	2.83	3.07	2.88	6.84	-17.82	-41.6
2	-2	-13	0	0	-1	-0.93	0	-0.17	-0.34	2.97	3.06	3.06	2.89	6.83	-17.83	-41.59
5	-1	0	-1	0	0	-0.93	0	-0.17	-0.34	2.97	2.82	3.06	2.92	6.81	-17.86	-41.58
-5	2	0	0	0	1	-0.93	0	-0.17	-0.34	2.98	2.81	3.06	2.93	6.81	-17.86	-41.58
-3	0	-12	0	-1	-1	-0.93	0	-0.17	-0.34	2.99	2.81	3.06	2.94	6.82	-17.86	-41.58
2	5	16	0	0	1	-0.93	0	-0.17	-0.34	3	2.78	3.05	3.01	6.83	-17.86	-41.59
2	-2	2	0	0	0	-0.93	0	-0.17	-0.34	3.01	2.76	3.05	2.98	6.82	-17.85	-41.59
3	3	-20	0	1	0	-0.93	0	-0.17	-0.34	3.02	2.74	3.04	2.98	6.83	-17.85	-41.59
-8	0	4	0	0	0	-0.93	0	-0.17	-0.34	3.01	2.72	3.04	2.99	6.83	-17.85	-41.59
-5	-21	-29	0	-1	0	-0.93	0	-0.17	-0.34	3.02	2.72	3.01	3.03	6.92	-17.84	-41.61
-6	1	27	0	0	0	-0.93	0	-0.17	-0.34	3.03	2.72	3.04	3.01	6.93	-17.83	-41.61
3	9	18	0	0	-1	-0.93	0	-0.17	-0.34	3.03	2.73	3.04	3	6.92	-17.82	-41.61
3	2	-10	0	0	1	-0.93	0	-0.17	-0.34	3.02	2.73	3.04	3	6.92	-17.82	-41.61
4	-5	-5	1	0	0	-0.93	0	-0.17	-0.34	3.02	2.73	3.04	3	6.92	-17.82	-41.61
-6	-9	4	0	1	-1	-0.93	0	-0.17	-0.34	3.02	2.74	3.04	3	6.92	-17.82	-41.61
-2	0	-3	0	0	1	-0.93	0	-0.17	-0.34	3.02	2.75	3.04	2.99	6.92	-17.83	-41.61
14742	30828	-5625	31	14	0	-0.93	0	-0.17	-0.34	3.02	2.75	3.04	2.98	6.92	-17.84	-41.61
-14736	-30816	5623	-31	-15	0	-0.93	0	-0.17	-0.34	3.01	2.77	3.05	3.01	6.91	-17.82	-41.61
-3	9	13	0	0	0	-0.93	0	-0.17	-0.34	3.01	2.78	3.05	2.98	6.91	-17.82	-41.61
-1	-21	-4	0	0	0	-0.93	0	-0.17	-0.34	3.01	2.79	3.05	2.97	6.91	-17.81	-41.61
8	-3	-12	0	0	0	-0.93	0	-0.17	-0.34	3.01	3.05	3.05	2.97	6.91	-17.81	-41.61
2	2	-2	0	0	0	-0.93	0	-0.17	-0.34	3.01	2.81	3.05	2.97	6.91	-17.81	-41.61
-2	7	-10	0	0	0	-0.93	0	-0.17	-0.34	2.81	2.81	3.05	2.97	6.91	-17.81	-41.61
-1	6	4	-1	1	-1	-0.93	0	-0.17	-0.34	3.01	2.8	3.05	2.97	6.91	-17.81	-41.61
4	3	10	1	-1	1	-0.93	0	-0.17	-0.34	3.01	2.8	3.05	2.97	6.9	-17.81	-41.62
-4	-7	6	-1	0	0	-0.93	0	-0.17	-0.34	3.01	2.8	3.05	3.01	6.91	-17.8	-41.62
7	9	19	0	0	0	-0.93	0	-0.17	-0.34	3.01	2.8	3.05	2.98	6.91	-17.8	-41.62
-8	0	-8	1	0	0	-0.93	0	-0.17	-0.34	3.01	2.8	3.05	2.97	6.9	-17.81	-41.62
-6	-5	-10	-1	0	0	-0.93	0	-0.17	-0.34	3	2.82	3.05	2.96	6.9	-17.8	-41.62
-1	3	1	1	0	0	-0.93	0	-0.17	-0.34	2.99	2.83	3.06	2.93	6.9	-17.8	-41.62
3	-1	-9	-1	0	0	-0.93	0	-0.17	-0.34	2.88	2.88	3.06	2.9	6.9	-17.79	-41.62
26	-5	27	1	0	0	-0.93	0	-0.16	-0.34	2.96	2.93	3.06	2.87	6.76	-17.69	-41.62
11	6	-2	0	0	0	-0.93	0	-0.16	-0.34	2.93	2.94	3.06	2.85	6.74	-17.68	-41.62
-3	4	-4	0	0	0	-0.93	0	-0.16	-0.34	2.91	2.92	3.05	2.88	6.72	-17.67	-41.61
-2	0	17	0	0	0	-0.93	0	-0.16	-0.34	2.93	2.87	3.04	2.89	6.71	-17.68	-41.61
-1	5	-7	0	1	0	-0.93	0	-0.16	-0.34	2.93	2.86	3.03	2.89	6.71	-17.69	-41.62
-2	0	-20	0	0	-1	-0.93	0	-0.16	-0.34	2.93	2.88	3.03	2.87	6.71	-17.69	-41.61
4	-1	8	-1	0	0	-0.93	0	-0.16	-0.34	2.91	2.92	3.04	2.82	6.72	-17.69	-41.61
5	9	10	1	-1	1	-0.93	0	-0.16	-0.34	2.88	2.94	3.04	2.79	6.61	-17.66	-41.61
10	8	-12	-1	0	0	-0.93	0	-0.16	-0.34	2.87	2.94	3.04	2.8	6.6	-17.66	-41.61
0	-3	-7	0	0	0	-0.93	0	-0.16	-0.34	2.87	2.94	3.04	2.8	6.6	-17.66	-41.61
-3	0	16	0	1	0	-0.93	0	-0.16	-0.34	2.87	2.93	3.03	2.83	6.61	-17.66	-41.62
-4	10	8	1	0	0	-0.93	0	-0.16	-0.34	2.88	2.93	3.03	2.85	6.61	-17.66	-41.61
4	-2	-3	0	0	0	-0.93	0	-0.16	-0.34	2.9	2.93	3.04	2.87	6.61	-17.67	-41.61
9	-5	-22	-1	0	0	-0.93	0	-0.16	-0.34	2.92	2.93	3.05	2.88	6.61	-17.68	-41.62
-20	-14	7	0	0	-1	-0.93	0	-0.16	-0.34	2.93	2.93	3.05	2.91	6.73	-17.66	-41.64
-2	7	-12	0	0	0	-0.93	0	-0.16	-0.34	2.96	2.93	3.06	2.93	6.74	-17.66	-41.64
10	-2	-2	0	0	0	-0.93	0	-0.16	-0.34	2.97	2.92	3.06	2.95	6.75	-17.66	-41.64
-6	-5	5	0	0	0	-0.93	0	-0.16	-0.34	2.98	2.91	3.06	2.96	6.76	-17.67	-41.64
0	-2	24	0	0	0	-0.93	0	-0.16	-0.34	2.99	2.9	3.06	2.97	6.78	-17.67	-41.64
-10	-5	-4	0	0	0	-0.93	0	-0.16	-0.34	2.89	2.89	3.06	2.98	6.79	-17.67	-41.64
0	-2	-4	0	0	0	-0.93	0	-0.16	-0.34	3.01	2.89	3.07	2.98	6.8	-17.68	-41.65
21463	-31202	-2474	-46	92	1	-0.93	0	-0.16	-0.34	2.91	2.91	3.07	2.99	6.81	-17.69	-41.65
-21466	31194	2446	46	-94	0	-0.93	0	-0.16	-0.34	3.01	2.97	3.09	2.98	6.87	-17.64	-41.64
5	-4	4	0	0	0	-0.93	0	-0.16	-0.34	2.98	3.03	3.11	2.87	6.84	-17.61	-41.64
6	6	12	1	0	0	-0.93	0	-0.16	-0.34	2.93	3.06	3.12	2.8	6.81	-17.6	-41.63
2	3	17	0	0	0	-0.93	0	-0.16	-0.34	2.9	3.08	3.12	2.77	6.78	-17.57	-41.62
5	-1	2	0	0	0	-0.93	0	-0.16	-0.34	2.9	3.08	3.13	2.8	6.75	-17.55	-41.61
10	-3	9	0	0	0	-0.93	0	-0.16	-0.34	3.09	3.09	3.13	2.8	6.72	-17.53	-41.61
4	-2	-8	0	1	0	-0.93	0	-0.16	-0.34	2.9	3.09	3.13	2.82	6.7	-17.52	-41.6
27	1	0	-1	0	0	-0.93	0	-0.16	-0.34	2.91	3.09	3.12	2.83	6.56	-17.37	-41.57
9	-1	-5	0	0	0	-0.93	0	-0.16	-0.34	2.91	3.09	3.12	2.85	6.56	-17.36	-41.57
-7	8	-4	0	1	0	-0.93	0	-0.16	-0.34	2.92	3.08	3.12	2.86	6.55	-17.37	-41.57
7	-6	-6	0	0	0	-0.93	0	-0.16	-0.34	2.92	3.09	3.12	2.86	6.56	-17.37	-41.57
-2	0	-2	0	-1	-1	-0.93	0	-0.16	-0.34	2.91	3.09	3.12	2.86	6.56	-17.36	-41.57
-1	-3	7	0	0	1	-0.93	0	-0.16	-0.34	2.9	3.09	3.12	2.84	6.56	-17.36	-41.57
8	-2	6	0	0	-1	-0.93	0	-0.16	-0.34	3.1	3.12	3.12	2.81	6.56	-17.35	-41.56
6	5	-13	1	0	1	-0.93	0	-0.16	-0.34	2.88	3.1	3.12	2.77	6.48	-17.31	-41.56
-4	9	10	0	0	0	-0.93	0	-0.16	-0.34	2.86	3.1	3.12	2.74	6.47	-17.31	-41.56
0	6	11	0	0	0	-0.93	0	-0.16	-0.34	2.86	3.1	3.12	2.74	6.46	-17.31	-41.56
5	2	5	0	0	0	-0.93	0	-0.16	-0.34	3.1	3.1	3.12	2.75	6.45	-17.31	-41.56
1	-6	-1	0	0	0	-0.93	0	-0.16	-0.34	2.86	3.1	3.11	2.76	6.44	-17.31	-41.56
-3	1	7	0	0	0	-0.93	0	-0.16	-0.34	2.84	3.1	3.11	2.76	6.43	-17.3	-41.56
1	3	0	0	0	0	-0.93	0	-0.16	-0.34	2.81	3.09	3.1	2.75	6.43	-17.31	-41.56
-2	-3	3	-1	0	0	-0.93	0	-0.16	-0.34	2.81	3.1	3.1	2.74	6.43	-17.3	-41.56
24	15	-19	1	0	0	-0.93	0	-0.16	-0.34	2.78	3.09	3.1	2.73	6.31	-17.28	-41.58
1	2	6	0	0	0	-0.93	0	-0.16	-0.34	2.77	3.09	3.09	2.73	6.31	-17.27	-41.58
-10	-4	-13	0	0	0	-0.93	0	-0.16	-0.34	2.79	3.09	3.09	2.73	6.3	-17.28	-41.58
6	-4	14	-1	0	0	-0.93	0	-0.16	-0.34	3.09	3.09	3.09	2.74	6.29	-17.28	-41.58
0	8	7	0	0	0	-0.93	0	-0.16	-0.34	2.83	3.09	3.09	2.75	6.29	-17.27	-41.58
2	-2	1	0	0	0	-0.93	0	-0.16	-0.34	2.83	3.09	3.09	2.76	6.28	-17.25	-41.59
1	-1	-15	0	0	0	-0.93	0	-0.16	-0.34	2.83	3.09	3.09	2.75	6.28	-17.25	-41.59
4	2	-2	1	0	0	-0.93	0	-0.16	-0.34	2.83	3.08	3.09	2.76	6.28	-17.22	-41.61
-5	-2	-3	-1	0	0	-0.93	0	-0.16	-0.34	2.84	3.08	3.09	2.77	6.28	-17.22	-41.61
-1	-3	4	0	0	-1	-0.93	0	-0.16	-0.34	2.84	3.08	3.09	2.78	6.28	-17.22	-41.61
-6	3	-2	0	0	1	-0.93	0	-0.16	-0.34	2.85	3.08	3.09	2.8	6.28	-17.21	-41.61
9	-10	18	0	0	0	-0.93	0	-0.16	-0.34	2.86	3.09	3.09	2.8	6.28	-17.19	-41.61
1	0	-2	0	0	0	-0.93	0	-0.16	-0.34	2.87	3.08	3.08	2.81	6.28	-17.19	-41.61
3	-1	2	1	1	0	-0.93	0	-0.16	-0.34	3.07	3.07	3.08	2.82	6.28	-17.19	-41.61
-8	7	-5	-1	0	0	-0.93	0	-0.16	-0.34	2.88	3.07	3.08	2.85	6.34	-17.27	-41.62
-13	1	-7	0	0	0	-0.93	0	-0.16	-0.34	3.06	3.06	3.08	2.87	6.35	-17.27	-41.63
-2	0	0	0	0	-1	-0.93	0	-0.16	-0.34	2.92	3.06	3.08	2.88	6.37	-17.27	-41.63
5	-1	-9	0	0	0	-0.93	0	-0.16	-0.34	2.93	3.05	3.08	2.89	6.38	-17.28	-41.64
2	-1	0	0	0	1	-0.93	0	-0.16	-0.34	2.94	3.05	3.08	2.91	6.39	-17.28	-41.64
-5	7	13	0	0	0	-0.93	0	-0.16	-0.34	3.04	3.08	3.08	2.93	6.41	-17.29	-41.64
-8	-8	2	0	0	-1	-0.93	0	-0.16	-0.34	2.97	3.04	3.08	2.95	6.42	-17.3	-41.64
-6	-13	-15	0	-1	1	-0.93	0	-0.16	-0.34	2.98	3.03	3.08	2.97	6.54	-17.29	-41.65
-5	-4	-9	0	1	-1	-0.93	0	-0.16	-0.34	2.99	3.04	3.08	2.97	6.55	-17.29	-41.66
1	-3	6	0	0	0	-0.93	0	-0.16	-0.34	3.04	3.04	3.08	2.97	6.55	-17.3	-41.66
-1	2	-2	0	0	0	-0.93	0	-0.16	-0.34	2.99	3.05	3.09	2.97	6.55	-17.3	-41.66
4	-6	9	0	0	0	-0.93	0	-0.16	-0.34	2.98	3.05	3.09	2.96	6.55	-17.3	-41.66
2	7	12	0	0	0	-0.93	0	-0.16	-0.34	2.97	3.05	3.09	2.94	6.55	-17.3	-41.66
-3	1	-2	1	-1	1	-0.93	0	-0.16	-0.34	2.97	3.09	3.09	2.94	6.56	-17.3	-41.66
14	1	2	-1	0	0	-0.93	0	-0.16	-0.34	2.96	3.06	3.09	2.94	6.5	-17.28	-41.65
-7	-5	-6	0	0	0	-0.93	0	-0.16	-0.34	2.96	3.07	3.1	2.96	6.5	-17.26	-41.65
-2	-7	0	0	0	0	-0.93	0	-0.16	-0.34	2.98	3.08	3.1	2.98	6.5	-17.25	-41.65
8	7	-27	0	0	0	-0.93	0	-0.16	-0.34	3.09	3.09	3.11	3.03	6.5	-17.23	-41.64
7	5	3	0	0	-1	-0.93	0	-0.16	-0.34	3.06	3.1	3.13	3.06	6.49	-17.2	-41.65
3	-2	12	-1	0	0	-0.93	0	-0.16	-0.34	3.09	3.13	3.13	3.07	6.5	-17.16	-41.65
3	-5	6	0	0	0	-0.93	0	-0.16	-0.34	3.1	3.13	3.08	3.08	6.51	-17.13	-41.64
81	-74	83	3	3	0	-0.93	0	-0.15	-0.34	3.11	3.11	3.12	3.08	6.47	-16.29	-41.57
-9	-3	-12	0	0	0	-0.93	0	-0.15	-0.34	3.11	3.08	3.09	3.08	6.48	-16.39	-41.57
-2	-2	-19	1	0	1	-0.93	0	-0.15	-0.34	3.11	3.03	3.07	3.08	6.5	-16.49	-41.57
-3	8	-15	0	0	0	-0.93	0	-0.15	-0.34	3.11	2.97	2.99	3.1	6.5	-16.59	-41.58
-24	11	-24	0	0	0	-0.93	0	-0.16	-0.34	3.14	2.85	2.85	3.13	6.51	-16.69	-41.58
-4	11	-17	-1	0	-1	-0.93	0	-0.16	-0.34	3.16	0	2.59	3.15	6.52	-16.78	-41.59
-5	4	4	-1	-1	1	-0.93	0	-0.16	-0.34	3.17	0	2.27	3.14	6.54	-16.84	-41.59
-8	9	6	0	0	-1	-0.93	0	-0.16	-0.34	3.18	0	2.23	3.13	6.55	-16.87	-41.6
267	-1737	-548	-50	-4	-16	-0.93	0.11	-0.1	-0.32	0	0	0	3.09	15.5	-6.52	-39.07
130	-284	-135	5	1	1	-0.93	0.12	-0.09	-0.32	0	0	2.29	3.09	16.53	-5.65	-38.72
4	-206	-205	9	1	2	-0.93	0.13	-0.09	-0.32	3.17	0	2.23	3.1	17.42	-4.93	-38.39
124	-96	17	5	5	1	-0.93	0.14	-0.09	-0.32	3.17	0	2.14	3.11	18.19	-4.42	-38.09
-46	-209	27	8	-5	2	-0.93	0.14	-0.09	-0.31	0	1.88	1.88	3.11	18.8	-3.98	-37.82
307	-205	114	4	3	-2	-0.93	0.15	-0.08	-0.31	3.18	0	1.82	3.13	19.28	-3.65	-37.53
-43	-44	-67	5	-3	3	-0.94	0.15	-0.08	-0.31	3.18	0	1.72	3.13	19.62	-3.32	-37.22
32	94	763	17	5	19	-0.93	0.15	-0.08	-0.31	3.18	0	1.76	3.14	19.24	-3.45	-37.66
													2.09
315	67	122	-8	6	9	-0.93	0.15	-0.08	-0.32	0	0	0	3.15	19.32	-3.55	-38.05
												0
324	70	97	-6	4	10	-0.93	0.15	-0.09	-0.32	3.19	0	0	3.15	19.63	-3.61	-38.75
												0
701	73	128	-6	2	20	-0.93	0.15	-0.09	-0.33	3.19	0	0	3.14	20.02	-3.53	-39.85
												0
1435	26	639	-9	-5	33	-0.92	0.16	-0.09	-0.35	3.19	0	0	3.13	20.41	-3.12	-41.68
												0
2276	652	868	-14	-29	64	-0.91	0.16	-0.08	-0.37	3.19	1.19	0	3.14	20.36	-1.93	-44.82
												0
-64	943	331	-23	-24	72	-0.89	0.16	-0.07	-0.42	3.19	0	0	3.14	19.89	0.14	-50.13
												0
-15844	-1610	-4721	103	61	-469	-0.8	0.17	-0.08	-0.58	3.19	0	0	3.11	21.12	4.17	-71.14
												0
-1527	2306	-383	43	42	-165	-0.84	0.18	-0.09	-0.5	3.17	0	1.18	3.11	22.91	1.03	-61.39
4066	3601	1233	20	17	-58	-0.89	0.17	-0.11	-0.4	0	0	1.02	3.14	23.09	-3.42	-48.9
6273	2081	1686	0	3	37	-0.94	0.16	-0.12	-0.29	3.18	0	0.39	3.15	21.48	-7.54	-36.24
6567	337	1588	-14	-24	106	-0.96	0.14	-0.12	-0.2	3.18	0.54	0.54	3.15	18.67	-10.08	-25.35
4806	-763	1302	-27	-32	144	-0.98	0.12	-0.11	-0.14	3.19	0	0	3.15	15.73	-10.63	-17.92
												0
2026	-1213	454	-29	-24	146	-0.98	0.1	-0.1	-0.12	3.19	0.14	0	3.14	13.46	-9.87	-14.68
												0
-19591	-4584	-5649	-72	-20	156	-0.79	0.17	-0.06	-0.58	3.19	0	0	3.14	19.79	5.92	-71.83
												0
-495	-1002	-375	27	11	-77	-0.78	0.18	-0.06	-0.6	0	0	0	3.19	20.67	6.37	-73.76
												0
2615	-504	1099	26	-2	-52	-0.78	0.18	-0.07	-0.6	3.19	0	0	3.15	20.98	6.22	-73.83
												0
2109	-209	534	5	-12	-5	-0.78	0.17	-0.07	-0.59	3.19	0.01	0	3.13	20.44	5.85	-73.39
												0
738	-100	240	7	-7	-15	-0.79	0.17	-0.06	-0.59	3.18	0	0	3.12	19.73	5.41	-72.7
												0
428	41	348	2	-6	-17	-0.8	0.16	-0.06	-0.58	3.17	0	0	3.15	18.76	4.89	-71.55
												0
-716	-35	-8	-6	14	-22	-0.81	0.15	-0.06	-0.57	3.18	0	0	3.16	18.05	4.41	-69.86
												0
11144	3222	3653	-99	-19	320	-0.96	0.12	-0.07	-0.23	0	0	0	3.15	15.71	-4.99	-27.14
												0
-2885	821	-1004	-16	-10	50	-0.94	0.13	-0.06	-0.3	3.19	0	0	3.14	16.47	-2.5	-35.11
												0
-1492	272	-523	-5	0	17	-0.92	0.14	-0.06	-0.37	3.19	0	0	3.13	17.15	0.06	-43.77
												0
-1871	563	-488	0	-4	14	-0.88	0.15	-0.05	-0.44	3.19	0	0	3.14	17.44	2.69	-52.93
												0
-4002	-151	-1289	6	12	-28	-0.84	0.16	-0.04	-0.51	0	0	0	3.13	17.88	4.93	-61.92
												0
-5527	-1301	-1962	29	14	-88	-0.81	0.17	-0.05	-0.57	3.19	0	0	3.13	18.95	6.5	-69.15
												0
-3412	-1572	-1699	42	25	-135	-0.78	0.18	-0.06	-0.59	3.18	0	0	3.14	20.52	7.1	-72.96
												0
18439	1367	5923	-10	52	-13	-0.98	0.11	-0.08	-0.16	3.17	0	0	3.15	13.42	-6.57	-18.98
												0
-678	-832	79	-13	10	22	-0.97	0.11	-0.09	-0.17	0	0	0	3.15	14.76	-7.56	-21.16
												0
3874	275	1333	-19	-72	114	-0.97	0.12	-0.08	-0.21	3.19	0	0	3.13	15.52	-6.28	-25.2
												0
-2604	1496	-470	-33	-46	108	-0.95	0.12	-0.07	-0.28	3.19	0	0	3.13	15.92	-3.41	-32.84
												0
-5053	407	-1559	2	6	2	-0.92	0.13	-0.06	-0.35	3.19	0	0	3.14	16.77	-0.97	-41.81
												0
-1683	-51	-580	6	6	-16	-0.89	0.14	-0.05	-0.42	3.19	1.38	0	3.13	17.35	1.25	-50.27
												0
-1879	-178	-637	3	-2	-7	-0.86	0.15	-0.05	-0.49	3.19	0	0	3.12	17.51	3.55	-58.56
												0
6441	707	995	148	79	-507	-0.96	0.12	-0.1	-0.21	3.18	0	0.93	3.14	16.16	-8.15	-26.04
2636	-463	679	-18	-14	103	-0.97	0.11	-0.09	-0.17	3.18	0	0.3	3.15	14.13	-8.41	-21.27
1139	-584	633	-23	-10	114	-0.98	0.1	-0.09	-0.16	0	0	0.65	3.15	12.53	-7.94	-19.55
-4240	-1659	-1235	-30	21	44	-0.98	0.09	-0.09	-0.17	3.19	0	1.17	3.14	12.51	-8.08	-20.47
-1664	-709	-47	-7	21	4	-0.97	0.1	-0.1	-0.18	3.18	1.4	1.4	3.13	13.11	-9.04	-21.68
-486	-310	-136	-15	-4	25	-0.97	0.1	-0.11	-0.19	3.17	0	3.13	3.13	14.11	-9.82	-23.5
1792	91	311	5	-32	43	-0.96	0.11	-0.11	-0.21	3.17	2.65	3.14	3.14	14.81	-9.77	-26.15
6210	-19625	-10956	223	28	-156	-0.96	0.1	0	0	3.17	0	2.66	3.13	13.53	-0.22	-0.31
-11620	20722	9521	-198	-41	44	-0.9	0.01	-0.16	-0.4	3.17	0.25	2.68	3.12	9.16	-16.65	-48.87
52	-6	-35	0	0	0	-0.9	0.01	-0.16	-0.4	3.16	1.41	2.77	3.12	9.13	-16.65	-48.87
19	0	-15	0	0	0	-0.9	0.01	-0.16	-0.4	1.97	2.83	2.83	3.11	9.1	-16.66	-48.87
10	-2	10	0	1	0	-0.9	0.01	-0.16	-0.4	3.15	2.31	2.91	3.09	9.09	-16.67	-48.87
0	-3	3	0	0	0	-0.9	0.01	-0.16	-0.4	2.59	2.59	2.98	3.06	9.09	-16.7	-48.88
-1	-2	-14	0	0	0	-0.9	0.01	-0.16	-0.4	3.13	2.8	3.04	3.04	9.09	-16.72	-48.89
-3	0	-35	0	-1	0	-0.9	0.01	-0.16	-0.4	3.11	2.88	2.98	2.98	9.08	-16.74	-48.89
-11	46	-8	0	3	-1	-0.9	0.01	-0.17	-0.4	3.08	2.88	3.11	2.94	8.99	-17	-48.93
-22	-10	-11	0	-2	0	-0.9	0.01	-0.17	-0.4	3.06	2.93	3.12	2.91	9.01	-17.01	-48.94
5	-3	17	-1	-1	1	-0.9	0.01	-0.17	-0.4	3.02	2.97	3.12	2.9	9	-17	-48.93
2	7	37	1	0	0	-0.9	0.01	-0.17	-0.4	3.01	3.12	3.12	2.94	8.98	-16.98	-48.92
5	14	-2	0	0	0	-0.9	0.01	-0.17	-0.4	3.04	2.97	2.97	2.97	8.95	-16.98	-48.91
4	14	-18	0	0	0	-0.9	0.01	-0.17	-0.4	3.06	2.97	3.12	2.98	8.93	-16.98	-48.91
6	6	3	0	0	0	-0.9	0.01	-0.17	-0.4	3.07	2.97	3.11	2.99	8.92	-16.98	-48.91
30	-15	24	-1	1	-1	-0.9	0.01	-0.16	-0.4	2.94	2.94	3.1	3.01	8.88	-16.84	-48.86
-6	-12	1	0	0	0	-0.9	0.01	-0.16	-0.4	3.09	2.92	3.1	3.02	8.89	-16.83	-48.85
-9	3	-14	0	0	0	-0.9	0.01	-0.16	-0.4	3.11	2.87	3.09	3.04	8.9	-16.84	-48.85
1	-1	2	0	0	0	-0.9	0.01	-0.16	-0.4	3.12	3.07	3.07	3.04	8.91	-16.84	-48.85
-9	-7	2	0	0	0	-0.9	0.01	-0.16	-0.4	3.12	3.06	3.06	3.05	8.92	-16.84	-48.85
-1	8	0	0	0	0	-0.9	0.01	-0.16	-0.4	3.13	2.62	3.05	3.06	8.93	-16.84	-48.85
2	4	2	1	0	1	-0.9	0.01	-0.16	-0.4	3.13	2.54	3.03	3.07	8.93	-16.84	-48.85
-4794	-27106	4693	-33	14075	-30356	0	0	0	0	3.14	2.48	3.07	3.07	180	0	180
4778	27090	-4716	32	-14075	30355	-0.9	0.01	-0.17	-0.4	3.14	3.03	3.03	3.08	9.18	-16.91	-48.87
0	5	-2	0	0	0	-0.9	0.01	-0.17	-0.4	3.14	2.38	3.02	3.08	9.21	-16.92	-48.87
-5	-9	0	0	0	0	-0.9	0.01	-0.17	-0.4	3.15	2.34	3.09	3.09	9.24	-16.93	-48.87
-3	-20	10	0	0	0	-0.9	0.01	-0.17	-0.4	3.15	2.35	3.02	3.15	9.26	-16.92	-48.87
-4	6	-9	0	0	0	-0.9	0.01	-0.17	-0.4	3.15	2.34	3.09	3.09	9.29	-16.93	-48.88
-13	-1	14	0	0	0	-0.9	0.01	-0.17	-0.4	3.15	2.33	3.01	3.09	9.31	-16.94	-48.88
3	3	-29	0	0	1	-0.9	0.01	-0.17	-0.4	3.15	2.36	3	3.09	9.32	-16.94	-48.88
-11	11	21	1	-1	0	-0.9	0.01	-0.17	-0.4	3.15	2.35	2.99	3.09	9.27	-16.92	-48.87
12	2	-9	-1	0	0	-0.9	0.01	-0.17	-0.4	3.15	2.99	2.99	3.09	9.26	-16.91	-48.87
-3	3	-1	0	0	0	-0.9	0.01	-0.17	-0.4	3.15	2.27	2.99	3.09	9.26	-16.91	-48.87
-4	4	1	0	1	0	-0.9	0.01	-0.17	-0.4	3.15	2.27	2.98	3.09	9.27	-16.91	-48.87
4	-13	3	0	0	-1	-0.9	0.01	-0.17	-0.4	3.15	2.28	2.98	3.09	9.27	-16.91	-48.87
6	4	-13	1	0	0	-0.9	0.01	-0.17	-0.4	3.15	2.3	3.09	3.09	9.28	-16.92	-48.87
-3	0	-3	0	0	1	-0.9	0.01	-0.17	-0.4	3.15	2.29	2.98	3.09	9.28	-16.92	-48.87
-6	-3	29	-1	0	0	-0.9	0.01	-0.17	-0.4	3.15	2.3	2.98	3.09	9.3	-16.92	-48.87
0	4	0	0	0	-1	-0.9	0.01	-0.17	-0.4	3.15	2.31	2.98	3.09	9.31	-16.92	-48.87
3	3	-8	0	-1	1	-0.9	0.01	-0.17	-0.4	3.15	2.31	3.09	3.09	9.31	-16.92	-48.87
5	2	-8	0	0	0	-0.9	0.01	-0.17	-0.4	3.15	2.32	2.98	3.09	9.31	-16.91	-48.87
5	-4	3	1	1	0	-0.9	0.01	-0.17	-0.4	3.15	2.31	2.98	3.09	9.31	-16.92	-48.87
-4	-4	0	0	0	-1	-0.9	0.01	-0.17	-0.4	3.15	2.26	2.98	3.09	9.31	-16.92	-48.87
6	-5	-13	0	0	0	-0.9	0.01	-0.17	-0.4	3.15	2.2	2.97	3.15	9.31	-16.92	-48.87
-19	1	13	0	0	0	-0.9	0.01	-0.17	-0.4	3.15	2.2	2.97	3.15	9.35	-16.93	-48.86
3	3	-2	-1	0	1	-0.9	0.01	-0.17	-0.4	3.15	2.17	2.97	3.09	9.36	-16.94	-48.86
7	-4	-5	1	-1	-1	-0.9	0.01	-0.17	-0.4	3.15	2.3	2.99	3.09	9.35	-16.93	-48.86
-4	-1	-11	-1	1	1	-0.9	0.01	-0.17	-0.4	3.14	2.52	3.08	3.08	9.35	-16.93	-48.86
0	-1	-10	1	-1	0	-0.9	0.01	-0.17	-0.4	3.14	2.67	3.05	3.07	9.35	-16.93	-48.86
-3	-2	6	0	0	0	-0.9	0.01	-0.17	-0.4	3.13	2.72	3.07	3.06	9.34	-16.92	-48.85
0	11	-2	0	0	0	-0.9	0.01	-0.17	-0.4	3.12	2.77	3.07	3.06	9.31	-16.91	-48.85
3	-6	12	0	-1	0	-0.9	0.01	-0.17	-0.4	3.12	2.79	3.07	3.12	9.29	-16.89	-48.85
37	17	31	0	1	-1	-0.9	0.01	-0.16	-0.4	3.12	2.82	3.07	3.06	9.06	-16.77	-48.8
1	6	-4	0	0	0	-0.9	0.01	-0.16	-0.4	3.12	2.82	3.06	3.06	9.05	-16.77	-48.79
-1	-6	1	0	0	1	-0.9	0.01	-0.16	-0.4	3.12	3.07	3.07	3.13	9.04	-16.76	-48.79
14	2	-11	0	0	0	-0.9	0.01	-0.16	-0.4	3.13	2.8	3.07	3.07	9.03	-16.76	-48.79
-5	2	18	0	0	0	-0.9	0.01	-0.16	-0.4	3.13	2.8	3.05	3.07	9.03	-16.75	-48.79
-1	0	1	0	1	0	-0.9	0.01	-0.16	-0.4	3.13	2.79	3.05	3.07	9.03	-16.76	-48.78
4	3	-4	0	-1	0	-0.9	0.01	-0.16	-0.4	3.13	2.8	3.05	3.07	9.02	-16.76	-48.78
9	-1	8	0	1	0	-0.9	0.01	-0.16	-0.4	3.13	2.79	3.07	3.07	8.94	-16.7	-48.78
-5	-7	-13	0	0	0	-0.9	0.01	-0.16	-0.4	3.12	2.79	3.04	3.06	8.95	-16.7	-48.78
8	7	1	0	0	-1	-0.9	0.01	-0.16	-0.4	3.12	2.79	3.04	3.06	8.94	-16.71	-48.78
7	-1	-17	0	-1	1	-0.9	0.01	-0.16	-0.4	3.12	2.8	3.05	3.06	8.94	-16.71	-48.78
0	-1	10	-1	0	0	-0.9	0.01	-0.16	-0.4	3.12	2.81	3.05	3.12	8.93	-16.71	-48.77
-3	-4	8	0	0	0	-0.9	0.01	-0.16	-0.4	3.12	2.81	3.05	3.06	8.93	-16.71	-48.77
-1	3	-6	0	0	0	-0.9	0.01	-0.16	-0.4	3.12	2.83	3.05	3.06	8.93	-16.7	-48.77
-2	2	11	1	0	-1	-0.9	0.01	-0.16	-0.4	3.12	2.84	3.06	3.06	8.92	-16.67	-48.77
4	-9	3	-1	0	1	-0.9	0.01	-0.16	-0.4	3.12	2.85	3.06	3.06	8.92	-16.66	-48.76
1	14	-2	1	0	-1	-0.9	0.01	-0.16	-0.4	3.12	3.06	3.06	3.06	8.91	-16.67	-48.76
2	-6	-3	0	0	1	-0.9	0.01	-0.16	-0.4	3.12	2.86	3.07	3.06	8.91	-16.66	-48.75
-6	-9	-1	-1	0	0	-0.9	0.01	-0.16	-0.4	3.12	2.85	3.06	3.06	8.9	-16.65	-48.75
2	3	6	1	0	-1	-0.9	0.01	-0.16	-0.4	3.12	2.85	3.07	3.12	8.9	-16.65	-48.75
-3	4	6	-1	0	0	-0.9	0.01	-0.16	-0.4	3.12	2.85	3.07	3.06	8.9	-16.65	-48.75
10	-5	-19	1	0	1	-0.9	0.01	-0.16	-0.4	3.12	2.86	3.07	3.07	8.89	-16.64	-48.75
5	8	4	0	0	0	-0.9	0.01	-0.16	-0.4	3.12	2.86	3.06	3.07	8.89	-16.64	-48.74
-1	2	-8	0	1	-1	-0.9	0.01	-0.16	-0.4	3.12	2.85	3.07	3.13	8.89	-16.64	-48.74
2	-3	8	-1	0	0	-0.9	0.01	-0.16	-0.4	3.13	2.85	3.06	3.07	8.89	-16.64	-48.74
-10	-8	-2	1	0	1	-0.9	0.01	-0.16	-0.4	3.13	2.84	3.06	3.07	8.89	-16.64	-48.74
-7	2	0	-1	0	-1	-0.9	0.01	-0.16	-0.4	3.13	3.06	3.06	3.07	8.89	-16.64	-48.74
11	4	16	0	0	0	-0.9	0.01	-0.16	-0.4	3.13	2.83	3.06	3.07	8.89	-16.64	-48.74
5	-9	-14	1	0	1	-0.9	0.01	-0.16	-0.4	3.13	2.83	3.05	3.07	8.9	-16.64	-48.74
0	9	-2	0	0	-1	-0.9	0.01	-0.16	-0.4	3.13	2.83	3.05	3.13	8.91	-16.65	-48.74
-7	0	-4	0	0	1	-0.9	0.01	-0.16	-0.4	3.13	2.83	3.05	3.07	8.91	-16.65	-48.74
0	3	2	-1	0	0	-0.9	0.01	-0.16	-0.4	3.13	2.82	3.05	3.13	8.91	-16.65	-48.74
-10	-1	15	1	-1	-1	-0.9	0.01	-0.16	-0.4	3.13	2.82	3.05	3.07	8.91	-16.65	-48.74
-3	-3	-15	-1	1	1	-0.9	0.01	-0.16	-0.4	2.82	2.82	3.05	3.07	8.91	-16.65	-48.74
-1	-2	21	0	0	0	-0.9	0.01	-0.16	-0.4	3.13	2.82	3.05	3.07	8.91	-16.65	-48.74
-1	1	-5	0	0	-1	-0.9	0.01	-0.16	-0.4	3.13	2.82	3.05	3.07	8.91	-16.65	-48.74
17	7	-1	1	0	1	-0.9	0.01	-0.16	-0.4	3.12	2.82	3.05	3.07	8.9	-16.66	-48.74
1	6	-2	0	0	0	-0.9	0.01	-0.16	-0.4	3.12	2.83	3.05	3.07	8.9	-16.66	-48.74
-7	-6	4	-1	-1	0	-0.9	0.01	-0.16	-0.4	3.12	2.83	3.05	3.06	8.89	-16.65	-48.74
10	-2	-2	0	1	-1	-0.9	0.01	-0.16	-0.4	3.12	2.85	3.06	3.06	8.89	-16.65	-48.74
-1	3	-17	1	-1	0	-0.9	0.01	-0.16	-0.4	3.12	2.85	3.06	3.06	8.89	-16.65	-48.74
-3	-5	10	0	0	1	-0.9	0.01	-0.16	-0.4	3.12	2.86	3.06	3.06	8.89	-16.64	-48.74
1	14	8	-1	0	0	-0.9	0.01	-0.16	-0.4	3.12	2.87	3.06	3.06	8.88	-16.65	-48.74
