# Supplementary material for: Image Generation for 2D-CNN Using Time-Series Signal Features from Foot Gesture Applied to Select Cobot Operating Mode
Source: Sensors (Basel). 2021 Aug 26;21(17):5743. doi: 10.3390/s21175743 (PMC8434500; doi:10.3390/s21175743)
Supplement: Supplementary file 1 [file sensors-21-05743-s001.zip › data_fadwa/Cigarette crush with the heel/cch84.xlsx]

## Sheet: cch84
13	-12	1	0	0	0	-0.92	0.01	-0.16	-0.35	3.16	2.93	3.15	3.15	7.74	-17.14	-42.66
-17	-69	2	2	3	0	-0.92	0.01	-0.16	-0.35	3.17	2.87	3.15	3.15	8.06	-16.94	-42.59
-2	-9	-25	0	0	0	-0.92	0.01	-0.16	-0.35	3.17	2.79	3.1	3.15	8.09	-16.99	-42.59
-7	7	-8	0	0	0	-0.92	0.01	-0.16	-0.35	3.17	2.69	3.09	3.15	8.11	-17.02	-42.59
-11	3	16	0	0	0	-0.92	0.01	-0.16	-0.35	3.18	2.61	3.09	3.15	8.13	-17.06	-42.59
1	4	-7	0	0	0	-0.92	0.01	-0.16	-0.35	3.17	2.55	3.08	3.17	8.15	-17.1	-42.59
-11	2	-5	0	0	0	-0.92	0.01	-0.16	-0.35	3.17	2.49	3.06	3.11	8.18	-17.14	-42.6
1	-6	14	0	0	0	-0.92	0.01	-0.16	-0.35	3.15	2.45	3.04	3.09	8.2	-17.16	-42.59
-30	42	-48	0	-2	1	-0.92	0.01	-0.17	-0.35	3.14	2.44	3.03	3.08	8.15	-17.58	-42.61
-2	1	10	0	0	0	-0.92	0.01	-0.17	-0.35	3.13	2.49	3.08	3.13	8.12	-17.58	-42.61
0	-1	1	0	0	0	-0.92	0.01	-0.17	-0.35	3.13	2.53	3.01	3.07	8.1	-17.58	-42.61
6	5	11	0	-1	0	-0.92	0.01	-0.17	-0.35	3.12	2.6	3.02	3.06	8.07	-17.57	-42.62
1	12	7	0	0	0	-0.92	0.01	-0.17	-0.35	3.12	2.64	3.04	3.04	8.04	-17.55	-42.62
0	-5	5	0	0	0	-0.92	0.01	-0.17	-0.35	3.1	2.81	3.06	3.02	8.01	-17.53	-42.61
3	-3	-12	0	0	0	-0.92	0.01	-0.17	-0.35	3.08	2.9	3.08	3	7.98	-17.53	-42.61
-2436	17779	-9715	104	-283	83	-0.92	0.01	-0.17	-0.35	3.07	2.94	3.09	2.99	7.95	-17.52	-42.61
2490	-17737	9754	-105	284	-83	-0.92	0.01	-0.16	-0.35	3.06	2.98	3.1	2.98	7.64	-17.37	-42.6
4	-4	-9	1	0	-1	-0.92	0.01	-0.16	-0.35	3.04	3	3.11	3.04	7.63	-17.37	-42.6
1	-2	-4	-1	0	1	-0.92	0.01	-0.16	-0.35	3.04	3.01	3.11	2.99	7.62	-17.36	-42.59
-6	-1	-6	0	0	0	-0.92	0.01	-0.16	-0.35	3.04	3.02	3.11	2.99	7.61	-17.35	-42.59
-1	-11	-8	0	0	-1	-0.92	0.01	-0.16	-0.35	3.04	3.02	3.12	3	7.62	-17.34	-42.6
7	2	5	0	0	1	-0.92	0.01	-0.16	-0.35	3.05	3.02	3.12	3	7.61	-17.33	-42.59
1	0	2	0	0	0	-0.92	0.01	-0.16	-0.35	3.03	3.03	3.12	3	7.6	-17.32	-42.59
8	-6	14	1	1	-1	-0.92	0.01	-0.16	-0.35	3.06	3.02	3.12	3.06	7.63	-17.28	-42.58
0	-6	-20	-1	1	0	-0.92	0.01	-0.16	-0.35	3.06	3.01	3.11	3.01	7.66	-17.3	-42.58
-10	5	10	0	0	0	-0.92	0.01	-0.16	-0.35	3.07	3.01	3.11	3.07	7.69	-17.34	-42.59
1	-1	-6	1	0	0	-0.92	0.01	-0.16	-0.35	3.07	3	3.12	3.01	7.72	-17.37	-42.59
-9	5	5	-1	0	0	-0.92	0.01	-0.16	-0.35	3.07	2.99	3.12	3.02	7.74	-17.4	-42.59
-2	-4	-4	1	0	0	-0.92	0.01	-0.17	-0.35	3.08	2.99	3.13	3.03	7.76	-17.43	-42.59
-5	-4	16	0	0	0	-0.92	0.01	-0.17	-0.35	3.09	3	3.13	3.04	7.78	-17.46	-42.58
-34	-10	-15	-1	-2	0	-0.92	0.01	-0.17	-0.35	3.09	3.01	3.13	3.04	7.92	-17.53	-42.54
8	-2	-7	0	0	0	-0.92	0.01	-0.17	-0.35	3.1	3.02	3.14	3.05	7.92	-17.52	-42.54
8	-3	1	0	0	0	-0.92	0.01	-0.17	-0.35	3.1	3.03	3.14	3.05	7.91	-17.51	-42.52
-5	4	7	0	0	0	-0.92	0.01	-0.17	-0.35	3.1	3.04	3.14	3.05	7.9	-17.51	-42.52
-4	-1	-6	0	0	0	-0.92	0.01	-0.17	-0.35	3.04	3.04	3.14	3.05	7.9	-17.5	-42.51
6	-3	-1	1	0	0	-0.92	0.01	-0.17	-0.35	3.1	3.05	3.14	3.05	7.89	-17.5	-42.51
-1	-2	-1	-1	0	0	-0.92	0.01	-0.17	-0.35	3.1	3.05	3.14	3.05	7.88	-17.49	-42.5
19	-4	-3	0	0	0	-0.92	0.01	-0.16	-0.35	3.1	3.05	3.05	3.1	7.76	-17.32	-42.44
11	8	11	0	0	0	-0.92	0.01	-0.16	-0.35	3.1	3.05	3.14	3.05	7.76	-17.31	-42.43
7	4	-5	0	0	0	-0.92	0.01	-0.16	-0.35	3.11	3.05	3.14	3.05	7.75	-17.31	-42.43
-8	-6	-3	0	0	0	-0.92	0.01	-0.16	-0.35	3.11	3.05	3.14	3.05	7.75	-17.3	-42.43
3	-4	8	0	0	0	-0.92	0.01	-0.16	-0.35	3.11	3.05	3.15	3.05	7.75	-17.29	-42.42
4	-3	-11	0	0	0	-0.92	0.01	-0.16	-0.35	3.11	3.05	3.15	3.05	7.74	-17.29	-42.42
-7	1	16	0	0	0	-0.92	0.01	-0.16	-0.35	3.11	3.05	3.15	3.06	7.74	-17.29	-42.42
3	-9	1	0	0	1	-0.92	0.01	-0.16	-0.35	3.11	3.05	3.14	3.06	7.71	-17.23	-42.4
4	0	-7	0	0	-1	-0.92	0.01	-0.16	-0.35	3.11	3.04	3.14	3.12	7.71	-17.23	-42.4
2	7	8	0	0	0	-0.92	0.01	-0.16	-0.35	3.12	3.02	3.14	3.07	7.71	-17.23	-42.4
4	9	-7	0	0	0	-0.92	0.01	-0.16	-0.35	3.13	2.99	3.13	3.08	7.71	-17.23	-42.4
-2	-6	-1	0	1	0	-0.92	0.01	-0.16	-0.35	3.13	2.96	3.13	3.09	7.71	-17.23	-42.39
1	-8	9	0	0	0	-0.92	0.01	-0.16	-0.35	3.14	2.93	3.13	3.09	7.72	-17.23	-42.39
3	3	-2	0	0	0	-0.92	0.01	-0.16	-0.35	2.91	2.91	3.13	3.1	7.72	-17.24	-42.39
-24	3	1	0	0	0	-0.92	0.01	-0.16	-0.35	3.14	2.91	3.12	3.14	7.83	-17.32	-42.39
4	-9	-9	0	-1	0	-0.92	0.01	-0.16	-0.35	3.14	2.9	3.12	3.1	7.83	-17.32	-42.39
-5	3	2	0	0	0	-0.92	0.01	-0.16	-0.35	3.14	2.92	3.12	3.14	7.83	-17.32	-42.39
-5	-3	3	0	0	1	-0.92	0.01	-0.16	-0.35	3.14	2.98	3.13	3.09	7.83	-17.32	-42.39
1	7	1	0	0	-1	-0.92	0.01	-0.16	-0.35	3.13	3.06	3.14	3.07	7.82	-17.31	-42.39
5	5	-6	0	0	0	-0.92	0.01	-0.16	-0.35	3.12	3.1	3.15	3.05	7.82	-17.3	-42.39
2	-6	-12	0	0	1	-0.92	0.01	-0.16	-0.35	3.1	3.12	3.15	3.04	7.8	-17.29	-42.38
405	-26640	3069	-21	-9524	18407	0	0	0	0	3.13	3.13	3.16	3.01	180	0	-180
-330	26642	-3045	22	9524	-18407	-0.92	0.01	-0.16	-0.35	3.06	3.13	3.16	3.01	7.32	-16.92	-42.28
-2	8	12	0	0	0	-0.92	0.01	-0.16	-0.35	3.06	3.12	3.15	3.02	7.3	-16.91	-42.27
12	1	-7	-1	-1	0	-0.92	0.01	-0.16	-0.35	3.08	3.09	3.07	3.07	7.29	-16.9	-42.27
2	7	11	0	1	0	-0.92	0.01	-0.16	-0.35	3.12	2.68	3.06	3.12	7.27	-16.87	-42.26
0	-3	14	0	0	0	-0.92	0.01	-0.16	-0.35	3.16	0	2.73	3.15	7.26	-16.85	-42.26
-2	7	15	0	1	-1	-0.92	0.01	-0.16	-0.35	3.18	0	2.57	3.15	7.26	-16.86	-42.26
-7	15	-13	1	1	0	-0.92	0.01	-0.16	-0.35	3.18	0	2.3	3.13	7.29	-16.89	-42.27
426	-1605	-471	-50	-8	-17	-0.93	0.11	-0.1	-0.33	3.17	0	0	3.1	15.54	-6.8	-39.79
												0
198	-234	-172	6	1	2	-0.93	0.12	-0.1	-0.33	3.17	0	0	3.09	16.46	-5.81	-39.42
												0
80	-298	-72	7	3	3	-0.93	0.13	-0.09	-0.32	3.17	0	0	3.09	17.27	-5.03	-39.1
												0
-588	-251	-146	7	4	1	-0.93	0.14	-0.09	-0.32	3.17	0	0	3.09	18.08	-4.52	-38.86
												0
216	-179	-89	9	-1	2	-0.93	0.14	-0.09	-0.32	0	0	0	3.09	18.66	-4.1	-38.61
												0
36	-41	223	4	-1	1	-0.93	0.15	-0.09	-0.32	3.17	0	0	3.09	19.06	-3.8	-38.39
												0
-6	-92	-53	6	-2	0	-0.93	0.15	-0.08	-0.32	3.17	0	0	3.1	19.35	-3.53	-38.17
												0
-27	-108	-143	5	1	-1	-0.93	0.15	-0.08	-0.32	3.17	0	0	3.12	19.53	-3.36	-37.91
												0
1458	637	1048	12	12	28	-0.95	0.12	-0.08	-0.26	3.17	0	0	3.14	15.64	-5.56	-31.3
												0
174	175	299	-11	14	12	-0.95	0.12	-0.09	-0.27	3.19	0	0	3.15	15.81	-5.9	-32.02
												0
1007	233	885	-23	18	22	-0.95	0.12	-0.09	-0.28	3.19	0	0	3.12	16.52	-6.3	-33.28
												0
2037	306	769	-26	-13	51	-0.94	0.13	-0.1	-0.29	3.18	0	0	3.1	17.64	-5.98	-35.64
												0
2601	818	1204	-21	-46	82	-0.93	0.14	-0.09	-0.33	0	0	0	3.1	18.26	-4.25	-39.81
												0
-69	1483	-33	-25	-41	96	-0.91	0.14	-0.07	-0.39	3.19	0	0	3.11	18.19	-1.21	-46.67
												0
-3116	932	-1106	-8	-4	35	-0.87	0.15	-0.06	-0.46	3.19	1.15	0	3.11	18.12	1.92	-55.39
												0
330	1629	-938	180	112	-608	-0.96	0.14	-0.11	-0.24	0	0	0	3.14	18.68	-8.15	-29.29
												0
5675	-321	1116	-16	-19	123	-0.97	0.12	-0.1	-0.18	3.18	0	0	3.15	16.43	-8.93	-22.62
												0
2045	-820	1269	-37	-43	179	-0.98	0.11	-0.09	-0.17	3.19	0	0	3.15	14.24	-7.74	-20.44
												0
-5481	-2110	-1353	-32	48	36	-0.97	0.11	-0.09	-0.18	3.19	0	0	3.13	14.45	-7.98	-21.75
												0
-317	-655	249	-33	22	30	-0.97	0.12	-0.1	-0.19	3.19	0	0	3.13	15.55	-8.67	-23.56
												0
3412	448	1147	-19	-57	106	-0.96	0.12	-0.1	-0.22	3.19	0.93	0	3.15	16.58	-7.68	-27.36
												0
-1092	1560	14	-34	-54	121	-0.95	0.13	-0.08	-0.29	3.19	0	0	3.15	16.95	-4.78	-34.66
												0
-15375	41	-5204	182	100	-695	-0.89	0.14	-0.11	-0.41	3.19	0	0	3.15	20.63	-4.77	-50.38
												0
5106	1567	1168	-2	-8	31	-0.93	0.13	-0.12	-0.33	3.18	0	0	3.16	19.09	-7.56	-39.88
												0
4360	413	815	-3	-10	64	-0.95	0.12	-0.12	-0.25	0	0	0	3.16	16.85	-9.45	-30.6
												0
4250	-136	579	-11	-16	100	-0.97	0.1	-0.11	-0.19	3.19	0	0	3.15	14.24	-10.17	-23.52
												0
4858	134	2259	-31	-20	148	-0.98	0.09	-0.1	-0.16	3.19	0	0	3.14	11.66	-9.4	-19.93
												0
-4242	-2219	-451	-65	32	104	-0.98	0.08	-0.09	-0.17	3.19	0	0	3.13	11.27	-8.67	-20.76
												0
-1751	-1240	-202	-18	35	8	-0.97	0.09	-0.1	-0.18	3.19	0.82	0	3.15	12.65	-9.51	-22.54
												0
-15902	-2350	-4849	81	-48	-288	-0.81	0.15	-0.08	-0.57	3.19	0	0	3.12	19.34	2	-69.84
-1139	2005	-409	39	37	-154	-0.85	0.15	-0.1	-0.5	3.18	0	0.91	3.12	20.92	-0.76	-61.03
4238	2907	1074	18	6	-51	-0.9	0.15	-0.11	-0.41	3.17	0	0.97	3.15	20.85	-4.48	-49.62
5303	1605	1378	-1	-6	33	-0.93	0.14	-0.12	-0.31	0	0	0.72	3.15	19.13	-7.69	-38.13
4765	273	1161	-12	-12	75	-0.96	0.12	-0.12	-0.23	3.19	0	0.86	3.15	16.71	-9.72	-28.01
5914	-112	1175	-17	-22	122	-0.97	0.1	-0.11	-0.16	3.19	0	0.95	3.14	14.03	-10.2	-20.46
3028	-764	1969	-45	-32	203	-0.98	0.09	-0.09	-0.15	3.19	0	0.93	3.14	11.56	-8.69	-17.78
-5761	-2656	-1763	-41	57	47	-0.98	0.09	-0.09	-0.16	3.19	0.42	3.14	3.14	12.02	-8.69	-19.15
-10812	-3421	-3492	51	-49	-153	-0.84	0.16	-0.08	-0.51	3.19	0	1.29	3.11	19.88	1.97	-62.62
-3640	-201	-854	3	30	-79	-0.86	0.16	-0.08	-0.48	3.18	0	1.04	3.1	20.63	0.75	-58.73
-1929	1147	-728	34	30	-127	-0.88	0.16	-0.1	-0.43	3.17	0	1.03	3.13	21.95	-1.92	-51.73
3451	1964	1191	18	10	-57	-0.92	0.16	-0.11	-0.34	3.18	0.24	0.24	3.15	21.81	-5.29	-42.17
4196	1518	1123	6	-3	15	-0.95	0.15	-0.12	-0.26	3.18	0	0.83	3.14	20.33	-8.32	-32.11
4990	842	1055	-5	-10	57	-0.97	0.13	-0.12	-0.18	3.18	0	3.14	3.14	17.98	-10.5	-22.87
5034	-156	1322	-19	-22	107	-0.98	0.12	-0.11	-0.12	3.19	0	0.61	3.19	15.38	-11.11	-15.83
-8958	-4702	-2944	-19	-42	180	-0.95	0.1	-0.14	-0.27	0	0	0	3.16	15.86	-11.72	-32.87
550	247	666	-1	6	0	-0.95	0.09	-0.14	-0.26	3.19	0	0	3.16	14.56	-12.08	-32.42
564	196	316	-12	3	5	-0.95	0.08	-0.14	-0.26	3.19	0	0.01	3.16	13.5	-12.36	-32.09
220	128	89	-9	7	6	-0.95	0.08	-0.14	-0.26	0	0	0	3.16	12.78	-12.66	-31.99
54	7	-318	0	5	5	-0.95	0.07	-0.14	-0.26	0	0.01	0.01	3.16	12.3	-13.03	-32.1
-156	86	-87	8	1	4	-0.95	0.06	-0.14	-0.26	3.18	0	0.32	3.16	11.75	-13.59	-32.29
-213	249	541	-8	-1	-1	-0.95	0.06	-0.14	-0.27	3.18	0	0.49	3.15	11.18	-14.14	-32.52
-280	665	-387	4	2	-6	-0.95	0.01	-0.17	-0.27	3.18	0	1.15	3.15	7.12	-17.83	-33.2
-190	343	725	-11	-10	0	-0.95	0.01	-0.17	-0.27	0	0	2.41	3.14	6.62	-18.27	-33.23
229	57	-196	-7	-4	-3	-0.95	0.01	-0.17	-0.27	0	0	2.7	3.14	6.23	-18.28	-33.22
220	158	-90	-3	1	-1	-0.95	0	-0.17	-0.27	3.17	1.21	2.79	3.14	5.96	-18.26	-33.22
-121	-162	-74	-2	3	-1	-0.95	0	-0.17	-0.27	3.17	2.26	2.91	3.14	5.77	-18.22	-33.23
9	26	-10	0	2	0	-0.95	0	-0.17	-0.27	3.17	2.97	2.97	3.13	5.69	-18.26	-33.25
-30	-23	-68	-1	1	-1	-0.95	0	-0.17	-0.27	3.17	2.59	3.01	3.13	5.61	-18.32	-33.26
18	-4	-158	-2	-1	0	-0.95	0	-0.17	-0.28	3.17	2.76	3.08	3.11	5.3	-18.42	-33.25
9	5	-6	0	0	0	-0.95	0	-0.17	-0.28	3.16	2.82	3.09	3.11	5.28	-18.42	-33.25
10	8	7	0	0	-1	-0.95	0	-0.17	-0.28	2.85	2.85	3.1	3.1	5.27	-18.42	-33.24
-4	-2	-3	0	0	0	-0.95	0	-0.17	-0.28	3.16	2.86	3.11	3.1	5.25	-18.42	-33.24
6	-3	2	0	0	0	-0.95	0	-0.17	-0.27	3.16	2.84	3.11	3.11	5.24	-18.42	-33.23
6	-4	-2	0	0	0	-0.95	0	-0.17	-0.27	3.16	2.81	3.1	3.11	5.24	-18.42	-33.23
-10	7	-13	0	0	0	-0.95	0	-0.17	-0.27	3.16	3.1	3.1	3.12	5.23	-18.43	-33.22
-17	6	-4	0	1	0	-0.95	0	-0.17	-0.27	3.17	2.65	3.09	3.13	5.27	-18.55	-33.17
13	-8	-5	0	0	0	-0.95	0	-0.17	-0.27	3.17	2.6	3.08	3.13	5.29	-18.58	-33.17
1	7	8	0	0	0	-0.95	0	-0.17	-0.27	3.17	2.54	3.07	3.13	5.3	-18.61	-33.17
-7	-5	-11	0	0	0	-0.95	0	-0.17	-0.27	3.17	3.06	3.06	3.13	5.31	-18.63	-33.17
0	2	-23	0	0	0	-0.95	0	-0.17	-0.27	3.17	2.47	3.06	3.13	5.32	-18.66	-33.17
-6	-5	6	-1	0	0	-0.95	0	-0.17	-0.27	3.17	2.51	3.13	3.13	5.34	-18.68	-33.17
-14	1	-9	0	0	0	-0.95	0	-0.17	-0.27	3.17	2.52	3.06	3.17	5.35	-18.7	-33.17
1	-3	4	0	0	0	-0.95	0	-0.17	-0.27	3.17	2.54	3.13	3.13	5.37	-18.73	-33.18
-24	-1	18	0	-1	0	-0.95	0	-0.17	-0.27	3.17	2.54	3.07	3.13	5.42	-18.79	-33.17
9	8	-5	0	0	0	-0.95	0	-0.17	-0.27	3.17	2.55	3.07	3.13	5.42	-18.78	-33.17
-2	6	-5	0	0	0	-0.95	0	-0.17	-0.27	3.17	2.59	3.08	3.13	5.41	-18.78	-33.17
-2	-6	5	1	0	0	-0.95	0	-0.17	-0.27	3.17	2.64	3.12	3.12	5.41	-18.78	-33.16
6	-6	-2	-1	0	1	-0.95	0	-0.17	-0.27	3.17	2.63	3.08	3.12	5.4	-18.78	-33.16
-2	3	11	0	0	-1	-0.95	0	-0.17	-0.27	3.17	2.65	3.08	3.17	5.4	-18.77	-33.16
4	1	-5	0	0	0	-0.95	0	-0.17	-0.27	3.17	2.66	3.08	3.12	5.39	-18.77	-33.16
9	-6	4	0	0	0	-0.95	0	-0.17	-0.27	2.67	3.08	3.08	3.12	5.34	-18.72	-33.13
-1	5	-10	0	0	0	-0.95	0	-0.17	-0.27	3.17	2.67	3.09	3.12	5.34	-18.71	-33.13
0	4	6	0	0	0	-0.95	0	-0.17	-0.27	3.17	2.68	3.09	3.12	5.33	-18.72	-33.13
2	7	9	0	0	0	-0.95	0	-0.17	-0.27	3.17	2.71	3.09	3.12	5.33	-18.71	-33.12
-4	-6	6	0	0	0	-0.95	0	-0.17	-0.27	3.17	3.09	3.12	3.12	5.32	-18.7	-33.11
3	-14	-1	1	0	0	-0.95	0	-0.17	-0.27	3.17	2.69	3.09	3.12	5.32	-18.7	-33.11
-4	8	-5	0	0	0	-0.95	0	-0.17	-0.27	3.17	2.68	3.09	3.12	5.32	-18.7	-33.11
0	3	-3	-1	1	0	-0.95	0	-0.17	-0.27	3.17	2.67	3.09	3.12	5.31	-18.71	-33.09
6	5	6	0	0	0	-0.95	0	-0.17	-0.27	2.65	3.09	3.09	3.13	5.31	-18.71	-33.09
1	-5	-12	0	0	0	-0.95	0	-0.17	-0.27	3.17	2.64	3.09	3.13	5.31	-18.72	-33.08
6	-5	-2	0	0	0	-0.95	0	-0.17	-0.27	3.17	2.64	3.09	3.13	5.32	-18.72	-33.08
-6	3	3	0	0	0	-0.95	0	-0.17	-0.27	3.17	3.09	3.09	3.13	5.32	-18.72	-33.08
1	2	13	0	0	0	-0.95	0	-0.17	-0.27	3.17	2.61	3.09	3.17	5.32	-18.73	-33.08
-13	-3	-1	0	0	0	-0.95	0	-0.17	-0.27	3.17	2.61	3.09	3.13	5.32	-18.73	-33.08
9	5	-5	0	0	0	-0.95	0	-0.17	-0.27	3.17	2.6	3.09	3.13	5.32	-18.73	-33.08
-6	-13	-1	0	0	0	-0.95	0	-0.17	-0.27	3.17	2.57	3.09	3.13	5.34	-18.79	-33.06
-4	8	1	0	-1	0	-0.95	0	-0.17	-0.27	3.17	3.09	3.13	3.13	5.35	-18.79	-33.06
2	-5	10	0	1	0	-0.95	0	-0.17	-0.27	3.17	2.56	3.09	3.13	5.35	-18.79	-33.06
7	10	-9	0	0	0	-0.95	0	-0.17	-0.27	3.17	2.56	3.13	3.13	5.35	-18.8	-33.06
-9	1	4	0	-1	0	-0.95	0	-0.17	-0.27	3.17	2.56	3.09	3.13	5.36	-18.8	-33.06
3	-16	0	0	1	0	-0.95	0	-0.17	-0.27	3.17	2.56	3.13	3.17	5.36	-18.8	-33.05
-6	15	-12	0	0	0	-0.95	0	-0.17	-0.27	3.17	2.57	3.09	3.13	5.36	-18.8	-33.05
9	0	8	0	-1	0	-0.95	0	-0.17	-0.27	3.17	2.57	3.09	3.13	5.34	-18.79	-33.03
0	3	6	0	0	0	-0.95	0	-0.17	-0.27	3.17	2.58	3.09	3.13	5.33	-18.8	-33.03
1	3	0	0	0	0	-0.95	0	-0.17	-0.27	3.17	3.09	3.13	3.13	5.33	-18.8	-33.02
3	-5	-20	0	0	0	-0.95	0	-0.17	-0.27	3.17	2.62	3.09	3.13	5.33	-18.8	-33.02
-3	-5	2	0	0	0	-0.95	0	-0.17	-0.27	3.17	2.65	3.1	3.13	5.33	-18.8	-33.02
3	-6	-1	0	0	0	-0.95	0	-0.17	-0.27	3.17	2.68	3.1	3.13	5.32	-18.79	-33.02
-12	-7	5	0	0	0	-0.95	0	-0.17	-0.27	2.69	2.69	3.13	3.17	5.33	-18.78	-33.02
26	5	23	0	0	0	-0.95	0	-0.17	-0.27	3.17	2.75	3.11	3.13	5.26	-18.67	-32.99
0	-3	-17	0	0	0	-0.95	0	-0.17	-0.27	3.17	2.77	3.11	3.13	5.26	-18.66	-32.99
-10	5	-1	0	0	0	-0.95	0	-0.17	-0.27	3.17	2.78	3.11	3.13	5.25	-18.65	-32.99
1	-2	-3	0	0	0	-0.95	0	-0.17	-0.27	3.17	2.79	3.13	3.13	5.25	-18.64	-32.99
7	9	-10	0	0	0	-0.95	0	-0.17	-0.27	3.17	2.75	3.1	3.13	5.24	-18.63	-32.97
4	-1	16	1	0	0	-0.95	0	-0.17	-0.27	3.17	2.77	3.09	3.13	5.23	-18.63	-32.97
2	-3	-7	0	0	0	-0.95	0	-0.17	-0.27	3.17	2.78	3.09	3.14	5.22	-18.61	-32.97
-2	19	8	0	0	0	-0.95	0	-0.17	-0.27	3.17	3.08	3.08	3.14	5.08	-18.71	-32.84
-6	-5	-10	0	0	0	-0.95	0	-0.17	-0.27	3.17	2.84	3.08	3.14	5.07	-18.71	-32.83
4	1	4	0	0	0	-0.95	0	-0.17	-0.27	3.17	2.87	3.08	3.14	5.05	-18.7	-32.83
4	8	-4	0	0	0	-0.95	0	-0.17	-0.27	3.17	2.87	3.08	3.14	5.04	-18.7	-32.82
-9	1	4	0	0	0	-0.95	0	-0.17	-0.27	3.17	2.89	3.14	3.14	5.03	-18.68	-32.82
3	0	-8	0	0	0	-0.95	0	-0.17	-0.27	3.17	2.9	3.08	3.14	5.01	-18.67	-32.81
7	6	14	0	0	0	-0.95	0	-0.17	-0.27	3.17	2.9	3.08	3.14	5	-18.66	-32.8
8	-10	5	-1	0	0	-0.95	0	-0.17	-0.27	3.17	2.9	3.08	3.14	4.98	-18.64	-32.79
19	4	-11	1	0	0	-0.95	0	-0.17	-0.27	3.17	3.09	3.14	3.14	4.9	-18.55	-32.72
-4	-10	-9	0	0	0	-0.95	0	-0.17	-0.27	3.17	2.91	3.09	3.13	4.91	-18.56	-32.71
7	1	2	0	0	0	-0.95	0	-0.17	-0.27	3.17	2.91	3.09	3.17	4.91	-18.56	-32.71
-3	-4	-9	-1	0	0	-0.95	0	-0.17	-0.27	3.17	2.91	3.09	3.13	4.9	-18.56	-32.7
-1	11	9	1	1	0	-0.95	0	-0.17	-0.27	3.17	2.91	3.09	3.17	4.9	-18.56	-32.7
5	-8	15	-1	-1	0	-0.95	0	-0.17	-0.27	3.17	2.91	3.09	3.13	4.9	-18.56	-32.69
3	4	0	0	0	0	-0.95	0	-0.17	-0.27	3.17	2.91	3.09	3.13	4.9	-18.56	-32.69
15	-7	7	1	0	0	-0.95	-0.01	-0.17	-0.27	3.17	2.92	3.09	3.14	4.85	-18.53	-32.63
-11	-5	-9	-1	0	0	-0.95	-0.01	-0.17	-0.27	3.17	2.92	3.14	3.14	4.85	-18.53	-32.61
-3	3	6	1	0	0	-0.95	-0.01	-0.17	-0.27	3.17	2.92	3.08	3.14	4.85	-18.52	-32.61
5	-3	-2	0	0	0	-0.95	-0.01	-0.17	-0.27	3.17	2.92	3.08	3.14	4.85	-18.52	-32.61
