# Supplementary material for: Image Generation for 2D-CNN Using Time-Series Signal Features from Foot Gesture Applied to Select Cobot Operating Mode
Source: Sensors (Basel). 2021 Aug 26;21(17):5743. doi: 10.3390/s21175743 (PMC8434500; doi:10.3390/s21175743)
Supplement: Supplementary file 1 [file sensors-21-05743-s001.zip › data_fadwa/Cigarette crush with the heel/cch85.xlsx]

## Sheet: cch85
-1	-4	0	0	1	-1	-0.95	0	-0.17	-0.27	3.19	2.58	3.09	3.16	4.93	-18.6	-32.42
5	3	-7	0	0	1	-0.95	0	-0.17	-0.27	3.19	2.54	3.09	3.16	4.93	-18.61	-32.42
3	3	-8	0	0	0	-0.95	0	-0.17	-0.27	3.19	2.5	3.08	3.16	4.94	-18.62	-32.43
-6	-7	8	0	0	0	-0.95	0	-0.17	-0.27	3.18	2.45	3.08	3.16	4.95	-18.63	-32.43
-1	-1	11	1	0	0	-0.95	0	-0.17	-0.27	3.18	2.39	3.08	3.16	4.96	-18.64	-32.43
32679	22362	-23244	-25945	7457	23	-0.95	0	-0.17	1.01	3.18	2.39	3.08	3.15	-6.94	-18.01	67.43
-32712	-22350	23221	25945	-7457	-23	-0.95	0	-0.17	-0.27	3.18	2.34	3.08	3.14	5.03	-18.88	-32.48
0	7	-13	0	0	0	-0.95	0	-0.17	-0.27	3.18	2.33	3.08	3.14	5.04	-18.91	-32.49
-12	-5	-11	0	0	-1	-0.95	0	-0.17	-0.27	3.18	2.35	3.08	3.14	5.05	-18.94	-32.49
-1	11	12	0	0	1	-0.95	0	-0.17	-0.27	3.18	2.33	3.08	3.13	5.06	-18.96	-32.49
-5	-2	8	0	0	0	-0.95	0	-0.17	-0.27	3.17	2.36	3.08	3.13	5.06	-18.98	-32.5
3	-7	16	0	0	0	-0.95	0	-0.17	-0.27	3.17	2.36	3.08	3.13	5.08	-19	-32.5
-1	7	-18	0	0	0	-0.95	0	-0.17	-0.27	3.17	2.38	3.08	3.12	5.08	-19.02	-32.5
3	13	-1	0	-1	0	-0.95	0	-0.17	-0.27	3.17	2.38	3.07	3.16	5.04	-19.07	-32.53
0	5	-17	0	0	0	-0.95	0	-0.17	-0.27	3.16	2.41	3.07	3.11	5.03	-19.07	-32.53
-7	-2	-6	0	0	0	-0.95	0	-0.17	-0.27	3.16	2.4	3.07	3.11	5.01	-19.07	-32.54
6	1	12	0	0	0	-0.95	-0.01	-0.17	-0.27	3.16	2.44	3.07	3.11	5	-19.06	-32.54
3	-3	-2	0	0	0	-0.95	-0.01	-0.17	-0.27	2.48	2.48	3.07	3.11	4.99	-19.04	-32.55
3	-9	15	0	0	0	-0.95	-0.01	-0.17	-0.27	2.52	2.52	3.07	3.11	4.98	-19.03	-32.55
0	5	5	0	0	0	-0.95	-0.01	-0.17	-0.27	3.16	2.58	3.08	3.11	4.97	-19.01	-32.55
19	8	20	-1	0	0	-0.95	-0.01	-0.17	-0.27	3.16	2.57	3.08	3.11	4.88	-18.88	-32.57
4	1	-11	0	0	0	-0.95	-0.01	-0.17	-0.27	3.16	2.56	3.08	3.16	4.88	-18.88	-32.58
5	-1	-16	0	0	0	-0.95	-0.01	-0.17	-0.27	3.16	2.55	3.07	3.12	4.88	-18.88	-32.59
-3	-3	2	0	0	0	-0.95	-0.01	-0.17	-0.27	3.16	2.54	3.07	3.11	4.89	-18.87	-32.59
-6	-3	-10	0	0	0	-0.95	-0.01	-0.17	-0.27	3.16	2.53	3.07	3.11	4.89	-18.86	-32.59
10	-1	5	0	0	0	-0.95	-0.01	-0.17	-0.27	3.16	2.55	3.07	3.11	4.89	-18.86	-32.6
-2	5	5	0	0	0	-0.95	-0.01	-0.17	-0.27	2.59	2.59	3.08	3.11	4.9	-18.85	-32.61
8	13	-3	1	-1	0	-0.95	-0.01	-0.17	-0.27	3.16	2.68	3.09	3.1	4.81	-18.8	-32.62
1	0	-6	0	0	0	-0.95	-0.01	-0.17	-0.27	3.15	2.78	3.09	3.09	4.78	-18.78	-32.62
-1	-1	12	0	0	0	-0.95	-0.01	-0.17	-0.27	3.15	2.85	3.1	3.09	4.76	-18.75	-32.62
7	2	10	0	0	0	-0.95	-0.01	-0.17	-0.27	3.15	2.86	3.1	3.09	4.73	-18.72	-32.63
2	-7	4	0	0	0	-0.95	-0.01	-0.17	-0.27	3.15	2.89	3.1	3.09	4.7	-18.69	-32.63
10	2	-7	-1	0	0	-0.95	-0.01	-0.17	-0.27	3.15	2.89	3.1	3.09	4.69	-18.66	-32.63
0	-8	-1	0	0	0	-0.95	-0.01	-0.17	-0.27	3.15	2.88	3.1	3.08	4.67	-18.64	-32.63
18	13	9	1	2	0	-0.95	-0.01	-0.17	-0.27	3.15	2.86	3.09	3.09	4.64	-18.62	-32.67
-5	1	4	0	0	0	-0.95	-0.01	-0.17	-0.27	3.15	2.84	3.09	3.09	4.65	-18.63	-32.67
-7	3	0	-1	0	0	-0.95	-0.01	-0.17	-0.27	3.15	2.83	3.09	3.09	4.65	-18.64	-32.67
-2	2	-7	1	0	0	-0.95	-0.01	-0.17	-0.27	3.15	2.82	3.09	3.09	4.65	-18.64	-32.67
11	0	-12	-1	0	0	-0.95	-0.01	-0.17	-0.27	3.15	2.82	3.09	3.09	4.65	-18.64	-32.67
-6	-4	1	0	-1	0	-0.95	-0.01	-0.17	-0.27	3.15	2.82	3.09	3.09	4.65	-18.64	-32.68
-3	2	-8	0	1	0	-0.95	-0.01	-0.17	-0.27	3.15	2.82	3.09	3.09	4.66	-18.65	-32.68
2	-6	6	0	0	0	-0.95	-0.01	-0.17	-0.27	3.15	2.83	3.09	3.09	4.67	-18.65	-32.69
-1	2	19	1	-1	0	-0.95	-0.01	-0.17	-0.27	3.15	2.84	3.09	3.08	4.69	-18.67	-32.73
-5	-2	-6	-1	0	0	-0.95	-0.01	-0.17	-0.27	3.15	2.85	3.09	3.08	4.68	-18.66	-32.73
-7	5	-14	0	0	0	-0.95	-0.01	-0.17	-0.27	3.15	2.85	3.1	3.08	4.68	-18.66	-32.73
6	2	6	1	0	0	-0.95	-0.01	-0.17	-0.27	3.15	2.86	3.1	3.08	4.68	-18.66	-32.74
5	2	-6	-1	0	0	-0.95	-0.01	-0.17	-0.27	2.88	2.88	3.1	3.07	4.68	-18.66	-32.74
-2	-5	6	0	0	0	-0.95	-0.01	-0.17	-0.27	3.14	2.9	3.11	3.06	4.67	-18.65	-32.74
7	0	12	0	0	0	-0.95	-0.01	-0.17	-0.27	2.91	2.91	3.12	3.04	4.68	-18.65	-32.74
18	-1	-12	1	-1	0	-0.95	-0.01	-0.17	-0.27	3.13	2.98	3.13	3.07	4.58	-18.57	-32.77
-1	6	15	0	0	0	-0.95	-0.01	-0.17	-0.27	3.07	3.05	3.14	2.78	4.55	-18.55	-32.77
-1	7	-4	1	0	0	-0.95	-0.01	-0.17	-0.27	2.99	3.08	3.15	2.66	4.51	-18.54	-32.77
7	4	11	0	1	0	-0.95	-0.01	-0.17	-0.27	2.93	3.09	3.15	2.73	4.46	-18.53	-32.76
3	7	-9	0	0	0	-0.95	-0.01	-0.17	-0.27	2.94	3.09	3.15	2.89	4.41	-18.53	-32.75
4	8	-8	0	0	0	-0.95	-0.01	-0.17	-0.27	2.98	2.98	3.13	3.04	4.37	-18.55	-32.75
6	2	9	-1	0	0	-0.95	-0.01	-0.16	-0.27	3.12	2.46	3.04	3.11	4.33	-18.54	-32.75
125	42	1260	-42	14	-1	-0.95	0.01	-0.17	-0.27	3.16	0	2.64	3.14	6.15	-18.47	-33.09
-1359	72	-111	-18	-17	-16	-0.95	0.02	-0.17	-0.27	3.17	0	2.4	3.12	7.69	-17.94	-33.38
508	-180	6	-4	-8	-8	-0.95	0.03	-0.16	-0.27	3.17	0	2.31	3.09	8.99	-16.85	-33.07
-25	-282	-562	-4	-4	-1	-0.95	0.05	-0.15	-0.27	3.16	0	2.26	3.07	10.4	-15.56	-32.82
362	-299	-301	1	1	-1	-0.95	0.06	-0.15	-0.26	3.15	0	2.34	3.06	11.78	-14.24	-32.43
260	-317	-379	3	4	4	-0.95	0.08	-0.14	-0.26	3.14	0	2.33	3.06	13.14	-12.97	-32.1
302	-421	-374	6	2	4	-0.95	0.09	-0.13	-0.26	0	0	2.06	3.14	14.47	-11.83	-31.82
427	-1518	-337	47	7	15	-0.95	0.16	-0.1	-0.25	3.14	0	1.75	3.05	20.61	-6.53	-30.09
-144	-29	377	7	-2	1	-0.95	0.16	-0.1	-0.24	3.14	0	1.52	3.06	20.72	-6.37	-30.03
12	37	242	3	2	1	-0.95	0.16	-0.1	-0.24	3.14	0	1.83	3.15	20.7	-6.31	-29.96
11	5	46	1	3	1	-0.95	0.16	-0.1	-0.24	3.15	0	1.41	3.07	20.69	-6.3	-29.93
-8	-9	12	-2	1	0	-0.95	0.16	-0.1	-0.24	3.15	0	0.84	3.07	20.73	-6.35	-29.92
-48	-37	-123	1	5	1	-0.95	0.16	-0.1	-0.24	3.15	0	0.24	3.08	20.83	-6.45	-29.93
72	6	283	5	5	1	-0.95	0.16	-0.1	-0.24	3.15	0	0	3.09	20.91	-6.68	-29.97
4384	2540	1789	-65	-70	235	-0.91	0.15	-0.07	-0.37	3.16	0	0	3.08	18.62	-1.3	-44.87
-3023	285	-761	-3	6	5	-0.89	0.15	-0.06	-0.43	3.15	0	0	3.07	18.48	0.8	-51.75
-2930	-250	-929	7	9	-29	-0.86	0.15	-0.06	-0.48	3.16	0	0	3.08	18.62	2.5	-58.19
-2467	-629	-1258	15	7	-47	-0.84	0.16	-0.06	-0.52	3.16	0	0	3.08	18.87	3.79	-63.5
-2471	-775	-912	22	13	-67	-0.82	0.16	-0.06	-0.55	3.16	0	0	3.06	19.36	4.5	-67.15
-1522	-578	-125	24	13	-81	-0.81	0.17	-0.07	-0.56	3.14	0	0	3.06	20.08	4.47	-68.66
2667	-153	1292	26	-11	-54	-0.81	0.16	-0.07	-0.56	0	0	0	3.12	19.97	3.88	-68.13
13685	2615	4284	-69	26	155	-0.97	0.12	-0.08	-0.19	3.16	0	0	3.17	14.78	-5.98	-23.18
1795	846	351	-33	-42	126	-0.96	0.12	-0.06	-0.24	3.17	0	0	3.08	14.89	-3.58	-28.49
-3136	507	-676	-23	-14	64	-0.94	0.13	-0.05	-0.31	3.16	0	0	3.07	15.53	-0.81	-36.66
-2843	507	-836	0	0	9	-0.91	0.13	-0.04	-0.39	3.17	0	0	3.06	16.14	1.65	-45.57
-2456	329	-1098	1	-4	-2	-0.88	0.14	-0.03	-0.46	3.17	0	0.14	3.07	16.32	4.19	-54.56
-4124	-434	-1237	11	7	-33	-0.84	0.15	-0.03	-0.52	3.16	0	0.23	3.06	16.61	6.34	-63.11
-5379	-1454	-1912	26	20	-88	-0.8	0.16	-0.03	-0.57	3.14	0	0.88	3.1	17.55	7.8	-69.84
14298	-204	4356	24	61	-125	-0.98	0.12	-0.09	-0.16	3.15	0	1.05	3.12	15.18	-7.96	-20.22
2611	-197	1136	-16	-20	50	-0.97	0.12	-0.09	-0.19	3.17	0	0.74	3.1	16.07	-7.58	-22.8
2682	1427	1228	-39	-69	156	-0.96	0.13	-0.07	-0.24	3.17	0	0.71	3.08	16.03	-4.51	-28.58
-4456	1407	-1206	-29	-15	75	-0.94	0.13	-0.06	-0.32	3.17	0	0.62	3.06	16.53	-1.11	-37.91
-4090	184	-1416	1	12	-8	-0.9	0.14	-0.05	-0.4	3.17	0	1.3	3.06	17.32	1.87	-47.8
-3023	-273	-1031	6	0	-15	-0.86	0.15	-0.04	-0.48	3.17	0	1.01	3.03	17.74	4.77	-57.28
-5994	-867	-1907	20	8	-62	-0.82	0.17	-0.04	-0.54	0	0	1.02	3.07	18.42	7.13	-65.79
13141	-1218	4143	56	78	-195	-0.97	0.12	-0.09	-0.18	3.14	0	1.44	3.12	14.97	-7.15	-22.06
718	-741	194	-8	-12	31	-0.97	0.12	-0.09	-0.2	3.16	0	1.15	3.1	15.93	-7.06	-24.44
4058	1159	1752	-41	-71	149	-0.96	0.12	-0.07	-0.25	3.16	0	0.74	3.07	15.8	-4.12	-29.46
-3458	1656	-1130	-37	-28	103	-0.94	0.13	-0.05	-0.33	0	0	0.54	3.05	15.89	-0.22	-38.51
-4642	596	-1621	1	7	1	-0.9	0.14	-0.03	-0.41	3.17	0	1.36	3.07	16.29	3.13	-48.69
-2622	-143	-1006	5	2	-11	-0.86	0.15	-0.02	-0.49	3.17	0	1.03	3.05	16.15	6.39	-58.57
-5023	-949	-1760	18	12	-46	-0.81	0.16	-0.01	-0.56	3.15	0	1.05	3.07	16.2	9.13	-67.76
