# Supplementary material for: Image Generation for 2D-CNN Using Time-Series Signal Features from Foot Gesture Applied to Select Cobot Operating Mode
Source: Sensors (Basel). 2021 Aug 26;21(17):5743. doi: 10.3390/s21175743 (PMC8434500; doi:10.3390/s21175743)
Supplement: Supplementary file 1 [file sensors-21-05743-s001.zip › data_fadwa/Cigarette crush with the heel/cch86.xlsx]

## Sheet: cch86
2	2	19	0	0	0	-0.94	0	-0.16	-0.28	3.17	2.79	3.13	3.14	5.36	-18.05	-34.33
0	-8	14	0	-1	0	-0.94	0	-0.16	-0.28	3.17	2.75	3.12	3.14	5.34	-18.02	-34.33
-3	3	-4	0	1	0	-0.94	0	-0.16	-0.28	2.71	2.71	3.12	3.14	5.33	-18.01	-34.33
8	-5	1	0	0	0	-0.94	0	-0.16	-0.28	3.17	2.62	3.12	3.14	5.32	-17.99	-34.33
-32	3	-15	1	1	-1	-0.94	0	-0.16	-0.28	3.17	2.58	3.11	3.14	5.4	-18.24	-34.35
2	0	-9	0	0	0	-0.94	0	-0.17	-0.28	3.17	2.57	3.11	3.13	5.4	-18.26	-34.34
4	7	-10	0	0	0	-0.94	0	-0.17	-0.28	3.17	2.55	3.1	3.13	5.4	-18.28	-34.34
-11	-3	12	0	0	0	-0.94	0	-0.17	-0.28	3.17	2.55	3.1	3.13	5.4	-18.3	-34.35
-8	2	3	0	0	1	-0.94	0	-0.17	-0.28	3.17	2.56	3.09	3.13	5.41	-18.31	-34.35
0	5	-7	0	0	0	-0.94	0	-0.17	-0.28	3.16	2.58	3.09	3.13	5.4	-18.31	-34.34
2	-3	1	0	-1	0	-0.94	0	-0.17	-0.28	2.63	2.63	3.09	3.13	5.4	-18.32	-34.34
19	6	-2	-1	-1	0	-0.94	0	-0.16	-0.28	3.16	2.69	3.1	3.12	5.31	-18.2	-34.37
-3	-8	5	0	0	0	-0.94	0	-0.16	-0.28	3.16	2.84	3.11	3.11	5.29	-18.16	-34.37
20	-3	-16	0	-1	0	-0.94	0	-0.16	-0.28	3.16	2.89	3.13	3.11	5.27	-18.11	-34.36
3	-6	28	0	0	0	-0.94	0	-0.16	-0.28	2.93	2.93	3.13	3.09	5.25	-18.05	-34.36
7	7	0	0	1	0	-0.94	0	-0.16	-0.28	3.15	2.95	3.13	3.09	5.22	-18.01	-34.36
7	-3	16	0	0	0	-0.94	0	-0.16	-0.28	3.15	2.96	3.14	3.08	5.21	-17.98	-34.35
-10	8	13	1	1	0	-0.94	0	-0.16	-0.28	3.15	2.96	3.14	3.08	5.19	-17.96	-34.35
4	2	-22	0	1	-1	-0.94	0	-0.16	-0.28	3.14	2.94	3.14	3.08	5.18	-18.02	-34.35
-5	2	14	0	0	0	-0.94	0	-0.16	-0.28	3.14	2.93	3.14	3.08	5.18	-18.04	-34.35
-4	3	3	0	0	0	-0.94	0	-0.16	-0.28	3.15	2.92	3.14	3.09	5.18	-18.04	-34.35
1	-2	-12	-1	0	0	-0.94	0	-0.16	-0.28	2.91	2.91	3.13	3.09	5.19	-18.06	-34.35
8	2	-6	1	0	0	-0.94	0	-0.16	-0.28	3.15	2.88	3.13	3.09	5.2	-18.06	-34.36
-2	-3	12	-1	0	1	-0.94	0	-0.16	-0.28	3.15	2.86	3.13	3.09	5.2	-18.08	-34.36
-5	-2	2	0	0	-1	-0.94	0	-0.16	-0.28	3.15	2.85	3.12	3.09	5.21	-18.08	-34.36
14689	-3261	15704	-23	31901	5892	0	0	0	0	3.15	2.84	3.12	3.09	180	0	180
-14701	3274	-15724	24	-31902	-5891	-0.94	0	-0.16	-0.28	3.15	2.84	3.12	3.09	5.24	-18.22	-34.37
-6	2	-7	0	1	-1	-0.94	0	-0.16	-0.28	3.15	2.84	3.12	3.09	5.24	-18.22	-34.38
2	1	-2	0	-1	1	-0.94	0	-0.16	-0.28	3.15	2.84	3.12	3.09	5.24	-18.22	-34.38
-4	1	5	0	0	0	-0.94	0	-0.16	-0.28	3.15	2.83	3.11	3.09	5.23	-18.22	-34.38
0	-4	-5	0	0	0	-0.94	0	-0.16	-0.28	2.78	2.78	3.11	3.1	5.23	-18.22	-34.38
-1	0	-2	-1	0	0	-0.94	0	-0.16	-0.28	3.15	2.75	3.11	3.1	5.23	-18.22	-34.38
14	-10	5	1	0	0	-0.94	0	-0.16	-0.28	3.15	2.73	3.11	3.1	5.23	-18.22	-34.38
-21	4	3	-1	1	0	-0.94	0	-0.17	-0.28	3.15	2.73	3.11	3.1	5.29	-18.29	-34.4
-4	2	12	0	-1	-1	-0.94	0	-0.17	-0.28	3.15	2.74	3.11	3.1	5.3	-18.29	-34.4
-5	8	-5	0	0	1	-0.94	0	-0.17	-0.28	3.15	2.74	3.11	3.1	5.3	-18.28	-34.4
2	2	-5	0	0	0	-0.94	0	-0.17	-0.28	3.15	2.75	3.11	3.1	5.3	-18.28	-34.4
8	-3	2	0	0	0	-0.94	0	-0.17	-0.28	3.15	2.76	3.11	3.1	5.3	-18.28	-34.41
5	-3	13	0	0	0	-0.94	0	-0.17	-0.28	3.15	3.11	3.11	3.09	5.29	-18.28	-34.41
-4	6	5	0	0	0	-0.94	0	-0.17	-0.28	3.15	2.82	3.11	3.09	5.29	-18.28	-34.41
8	9	-15	1	0	0	-0.94	0	-0.16	-0.28	3.15	2.84	3.12	3.09	5.24	-18.21	-34.42
1	-4	-2	-1	0	0	-0.94	0	-0.16	-0.28	3.15	2.86	3.12	3.09	5.23	-18.21	-34.42
-3	-1	5	0	0	0	-0.94	0	-0.16	-0.28	2.86	2.86	3.12	3.09	5.23	-18.2	-34.42
-7	-3	-7	1	0	0	-0.94	0	-0.16	-0.28	3.15	2.86	3.12	3.09	5.23	-18.19	-34.42
7	-3	3	0	0	-1	-0.94	0	-0.16	-0.28	3.15	2.86	3.12	3.09	5.23	-18.19	-34.42
8	3	12	-1	0	1	-0.94	0	-0.16	-0.29	3.15	2.86	3.12	3.09	5.22	-18.19	-34.42
7	-7	-5	0	0	0	-0.94	0	-0.16	-0.29	3.15	3.12	3.12	3.09	5.22	-18.19	-34.42
-3	0	-11	0	1	0	-0.94	0	-0.16	-0.29	3.15	2.87	3.12	3.09	5.22	-18.16	-34.43
3	5	10	1	-1	0	-0.94	0	-0.16	-0.29	2.87	2.87	3.12	3.09	5.21	-18.16	-34.43
-7	-3	-1	0	0	-1	-0.94	0	-0.16	-0.29	3.14	3.12	3.12	3.09	5.21	-18.16	-34.43
-2	4	-6	-1	0	1	-0.94	0	-0.16	-0.29	2.87	2.87	3.12	3.09	5.21	-18.16	-34.43
0	-2	-2	0	0	-1	-0.94	0	-0.16	-0.29	3.14	2.87	3.12	3.09	5.21	-18.16	-34.43
-1	-3	6	0	0	0	-0.94	0	-0.16	-0.29	3.15	2.87	3.12	3.09	5.21	-18.16	-34.44
4	-7	-7	1	0	0	-0.94	0	-0.16	-0.29	3.15	2.88	3.12	3.09	5.21	-18.16	-34.44
8	9	1	-1	0	1	-0.94	0	-0.16	-0.29	3.14	3.13	3.08	3.08	5.21	-18.15	-34.44
-2	-5	12	1	0	0	-0.94	0	-0.16	-0.29	3.14	2.9	3.13	3.08	5.19	-18.12	-34.46
-13	-8	-3	-1	0	0	-0.94	0	-0.16	-0.29	3.14	2.96	3.13	3.08	5.19	-18.11	-34.46
1	6	-10	0	-1	0	-0.94	0	-0.16	-0.29	3.14	3.03	3.15	3.06	5.19	-18.1	-34.46
13	-5	-7	0	-1	0	-0.94	0	-0.16	-0.29	3.13	3.16	3.16	3.02	5.16	-18.06	-34.45
7	1	0	0	0	0	-0.94	0	-0.16	-0.29	3.11	3.09	3.16	3	5.13	-18	-34.46
13	7	4	0	0	0	-0.94	0	-0.16	-0.29	3.09	3.11	3.17	2.98	5.09	-17.94	-34.45
12	-2	5	0	0	0	-0.94	0	-0.16	-0.29	3.08	3.11	3.17	2.99	5.05	-17.87	-34.45
50	10	40	0	2	0	-0.95	0	-0.16	-0.29	3.09	3.09	3.16	3.03	4.91	-17.64	-34.43
-1	-7	-16	0	1	-1	-0.95	0	-0.16	-0.29	3.11	3.07	3.15	3.07	4.92	-17.63	-34.43
-2	-8	5	0	0	0	-0.95	0	-0.16	-0.29	3.13	3.01	3.13	3.09	4.94	-17.63	-34.44
-3	2	4	0	0	0	-0.95	0	-0.16	-0.29	3.14	2.9	3.1	3.1	4.96	-17.64	-34.43
-4	1	-12	0	0	0	-0.95	0	-0.16	-0.29	3.15	3	3	3.12	4.97	-17.65	-34.43
2	4	0	0	1	0	-0.94	0	-0.16	-0.29	3.16	0	2.77	3.13	5	-17.67	-34.44
-3	1	10	1	0	0	-0.94	0	-0.16	-0.29	3.17	0	2.51	3.14	5.01	-17.69	-34.44
-291	-476	524	-63	-24	-25	-0.95	0.06	-0.14	-0.28	0	0	0	3.13	10.68	-13.35	-33.55
												0
352	-304	-289	3	3	3	-0.95	0.07	-0.13	-0.27	0	0	0	3.1	11.77	-11.9	-33.12
												0
221	-249	-301	2	4	3	-0.95	0.08	-0.12	-0.27	3.17	0	0	3.08	12.88	-10.62	-32.75
												0
67	-408	-382	6	4	2	-0.95	0.09	-0.11	-0.27	3.16	0	0	3.06	13.98	-9.46	-32.44
												0
171	-289	10	4	4	1	-0.95	0.1	-0.11	-0.26	3.15	0	0	3.05	15.02	-8.5	-32.12
												0
47	-265	-119	6	2	5	-0.95	0.12	-0.1	-0.26	3.14	1.9	0	3.06	15.99	-7.66	-31.88
												0
9	-154	-46	6	1	1	-0.95	0.12	-0.1	-0.26	3.15	0	0	3.07	16.82	-6.99	-31.67
												0
65	-665	318	32	5	12	-0.95	0.15	-0.08	-0.26	0	0	0	3.08	19.48	-4.52	-30.9
												0
-165	-25	-7	3	0	-1	-0.95	0.15	-0.08	-0.26	3.16	1.88	0	3.08	19.55	-4.53	-30.96
												0
33	24	125	3	-2	-1	-0.95	0.15	-0.08	-0.26	0	1.78	0	3.08	19.51	-4.55	-30.95
												0
28	6	154	-1	-1	1	-0.95	0.15	-0.08	-0.26	3.16	0	0	3.08	19.41	-4.53	-30.95
												0
-2	33	74	1	0	0	-0.95	0.15	-0.08	-0.26	3.16	0	0	3.1	19.31	-4.5	-30.97
												0
5	-11	-105	0	-1	1	-0.95	0.15	-0.08	-0.26	3.16	0	0	3.11	19.2	-4.45	-30.99
												0
-5	-2	-52	2	0	-1	-0.95	0.15	-0.08	-0.26	3.17	0	0	3.08	19.07	-4.42	-31.01
												0
122	27	13	-1	0	1	-0.95	0.15	-0.08	-0.26	3.16	0	0	3.07	18.91	-4.37	-31.02
												0
-9270	224	-2600	37	-18	-60	-0.75	0.19	-0.04	-0.63	3.17	0	0	3.08	20.65	10.39	-77.77
												0
3014	-141	1571	-7	-17	-19	-0.77	0.18	-0.04	-0.62	3.17	0	0	3.06	19.63	9.51	-75.97
												0
-1407	-164	-171	-6	27	-45	-0.78	0.18	-0.04	-0.6	3.16	0.65	0	3.06	19.33	8.77	-73.37
												0
-3280	625	-690	15	66	-126	-0.81	0.19	-0.05	-0.56	3.15	0	0	3.1	21.25	7.13	-67.94
												0
668	1925	295	26	20	-104	-0.85	0.19	-0.07	-0.49	3.15	0	0	3.12	23.15	4.01	-59.24
												0
2849	1804	447	15	3	-42	-0.89	0.19	-0.08	-0.41	3.16	0	0	3.12	23.72	0.19	-48.85
												0
4474	1194	651	5	8	7	-0.93	0.18	-0.09	-0.31	0	0	0	3.1	23	-3.6	-38.02
												0
-4950	-1824	-1500	-158	-112	607	-0.8	0.19	-0.03	-0.57	3.17	0	0	3.07	19.73	10.19	-69.66
												0
-3462	-1651	-2038	43	36	-154	-0.77	0.21	-0.04	-0.6	3.18	0	0	3.08	21.6	10.96	-73.36
												0
340	-1405	395	67	-32	-139	-0.78	0.21	-0.05	-0.59	3.18	0	0	3.06	22.89	10.32	-72.58
												0
2615	-363	1424	-3	-13	-46	-0.79	0.2	-0.04	-0.57	3.16	0	0	3.09	22.08	9.41	-69.95
												0
-603	-98	141	-3	43	-58	-0.81	0.2	-0.04	-0.54	3.16	0	0	3.13	22.11	8.37	-65.9
												0
-747	908	-310	24	54	-99	-0.84	0.2	-0.06	-0.49	3.17	0	0	3.13	23.61	6.03	-59.38
												0
2347	1586	489	20	13	-62	-0.88	0.2	-0.07	-0.42	3.17	0	0	3.1	24.48	2.53	-50.7
												0
3289	1624	807	-153	-117	610	-0.82	0.18	-0.03	-0.54	0	0.62	0	3.08	18.91	8.6	-64.86
												0
-4904	-1115	-1149	24	27	-95	-0.79	0.19	-0.03	-0.58	3.18	0	0	3.08	20.05	9.75	-71.15
												0
-2905	-1315	-1256	34	24	-137	-0.77	0.2	-0.04	-0.6	3.18	0	0	3.07	21.83	10.12	-73.9
												0
2267	-1309	778	48	-33	-100	-0.78	0.21	-0.05	-0.6	3.17	0	0	3.06	22.67	9.53	-73.1
												0
2892	-339	1052	-3	-24	-17	-0.79	0.2	-0.05	-0.58	3.15	0	0	3.1	21.51	9.01	-71.35
												0
-1644	-441	-515	1	32	-52	-0.8	0.19	-0.04	-0.56	3.16	0	0	3.13	21.24	8.36	-68.66
												0
-2960	395	-757	16	66	-125	-0.83	0.2	-0.06	-0.52	3.17	0	0	3.17	22.9	6.65	-63.1
												0
-6887	-23872	3440	-98	-26223	-5101	0	0	-0.02	0	3.17	0	0	3.11	-179.99	0.01	-179.99
												0
9027	25161	-3008	22	26161	5449	-0.86	0.18	-0.06	-0.47	3.17	0	0	3.1	21.16	3.94	-56.03
												0
-434	-1006	-361	47	15	-115	-0.86	0.19	-0.07	-0.47	3.17	0	0	3.09	22.49	3.34	-56.84
												0
3796	-268	1426	19	-33	-33	-0.87	0.18	-0.07	-0.46	3.17	0	0	3.09	21.75	2.79	-55.63
												0
1999	-132	607	-8	1	-7	-0.87	0.17	-0.06	-0.45	3.16	0	0	3.09	20.62	2.56	-54.09
												0
-278	-317	-113	-3	23	-26	-0.88	0.16	-0.06	-0.44	3.16	0	0	3.11	20.11	2.12	-52.09
												0
-437	93	-687	8	25	-54	-0.9	0.16	-0.06	-0.41	3.16	0	0	3.11	20.35	1.06	-48.84
												0
2042	531	193	14	10	-28	-0.91	0.16	-0.07	-0.37	3.16	0	0	3.12	20.27	-0.47	-44.34
												0
2027	1568	2068	-23	-18	177	-0.95	0.05	-0.13	-0.29	3.16	0	0	3.11	9.8	-12.68	-35.49
												0
117	-60	-670	6	0	1	-0.95	0.04	-0.14	-0.29	3.16	0	0	3.11	9.36	-13.34	-35.6
												0
-134	172	153	6	6	0	-0.94	0.03	-0.14	-0.29	3.16	0	0	3.1	8.79	-14.25	-35.72
												0
-164	259	448	-8	0	-1	-0.94	0.03	-0.15	-0.3	3.15	0	0	3.1	8.31	-15.14	-35.83
												0
-140	65	79	-8	-5	-1	-0.94	0.02	-0.15	-0.3	3.15	0	0	3.1	8	-15.79	-35.95
												0
-19	53	-202	-4	-6	-3	-0.94	0.02	-0.16	-0.3	3.14	1.79	0	3.13	7.75	-16.28	-36
												0
129	-8	-403	3	-1	2	-0.94	0.02	-0.16	-0.3	3.13	2.46	0	3.07	7.43	-16.66	-36.03
												0
-12	436	56	-18	-5	-5	-0.94	0	-0.16	-0.3	3.13	2.73	0	3.06	5.68	-17.98	-36.34
												0
2	10	-11	0	0	0	-0.94	0	-0.16	-0.3	3.12	2.82	0	3.05	5.67	-17.99	-36.35
-7	-6	12	0	1	0	-0.94	0	-0.16	-0.3	3.12	2.85	3.04	3.04	5.67	-18	-36.36
10	1	-8	-1	0	0	-0.94	0	-0.16	-0.3	3.11	2.9	3.03	3.03	5.68	-18.01	-36.37
-3	-4	-14	0	0	0	-0.94	0	-0.16	-0.3	3.11	2.9	3.04	3.03	5.69	-18.02	-36.37
-5	-6	-12	1	0	0	-0.94	0	-0.16	-0.3	3.11	2.9	3.05	3.02	5.7	-18.04	-36.38
9	1	-24	0	0	0	-0.94	0	-0.16	-0.3	3.11	2.91	3.06	3.11	5.7	-18.05	-36.38
-23	-3	0	-1	0	-1	-0.94	0	-0.17	-0.3	3.11	2.87	3.06	3.03	5.8	-18.21	-36.43
-14	-2	-2	0	0	1	-0.94	0	-0.17	-0.3	3.11	2.86	3.06	3.03	5.82	-18.22	-36.44
-1	-1	-5	0	0	0	-0.94	0	-0.17	-0.3	2.84	2.84	3.06	3.03	5.83	-18.23	-36.44
-5	-7	3	0	0	0	-0.94	0	-0.17	-0.3	3.11	2.83	3.04	3.11	5.84	-18.25	-36.45
-5	6	17	0	0	0	-0.94	0	-0.17	-0.3	3.11	2.85	3.07	3.04	5.86	-18.26	-36.45
-1	13	0	1	0	0	-0.94	0	-0.17	-0.3	3.11	2.87	3.06	3.04	5.87	-18.27	-36.46
4	-6	0	-1	0	0	-0.94	0	-0.17	-0.3	3.11	2.87	3.07	3.04	5.87	-18.28	-36.46
-7	2	-5	0	0	0	-0.94	0	-0.17	-0.3	2.88	2.88	3.07	3.04	5.88	-18.29	-36.46
15	-9	-2	0	0	-1	-0.94	0	-0.17	-0.3	3.11	2.88	3.07	3.04	5.86	-18.24	-36.48
1	0	5	0	-1	0	-0.94	0	-0.17	-0.3	3.11	2.88	3.08	3.04	5.86	-18.24	-36.48
1	4	1	1	0	1	-0.94	0	-0.17	-0.3	3.11	2.88	3.08	3.04	5.86	-18.24	-36.48
-1	0	0	-1	0	0	-0.94	0	-0.17	-0.3	3.11	2.88	3.08	3.11	5.86	-18.24	-36.48
-3	-6	-9	0	0	0	-0.94	0	-0.17	-0.3	3.11	2.88	3.08	3.04	5.86	-18.24	-36.48
1	-2	6	0	0	0	-0.94	0	-0.17	-0.3	3.11	2.89	3.08	3.04	5.86	-18.24	-36.48
3	-2	1	0	0	0	-0.94	0	-0.17	-0.3	3.11	2.9	3.08	3.04	5.86	-18.24	-36.48
12	8	-7	0	1	0	-0.94	0	-0.17	-0.3	3.11	2.89	3.04	3.04	5.83	-18.22	-36.5
2	12	2	0	0	0	-0.94	0	-0.17	-0.3	3.11	2.89	3.08	3.04	5.83	-18.22	-36.51
4	-3	-4	1	0	0	-0.94	0	-0.17	-0.3	3.11	2.9	3.08	3.04	5.83	-18.23	-36.51
-8	-4	9	0	0	0	-0.94	0	-0.17	-0.3	3.11	2.91	3.08	3.04	5.83	-18.23	-36.51
0	-3	-5	-1	0	0	-0.94	0	-0.17	-0.3	3.11	2.91	3.04	3.11	5.84	-18.23	-36.51
-5	6	-10	0	-1	0	-0.94	0	-0.17	-0.3	3.11	2.92	3.09	3.04	5.84	-18.23	-36.51
-4	1	7	1	0	0	-0.94	0	-0.17	-0.3	3.11	2.91	3.09	3.04	5.84	-18.23	-36.52
7	-6	4	-1	0	0	-0.94	0	-0.17	-0.3	3.11	2.91	3.09	3.04	5.84	-18.22	-36.54
-6	2	-4	0	1	0	-0.94	0	-0.17	-0.3	3.11	2.92	3.04	3.11	5.84	-18.22	-36.54
5	4	-4	0	0	0	-0.94	0	-0.17	-0.3	3.11	2.92	3.09	3.04	5.85	-18.23	-36.54
-5	-12	12	0	-1	0	-0.94	0	-0.17	-0.3	3.11	2.92	3.09	3.04	5.85	-18.23	-36.54
7	-6	-6	0	0	-1	-0.94	0	-0.17	-0.3	3.11	2.92	3.09	3.04	5.85	-18.23	-36.54
1	4	-6	0	0	1	-0.94	0	-0.17	-0.3	3.11	2.93	3.09	3.04	5.86	-18.23	-36.55
-3	1	-4	0	0	-1	-0.94	0	-0.17	-0.3	3.11	2.94	3.09	3.04	5.86	-18.23	-36.55
1449	-17775	-16740	-1649	-6162	1633	-0.94	0	-0.17	-0.3	3.11	2.94	3.09	3.04	5.86	-18.23	-36.55
-1428	17785	16754	1650	6163	-1632	-0.94	0	-0.17	-0.3	3.11	2.94	3.09	3.04	5.77	-18.19	-36.56
-14	11	-2	0	-1	0	-0.94	0	-0.17	-0.3	3.11	2.94	3.09	3.11	5.77	-18.19	-36.56
-6	-6	9	0	0	0	-0.94	0	-0.17	-0.3	3.11	2.95	3.09	3.03	5.77	-18.2	-36.56
4	-5	-3	-1	0	-1	-0.94	0	-0.17	-0.3	3.11	2.95	3.09	3.03	5.77	-18.2	-36.56
1	4	7	1	0	1	-0.94	0	-0.17	-0.3	3.11	2.95	3.1	3.03	5.77	-18.2	-36.56
1	9	-20	-1	1	0	-0.94	0	-0.17	-0.3	2.95	2.95	3.1	3.03	5.78	-18.21	-36.56
8	-10	-7	0	0	0	-0.94	0	-0.17	-0.3	3.11	2.95	3.1	3.03	5.78	-18.21	-36.56
-7	6	28	0	-1	-1	-0.94	0	-0.17	-0.3	3.11	2.95	3.1	3.03	5.78	-18.22	-36.59
5	-4	-3	0	1	1	-0.94	0	-0.17	-0.3	3.11	2.95	3.1	3.03	5.78	-18.23	-36.59
-8	6	7	0	0	0	-0.94	0	-0.17	-0.3	3.11	2.95	3.1	3.03	5.78	-18.23	-36.59
1	-3	-11	0	0	-1	-0.94	0	-0.17	-0.3	3.11	2.96	3.1	3.03	5.79	-18.23	-36.59
0	-1	-2	1	-1	1	-0.94	0	-0.17	-0.3	3.1	2.96	3.1	3.02	5.78	-18.23	-36.59
0	-3	-8	-1	0	0	-0.94	0	-0.17	-0.3	3.1	2.96	3.1	3.03	5.78	-18.23	-36.59
4	-3	4	1	0	0	-0.94	0	-0.17	-0.3	3.1	2.96	3.1	3.03	5.78	-18.23	-36.59
10	3	-5	-1	1	0	-0.94	0	-0.17	-0.3	3.1	2.96	3.1	3.03	5.77	-18.22	-36.6
0	8	7	0	0	0	-0.94	0	-0.17	-0.3	3.1	2.96	3.1	3.03	5.77	-18.22	-36.6
1	-1	-7	0	-1	0	-0.94	0	-0.17	-0.3	3.11	2.96	3.1	3.03	5.78	-18.22	-36.61
-12	3	4	0	0	0	-0.94	0	-0.17	-0.3	3.11	2.96	3.1	3.03	5.78	-18.23	-36.61
5	-11	-6	0	0	-1	-0.94	0	-0.17	-0.3	3.11	2.96	3.1	3.03	5.78	-18.22	-36.61
-8	-1	4	0	0	1	-0.94	0	-0.17	-0.3	3.11	2.96	3.1	3.03	5.79	-18.22	-36.61
-2	1	0	0	0	0	-0.94	0	-0.17	-0.3	3.11	2.96	3.1	3.03	5.79	-18.21	-36.62
13	0	-5	0	1	0	-0.94	0	-0.17	-0.3	3.11	2.95	3.04	3.11	5.8	-18.24	-36.63
6	1	-2	0	0	0	-0.94	0	-0.17	-0.3	3.11	2.95	3.1	3.04	5.81	-18.24	-36.64
0	0	6	0	0	0	-0.94	0	-0.17	-0.3	3.11	2.95	3.1	3.04	5.81	-18.24	-36.64
-13	2	-4	0	0	0	-0.94	0	-0.17	-0.3	3.11	2.95	3.1	3.04	5.81	-18.24	-36.64
-3	-3	21	0	0	0	-0.94	0	-0.17	-0.3	3.11	2.95	3.1	3.04	5.81	-18.25	-36.64
-4	1	-6	0	0	-1	-0.94	0	-0.17	-0.3	3.11	2.95	3.1	3.04	5.82	-18.25	-36.64
-4	-1	-9	0	0	0	-0.94	0	-0.17	-0.3	3.11	2.95	3.1	3.04	5.82	-18.25	-36.64
5	1	-5	0	-1	1	-0.94	0	-0.17	-0.3	3.11	2.95	3.1	3.04	5.83	-18.26	-36.67
5	3	6	0	0	-1	-0.94	0	-0.17	-0.3	3.11	2.95	3.1	3.11	5.83	-18.26	-36.67
-4	-1	1	0	0	1	-0.94	0	-0.17	-0.3	3.11	2.95	3.1	3.04	5.84	-18.25	-36.67
-5	-7	-2	0	0	0	-0.94	0	-0.17	-0.3	3.11	2.95	3.1	3.04	5.84	-18.25	-36.67
5	-5	8	0	0	0	-0.94	0	-0.17	-0.3	3.11	2.95	3.04	3.04	5.84	-18.25	-36.67
-5	13	11	0	0	0	-0.94	0	-0.17	-0.3	2.95	2.95	3.1	3.05	5.85	-18.25	-36.68
1	-1	2	0	0	0	-0.94	0	-0.17	-0.3	3.11	2.95	3.1	3.06	5.85	-18.25	-36.68
17	-7	-21	-1	0	-1	-0.94	0	-0.17	-0.3	3.12	2.95	3.11	3.08	5.9	-18.14	-36.7
5	-1	1	0	-1	0	-0.94	0	-0.17	-0.3	3.14	2.94	3.11	3.1	5.93	-18.09	-36.71
-3	-6	8	0	0	0	-0.94	0	-0.16	-0.3	3.15	3.11	3.11	3.12	5.94	-18.04	-36.7
-4	1	1	0	0	0	-0.94	0	-0.16	-0.3	3.16	2.94	3.11	3.13	5.95	-18	-36.71
7	-8	8	0	0	0	-0.94	0	-0.16	-0.3	3.17	2.92	3.1	3.13	5.96	-17.96	-36.7
11	-10	10	0	0	0	-0.94	0	-0.16	-0.3	3.17	2.9	3.1	3.13	5.97	-17.91	-36.71
1	-16	0	0	0	0	-0.94	0	-0.16	-0.3	3.17	2.87	3.1	3.13	5.98	-17.86	-36.7
-11579	30338	-34459	-24	-20958	27201	0	0	0	0	2.84	2.84	3.09	3.13	-180	0	180
11567	-30345	34451	26	20961	-27200	-0.94	0	-0.16	-0.3	3.17	2.73	3.08	3.13	6.08	-18.03	-36.73
