# Supplementary material for: Image Generation for 2D-CNN Using Time-Series Signal Features from Foot Gesture Applied to Select Cobot Operating Mode
Source: Sensors (Basel). 2021 Aug 26;21(17):5743. doi: 10.3390/s21175743 (PMC8434500; doi:10.3390/s21175743)
Supplement: Supplementary file 1 [file sensors-21-05743-s001.zip › data_fadwa/Cigarette crush with the heel/cch87.xlsx]

## Sheet: cch87
-4	10	18	0	0	0	-0.94	0	-0.17	-0.31	3.17	2.6	3.05	3.14	6.45	-18.28	-37.42
2	-15	-7	0	0	0	-0.94	0	-0.17	-0.31	2.62	2.62	3.05	3.13	6.43	-18.27	-37.42
10	3	8	0	0	0	-0.94	0	-0.17	-0.31	3.17	2.68	3.05	3.12	6.42	-18.27	-37.42
-2	3	-11	0	0	0	-0.94	0	-0.17	-0.31	3.16	2.7	3.06	3.11	6.41	-18.26	-37.42
-6	4	-10	0	0	0	-0.94	0	-0.17	-0.31	3.16	2.78	3.07	3.1	6.4	-18.26	-37.42
5	-6	18	0	0	0	-0.94	0	-0.17	-0.31	3.15	3.07	3.07	3.1	6.39	-18.25	-37.43
32	22	10	-1	0	-1	-0.94	0	-0.17	-0.31	3.15	2.84	3.08	3.1	6.21	-18.12	-37.44
1	3	0	0	1	0	-0.94	0	-0.17	-0.31	3.15	2.85	3.08	3.1	6.21	-18.12	-37.43
-2	-9	5	1	0	1	-0.94	0	-0.17	-0.31	3.15	2.84	3.08	3.1	6.21	-18.12	-37.43
-4	-5	-15	0	0	0	-0.94	0	-0.17	-0.31	2.84	2.84	3.07	3.1	6.21	-18.12	-37.43
4	-4	2	0	-1	-1	-0.94	0	-0.17	-0.31	3.15	2.85	3.07	3.1	6.21	-18.12	-37.43
1	-3	-11	0	1	1	-0.94	0	-0.17	-0.31	3.15	2.85	3.08	3.09	6.21	-18.13	-37.43
-4	2	3	0	0	-1	-0.94	0	-0.17	-0.31	3.15	2.87	3.08	3.09	6.21	-18.13	-37.44
19359	1669	19648	53	8	5889	-0.94	0	-0.17	0	3.15	3.08	3.08	3.09	0.03	-18.14	-0.02
-19355	-1655	-19630	-54	-9	-5889	-0.94	0	-0.17	-0.31	3.15	2.88	3.08	3.09	6.15	-18.09	-37.44
7	0	6	0	0	1	-0.94	0	-0.17	-0.31	3.14	2.88	3.08	3.09	6.15	-18.09	-37.44
7	-11	-3	0	0	0	-0.94	0	-0.17	-0.31	3.15	2.88	3.08	3.09	6.15	-18.08	-37.43
-5	9	-7	0	0	-1	-0.94	0	-0.17	-0.31	3.15	3.08	3.08	3.09	6.14	-18.07	-37.43
-3	-1	-8	0	0	1	-0.94	0	-0.17	-0.31	3.14	2.88	3.09	3.09	6.14	-18.07	-37.43
3	0	-5	0	1	-1	-0.94	0	-0.17	-0.31	3.14	2.88	3.08	3.08	6.14	-18.07	-37.43
-5	3	10	1	-1	1	-0.94	0	-0.17	-0.31	3.14	2.86	3.08	3.14	6.14	-18.07	-37.43
-3	-4	-5	-1	1	-1	-0.94	0	-0.17	-0.31	3.14	2.85	3.08	3.09	6.19	-18.15	-37.45
-6	-3	9	0	0	1	-0.94	0	-0.17	-0.31	3.15	2.85	3.08	3.09	6.2	-18.15	-37.46
7	3	13	0	0	0	-0.94	0	-0.17	-0.31	3.15	2.87	3.09	3.08	6.2	-18.16	-37.46
-2	-2	-9	1	0	0	-0.94	0	-0.17	-0.31	3.14	2.93	3.09	3.04	6.2	-18.16	-37.46
-4	1	-16	-1	-1	-1	-0.94	0	-0.17	-0.31	3.12	3.12	3.12	2.98	6.2	-18.16	-37.46
-3	-3	-7	0	0	1	-0.94	0	-0.17	-0.31	3.08	3.06	3.13	2.9	6.19	-18.15	-37.45
1	-3	-5	0	0	0	-0.94	0	-0.17	-0.31	3.03	3.07	3.14	2.81	6.19	-18.15	-37.45
43	52	25	1	1	0	-0.94	0	-0.16	-0.31	3.01	3.08	3.14	2.79	5.84	-18.05	-37.42
1	-12	6	0	0	0	-0.94	0	-0.16	-0.31	3.08	3.08	3.14	2.8	5.84	-18.06	-37.42
6	3	-5	0	-1	0	-0.94	0	-0.16	-0.31	2.98	3.08	3.14	2.82	5.83	-18.06	-37.41
3	12	11	-1	0	0	-0.94	0	-0.16	-0.31	2.99	3.08	3.14	2.86	5.83	-18.07	-37.41
-2	-4	-4	0	0	0	-0.94	0	-0.16	-0.31	3	3.08	3.14	2.9	5.82	-18.06	-37.42
-7	-7	-2	0	0	0	-0.94	0	-0.16	-0.31	3.02	3.14	2.92	2.92	5.82	-18.06	-37.42
-1	-5	0	0	0	-1	-0.94	0	-0.16	-0.31	3.02	3.08	3.14	2.93	5.83	-18.05	-37.42
6	-3	1	1	1	1	-0.94	0	-0.16	-0.31	3.02	3.08	3.14	2.92	5.83	-17.99	-37.43
-2	0	7	0	0	-1	-0.94	0	-0.16	-0.31	3.02	3.08	3.14	2.91	5.84	-18	-37.43
-3	-2	21	0	0	1	-0.94	0	-0.16	-0.31	3.01	3.14	3.14	2.85	5.83	-18	-37.43
-2	7	-12	0	0	0	-0.94	0	-0.16	-0.31	2.98	3.08	3.14	2.77	5.83	-18.01	-37.43
0	1	-8	0	0	0	-0.94	0	-0.16	-0.31	2.96	3.08	3.14	2.76	5.82	-18.03	-37.44
-2	-6	-2	0	0	0	-0.94	0	-0.16	-0.31	2.94	3.08	3.14	2.75	5.81	-18.04	-37.44
-1	9	-9	0	0	0	-0.94	0	-0.16	-0.31	2.93	3.08	2.76	2.76	5.81	-18.06	-37.44
-3	0	-16	0	0	0	-0.94	0	-0.16	-0.31	2.94	3.08	3.14	2.8	5.8	-18.08	-37.44
0	12	-20	-1	-1	-1	-0.94	0	-0.17	-0.31	2.95	3.07	3.14	2.85	5.81	-18.15	-37.48
3	0	30	0	1	0	-0.94	0	-0.17	-0.31	2.99	3.06	3.14	2.92	5.83	-18.13	-37.48
-10	-4	7	0	0	0	-0.94	0	-0.17	-0.31	3.01	3.06	2.94	2.94	5.83	-18.14	-37.49
2	-5	-12	0	0	0	-0.94	0	-0.17	-0.31	3.03	3.05	3.13	2.96	5.86	-18.14	-37.49
6	2	5	0	0	0	-0.94	0	-0.17	-0.31	3.03	3.07	2.95	2.95	5.87	-18.13	-37.49
-1	-4	-5	0	0	0	-0.94	0	-0.17	-0.31	3.02	3.08	3.14	2.93	5.88	-18.13	-37.49
7	-2	-5	0	0	0	-0.94	0	-0.17	-0.31	3.01	3.09	2.92	2.92	5.88	-18.13	-37.49
13	-14	23	0	-1	0	-0.94	0	-0.16	-0.31	3.01	3.11	3.15	2.93	5.78	-17.84	-37.44
8	-4	8	0	0	0	-0.94	0	-0.16	-0.31	3.04	3.11	3.15	2.98	5.78	-17.81	-37.43
8	-10	12	0	0	0	-0.94	0	-0.16	-0.31	3.06	3.09	3.14	3.03	5.77	-17.79	-37.42
1	10	-20	0	-1	1	-0.94	0	-0.16	-0.31	3.11	3.11	3.1	3.1	5.76	-17.75	-37.42
3	5	-2	0	0	0	-0.94	0	-0.16	-0.31	3.15	1.63	2.98	3.14	5.75	-17.7	-37.42
13	-1	8	0	1	-1	-0.94	0	-0.16	-0.31	3.17	0	2.71	3.15	5.75	-17.66	-37.41
-1	-6	2	-1	0	0	-0.94	0	-0.16	-0.31	3.18	0	2.52	3.15	5.76	-17.63	-37.41
-186	-1026	163	-66	-5	-18	-0.94	0.09	-0.14	-0.3	0	0	0	3.13	15.06	-11.6	-36.55
												0
139	-347	-285	4	-1	0	-0.94	0.11	-0.13	-0.29	3.18	0	0	3.11	16.45	-10.42	-36.3
												0
38	-321	-120	5	1	2	-0.94	0.12	-0.12	-0.29	3.17	0	0	3.1	17.76	-9.32	-36.03
												0
246	-233	-129	5	1	2	-0.94	0.13	-0.12	-0.29	3.17	0	0	3.11	18.94	-8.27	-35.77
												0
-64	-415	-412	8	1	3	-0.94	0.15	-0.11	-0.29	3.18	0	0	3.18	20.02	-7.36	-35.54
												0
-285	-176	-348	9	3	2	-0.94	0.16	-0.11	-0.29	3.18	0	0	3.13	21.01	-6.74	-35.37
												0
420	-215	-152	7	1	4	-0.94	0.16	-0.11	-0.29	3.18	0	0	3.13	21.81	-6.15	-35.24
												0
-170	-274	-285	12	-1	1	-0.94	0.17	-0.11	-0.29	3.18	0	0	3.13	22.41	-5.78	-35.15
												0
402	36	1404	16	2	18	-0.94	0.17	-0.1	-0.29	3.19	1.99	0	3.14	22.43	-5.16	-35.8
												0
-123	-18	-100	-4	3	5	-0.93	0.17	-0.1	-0.3	3.19	0	0	3.15	22.52	-5.11	-36.27
												0
1265	114	422	-10	4	15	-0.93	0.17	-0.1	-0.3	3.19	0	0	3.15	22.77	-4.95	-36.97
												0
1951	369	1217	-18	-10	43	-0.93	0.18	-0.1	-0.32	3.19	0	0	3.14	22.95	-4.25	-38.49
												0
1225	518	176	-7	-32	58	-0.92	0.18	-0.09	-0.34	3.19	0	0	3.19	22.8	-2.67	-41.48
												0
-433	601	-8	-18	-14	53	-0.9	0.18	-0.08	-0.38	3.19	0	0	3.13	22.4	-0.56	-46.12
												0
-2520	201	-462	-8	4	13	-0.88	0.18	-0.07	-0.43	3.19	0	0	3.12	22.37	1.54	-51.74
												0
-11057	-1767	-4108	117	76	-421	-0.84	0.2	-0.08	-0.5	3.18	0	0	3.11	24.15	4.04	-60.47
												0
990	1614	-26	34	21	-95	-0.87	0.2	-0.09	-0.44	3.17	0.44	0	3.12	24.99	0.92	-52.79
												0
5646	1478	2024	9	-2	-2	-0.91	0.19	-0.1	-0.36	3.17	0	0	3.15	24.02	-2.3	-43.84
												0
4765	735	1269	-9	-14	55	-0.94	0.17	-0.1	-0.29	3.18	0	0	3.18	22.02	-4.62	-35.7
												0
2759	92	702	-13	-14	69	-0.95	0.15	-0.09	-0.24	3.18	0	0	3.15	19.8	-6	-29.26
												0
2188	-24	627	-17	-13	76	-0.97	0.14	-0.09	-0.2	3.18	0	0	3.18	17.69	-6.57	-24.82
												0
2400	-4	1397	-25	-18	114	-0.97	0.12	-0.08	-0.19	3.18	0	0	3.1	15.63	-6.02	-22.99
												0
-16434	-3652	-4807	12	-29	-122	-0.77	0.18	-0.03	-0.61	3.19	0	0	3.11	19.23	10.05	-75.79
												0
-3098	-85	-872	4	62	-106	-0.79	0.19	-0.04	-0.58	3.17	0	0	3.08	20.16	8.7	-70.78
												0
-474	1687	138	32	43	-123	-0.83	0.19	-0.06	-0.51	0	0	0	3.13	22.06	5.71	-62.22
												0
3309	2339	784	20	12	-54	-0.88	0.18	-0.07	-0.43	3.17	0	0	3.15	22.7	1.55	-51.49
												0
5045	1811	852	8	-3	12	-0.92	0.17	-0.09	-0.33	3.18	0	0	3.14	21.69	-2.51	-40.34
												0
6018	968	1929	-8	-18	77	-0.95	0.15	-0.09	-0.25	3.18	0	0	3.11	19.26	-5.52	-30.29
												0
4997	166	1471	-26	-32	122	-0.97	0.13	-0.08	-0.19	3.17	0	0	3.18	16.31	-6.71	-22.99
												0
-17078	-6922	-4611	-23	-41	57	-0.81	0.18	-0.03	-0.56	3.18	0	0	3.09	19.42	8.54	-67.94
												0
-2664	23	-913	1	55	-107	-0.83	0.18	-0.04	-0.52	3.17	0	0	3.1	20.65	6.71	-62.49
												0
962	1725	-254	39	49	-117	-0.87	0.18	-0.06	-0.45	3.16	0	0	3.13	22.35	3.02	-53.67
												0
6350	2583	2084	21	19	-16	-0.91	0.17	-0.08	-0.36	3.17	0	0	3.18	22.26	-1.64	-43.13
												0
6950	1245	2411	-11	-33	85	-0.94	0.16	-0.09	-0.28	3.18	0	0	3.14	20.3	-5.19	-33.66
												0
5023	-223	1690	-30	-37	122	-0.96	0.14	-0.09	-0.22	3.18	0	0	3.12	17.79	-6.74	-27.05
												0
3927	-341	1769	-40	-35	158	-0.97	0.12	-0.08	-0.2	3.18	0	0	3.13	15.49	-6.4	-24.28
												0
-26203	-26454	4460	-80	-13305	-18583	0	0	0	0	3.19	0	0	3.11	180	0	180
												0
8151	22895	-10982	127	13365	18301	-0.9	0.17	-0.07	-0.4	3.18	0	0	3.12	21.22	0.34	-47.9
												0
4622	1527	1463	5	-6	8	-0.93	0.16	-0.08	-0.33	3.17	0	0	3.14	20.41	-2.66	-39.62
4508	732	1217	-10	-17	62	-0.95	0.14	-0.08	-0.27	3.18	0	0.58	3.15	18.61	-4.69	-32.38
3356	-9	1056	-17	-15	86	-0.96	0.13	-0.08	-0.23	3.18	0	1.39	3.19	16.71	-5.64	-27.18
2173	-151	509	-24	-17	101	-0.97	0.12	-0.08	-0.21	3.19	0	1.4	3.15	15.03	-5.67	-24.65
