# Supplementary material for: Image Generation for 2D-CNN Using Time-Series Signal Features from Foot Gesture Applied to Select Cobot Operating Mode
Source: Sensors (Basel). 2021 Aug 26;21(17):5743. doi: 10.3390/s21175743 (PMC8434500; doi:10.3390/s21175743)
Supplement: Supplementary file 1 [file sensors-21-05743-s001.zip › data_fadwa/Cigarette crush with the heel/cch88.xlsx]

## Sheet: cch88
3	-3	3	0	0	0	-0.93	0.01	-0.17	-0.34	3.14	2.49	2.98	3.1	7.67	-18.12	-41.36
1	3	-12	0	0	0	-0.93	0.01	-0.17	-0.34	3.14	2.54	2.99	3.09	7.65	-18.12	-41.36
45	9	33	0	0	0	-0.93	0	-0.17	-0.34	3.13	2.59	3.01	3.08	7.39	-17.99	-41.35
-5	3	2	0	0	0	-0.93	0	-0.17	-0.34	3.13	2.65	3.04	3.08	7.37	-17.97	-41.35
5	0	8	0	0	0	-0.93	0	-0.17	-0.34	3.12	2.74	3.06	3.08	7.36	-17.96	-41.36
-1	-2	-4	0	0	0	-0.93	0	-0.17	-0.34	3.12	2.78	3.06	3.08	7.35	-17.95	-41.36
-4	5	-1	-1	0	0	-0.93	0	-0.17	-0.34	3.12	2.8	3.07	3.08	7.34	-17.95	-41.36
11	0	-3	1	0	0	-0.93	0	-0.17	-0.34	3.12	2.82	3.08	3.08	7.34	-17.94	-41.36
2	-4	-5	0	0	-1	-0.93	0	-0.17	-0.34	3.12	2.84	3.08	3.07	7.33	-17.94	-41.36
15	5	9	-1	0	0	-0.93	0	-0.17	-0.34	3.12	2.88	3.07	3.12	7.24	-17.86	-41.34
-4	-4	11	0	0	0	-0.93	0	-0.17	-0.34	3.12	2.9	3.1	3.06	7.24	-17.84	-41.34
7	2	9	1	0	0	-0.93	0	-0.17	-0.34	3.11	2.91	3.1	3.06	7.23	-17.83	-41.33
-1	-3	-10	0	0	0	-0.93	0	-0.17	-0.34	3.11	2.92	3.1	3.05	7.21	-17.82	-41.33
3	-1	6	0	0	0	-0.93	0	-0.17	-0.34	2.91	2.91	3.1	3.05	7.21	-17.82	-41.33
-4	0	-5	0	1	0	-0.93	0	-0.17	-0.34	3.11	2.9	3.1	3.06	7.2	-17.83	-41.32
-1	6	-7	0	0	0	-0.93	0	-0.17	-0.34	3.11	2.88	3.09	3.07	7.2	-17.83	-41.32
-2	6	0	-1	0	0	-0.93	0	-0.17	-0.34	3.12	2.79	3.09	3.07	7.25	-17.92	-41.31
-1	-7	-5	0	0	0	-0.93	0	-0.17	-0.34	3.12	2.75	3.08	3.13	7.27	-17.93	-41.32
4	10	-9	0	0	0	-0.93	0	-0.17	-0.34	3.13	2.75	3.09	3.08	7.28	-17.93	-41.32
-3	-3	13	0	0	0	-0.93	0	-0.17	-0.34	3.13	2.75	3.09	3.07	7.29	-17.94	-41.32
-7	-11	-13	0	0	0	-0.93	0	-0.17	-0.34	3.12	2.77	3.1	3.06	7.3	-17.96	-41.32
1	2	1	0	0	0	-0.93	0	-0.17	-0.34	3.12	2.8	3.11	3.04	7.31	-17.96	-41.33
0	0	-3	0	0	0	-0.93	0	-0.17	-0.34	2.82	2.82	3.11	3.03	7.32	-17.97	-41.33
-28	17	-4	0	0	0	-0.93	0	-0.17	-0.34	3.11	2.82	3.12	3.03	7.36	-18.1	-41.34
-3	-7	7	0	0	0	-0.93	0	-0.17	-0.34	3.11	2.83	3.12	3.04	7.36	-18.1	-41.34
-8	-6	11	0	-1	0	-0.93	0	-0.17	-0.34	3.11	2.82	3.12	3.11	7.37	-18.1	-41.34
8	2	-20	0	0	0	-0.93	0	-0.17	-0.34	3.11	2.8	3.12	3.11	7.37	-18.1	-41.34
2	3	0	0	0	0	-0.93	0	-0.17	-0.34	3.11	2.79	3.12	3.05	7.37	-18.1	-41.34
0	4	12	0	1	0	-0.93	0	-0.17	-0.34	3.12	2.77	3.12	3.05	7.37	-18.1	-41.34
0	-2	-9	0	0	0	-0.93	0	-0.17	-0.34	3.12	2.75	3.12	3.05	7.38	-18.1	-41.34
-8	-2	17	1	0	0	-0.93	0	-0.17	-0.34	3.12	2.75	3.12	3.06	7.43	-18.14	-41.34
2	0	-12	0	0	0	-0.93	0	-0.17	-0.34	3.12	2.75	3.11	3.06	7.43	-18.14	-41.33
-10	-1	-3	0	-1	0	-0.93	0	-0.17	-0.34	3.12	2.75	3.11	3.06	7.43	-18.14	-41.33
3	-4	-6	0	0	0	-0.93	0	-0.17	-0.34	3.12	2.75	3.11	3.06	7.43	-18.14	-41.33
1	8	-6	0	0	0	-0.93	0	-0.17	-0.34	3.12	2.75	3.11	3.06	7.42	-18.15	-41.33
0	-1	1	-1	1	0	-0.93	0	-0.17	-0.34	3.12	2.75	3.11	3.06	7.42	-18.15	-41.33
2	-5	10	0	0	1	-0.93	0	-0.17	-0.34	3.12	2.75	3.11	3.06	7.42	-18.15	-41.33
-16351	13846	23370	-27	32441	4346	0	0	0	0	3.12	2.73	3.11	3.06	-180	0	180
16356	-13851	-23386	28	-32441	-4347	-0.93	0	-0.17	-0.34	3.12	2.73	3.11	3.06	7.43	-18.15	-41.33
-8	3	16	-1	0	1	-0.93	0	-0.17	-0.34	3.12	2.73	3.11	3.06	7.43	-18.16	-41.33
0	2	-8	1	0	-1	-0.93	0	-0.17	-0.34	3.12	2.73	3.11	3.06	7.43	-18.16	-41.33
0	3	-7	0	0	0	-0.93	0	-0.17	-0.34	2.73	2.73	3.11	3.06	7.44	-18.16	-41.33
6	-3	18	-1	0	0	-0.93	0	-0.17	-0.34	3.11	2.74	3.11	3.06	7.44	-18.16	-41.33
2	-1	4	0	0	0	-0.93	0	-0.17	-0.34	3.11	2.75	3.12	3.06	7.45	-18.17	-41.33
-2	2	-5	0	0	1	-0.93	0	-0.17	-0.34	3.11	2.81	3.12	3.01	7.45	-18.17	-41.33
25819	12070	-6091	-27	-23865	-28248	0.62	0	0	0	3.09	2.94	3.14	2.9	180	0	-179.52
-25778	-12068	6110	28	23863	28248	-0.93	0	-0.17	-0.34	3.03	3.06	3.15	2.74	7.16	-18.05	-41.28
2	9	-7	0	0	0	-0.93	0	-0.17	-0.34	2.92	3.08	3.15	2.78	7.11	-18.03	-41.27
-1	11	20	0	0	-1	-0.93	0	-0.17	-0.34	2.93	3.08	3.15	2.9	7.07	-18.01	-41.26
-2	7	-15	0	0	0	-0.93	0	-0.17	-0.34	3.02	3.02	3.13	3.03	7.04	-17.99	-41.25
2	2	-7	-1	1	0	-0.93	0	-0.17	-0.34	2.61	2.61	3.04	3.1	7.02	-17.98	-41.25
12	-3	1	0	-1	0	-0.93	0	-0.17	-0.34	3.15	0	2.7	3.13	7	-17.94	-41.24
6	5	-10	0	0	0	-0.93	0	-0.17	-0.34	3.17	0	2.42	3.14	7	-17.92	-41.23
70	-735	88	-60	-9	-17	-0.93	0.07	-0.13	-0.33	3.18	0	2.06	3.13	12.5	-11.79	-40.69
46	-256	-60	3	4	1	-0.93	0.08	-0.13	-0.33	3.18	0	1.86	3.11	13.63	-10.56	-40.45
55	-264	-31	-1	0	0	-0.93	0.09	-0.12	-0.33	3.17	0	1.36	3.1	14.77	-9.39	-40.2
-65	-318	-236	0	8	1	-0.93	0.11	-0.11	-0.33	3.16	0	1.2	3.09	16	-8.3	-39.94
88	-421	-645	8	-11	-1	-0.93	0.12	-0.11	-0.33	3.16	0	1.5	3.1	17.09	-7.19	-39.65
187	-92	458	-3	1	0	-0.93	0.13	-0.1	-0.32	0	0	1.64	3.1	18.23	-5.96	-39.29
168	-247	-54	9	1	3	-0.93	0.14	-0.1	-0.32	3.17	0	1.63	3.11	19.11	-4.9	-38.96
168	-759	251	51	6	13	-0.93	0.17	-0.08	-0.31	3.17	0	1.39	3.11	21.25	-1.97	-37.49
-16	24	54	0	1	3	-0.93	0.17	-0.08	-0.31	3.17	0	1.23	3.11	21.07	-2.04	-37.52
-53	25	70	-1	0	0	-0.93	0.17	-0.08	-0.31	0	0	1.19	3.12	20.93	-2.14	-37.57
-9	18	-59	-1	1	1	-0.93	0.16	-0.08	-0.31	3.18	0	1.14	3.12	20.81	-2.22	-37.66
-99	6	4	1	1	-1	-0.93	0.16	-0.08	-0.31	3.18	0	1.06	3.13	20.73	-2.35	-37.74
84	31	-5	0	0	1	-0.93	0.16	-0.08	-0.32	3.18	0	1	3.14	20.63	-2.47	-37.82
3	21	-39	0	0	2	-0.93	0.16	-0.08	-0.32	0	0.99	0.99	3.14	20.52	-2.59	-37.93
-798	2395	567	-76	-49	210	-0.82	0.17	-0.04	-0.54	3.19	0	0.82	3.12	19.4	7.18	-65.2
-2304	-386	-918	12	5	-33	-0.79	0.18	-0.03	-0.58	3.18	0	0.4	3.12	19.34	8.99	-70.85
-2538	-696	-1264	20	15	-56	-0.77	0.19	-0.03	-0.61	0	0.41	0.41	3.12	19.61	10.22	-75.22
-1451	-760	-635	24	17	-69	-0.75	0.19	-0.04	-0.63	0	0	0.42	3.1	20.24	10.83	-77.65
625	-503	32	24	8	-59	-0.75	0.2	-0.04	-0.63	3.18	0	0	3.09	20.88	10.81	-78.25
2267	-103	904	19	-16	-24	-0.75	0.19	-0.04	-0.63	3.16	0	0	3.11	20.63	10.25	-77.78
1109	37	582	3	-3	-10	-0.76	0.19	-0.04	-0.62	3.16	0	0	3.14	19.97	9.55	-77.04
7790	2452	2874	-60	68	88	-0.98	0.1	-0.08	-0.13	3.16	0	0.43	3.15	12.73	-7.3	-15.92
2439	111	711	-23	-23	59	-0.98	0.11	-0.08	-0.15	3.18	0	0.66	3.13	13.74	-7.28	-18.32
2099	1048	1134	-31	-64	116	-0.97	0.11	-0.07	-0.2	3.17	0	0.83	3.1	14.48	-5	-23.34
-1941	1365	-520	-26	-26	82	-0.95	0.12	-0.05	-0.27	3.18	0	0.67	3.18	15.24	-1.86	-31.28
-2700	860	-839	-6	-5	27	-0.93	0.13	-0.04	-0.34	0	0	1.42	3.11	15.98	1.34	-40.55
-1612	608	-1179	1	-3	16	-0.89	0.14	-0.02	-0.43	3.19	0	0.16	3.1	16.18	4.64	-50.33
-2228	104	-850	8	5	2	-0.85	0.15	-0.01	-0.51	3.17	0	0.01	3.11	15.95	7.68	-60.44
11640	1695	3620	145	68	-424	-0.98	0.1	-0.07	-0.13	3.16	0	0	3.15	12.99	-6.33	-15.49
-2903	-2901	-734	-74	26	141	-0.98	0.1	-0.06	-0.14	3.18	0	0.01	3.15	12.36	-5.25	-16.35
-3570	-2007	-1031	-4	23	0	-0.98	0.11	-0.07	-0.15	3.18	0	0	3.12	13.65	-6.13	-18.52
4385	-44	1517	-20	-50	85	-0.97	0.12	-0.07	-0.18	3.18	0	0	3.1	14.45	-5.18	-21.58
-572	1141	268	-41	-58	132	-0.96	0.12	-0.05	-0.24	3.18	0	0	3.1	14.99	-2.04	-28.26
-5156	522	-1686	-7	-3	25	-0.94	0.13	-0.04	-0.32	0	0	0.59	3.1	16	0.85	-37.06
-2888	-88	-1025	8	5	-15	-0.91	0.15	-0.03	-0.39	3.18	0	0	3.09	16.82	3.48	-45.66
4985	1043	194	165	94	-525	-0.97	0.13	-0.07	-0.19	3.16	0	0	3.14	16.43	-5	-23
5550	659	2510	-30	-42	190	-0.98	0.11	-0.06	-0.16	3.17	0	0.75	3.15	13.62	-4.37	-19.28
-4196	-2507	-956	-70	46	98	-0.98	0.11	-0.05	-0.17	3.18	0	0.7	3.13	13.46	-3.89	-20.34
-2453	-1454	-964	-2	14	7	-0.97	0.12	-0.07	-0.19	3.18	0	0.75	3.11	14.8	-4.82	-22.28
3689	74	1227	-19	-52	82	-0.97	0.12	-0.06	-0.21	3.18	0	0.11	3.1	15.61	-4.12	-25.26
215	1036	633	-35	-53	118	-0.95	0.13	-0.05	-0.27	3.19	0	1.29	3.11	15.93	-1.35	-31.41
-4873	607	-1575	-11	-12	33	-0.93	0.14	-0.04	-0.34	0	0	0.58	3.11	16.65	1.53	-39.75
643	-167	-683	159	84	-484	-0.97	0.11	-0.09	-0.2	3.17	0	0.45	3.12	14.95	-6.84	-24.45
2057	-162	646	-23	-9	89	-0.98	0.1	-0.08	-0.17	3.17	0	0	3.26	13.18	-6.91	-20.58
196	-567	183	-24	-8	89	-0.98	0.09	-0.07	-0.16	3.18	0	0.01	3.26	12.05	-6.47	-19.3
-2793	-1164	-1122	-22	18	37	-0.98	0.09	-0.07	-0.17	3.18	0	0.04	3.28	12.13	-6.48	-19.95
