# Supplementary material for: Image Generation for 2D-CNN Using Time-Series Signal Features from Foot Gesture Applied to Select Cobot Operating Mode
Source: Sensors (Basel). 2021 Aug 26;21(17):5743. doi: 10.3390/s21175743 (PMC8434500; doi:10.3390/s21175743)
Supplement: Supplementary file 1 [file sensors-21-05743-s001.zip › data_fadwa/Cigarette crush with the heel/cch89.xlsx]

## Sheet: cch89
-7	4	-2	-1	1	0	-0.91	0.01	-0.17	-0.38	3.16	2.8	3.13	3.12	9.46	-17.35	-46.97
-4	0	-8	0	0	0	-0.91	0.01	-0.17	-0.38	2.78	2.78	3.13	3.12	9.46	-17.35	-46.96
6	-4	5	1	0	0	-0.91	0.01	-0.17	-0.38	3.16	2.77	3.13	3.13	9.46	-17.36	-46.96
-13	-7	-14	-1	0	0	-0.91	0.02	-0.17	-0.38	3.16	2.74	3.13	3.13	9.51	-17.39	-46.94
2	-8	16	1	0	0	-0.91	0.02	-0.17	-0.38	3.16	2.74	3.13	3.13	9.51	-17.39	-46.94
6	0	7	-1	0	0	-0.91	0.02	-0.17	-0.38	3.16	2.73	3.13	3.13	9.52	-17.39	-46.94
0	3	-7	1	0	0	-0.91	0.02	-0.17	-0.38	3.16	2.71	3.13	3.13	9.52	-17.39	-46.94
1	1	-3	0	0	0	-0.91	0.02	-0.17	-0.38	3.16	2.69	3.13	3.13	9.53	-17.39	-46.93
1	-4	-11	-1	0	0	-0.91	0.02	-0.17	-0.38	3.16	2.68	3.13	3.13	9.53	-17.39	-46.93
-3	5	-5	0	0	0	-0.91	0.02	-0.17	-0.38	2.67	2.67	3.13	3.13	9.53	-17.4	-46.93
-6	8	-6	1	0	0	-0.91	0.02	-0.17	-0.38	2.65	2.65	3.13	3.13	9.56	-17.42	-46.91
-4	0	-2	-1	0	0	-0.91	0.02	-0.17	-0.38	3.16	2.64	3.13	3.13	9.57	-17.42	-46.91
3	-9	11	1	0	0	-0.91	0.02	-0.17	-0.38	3.16	2.63	3.13	3.13	9.57	-17.42	-46.91
-1	3	17	0	0	0	-0.91	0.02	-0.17	-0.38	3.16	2.64	3.13	3.13	9.57	-17.42	-46.91
-8	1	2	0	0	0	-0.91	0.02	-0.17	-0.38	3.16	2.65	3.13	3.13	9.57	-17.43	-46.91
-5	0	-6	0	0	0	-0.91	0.02	-0.17	-0.38	2.64	2.64	3.13	3.13	9.57	-17.43	-46.91
0	2	-10	0	0	0	-0.91	0.02	-0.17	-0.38	3.16	3.13	3.13	3.13	9.57	-17.43	-46.91
4	0	0	0	0	0	-0.91	0.02	-0.17	-0.38	3.16	2.61	3.13	3.13	9.6	-17.46	-46.88
2	-4	-1	0	0	0	-0.91	0.02	-0.17	-0.38	3.16	2.61	3.13	3.13	9.6	-17.46	-46.88
-2	1	1	0	0	0	-0.91	0.02	-0.17	-0.38	3.16	2.61	3.13	3.13	9.6	-17.46	-46.88
9	2	20	0	0	0	-0.91	0.02	-0.17	-0.38	3.16	2.62	3.13	3.13	9.6	-17.46	-46.88
-3	-5	-15	0	0	0	-0.91	0.02	-0.17	-0.38	2.68	2.68	3.13	3.13	9.6	-17.46	-46.88
-9	2	5	0	0	0	-0.91	0.02	-0.17	-0.38	3.16	2.78	3.13	3.12	9.6	-17.46	-46.88
-7	3	2	0	0	0	-0.91	0.02	-0.17	-0.38	3.16	2.82	3.13	3.12	9.61	-17.47	-46.88
8	1	-10	0	-1	0	-0.91	0.02	-0.17	-0.38	3.15	2.86	3.14	3.12	9.61	-17.47	-46.87
48	-9	15	-1	0	1	-0.91	0.01	-0.17	-0.38	3.15	2.9	3.14	3.12	9.34	-17.24	-46.8
-3	3	2	0	0	0	-0.91	0.01	-0.17	-0.38	3.15	2.92	3.14	3.12	9.33	-17.21	-46.8
5	6	3	0	0	-1	-0.91	0.01	-0.17	-0.38	3.15	2.91	3.14	3.12	9.31	-17.2	-46.8
5	-3	-9	0	0	0	-0.91	0.01	-0.17	-0.38	3.15	2.92	3.14	3.12	9.3	-17.19	-46.79
-8	-4	-3	0	0	0	-0.91	0.01	-0.17	-0.38	2.91	2.91	3.14	3.12	9.3	-17.17	-46.79
5	4	-2	0	0	0	-0.91	0.01	-0.17	-0.38	3.15	2.9	3.13	3.12	9.29	-17.16	-46.79
1	-10	6	0	0	0	-0.91	0.01	-0.17	-0.38	3.15	2.9	3.13	3.12	9.29	-17.16	-46.79
-3	15	-7	0	1	0	-0.91	0.01	-0.17	-0.38	3.15	2.88	3.13	3.12	9.31	-17.26	-46.76
0	1	-11	0	0	0	-0.91	0.01	-0.17	-0.38	3.15	2.86	3.13	3.12	9.32	-17.27	-46.76
-2	-6	14	1	0	0	-0.91	0.01	-0.17	-0.38	3.15	3.13	3.13	3.12	9.33	-17.27	-46.76
-10	-2	7	-1	0	0	-0.91	0.01	-0.17	-0.38	3.15	2.85	3.13	3.12	9.33	-17.27	-46.76
2	8	-7	0	0	0	-0.91	0.01	-0.17	-0.38	3.15	2.85	3.13	3.12	9.34	-17.27	-46.76
0	-3	2	0	0	0	-0.91	0.01	-0.17	-0.38	2.85	2.85	3.13	3.12	9.34	-17.27	-46.76
-3	0	-6	1	0	0	-0.91	0.01	-0.17	-0.38	3.15	2.84	3.13	3.12	9.34	-17.27	-46.76
10	-11	6	0	-1	0	-0.91	0.01	-0.17	-0.38	3.15	2.84	3.13	3.12	9.31	-17.23	-46.74
0	5	-6	-1	0	0	-0.91	0.01	-0.17	-0.38	3.15	2.84	3.13	3.12	9.3	-17.23	-46.73
6	3	5	0	0	0	-0.91	0.01	-0.17	-0.38	3.15	2.85	3.13	3.15	9.3	-17.22	-46.73
6	1	7	1	0	0	-0.91	0.01	-0.17	-0.38	3.15	2.85	3.13	3.12	9.3	-17.21	-46.73
2	-2	-5	-1	0	0	-0.91	0.01	-0.17	-0.38	2.87	2.87	3.13	3.12	9.28	-17.2	-46.73
5	3	0	0	0	0	-0.91	0.01	-0.17	-0.38	3.15	2.89	3.13	3.12	9.28	-17.2	-46.73
-4	4	13	0	0	0	-0.91	0.01	-0.17	-0.38	2.89	3.13	3.13	3.12	9.28	-17.19	-46.73
3	-3	-12	0	0	0	-0.91	0.01	-0.17	-0.38	3.15	2.9	3.13	3.12	9.21	-17.15	-46.7
11	1	-1	1	0	0	-0.91	0.01	-0.17	-0.38	3.14	2.91	3.13	3.12	9.2	-17.15	-46.7
1	4	-6	-1	0	0	-0.91	0.01	-0.17	-0.38	3.14	2.92	3.13	3.11	9.19	-17.14	-46.69
-2	-12	11	0	0	0	-0.91	0.01	-0.17	-0.38	2.92	2.92	3.13	3.11	9.19	-17.13	-46.69
9	0	16	1	0	0	-0.91	0.01	-0.17	-0.38	3.14	2.92	3.13	3.11	9.18	-17.12	-46.69
-9	-4	0	-1	0	0	-0.91	0.01	-0.17	-0.38	3.14	2.92	3.13	3.11	9.18	-17.12	-46.69
4	7	4	1	0	0	-0.91	0.01	-0.17	-0.38	3.14	2.92	3.13	3.11	9.17	-17.11	-46.68
2	3	-11	-1	1	0	-0.91	0.01	-0.17	-0.38	2.92	3.13	3.13	3.11	9.17	-17.11	-46.68
-5	-15	-8	1	-1	0	-0.91	0.01	-0.17	-0.38	3.14	2.93	3.13	3.11	9.17	-17.12	-46.66
7	5	10	0	1	0	-0.91	0.01	-0.17	-0.38	3.14	2.94	3.13	3.11	9.17	-17.12	-46.66
-4	-1	-7	0	-1	0	-0.91	0.01	-0.17	-0.38	3.14	2.96	3.14	3.1	9.16	-17.12	-46.66
-2	1	-8	-1	0	0	-0.91	0.01	-0.17	-0.38	2.97	2.97	3.14	3.1	9.16	-17.12	-46.66
2	1	3	1	0	1	-0.91	0.01	-0.17	-0.38	3.13	3	3.14	3.09	9.15	-17.11	-46.65
6	-2	8	0	0	-1	-0.91	0.01	-0.17	-0.38	3.12	3.01	3.14	3.08	9.14	-17.1	-46.65
1	8	1	0	0	0	-0.91	0.01	-0.17	-0.38	3.11	3.03	3.15	3.05	9.13	-17.09	-46.65
11	4	6	0	0	1	-0.91	0.01	-0.17	-0.38	3.09	3.07	3.16	2.99	8.93	-17.06	-46.59
2	6	3	0	0	0	-0.91	0.01	-0.17	-0.38	3.04	3.08	3.16	2.95	8.9	-17.07	-46.58
-8	7	-16	0	0	0	-0.91	0.01	-0.17	-0.38	3.01	3.09	3.16	2.95	8.86	-17.07	-46.57
8	9	16	0	0	0	-0.91	0.01	-0.17	-0.38	3	3.09	3.16	2.99	8.83	-17.07	-46.57
6	5	14	0	0	0	-0.91	0.01	-0.17	-0.38	3.01	3.01	3.14	3.08	8.79	-17.06	-46.57
3	-2	-19	0	0	0	-0.91	0.01	-0.17	-0.38	3.13	2.24	3.06	3.14	8.77	-17.06	-46.56
4	5	7	0	0	0	-0.91	0.01	-0.17	-0.38	3.17	0	2.73	3.16	8.75	-17.05	-46.56
-723	-259	615	-62	-12	-23	-0.91	0.06	-0.16	-0.37	3.18	0	2.55	3.14	13.65	-13.82	-46.18
196	-390	-338	3	0	-2	-0.91	0.07	-0.15	-0.37	0	0	2.37	3.12	14.6	-12.4	-45.74
199	-274	-313	4	4	5	-0.92	0.09	-0.14	-0.37	3.18	0	2.39	3.12	15.51	-11.06	-45.33
464	-309	-305	5	2	3	-0.92	0.1	-0.13	-0.37	0	0	2.4	3.12	16.4	-9.86	-44.99
-2	-289	-182	5	-1	2	-0.92	0.11	-0.13	-0.36	3.17	0	3.11	3.11	17.19	-8.8	-44.7
-270	-277	-152	8	1	2	-0.92	0.12	-0.12	-0.36	0	0	2.24	3.12	17.9	-7.88	-44.42
82	-241	-49	8	0	-1	-0.92	0.13	-0.12	-0.36	3.18	0	2.08	3.12	18.5	-7.16	-44.13
341	-390	579	32	7	16	-0.92	0.14	-0.1	-0.36	3.18	0	1.96	3.13	19.5	-4.53	-43.41
-43	11	-3	1	-1	0	-0.92	0.14	-0.1	-0.36	3.18	0	1.95	3.14	19.41	-4.62	-43.48
4	35	50	0	-1	0	-0.92	0.14	-0.1	-0.36	0	0	1.97	3.15	19.28	-4.68	-43.54
33	27	14	0	0	1	-0.92	0.14	-0.1	-0.36	3.18	0	2.35	3.15	19.14	-4.74	-43.62
11	4	-65	0	0	0	-0.92	0.14	-0.1	-0.36	3.19	0	2.26	3.15	19	-4.78	-43.71
341	60	116	-1	2	3	-0.92	0.14	-0.1	-0.36	3.18	0	0	3.14	18.86	-4.84	-43.83
												0
395	70	101	-7	7	11	-0.92	0.14	-0.1	-0.36	3.18	2.15	0	3.14	18.87	-4.85	-44.19
												0
-4914	140	-513	39	-36	-80	-0.78	0.14	-0.08	-0.61	3.19	0	0	3.13	18.55	2.9	-75.22
												0
-2047	188	-324	1	12	-58	-0.79	0.14	-0.08	-0.59	3.18	0	0	3.11	18.35	1.9	-72.59
												0
-4003	737	-1694	11	45	-134	-0.82	0.14	-0.09	-0.55	3.17	0	0	3.14	19.59	0.25	-67.31
												0
221	2146	-127	42	23	-139	-0.86	0.15	-0.11	-0.47	0	0	0	3.17	20.81	-3.13	-57.9
												0
6269	2316	1648	9	-2	-9	-0.91	0.14	-0.12	-0.38	3.19	0	0	3.16	19.85	-6.74	-46.64
												0
6254	525	894	-17	7	76	-0.94	0.12	-0.12	-0.3	3.19	0	0	3.16	17.75	-9.32	-36.42
												0
4830	-484	1318	-17	-29	107	-0.96	0.11	-0.12	-0.23	3.19	0	0	3.15	15.39	-10.48	-28.68
												0
5139	-294	1635	-25	-26	156	-0.97	0.09	-0.11	-0.2	3.19	1.59	0	3.16	12.94	-10.01	-24.55
												0
-19485	-4838	-4234	0	-10	-76	-0.84	0.13	-0.1	-0.51	3.19	0	0	3.14	19.1	-1.69	-62.82
												0
-3593	639	-1315	14	42	-126	-0.87	0.14	-0.11	-0.47	3.19	0	0	3.15	20.09	-3.74	-57.16
												0
963	2126	319	34	18	-120	-0.9	0.14	-0.13	-0.39	0	0	0	3.17	20.6	-7.27	-47.76
												0
5908	2109	1807	5	1	-4	-0.94	0.13	-0.14	-0.29	3.19	1.33	0	3.17	19.17	-10.59	-36.7
												0
6692	756	1441	-11	-11	78	-0.96	0.11	-0.14	-0.21	3.19	0	0	3.17	16.58	-12.55	-26.62
												0
4917	-678	1069	-19	-22	120	-0.97	0.1	-0.13	-0.15	3.19	0	0	3.16	13.95	-12.96	-19.33
												0
3455	-573	984	-28	-21	138	-0.98	0.09	-0.12	-0.12	3.19	0	0	3.16	11.78	-12.12	-15.76
												0
-16238	-4378	-4398	-3	-27	15	-0.85	0.14	-0.11	-0.5	0	0	0	3.16	20.29	-2.12	-61.87
												0
896	-134	426	7	-2	-25	-0.85	0.13	-0.1	-0.49	3.19	0	0	3.15	19.33	-2.71	-60.38
												0
-684	64	-80	-6	23	-41	-0.86	0.13	-0.11	-0.47	0	0	0	3.16	18.92	-3.51	-58.04
												0
-3376	185	-984	5	24	-79	-0.88	0.13	-0.11	-0.44	3.19	0	0	3.17	19.35	-4.99	-54.06
												0
-1393	1154	-439	31	22	-120	-0.91	0.13	-0.13	-0.38	0	1.44	0	3.17	20	-7.73	-47.1
