# Supplementary material for: Image Generation for 2D-CNN Using Time-Series Signal Features from Foot Gesture Applied to Select Cobot Operating Mode
Source: Sensors (Basel). 2021 Aug 26;21(17):5743. doi: 10.3390/s21175743 (PMC8434500; doi:10.3390/s21175743)
Supplement: Supplementary file 1 [file sensors-21-05743-s001.zip › data_fadwa/Cigarette crush with the heel/cch9.xlsx]

## Sheet: Sheet1
-4	9	19	0	0	0	0.93	0.12	0.15	-0.32	3.18	2.77	3.04	3.18	-18.33	-11.59	39.59
2	8	-7	0	0	0	0.93	0.12	0.15	-0.32	3.18	2.79	3.14	3.14	-18.32	-11.6	39.58
6	-7	-1	0	0	1	0.93	0.12	0.15	-0.32	3.18	2.78	3.04	3.14	-18.32	-11.6	39.58
-11	10	14	0	1	-1	0.93	0.12	0.15	-0.32	3.18	2.76	3.04	3.13	-18.32	-11.64	39.61
-6	-6	-4	0	0	0	0.93	0.12	0.15	-0.32	3.18	3.04	3.04	3.13	-18.33	-11.66	39.61
5	3	-10	0	0	0	0.93	0.12	0.15	-0.32	3.18	2.71	3.04	3.13	-18.35	-11.69	39.62
-5	-4	-4	0	0	0	0.93	0.12	0.15	-0.32	3.18	2.71	3.05	3.13	-18.37	-11.71	39.64
-7	-5	8	0	0	0	0.93	0.12	0.15	-0.32	3.18	2.72	3.06	3.13	-18.39	-11.74	39.65
-5	0	-3	0	0	0	0.93	0.12	0.15	-0.32	3.18	2.74	3.06	3.13	-18.41	-11.78	39.66
-4	5	-4	0	-1	0	0.93	0.12	0.15	-0.32	3.18	2.77	3.07	3.13	-18.42	-11.79	39.67
10	-8	-11	1	-2	1	0.93	0.12	0.15	-0.32	2.85	2.85	3.08	3.12	-18.42	-11.75	39.66
-6	0	-1	0	0	0	0.93	0.12	0.15	-0.32	3.18	2.91	3.09	3.12	-18.41	-11.7	39.65
-3	11	13	0	0	0	0.93	0.12	0.15	-0.32	3.17	2.93	3.09	3.11	-18.39	-11.66	39.64
4	4	6	0	1	0	0.93	0.12	0.15	-0.32	3.17	3.1	3.1	3.1	-18.38	-11.63	39.63
13	1	-3	0	0	0	0.93	0.12	0.15	-0.32	3.17	2.97	3.1	3.09	-18.37	-11.6	39.63
-1	3	19	0	0	0	0.93	0.12	0.15	-0.32	3.17	2.99	3.11	3.09	-18.36	-11.58	39.63
5	-1	-5	0	0	0	0.93	0.12	0.15	-0.32	3.17	2.99	3.11	3.08	-18.35	-11.56	39.62
-1	2	14	0	0	-1	0.93	0.12	0.15	-0.32	3.17	3.01	3.11	3.08	-18.35	-11.55	39.62
25	-4	-20	0	0	1	0.93	0.12	0.15	-0.32	3.03	3.03	3.12	3.07	-18.23	-11.34	39.59
13	10	15	-1	0	0	0.93	0.12	0.15	-0.32	3.16	3.04	3.12	3.07	-18.22	-11.33	39.58
3	-6	-18	0	0	0	0.93	0.12	0.14	-0.32	3.16	3.05	3.12	3.07	-18.2	-11.31	39.58
5	-3	8	0	0	0	0.93	0.12	0.14	-0.32	3.16	3.12	3.12	3.05	-18.19	-11.28	39.58
7	-1	6	0	0	0	0.93	0.11	0.14	-0.32	3.16	3.06	3.12	3.04	-18.17	-11.27	39.58
-1	2	4	1	0	0	0.93	0.11	0.14	-0.32	3.16	3.06	3.12	3.04	-18.16	-11.25	39.57
-5	1	-3	0	0	0	0.93	0.11	0.14	-0.32	3.16	3.07	3.13	3.03	-18.15	-11.24	39.57
28	23	2	0	1	-1	0.93	0.12	0.14	-0.32	3.15	3.07	3.13	3.01	-18.13	-11.12	39.54
-7	3	15	0	0	0	0.93	0.12	0.14	-0.32	3.15	3.08	3.13	3.01	-18.13	-11.12	39.54
0	-1	-8	0	0	0	0.93	0.12	0.14	-0.32	3.15	3.13	3.13	3.01	-18.14	-11.11	39.55
-2	4	-15	0	0	0	0.93	0.12	0.14	-0.32	3.15	3.08	3.13	3.02	-18.15	-11.11	39.55
6	-8	2	0	0	0	0.93	0.12	0.14	-0.32	3.15	3.08	3.13	3.15	-18.15	-11.11	39.55
-2	-3	-5	-1	0	0	0.93	0.12	0.14	-0.32	3.15	3.08	3.03	3.03	-18.15	-11.11	39.55
0	-4	15	0	0	0	0.93	0.12	0.14	-0.32	3.15	3.08	3.13	3.03	-18.15	-11.11	39.55
-2	-4	-15	0	-1	0	0.93	0.11	0.14	-0.32	3.15	3.08	3.13	3.04	-18.11	-11.14	39.55
5	7	13	0	0	0	0.93	0.11	0.14	-0.32	3.08	3.08	3.13	3.05	-18.1	-11.14	39.55
-8	-7	-2	0	0	0	0.93	0.11	0.14	-0.32	3.08	3.08	3.13	3.05	-18.09	-11.14	39.56
7	-6	-1	0	0	0	0.93	0.11	0.14	-0.32	3.15	3.08	3.13	3.05	-18.08	-11.14	39.56
1	0	2	0	0	1	0.93	0.11	0.14	-0.32	3.15	3.13	3.13	3.05	-18.07	-11.14	39.55
2	6	11	0	0	0	0.93	0.11	0.14	-0.32	3.15	3.08	3.13	3.05	-18.06	-11.13	39.55
4	-2	-9	0	0	0	0.93	0.11	0.14	-0.32	3.16	3.08	3.13	3.06	-18.05	-11.12	39.55
16417	24604	9104	-60	-25202	7069	0	0	0	0	3.16	3.08	3.06	3.06	-180	0	-180
-16415	-24600	-9102	60	25203	-7070	0.93	0.11	0.14	-0.32	3.16	3.08	3.13	3.06	-17.98	-11.07	39.54
0	-4	14	0	-1	0	0.93	0.11	0.14	-0.32	3.16	3.08	3.13	3.06	-17.98	-11.07	39.54
8	0	-6	0	0	0	0.93	0.11	0.14	-0.32	3.08	3.08	3.13	3.06	-17.98	-11.06	39.54
3	0	6	1	1	0	0.93	0.11	0.14	-0.32	3.16	3.08	3.13	3.06	-17.98	-11.06	39.54
-5	-7	2	0	0	0	0.93	0.11	0.14	-0.32	3.16	3.08	3.12	3.16	-17.97	-11.07	39.54
0	2	-10	-1	0	0	0.93	0.11	0.14	-0.32	3.16	3.12	3.12	3.06	-17.97	-11.07	39.54
-8	-4	-8	1	0	0	0.93	0.11	0.14	-0.32	3.16	3.08	3.12	3.06	-17.97	-11.07	39.54
13	-2	5	-1	-1	0	0.93	0.11	0.14	-0.32	3.16	3.08	3.12	3.07	-17.96	-11.05	39.55
0	1	8	0	0	0	0.93	0.11	0.14	-0.32	3.08	3.08	3.12	3.07	-17.96	-11.05	39.55
1	9	2	0	0	1	0.93	0.11	0.14	-0.32	3.16	3.08	3.12	3.07	-17.95	-11.04	39.55
1	2	-5	0	0	0	0.93	0.11	0.14	-0.32	3.16	3.07	3.12	3.07	-17.94	-11.04	39.54
-4	-4	3	0	1	0	0.93	0.11	0.14	-0.32	3.16	3.12	3.12	3.07	-17.94	-11.04	39.54
6	0	7	0	-1	0	0.93	0.11	0.14	-0.32	3.16	3.07	3.12	3.07	-17.94	-11.03	39.54
-1	-3	-2	0	1	-1	0.93	0.11	0.14	-0.32	3.16	3.08	3.12	3.07	-17.93	-11.04	39.54
6	3	1	1	-1	0	0.93	0.11	0.14	-0.32	3.16	3.08	3.12	3.07	-17.88	-10.96	39.52
2	6	-1	0	0	1	0.93	0.11	0.14	-0.32	3.16	3.08	3.11	3.07	-17.87	-10.95	39.51
11	3	-12	0	0	0	0.93	0.11	0.14	-0.32	3.16	3.08	3.1	3.07	-17.87	-10.94	39.51
2	-5	-11	1	1	0	0.93	0.11	0.14	-0.32	3.07	3.07	3.09	3.08	-17.9	-10.94	39.52
-3	5	14	-1	0	-1	0.93	0.11	0.14	-0.32	3.16	3.03	3.06	3.1	-17.94	-10.94	39.52
-7	2	5	0	0	0	0.93	0.11	0.14	-0.32	3.16	2.82	2.98	3.12	-17.96	-10.94	39.52
-1	-2	-5	0	0	0	0.93	0.11	0.14	-0.32	3.17	0.05	2.73	3.13	-17.98	-10.94	39.53
-642	-8	973	-61	-8	-22	0.93	0.08	0.17	-0.32	3.18	0	2.35	3.13	-15.71	-14.75	40.48
40	-279	-304	-3	5	-1	0.93	0.07	0.17	-0.33	3.19	0	2.17	3.11	-14.25	-15.81	40.75
34	-363	-600	2	2	-1	0.93	0.05	0.18	-0.33	3.18	0	2.11	3.09	-12.89	-17.01	41.07
526	-299	-145	1	5	4	0.92	0.04	0.18	-0.33	3.18	0	1.84	3.08	-11.6	-18.19	41.3
-89	-322	-270	5	0	3	0.92	0.02	0.19	-0.33	0	0	1.23	3.08	-10.41	-19.33	41.43
-196	-276	-120	5	0	1	0.92	0.01	0.19	-0.33	3.18	0	0	3.08	-9.31	-20.4	41.51
238	-215	-18	5	10	1	0.92	0	0.2	-0.34	3.18	0	0	3.07	-8.46	-21.51	41.68
34564	27067	2341	-27	-25649	27540	0	0	0	0	3.18	0	0	3.07	180	0	-180
-34917	-28052	-1566	124	25590	-27516	0.91	-0.04	0.24	-0.35	0	0	0	3.07	-5.88	-27.23	43.16
843	-145	534	-43	-2	-2	0.91	-0.04	0.23	-0.34	3.18	0	0	3.08	-5.56	-26.12	42.81
-397	113	-26	-10	40	-2	0.91	-0.04	0.22	-0.34	3.18	0	0	3.09	-5.05	-25.36	42.48
-181	-14	-524	-1	4	-1	0.91	-0.04	0.22	-0.34	3.18	0	0	3.11	-4.92	-25.35	42.32
54	-20	-308	-1	2	0	0.91	-0.04	0.22	-0.34	3.18	0	0	3.19	-4.84	-25.38	42.18
393	-40	-133	-2	1	6	0.91	-0.04	0.22	-0.34	0	0	0	3.09	-4.69	-25.42	41.94
813	5	210	-5	1	15	0.91	-0.04	0.22	-0.34	3.19	0	0	3.09	-4.4	-25.46	41.36
-3153	280	-926	34	-12	-46	0.97	-0.08	0.21	-0.05	3.19	0	0	3.09	8.75	-24.07	4
-48	95	123	6	0	-15	0.97	-0.08	0.2	-0.06	3.19	0	0	3.09	7.93	-23.89	5.17
-727	106	-19	6	-1	-21	0.97	-0.07	0.2	-0.07	3.19	0	0.01	3.11	6.9	-23.76	6.9
-1255	160	-822	9	0	-37	0.97	-0.06	0.2	-0.09	3.19	0	0.01	3.13	5.62	-23.78	9.55
-2069	402	-608	11	16	-67	0.97	-0.06	0.2	-0.12	0	0	0	3.14	3.91	-24.21	13.82
-176	875	66	21	14	-75	0.96	-0.05	0.21	-0.18	3.19	0	0	3.15	1.33	-24.75	20.55
2471	841	752	9	4	-32	0.95	-0.04	0.21	-0.24	3.19	0	0	3.19	-1.69	-24.48	28.94
8700	-1569	2861	-136	-44	416	0.91	-0.02	0.17	-0.36	3.19	0	0	3.13	-5.19	-19.59	44.37
-1056	448	-234	-14	-9	43	0.93	-0.03	0.17	-0.32	3.19	0	0	3.11	-3.15	-19.68	38.73
-2692	279	-806	0	3	-2	0.95	-0.04	0.17	-0.27	3.19	0	0	3.1	-1.26	-20.06	32.61
-2261	-117	-781	10	6	-28	0.96	-0.04	0.17	-0.23	3.19	0	0	3.11	0.28	-20.57	27.16
-1329	-251	-698	13	4	-35	0.96	-0.05	0.18	-0.2	3.19	0	3.11	3.11	1.51	-21.03	22.73
-1052	-181	-342	12	4	-37	0.97	-0.05	0.18	-0.17	3.19	0	0.01	3.1	2.36	-21.43	19.42
-455	-242	-41	15	6	-43	0.97	-0.05	0.18	-0.15	0	0	0.01	3.1	2.87	-21.84	17.4
6068	848	2208	48	15	-196	0.91	-0.03	0.17	-0.37	3.18	0	0.83	3.12	-4.79	-19.39	44.34
1540	19	126	-5	-1	42	0.9	-0.02	0.16	-0.39	0	0	1.15	3.13	-5.33	-18.41	48.03
1130	-93	201	-6	-2	47	0.9	-0.02	0.16	-0.41	3.18	0	1.13	3.13	-5.59	-17.51	50.38
293	121	821	-15	-1	50	0.89	-0.02	0.15	-0.42	3.19	0	1.23	3.13	-5.59	-16.73	51.27
-1664	-622	-703	-21	8	30	0.9	-0.02	0.15	-0.42	3.19	1.05	1.05	3.13	-5.47	-16.75	50.94
-1104	-378	-514	-2	7	1	0.9	-0.02	0.16	-0.41	3.19	0	1.06	3.12	-5.57	-17.33	50.46
-50	-121	196	-8	-3	14	0.9	-0.02	0.16	-0.41	3.19	0	0.98	3.11	-5.5	-17.92	49.69
-3992	-361	-1437	37	-27	-50	0.98	-0.07	0.16	-0.1	3.19	0	0.77	3.18	6.36	-19.65	10.12
539	-95	324	0	-1	-8	0.98	-0.07	0.16	-0.1	3.18	0	0.8	3.1	6.04	-19.33	10.81
247	23	144	0	0	-9	0.98	-0.07	0.16	-0.11	3.18	0	0.56	3.08	5.69	-19	11.75
-394	-16	-130	0	2	-14	0.98	-0.06	0.16	-0.12	3.17	0.01	0.01	3.09	5.35	-18.78	12.98
-1669	-118	-584	2	11	-35	0.98	-0.06	0.16	-0.13	3.17	0	0.01	3.12	4.92	-18.98	14.89
