# Supplementary material for: Image Generation for 2D-CNN Using Time-Series Signal Features from Foot Gesture Applied to Select Cobot Operating Mode
Source: Sensors (Basel). 2021 Aug 26;21(17):5743. doi: 10.3390/s21175743 (PMC8434500; doi:10.3390/s21175743)
Supplement: Supplementary file 1 [file sensors-21-05743-s001.zip › data_fadwa/Cigarette crush with the heel/cch90.xlsx]

## Sheet: cch90
10	6	-14	1	1	-1	-0.94	0	-0.17	-0.31	3.18	2.64	3.07	3.15	6.31	-17.99	-37.87
-8	-4	17	0	0	0	-0.94	0	-0.17	-0.31	3.17	2.62	3.07	3.15	6.32	-18.01	-37.87
2	-5	13	0	0	0	-0.94	0	-0.17	-0.31	3.17	2.59	3.07	3.14	6.33	-18.02	-37.86
-8	-1	-17	0	0	0	-0.94	0	-0.17	-0.31	3.17	2.59	3.07	3.14	6.34	-18.04	-37.87
-1	1	-6	0	0	0	-0.94	0	-0.17	-0.31	3.17	2.56	3.07	3.14	6.35	-18.06	-37.87
-3	10	1	0	0	0	-0.94	0	-0.17	-0.31	3.17	2.55	3.07	3.14	6.37	-18.07	-37.87
-5	0	10	0	0	1	-0.94	0	-0.17	-0.31	3.17	2.56	3.07	3.13	6.37	-18.09	-37.87
-8	4	-12	0	-1	0	-0.94	0	-0.17	-0.31	3.17	2.64	3.08	3.13	6.37	-18.19	-37.89
5	4	-9	0	0	0	-0.94	0	-0.17	-0.31	3.16	2.65	3.08	3.13	6.35	-18.18	-37.9
-4	9	20	0	0	0	-0.94	0	-0.17	-0.31	3.16	2.66	3.08	3.13	6.33	-18.16	-37.89
0	-2	-3	-1	0	0	-0.94	0	-0.17	-0.31	3.16	2.64	3.08	3.13	6.33	-18.15	-37.89
8	-4	3	0	0	0	-0.94	0	-0.17	-0.31	3.16	2.61	3.08	3.13	6.32	-18.14	-37.9
9	3	0	0	0	0	-0.94	0	-0.17	-0.31	3.17	2.58	3.08	3.13	6.31	-18.12	-37.9
-7	0	7	0	0	0	-0.94	0	-0.17	-0.31	3.16	2.59	3.08	3.13	6.32	-18.11	-37.9
18322	23100	-23031	6720	-2147	25	-0.94	0	-0.17	-0.75	3.16	2.59	3.09	3.12	7.61	-18.09	-61.72
-18349	-23108	22992	-6720	2147	-25	-0.94	0	-0.17	-0.31	3.16	2.61	3.1	3.12	6.43	-18.27	-37.93
0	1	15	0	1	-1	-0.94	0	-0.17	-0.31	3.16	2.58	3.09	3.12	6.44	-18.27	-37.93
3	10	29	0	0	0	-0.94	0	-0.17	-0.31	3.16	2.55	3.08	3.11	6.44	-18.28	-37.93
-4	-6	-7	1	0	0	-0.94	0	-0.17	-0.31	2.44	2.44	3.07	3.1	6.45	-18.29	-37.94
-2	0	-17	0	0	0	-0.94	0	-0.17	-0.31	3.15	2.39	3.07	3.09	6.46	-18.32	-37.94
-10	-1	-3	0	0	0	-0.94	0	-0.17	-0.31	3.15	2.3	3.06	3.08	6.47	-18.35	-37.94
0	6	-4	0	0	0	-0.94	0	-0.17	-0.31	3.14	2.27	3.06	3.08	6.47	-18.38	-37.93
-18	13	-24	-1	-1	1	-0.93	0	-0.17	-0.31	3.14	2.28	3.06	3.08	6.47	-18.51	-37.96
17	3	0	0	0	0	-0.93	0	-0.17	-0.31	3.14	2.32	3.06	3.09	6.46	-18.5	-37.97
-8	-14	15	0	0	0	-0.93	0	-0.17	-0.31	3.15	2.37	3.07	3.11	6.47	-18.49	-37.97
0	1	2	0	1	0	-0.93	0	-0.17	-0.31	3.16	2.49	3.08	3.12	6.48	-18.48	-37.97
10	0	-15	0	-1	-1	-0.93	0	-0.17	-0.31	3.17	2.5	3.09	3.13	6.49	-18.47	-37.98
-12	-6	1	0	0	0	-0.93	0	-0.17	-0.31	2.54	2.54	3.1	3.14	6.5	-18.46	-37.98
2	7	-3	0	0	0	-0.93	0	-0.17	-0.31	3.18	2.55	3.1	3.14	6.51	-18.44	-37.98
-14	-29	10	1	1	0	-0.93	0	-0.17	-0.31	3.18	2.53	3.09	3.14	6.67	-18.44	-37.92
1	2	9	-1	0	0	-0.94	0	-0.17	-0.31	3.18	2.35	3.08	3.18	6.66	-18.45	-37.9
-5	3	-4	0	0	0	-0.94	0	-0.17	-0.31	3.18	2	3.07	3.14	6.67	-18.45	-37.9
6	18	38	0	1	0	-0.94	0	-0.17	-0.31	3.18	1.97	3.07	3.15	6.7	-18.47	-37.9
-11	-15	-16	0	2	0	-0.93	0	-0.17	-0.31	3.19	2	3.07	3.15	6.76	-18.52	-37.89
-19	-10	-19	0	-1	-1	-0.93	0	-0.17	-0.31	3.19	2.12	3.06	3.15	6.83	-18.57	-37.89
-4	-15	-23	0	-1	1	-0.93	0	-0.17	-0.31	2.2	2.2	3.06	3.15	6.89	-18.6	-37.88
32	7	35	0	-3	1	-0.94	0	-0.17	-0.31	3.19	2.3	3.04	3.15	6.7	-18.33	-37.82
15	-3	-2	0	0	0	-0.94	0	-0.17	-0.31	3.19	2.28	3.03	3.15	6.68	-18.29	-37.81
10	-1	-4	0	0	0	-0.94	0	-0.17	-0.31	3.19	2.23	3	3.14	6.66	-18.23	-37.81
5	-1	17	0	0	0	-0.94	0	-0.17	-0.31	3.18	2.29	2.9	3.12	6.64	-18.19	-37.81
5	0	1	0	0	0	-0.94	0	-0.17	-0.31	3.16	2.3	2.83	3.09	6.63	-18.16	-37.82
-10	-3	40	1	2	0	-0.94	0	-0.17	-0.31	3.14	2.32	2.72	3.12	6.62	-18.14	-37.81
0	-11	-69	0	-3	0	-0.94	0	-0.17	-0.31	3.12	2.39	2.69	3.03	6.59	-18.13	-37.81
90	63	29	2	0	0	-0.94	0	-0.16	-0.31	3.08	2.4	2.58	2.96	5.74	-17.84	-37.86
33	27	3	0	0	0	-0.94	0	-0.16	-0.31	2.98	2.41	2.5	2.83	5.64	-17.83	-37.86
-5	-8	7	-1	1	0	-0.94	0	-0.16	-0.31	2.87	2.48	2.41	2.78	5.56	-17.83	-37.86
46	32	39	1	-1	0	-0.94	-0.01	-0.16	-0.31	2.75	2.55	2.43	2.56	5.46	-17.81	-37.85
91	26	-36	0	-1	1	-0.94	-0.01	-0.16	-0.31	2.45	2.53	2.5	2.57	5.34	-17.78	-37.85
-58	2	-24	-1	0	-1	-0.94	-0.01	-0.16	-0.31	2.46	2.51	2.6	2.71	5.22	-17.73	-37.85
-23	-55	-29	0	0	0	-0.94	-0.01	-0.16	-0.31	2.68	2.39	2.65	2.84	5.14	-17.69	-37.84
-29	73	84	1	0	0	-0.94	-0.01	-0.16	-0.31	2.76	2.14	2.58	2.31	5	-17.87	-37.81
37	32	-36	-1	1	0	-0.94	-0.01	-0.16	-0.31	1.9	1.9	2.57	2.64	4.89	-17.83	-37.8
18	33	37	-1	2	0	-0.94	-0.01	-0.16	-0.31	2.36	1.9	2.63	2.69	4.83	-17.82	-37.8
3	-4	-16	0	1	-1	-0.94	-0.01	-0.16	-0.31	2.46	1.94	2.64	2.73	4.83	-17.83	-37.8
-6	-19	9	0	0	1	-0.94	-0.01	-0.16	-0.31	2.37	1.75	2.59	2.6	4.82	-17.85	-37.8
-2	-8	-17	0	-1	0	-0.94	-0.01	-0.16	-0.31	2.28	1.7	2.57	2.48	4.82	-17.85	-37.81
1	2	-23	-1	0	0	-0.94	-0.01	-0.16	-0.31	1.93	1.86	2.51	2.17	4.81	-17.84	-37.8
29	42	101	3	-2	1	-0.94	-0.02	-0.16	-0.31	1.52	1.76	2.43	1.15	4.06	-17.52	-37.7
42	16	-50	0	-1	1	-0.94	-0.02	-0.15	-0.31	0.8	1.78	2.42	0.85	3.94	-17.49	-37.71
51	16	-51	-1	1	0	-0.94	-0.02	-0.15	-0.31	0.85	1.91	2.48	1.83	3.83	-17.45	-37.74
58	16	25	-2	3	-2	-0.94	-0.02	-0.15	-0.32	1.67	1.96	2.56	2.53	3.81	-17.42	-37.77
3	9	-4	-1	1	-1	-0.94	-0.02	-0.15	-0.32	2.41	1.98	2.58	2.61	3.85	-17.43	-37.78
4	6	16	0	2	0	-0.94	-0.02	-0.15	-0.32	2.4	1.95	2.57	2.38	3.92	-17.47	-37.79
-26	-6	-30	-2	3	-1	-0.94	-0.02	-0.16	-0.31	1.96	1.96	2.54	2.43	4.08	-17.54	-37.79
-166	-83	14	2	-5	1	-0.94	-0.01	-0.16	-0.31	2.22	2.07	2.48	2.57	4.93	-17.84	-37.93
-17	-23	-7	0	-2	1	-0.94	-0.01	-0.16	-0.31	2.44	2.2	2.38	2.59	4.96	-17.81	-37.94
7	2	-5	1	-2	0	-0.94	-0.01	-0.16	-0.31	2.46	2.27	2.36	2.59	4.95	-17.76	-37.94
21	7	9	0	1	0	-0.94	-0.01	-0.16	-0.31	2.54	2.25	2.32	2.71	4.92	-17.72	-37.95
11	0	13	0	1	0	-0.94	-0.01	-0.16	-0.31	2.7	2.24	2.24	2.78	4.91	-17.7	-37.96
3	-8	9	0	2	-1	-0.94	-0.01	-0.16	-0.31	2.83	2.2	2.18	2.87	4.94	-17.7	-37.97
-6	1	0	0	0	0	-0.94	-0.01	-0.16	-0.31	2.93	2.12	2.22	2.95	4.98	-17.71	-37.98
-11044	-22018	3513	-28	-31187	31475	0	0	0	0	2.03	2.03	2.31	3.02	-180	0	180
10956	21906	-3519	26	31187	-31475	-0.94	0	-0.16	-0.31	3.07	2.17	2.41	3.06	5.91	-17.73	-38.07
-11	0	3	1	0	0	-0.94	0	-0.16	-0.31	3.11	2.13	2.47	3.08	5.99	-17.73	-38.08
2	-14	7	0	0	0	-0.94	0	-0.16	-0.31	3.12	1.85	2.47	3.09	6.05	-17.75	-38.08
-10	5	25	0	0	0	-0.94	0	-0.16	-0.31	2.01	2.01	2.53	3.11	6.1	-17.75	-38.1
-10	-19	-43	1	0	0	-0.94	0	-0.16	-0.31	3.14	2	2.64	3.14	6.14	-17.77	-38.1
2	-19	-43	0	-1	0	-0.94	0	-0.16	-0.31	3.16	2.08	2.81	3.15	6.19	-17.77	-38.11
3	-6	-16	0	-1	0	-0.94	0	-0.16	-0.31	3.17	2.13	2.89	3.16	6.21	-17.75	-38.12
-1	-2	8	-1	-1	0	-0.94	0	-0.16	-0.31	3.18	2.92	2.92	3.16	6.21	-17.71	-38.11
-11	-45	67	2	2	1	-0.94	0	-0.16	-0.31	3.18	2.31	2.94	3.16	6.58	-17.5	-38.13
-3	5	-13	0	1	-1	-0.94	0	-0.16	-0.31	3.18	2.33	2.98	3.16	6.59	-17.53	-38.14
6	5	-4	-1	0	0	-0.94	0	-0.16	-0.31	3.18	2.18	3.01	3.16	6.61	-17.56	-38.14
-10	-4	-4	1	1	0	-0.94	0	-0.16	-0.31	2.12	2.12	3.02	3.16	6.64	-17.6	-38.14
-11	-2	23	-1	0	0	-0.94	0	-0.16	-0.31	3.18	2.12	3.02	3.15	6.69	-17.66	-38.15
-1	-1	-36	0	0	0	-0.94	0	-0.16	-0.31	3.18	3.03	3.03	3.15	6.74	-17.72	-38.15
-10	-4	-4	0	0	0	-0.94	0	-0.16	-0.31	3.17	2.49	3.13	3.13	6.78	-17.77	-38.16
-11	29	-31	2	-6	1	-0.93	0	-0.16	-0.31	3.16	2.79	3.05	3.08	6.51	-17.88	-38.2
15	8	22	0	0	1	-0.93	0	-0.16	-0.31	3.13	2.92	3.07	3.04	6.4	-17.84	-38.2
11	8	8	0	1	-1	-0.93	0	-0.16	-0.31	3.1	3.01	3.09	3	6.31	-17.81	-38.19
5	20	5	0	-1	0	-0.93	0	-0.16	-0.31	3.07	3.06	3.11	2.98	6.22	-17.76	-38.2
10	7	19	0	1	0	-0.94	0	-0.16	-0.32	3.06	3.12	3.12	2.93	6.13	-17.73	-38.2
22	5	2	0	1	0	-0.94	0	-0.16	-0.32	3.04	3.1	3.12	2.92	6.06	-17.7	-38.19
11	2	7	0	0	0	-0.94	0	-0.16	-0.32	3.03	3.1	3.13	2.88	6.01	-17.69	-38.18
27	34	-21	-1	2	0	-0.94	0	-0.16	-0.32	3.01	3.11	3.13	2.91	5.72	-17.6	-38.14
-4	0	-3	0	0	-1	-0.94	0	-0.16	-0.32	3.05	3.05	3.11	3.03	5.71	-17.61	-38.13
-2	11	14	-1	0	0	-0.94	0	-0.16	-0.32	3.09	2.58	3.02	3.12	5.73	-17.61	-38.14
1	-6	8	-1	0	0	-0.94	0	-0.16	-0.32	3.16	0	2.71	3.15	5.76	-17.6	-38.15
2	1	16	0	0	0	-0.94	0	-0.16	-0.32	3.17	0	2.45	3.14	5.81	-17.58	-38.15
-21	7	109	-1	2	0	-0.94	0	-0.16	-0.32	0	2.25	0	3.12	5.87	-17.58	-38.16
												0
-45	142	348	-5	6	-2	-0.94	0	-0.16	-0.32	3.17	0	0	3.1	6.07	-17.62	-38.17
												0
722	-2897	-1225	-29	-10	-5	-0.94	0.15	-0.08	-0.29	3.17	0	0	3.1	19.5	-3.22	-34.54
												0
72	-199	-173	14	-2	1	-0.94	0.16	-0.07	-0.29	3.17	0	0	3.1	20.11	-2.71	-34.37
												0
156	-95	68	9	2	4	-0.94	0.16	-0.07	-0.29	0	0	0	3.1	20.46	-2.34	-34.24
												0
59	-29	190	4	4	3	-0.94	0.17	-0.07	-0.29	3.17	0	0	3.1	20.7	-2.16	-34.22
-314	101	792	-2	13	1	-0.94	0.17	-0.07	-0.29	3.17	0	1.7	3.1	21.11	-2.18	-34.26
-125	-125	-223	5	-17	-3	-0.94	0.17	-0.07	-0.29	3.17	0	0	3.1	21.33	-2.14	-34.27
												0
117	-91	-345	6	-2	1	-0.94	0.17	-0.07	-0.29	3.17	2.08	0	3.12	21.37	-2.02	-34.24
												0
5944	3909	2897	-91	-68	307	-0.88	0.17	-0.03	-0.45	3.18	0	0	3.07	18.38	5.85	-53.5
												0
-1841	828	-383	-6	5	20	-0.84	0.17	-0.01	-0.52	3.17	0	0	3.02	17.6	8.76	-62.61
												0
-2588	535	-1049	2	2	7	-0.79	0.17	-0.01	-0.59	3.17	0	0	3.01	16.65	11.46	-72.22
												0
-5193	-183	-2109	20	16	-43	-0.73	0.18	0	-0.65	0	0	0	3.18	16.24	13.49	-81.36
												0
-5282	-1433	-1840	34	29	-99	-0.69	0.19	-0.01	-0.7	3.18	0	0	3.07	16.99	14.79	-88.11
												0
-2921	-1313	-1647	41	27	-138	-0.67	0.21	-0.02	-0.71	3.16	0.6	0	3.09	18.59	15.31	-91.15
												0
1165	-1065	763	50	-28	-119	-0.67	0.21	-0.03	-0.71	3.16	0	0	3.12	19.92	14.51	-90.28
												0
22043	1735	8441	-118	9	242	-0.95	0.14	-0.07	-0.26	3.17	0	0	3.12	17.56	-3.86	-31.02
												0
354	2346	535	-55	-73	160	-0.93	0.14	-0.05	-0.33	3.18	0	0	3.07	17.31	0.21	-38.66
												0
-4693	1805	-1655	-11	-11	57	-0.9	0.15	-0.03	-0.42	3.18	0	0	3.04	17.15	4.36	-49.34
												0
-3142	553	-1153	5	13	7	-0.85	0.16	-0.01	-0.51	3.18	0	0	3.05	16.64	8.07	-60.71
												0
-4736	-239	-1749	12	25	-26	-0.79	0.17	0	-0.59	0	1.33	0	3.08	16.32	11.19	-71.88
												0
-6514	-1157	-2449	33	29	-90	-0.73	0.19	-0.01	-0.65	3.18	0	0	3.08	17.1	13.34	-81.26
												0
-3692	-2095	-2739	48	37	-156	-0.7	0.2	-0.02	-0.69	3.16	0	0	3.13	18.74	14.63	-86.71
												0
40254	-6019	-3152	10533	-10813	-28033	-0.69	0.6	0.04	-0.63	3.17	0	0	3.14	46.28	54.7	-50.25
												0
-17163	5897	12518	-10593	10749	28171	-0.94	0.13	-0.06	-0.3	0	0	0	3.12	15.94	-1.57	-35.57
												0
-4582	1527	-1403	-24	-29	84	-0.91	0.14	-0.03	-0.38	3.18	0	0.56	3.08	15.94	2.24	-44.75
-4657	207	-1719	11	13	-10	-0.88	0.15	-0.02	-0.46	3.18	0	0.35	3.07	16.14	5.44	-54.62
-3267	-245	-1417	13	15	-23	-0.83	0.16	-0.01	-0.53	3.18	0	1.22	3.09	16.09	8.18	-63.97
-4872	-955	-1461	21	18	-58	-0.79	0.17	-0.01	-0.59	0	0.29	0.29	3.07	16.51	10.15	-72.2
-4693	-1507	-2158	36	24	-122	-0.76	0.18	-0.02	-0.63	3.16	0	0.01	3.09	17.76	11.31	-77.7
-1158	-1535	-834	62	21	-166	-0.75	0.19	-0.03	-0.63	3.15	0	0	3.14	19.57	11.21	-78.6
21855	1378	8377	-76	1	183	-0.96	0.12	-0.07	-0.26	3.17	0	0.25	3.12	15.03	-3.87	-31.1
288	1535	487	-49	-68	147	-0.94	0.12	-0.05	-0.32	0	0	0.15	3.08	14.89	-0.55	-37.95
-5147	1062	-1672	-12	-6	39	-0.91	0.13	-0.03	-0.4	3.17	0	0.31	3.07	15.28	2.71	-47.35
-3453	259	-1433	9	6	-11	-0.87	0.14	-0.02	-0.48	0	0	1.01	3.08	15.54	5.6	-56.8
-3389	-330	-1344	10	8	-21	-0.82	0.15	-0.01	-0.55	3.18	0	0.44	3.08	15.55	8.19	-65.91
-5598	-1175	-2127	27	17	-73	-0.78	0.16	-0.01	-0.6	0	0	0	3.09	16.16	10.07	-73.64
-4052	-1531	-2000	43	32	-137	-0.75	0.18	-0.02	-0.63	3.15	0	0	3.11	17.63	10.96	-78.11
14170	-190	4939	65	43	-62	-0.95	0.07	-0.08	-0.28	3.16	0	0	3.12	10.69	-6.5	-33.44
-1923	-290	477	-15	6	-9	-0.95	0.07	-0.09	-0.29	3.16	0	0.03	3.12	10.63	-8.12	-34.31
-1130	-300	-613	-7	-4	1	-0.95	0.07	-0.11	-0.29	3.16	0.38	0.38	3.13	10.9	-9.42	-35.15
-1174	-155	-856	7	-15	-7	-0.95	0.06	-0.12	-0.3	3.16	0	0.86	3.13	11.08	-10.6	-35.87
260	-193	-1052	25	-12	-3	-0.94	0.06	-0.13	-0.3	3.16	0	3.12	3.12	10.57	-11.72	-36.25
141	363	626	24	-1	9	-0.94	0.04	-0.13	-0.3	3.15	0	1.47	3.14	9.29	-13.07	-36.63
-491	846	2337	-57	-1	-7	-0.94	0.03	-0.14	-0.31	3.14	0	3.1	3.1	8.48	-14.18	-37.13
196	-133	-641	-16	-6	-4	-0.94	0.03	-0.14	-0.31	3.13	0.7	2.74	3.09	8.53	-14.45	-37.67
-30	376	-1253	0	-6	-16	-0.93	0	-0.16	-0.32	3.13	2.33	2.86	3.06	5.62	-17.09	-39.14
32	5	-42	0	0	0	-0.93	0	-0.16	-0.32	3.11	2.59	3.05	3.05	5.63	-17.12	-39.16
49	23	65	0	0	0	-0.93	0	-0.16	-0.32	3.11	2.69	3.05	3.05	5.64	-17.14	-39.17
-38	-18	-61	0	-1	0	-0.93	0	-0.16	-0.32	3.1	2.75	3.01	3.05	5.66	-17.17	-39.18
-17	2	-9	0	0	0	-0.93	0	-0.16	-0.32	3.1	2.85	3.04	3.04	5.66	-17.17	-39.19
3	-10	3	-1	0	0	-0.93	0	-0.16	-0.32	2.91	2.91	3.06	3.02	5.67	-17.16	-39.19
15	5	-12	0	0	0	-0.93	0	-0.16	-0.32	3.09	2.96	3.07	3.07	5.68	-17.16	-39.21
20	7	-12	1	0	-1	-0.93	0	-0.16	-0.32	3.07	2.99	2.99	2.99	5.73	-17.15	-39.21
-2	-7	7	0	0	1	-0.93	0	-0.16	-0.32	3.05	3.1	3.1	2.96	5.73	-17.14	-39.21
3	-6	1	0	0	0	-0.93	0	-0.16	-0.32	3.04	3.06	3.11	2.97	5.72	-17.14	-39.21
7	7	3	0	0	0	-0.93	0	-0.16	-0.32	3.04	3.11	3.11	2.97	5.71	-17.13	-39.2
3	7	6	0	0	0	-0.93	0	-0.16	-0.32	3.04	3.07	3.11	2.99	5.7	-17.13	-39.2
-3	-1	-13	0	0	-1	-0.93	0	-0.16	-0.32	3.04	3.06	3.11	2.99	5.69	-17.12	-39.2
5	-2	8	-1	0	0	-0.93	0	-0.16	-0.32	3.05	3.04	3.1	3.01	5.7	-17.11	-39.2
11	0	-16	0	0	1	-0.93	0	-0.16	-0.32	3.03	3.09	3.09	3.03	5.77	-17.13	-39.22
-4	-11	-2	1	0	0	-0.93	0	-0.16	-0.32	3.03	3.03	3.09	3.03	5.78	-17.13	-39.22
-4	3	8	-1	0	0	-0.93	0	-0.16	-0.32	3.07	3.03	3.1	3.03	5.79	-17.13	-39.23
5	-1	-9	0	0	0	-0.93	0	-0.16	-0.32	3.07	3.03	3.1	3.03	5.79	-17.12	-39.23
-9	1	3	0	0	0	-0.93	0	-0.16	-0.32	3.07	3.03	3.03	3.03	5.8	-17.12	-39.23
8	6	10	0	0	0	-0.93	0	-0.16	-0.32	3.08	3.03	3.1	3.03	5.81	-17.11	-39.23
0	-1	-1	1	1	0	-0.93	0	-0.16	-0.32	3.07	3.04	3.11	3.03	5.82	-17.12	-39.24
3282	6878	-27574	0	0	22	-0.93	0	-0.16	0	3.08	3.04	3.11	3.04	-0.37	-17.04	0.05
-3271	-6896	27582	-2	-1	-23	-0.93	0	-0.16	-0.32	3.09	3.05	3.12	3.07	6.07	-17.09	-39.27
-7	-7	2	0	0	0	-0.93	0	-0.16	-0.32	3.11	3.06	3.13	3.08	6.11	-17.04	-39.26
0	-5	10	0	0	0	-0.93	0	-0.16	-0.32	3.13	3.06	3.1	3.14	6.14	-17.01	-39.25
-10	-6	7	0	0	0	-0.93	0	-0.16	-0.32	3.14	3.06	3.13	3.11	6.18	-16.98	-39.24
6	-9	-15	0	-1	0	-0.93	0	-0.16	-0.32	3.15	3.04	3.13	3.16	6.2	-16.94	-39.24
0	-10	-4	0	1	0	-0.93	0	-0.16	-0.32	3.16	3.02	3.12	3.14	6.22	-16.9	-39.23
0	-10	28	1	0	0	-0.93	0	-0.16	-0.32	3.17	2.96	3.11	3.14	6.23	-16.86	-39.22
-4	8	22	2	4	0	-0.93	0	-0.16	-0.32	3.17	2.78	3.08	3.15	6.44	-17.08	-39.22
-12	1	-37	0	0	0	-0.93	0	-0.16	-0.32	3.17	3.05	3.14	3.14	6.48	-17.18	-39.22
-13	0	15	0	0	0	-0.93	0	-0.16	-0.32	3.17	2.49	3.05	3.14	6.51	-17.28	-39.23
-15	-2	-48	0	-1	1	-0.93	0	-0.16	-0.32	3.17	2.39	3.05	3.14	6.54	-17.37	-39.23
-8	11	0	-1	-1	0	-0.93	0	-0.16	-0.32	3.17	2.05	3.05	3.14	6.56	-17.43	-39.24
-4	-8	3	0	1	-1	-0.93	0	-0.16	-0.32	3.17	1.36	3.03	3.18	6.6	-17.49	-39.25
-12	3	-10	-1	0	0	-0.93	0	-0.16	-0.32	3.18	0	3	3.15	6.65	-17.54	-39.26
-111	-59	-75	-1	-3	1	-0.93	0.01	-0.17	-0.32	3.18	0	2.97	3.15	7.57	-17.78	-39.38
-4	-9	-19	1	0	0	-0.93	0.01	-0.17	-0.32	3.18	0	2.98	3.15	7.58	-17.76	-39.39
10	2	36	1	0	0	-0.93	0.01	-0.17	-0.32	3.18	0	3.15	3.18	7.57	-17.74	-39.4
-5	4	20	0	0	0	-0.93	0.01	-0.17	-0.32	3.18	0.01	3.02	3.15	7.56	-17.74	-39.4
11	-7	16	0	0	0	-0.93	0.01	-0.17	-0.32	3.18	0.03	3.02	3.15	7.54	-17.74	-39.4
0	6	-6	0	0	0	-0.93	0.01	-0.17	-0.32	3.18	0	3.02	3.15	7.52	-17.75	-39.4
3	-5	-19	1	-1	0	-0.93	0.01	-0.17	-0.32	3.18	0.75	3.03	3.18	7.48	-17.75	-39.41
38	43	32	-1	0	0	-0.93	0.01	-0.17	-0.32	3.18	1.48	3.04	3.15	7.2	-17.66	-39.46
5	-3	4	0	0	0	-0.93	0.01	-0.16	-0.32	3.18	1.93	3.05	3.15	7.17	-17.64	-39.46
1	6	5	0	0	0	-0.93	0.01	-0.16	-0.32	3.18	2.43	3.07	3.15	7.13	-17.63	-39.46
5	-3	-4	0	0	0	-0.93	0.01	-0.16	-0.32	3.17	2.49	3.15	3.17	7.08	-17.6	-39.46
3	5	14	0	0	0	-0.93	0.01	-0.16	-0.32	3.17	2.51	3.08	3.15	7.04	-17.57	-39.46
0	4	20	0	0	0	-0.93	0.01	-0.16	-0.32	3.17	2.58	3.08	3.15	7	-17.55	-39.46
1	10	9	0	0	0	-0.93	0.01	-0.16	-0.32	3.17	2.58	3.09	3.15	6.96	-17.52	-39.46
-30106	17189	-32528	19246	12206	20728	-0.93	0.01	-0.16	-0.32	3.17	2.65	3.1	3.15	6.94	-17.52	-39.46
30148	-17178	32516	-19246	-12205	-20728	-0.93	0	-0.16	-0.32	3.17	2.71	3.1	3.15	6.86	-17.43	-39.49
1	-2	-4	-1	0	0	-0.93	0	-0.16	-0.32	3.17	2.72	3.14	3.14	6.85	-17.43	-39.49
-3	1	2	1	0	0	-0.93	0	-0.16	-0.32	3.17	2.71	3.11	3.14	6.86	-17.43	-39.49
