# Supplementary material for: Image Generation for 2D-CNN Using Time-Series Signal Features from Foot Gesture Applied to Select Cobot Operating Mode
Source: Sensors (Basel). 2021 Aug 26;21(17):5743. doi: 10.3390/s21175743 (PMC8434500; doi:10.3390/s21175743)
Supplement: Supplementary file 1 [file sensors-21-05743-s001.zip › data_fadwa/Cigarette crush with the heel/cch91.xlsx]

## Sheet: cch91
8	-7	15	-1	0	0	-0.99	-0.05	-0.15	-0.04	3.14	3.08	3.14	3.07	-4.97	-17.79	-4.33
2	-10	22	0	0	0	-0.99	-0.05	-0.15	-0.04	3.13	3.08	3.14	3.06	-4.94	-17.74	-4.32
2	2	5	1	0	0	-0.99	-0.05	-0.15	-0.04	3.12	3.08	3.13	3.03	-4.91	-17.71	-4.33
10	-1	-3	0	0	0	-0.99	-0.05	-0.15	-0.04	3.11	3.13	3.13	3.02	-4.9	-17.67	-4.33
-13734	-1669	-10248	33	-2417	881	-0.99	-1.22	-0.16	-0.77	3.1	3.07	3.12	3.01	-45.3	nan	-15.94
13731	1706	10230	-32	2419	-880	-0.99	-0.05	-0.15	-0.04	3.1	3.06	3.11	3.02	-5.2	-17.78	-4.24
-2	-5	-9	0	0	0	-0.99	-0.05	-0.15	-0.04	3.1	3.05	3.11	3.03	-5.21	-17.78	-4.24
-9	6	-7	0	0	-1	-0.99	-0.05	-0.15	-0.04	3.11	3.11	3.11	3.02	-5.21	-17.79	-4.23
0	6	5	0	0	0	-0.99	-0.05	-0.15	-0.04	3.11	3.05	3.11	3.02	-5.22	-17.79	-4.23
-6	0	10	-1	-1	1	-0.99	-0.05	-0.15	-0.04	3.1	3.12	3.12	3.01	-5.21	-17.79	-4.23
3	3	15	0	0	0	-0.99	-0.05	-0.15	-0.04	3.09	3.07	3.12	3.08	-5.21	-17.79	-4.23
0	2	-2	0	0	-1	-0.99	-0.05	-0.15	-0.04	3.08	3.12	2.97	2.97	-5.2	-17.79	-4.24
28	1	-16	1	0	1	-0.99	-0.05	-0.15	-0.04	3.07	3.09	3.12	2.95	-5.28	-17.65	-4.23
0	2	0	0	0	0	-0.99	-0.05	-0.15	-0.04	3.06	3.09	3.12	2.93	-5.29	-17.65	-4.22
3	-4	-8	0	0	-1	-0.99	-0.05	-0.15	-0.04	3.05	3.09	3.12	2.9	-5.3	-17.63	-4.22
-2	2	0	0	0	1	-0.99	-0.05	-0.15	-0.04	3.1	3.13	3.13	2.87	-5.3	-17.62	-4.22
0	2	10	0	0	-1	-0.99	-0.05	-0.15	-0.04	3.02	3.1	3.13	2.87	-5.31	-17.6	-4.22
0	-2	8	0	0	1	-0.99	-0.05	-0.15	-0.04	3.01	3.1	3.12	2.87	-5.32	-17.59	-4.22
5	7	7	0	0	0	-0.99	-0.05	-0.15	-0.04	3.01	3.09	3.12	2.87	-5.33	-17.58	-4.22
-21	14	-19	0	1	-1	-0.99	-0.05	-0.15	-0.04	3.09	3.09	3.12	2.84	-5.48	-17.73	-4.17
6	3	-2	0	0	0	-0.99	-0.05	-0.15	-0.04	2.99	3.12	3.12	2.83	-5.49	-17.75	-4.17
2	6	-11	0	0	0	-0.99	-0.05	-0.15	-0.04	2.97	3.09	3.13	2.77	-5.5	-17.77	-4.17
-7	-11	8	0	0	0	-0.99	-0.05	-0.15	-0.04	2.93	3.1	3.13	2.65	-5.51	-17.79	-4.16
-4	9	-1	1	0	0	-0.99	-0.05	-0.15	-0.04	2.9	3.13	3.13	2.64	-5.54	-17.81	-4.14
-4	6	11	0	0	1	-0.99	-0.05	-0.15	-0.04	2.88	3.11	3.13	2.63	-5.57	-17.82	-4.14
15	12	1	0	0	-1	-0.99	-0.05	-0.15	-0.04	2.84	3.12	3.14	2.58	-5.61	-17.83	-4.12
-7	33	-15	-1	-1	0	-0.99	-0.06	-0.15	-0.04	2.81	3.13	3.14	2.59	-5.91	-17.8	-4.03
2	-2	6	0	0	0	-0.99	-0.06	-0.15	-0.04	3.13	3.13	3.14	2.6	-5.93	-17.79	-4.02
-2	-3	-2	0	0	0	-0.99	-0.06	-0.15	-0.04	2.79	3.13	3.14	2.63	-5.94	-17.78	-4.01
2	0	11	0	0	0	-0.99	-0.06	-0.15	-0.04	2.78	3.13	3.14	2.6	-5.96	-17.76	-4.01
2	10	-9	0	0	0	-0.99	-0.06	-0.15	-0.04	2.75	3.14	3.14	2.6	-5.97	-17.75	-4
7	-3	-9	0	0	0	-0.99	-0.06	-0.15	-0.04	2.73	3.14	2.6	2.6	-5.97	-17.74	-4
1	5	0	0	0	1	-0.99	-0.06	-0.15	-0.04	2.74	3.14	3.14	2.62	-5.98	-17.73	-4
-1	4	7	0	0	0	-0.99	-0.06	-0.15	-0.04	2.76	3.14	3.14	2.65	-6	-17.72	-3.99
16	0	8	-1	0	-1	-0.99	-0.06	-0.15	-0.04	2.78	3.13	3.14	2.67	-5.96	-17.63	-3.99
2	-11	-1	0	0	0	-0.99	-0.06	-0.15	-0.04	3.13	3.13	2.67	2.67	-5.95	-17.62	-3.98
1	-2	2	1	0	0	-0.99	-0.06	-0.15	-0.04	2.81	3.13	3.14	2.67	-5.95	-17.62	-3.98
-9	4	0	0	0	0	-0.99	-0.06	-0.15	-0.04	2.81	3.13	2.67	2.67	-5.95	-17.62	-3.98
1	-5	14	0	0	0	-0.99	-0.06	-0.15	-0.04	2.81	3.13	3.14	2.68	-5.96	-17.61	-3.98
6	-3	1	0	0	0	-0.99	-0.06	-0.15	-0.04	2.82	3.13	2.68	2.68	-5.96	-17.61	-3.98
6	4	-15	0	0	1	-0.99	-0.06	-0.15	-0.04	2.84	3.13	3.14	2.7	-5.97	-17.61	-3.97
6	-6	9	-1	0	-1	-0.99	-0.06	-0.15	-0.04	2.85	3.13	3.14	2.72	-5.93	-17.57	-3.96
4	-2	2	0	0	0	-0.99	-0.06	-0.15	-0.04	2.88	3.13	3.14	2.77	-5.91	-17.57	-3.95
-7	6	7	0	0	0	-0.99	-0.06	-0.15	-0.04	2.9	3.13	2.79	2.79	-5.9	-17.56	-3.96
-1	-5	-19	0	0	0	-0.99	-0.06	-0.15	-0.04	2.91	3.13	3.14	2.8	-5.89	-17.55	-3.96
-1	-6	3	0	0	0	-0.99	-0.06	-0.15	-0.04	2.92	3.13	3.14	2.78	-5.87	-17.54	-3.96
-1	-2	9	0	0	0	-0.99	-0.06	-0.15	-0.04	2.91	3.14	3.15	2.75	-5.85	-17.54	-3.96
8	7	-1	0	0	0	-0.99	-0.06	-0.15	-0.04	3.14	3.14	2.73	2.73	-5.84	-17.52	-3.96
13	-17	11	0	0	0	-0.99	-0.05	-0.15	-0.04	2.86	3.15	3.15	2.89	-5.7	-17.37	-3.98
-5	-12	11	0	0	0	-0.99	-0.05	-0.15	-0.04	2.89	3.14	3.15	2.78	-5.68	-17.34	-3.98
15	-4	-15	0	0	0	-0.99	-0.05	-0.15	-0.04	2.95	3.13	3.13	2.92	-5.66	-17.32	-3.98
0	10	4	0	0	0	-0.99	-0.05	-0.15	-0.04	3.03	3.08	3.07	3.07	-5.65	-17.31	-3.99
2	-4	-3	0	0	0	-0.99	-0.05	-0.15	-0.04	3.12	0.5	2.76	3.12	-5.62	-17.29	-4
2	6	-7	0	0	0	-0.99	-0.05	-0.15	-0.04	3.16	0	2.53	3.12	-5.61	-17.29	-4
0	-8	21	-1	1	0	-0.99	-0.05	-0.15	-0.04	3.16	0	2.49	3.07	-5.57	-17.29	-4
29689	-14802	4242	4866	-5130	14340	-0.99	-0.01	0.02	-0.01	3.15	0	2.41	3.14	-1.33	2.77	-0.88
-29343	12757	-4468	-4910	5125	-14352	-0.99	0.09	-0.12	-0.03	3.14	0	2.38	2.92	10.51	-13.69	-4.23
90	-225	-187	6	-1	0	-0.99	0.1	-0.12	-0.02	3.12	0	0	2.89	11.73	-13.49	-4.16
												0
176	-206	-62	5	1	4	-0.99	0.11	-0.12	-0.02	3.12	0	0	2.92	12.77	-13.26	-4.1
												0
22	-199	-176	5	0	3	-0.99	0.11	-0.12	-0.02	3.13	0	0	3.14	13.7	-13.06	-4.11
												0
37	-164	-225	7	0	2	-0.99	0.12	-0.12	-0.02	3.14	0	0	2.97	14.46	-12.88	-4.14
												0
-40	-174	-163	9	1	2	-0.99	0.13	-0.11	-0.02	3.15	0	0	3	14.99	-12.73	-4.18
												0
5	-60	56	9	0	1	-0.99	0.13	-0.11	-0.02	3.15	0	0	3.01	15.25	-12.61	-4.21
												0
1673	496	1127	3	9	40	-0.99	0.11	-0.11	-0.03	3.16	0	0	3.08	13.52	-12.46	-5.54
												0
2543	384	677	-12	1	46	-0.99	0.11	-0.11	-0.05	3.18	0	0	3.08	13.62	-12.03	-7.26
												0
3566	872	1484	-24	-19	91	-0.98	0.11	-0.1	-0.08	3.18	0	0	3.06	13.94	-10.69	-11.01
												0
539	1518	813	-35	-23	105	-0.98	0.11	-0.09	-0.14	3.18	0	0	3.07	14.61	-8.48	-17.82
												0
-2380	1453	-503	-18	-7	56	-0.96	0.12	-0.08	-0.22	3.19	0	0	3.19	15.6	-6.19	-26.94
												0
-3086	825	-822	-5	4	14	-0.94	0.13	-0.08	-0.31	3.19	0	0	3.03	16.64	-4.07	-36.91
												0
-5213	210	-1928	10	5	-31	-0.91	0.13	-0.08	-0.39	3.17	0	0	3.04	17.79	-2.4	-46.65
												0
12098	4147	3410	146	82	-561	-0.97	0.07	-0.14	0.18	3.15	0	0	3.09	5.79	-16.84	19.61
												0
2224	-1975	628	-27	-33	137	-0.97	0.06	-0.12	0.21	3.16	2.16	0	3.1	4.18	-15.43	24.47
												0
-2817	-2524	-1023	-29	-18	123	-0.97	0.06	-0.11	0.22	3.18	0	0	3.09	4.06	-13.94	25.18
												0
-3091	-2122	-1044	-15	27	15	-0.97	0.06	-0.11	0.21	3.18	0	0	3.03	4.06	-14.36	24.42
												0
883	-943	684	-30	11	50	-0.97	0.06	-0.12	0.2	3.17	0	0	3.01	4.61	-14.83	22.63
												0
4123	513	1645	-30	-57	116	-0.98	0.07	-0.11	0.16	3.18	0	0	3.18	6.41	-14.04	18.2
												0
150	2088	312	-41	-52	144	-0.99	0.09	-0.09	0.09	3.18	0	0	2.96	9.25	-11.44	9.48
												0
-10984	3179	-3825	187	147	-756	-0.98	0.11	-0.13	0.04	3.15	0	0	3.06	12.13	-15.15	3.58
												0
7663	800	1508	-15	-21	129	-0.98	0.09	-0.12	0.13	3.15	0	0	3.09	9.12	-14.95	13.87
												0
4916	-12	1865	-29	-51	219	-0.98	0.08	-0.1	0.17	3.17	0	0	3.08	7.26	-13.01	18.73
												0
-3546	-3666	-1019	-54	15	140	-0.98	0.08	-0.09	0.16	3.17	0	0	3.05	7.26	-11.81	17.63
												0
-2518	-2223	-704	-2	17	9	-0.98	0.08	-0.1	0.14	3.17	0	0	3.04	7.69	-12.74	15.3
												0
2348	-136	871	-22	-50	98	-0.99	0.09	-0.09	0.11	3.17	0	0	3.08	8.7	-11.84	11.34
												0
-4285	241	-863	-18	-31	65	-0.99	0.09	-0.09	0.05	3.18	0	0	3.18	10.29	-10.42	4.52
												0
8078	-5371	-34863	27	-24680	-30143	0	0	0.01	0	3.18	0	0	3.1	180	0	-180
												0
-13561	4100	33230	56	24730	29893	-0.99	0.02	-0.13	-0.09	3.18	0	0	3.11	3.32	-14.7	-10.95
												0
125	16	-289	-1	0	3	-0.99	0.01	-0.13	-0.09	3.18	0	0	3.11	2.85	-14.86	-10.83
												0
-10	103	-159	0	-1	1	-0.99	0.01	-0.13	-0.09	3.18	0	0	3.11	2.39	-15.01	-10.77
												0
-36	-7	-212	0	0	0	-0.99	0	-0.13	-0.09	3.17	0	0	3.1	1.94	-15.17	-10.73
												0
-63	125	219	-1	0	-1	-0.99	0	-0.13	-0.09	3.17	0	0	3.1	1.47	-15.33	-10.66
												0
10	-13	-192	-3	1	0	-0.99	0	-0.13	-0.09	3.17	0	0	3.11	1.09	-15.45	-10.61
												0
45	-20	-342	7	3	0	-0.99	-0.01	-0.14	-0.09	3.17	0	1.49	3.09	0.66	-15.68	-10.53
-349	1060	731	-20	-6	0	-0.98	-0.06	-0.15	-0.08	3.16	0	2.3	3.07	-5.11	-17.84	-8.26
109	-86	-338	0	-1	-1	-0.98	-0.06	-0.15	-0.08	3.15	1.75	2.77	3.12	-5.11	-17.82	-8.27
49	-10	-117	1	1	0	-0.98	-0.06	-0.15	-0.08	3.12	2.65	2.91	2.98	-5.12	-17.82	-8.29
7	10	38	0	1	0	-0.98	-0.06	-0.15	-0.08	3.09	2.87	2.96	3.05	-5.15	-17.83	-8.3
-17	14	-12	0	-1	0	-0.98	-0.06	-0.15	-0.08	3.05	2.94	2.99	2.75	-5.18	-17.85	-8.31
-1	3	-32	0	-2	1	-0.98	-0.06	-0.15	-0.08	2.99	2.99	3.01	2.63	-5.22	-17.84	-8.32
18	13	56	0	-1	0	-0.98	-0.06	-0.15	-0.08	2.93	3.01	3.02	2.56	-5.26	-17.76	-8.33
