# Supplementary material for: Image Generation for 2D-CNN Using Time-Series Signal Features from Foot Gesture Applied to Select Cobot Operating Mode
Source: Sensors (Basel). 2021 Aug 26;21(17):5743. doi: 10.3390/s21175743 (PMC8434500; doi:10.3390/s21175743)
Supplement: Supplementary file 1 [file sensors-21-05743-s001.zip › data_fadwa/Cigarette crush with the heel/cch92.xlsx]

## Sheet: cch92
-6	-8	-1	0	0	0	-0.98	-0.05	-0.16	-0.07	3.11	3.12	3.12	3.03	-4.09	-18.45	-7.67
0	-6	4	0	0	0	-0.98	-0.05	-0.16	-0.07	3.12	3.01	3.04	3.04	-4.09	-18.46	-7.67
-2	-1	-2	-1	0	0	-0.98	-0.05	-0.16	-0.07	3.13	3.12	3.12	3.04	-4.09	-18.46	-7.67
-6	7	-8	0	0	0	-0.98	-0.05	-0.16	-0.07	3.12	3.02	3.12	3.03	-4.08	-18.46	-7.67
25	4	18	1	-1	1	-0.98	-0.05	-0.16	-0.07	3.11	3.03	3.12	3.03	-4.09	-18.34	-7.68
-2	-6	4	0	0	0	-0.98	-0.05	-0.16	-0.07	3.11	3.04	3.12	3.01	-4.1	-18.33	-7.68
11	7	-14	0	0	0	-0.98	-0.05	-0.16	-0.07	3.04	3.04	3.12	3	-4.1	-18.33	-7.68
1	-4	8	0	0	0	-0.98	-0.05	-0.16	-0.07	3.1	3.05	3.13	3	-4.1	-18.33	-7.68
9	1	1	0	0	0	-0.98	-0.05	-0.16	-0.07	3.1	3.05	3.13	3	-4.1	-18.32	-7.68
-1	3	-1	0	1	0	-0.98	-0.05	-0.16	-0.07	3.1	3.05	3.13	3	-4.11	-18.33	-7.69
2	4	5	0	0	-1	-0.98	-0.05	-0.16	-0.07	3.09	3.13	2.99	2.99	-4.11	-18.33	-7.69
-15	-8	-10	0	0	1	-0.98	-0.05	-0.16	-0.07	3.06	3.06	3.13	2.99	-4.11	-18.34	-7.69
14	3	-3	0	-1	-1	-0.98	-0.05	-0.16	-0.07	3.09	3.06	3.13	2.98	-4.15	-18.33	-7.68
-3	4	-5	0	1	1	-0.98	-0.05	-0.16	-0.07	3.08	3.06	3.13	2.98	-4.16	-18.33	-7.68
1	-2	-1	0	0	0	-0.98	-0.05	-0.16	-0.07	3.06	3.13	3.13	2.97	-4.16	-18.33	-7.68
2	0	6	0	0	0	-0.98	-0.05	-0.16	-0.07	3.08	3.06	3.13	2.95	-4.16	-18.34	-7.68
-5	-1	12	0	0	0	-0.98	-0.05	-0.16	-0.07	3.07	3.07	3.13	2.94	-4.16	-18.33	-7.68
6	-2	1	0	0	0	-0.98	-0.05	-0.16	-0.07	3.07	3.07	3.13	2.92	-4.17	-18.34	-7.68
5	0	0	0	0	0	-0.98	-0.05	-0.16	-0.07	3.07	3.07	2.91	3.07	-4.17	-18.34	-7.68
-8	16	-13	0	-1	0	-0.98	-0.05	-0.16	-0.07	3.07	3.07	3.13	2.91	-4.24	-18.37	-7.66
6	-2	-4	0	0	0	-0.98	-0.05	-0.16	-0.07	3.06	3.08	3.13	2.91	-4.24	-18.37	-7.66
-3	2	14	0	0	0	-0.98	-0.05	-0.16	-0.07	3.06	3.08	3.13	2.9	-4.24	-18.36	-7.67
-6	0	-7	0	0	0	-0.98	-0.05	-0.16	-0.07	3.06	3.08	2.9	2.9	-4.24	-18.36	-7.67
6	-1	-2	0	1	0	-0.98	-0.05	-0.16	-0.07	3.05	3.08	3.13	2.89	-4.25	-18.36	-7.67
2	1	6	0	0	0	-0.98	-0.05	-0.16	-0.07	3.05	3.08	3.13	2.88	-4.25	-18.36	-7.67
0	-4	-5	0	0	0	-0.98	-0.05	-0.16	-0.07	3.05	3.08	3.13	2.88	-4.25	-18.36	-7.67
-4	7	0	0	0	0	-0.98	-0.05	-0.16	-0.07	3.04	3.09	3.13	3.04	-4.26	-18.36	-7.67
12	10	4	0	0	0	-0.98	-0.05	-0.16	-0.07	3.04	3.09	3.13	2.87	-4.3	-18.36	-7.66
0	0	5	0	0	-1	-0.98	-0.05	-0.16	-0.07	3.04	3.09	2.88	2.88	-4.3	-18.36	-7.66
-1	-2	-1	0	0	1	-0.98	-0.05	-0.16	-0.07	3.04	3.08	3.13	3.04	-4.3	-18.36	-7.67
-1	4	-2	0	0	0	-0.98	-0.05	-0.16	-0.07	3.04	3.08	2.88	2.88	-4.31	-18.36	-7.67
-11	-9	-2	-1	0	0	-0.98	-0.05	-0.16	-0.07	3.04	3.08	3.13	2.88	-4.31	-18.36	-7.67
3	1	-6	1	0	0	-0.98	-0.05	-0.16	-0.07	3.04	3.08	3.13	2.89	-4.3	-18.37	-7.67
3	3	0	-1	0	0	-0.98	-0.05	-0.16	-0.07	3.04	3.13	3.13	2.89	-4.31	-18.37	-7.67
3	1	7	0	0	0	-0.98	-0.05	-0.16	-0.07	3.04	3.13	3.13	2.89	-4.29	-18.38	-7.68
-1	-1	3	0	0	0	-0.98	-0.05	-0.16	-0.07	3.05	3.09	3.13	2.89	-4.28	-18.38	-7.68
1	1	2	0	0	-1	-0.98	-0.05	-0.16	-0.07	3.05	3.09	3.13	2.89	-4.28	-18.38	-7.68
-6	-7	0	1	0	0	-0.98	-0.05	-0.16	-0.07	3.05	3.09	3.14	2.89	-4.28	-18.38	-7.67
7	-3	-1	0	0	1	-0.98	-0.05	-0.16	-0.07	3.04	3.09	2.89	3.04	-4.28	-18.39	-7.67
-8	8	9	0	0	0	-0.98	-0.05	-0.16	-0.07	3.04	3.09	3.14	2.88	-4.28	-18.39	-7.67
2	3	-8	0	0	0	-0.98	-0.05	-0.16	-0.07	3.04	3.09	3.14	2.86	-4.28	-18.39	-7.68
-6	2	-6	0	0	0	-0.98	-0.05	-0.16	-0.07	3.04	3.09	3.14	2.83	-4.3	-18.43	-7.67
11	-6	-3	0	0	0	-0.98	-0.05	-0.16	-0.07	3.03	3.14	2.77	2.77	-4.3	-18.43	-7.67
-10	0	1	0	0	0	-0.98	-0.05	-0.16	-0.07	3.02	3.1	3.14	2.76	-4.31	-18.43	-7.67
6	6	-21	0	0	0	-0.98	-0.05	-0.16	-0.07	3.02	3.1	3.15	2.73	-4.31	-18.43	-7.67
-1	-2	15	0	0	-1	-0.98	-0.05	-0.16	-0.07	3.01	3.11	3.15	2.67	-4.32	-18.43	-7.67
2	1	-1	0	-1	0	-0.98	-0.05	-0.16	-0.07	3	3.11	3.15	2.99	-4.32	-18.42	-7.67
-5	-5	3	0	0	0	-0.98	-0.05	-0.16	-0.07	2.99	3.12	3.15	2.54	-4.32	-18.41	-7.67
19644	-3187	22179	-23	7947	-12538	0	0	0	0	2.96	3.12	3.16	2.56	180	0	180
-19640	3205	-22179	23	-7946	12539	-0.98	-0.05	-0.16	-0.07	2.94	3.12	3.16	2.6	-4.42	-18.43	-7.64
-2	-8	8	0	0	0	-0.98	-0.05	-0.16	-0.07	2.95	3.12	2.65	2.98	-4.42	-18.43	-7.64
-3	-4	-11	-1	0	0	-0.98	-0.05	-0.16	-0.07	2.98	3.11	3.15	2.74	-4.41	-18.42	-7.64
3	4	-1	0	-1	0	-0.98	-0.05	-0.16	-0.07	3.01	3.1	3.14	2.8	-4.4	-18.42	-7.65
6	7	3	0	0	0	-0.98	-0.05	-0.16	-0.07	3.03	3.1	3.14	2.83	-4.38	-18.4	-7.66
7	-2	6	0	0	-1	-0.98	-0.05	-0.16	-0.07	3.04	3.09	3.14	3.04	-4.37	-18.4	-7.66
3	2	-4	0	1	0	-0.98	-0.05	-0.16	-0.07	3.04	3.09	3.14	2.83	-4.35	-18.4	-7.66
-18	-14	-14	1	0	1	-0.98	-0.05	-0.16	-0.07	3.04	3.09	3.14	3.04	-4.32	-18.42	-7.67
-6	0	2	0	0	-1	-0.98	-0.05	-0.16	-0.07	3.04	3.09	3.14	2.84	-4.32	-18.42	-7.67
7	6	7	-1	0	0	-0.98	-0.05	-0.16	-0.07	3.04	3.09	2.84	2.84	-4.32	-18.42	-7.67
5	-7	4	0	0	0	-0.98	-0.05	-0.16	-0.07	3.09	3.09	3.14	2.84	-4.32	-18.42	-7.67
1	3	22	0	0	0	-0.98	-0.05	-0.16	-0.07	3.04	3.09	3.14	2.84	-4.31	-18.41	-7.67
-3	5	9	0	0	0	-0.98	-0.05	-0.16	-0.07	3.03	3.09	3.14	2.83	-4.31	-18.41	-7.67
2	2	-9	0	0	0	-0.98	-0.05	-0.16	-0.07	3.03	3.1	3.14	2.83	-4.31	-18.41	-7.67
7	-11	-13	1	0	1	-0.98	-0.05	-0.16	-0.07	3.03	3.1	3.14	2.82	-4.31	-18.42	-7.67
3	3	5	0	0	0	-0.98	-0.05	-0.16	-0.07	3.03	3.1	3.14	2.81	-4.31	-18.42	-7.67
-5	5	-7	0	0	0	-0.98	-0.05	-0.16	-0.07	3.02	3.1	2.8	2.8	-4.32	-18.41	-7.67
-4	-5	8	0	0	0	-0.98	-0.05	-0.16	-0.07	3.02	3.1	3.14	3.02	-4.32	-18.41	-7.67
5	4	-10	0	0	0	-0.98	-0.05	-0.16	-0.07	3.02	3.1	3.14	2.81	-4.32	-18.41	-7.67
5	-11	10	0	0	0	-0.98	-0.05	-0.16	-0.07	3.02	3.1	3.14	2.81	-4.32	-18.41	-7.67
-6	-3	-4	0	0	0	-0.98	-0.05	-0.16	-0.07	3.02	3.1	3.14	2.81	-4.33	-18.41	-7.67
3	4	10	-1	0	-1	-0.98	-0.05	-0.16	-0.07	3.02	3.1	2.81	2.81	-4.31	-18.38	-7.66
7	4	-1	0	0	1	-0.98	-0.05	-0.16	-0.07	3.03	3.1	3.15	2.81	-4.31	-18.38	-7.66
1	0	-22	0	0	0	-0.98	-0.05	-0.16	-0.07	3.02	3.11	3.15	2.75	-4.31	-18.38	-7.66
-5	-7	6	0	-1	0	-0.98	-0.05	-0.16	-0.07	3	3.12	3.15	2.63	-4.3	-18.38	-7.67
-3	-5	1	0	0	0	-0.98	-0.05	-0.16	-0.07	2.96	3.13	3.16	2.85	-4.3	-18.37	-7.66
3	11	9	0	0	-1	-0.98	-0.05	-0.16	-0.07	2.85	3.15	3.16	1.96	-4.29	-18.36	-7.66
2	4	-6	0	0	1	-0.98	-0.05	-0.16	-0.07	2.74	3.15	1.8	1.8	-4.29	-18.35	-7.66
1	-9	4	1	0	-1	-0.98	-0.05	-0.16	-0.07	2.73	3.15	3.16	2.54	-4.3	-18.33	-7.66
9	55	19	-4	1	0	-0.98	-0.05	-0.15	-0.07	3.07	3.07	3.03	3.03	-4.46	-18.18	-7.64
-1	-3	39	2	2	0	-0.98	-0.05	-0.16	-0.07	3.13	0.62	2.94	3.12	-4.37	-18.21	-7.65
-18	12	98	1	3	-1	-0.98	-0.05	-0.16	-0.07	3.17	0	0	3.12	-4.33	-18.32	-7.64
												0
-105	146	509	-4	4	-1	-0.98	-0.05	-0.16	-0.07	3.18	0	0	3.09	-4.24	-18.51	-7.64
												0
-11	200	393	-23	18	-4	-0.98	-0.04	-0.16	-0.07	3.18	2.51	0	3.08	-3.69	-18.99	-7.71
												0
-819	6	595	-29	-33	0	-0.98	-0.03	-0.16	-0.07	3.18	0	0	3.06	-2.38	-19.2	-8.04
												0
316	-251	-440	-5	-10	-17	-0.98	-0.02	-0.16	-0.07	3.18	0	0	3.04	-0.68	-18.7	-8.04
												0
980	-2789	-1733	34	18	16	-0.98	0.12	-0.13	-0.05	3.18	0	0	3.05	14.86	-14.4	-8.1
												0
36	-115	6	11	-3	2	-0.98	0.12	-0.13	-0.05	3.18	0	0	3.18	15.43	-14.32	-8.05
												0
-21	-131	-141	6	0	1	-0.98	0.13	-0.13	-0.05	3.18	0	0	3.07	15.83	-14.27	-8.02
												0
-63	-90	-105	7	0	0	-0.98	0.13	-0.13	-0.05	3.18	0	0	3.07	16.04	-14.25	-7.95
												0
97	61	366	2	0	1	-0.98	0.13	-0.13	-0.05	3.18	0	0	3.07	16.06	-14.19	-7.84
												0
-24	25	255	-2	0	3	-0.98	0.13	-0.13	-0.05	3.18	0	0	3.08	16.12	-14.15	-7.81
												0
-7	-35	-89	0	0	1	-0.98	0.13	-0.13	-0.05	0	0	0	3.08	16.21	-14.12	-7.82
												0
970	293	334	2	7	21	-0.98	0.12	-0.13	-0.06	3.19	0	0	3.11	14.56	-13.93	-8.43
												0
1096	90	218	-10	1	23	-0.98	0.12	-0.13	-0.07	3.19	0	0	3.12	14.74	-13.86	-9.37
												0
1611	124	702	-12	-9	44	-0.98	0.12	-0.13	-0.08	3.19	0	0	3.19	15.11	-13.36	-11.34
												0
2373	1078	1069	-17	-18	75	-0.98	0.12	-0.12	-0.11	3.19	0	0	3.07	15.55	-12.07	-15
												0
1263	949	709	-23	-16	81	-0.97	0.12	-0.11	-0.17	3.19	0	0	3.08	16.04	-9.89	-20.9
												0
-1763	1221	-522	-18	-9	57	-0.96	0.12	-0.1	-0.24	3.19	0	0	3.09	16.78	-7.55	-28.96
												0
-3174	583	-1037	-1	0	11	-0.94	0.13	-0.09	-0.31	3.2	0	0	3.05	17.58	-5.4	-37.89
												0
-10313	6213	-2769	193	130	-893	-0.97	0.13	-0.16	-0.16	3.19	0	0	3.05	18.1	-14.99	-21.43
												0
7111	1439	1988	-5	10	56	-0.98	0.11	-0.16	-0.03	3.16	0	2.29	3.12	14.02	-18	-5.26
