# Supplementary material for: Image Generation for 2D-CNN Using Time-Series Signal Features from Foot Gesture Applied to Select Cobot Operating Mode
Source: Sensors (Basel). 2021 Aug 26;21(17):5743. doi: 10.3390/s21175743 (PMC8434500; doi:10.3390/s21175743)
Supplement: Supplementary file 1 [file sensors-21-05743-s001.zip › data_fadwa/Cigarette crush with the heel/cch93.xlsx]

## Sheet: cch93
-14	-7	17	0	0	0	-0.99	-0.05	-0.16	-0.05	3.15	2.35	3.02	3.11	-5.11	-18.3	-4.65
-19	5	-6	0	0	0	-0.99	-0.05	-0.16	-0.05	3.15	2.47	3.03	3.11	-5.09	-18.35	-4.63
-3	0	-12	0	0	0	-0.99	-0.05	-0.16	-0.05	3.15	2.67	3.04	3.11	-5.08	-18.39	-4.62
10	-2	0	0	0	0	-0.99	-0.05	-0.16	-0.05	3.15	2.71	3.04	3.11	-5.08	-18.43	-4.6
16	7	-3	1	-1	0	-0.99	-0.05	-0.16	-0.05	3.15	2.72	3.04	3.11	-5.15	-18.26	-4.56
4	-8	18	0	0	0	-0.99	-0.05	-0.16	-0.05	3.15	2.66	3.03	3.11	-5.15	-18.27	-4.55
-5	6	-5	0	0	0	-0.99	-0.05	-0.16	-0.05	3.15	2.67	3.02	3.11	-5.16	-18.28	-4.54
-3	1	-11	0	0	0	-0.99	-0.05	-0.16	-0.05	3.15	2.66	3.11	3.15	-5.17	-18.3	-4.53
-2	-6	-8	0	0	0	-0.99	-0.05	-0.16	-0.05	3.15	2.66	3.01	3.11	-5.18	-18.31	-4.52
-4	1	-5	0	-1	0	-0.99	-0.05	-0.16	-0.05	3.15	2.65	3	3.15	-5.19	-18.3	-4.51
2	3	8	0	0	0	-0.99	-0.05	-0.16	-0.05	3.15	2.65	3	3.1	-5.2	-18.29	-4.51
9	23	15	0	0	1	-0.99	-0.05	-0.16	-0.05	3.14	2.71	3.09	3.09	-5.33	-18.26	-4.44
-6	-2	-8	0	0	0	-0.99	-0.05	-0.16	-0.05	3.13	2.71	3	3.08	-5.35	-18.26	-4.43
-5	1	3	0	0	-1	-0.99	-0.05	-0.16	-0.05	3.12	2.73	3	3.08	-5.36	-18.26	-4.43
9	8	-8	-1	0	0	-0.99	-0.05	-0.16	-0.05	3.11	2.74	3.01	3.07	-5.37	-18.25	-4.43
-3	-9	-4	0	0	0	-0.99	-0.05	-0.16	-0.05	3.11	2.78	3.07	3.07	-5.36	-18.23	-4.42
4	-11	6	1	0	0	-0.99	-0.05	-0.16	-0.05	3.11	2.83	3.04	3.06	-5.36	-18.21	-4.42
3	9	1	0	0	1	-0.99	-0.05	-0.16	-0.05	3.1	2.91	3.05	3.05	-5.37	-18.19	-4.42
31867	-24660	18449	-25	-16156	-12863	0	0	0	0	3.08	2.95	3.08	3.01	180	0	-180
-31818	24683	-18437	25	16155	12863	-0.99	-0.05	-0.15	-0.05	3.05	3.1	2.97	2.97	-5.48	-17.81	-4.41
4	-3	12	0	1	0	-0.99	-0.05	-0.15	-0.05	3.02	3.03	3.1	2.94	-5.5	-17.79	-4.41
9	8	-7	0	0	0	-0.99	-0.05	-0.15	-0.05	3.01	3.05	3.11	2.92	-5.5	-17.76	-4.41
2	1	3	0	0	0	-0.99	-0.05	-0.15	-0.05	2.99	3.05	2.91	2.91	-5.52	-17.74	-4.4
-1	-10	-1	0	0	-1	-0.99	-0.05	-0.15	-0.05	2.98	3.06	3.12	2.98	-5.53	-17.73	-4.4
8	7	-13	0	0	0	-0.99	-0.05	-0.15	-0.05	2.98	3.07	3.12	2.91	-5.54	-17.71	-4.39
5	2	5	0	0	1	-0.99	-0.05	-0.15	-0.05	2.98	3.07	3.12	2.91	-5.55	-17.69	-4.39
6	-8	13	-1	0	-1	-0.99	-0.05	-0.15	-0.04	2.98	3.08	3.12	2.92	-5.56	-17.55	-4.34
5	-4	8	0	0	0	-0.99	-0.05	-0.15	-0.04	2.99	3.08	2.93	2.93	-5.55	-17.54	-4.34
4	0	2	0	0	0	-0.99	-0.05	-0.15	-0.04	2.99	3.08	3.13	2.93	-5.55	-17.53	-4.34
-2	-1	-2	0	0	0	-0.99	-0.05	-0.15	-0.04	3	3.08	3.13	2.96	-5.55	-17.52	-4.33
6	3	14	0	0	0	-0.99	-0.05	-0.15	-0.04	3.01	3.08	3.12	2.98	-5.54	-17.5	-4.33
1	3	-19	0	0	0	-0.99	-0.05	-0.15	-0.04	3.03	3.05	3.11	3.09	-5.53	-17.48	-4.33
-3	-3	-2	0	0	0	-0.99	-0.05	-0.15	-0.04	3.09	2.17	2.98	3.12	-5.53	-17.47	-4.32
-618	180	1289	-55	-14	-17	-0.99	-0.03	-0.15	-0.04	3.16	0	2.74	3.14	-3.27	-17.76	-4.16
120	-52	-201	-10	-2	-3	-0.99	-0.02	-0.15	-0.04	3.17	0	2.16	3.1	-1.54	-17.24	-4.16
98	-258	-162	-3	0	-3	-0.99	0	-0.15	-0.03	0	0	3.05	3.15	0.35	-16.68	-4.09
246	-351	4	-8	10	0	-0.99	0.02	-0.14	-0.03	3.15	0	1.17	3.02	2.41	-16.25	-4.01
135	-359	-211	-6	1	-1	-0.99	0.04	-0.14	-0.03	3.14	0	1.08	3.02	4.76	-15.86	-3.99
-17	-392	-630	11	-2	1	-0.99	0.06	-0.14	-0.03	3.15	0	0.07	3.06	6.92	-15.52	-3.93
228	-407	-411	12	1	1	-0.99	0.07	-0.13	-0.02	0	0	0	3.07	8.76	-15.22	-3.78
336	-1403	-596	63	20	27	-0.98	0.13	-0.14	-0.01	3.16	0	0	3.06	15.54	-15.68	-3.44
137	81	448	-4	4	7	-0.98	0.13	-0.14	-0.01	3.16	0	0	3.08	15.5	-16.07	-3.65
282	-76	250	-2	3	4	-0.98	0.13	-0.15	-0.02	3.17	0	0	3.1	15.54	-16.48	-4.02
259	77	168	-6	-4	9	-0.98	0.13	-0.15	-0.02	3.18	0	0	3.18	15.76	-16.85	-4.62
2895	247	-594	-10	-2	29	-0.98	0.13	-0.15	-0.03	3.18	0	0	3.06	16.16	-16.89	-5.77
2661	269	1285	-25	-21	67	-0.98	0.14	-0.15	-0.05	3.18	0	0	3.04	16.94	-15.88	-8.3
2408	1367	1936	-33	-39	107	-0.98	0.14	-0.13	-0.1	3.19	0	0	3	17.91	-13.46	-13.5
-26646	-9609	-25176	122	2	-32005	-0.97	-0.01	0	0.02	3.17	0	0	3.01	-0.79	-0.43	2.42
20385	17240	23569	54	134	31352	-0.98	0.12	-0.14	-0.02	3.15	0	0.02	3.1	14.91	-15.33	-3.98
6868	115	2126	-24	-17	139	-0.98	0.11	-0.13	0.07	3.15	0	0	3.1	11.26	-15.88	6.68
4310	-467	1528	-31	-44	190	-0.98	0.09	-0.12	0.12	3.17	0	0	3.1	8.67	-14.77	12.38
-2853	-3450	-516	-62	-11	163	-0.98	0.08	-0.11	0.11	3.17	0	0	3.17	8.12	-13.52	12.11
-4325	-2657	-1398	-9	19	6	-0.98	0.09	-0.12	0.1	3.17	0	0	3.03	8.62	-14.53	9.94
2219	-338	922	-25	-42	73	-0.99	0.09	-0.12	0.07	3.17	0	0	3.03	9.62	-14.03	6.78
-173	726	-193	-31	-39	101	-0.99	0.1	-0.11	0.02	3.18	0	0	3.04	11.38	-12.19	0.6
-12463	-3299	-4507	111	35	-368	-0.89	0.16	-0.08	-0.42	3.18	0	3.06	3.17	20.2	-0.46	-51.14
-1845	220	25	5	27	-56	-0.9	0.16	-0.08	-0.39	3.17	0	0	3.03	20.36	-1.7	-46.99
-2213	927	80	7	15	-79	-0.92	0.16	-0.09	-0.34	3.14	0	0	3.05	20.76	-3.83	-40.96
-765	1076	-442	14	10	-77	-0.95	0.16	-0.1	-0.27	3.12	0	0.75	3.09	20.72	-6.52	-32.75
928	1344	-41	16	14	-58	-0.97	0.15	-0.11	-0.18	3.14	0	1.08	3.11	19.77	-9.52	-22.58
4327	2029	585	12	20	-18	-0.98	0.14	-0.12	-0.08	3.16	0	1.06	3.06	17.6	-12.45	-10.96
5756	906	1766	-10	-10	64	-0.98	0.13	-0.12	0.02	3.16	0	0.97	2.98	14.64	-14.05	0.18
-14336	-3162	-5317	-97	-67	419	-0.86	0.19	-0.07	-0.46	3.16	0	1.47	2.96	23.38	3.37	-55.96
1446	-2027	32	59	-17	-125	-0.86	0.2	-0.08	-0.46	3.18	0	1.53	3.17	24.32	2.53	-55.86
4031	-774	1899	11	-26	-28	-0.87	0.19	-0.08	-0.45	3.17	0	1.01	2.97	23.04	1.9	-53.97
1920	-198	1152	-8	14	-16	-0.88	0.17	-0.07	-0.43	3.14	0	1.01	3.02	21.68	1.48	-51.56
-2406	-309	-248	-1	35	-51	-0.9	0.17	-0.07	-0.4	3.12	0	1.28	3.08	21.39	0.42	-48.35
-3675	857	-633	20	42	-126	-0.92	0.17	-0.09	-0.35	0	0	1.66	3.07	22.2	-2.25	-42.54
888	1782	264	22	13	-97	-0.94	0.17	-0.1	-0.27	3.15	0	0.81	3.04	22.07	-5.93	-33.48
8997	-1296	2850	-5	-36	386	-0.99	0.04	-0.13	-0.03	3.14	0	0.56	3.1	5.05	-14.79	-4.28
222	313	481	-43	-8	-8	-0.99	0.03	-0.14	-0.03	3.16	0	0.91	3.09	3.76	-15.52	-4.23
296	-93	-662	-4	-2	5	-0.99	0.02	-0.14	-0.03	3.14	0	1.39	3.08	2.97	-16.03	-4.33
378	-179	-1093	10	-4	8	-0.99	0.01	-0.14	-0.04	3.12	0	2.59	3.07	2.11	-16.45	-4.59
-123	33	-700	33	-2	12	-0.99	0	-0.15	-0.04	3.12	0	2.8	3.05	0.57	-16.82	-4.97
-461	646	1126	-9	3	-7	-0.99	-0.02	-0.15	-0.05	3.1	0.31	2.85	3.04	-1.37	-17.43	-5.23
-159	201	-324	2	0	-1	-0.99	-0.03	-0.15	-0.05	3.08	0.57	2.82	3.05	-3.13	-17.97	-5.44
200	501	286	-63	-11	-26	-0.99	-0.05	-0.15	-0.06	3.09	0.35	2.84	3.05	-5.26	-17.91	-5.57
-15	-13	-50	0	0	0	-0.99	-0.05	-0.15	-0.05	3.09	0.33	2.84	3.05	-5.23	-17.98	-5.56
6	-12	-24	0	0	0	-0.99	-0.05	-0.15	-0.05	3.09	1.39	2.88	3.04	-5.22	-18.02	-5.55
15	-1	7	1	-1	0	-0.99	-0.05	-0.15	-0.05	3.09	2.91	2.91	3.03	-5.21	-18.05	-5.55
-6	-2	-13	0	0	0	-0.99	-0.05	-0.15	-0.05	3.08	2.3	2.96	3.03	-5.2	-18.09	-5.54
-9	-6	5	0	0	1	-0.99	-0.05	-0.15	-0.05	3.08	2.5	2.98	3.03	-5.21	-18.12	-5.54
0	9	22	0	-1	0	-0.99	-0.05	-0.16	-0.05	3.08	2.56	2.99	3.04	-5.22	-18.13	-5.53
-15672	-33006	13006	-25	18086	2902	0	0	0	0	3.08	2.61	3	3.04	180	0	-180
15702	33035	-12984	24	-18085	-2903	-0.99	-0.05	-0.15	-0.05	3.09	2.65	3.01	3.05	-5.32	-17.96	-5.48
-4	-4	5	0	0	0	-0.99	-0.05	-0.15	-0.05	3.1	2.61	3.01	3.06	-5.31	-17.98	-5.48
3	2	0	0	0	0	-0.99	-0.05	-0.15	-0.05	3.11	2.57	3.01	3.07	-5.3	-17.99	-5.47
-2	3	15	0	0	0	-0.99	-0.05	-0.15	-0.05	3.12	2.53	3.02	3.08	-5.28	-18.01	-5.46
1	-6	-13	0	0	0	-0.99	-0.05	-0.15	-0.05	3.13	2.5	3.01	3.09	-5.26	-18.03	-5.46
-7	0	-8	0	0	0	-0.99	-0.05	-0.15	-0.05	3.13	2.36	3.02	3.09	-5.24	-18.06	-5.44
-4	-2	-5	0	0	0	-0.99	-0.05	-0.15	-0.05	3.14	2.31	3.02	3.09	-5.22	-18.08	-5.44
-65	-34	-21	0	1	0	-0.98	-0.05	-0.16	-0.05	3.14	2.23	3.02	3.09	-5.01	-18.55	-5.31
-4	-2	-5	0	-1	0	-0.98	-0.05	-0.16	-0.05	3.14	2.19	3.03	3.09	-4.99	-18.58	-5.31
-1	5	10	0	0	0	-0.98	-0.05	-0.16	-0.05	3.14	2.14	3.03	3.09	-4.98	-18.61	-5.29
-2	-2	-9	0	0	0	-0.98	-0.05	-0.16	-0.05	3.14	2.19	3.04	3.09	-4.97	-18.64	-5.29
-5	-2	21	0	0	0	-0.98	-0.05	-0.16	-0.05	2.07	2.07	3.04	3.09	-4.96	-18.66	-5.28
-6	-6	-16	0	0	0	-0.98	-0.05	-0.16	-0.05	3.15	2.15	3.05	3.09	-4.95	-18.68	-5.27
2	2	-13	0	0	0	-0.98	-0.05	-0.16	-0.05	2.16	2.16	3.05	3.09	-4.95	-18.7	-5.26
