# Supplementary material for: Image Generation for 2D-CNN Using Time-Series Signal Features from Foot Gesture Applied to Select Cobot Operating Mode
Source: Sensors (Basel). 2021 Aug 26;21(17):5743. doi: 10.3390/s21175743 (PMC8434500; doi:10.3390/s21175743)
Supplement: Supplementary file 1 [file sensors-21-05743-s001.zip › data_fadwa/Cigarette crush with the heel/cch94.xlsx]

## Sheet: cch94
59	23	2	0	3	-1	-0.99	-0.05	-0.15	-0.03	3.11	3.11	3.11	3.05	-5.89	-17.96	-2.34
2	-3	-7	-1	-1	1	-0.99	-0.05	-0.15	-0.03	3.11	2.94	3.12	3.06	-5.89	-17.96	-2.34
-1	-5	12	0	0	-1	-0.99	-0.05	-0.15	-0.03	3.12	2.94	3.12	3.06	-5.87	-17.96	-2.34
12	4	2	0	1	0	-0.99	-0.05	-0.15	-0.03	3.12	2.96	3.12	3.06	-5.87	-17.96	-2.34
-3	-6	-8	0	0	0	-0.99	-0.05	-0.15	-0.03	3.12	2.96	3.05	3.05	-5.86	-17.96	-2.34
-13	0	4	0	0	0	-0.99	-0.05	-0.15	-0.03	3.11	2.96	3.13	3.05	-5.85	-17.97	-2.34
-1	-4	-14	0	-1	1	-0.99	-0.05	-0.15	-0.03	3.11	2.97	3.13	3.05	-5.84	-17.97	-2.34
-2	3	2	0	0	-1	-0.99	-0.05	-0.15	-0.03	3.11	2.98	3.13	3.05	-5.84	-17.97	-2.34
21	-1	16	1	0	1	-0.99	-0.05	-0.15	-0.03	3.11	3.13	3.13	3.04	-5.88	-17.87	-2.33
-2	5	-2	0	0	0	-0.99	-0.05	-0.15	-0.03	3.1	3	3.13	3.02	-5.89	-17.86	-2.33
3	-8	-1	0	0	0	-0.99	-0.05	-0.15	-0.03	3.09	3.01	3.13	3	-5.9	-17.85	-2.33
5	2	-5	0	0	0	-0.99	-0.05	-0.15	-0.03	3.09	3.02	3.13	2.97	-5.9	-17.84	-2.33
4	4	-1	0	0	0	-0.99	-0.05	-0.15	-0.03	3.07	3.03	2.93	3.06	-5.91	-17.83	-2.33
-1	2	0	0	0	0	-0.99	-0.05	-0.15	-0.03	3.06	3.05	3.14	2.87	-5.92	-17.82	-2.33
-3	5	-1	0	0	0	-0.99	-0.05	-0.15	-0.03	3.03	3.07	3.14	2.84	-5.93	-17.81	-2.33
35	27	19	0	0	0	-0.99	-0.06	-0.15	-0.03	3.01	3.08	3.15	2.81	-6.1	-17.58	-2.35
-1	1	11	0	0	0	-0.99	-0.06	-0.15	-0.03	2.99	3.08	2.81	2.81	-6.11	-17.57	-2.35
8	0	-12	0	0	0	-0.99	-0.06	-0.15	-0.03	2.99	3.08	3.15	2.82	-6.11	-17.57	-2.35
-5	-4	7	-1	0	0	-0.99	-0.06	-0.15	-0.03	2.99	3.08	3.15	2.84	-6.11	-17.56	-2.35
4	12	4	1	0	0	-0.99	-0.06	-0.15	-0.03	2.99	3.08	3.15	2.85	-6.11	-17.55	-2.35
4	-2	-16	-1	0	-1	-0.99	-0.06	-0.15	-0.03	3	3.08	3.14	3.01	-6.11	-17.54	-2.35
-1	-11	14	0	0	1	-0.99	-0.06	-0.15	-0.03	3.01	3.08	3.14	2.88	-6.11	-17.52	-2.35
-8	7	-6	0	1	-1	-0.99	-0.06	-0.15	-0.03	3.02	3.07	2.9	2.9	-6.07	-17.5	-2.37
8	-1	4	0	0	1	-0.99	-0.06	-0.15	-0.03	3.02	3.07	3.14	3.03	-6.07	-17.5	-2.37
-1	5	-3	0	0	-1	-0.99	-0.06	-0.15	-0.03	3.03	3.07	2.91	2.91	-6.07	-17.5	-2.37
-11	3	-3	0	0	0	-0.99	-0.06	-0.15	-0.03	3.03	3.07	3.14	2.92	-6.07	-17.51	-2.37
2	-10	-17	0	0	0	-0.99	-0.06	-0.15	-0.03	3.03	3.07	3.14	2.92	-6.06	-17.51	-2.37
-1	-6	11	0	0	0	-0.99	-0.06	-0.15	-0.03	3.03	3.07	3.14	2.93	-6.06	-17.52	-2.37
6	9	-4	0	0	0	-0.99	-0.06	-0.15	-0.03	3.04	3.07	3.14	3.04	-6.06	-17.52	-2.37
-3	-5	0	0	0	1	-0.99	-0.06	-0.15	-0.03	3.04	3.07	3.14	2.93	-6.06	-17.52	-2.37
10	-4	7	1	-1	-1	-0.99	-0.06	-0.15	-0.03	3.03	3.08	3.14	2.92	-6.03	-17.5	-2.38
-4	0	-6	0	0	1	-0.99	-0.06	-0.15	-0.03	3.03	3.08	3.14	2.92	-6.04	-17.5	-2.38
2	3	2	0	0	-1	-0.99	-0.06	-0.15	-0.03	3.03	3.08	2.92	3.02	-6.04	-17.5	-2.38
-9	6	8	0	0	1	-0.99	-0.06	-0.15	-0.03	3.02	3.08	3.15	2.91	-6.04	-17.5	-2.38
-1	-4	-5	0	0	0	-0.99	-0.06	-0.15	-0.03	3.02	3.08	3.15	2.91	-6.04	-17.5	-2.38
0	-5	-1	0	0	-1	-0.99	-0.06	-0.15	-0.03	3.02	3.08	3.15	2.91	-6.05	-17.5	-2.38
7	-4	6	0	0	1	-0.99	-0.06	-0.15	-0.03	3.02	3.08	3.15	2.92	-6.05	-17.49	-2.38
1	8	7	-1	1	-1	-0.99	-0.06	-0.15	-0.03	3.02	3.08	3.15	2.92	-6.06	-17.48	-2.38
4	-3	0	1	-1	0	-0.99	-0.06	-0.15	-0.03	3.02	3.08	3.15	2.92	-6.06	-17.48	-2.38
-7	-8	5	-1	0	1	-0.99	-0.06	-0.15	-0.03	3.02	3.08	3.15	2.93	-6.06	-17.48	-2.38
-7	1	-12	1	0	0	-0.99	-0.06	-0.15	-0.03	3.02	3.08	3.15	3.02	-6.06	-17.48	-2.38
11	-2	8	0	1	-1	-0.99	-0.06	-0.15	-0.03	3.02	3.08	3.15	2.93	-6.05	-17.48	-2.38
-4	18	-3	0	-1	1	-0.99	-0.06	-0.15	-0.03	3.02	3.08	3.15	2.93	-6.05	-17.48	-2.39
3	-7	-3	-1	0	0	-0.99	-0.06	-0.15	-0.03	3.03	3.15	3.15	2.93	-6.05	-17.48	-2.39
-5963	-13611	23294	-21	-12896	-5850	0	0	0	0	3.02	3.08	3.15	2.93	-180	0	180
5971	13611	-23299	21	12896	5850	-0.99	-0.06	-0.15	-0.03	3.03	3.08	3.15	2.93	-6.05	-17.48	-2.39
3	-2	-1	0	0	0	-0.99	-0.06	-0.15	-0.03	3.02	3.08	3.15	2.93	-6.05	-17.48	-2.39
1	-3	4	1	0	-1	-0.99	-0.06	-0.15	-0.03	3.02	3.08	3.15	2.91	-6.05	-17.48	-2.4
-11	0	1	-1	0	1	-0.99	-0.06	-0.15	-0.03	3.01	3.09	3.15	2.88	-6.05	-17.47	-2.4
5	4	-5	0	0	-1	-0.99	-0.06	-0.15	-0.03	3	3.1	3.15	2.84	-6.05	-17.47	-2.4
1	2	3	1	0	0	-0.99	-0.06	-0.15	-0.03	2.98	3.1	3.15	2.78	-6.05	-17.46	-2.4
1	-2	5	0	0	0	-0.99	-0.06	-0.15	-0.03	2.95	3.11	3.15	2.74	-6.05	-17.46	-2.4
28	16	39	0	0	1	-0.99	-0.06	-0.15	-0.03	2.91	3.12	2.73	2.91	-6.15	-17.3	-2.41
-10	3	-16	0	1	0	-0.99	-0.06	-0.15	-0.03	2.91	3.09	3.15	2.79	-6.17	-17.3	-2.4
2	-1	-20	0	0	-1	-0.99	-0.06	-0.15	-0.03	2.94	3.07	3.13	2.85	-6.18	-17.32	-2.4
-7	2	5	0	0	0	-0.99	-0.06	-0.15	-0.03	2.97	3.04	3.13	2.89	-6.19	-17.35	-2.39
0	-3	6	0	0	1	-0.99	-0.06	-0.15	-0.03	2.99	3.03	3.12	2.91	-6.2	-17.37	-2.39
-1	3	-13	0	0	-1	-0.99	-0.06	-0.15	-0.03	3.01	3.04	3.12	2.92	-6.21	-17.39	-2.39
-3	11	-5	0	0	1	-0.99	-0.06	-0.15	-0.03	3.01	3.05	3.12	2.93	-6.21	-17.42	-2.39
-8	-22	-4	-1	-1	-1	-0.99	-0.06	-0.15	-0.03	3.02	3.05	3.12	2.94	-6.13	-17.42	-2.43
2	8	4	0	0	1	-0.99	-0.06	-0.15	-0.03	3.03	3.05	3.12	3.03	-6.11	-17.4	-2.43
7	9	5	0	0	0	-0.99	-0.06	-0.15	-0.03	3.03	3.05	3.12	2.96	-6.11	-17.39	-2.43
6	-4	-6	0	0	-1	-0.99	-0.06	-0.15	-0.03	3.04	3.05	3.12	2.98	-6.11	-17.39	-2.44
0	-6	-5	0	0	0	-0.99	-0.06	-0.15	-0.03	3.05	3.05	3.12	3.01	-6.1	-17.38	-2.44
-7	-4	3	0	0	0	-0.99	-0.06	-0.15	-0.03	3.07	3.01	3.12	3.07	-6.09	-17.38	-2.44
1	1	9	0	0	0	-0.99	-0.06	-0.15	-0.03	3.12	2.6	3.03	3.12	-6.08	-17.37	-2.44
-480	258	1217	-30	11	-23	-0.99	-0.04	-0.16	-0.02	3.16	0	0	3.14	-4.78	-18.38	-2.12
												0
55	-98	-116	-22	-26	7	-0.99	-0.03	-0.15	-0.02	3.18	0	0	3.13	-3.47	-17.87	-2.04
												0
13	-180	-183	-4	-5	-5	-0.99	-0.02	-0.15	-0.02	3.18	0	0	3.18	-1.89	-17.34	-1.98
												0
168	-208	-79	-6	1	1	-0.99	0	-0.14	-0.02	3.18	0	0	3.1	-0.19	-16.68	-1.9
												0
177	-359	-455	1	5	1	-0.99	0.01	-0.14	-0.01	3.18	0	0	3.1	1.58	-16.15	-1.84
												0
271	-264	-229	-7	10	2	-0.99	0.03	-0.14	-0.01	3.18	0	0	3.1	3.45	-15.85	-1.84
												0
-20	-465	-608	6	-1	3	-0.99	0.04	-0.14	-0.01	3.18	0	0	3.1	5.35	-15.66	-1.92
												0
25869	-18096	1698	33	22481	21737	0	0	0	0	0	0	0	3.09	-180	0	180
												0
-25139	16275	-1659	25	-22472	-21718	-0.98	0.14	-0.12	0.01	3.18	0	0	3.09	15.87	-14.03	-1.17
												0
14	-58	-214	5	1	5	-0.98	0.14	-0.12	0.01	3.18	0	0	3.1	15.94	-14.15	-1.39
												0
-56	39	247	0	0	6	-0.98	0.14	-0.12	0	3.18	0	0	3.19	15.91	-14.23	-1.74
												0
170	149	586	3	4	2	-0.98	0.13	-0.13	0	0	0	0	3.11	15.9	-14.32	-2.21
												0
261	-6	-135	-9	-4	9	-0.98	0.13	-0.13	-0.01	3.19	0	0	3.09	15.94	-14.36	-2.86
												0
2135	132	357	-10	1	30	-0.98	0.14	-0.13	-0.02	0	0	0	3.09	16.2	-14.12	-4.01
												0
3151	599	1175	-20	-26	76	-0.98	0.14	-0.12	-0.04	3.19	0	0	3.11	16.7	-12.94	-6.74
												0
12801	-4607	-20666	-7	21267	28498	0	0	0.01	0	0	0	0	3.1	180	0.01	-180
												0
-29789	4833	16764	69	-21238	-28886	-0.93	0.14	-0.11	-0.32	3.19	0	0	3.04	19.88	-6.97	-38.62
												0
-1126	2257	-539	40	55	-165	-0.95	0.15	-0.13	-0.23	3.16	0	0	3.04	20.07	-10.28	-28.85
												0
4489	3146	1143	17	19	-52	-0.97	0.14	-0.14	-0.12	3.13	0	0	3.12	18.27	-13.91	-15.98
												0
6623	1278	1583	3	-2	42	-0.98	0.13	-0.14	0	3.17	0.63	0	3.13	15.13	-16.34	-2.67
												0
6351	434	1101	-15	-21	105	-0.98	0.11	-0.14	0.09	3.18	0	0	3.11	11.86	-16.93	8.6
												0
6210	844	1861	-10	-33	178	-0.98	0.1	-0.12	0.15	3.18	0	0	3.06	9.11	-15.71	15.89
												0
-715	-2222	1356	-67	-17	209	-0.98	0.09	-0.11	0.15	3.18	0	0	3.27	7.95	-13.67	16.47
												0
-4506	-3002	-1450	-18	43	17	-0.98	0.09	-0.12	0.13	3.18	0	0	3.18	8.22	-14.85	14.29
												0
-14487	-3264	-3925	46	-38	-244	-0.93	0.14	-0.1	-0.33	3.18	0	0	3.01	19.06	-5.68	-40.47
												0
-3332	972	-916	23	29	-137	-0.94	0.14	-0.12	-0.27	3.15	0	0	3.03	19.7	-8.25	-33.93
												0
321	2331	-296	28	32	-119	-0.96	0.14	-0.14	-0.18	3.13	0	0	3.1	19.3	-12.01	-23.58
												0
5783	2760	1292	12	13	-23	-0.98	0.13	-0.15	-0.07	3.16	0	0	3.11	17.06	-15.49	-10.96
												0
7189	1117	1693	-4	-19	76	-0.98	0.12	-0.15	0.03	3.17	0	0	3.09	13.73	-17.09	1.18
												0
6784	-193	1069	-13	-28	127	-0.98	0.11	-0.14	0.1	3.17	0	0	3.18	10.77	-16.74	10.37
												0
4602	-13	3075	-37	-37	211	-0.98	0.09	-0.12	0.13	3.18	0	0	3.25	8.67	-14.82	14.47
												0
-17420	-6886	-6126	-3	-29	-6	-0.9	0.16	-0.11	-0.39	0	0	0	3.06	22.22	-3.57	-47.93
												0
666	-239	405	3	8	-14	-0.9	0.16	-0.1	-0.38	3.18	0	0	3.03	21.37	-3.9	-46.67
-5	-1	-5	-1	0	0	-0.99	-0.05	-0.15	-0.02	3.07	3.02	3.15	3	-6.01	-17.63	-1.85
3	3	10	1	0	0	-0.99	-0.05	-0.15	-0.02	3.07	3.02	3.15	3	-6	-17.62	-1.85
12	-1	5	-1	0	-1	-0.99	-0.05	-0.15	-0.02	3.07	3.15	3.15	3	-6	-17.62	-1.85
1	-2	18	0	1	0	-0.99	-0.05	-0.15	-0.02	3.07	3.15	3.15	2.99	-5.99	-17.61	-1.85
0	-8	-3	0	0	0	-0.99	-0.05	-0.15	-0.02	3.07	3.03	3.15	2.99	-5.99	-17.62	-1.85
-3	7	-14	1	0	0	-0.99	-0.05	-0.15	-0.02	3.07	3.03	3.15	2.98	-5.99	-17.64	-1.85
-9	6	5	0	-1	0	-0.99	-0.05	-0.15	-0.02	3.04	3.04	3.15	2.97	-6	-17.66	-1.83
4	-2	-1	0	0	1	-0.99	-0.05	-0.15	-0.02	3.06	3.05	3.15	2.95	-6	-17.65	-1.83
0	0	3	0	0	-1	-0.99	-0.05	-0.15	-0.02	3.05	3.05	3.16	2.94	-6	-17.64	-1.83
1	-1	-11	0	0	1	-0.99	-0.05	-0.15	-0.02	3.05	3.06	3.16	2.92	-6.01	-17.62	-1.82
4	0	8	0	0	0	-0.99	-0.05	-0.15	-0.02	3.04	3.16	3.16	2.91	-6.01	-17.61	-1.82
9	7	2	0	0	0	-0.99	-0.05	-0.15	-0.02	3.04	3.07	3.16	2.91	-6.03	-17.6	-1.82
-4	-11	4	0	0	0	-0.99	-0.05	-0.15	-0.02	3.04	3.06	2.91	2.91	-6.03	-17.58	-1.82
10	18	-16	0	1	0	-0.99	-0.05	-0.15	-0.02	3.04	3.15	3.15	2.91	-6.09	-17.54	-1.83
-6	-11	-5	0	-1	-1	-0.99	-0.05	-0.15	-0.02	3.06	3.06	3.15	2.91	-6.09	-17.55	-1.83
-2	11	-4	-1	0	1	-0.99	-0.05	-0.15	-0.02	3.04	3.06	3.15	2.91	-6.09	-17.55	-1.83
6	3	12	1	1	0	-0.99	-0.05	-0.15	-0.02	3.03	3.06	3.15	2.9	-6.09	-17.55	-1.83
6	-7	-2	-1	-1	0	-0.99	-0.05	-0.15	-0.02	3.03	3.06	3.15	2.9	-6.09	-17.55	-1.84
-11	0	5	1	0	0	-0.99	-0.05	-0.15	-0.02	3.03	3.15	2.9	2.9	-6.09	-17.55	-1.84
5	6	13	0	0	0	-0.99	-0.05	-0.15	-0.02	3.03	3.06	3.15	2.9	-6.1	-17.55	-1.84
10162	-20805	23440	0	23	-22	-0.99	-0.05	0	0	3.03	3.06	3.15	2.91	-6.54	0	-0.01
-10165	20804	-23450	-1	-23	22	-0.99	-0.06	-0.15	-0.02	3.03	3.06	3.15	2.91	-6.11	-17.53	-1.85
3	11	3	0	0	0	-0.99	-0.06	-0.15	-0.02	3.03	3.15	3.15	2.9	-6.11	-17.53	-1.85
-4	-10	2	0	0	0	-0.99	-0.06	-0.15	-0.02	3.02	3.07	3.16	2.89	-6.11	-17.53	-1.85
-4	-10	-3	0	0	-1	-0.99	-0.06	-0.15	-0.02	3.02	3.07	3.16	2.9	-6.1	-17.52	-1.85
0	-2	0	0	0	0	-0.99	-0.05	-0.15	-0.02	3.02	3.06	3.16	2.9	-6.09	-17.52	-1.85
6	5	4	1	0	0	-0.99	-0.05	-0.15	-0.02	3.02	3.07	2.91	3.02	-6.09	-17.52	-1.85
5	12	-1	0	1	0	-0.99	-0.06	-0.15	-0.02	3.02	3.06	3.15	2.91	-6.1	-17.52	-1.85
-1	-4	-1	-1	0	0	-0.99	-0.05	-0.15	-0.02	3.03	3.06	3.15	2.92	-6.1	-17.5	-1.85
0	-4	-9	0	0	0	-0.99	-0.05	-0.15	-0.02	3.03	3.06	3.15	2.92	-6.09	-17.5	-1.85
0	-8	-4	0	0	0	-0.99	-0.05	-0.15	-0.02	3.03	3.07	2.92	2.92	-6.09	-17.5	-1.85
-2	-6	6	0	0	0	-0.99	-0.05	-0.15	-0.02	3.03	3.08	3.16	2.85	-6.09	-17.5	-1.85
0	10	5	0	0	0	-0.99	-0.05	-0.15	-0.02	3	3.09	3.16	2.75	-6.08	-17.5	-1.85
3	1	3	0	-1	0	-0.99	-0.05	-0.15	-0.02	2.95	3.11	3.16	2.66	-6.07	-17.5	-1.85
1	-4	-3	0	0	0	-0.99	-0.05	-0.15	-0.02	2.91	3.12	2.65	2.91	-6.07	-17.49	-1.85
20	15	21	0	0	0	-0.99	-0.06	-0.15	-0.02	3.11	3.11	3.16	2.81	-6.13	-17.32	-1.82
2	9	-10	0	1	0	-0.99	-0.06	-0.15	-0.02	2.97	3.07	3.14	2.98	-6.11	-17.32	-1.82
-3	-9	-3	0	0	0	-0.99	-0.06	-0.15	-0.02	3.08	2.8	3.07	3.09	-6.11	-17.33	-1.82
-2	4	4	0	1	0	-0.99	-0.05	-0.15	-0.02	3.14	2.74	3.13	3.13	-6.09	-17.34	-1.81
1	-6	27	0	0	0	-0.99	-0.05	-0.15	-0.02	3.17	0	2.22	3.13	-6.07	-17.38	-1.81
-7	12	-3	1	3	0	-0.99	-0.05	-0.15	-0.02	3.18	0	1.4	3.11	-6.08	-17.47	-1.8
-17	26	148	1	3	0	-0.99	-0.06	-0.15	-0.02	3.17	0	1.46	3.09	-6.13	-17.63	-1.77
29741	-17116	-9218	5631	-5393	-18683	-0.99	-0.2	0.29	-0.08	3.17	0	0.29	3.17	-24.26	32.69	-14.85
-29797	14356	8107	-5658	5379	18673	-0.98	0.12	-0.17	0.01	3.17	0	0	3.06	13.91	-19.17	-1.65
43	-101	-58	1	3	0	-0.98	0.12	-0.17	0.01	3.17	0	3.06	3.06	14.65	-18.97	-1.6
117	-94	250	3	2	4	-0.98	0.13	-0.16	0.01	3.17	0	0	3.17	15.29	-18.88	-1.57
-78	-101	118	1	2	2	-0.98	0.13	-0.16	0.01	3.17	0	3.05	3.05	15.92	-18.82	-1.62
-100	-48	648	6	-2	0	-0.98	0.14	-0.16	0.01	3.17	0	3.05	3.05	16.47	-18.81	-1.68
39	-64	-180	-4	2	1	-0.98	0.14	-0.16	0.01	3.17	0	0	3.07	16.94	-18.75	-1.74
67	-87	-141	0	-2	3	-0.98	0.15	-0.16	0.01	3.17	0	0	3.08	17.51	-18.69	-1.87
4943	2961	2534	-79	-75	289	-0.96	0.18	-0.11	-0.17	3.18	0	0	3.03	23.56	-8.97	-22.52
-3464	603	-733	-1	10	2	-0.94	0.19	-0.11	-0.25	3.18	0	0	2.98	24.73	-6.24	-31.02
-3002	133	-1474	10	4	-21	-0.92	0.2	-0.11	-0.32	3.18	0	0	2.99	25.75	-3.81	-39.17
-3114	-580	-1507	22	13	-48	-0.9	0.2	-0.11	-0.38	3.18	0	0	3.02	26.55	-1.92	-46.29
-2220	-776	-1198	29	19	-70	-0.88	0.21	-0.11	-0.42	3.18	0	3.03	3.18	27.34	-0.91	-51.65
-1043	-884	-683	28	15	-69	-0.86	0.21	-0.12	-0.45	3.18	0	0	3.04	28	-0.66	-54.93
-83	-440	27	24	11	-67	-0.86	0.21	-0.12	-0.46	3.17	0	0	3.05	28.51	-1.13	-56.3
18329	5644	5467	45	27	-173	-0.98	0.11	-0.13	0.14	3.15	0	0	3.09	10.94	-16.97	14.25
2679	-579	1810	-37	-23	148	-0.98	0.1	-0.12	0.16	3.16	0	3.1	3.1	9.55	-14.95	16.83
-4869	-2350	-1048	-55	27	77	-0.98	0.1	-0.11	0.14	3.17	0	0	3.06	9.79	-14.69	15.45
-1078	-1198	-388	-7	12	11	-0.98	0.11	-0.13	0.13	3.17	0	0	3.01	10.53	-15.76	13.3
4827	598	1805	-27	-67	124	-0.98	0.11	-0.12	0.09	3.17	0	0	3.01	11.94	-14.38	9.16
-1218	2090	-246	-41	-48	135	-0.99	0.12	-0.1	0.02	3.18	0	0	3.18	14.14	-11.41	0.63
-4132	1197	-1002	-8	4	35	-0.98	0.13	-0.09	-0.08	3.18	0	0	3.04	16.37	-8.86	-10.06
-13538	-3850	-4071	165	104	-643	-0.93	0.15	-0.12	-0.33	3.18	0	0	3.01	21.24	-6.54	-39.96
-680	1135	-604	18	10	-71	-0.95	0.15	-0.13	-0.25	3.15	0	0	2.99	20.76	-9.36	-31.41
1939	1281	538	13	13	-42	-0.97	0.14	-0.13	-0.16	3.12	0	3.04	3.04	19.22	-12.27	-21.07
3536	1038	1000	0	5	5	-0.98	0.13	-0.14	-0.07	3.13	0	0	3.07	16.72	-14.64	-9.93
3826	359	756	-7	-7	51	-0.98	0.12	-0.14	0.02	3.15	0	0	3.08	13.84	-15.94	0.51
4170	135	462	-12	-7	72	-0.98	0.11	-0.13	0.09	3.16	0	0	3.04	11.2	-16.22	9.24
5157	132	1205	-17	-26	118	-0.98	0.1	-0.12	0.14	3.17	0	0.12	3.18	9.16	-15.08	15.17
-17582	-5497	-4734	-18	-52	101	-0.88	0.18	-0.09	-0.42	3.18	0	0.74	3.08	22.93	-0.92	-51.46
3505	-408	1286	-5	-1	5	-0.89	0.17	-0.09	-0.42	3.19	0.7	3.07	3.07	21.67	-0.78	-50.49
1832	-251	515	-3	15	3	-0.89	0.16	-0.08	-0.41	3.19	0.77	0.77	3.06	20.78	-0.71	-49.65
638	-69	182	-1	13	1	-0.9	0.16	-0.08	-0.41	3.18	0	0	3.05	20.24	-0.87	-48.86
-1012	33	-71	-2	4	-12	-0.9	0.15	-0.08	-0.4	3.16	0	0	3.01	20.05	-1.29	-47.97
-1319	119	339	0	-4	-31	-0.91	0.15	-0.08	-0.39	3.13	0	0	3.01	19.97	-1.83	-46.42
-2515	-100	-598	1	1	-50	-0.91	0.15	-0.08	-0.36	3.11	0	0	3.06	20.04	-2.48	-43.83
-3705	305	-1004	16	21	-107	-0.93	0.16	-0.09	-0.32	3.14	0	0	3.08	20.59	-4.09	-39.03
16791	5108	4095	-114	-72	597	-0.99	0.12	-0.05	-0.1	3.16	0	0.07	3	14.37	-4.09	-11.79
-3322	489	-991	2	6	5	-0.97	0.13	-0.04	-0.19	3.15	0	0	3.17	15.42	-2.22	-22.41
-3337	0	-1132	10	12	-15	-0.95	0.13	-0.05	-0.28	3.17	0	0	3.01	16.3	-0.74	-32.86
-5118	-729	-1621	18	13	-59	-0.92	0.14	-0.05	-0.36	3.17	0	0	3.17	17.26	-0.06	-42.31
-4909	-1402	-886	23	21	-116	-0.9	0.15	-0.07	-0.41	3.17	0	0	3.01	18.67	-0.35	-49.19
-2577	-1174	-643	28	12	-134	-0.88	0.15	-0.09	-0.43	3.16	0	0	3.03	20.15	-1.22	-52.41
3114	-1261	737	35	-25	-93	-0.89	0.15	-0.1	-0.43	3.14	0	0	3.06	20.53	-2.27	-52.13
12966	249	1395	3	43	77	-0.99	0.05	-0.1	-0.01	3.14	0	3.07	3.07	5.9	-10.97	-1.9
-2022	-165	282	26	11	-12	-0.99	0.04	-0.11	-0.02	3.15	0	0	3.1	4.36	-12.08	-2.31
-1674	655	2311	-18	5	-5	-0.99	0.02	-0.12	-0.02	3.16	0	0	3.1	2.66	-13.29	-2.56
-609	-60	-374	-35	-25	-8	-0.99	0.02	-0.12	-0.02	3.15	0	0	3.11	2.11	-14.06	-2.79
-196	-241	-753	5	-10	-5	-0.99	0.01	-0.13	-0.02	3.16	0	0	3.16	1.75	-14.49	-2.87
349	-57	-445	2	-3	1	-0.99	0.01	-0.13	-0.02	3.16	0	0.01	3.12	1.27	-14.67	-2.86
187	-131	-753	10	2	4	-0.99	0	-0.13	-0.02	3.16	0	0.86	3.12	0.63	-14.86	-2.92
-560	1168	565	-27	-8	-9	-0.99	-0.05	-0.15	-0.04	3.16	0	1.77	3.1	-5.61	-17.51	-3.24
64	5	-29	-1	2	0	-0.99	-0.05	-0.15	-0.04	3.15	0	3.1	3.1	-5.61	-17.48	-3.25
6	7	15	0	1	0	-0.99	-0.05	-0.15	-0.04	3.14	0	2.33	3.09	-5.6	-17.52	-3.27
-22	10	14	1	1	0	-0.99	-0.05	-0.15	-0.04	3.14	0.57	2.48	3.09	-5.61	-17.59	-3.28
