# Supplementary material for: Image Generation for 2D-CNN Using Time-Series Signal Features from Foot Gesture Applied to Select Cobot Operating Mode
Source: Sensors (Basel). 2021 Aug 26;21(17):5743. doi: 10.3390/s21175743 (PMC8434500; doi:10.3390/s21175743)
Supplement: Supplementary file 1 [file sensors-21-05743-s001.zip › data_fadwa/Cigarette crush with the heel/cch95.xlsx]

## Sheet: cch95
7	6	3	1	0	0	-0.99	-0.05	-0.16	-0.02	3.15	2.68	3.11	3.1	-5.65	-18.55	-1.4
-1	-4	-4	0	0	0	-0.99	-0.05	-0.16	-0.02	3.14	2.68	3.11	3.1	-5.65	-18.55	-1.4
-1	1	0	0	0	0	-0.99	-0.05	-0.16	-0.02	3.14	2.69	3.11	3.1	-5.66	-18.55	-1.4
-2	-8	2	0	0	0	-0.99	-0.05	-0.16	-0.02	3.14	2.68	3.09	3.09	-5.66	-18.54	-1.4
20	13	2	0	0	0	-0.99	-0.05	-0.16	-0.02	3.14	2.69	3.11	3.09	-5.73	-18.48	-1.41
-1	3	6	0	0	0	-0.99	-0.05	-0.16	-0.02	3.14	2.68	3.11	3.09	-5.73	-18.46	-1.42
6	1	-6	-1	0	0	-0.99	-0.05	-0.16	-0.02	3.14	2.72	3.11	3.09	-5.74	-18.45	-1.42
-6	-3	-1	0	0	0	-0.99	-0.05	-0.16	-0.02	2.75	3.11	3.11	3.09	-5.73	-18.43	-1.42
5	0	0	0	0	0	-0.99	-0.05	-0.16	-0.02	3.13	2.77	3.12	3.08	-5.73	-18.4	-1.42
5	10	13	0	0	0	-0.99	-0.05	-0.16	-0.02	3.13	2.8	3.12	3.08	-5.73	-18.38	-1.43
-5	-6	-1	0	0	0	-0.99	-0.05	-0.16	-0.02	3.12	2.84	3.12	3.07	-5.73	-18.36	-1.43
33	-7	3	1	0	-1	-0.99	-0.05	-0.16	-0.02	2.89	2.89	3.13	3.06	-5.73	-18.16	-1.45
-4	-1	5	0	0	1	-0.99	-0.05	-0.16	-0.02	3.11	2.9	3.13	3.05	-5.74	-18.15	-1.45
3	6	-10	0	0	0	-0.99	-0.05	-0.16	-0.02	3.1	2.92	3.13	3.05	-5.74	-18.14	-1.45
7	3	6	0	0	0	-0.99	-0.05	-0.16	-0.02	3.1	2.93	3.13	3.06	-5.74	-18.13	-1.46
-4	-3	2	0	0	-1	-0.99	-0.05	-0.16	-0.02	2.93	3.13	3.13	3.06	-5.74	-18.12	-1.45
8	2	12	0	0	1	-0.99	-0.05	-0.16	-0.02	3.1	2.93	3.13	3.06	-5.75	-18.11	-1.45
-3	-1	-14	-1	0	-1	-0.99	-0.05	-0.16	-0.02	3.1	2.93	3.13	3.06	-5.74	-18.1	-1.45
-3	-9	-11	0	0	0	-0.99	-0.05	-0.16	-0.02	3.1	2.93	3.13	3.1	-5.74	-18.1	-1.45
3	3	5	1	1	1	-0.99	-0.05	-0.16	-0.02	2.94	2.94	3.13	3.06	-5.74	-18.09	-1.45
3	2	19	0	-1	0	-0.99	-0.05	-0.16	-0.02	3.1	2.95	3.13	3.06	-5.75	-18.09	-1.45
0	7	-9	0	0	0	-0.99	-0.05	-0.16	-0.02	3.1	2.95	3.13	3.05	-5.76	-18.08	-1.45
10	4	9	0	1	0	-0.99	-0.05	-0.16	-0.02	3.1	2.95	3.13	3.05	-5.76	-18.08	-1.45
-12	0	3	0	0	0	-0.99	-0.05	-0.16	-0.02	3.1	3.13	3.13	3.05	-5.77	-18.08	-1.45
2	-1	-1	0	0	-1	-0.99	-0.05	-0.16	-0.02	3.1	2.94	3.13	3.04	-5.78	-18.09	-1.45
-6	1	-10	0	0	0	-0.99	-0.05	-0.16	-0.02	3.09	2.94	3.13	3.04	-5.78	-18.09	-1.45
6	9	9	0	-1	1	-0.99	-0.05	-0.16	-0.02	3.09	2.94	3.13	3.04	-5.83	-18.1	-1.45
-4	-8	-18	0	0	0	-0.99	-0.05	-0.16	-0.02	2.94	2.94	3.13	3.03	-5.83	-18.1	-1.45
2	5	-3	0	0	0	-0.99	-0.05	-0.16	-0.02	3.09	2.94	3.13	3.03	-5.83	-18.1	-1.45
5	1	-6	0	0	0	-0.99	-0.05	-0.16	-0.02	3.09	2.94	3.12	3.03	-5.84	-18.1	-1.46
-4	3	3	0	0	0	-0.99	-0.05	-0.16	-0.02	3.09	2.94	3.12	3.03	-5.84	-18.09	-1.46
-2	0	4	-1	0	0	-0.99	-0.05	-0.16	-0.02	3.09	3.12	3.03	3.03	-5.84	-18.09	-1.46
6	5	14	0	0	0	-0.99	-0.05	-0.16	-0.02	3.09	2.94	3.12	3.04	-5.84	-18.09	-1.46
6	-8	-8	1	0	0	-0.99	-0.05	-0.16	-0.02	3.09	2.9	3.12	3.04	-5.84	-18.04	-1.48
3	4	-4	-1	0	-1	-0.99	-0.05	-0.16	-0.02	3.09	2.88	3.11	3.05	-5.84	-18.03	-1.48
-3	0	8	1	0	1	-0.99	-0.05	-0.16	-0.02	2.75	3.09	3.09	3.06	-5.84	-18.02	-1.48
7	3	6	0	1	-1	-0.99	-0.05	-0.16	-0.02	3.1	2.4	3.05	3.08	-5.85	-18.02	-1.47
-4	1	11	0	0	0	-0.99	-0.05	-0.16	-0.02	3.13	0	2.81	3.11	-5.85	-18.04	-1.47
-6	12	11	0	1	0	-0.99	-0.05	-0.16	-0.02	3.15	0	3.12	3.12	-5.87	-18.07	-1.46
-9	-4	-2	0	1	0	-0.99	-0.05	-0.16	-0.02	3.17	0	3.11	3.17	-5.88	-18.14	-1.45
-7568	-28646	-32937	-21	2704	-1784	0	0	0	0	3.17	0	1.81	3.09	-180	0	-180
7905	26891	32701	-20	-2726	1769	-0.99	0.07	-0.14	0	3.17	0	1.64	3.06	7.89	-15.94	-0.92
218	-172	123	1	8	2	-0.99	0.08	-0.13	0	3.16	0	1.44	3.05	9.04	-15.45	-0.81
-40	-185	-141	1	0	0	-0.99	0.09	-0.13	0.01	3.16	0.62	3.05	3.05	10.18	-15.1	-0.75
122	-153	-66	1	3	3	-0.99	0.1	-0.13	0.01	3.16	0	0	3.06	11.27	-14.79	-0.69
67	-160	-41	4	1	4	-0.99	0.11	-0.13	0.01	3.16	0	0	3.07	12.3	-14.55	-0.72
-17	-165	-164	5	2	2	-0.99	0.11	-0.12	0.01	3.17	0	0	3.07	13.21	-14.36	-0.79
-13	-171	-140	7	3	1	-0.99	0.12	-0.12	0.01	3.17	0	3.07	3.17	13.92	-14.24	-0.85
-86	-57	750	23	5	7	-0.99	0.12	-0.12	0.01	3.17	0	0	3.07	13.92	-13.99	-0.03
31	-31	-237	1	-1	0	-0.99	0.12	-0.12	0.01	3.17	0	0	3.08	13.88	-14.03	-0.1
276	8	-166	2	2	2	-0.99	0.12	-0.12	0.01	3.17	0	1.06	3.1	13.78	-14.08	-0.18
783	135	358	-5	5	13	-0.99	0.12	-0.12	0.01	3.18	0.9	3.08	3.08	13.69	-14.08	-0.47
878	147	293	-13	7	21	-0.99	0.12	-0.12	0	3.17	0	0	3.06	13.92	-14.2	-1.34
2777	318	738	-16	-10	51	-0.98	0.12	-0.12	-0.01	3.17	0	0	3.08	14.47	-13.85	-3.22
2786	1087	897	-12	-44	98	-0.98	0.12	-0.11	-0.05	3.17	0	0	3.09	15.04	-12.03	-7.28
-9523	-951	-2080	57	16	-222	-0.9	0.13	-0.1	-0.41	0	0	0	3.1	18.6	-4.27	-50.05
-1289	9	268	1	-10	-23	-0.9	0.13	-0.1	-0.4	3.17	0	0	3.07	17.9	-4.37	-48.76
-4121	-723	-532	-5	5	-67	-0.91	0.13	-0.1	-0.38	3.15	0	0	3.09	17.61	-4.61	-46.26
												0
-3642	106	-2448	24	41	-174	-0.93	0.13	-0.1	-0.33	3.15	0	0	3.12	18.38	-6	-40.21
												0
88	2528	87	28	33	-144	-0.96	0.13	-0.12	-0.24	3.16	0	0	3.13	18.33	-9.01	-29.47
												0
5565	3218	1524	10	16	-22	-0.98	0.13	-0.12	-0.13	3.18	0	0	3.12	16.49	-11.81	-16.45
												0
6238	2062	1605	-6	-1	65	-0.99	0.11	-0.12	-0.02	3.18	0	0	3.09	13.63	-13.42	-4
												0
-9029	-2307	-2433	-134	-90	664	-0.9	0.15	-0.06	-0.4	3.18	0	0	3.07	18.51	0.07	-47.8
												0
-3255	-1943	-1432	33	21	-133	-0.88	0.16	-0.08	-0.44	3.19	0	0	3.1	20.21	0.24	-53.36
												0
-354	-1754	-313	50	9	-147	-0.87	0.16	-0.09	-0.45	3.19	0	0	3.08	21.64	-0.53	-54.78
												0
4646	-919	1625	28	-39	-42	-0.88	0.16	-0.09	-0.44	3.17	0	0	3.06	20.78	-1.16	-53.44
												0
3012	-304	1283	-9	1	-6	-0.89	0.15	-0.08	-0.43	3.15	0	0	3.08	19.28	-1.44	-51.73
												0
-84	-204	212	-8	22	-21	-0.9	0.14	-0.08	-0.41	3.15	0	0	3.13	18.49	-1.85	-49.72
												0
-3922	-254	-414	-2	16	-71	-0.91	0.14	-0.09	-0.39	3.17	0	0	3.13	18.65	-2.88	-46.5
												0
27209	28600	-28150	-69	-30322	-28022	0	0	-0.02	0	3.18	0	0	3.11	-179.99	0.01	-179.99
												0
-18574	-22788	30499	-68	30264	28517	-0.96	0.13	-0.08	-0.23	3.18	0	0	3.08	16.72	-4.96	-28.18
												0
-5351	-776	-1945	18	13	-54	-0.94	0.14	-0.08	-0.31	3.18	2.02	0	3.09	18.45	-3.23	-37.33
-4882	-1617	-2192	37	23	-113	-0.91	0.16	-0.09	-0.36	3.19	0	1.28	3.1	20.35	-2.58	-43.96
-2446	-1597	-1004	42	17	-132	-0.9	0.16	-0.1	-0.39	3.19	0	1.57	3.17	21.93	-2.9	-46.96
3816	-1188	910	42	-21	-82	-0.9	0.16	-0.1	-0.38	3.17	0	1.11	3.05	22.15	-3.48	-46.6
3925	-394	1398	2	-12	-2	-0.91	0.16	-0.1	-0.37	0	0	1.24	3.14	20.88	-3.41	-45.3
1389	-221	584	0	8	-6	-0.91	0.15	-0.09	-0.36	3.14	0	1.29	3.11	19.76	-3.4	-43.99
11736	2289	3547	-75	24	225	-0.99	0.09	-0.1	0.08	3.16	0	1.86	3.11	10.11	-12.25	7.8
-1959	753	-118	-23	-39	84	-0.99	0.1	-0.09	0.02	3.17	0	1.77	3.08	11.52	-10.65	1.05
-4819	203	-1466	0	3	-2	-0.99	0.11	-0.09	-0.05	3.17	0	3.08	3.18	13.05	-9.51	-6.76
-1972	-657	-631	10	13	-28	-0.98	0.12	-0.09	-0.11	3.18	0	0.99	3.09	14.46	-8.76	-13.8
-1240	-232	-358	1	-3	-13	-0.97	0.12	-0.09	-0.16	3.18	0	1.34	3.09	15.64	-7.78	-20.29
-4063	-481	-1250	11	6	-49	-0.96	0.13	-0.09	-0.21	3.17	0	1.03	3.09	16.86	-7.23	-26.03
-4261	-1040	-1651	33	30	-112	-0.96	0.14	-0.11	-0.24	3.17	0	0.38	3.17	18.26	-8.01	-29.35
13039	1255	5209	45	4	-70	-0.99	0.03	-0.12	-0.04	3.17	0	0	3.17	4.34	-13.85	-5.27
-1685	-405	-1108	-17	3	28	-0.99	0.03	-0.12	-0.04	3.17	0	0	3.1	3.8	-13.97	-5.4
-1244	-239	-805	9	-1	-9	-0.99	0.02	-0.13	-0.04	3.15	0	0	3.09	3.31	-14.51	-5.52
-485	-164	-829	10	-6	-1	-0.99	0.02	-0.13	-0.04	3.15	0	3.1	3.15	2.53	-14.85	-5.46
-247	-140	-887	28	0	-2	-0.99	0	-0.13	-0.04	3.15	0	0.85	3.09	1.17	-15.19	-5.18
47	614	1293	-2	8	-6	-0.99	-0.01	-0.14	-0.04	3.15	0	1.62	3.08	-0.67	-15.72	-4.65
402	203	-52	-8	0	13	-0.99	-0.02	-0.14	-0.04	3.15	0	1.56	3.09	-2.22	-16.08	-4.34
-838	532	-70	-51	-13	-9	-0.99	-0.05	-0.16	-0.05	3.15	1.82	3.09	3.09	-4.68	-18.15	-4.95
17	4	30	0	0	0	-0.99	-0.05	-0.16	-0.05	3.15	0	2.14	3.08	-4.69	-18.17	-4.97
35	-9	-22	0	0	0	-0.99	-0.05	-0.16	-0.05	3.14	0.25	2.45	3.06	-4.7	-18.2	-4.98
-2	5	-15	1	1	1	-0.99	-0.05	-0.16	-0.05	3.13	1.63	2.54	3.12	-4.72	-18.24	-5.01
-26	40	78	1	0	-1	-0.99	-0.05	-0.16	-0.05	3.12	2.03	2.62	3.11	-4.79	-18.29	-5.02
-15	24	58	0	0	0	-0.99	-0.05	-0.16	-0.05	3.11	2.19	2.66	3.05	-4.85	-18.35	-5.02
-4	22	56	-1	-1	0	-0.99	-0.05	-0.16	-0.05	3.12	2.27	2.68	3.05	-4.9	-18.38	-5.02
