# Supplementary material for: Image Generation for 2D-CNN Using Time-Series Signal Features from Foot Gesture Applied to Select Cobot Operating Mode
Source: Sensors (Basel). 2021 Aug 26;21(17):5743. doi: 10.3390/s21175743 (PMC8434500; doi:10.3390/s21175743)
Supplement: Supplementary file 1 [file sensors-21-05743-s001.zip › data_fadwa/Cigarette crush with the heel/cch96.xlsx]

## Sheet: cch96
-26	-16	-10	-1	-1	0	-0.98	-0.05	-0.16	-0.05	3.14	2.79	3.11	3.1	-4.4	-18.93	-5.14
7	-2	-3	0	0	0	-0.98	-0.05	-0.16	-0.05	3.15	2.79	3.11	3.1	-4.4	-18.91	-5.14
-7	4	4	0	0	0	-0.98	-0.05	-0.16	-0.05	3.15	2.8	3.11	3.1	-4.39	-18.9	-5.15
3	4	-2	0	0	0	-0.98	-0.05	-0.16	-0.05	2.81	2.81	3.11	3.1	-4.39	-18.91	-5.14
-3	-3	-1	1	0	0	-0.98	-0.05	-0.16	-0.05	3.15	2.81	3.11	3.1	-4.39	-18.9	-5.14
1	7	12	0	0	0	-0.98	-0.05	-0.16	-0.05	3.15	3.11	3.11	3.1	-4.39	-18.9	-5.14
3	-1	7	0	0	0	-0.98	-0.05	-0.16	-0.05	3.14	2.83	3.11	3.14	-4.39	-18.9	-5.14
17	-5	-21	0	0	1	-0.98	-0.05	-0.16	-0.05	3.14	2.84	3.11	3.09	-4.42	-18.81	-5.14
1	6	-11	0	0	0	-0.98	-0.05	-0.16	-0.05	3.14	2.86	3.11	3.09	-4.42	-18.81	-5.14
0	3	4	0	0	0	-0.98	-0.05	-0.16	-0.05	3.14	2.87	3.11	3.09	-4.43	-18.8	-5.14
-6	-4	0	0	0	0	-0.98	-0.05	-0.16	-0.05	3.14	2.87	3.11	3.09	-4.44	-18.8	-5.13
2	4	-2	-1	0	0	-0.98	-0.05	-0.16	-0.05	3.14	3.11	3.11	3.08	-4.44	-18.79	-5.13
4	-4	3	0	0	0	-0.98	-0.05	-0.16	-0.05	3.13	2.88	3.11	3.08	-4.44	-18.79	-5.13
-4	-8	7	0	1	0	-0.98	-0.05	-0.16	-0.05	3.13	2.9	3.11	3.08	-4.44	-18.79	-5.14
6	1	-4	1	-1	0	-0.98	-0.05	-0.16	-0.05	3.13	2.92	3.12	3.07	-4.46	-18.76	-5.14
12	6	15	0	0	0	-0.98	-0.05	-0.16	-0.05	2.93	2.93	3.12	3.07	-4.46	-18.75	-5.14
1	-9	7	0	0	0	-0.98	-0.05	-0.16	-0.05	3.12	2.93	3.12	3.06	-4.47	-18.74	-5.14
-3	15	-6	0	0	0	-0.98	-0.05	-0.16	-0.05	3.12	2.93	3.12	3.05	-4.47	-18.73	-5.14
2	0	-12	0	0	-1	-0.98	-0.05	-0.16	-0.05	3.12	2.94	3.12	3.05	-4.48	-18.72	-5.14
-7	1	1	0	0	1	-0.98	-0.05	-0.16	-0.05	3.12	3.12	3.12	3.05	-4.48	-18.72	-5.14
-1	2	-12	0	0	0	-0.98	-0.05	-0.16	-0.05	3.12	2.94	3.12	3.05	-4.48	-18.72	-5.14
15610	-12063	19904	-22	-29947	-27009	0	0	0	0	3.12	2.95	3.12	3.05	180	0	-180
-15601	12055	-19890	21	29948	27008	-0.98	-0.05	-0.16	-0.05	3.11	2.94	3.13	3.04	-4.5	-18.7	-5.13
-4	-5	-3	1	-1	1	-0.98	-0.05	-0.16	-0.05	2.95	2.95	3.13	3.04	-4.49	-18.7	-5.13
5	1	0	0	0	0	-0.98	-0.05	-0.16	-0.05	3.11	2.95	3.13	3.04	-4.49	-18.7	-5.13
-1	8	10	-1	0	0	-0.98	-0.05	-0.16	-0.05	3.11	2.95	3.13	3.04	-4.49	-18.7	-5.13
-12	0	-17	1	0	-1	-0.98	-0.05	-0.16	-0.05	3.11	2.96	3.13	3.04	-4.5	-18.7	-5.13
1	1	5	0	0	1	-0.98	-0.05	-0.16	-0.05	3.11	3.13	3.04	3.04	-4.5	-18.7	-5.13
5	0	18	0	0	0	-0.98	-0.05	-0.16	-0.05	3.11	2.96	3.13	3.04	-4.51	-18.69	-5.13
1	0	-24	0	0	0	-0.98	-0.05	-0.16	-0.05	3.11	2.96	3.13	3.04	-4.51	-18.67	-5.13
-4	6	8	-1	1	-1	-0.98	-0.05	-0.16	-0.05	3.11	2.96	3.13	3.04	-4.51	-18.67	-5.13
5	-3	-1	0	0	1	-0.98	-0.05	-0.16	-0.05	2.96	3.13	3.13	3.05	-4.51	-18.67	-5.13
6	0	9	0	0	0	-0.98	-0.05	-0.16	-0.05	3.11	2.96	3.13	3.05	-4.51	-18.67	-5.13
-6	-2	-9	0	0	0	-0.98	-0.05	-0.16	-0.05	3.11	2.96	3.05	3.05	-4.51	-18.67	-5.13
-5	3	-2	1	0	0	-0.98	-0.05	-0.16	-0.05	3.11	2.96	3.13	3.11	-4.51	-18.67	-5.13
2	-1	8	0	0	0	-0.98	-0.05	-0.16	-0.05	3.11	2.96	3.05	3.11	-4.51	-18.68	-5.13
4	-15	-7	0	0	0	-0.98	-0.05	-0.16	-0.05	3.11	2.96	3.12	3.05	-4.49	-18.68	-5.14
8	5	4	-1	-1	-1	-0.98	-0.05	-0.16	-0.05	3.11	2.96	3.13	3.05	-4.49	-18.68	-5.14
-3	8	5	1	1	0	-0.98	-0.05	-0.16	-0.05	3.11	2.96	3.12	3.05	-4.49	-18.68	-5.14
2	4	5	0	0	1	-0.98	-0.05	-0.16	-0.05	3.11	3.12	3.05	3.05	-4.5	-18.68	-5.14
2	-8	-3	0	0	0	-0.98	-0.05	-0.16	-0.05	3.11	2.95	3.12	3.05	-4.49	-18.68	-5.14
0	-3	-6	-1	0	0	-0.98	-0.05	-0.16	-0.05	3.11	2.95	3.12	3.05	-4.49	-18.68	-5.14
-4	2	6	0	-1	-1	-0.98	-0.05	-0.16	-0.05	3.12	2.95	3.12	3.05	-4.49	-18.68	-5.14
-3	4	15	0	1	0	-0.98	-0.05	-0.16	-0.05	3.12	2.97	3.12	3.12	-4.49	-18.68	-5.14
4	-8	-19	0	-1	1	-0.98	-0.05	-0.16	-0.05	3.12	2.98	3.13	3.06	-4.51	-18.65	-5.14
0	-1	19	1	0	-1	-0.98	-0.05	-0.16	-0.05	3.12	2.99	3.13	3.05	-4.51	-18.63	-5.14
-2	3	-7	0	0	1	-0.98	-0.05	-0.16	-0.05	3.11	3	3.13	3.05	-4.51	-18.63	-5.14
6	0	-7	-1	0	0	-0.98	-0.05	-0.16	-0.05	3.11	3.13	3.05	3.05	-4.51	-18.62	-5.14
-3	0	4	0	0	0	-0.98	-0.05	-0.16	-0.05	3.11	3.02	3.13	3.05	-4.51	-18.61	-5.14
4	9	-1	0	0	0	-0.98	-0.05	-0.16	-0.05	3.11	3.03	3.13	3.04	-4.51	-18.6	-5.14
-2	-4	10	0	0	0	-0.98	-0.05	-0.16	-0.05	3.1	3.04	3.14	3	-4.51	-18.6	-5.14
26	-3	-12	3	-2	0	-0.99	-0.05	-0.16	-0.05	3.07	3.15	3.15	2.62	-4.63	-18.38	-5.14
4	7	32	0	0	0	-0.99	-0.05	-0.16	-0.05	2.89	3.13	3.16	1.91	-4.71	-18.33	-5.12
3	30	-4	1	1	0	-0.99	-0.05	-0.16	-0.05	2.61	3.15	3.16	0.88	-4.81	-18.29	-5.11
15	2	20	0	0	0	-0.99	-0.05	-0.16	-0.05	2.35	3.15	3.16	2.53	-4.92	-18.26	-5.08
9	31	-16	0	1	0	-0.99	-0.05	-0.16	-0.05	2.82	3.13	2.87	3.01	-5.05	-18.24	-5.06
1	5	-11	0	0	0	-0.99	-0.05	-0.16	-0.05	3.01	3.04	3.1	3.03	-5.16	-18.22	-5.05
6	11	-18	-2	-1	0	-0.99	-0.05	-0.16	-0.05	3.11	2.23	2.94	3.11	-5.23	-18.2	-5.03
4700	-4884	-26627	14079	7425	23380	-0.99	-0.05	0.08	-0.23	3.15	0	2.55	3.12	-7	7.57	-26.38
-5025	4589	27191	-14142	-7429	-23399	-0.99	0	-0.16	-0.04	3.17	1.93	3.11	3.11	0.29	-18.51	-4.87
95	-205	436	-7	-5	4	-0.99	0.01	-0.16	-0.04	3.17	0	1.38	3.09	2.32	-17.98	-5.05
-27	-281	-374	5	3	0	-0.99	0.03	-0.15	-0.04	3.17	0	1.42	3.16	4.21	-17.61	-5.24
136	-283	-207	1	2	0	-0.99	0.04	-0.15	-0.04	3.16	0	0.68	3.05	6	-17.31	-5.36
15	-233	-49	-2	-3	2	-0.99	0.06	-0.15	-0.04	3.16	0	0	3.17	7.8	-16.93	-5.51
-50	-284	-307	2	-1	-3	-0.99	0.08	-0.15	-0.04	0	0	0	3.08	9.62	-16.52	-5.66
162	-324	-506	9	0	-2	-0.98	0.09	-0.14	-0.03	3.17	0	0	3.08	11.28	-16.14	-5.65
866	-1029	384	63	9	24	-0.98	0.13	-0.12	-0.02	3.17	0	0	3.08	15.23	-12.86	-4.61
-142	45	131	-5	1	0	-0.98	0.13	-0.12	-0.03	3.17	0	3.09	3.17	15.04	-12.87	-4.75
-106	-21	-212	2	1	0	-0.98	0.12	-0.12	-0.03	3.17	0	0	3.11	14.92	-12.92	-4.91
247	27	-86	1	1	2	-0.99	0.12	-0.12	-0.03	3.18	0	0	3.1	14.71	-12.97	-5.07
1192	176	358	-4	2	19	-0.99	0.12	-0.12	-0.03	3.18	0	0	3.06	14.51	-12.89	-5.49
1685	215	501	-13	-4	37	-0.99	0.12	-0.12	-0.04	3.18	0	0	3.18	14.53	-12.54	-6.79
3311	801	966	-12	-26	73	-0.98	0.12	-0.11	-0.07	3.18	0	0	3.09	14.63	-11.18	-9.58
-14659	-1118	-2786	29	9	-279	-0.88	0.13	-0.09	-0.45	3.18	0	0	3.05	18.05	-2.05	-54.05
-3268	772	-1568	28	31	-185	-0.91	0.14	-0.09	-0.39	3.15	0	0	3.05	19	-3.49	-47.26
125	3095	224	24	30	-140	-0.94	0.14	-0.11	-0.29	3.13	0	3.12	3.16	19.23	-6.56	-35.85
5618	3240	1327	9	23	-26	-0.97	0.13	-0.11	-0.18	3.16	0	0.84	3.13	17.7	-9.64	-22.26
7008	1878	1183	1	5	63	-0.98	0.12	-0.11	-0.06	3.18	0	0.24	3.1	15.04	-11.76	-9.06
7368	714	1288	-5	-16	132	-0.99	0.11	-0.1	0.02	3.17	0	0.17	3.03	12.05	-12.23	1.53
4614	9	2883	-21	-53	256	-0.99	0.09	-0.09	0.06	3.17	0	0.8	3.03	9.29	-10.79	6.38
-17570	-8577	-3956	-20	-43	-41	-0.87	0.14	-0.08	-0.47	3.18	0	0.88	3.06	18.47	-0.33	-56.65
-3359	-844	-1304	-1	28	-64	-0.88	0.14	-0.08	-0.44	3.17	0	0	2.98	18.22	-0.87	-53.53
-3533	607	-966	19	40	-147	-0.9	0.14	-0.09	-0.39	3.11	0	0	3.03	19.17	-2.78	-47.32
-414	2410	-88	25	29	-137	-0.94	0.14	-0.1	-0.3	3.09	0	0	3.14	19.6	-6.21	-36.98
4232	2622	817	13	2	-38	-0.96	0.14	-0.11	-0.19	3.14	0	0	3.09	18.22	-9.57	-24.23
5962	1587	1146	-3	-20	45	-0.98	0.12	-0.11	-0.08	3.16	0	0	3.02	15.5	-11.53	-11.43
5591	744	622	-12	-17	85	-0.99	0.11	-0.1	0.01	3.16	0	0	2.98	12.63	-11.73	-0.5
-735	-23769	-7962	192	11497	-12717	-0.99	0.09	-0.08	0.06	3.16	0	0.13	2.98	10.03	-10.23	6.33
-12473	16017	6102	-227	-11500	12856	-0.91	0.14	-0.07	-0.39	3.16	0	0	2.89	17.71	-1.27	-47.1
-1909	1250	-437	22	23	-118	-0.93	0.14	-0.09	-0.33	3.09	0	0	3.07	18.44	-3.93	-39.8
2395	1772	107	20	8	-74	-0.96	0.13	-0.1	-0.24	3.07	0	1.15	3.26	17.9	-7.06	-29.73
5192	1536	1361	-3	-6	4	-0.98	0.12	-0.1	-0.15	3.1	0	0.76	3.13	16.06	-9.36	-18.58
5710	1035	694	-8	-15	61	-0.99	0.11	-0.1	-0.06	3.13	0	0.31	3.03	13.65	-10.27	-8.36
7557	1043	1691	-10	-12	136	-0.99	0.1	-0.08	0	3.14	0	0.38	3.04	11.12	-9.47	-0.76
3399	-353	737	-25	-16	175	-0.99	0.08	-0.07	0.02	3.15	0	0.55	3.07	9.31	-7.65	1.96
-13266	-5808	-2931	9	20	38	-0.99	0.04	-0.14	-0.04	3.15	0	3.07	3.13	5.1	-15.45	-5.31
-69	-53	-960	22	-1	2	-0.99	0.03	-0.14	-0.04	3.13	0	1.63	3.07	3.88	-16.2	-5.62
51	137	-674	35	3	6	-0.99	0.01	-0.15	-0.05	3.13	0	2.58	3.09	1.76	-17.08	-5.78
-132	613	390	24	0	8	-0.99	-0.02	-0.16	-0.05	3.14	0	2.56	3.08	-1.31	-17.99	-5.86
