# Supplementary material for: Image Generation for 2D-CNN Using Time-Series Signal Features from Foot Gesture Applied to Select Cobot Operating Mode
Source: Sensors (Basel). 2021 Aug 26;21(17):5743. doi: 10.3390/s21175743 (PMC8434500; doi:10.3390/s21175743)
Supplement: Supplementary file 1 [file sensors-21-05743-s001.zip › data_fadwa/Cigarette crush with the heel/cch97.xlsx]

## Sheet: cch100
-7	4	17	0	0	0	-0.98	-0.04	-0.16	-0.08	3.11	2.93	3.1	3.04	-3.66	-18.57	-8.36
-9	0	-1	0	0	0	-0.98	-0.04	-0.16	-0.08	3.11	2.92	3.04	3.04	-3.66	-18.57	-8.36
10	-8	-13	0	0	0	-0.98	-0.04	-0.16	-0.08	3.11	2.93	3.1	3.03	-3.67	-18.57	-8.36
0	3	10	0	0	0	-0.98	-0.04	-0.16	-0.08	3.11	2.93	3.1	3	-3.68	-18.57	-8.36
5	-10	6	0	0	0	-0.98	-0.04	-0.16	-0.08	3.09	2.95	3.1	2.96	-3.68	-18.56	-8.36
-10	6	-10	0	1	0	-0.98	-0.04	-0.16	-0.08	3.07	2.97	3.1	2.92	-3.69	-18.57	-8.37
3	13	-2	0	-1	0	-0.98	-0.04	-0.16	-0.08	3.06	2.98	3.1	2.89	-3.69	-18.57	-8.37
15	25	-2	0	1	0	-0.98	-0.05	-0.16	-0.08	3.05	2.99	3.11	2.84	-3.88	-18.54	-8.37
-4	2	-10	0	0	0	-0.98	-0.05	-0.16	-0.08	3.04	3	3.11	2.85	-3.89	-18.55	-8.37
3	0	5	0	0	0	-0.98	-0.05	-0.16	-0.08	3.04	3	2.85	2.85	-3.89	-18.55	-8.37
6	1	3	0	-1	0	-0.98	-0.05	-0.16	-0.08	3.04	3.01	3.12	2.86	-3.9	-18.55	-8.38
-10	7	-6	-1	0	0	-0.98	-0.05	-0.16	-0.08	3.04	3.02	3.13	2.86	-3.9	-18.54	-8.38
2	-10	11	0	0	0	-0.98	-0.05	-0.16	-0.08	3.04	3.04	3.13	2.88	-3.89	-18.54	-8.38
0	6	5	0	0	-1	-0.98	-0.05	-0.16	-0.08	3.05	3.04	3.14	2.88	-3.88	-18.54	-8.38
11	-18	-13	1	1	0	-0.98	-0.04	-0.16	-0.08	3.05	3.05	3.14	2.88	-3.79	-18.47	-8.39
-9	8	-6	0	0	0	-0.98	-0.04	-0.16	-0.08	3.05	3.05	3.14	2.88	-3.79	-18.47	-8.39
5	-9	8	0	-1	0	-0.98	-0.04	-0.16	-0.08	3.05	3.06	3.14	2.89	-3.79	-18.47	-8.38
3	-3	-9	0	1	0	-0.98	-0.04	-0.16	-0.08	3.05	3.06	3.15	3.05	-3.8	-18.47	-8.38
-1	-1	2	-1	-1	0	-0.98	-0.04	-0.16	-0.08	3.05	3.07	3.15	2.89	-3.8	-18.47	-8.38
1	-3	0	0	0	0	-0.98	-0.04	-0.16	-0.08	3.05	3.07	3.15	2.85	-3.8	-18.47	-8.37
5	3	5	0	0	0	-0.98	-0.04	-0.16	-0.08	3.05	3.07	3.15	2.81	-3.8	-18.46	-8.37
4	16	21	1	1	1	-0.98	-0.04	-0.16	-0.08	3.03	3.07	2.75	2.75	-3.88	-18.45	-8.35
-5	1	-9	0	0	0	-0.98	-0.05	-0.16	-0.08	3.01	3.08	3.15	2.71	-3.89	-18.45	-8.36
-5	-11	-15	0	0	0	-0.98	-0.05	-0.16	-0.08	2.99	3.08	3.15	2.71	-3.9	-18.46	-8.36
1	2	6	0	-1	0	-0.98	-0.05	-0.16	-0.08	2.97	3.08	3.15	2.7	-3.91	-18.46	-8.36
-5	11	-2	0	0	0	-0.98	-0.05	-0.16	-0.08	2.96	3.09	3.15	2.94	-3.91	-18.46	-8.35
4	1	9	0	0	0	-0.98	-0.05	-0.16	-0.08	2.94	3.09	3.15	2.62	-3.92	-18.45	-8.36
1	-7	1	0	0	0	-0.98	-0.05	-0.16	-0.08	3.09	3.09	3.15	2.58	-3.92	-18.45	-8.36
6	15	3	0	0	0	-0.98	-0.05	-0.16	-0.08	2.9	3.09	3.15	2.58	-4.01	-18.41	-8.37
0	11	1	0	0	0	-0.98	-0.05	-0.16	-0.08	2.88	3.1	2.58	2.87	-4.02	-18.4	-8.37
2	0	-1	0	0	0	-0.98	-0.05	-0.16	-0.08	2.87	3.1	3.16	2.57	-4.03	-18.4	-8.37
9	1	-20	0	0	0	-0.98	-0.05	-0.16	-0.08	2.85	3.1	3.16	2.51	-4.04	-18.39	-8.37
-5	-6	-13	0	0	0	-0.98	-0.05	-0.16	-0.08	2.83	3.1	3.16	2.5	-4.04	-18.39	-8.37
5	-1	9	0	0	0	-0.98	-0.05	-0.16	-0.08	2.81	3.1	3.16	2.47	-4.05	-18.39	-8.37
-2	3	9	0	0	0	-0.98	-0.05	-0.16	-0.08	2.8	3.11	3.16	2.43	-4.06	-18.39	-8.38
4	6	-10	0	0	0	-0.98	-0.05	-0.16	-0.08	2.79	3.11	3.16	2.41	-4.07	-18.38	-8.37
-9	12	19	0	1	0	-0.98	-0.05	-0.16	-0.08	2.76	3.11	3.16	2.36	-4.16	-18.37	-8.39
7	-1	-8	0	0	0	-0.98	-0.05	-0.16	-0.08	2.72	3.11	3.16	2.65	-4.17	-18.37	-8.4
-3	2	-5	0	0	0	-0.98	-0.05	-0.16	-0.08	2.65	3.12	3.16	1.84	-4.18	-18.38	-8.39
3	2	11	0	-1	0	-0.98	-0.05	-0.16	-0.08	2.53	3.12	3.16	1.3	-4.19	-18.38	-8.4
-4	13	-1	0	0	0	-0.98	-0.05	-0.16	-0.08	2.29	3.13	3.16	0.6	-4.2	-18.38	-8.4
6	-1	10	0	0	0	-0.98	-0.05	-0.16	-0.08	2.15	3.13	3.16	0	-4.22	-18.39	-8.39
-1	9	-5	0	0	0	-0.98	-0.05	-0.16	-0.08	3.13	3.13	3.16	0	-4.25	-18.38	-8.39
3	22	-19	0	0	0	-0.98	-0.05	-0.16	-0.08	1.78	3.14	3.16	0	-4.51	-18.39	-8.37
-3	-1	7	0	0	0	-0.98	-0.05	-0.16	-0.08	1.73	3.14	3.16	0	-4.51	-18.39	-8.37
1	6	-3	0	0	0	-0.98	-0.05	-0.16	-0.08	1.66	3.14	3.16	0	-4.53	-18.39	-8.37
1	4	-10	0	0	0	-0.98	-0.05	-0.16	-0.08	1.83	3.14	3.16	0.43	-4.53	-18.38	-8.37
4	4	7	0	0	0	-0.98	-0.05	-0.16	-0.08	2.21	3.14	3.16	1.96	-4.54	-18.38	-8.37
6	-3	2	-1	0	-1	-0.98	-0.05	-0.16	-0.08	2.62	3.12	3.15	2.67	-4.54	-18.38	-8.37
3	4	-5	0	0	1	-0.98	-0.05	-0.16	-0.08	2.91	3.05	3.12	3	-4.54	-18.38	-8.37
-364	459	1090	-17	25	-8	-0.98	-0.04	-0.16	-0.08	3.1	0	0	3.12	-3.54	-18.63	-8.47
												0
-467	-107	617	-28	10	-21	-0.98	-0.03	-0.17	-0.07	3.17	0	0	3.12	-2.36	-19.59	-8.32
												0
74	-230	-141	-19	-45	4	-0.98	-0.02	-0.17	-0.07	3.17	0	0	3.1	-0.63	-19.18	-8.19
												0
183	-327	-567	-2	-6	-1	-0.98	0	-0.16	-0.07	3.17	0	0	3.09	1.25	-18.56	-8.1
												0
384	-327	-472	1	6	2	-0.99	0.02	-0.16	-0.06	3.18	0	0	3.08	3.1	-17.89	-8
												0
291	-368	-546	-9	15	4	-0.99	0.03	-0.16	-0.06	3.18	0	0	3.07	5.12	-17.56	-8.03
												0
-29	-328	148	-3	-1	3	-0.98	0.05	-0.15	-0.06	3.18	0	0	3.07	7.42	-17.3	-8.22
												0
314	-2340	-1069	68	-13	10	-0.98	0.17	-0.13	-0.04	3.18	0	0	3.18	20.4	-14.21	-7.42
												0
156	-75	-514	3	2	2	-0.98	0.17	-0.13	-0.04	3.18	0	0	3.08	20.6	-13.93	-7.32
												0
-75	-40	324	4	4	1	-0.98	0.17	-0.13	-0.04	3.18	0	0	3.08	20.75	-13.76	-7.24
												0
98	-63	-136	9	-1	3	-0.98	0.17	-0.13	-0.04	3.18	0.54	0	3.08	20.72	-13.65	-7.17
												0
25	85	513	3	1	3	-0.98	0.17	-0.13	-0.04	3.18	0	0	3.1	20.47	-13.54	-7.13
												0
-102	73	394	-6	2	1	-0.98	0.17	-0.13	-0.04	0	0	0	3.12	20.27	-13.47	-7.18
												0
-124	17	80	-3	1	-1	-0.98	0.17	-0.13	-0.04	3.19	0	0	3.1	20.21	-13.47	-7.25
												0
-7540	1564	-2013	-7	-19	78	-0.89	0.17	-0.1	-0.4	3.19	0	0	3.11	23.07	-2.62	-48.83
												0
104	-382	313	22	12	-76	-0.89	0.17	-0.11	-0.41	3.19	0	0	3.11	23.4	-3.14	-49.93
												0
3028	-248	878	13	-11	-29	-0.89	0.17	-0.11	-0.4	3.19	0	0	3.09	22.79	-3.54	-49.41
												0
912	-87	577	-3	-5	-9	-0.9	0.16	-0.11	-0.4	0	0	0	3.09	21.94	-3.77	-48.58
												0
-617	0	227	1	-5	-29	-0.9	0.15	-0.11	-0.39	3.16	0	0	3.12	21.15	-4.03	-47.17
												0
-3495	22	131	-8	7	-57	-0.91	0.15	-0.1	-0.37	3.17	0	0	3.13	20.76	-4.58	-44.67
												0
-3459	-172	-2283	14	30	-141	-0.93	0.16	-0.11	-0.32	0	0	0	3.13	21.19	-6	-39.4
												0
-949	2477	-571	31	56	-165	-0.95	0.16	-0.12	-0.23	3.19	0	0	3.1	21.5	-9.27	-29.52
												0
1870	967	-437	-101	-75	582	-0.88	0.17	-0.09	-0.42	3.19	0	0	3.09	22.63	-0.85	-51.29
												0
-1605	-1519	-288	38	17	-142	-0.87	0.18	-0.11	-0.44	3.19	0	0	3.11	24.2	-1.5	-53.57
												0
4188	-1102	1395	32	-36	-62	-0.88	0.18	-0.11	-0.43	3.19	0	0	3.09	23.93	-2.09	-52.72
												0
2851	-417	1144	0	-11	-8	-0.89	0.17	-0.1	-0.42	3.18	0	0	3.08	22.58	-2.2	-51.25
												0
1614	-189	533	-5	13	-13	-0.89	0.16	-0.1	-0.41	3.16	0	0	3.12	21.4	-2.3	-49.45
												0
-1444	-251	-394	1	20	-32	-0.9	0.16	-0.1	-0.39	3.17	0	0	3.14	20.96	-2.86	-47.16
												0
-4370	-119	-459	3	13	-91	-0.92	0.16	-0.1	-0.36	3.18	0	0	3.24	21.23	-4.23	-43.22
												0
9111	6165	2524	-134	-67	534	-0.94	0.16	-0.07	-0.3	3.18	0	0	3.05	19.89	-2.3	-35.41
												0
-5041	-593	-1763	15	3	-45	-0.91	0.17	-0.07	-0.37	3.18	0	0	3.05	20.93	-0.24	-44.72
												0
-4828	-1881	-2574	41	35	-129	-0.88	0.18	-0.08	-0.43	3.19	0	0	3.07	22.42	0.66	-51.43
												0
-2086	-1742	-989	45	29	-151	-0.87	0.19	-0.09	-0.44	3.18	0	0	3.04	24.01	0.2	-53.83
												0
3691	-1186	1129	41	-35	-72	-0.88	0.18	-0.1	-0.44	3.16	0	0	3.07	23.89	-0.55	-52.96
												0
3309	-398	1612	4	-8	-10	-0.89	0.17	-0.09	-0.42	3.15	0	0	3.11	22.39	-0.9	-51.23
												0
230	-127	711	-8	23	-21	-0.89	0.16	-0.09	-0.41	3.17	0	0	3.09	21.33	-1.45	-49.16
												0
956	630	-183	-67	-2	205	-0.98	0.13	-0.12	-0.06	3.17	0	0	3.08	15.93	-12.99	-9.21
												0
-1346	-751	-1460	36	25	-78	-0.98	0.13	-0.13	-0.08	3.17	0	0	3.1	16.53	-13.9	-11.41
												0
1569	-348	-591	33	-4	-24	-0.98	0.13	-0.14	-0.09	3.17	0	0	3.11	16.11	-14.56	-12
												0
828	337	1899	30	-4	-10	-0.98	0.11	-0.14	-0.09	3.18	0	0	3.1	14.49	-15.08	-11.96
												0
1422	338	1341	-21	1	-5	-0.98	0.1	-0.14	-0.08	3.17	0	0	3.11	12.94	-15.29	-11.61
												0
922	198	462	-31	6	8	-0.98	0.09	-0.14	-0.09	3.16	0	0	3.09	12.17	-15.41	-11.57
												0
-352	-139	-828	5	4	-1	-0.98	0.09	-0.15	-0.09	3.15	0	0	3.11	11.81	-15.83	-11.79
												0
-89	2388	660	-18	-16	-9	-0.98	-0.04	-0.17	-0.1	3.16	0	0	3.1	-3.12	-20.12	-10.69
												0
59	-46	-212	0	1	0	-0.98	-0.04	-0.17	-0.1	3.15	0	0	3.09	-3.2	-20.02	-10.68
												0
93	-31	-96	-1	2	0	-0.98	-0.04	-0.17	-0.1	3.15	0	0	3.08	-3.24	-19.96	-10.68
												0
6	2	-65	0	1	0	-0.98	-0.04	-0.17	-0.1	3.14	1.42	0	3.07	-3.29	-19.93	-10.68
												0
0	6	-36	1	2	0	-0.98	-0.04	-0.17	-0.1	3.13	2.18	0	3.06	-3.33	-19.94	-10.68
												0
-43	1	-37	1	-1	0	-0.98	-0.05	-0.17	-0.1	2.48	2.48	0	3.03	-3.39	-19.96	-10.67
												0
5	19	-16	0	-1	0	-0.98	-0.05	-0.17	-0.1	3.11	2.66	0	3.01	-3.47	-19.96	-10.67
												0
35	54	57	-3	0	0	-0.98	-0.05	-0.17	-0.1	3.1	2.84	0	2.97	-3.61	-19.7	-10.73
												0
8	2	5	0	0	0	-0.98	-0.05	-0.17	-0.1	3.08	2.91	0	2.93	-3.61	-19.67	-10.73
												0
4	0	-22	0	0	0	-0.98	-0.05	-0.17	-0.1	3.06	2.96	0	2.87	-3.61	-19.65	-10.73
												0
-5	-3	-8	0	0	0	-0.98	-0.05	-0.17	-0.1	3.02	2.99	0	2.81	-3.61	-19.62	-10.74
												0
9	2	12	0	0	0	-0.98	-0.05	-0.17	-0.1	2.99	3.02	0	2.76	-3.61	-19.59	-10.74
												0
-5	-1	3	0	0	0	-0.98	-0.05	-0.17	-0.1	2.96	3.02	0	2.78	-3.61	-19.56	-10.74
												0
0	0	-8	0	-1	0	-0.98	-0.05	-0.17	-0.1	3.02	3.02	0	2.81	-3.61	-19.53	-10.75
												0
34	14	2	0	2	0	-0.98	-0.05	-0.16	-0.1	2.97	3.03	0	2.8	-3.57	-19.27	-10.79
												0
-1	-1	4	0	0	0	-0.98	-0.05	-0.16	-0.1	2.98	3.02	0	2.8	-3.57	-19.26	-10.79
												0
-3	-12	5	0	0	0	-0.98	-0.05	-0.16	-0.1	2.98	3.02	0	2.8	-3.56	-19.26	-10.79
												0
6	8	-3	0	0	0	-0.98	-0.05	-0.16	-0.1	2.98	3.03	0	2.8	-3.55	-19.26	-10.79
												0
2	4	17	0	0	0	-0.98	-0.05	-0.16	-0.1	2.98	3.03	0	2.79	-3.55	-19.25	-10.79
												0
1	-1	-13	0	0	0	-0.98	-0.05	-0.16	-0.1	2.97	3.03	0	2.8	-3.54	-19.24	-10.79
												0
-13	-2	-4	0	-1	0	-0.98	-0.05	-0.16	-0.1	2.98	3.02	0	2.81	-3.53	-19.24	-10.79
												0
15723	-33155	851	25	-73	20	-0.98	-0.05	-0.16	-0.1	3.01	3.01	0	2.83	-3.53	-19.23	-10.79
												0
-15719	33172	-849	-26	74	-20	-0.98	-0.04	-0.16	-0.1	2.99	2.98	0	2.86	-3.41	-19.22	-10.82
												0
-7	5	-9	1	1	-1	-0.98	-0.04	-0.16	-0.1	3.01	2.95	0	2.87	-3.39	-19.24	-10.81
												0
0	-6	4	-1	0	0	-0.98	-0.04	-0.16	-0.1	3.02	2.93	0	2.89	-3.38	-19.26	-10.81
												0
3	-7	17	0	0	0	-0.98	-0.04	-0.16	-0.1	2.89	2.89	0	2.93	-3.37	-19.29	-10.81
												0
-8	-4	-12	0	0	0	-0.98	-0.04	-0.16	-0.1	3.05	2.84	0	2.95	-3.35	-19.33	-10.81
												0
-22	2	-17	0	0	0	-0.98	-0.04	-0.16	-0.1	3.06	2.81	0	2.96	-3.33	-19.36	-10.81
												0
-5	-6	1	0	0	0	-0.98	-0.04	-0.16	-0.1	3.06	2.81	0	2.97	-3.31	-19.39	-10.82
												0
-26	-2	-15	1	-1	0	-0.98	-0.04	-0.17	-0.1	3.07	2.8	0	2.98	-3.14	-19.51	-10.84
												0
0	-4	10	0	0	0	-0.98	-0.04	-0.17	-0.1	3.07	2.8	0	2.98	-3.13	-19.51	-10.84
												0
-4	-6	0	0	0	0	-0.98	-0.04	-0.17	-0.1	3.07	2.81	0	2.96	-3.12	-19.52	-10.84
												0
-2	-8	0	0	0	0	-0.98	-0.04	-0.17	-0.1	3.06	2.85	0	2.91	-3.12	-19.52	-10.83
												0
0	6	-1	0	0	0	-0.98	-0.04	-0.17	-0.1	2.87	2.87	0	2.89	-3.11	-19.52	-10.84
												0
-4	5	-12	0	-1	1	-0.98	-0.04	-0.17	-0.1	3.04	2.88	0	2.9	-3.11	-19.52	-10.84
												0
0	-3	3	0	0	0	-0.98	-0.04	-0.17	-0.1	3.04	3.11	0	2.88	-3.11	-19.51	-10.83
												0
18	29	29	0	0	-1	-0.98	-0.04	-0.16	-0.1	3.03	2.95	0	2.87	-3.18	-19.35	-10.81
												0
-1	2	-8	-1	0	1	-0.98	-0.04	-0.16	-0.1	3.04	2.94	0	2.9	-3.18	-19.34	-10.81
												0
-5	1	-5	0	0	0	-0.98	-0.04	-0.16	-0.1	3.05	2.94	0	2.91	-3.17	-19.31	-10.81
												0
10	-8	4	0	0	0	-0.98	-0.04	-0.16	-0.1	3.05	2.93	0	2.95	-3.17	-19.28	-10.82
												0
9	0	2	0	0	0	-0.98	-0.04	-0.16	-0.1	3.07	2.93	0	3.01	-3.16	-19.26	-10.82
												0
8	-5	8	0	0	0	-0.98	-0.04	-0.16	-0.1	2.93	2.93	0	3.08	-3.16	-19.24	-10.82
												0
-2	2	-21	0	0	-1	-0.98	-0.04	-0.16	-0.1	3.14	2.9	0	3.1	-3.15	-19.23	-10.82
												0
32	-77	48	0	1	0	-0.98	-0.04	-0.16	-0.1	3.16	2.84	0	3.12	-2.62	-18.88	-10.84
												0
-7	-10	-2	1	1	0	-0.98	-0.04	-0.16	-0.1	3.17	2.81	0	3.11	-2.6	-18.93	-10.84
												0
-2	4	-9	0	1	0	-0.98	-0.04	-0.16	-0.1	3.17	2.78	0	3.11	-2.61	-18.98	-10.83
												0
-12	1	-16	0	-1	0	-0.98	-0.04	-0.16	-0.1	3.17	2.77	0	3.1	-2.62	-19.04	-10.82
												0
0	4	-8	0	0	0	-0.98	-0.04	-0.16	-0.1	3.16	2.75	0	3.1	-2.61	-19.09	-10.81
												0
-9	1	-11	0	0	0	-0.98	-0.04	-0.16	-0.1	3.16	2.65	0	3.1	-2.62	-19.13	-10.81
												0
-4	-7	-5	0	-1	0	-0.98	-0.04	-0.16	-0.1	2.59	2.59	0	3.1	-2.62	-19.16	-10.8
												0
-18	32	2	0	0	1	-0.98	-0.04	-0.16	-0.1	3.16	2.49	0	3.1	-2.7	-19.32	-10.82
												0
-10	7	29	-1	0	-1	-0.98	-0.04	-0.16	-0.1	3.16	2.38	0	3.1	-2.69	-19.34	-10.82
												0
0	-6	-16	0	0	1	-0.98	-0.04	-0.17	-0.1	3.16	2.19	0	3.1	-2.68	-19.35	-10.82
												0
-1	5	4	0	0	0	-0.98	-0.04	-0.17	-0.1	2.12	2.12	0	3.1	-2.67	-19.37	-10.82
												0
-9	2	-15	0	0	-1	-0.98	-0.04	-0.17	-0.1	3.16	2.14	0	3.11	-2.66	-19.39	-10.83
												0
0	-6	7	0	0	0	-0.98	-0.04	-0.17	-0.1	3.16	2.99	0	3.11	-2.66	-19.41	-10.83
												0
1	-2	-13	0	0	0	-0.98	-0.04	-0.17	-0.1	3.16	2.17	0	3.11	-2.64	-19.43	-10.83
												0
2	-5	1	0	0	0	-0.98	-0.04	-0.17	-0.1	2.19	3	0	3.11	-2.63	-19.45	-10.83
												0
-31	-3	0	1	-1	1	-0.98	-0.04	-0.17	-0.1	3.16	2.27	0	3.11	-2.53	-19.52	-10.85
												0
0	-2	-3	0	0	0	-0.98	-0.04	-0.17	-0.1	3.16	2.29	0	3.11	-2.53	-19.51	-10.86
												0
3	4	12	-1	0	0	-0.98	-0.04	-0.17	-0.1	3.16	2.31	0	3.11	-2.53	-19.5	-10.86
												0
4	-7	0	0	0	0	-0.98	-0.04	-0.17	-0.1	2.31	2.31	0	3.11	-2.53	-19.49	-10.86
												0
-2	-7	0	0	0	-1	-0.98	-0.04	-0.17	-0.1	3.16	3.01	0	3.12	-2.53	-19.48	-10.86
												0
2	6	-15	0	0	1	-0.98	-0.04	-0.17	-0.1	3.17	3.01	0	3.12	-2.52	-19.48	-10.86
												0
2	6	8	0	0	0	-0.98	-0.04	-0.17	-0.1	3.17	2.24	0	3.12	-2.52	-19.47	-10.87
												0
-10	-14	6	0	1	-1	-0.98	-0.04	-0.17	-0.1	3.17	2.22	0	3.12	-2.45	-19.5	-10.88
												0
4	-2	-5	0	0	0	-0.98	-0.04	-0.17	-0.1	3.17	2.16	0	3.12	-2.44	-19.5	-10.88
												0
-4	0	2	0	0	0	-0.98	-0.04	-0.17	-0.1	3.17	2.12	0	3.12	-2.44	-19.51	-10.88
												0
1	6	-6	0	0	0	-0.98	-0.04	-0.17	-0.1	3.17	2.14	0	3.12	-2.44	-19.52	-10.88
												0
2	-3	-13	0	0	0	-0.98	-0.04	-0.17	-0.1	2.13	2.13	0	3.12	-2.44	-19.52	-10.89
												0
-2	1	18	0	0	0	-0.98	-0.04	-0.17	-0.1	3.17	2.13	0	3.12	-2.43	-19.53	-10.89
												0
-3	3	-5	0	0	0	-0.98	-0.04	-0.17	-0.1	3.17	2.12	0	3.12	-2.43	-19.54	-10.89
												0
-11	6	-6	0	0	1	-0.98	-0.04	-0.17	-0.1	3.17	2.1	0	3.12	-2.41	-19.54	-10.9
												0
-1	-4	-8	1	-1	-1	-0.98	-0.04	-0.17	-0.1	2.08	2.08	0	3.12	-2.41	-19.55	-10.9
												0
-2	-2	-1	0	0	1	-0.98	-0.04	-0.17	-0.1	3.17	2.1	0	3.12	-2.41	-19.55	-10.9
												0
8	-2	14	-1	1	-1	-0.98	-0.04	-0.17	-0.1	3.17	2.06	0	3.12	-2.41	-19.55	-10.9
												0
8	-6	-1	1	0	0	-0.98	-0.04	-0.17	-0.1	3.17	2.03	0	3.12	-2.41	-19.54	-10.9
												0
-6	3	5	0	0	1	-0.98	-0.04	-0.17	-0.1	1.95	3	0	3.12	-2.41	-19.55	-10.9
												0
-6	4	-6	0	0	-1	-0.98	-0.04	-0.17	-0.1	3.17	1.98	0	3.12	-2.41	-19.55	-10.9
												0
-1	1	-3	-1	0	1	-0.98	-0.04	-0.17	-0.1	3.17	2.01	0	3.12	-2.38	-19.56	-10.92
												0
1	1	1	0	-1	-1	-0.98	-0.04	-0.17	-0.1	3.17	2	0	3.12	-2.38	-19.56	-10.92
												0
6	6	-6	1	0	1	-0.98	-0.04	-0.17	-0.1	2.04	2.04	0	3.12	-2.38	-19.55	-10.92
												0
-5	-7	4	-1	0	0	-0.98	-0.04	-0.17	-0.1	3.17	2.07	0	3.12	-2.38	-19.55	-10.91
												0
0	2	8	1	0	0	-0.98	-0.04	-0.17	-0.1	3.17	2.1	0	3.12	-2.38	-19.55	-10.92
												0
2	6	-16	0	0	0	-0.98	-0.04	-0.17	-0.1	3.17	2.11	0	3.12	-2.38	-19.55	-10.92
												0
6	-2	12	0	0	-1	-0.98	-0.04	-0.17	-0.1	3.17	3	3	3.12	-2.38	-19.54	-10.92
-15	-12	-17	-1	0	0	-0.98	-0.04	-0.17	-0.1	3.17	2	3	3.12	-2.37	-19.54	-10.94
0	1	14	0	1	0	-0.98	-0.04	-0.17	-0.1	3.17	2.01	3	3.12	-2.37	-19.54	-10.94
12	-7	0	0	0	1	-0.98	-0.04	-0.17	-0.1	3.17	2.01	3	3.12	-2.37	-19.54	-10.94
2	18	-1	0	-1	-1	-0.98	-0.04	-0.17	-0.1	1.97	1.97	3	3.12	-2.37	-19.54	-10.94
2	-8	-3	0	1	0	-0.98	-0.04	-0.17	-0.1	3.17	1.97	3	3.12	-2.37	-19.54	-10.95
-3	4	-6	0	0	0	-0.98	-0.04	-0.17	-0.1	3.17	1.99	3	3.12	-2.37	-19.54	-10.94
-4	3	2	0	0	1	-0.98	-0.04	-0.17	-0.1	3.17	1.99	3	3.12	-2.37	-19.55	-10.95
8	2	9	0	0	-1	-0.98	-0.04	-0.17	-0.1	3.17	3.01	3.12	3.12	-2.36	-19.55	-10.95
-22	-6	0	0	0	0	-0.98	-0.04	-0.17	-0.1	3.17	1.94	3.02	3.12	-2.31	-19.61	-10.97
0	-3	0	1	0	0	-0.98	-0.04	-0.17	-0.1	3.17	1.91	3.02	3.12	-2.3	-19.62	-10.97
-10	1	-8	-1	0	0	-0.98	-0.04	-0.17	-0.1	3.17	1.93	3.02	3.12	-2.3	-19.63	-10.96
-3	-1	2	1	0	0	-0.98	-0.04	-0.17	-0.1	1.93	3.02	3.02	3.12	-2.3	-19.63	-10.97
5	5	1	-1	0	0	-0.98	-0.04	-0.17	-0.1	3.17	1.87	3.02	3.12	-2.3	-19.64	-10.97
3	-2	-3	0	0	1	-0.98	-0.04	-0.17	-0.1	3.17	1.83	3.02	3.12	-2.3	-19.64	-10.97
-1	0	-3	0	0	-1	-0.98	-0.04	-0.17	-0.1	3.17	1.87	3.03	3.12	-2.29	-19.65	-10.97
-5	-10	3	0	0	0	-0.98	-0.04	-0.17	-0.1	1.84	1.84	3.03	3.13	-2.23	-19.7	-10.98
7	6	13	0	0	0	-0.98	-0.04	-0.17	-0.1	3.17	1.84	3.03	3.12	-2.23	-19.7	-10.98
-7	2	-14	0	0	0	-0.98	-0.04	-0.17	-0.1	3.17	1.84	3.02	3.13	-2.23	-19.7	-10.98
2	-3	2	0	0	1	-0.98	-0.04	-0.17	-0.1	3.17	1.84	3.02	3.13	-2.23	-19.71	-10.98
3	1	-2	1	0	0	-0.98	-0.04	-0.17	-0.1	3.17	3.02	3.12	3.12	-2.23	-19.71	-10.98
-9	-4	-1	0	0	-1	-0.98	-0.04	-0.17	-0.1	3.17	1.86	3.02	3.12	-2.23	-19.71	-10.98
2	-4	4	0	0	1	-0.98	-0.04	-0.17	-0.1	3.17	1.87	3.01	3.12	-2.24	-19.71	-10.98
